# Supplementary material for: Toward high-current-density and high-frequency graphene resonant tunneling transistors
Source: Nat Commun. 2025 May 23;16:4805. doi: 10.1038/s41467-025-58720-7 (PMC12102250; doi:10.1038/s41467-025-58720-7)
Supplement: Supplementary file 3 — Source Data [file 41467_2025_58720_MOESM3_ESM.zip › Figure 1.xlsx]

## Sheet: Figure 1c
Vd (V)	Id (mA)
	Vg = -20 V	-18 V	-16 V	-14 V	-12 V	-10 V	-8 V	-6 V	-4 V	-2 V	0 V	2 V	4 V	6 V	8 V	10 V	12 V	14 V	16 V	18 V	20 V
-0.6	-0.00336	-0.00333	-0.00328	-0.00321	-0.00313	-0.00304	-0.00296	-0.00289	-0.00282	-0.00277	-0.00272	-0.00268	-0.00265	-0.00263	-0.00261	-0.00259	-0.00258	-0.00258	-0.00257	-0.00257	-0.00257
-0.595	-0.00336	-0.00334	-0.00329	-0.00321	-0.00313	-0.00304	-0.00296	-0.00288	-0.00281	-0.00276	-0.00271	-0.00267	-0.00264	-0.00261	-0.00259	-0.00257	-0.00256	-0.00256	-0.00255	-0.00255	-0.00255
-0.59	-0.00337	-0.00334	-0.00329	-0.00321	-0.00313	-0.00304	-0.00295	-0.00287	-0.0028	-0.00275	-0.00269	-0.00265	-0.00262	-0.00259	-0.00257	-0.00256	-0.00255	-0.00254	-0.00254	-0.00253	-0.00253
-0.585	-0.00338	-0.00335	-0.00329	-0.00322	-0.00313	-0.00304	-0.00295	-0.00287	-0.0028	-0.00273	-0.00268	-0.00264	-0.0026	-0.00258	-0.00256	-0.00254	-0.00253	-0.00252	-0.00252	-0.00252	-0.00251
-0.58	-0.00338	-0.00335	-0.0033	-0.00322	-0.00313	-0.00304	-0.00294	-0.00286	-0.00279	-0.00272	-0.00267	-0.00263	-0.00259	-0.00256	-0.00254	-0.00252	-0.00251	-0.00251	-0.0025	-0.0025	-0.0025
-0.575	-0.00339	-0.00336	-0.0033	-0.00322	-0.00313	-0.00304	-0.00294	-0.00285	-0.00278	-0.00271	-0.00266	-0.00261	-0.00258	-0.00255	-0.00252	-0.00251	-0.0025	-0.00249	-0.00248	-0.00248	-0.00248
-0.57	-0.0034	-0.00336	-0.00331	-0.00323	-0.00314	-0.00304	-0.00294	-0.00285	-0.00277	-0.0027	-0.00265	-0.0026	-0.00256	-0.00253	-0.00251	-0.00249	-0.00248	-0.00247	-0.00247	-0.00246	-0.00246
-0.565	-0.0034	-0.00337	-0.00331	-0.00323	-0.00314	-0.00304	-0.00294	-0.00285	-0.00277	-0.0027	-0.00264	-0.00259	-0.00255	-0.00252	-0.00249	-0.00248	-0.00246	-0.00246	-0.00245	-0.00245	-0.00245
-0.56	-0.0034	-0.00337	-0.00331	-0.00323	-0.00314	-0.00304	-0.00294	-0.00284	-0.00276	-0.00269	-0.00263	-0.00258	-0.00254	-0.0025	-0.00248	-0.00246	-0.00245	-0.00244	-0.00243	-0.00243	-0.00243
-0.555	-0.0034	-0.00337	-0.00331	-0.00323	-0.00314	-0.00304	-0.00294	-0.00284	-0.00276	-0.00268	-0.00262	-0.00256	-0.00252	-0.00249	-0.00246	-0.00244	-0.00243	-0.00242	-0.00242	-0.00241	-0.00241
-0.55	-0.0034	-0.00337	-0.00331	-0.00323	-0.00314	-0.00304	-0.00294	-0.00284	-0.00275	-0.00268	-0.00261	-0.00255	-0.00251	-0.00248	-0.00245	-0.00243	-0.00242	-0.00241	-0.0024	-0.0024	-0.0024
-0.545	-0.00339	-0.00336	-0.00331	-0.00323	-0.00314	-0.00304	-0.00294	-0.00284	-0.00275	-0.00267	-0.0026	-0.00255	-0.0025	-0.00246	-0.00243	-0.00241	-0.0024	-0.00239	-0.00238	-0.00238	-0.00238
-0.54	-0.00339	-0.00336	-0.0033	-0.00323	-0.00314	-0.00304	-0.00293	-0.00284	-0.00275	-0.00267	-0.00259	-0.00254	-0.00249	-0.00245	-0.00242	-0.0024	-0.00239	-0.00237	-0.00237	-0.00236	-0.00236
-0.535	-0.00338	-0.00335	-0.0033	-0.00322	-0.00313	-0.00303	-0.00293	-0.00283	-0.00274	-0.00266	-0.00259	-0.00253	-0.00248	-0.00244	-0.00241	-0.00239	-0.00237	-0.00236	-0.00235	-0.00235	-0.00235
-0.53	-0.00336	-0.00334	-0.00329	-0.00321	-0.00312	-0.00303	-0.00293	-0.00283	-0.00274	-0.00266	-0.00258	-0.00252	-0.00247	-0.00243	-0.0024	-0.00237	-0.00236	-0.00235	-0.00234	-0.00233	-0.00233
-0.525	-0.00335	-0.00332	-0.00327	-0.0032	-0.00311	-0.00302	-0.00292	-0.00282	-0.00273	-0.00265	-0.00258	-0.00251	-0.00246	-0.00242	-0.00238	-0.00236	-0.00234	-0.00233	-0.00232	-0.00232	-0.00232
-0.52	-0.00333	-0.0033	-0.00326	-0.00318	-0.0031	-0.003	-0.00291	-0.00282	-0.00273	-0.00265	-0.00257	-0.00251	-0.00245	-0.00241	-0.00237	-0.00235	-0.00233	-0.00232	-0.00231	-0.0023	-0.0023
-0.515	-0.00331	-0.00328	-0.00324	-0.00316	-0.00308	-0.00299	-0.0029	-0.00281	-0.00272	-0.00264	-0.00257	-0.0025	-0.00244	-0.0024	-0.00236	-0.00234	-0.00232	-0.0023	-0.0023	-0.00229	-0.00229
-0.51	-0.00329	-0.00326	-0.00322	-0.00314	-0.00306	-0.00297	-0.00288	-0.0028	-0.00271	-0.00264	-0.00256	-0.00249	-0.00244	-0.00239	-0.00235	-0.00233	-0.00231	-0.00229	-0.00228	-0.00228	-0.00227
-0.505	-0.00326	-0.00324	-0.00319	-0.00312	-0.00304	-0.00295	-0.00287	-0.00278	-0.0027	-0.00263	-0.00255	-0.00249	-0.00243	-0.00238	-0.00234	-0.00232	-0.0023	-0.00228	-0.00227	-0.00227	-0.00226
-0.5	-0.00324	-0.00322	-0.00317	-0.0031	-0.00302	-0.00293	-0.00285	-0.00277	-0.00269	-0.00262	-0.00255	-0.00248	-0.00242	-0.00238	-0.00234	-0.00231	-0.00228	-0.00227	-0.00226	-0.00225	-0.00225
-0.495	-0.00321	-0.00319	-0.00314	-0.00307	-0.00299	-0.00291	-0.00283	-0.00275	-0.00268	-0.00261	-0.00254	-0.00247	-0.00242	-0.00237	-0.00233	-0.0023	-0.00227	-0.00226	-0.00225	-0.00224	-0.00224
-0.49	-0.00319	-0.00316	-0.00312	-0.00304	-0.00296	-0.00288	-0.0028	-0.00273	-0.00266	-0.00259	-0.00253	-0.00247	-0.00241	-0.00236	-0.00232	-0.00229	-0.00227	-0.00225	-0.00224	-0.00223	-0.00223
-0.485	-0.00316	-0.00314	-0.00309	-0.00302	-0.00294	-0.00285	-0.00278	-0.00271	-0.00264	-0.00258	-0.00251	-0.00246	-0.0024	-0.00235	-0.00231	-0.00228	-0.00226	-0.00224	-0.00223	-0.00222	-0.00221
-0.48	-0.00313	-0.00311	-0.00306	-0.00299	-0.00291	-0.00282	-0.00275	-0.00268	-0.00262	-0.00256	-0.0025	-0.00244	-0.00239	-0.00235	-0.0023	-0.00227	-0.00225	-0.00223	-0.00222	-0.00221	-0.0022
-0.475	-0.00311	-0.00308	-0.00303	-0.00296	-0.00288	-0.00279	-0.00272	-0.00265	-0.00259	-0.00254	-0.00248	-0.00243	-0.00238	-0.00234	-0.0023	-0.00226	-0.00224	-0.00222	-0.00221	-0.0022	-0.00219
-0.47	-0.00308	-0.00306	-0.00301	-0.00293	-0.00284	-0.00276	-0.00269	-0.00262	-0.00256	-0.00251	-0.00246	-0.00242	-0.00237	-0.00233	-0.00229	-0.00226	-0.00223	-0.00221	-0.0022	-0.00219	-0.00219
-0.465	-0.00306	-0.00303	-0.00298	-0.0029	-0.00281	-0.00273	-0.00265	-0.00259	-0.00254	-0.00249	-0.00244	-0.0024	-0.00236	-0.00232	-0.00228	-0.00225	-0.00222	-0.0022	-0.00219	-0.00218	-0.00218
-0.46	-0.00303	-0.003	-0.00295	-0.00287	-0.00278	-0.0027	-0.00262	-0.00256	-0.0025	-0.00246	-0.00242	-0.00238	-0.00234	-0.0023	-0.00227	-0.00224	-0.00222	-0.0022	-0.00218	-0.00217	-0.00217
-0.455	-0.00301	-0.00298	-0.00292	-0.00284	-0.00275	-0.00266	-0.00259	-0.00252	-0.00247	-0.00243	-0.00239	-0.00236	-0.00232	-0.00229	-0.00226	-0.00223	-0.00221	-0.00219	-0.00218	-0.00217	-0.00216
-0.45	-0.00298	-0.00295	-0.0029	-0.00281	-0.00272	-0.00263	-0.00255	-0.00249	-0.00244	-0.0024	-0.00236	-0.00233	-0.0023	-0.00227	-0.00225	-0.00222	-0.0022	-0.00218	-0.00217	-0.00216	-0.00215
-0.445	-0.00296	-0.00293	-0.00287	-0.00278	-0.00269	-0.0026	-0.00252	-0.00246	-0.0024	-0.00236	-0.00233	-0.0023	-0.00228	-0.00226	-0.00223	-0.00221	-0.00219	-0.00217	-0.00216	-0.00215	-0.00215
-0.44	-0.00294	-0.0029	-0.00284	-0.00276	-0.00266	-0.00257	-0.00249	-0.00242	-0.00237	-0.00233	-0.0023	-0.00228	-0.00225	-0.00223	-0.00221	-0.0022	-0.00218	-0.00216	-0.00215	-0.00214	-0.00214
-0.435	-0.00292	-0.00288	-0.00282	-0.00273	-0.00263	-0.00254	-0.00245	-0.00239	-0.00233	-0.00229	-0.00227	-0.00224	-0.00223	-0.00221	-0.0022	-0.00218	-0.00217	-0.00215	-0.00214	-0.00214	-0.00213
-0.43	-0.0029	-0.00286	-0.00279	-0.0027	-0.0026	-0.0025	-0.00242	-0.00235	-0.0023	-0.00226	-0.00223	-0.00221	-0.0022	-0.00219	-0.00218	-0.00216	-0.00215	-0.00214	-0.00213	-0.00213	-0.00212
-0.425	-0.00288	-0.00284	-0.00277	-0.00268	-0.00257	-0.00247	-0.00239	-0.00232	-0.00226	-0.00222	-0.0022	-0.00218	-0.00217	-0.00216	-0.00215	-0.00215	-0.00214	-0.00213	-0.00212	-0.00212	-0.00211
-0.42	-0.00286	-0.00282	-0.00275	-0.00265	-0.00255	-0.00244	-0.00235	-0.00228	-0.00223	-0.00219	-0.00216	-0.00214	-0.00214	-0.00213	-0.00213	-0.00213	-0.00212	-0.00212	-0.00211	-0.00211	-0.0021
-0.415	-0.00284	-0.0028	-0.00273	-0.00263	-0.00252	-0.00241	-0.00232	-0.00225	-0.00219	-0.00215	-0.00212	-0.00211	-0.0021	-0.0021	-0.0021	-0.0021	-0.0021	-0.0021	-0.0021	-0.0021	-0.00209
-0.41	-0.00283	-0.00279	-0.00271	-0.00261	-0.00249	-0.00238	-0.00229	-0.00221	-0.00216	-0.00212	-0.00209	-0.00207	-0.00207	-0.00207	-0.00208	-0.00208	-0.00208	-0.00208	-0.00208	-0.00208	-0.00208
-0.405	-0.00282	-0.00277	-0.00269	-0.00258	-0.00247	-0.00235	-0.00226	-0.00218	-0.00212	-0.00208	-0.00205	-0.00204	-0.00204	-0.00204	-0.00205	-0.00206	-0.00206	-0.00206	-0.00207	-0.00207	-0.00207
-0.4	-0.00281	-0.00276	-0.00268	-0.00256	-0.00244	-0.00233	-0.00223	-0.00215	-0.00209	-0.00204	-0.00202	-0.002	-0.002	-0.00201	-0.00202	-0.00203	-0.00204	-0.00204	-0.00205	-0.00205	-0.00205
-0.395	-0.0028	-0.00275	-0.00266	-0.00255	-0.00242	-0.0023	-0.0022	-0.00211	-0.00205	-0.00201	-0.00198	-0.00197	-0.00197	-0.00197	-0.00199	-0.002	-0.00201	-0.00202	-0.00203	-0.00204	-0.00204
-0.39	-0.00279	-0.00274	-0.00265	-0.00253	-0.0024	-0.00227	-0.00217	-0.00208	-0.00202	-0.00197	-0.00195	-0.00193	-0.00193	-0.00194	-0.00195	-0.00197	-0.00199	-0.002	-0.00201	-0.00202	-0.00202
-0.385	-0.00279	-0.00273	-0.00264	-0.00251	-0.00238	-0.00225	-0.00214	-0.00205	-0.00199	-0.00194	-0.00191	-0.0019	-0.0019	-0.0019	-0.00192	-0.00194	-0.00196	-0.00198	-0.00199	-0.002	-0.002
-0.38	-0.00278	-0.00273	-0.00263	-0.0025	-0.00236	-0.00222	-0.00211	-0.00202	-0.00195	-0.00191	-0.00188	-0.00186	-0.00186	-0.00187	-0.00189	-0.00191	-0.00193	-0.00195	-0.00197	-0.00198	-0.00198
-0.375	-0.00278	-0.00272	-0.00262	-0.00249	-0.00234	-0.0022	-0.00208	-0.00199	-0.00192	-0.00187	-0.00184	-0.00183	-0.00183	-0.00184	-0.00186	-0.00188	-0.00191	-0.00193	-0.00194	-0.00196	-0.00196
-0.37	-0.00279	-0.00273	-0.00262	-0.00248	-0.00232	-0.00218	-0.00206	-0.00196	-0.00189	-0.00184	-0.00181	-0.00179	-0.00179	-0.0018	-0.00182	-0.00185	-0.00188	-0.0019	-0.00192	-0.00193	-0.00194
-0.365	-0.0028	-0.00273	-0.00262	-0.00247	-0.00231	-0.00216	-0.00203	-0.00193	-0.00186	-0.0018	-0.00177	-0.00176	-0.00176	-0.00177	-0.00179	-0.00182	-0.00185	-0.00187	-0.00189	-0.00191	-0.00192
-0.36	-0.00281	-0.00274	-0.00262	-0.00246	-0.00229	-0.00214	-0.002	-0.0019	-0.00183	-0.00177	-0.00174	-0.00173	-0.00173	-0.00174	-0.00176	-0.00179	-0.00182	-0.00185	-0.00187	-0.00189	-0.0019
-0.355	-0.00282	-0.00275	-0.00262	-0.00246	-0.00228	-0.00212	-0.00198	-0.00187	-0.00179	-0.00174	-0.00171	-0.00169	-0.00169	-0.00171	-0.00173	-0.00176	-0.00179	-0.00182	-0.00184	-0.00186	-0.00188
-0.35	-0.00284	-0.00276	-0.00263	-0.00246	-0.00227	-0.0021	-0.00196	-0.00184	-0.00176	-0.00171	-0.00168	-0.00166	-0.00166	-0.00167	-0.0017	-0.00173	-0.00176	-0.00179	-0.00182	-0.00184	-0.00185
-0.345	-0.00287	-0.00278	-0.00264	-0.00246	-0.00226	-0.00208	-0.00193	-0.00182	-0.00173	-0.00168	-0.00164	-0.00163	-0.00163	-0.00164	-0.00167	-0.0017	-0.00173	-0.00176	-0.00179	-0.00181	-0.00183
-0.34	-0.0029	-0.00281	-0.00266	-0.00246	-0.00226	-0.00207	-0.00191	-0.00179	-0.00171	-0.00165	-0.00161	-0.0016	-0.0016	-0.00161	-0.00164	-0.00167	-0.0017	-0.00174	-0.00176	-0.00179	-0.0018
-0.335	-0.00293	-0.00284	-0.00268	-0.00247	-0.00226	-0.00206	-0.00189	-0.00176	-0.00168	-0.00162	-0.00158	-0.00157	-0.00157	-0.00158	-0.00161	-0.00164	-0.00167	-0.00171	-0.00174	-0.00176	-0.00178
-0.33	-0.00298	-0.00287	-0.00271	-0.00248	-0.00226	-0.00204	-0.00187	-0.00174	-0.00165	-0.00159	-0.00155	-0.00154	-0.00154	-0.00155	-0.00158	-0.00161	-0.00165	-0.00168	-0.00171	-0.00173	-0.00175
-0.325	-0.00303	-0.00292	-0.00274	-0.0025	-0.00226	-0.00204	-0.00185	-0.00172	-0.00162	-0.00156	-0.00152	-0.00151	-0.00151	-0.00152	-0.00155	-0.00159	-0.00162	-0.00166	-0.00168	-0.00171	-0.00173
-0.32	-0.00309	-0.00297	-0.00278	-0.00252	-0.00226	-0.00203	-0.00184	-0.00169	-0.00159	-0.00153	-0.00149	-0.00148	-0.00148	-0.00149	-0.00152	-0.00156	-0.00159	-0.00163	-0.00166	-0.00168	-0.0017
-0.315	-0.00316	-0.00303	-0.00282	-0.00255	-0.00227	-0.00202	-0.00182	-0.00167	-0.00157	-0.0015	-0.00146	-0.00145	-0.00145	-0.00147	-0.0015	-0.00153	-0.00157	-0.0016	-0.00163	-0.00166	-0.00167
-0.31	-0.00325	-0.0031	-0.00288	-0.00259	-0.00229	-0.00202	-0.00181	-0.00165	-0.00154	-0.00147	-0.00143	-0.00142	-0.00142	-0.00144	-0.00147	-0.00151	-0.00154	-0.00158	-0.0016	-0.00163	-0.00165
-0.305	-0.00335	-0.00319	-0.00294	-0.00263	-0.00231	-0.00202	-0.00179	-0.00163	-0.00152	-0.00144	-0.0014	-0.00139	-0.00139	-0.00141	-0.00144	-0.00148	-0.00152	-0.00155	-0.00158	-0.0016	-0.00162
-0.3	-0.00346	-0.00328	-0.00302	-0.00268	-0.00233	-0.00203	-0.00178	-0.00161	-0.00149	-0.00142	-0.00138	-0.00136	-0.00137	-0.00139	-0.00142	-0.00146	-0.00149	-0.00153	-0.00155	-0.00157	-0.00159
-0.295	-0.00359	-0.0034	-0.00311	-0.00274	-0.00236	-0.00203	-0.00177	-0.00159	-0.00147	-0.00139	-0.00135	-0.00134	-0.00134	-0.00136	-0.00139	-0.00143	-0.00147	-0.0015	-0.00153	-0.00155	-0.00156
-0.29	-0.00375	-0.00353	-0.00321	-0.00281	-0.0024	-0.00204	-0.00177	-0.00157	-0.00144	-0.00136	-0.00132	-0.00131	-0.00132	-0.00134	-0.00137	-0.00141	-0.00144	-0.00147	-0.0015	-0.00152	-0.00153
-0.285	-0.00392	-0.00368	-0.00333	-0.00289	-0.00244	-0.00206	-0.00176	-0.00156	-0.00142	-0.00134	-0.0013	-0.00128	-0.00129	-0.00131	-0.00135	-0.00138	-0.00142	-0.00145	-0.00147	-0.00149	-0.0015
-0.28	-0.00412	-0.00385	-0.00347	-0.00298	-0.0025	-0.00208	-0.00176	-0.00154	-0.0014	-0.00131	-0.00127	-0.00126	-0.00126	-0.00129	-0.00132	-0.00136	-0.00139	-0.00142	-0.00144	-0.00146	-0.00147
-0.275	-0.00436	-0.00405	-0.00363	-0.00309	-0.00256	-0.0021	-0.00176	-0.00153	-0.00138	-0.00129	-0.00124	-0.00123	-0.00124	-0.00127	-0.0013	-0.00133	-0.00137	-0.0014	-0.00142	-0.00143	-0.00144
-0.27	-0.00462	-0.00427	-0.0038	-0.00322	-0.00263	-0.00214	-0.00176	-0.00151	-0.00136	-0.00127	-0.00122	-0.0012	-0.00122	-0.00124	-0.00127	-0.00131	-0.00134	-0.00137	-0.00139	-0.0014	-0.00141
-0.265	-0.00492	-0.00452	-0.004	-0.00335	-0.00272	-0.00217	-0.00177	-0.0015	-0.00134	-0.00124	-0.00119	-0.00118	-0.00119	-0.00122	-0.00125	-0.00129	-0.00132	-0.00134	-0.00136	-0.00137	-0.00138
-0.26	-0.00526	-0.0048	-0.00422	-0.00351	-0.00282	-0.00222	-0.00178	-0.00149	-0.00132	-0.00122	-0.00117	-0.00116	-0.00117	-0.0012	-0.00123	-0.00126	-0.00129	-0.00131	-0.00133	-0.00134	-0.00135
-0.255	-0.00565	-0.00512	-0.00446	-0.00369	-0.00293	-0.00228	-0.00179	-0.00149	-0.0013	-0.0012	-0.00115	-0.00113	-0.00115	-0.00117	-0.00121	-0.00124	-0.00126	-0.00128	-0.0013	-0.00131	-0.00132
-0.25	-0.0061	-0.00548	-0.00473	-0.00388	-0.00306	-0.00234	-0.00181	-0.00148	-0.00128	-0.00117	-0.00112	-0.00111	-0.00112	-0.00115	-0.00118	-0.00121	-0.00123	-0.00125	-0.00127	-0.00128	-0.00128
-0.245	-0.00661	-0.00589	-0.00504	-0.0041	-0.00319	-0.00242	-0.00184	-0.00148	-0.00127	-0.00115	-0.0011	-0.00109	-0.0011	-0.00113	-0.00116	-0.00119	-0.00121	-0.00122	-0.00124	-0.00125	-0.00125
-0.24	-0.00719	-0.00635	-0.00537	-0.00434	-0.00335	-0.0025	-0.00187	-0.00148	-0.00125	-0.00113	-0.00108	-0.00106	-0.00108	-0.00111	-0.00113	-0.00116	-0.00118	-0.00119	-0.0012	-0.00121	-0.00122
-0.235	-0.00787	-0.00688	-0.00575	-0.0046	-0.00352	-0.0026	-0.0019	-0.00148	-0.00124	-0.00111	-0.00105	-0.00104	-0.00106	-0.00108	-0.00111	-0.00113	-0.00115	-0.00116	-0.00117	-0.00118	-0.00118
-0.23	-0.00864	-0.00749	-0.00618	-0.00489	-0.00371	-0.0027	-0.00194	-0.00148	-0.00122	-0.00109	-0.00103	-0.00102	-0.00103	-0.00106	-0.00109	-0.00111	-0.00112	-0.00113	-0.00114	-0.00115	-0.00115
-0.225	-0.0095	-0.00817	-0.00667	-0.00522	-0.00391	-0.00282	-0.00199	-0.00149	-0.00121	-0.00107	-0.00101	-0.0009985	-0.00101	-0.00104	-0.00106	-0.00108	-0.00109	-0.0011	-0.00111	-0.00111	-0.00111
-0.22	-0.01043	-0.00893	-0.00721	-0.00559	-0.00414	-0.00294	-0.00205	-0.0015	-0.0012	-0.00105	-0.0009893	-0.0009771	-0.0009894	-0.00101	-0.00104	-0.00105	-0.00106	-0.00107	-0.00108	-0.00108	-0.00108
-0.215	-0.01136	-0.00974	-0.00782	-0.006	-0.0044	-0.00308	-0.00211	-0.00151	-0.00119	-0.00103	-0.0009684	-0.000956	-0.0009675	-0.0009892	-0.00101	-0.00102	-0.00103	-0.00104	-0.00104	-0.00105	-0.00105
-0.21	-0.01225	-0.01056	-0.00847	-0.00647	-0.00468	-0.00323	-0.00218	-0.00153	-0.00118	-0.00102	-0.0009479	-0.0009348	-0.0009455	-0.0009652	-0.0009833	-0.0009968	-0.001	-0.00101	-0.00101	-0.00101	-0.00101
-0.205	-0.01303	-0.01134	-0.00915	-0.00698	-0.005	-0.0034	-0.00226	-0.00155	-0.00117	-0.0009973	-0.0009277	-0.0009142	-0.0009237	-0.0009411	-0.000957	-0.0009685	-0.0009752	-0.0009785	-0.0009803	-0.0009809	-0.0009816
-0.2	-0.01367	-0.01203	-0.00982	-0.00753	-0.00536	-0.00359	-0.00234	-0.00157	-0.00116	-0.0009799	-0.0009076	-0.0008935	-0.0009013	-0.0009166	-0.0009303	-0.0009399	-0.0009455	-0.0009479	-0.0009488	-0.0009488	-0.0009492
-0.195	-0.01412	-0.01259	-0.01043	-0.0081	-0.00576	-0.0038	-0.00243	-0.0016	-0.00116	-0.0009628	-0.000888	-0.0008727	-0.0008791	-0.0008922	-0.0009036	-0.0009115	-0.0009161	-0.0009174	-0.0009179	-0.0009175	-0.0009177
-0.19	-0.0144	-0.01301	-0.01096	-0.00864	-0.00619	-0.00403	-0.00252	-0.00164	-0.00115	-0.0009465	-0.0008685	-0.0008521	-0.0008568	-0.0008672	-0.0008766	-0.0008831	-0.0008868	-0.0008875	-0.0008877	-0.0008869	-0.0008866
-0.185	-0.01449	-0.01327	-0.01138	-0.00913	-0.00664	-0.00429	-0.00263	-0.00167	-0.00115	-0.0009307	-0.0008491	-0.0008314	-0.0008343	-0.0008421	-0.0008496	-0.0008549	-0.0008576	-0.0008579	-0.0008579	-0.000857	-0.0008563
-0.18	-0.0144	-0.01339	-0.01168	-0.00955	-0.00707	-0.00458	-0.00274	-0.00171	-0.00115	-0.0009149	-0.0008305	-0.0008108	-0.0008118	-0.0008173	-0.0008229	-0.0008268	-0.0008285	-0.0008288	-0.0008285	-0.0008275	-0.0008268
-0.175	-0.01412	-0.01335	-0.01187	-0.00988	-0.00747	-0.00489	-0.00287	-0.00176	-0.00116	-0.0009001	-0.0008114	-0.0007902	-0.0007892	-0.0007926	-0.0007964	-0.0007989	-0.0008002	-0.0008001	-0.0007997	-0.0007986	-0.0007981
-0.17	-0.01368	-0.01315	-0.01193	-0.0101	-0.00782	-0.00522	-0.00301	-0.0018	-0.00116	-0.0008861	-0.0007931	-0.0007695	-0.0007668	-0.0007679	-0.0007701	-0.0007717	-0.0007721	-0.0007719	-0.0007716	-0.0007703	-0.0007698
-0.165	-0.01308	-0.01279	-0.01187	-0.01023	-0.0081	-0.00554	-0.00317	-0.00185	-0.00117	-0.0008722	-0.000775	-0.0007487	-0.0007443	-0.0007435	-0.000744	-0.0007449	-0.0007449	-0.0007443	-0.0007439	-0.0007426	-0.0007425
-0.16	-0.01236	-0.01229	-0.01168	-0.01027	-0.00829	-0.00584	-0.00334	-0.0019	-0.00117	-0.000859	-0.0007569	-0.0007283	-0.0007216	-0.0007195	-0.0007185	-0.0007185	-0.0007181	-0.0007173	-0.0007169	-0.0007156	-0.0007154
-0.155	-0.01155	-0.01166	-0.01137	-0.0102	-0.0084	-0.00609	-0.00353	-0.00195	-0.00118	-0.0008469	-0.0007393	-0.0007081	-0.0006993	-0.0006959	-0.0006938	-0.0006928	-0.000692	-0.0006909	-0.0006907	-0.0006894	-0.0006891
-0.15	-0.0107	-0.01094	-0.01094	-0.01006	-0.00844	-0.00628	-0.00373	-0.00201	-0.0012	-0.0008356	-0.000722	-0.0006883	-0.0006775	-0.0006723	-0.0006694	-0.0006679	-0.0006667	-0.0006655	-0.0006651	-0.0006637	-0.0006636
-0.145	-0.00981	-0.01017	-0.01039	-0.00983	-0.0084	-0.00642	-0.00393	-0.00208	-0.00121	-0.0008247	-0.0007052	-0.0006686	-0.0006557	-0.0006495	-0.0006458	-0.0006436	-0.0006421	-0.0006407	-0.0006401	-0.0006388	-0.0006387
-0.14	-0.00891	-0.00937	-0.00976	-0.0095	-0.0083	-0.00649	-0.00412	-0.00215	-0.00122	-0.0008146	-0.0006886	-0.0006492	-0.0006345	-0.0006271	-0.0006228	-0.0006199	-0.0006182	-0.0006167	-0.000616	-0.0006146	-0.0006146
-0.135	-0.00801	-0.00854	-0.00907	-0.00907	-0.00815	-0.0065	-0.00429	-0.00224	-0.00124	-0.0008061	-0.0006723	-0.0006302	-0.0006136	-0.0006052	-0.0006005	-0.0005973	-0.0005951	-0.0005933	-0.0005925	-0.0005912	-0.0005913
-0.13	-0.00713	-0.00771	-0.00835	-0.00857	-0.00794	-0.00647	-0.00444	-0.00233	-0.00125	-0.0007988	-0.0006565	-0.0006116	-0.0005931	-0.0005838	-0.0005785	-0.0005749	-0.0005727	-0.0005708	-0.0005698	-0.0005686	-0.0005686
-0.125	-0.00628	-0.00688	-0.00761	-0.00801	-0.00768	-0.00638	-0.00453	-0.00243	-0.00127	-0.0007928	-0.0006414	-0.0005935	-0.0005735	-0.000563	-0.0005573	-0.0005533	-0.000551	-0.0005489	-0.0005479	-0.0005465	-0.0005465
-0.12	-0.00548	-0.00608	-0.00686	-0.00739	-0.00735	-0.00625	-0.00459	-0.00253	-0.00129	-0.0007881	-0.0006271	-0.0005757	-0.0005539	-0.0005428	-0.0005365	-0.0005324	-0.0005301	-0.0005278	-0.0005265	-0.0005252	-0.0005251
-0.115	-0.00475	-0.00532	-0.00612	-0.00676	-0.00696	-0.00609	-0.0046	-0.00263	-0.0013	-0.0007855	-0.000613	-0.0005588	-0.0005352	-0.0005231	-0.0005163	-0.0005119	-0.0005094	-0.000507	-0.0005059	-0.0005044	-0.0005041
-0.11	-0.0041	-0.00462	-0.0054	-0.00611	-0.00652	-0.00589	-0.00457	-0.00273	-0.00133	-0.0007841	-0.0005999	-0.000542	-0.0005169	-0.000504	-0.0004967	-0.0004923	-0.0004894	-0.000487	-0.0004858	-0.0004843	-0.0004837
-0.105	-0.00353	-0.00398	-0.00471	-0.00547	-0.00602	-0.00567	-0.0045	-0.00282	-0.00135	-0.0007844	-0.0005875	-0.0005261	-0.0004991	-0.0004852	-0.0004775	-0.0004726	-0.0004697	-0.0004674	-0.000466	-0.0004645	-0.000464
-0.1	-0.00303	-0.00342	-0.00407	-0.00484	-0.0055	-0.00542	-0.0044	-0.00289	-0.00138	-0.000787	-0.0005762	-0.0005106	-0.0004818	-0.000467	-0.0004589	-0.0004537	-0.0004504	-0.0004481	-0.0004465	-0.000445	-0.0004446
-0.095	-0.00261	-0.00293	-0.0035	-0.00424	-0.00497	-0.00514	-0.00427	-0.00293	-0.00141	-0.0007902	-0.0005662	-0.0004958	-0.0004651	-0.0004492	-0.0004405	-0.0004351	-0.0004317	-0.0004289	-0.0004274	-0.0004259	-0.0004253
-0.09	-0.00225	-0.0025	-0.00299	-0.00367	-0.00444	-0.00482	-0.00412	-0.00295	-0.00145	-0.0007954	-0.0005578	-0.0004811	-0.0004486	-0.000432	-0.0004222	-0.0004166	-0.0004129	-0.0004102	-0.0004085	-0.0004068	-0.0004063
-0.085	-0.00193	-0.00214	-0.00254	-0.00315	-0.00392	-0.00447	-0.00395	-0.00294	-0.00149	-0.0008014	-0.0005503	-0.0004675	-0.0004327	-0.0004147	-0.0004044	-0.0003986	-0.0003946	-0.0003915	-0.0003898	-0.0003881	-0.0003873
-0.08	-0.00167	-0.00183	-0.00216	-0.00269	-0.00343	-0.00409	-0.00377	-0.0029	-0.00153	-0.0008071	-0.0005442	-0.0004543	-0.000417	-0.0003978	-0.0003871	-0.0003805	-0.0003762	-0.000373	-0.000371	-0.0003694	-0.0003686
-0.075	-0.00144	-0.00157	-0.00183	-0.00227	-0.00296	-0.00368	-0.00356	-0.00284	-0.00158	-0.0008135	-0.00054	-0.0004415	-0.0004015	-0.000381	-0.0003699	-0.0003627	-0.0003582	-0.0003546	-0.0003525	-0.0003505	-0.0003497
-0.07	-0.00124	-0.00134	-0.00155	-0.00192	-0.00253	-0.00328	-0.00336	-0.00275	-0.00163	-0.0008196	-0.0005368	-0.0004294	-0.0003865	-0.0003643	-0.0003522	-0.0003448	-0.0003399	-0.0003361	-0.000334	-0.000332	-0.0003309
-0.065	-0.00107	-0.00115	-0.00131	-0.00161	-0.00214	-0.00288	-0.00313	-0.00264	-0.00167	-0.0008267	-0.0005344	-0.0004179	-0.0003712	-0.000348	-0.0003347	-0.0003267	-0.0003217	-0.0003177	-0.0003153	-0.0003131	-0.000312
-0.06	-0.0009194	-0.0009775	-0.0011	-0.00135	-0.00179	-0.00249	-0.0029	-0.00252	-0.0017	-0.0008331	-0.0005323	-0.0004069	-0.0003559	-0.000331	-0.000317	-0.0003087	-0.000303	-0.0002989	-0.0002963	-0.0002943	-0.0002929
-0.055	-0.0007851	-0.0008297	-0.0009281	-0.00112	-0.00149	-0.00213	-0.00266	-0.00238	-0.00172	-0.0008394	-0.0005303	-0.0003965	-0.0003407	-0.0003141	-0.000299	-0.00029	-0.0002842	-0.0002797	-0.0002772	-0.0002749	-0.0002736
-0.05	-0.0006655	-0.0006998	-0.0007766	-0.0009311	-0.00123	-0.00179	-0.0024	-0.00222	-0.00171	-0.0008451	-0.0005261	-0.0003859	-0.0003253	-0.0002965	-0.0002805	-0.0002709	-0.0002647	-0.0002601	-0.0002574	-0.0002554	-0.0002539
-0.045	-0.0005587	-0.0005854	-0.0006448	-0.0007679	-0.001	-0.00149	-0.00212	-0.00205	-0.00167	-0.0008513	-0.0005192	-0.000375	-0.0003095	-0.0002784	-0.0002615	-0.0002513	-0.0002447	-0.00024	-0.0002372	-0.0002349	-0.0002334
-0.04	-0.0004635	-0.0004844	-0.0005304	-0.000628	-0.0008144	-0.00121	-0.00184	-0.00187	-0.0016	-0.000854	-0.0005084	-0.0003627	-0.000293	-0.0002595	-0.0002415	-0.0002309	-0.0002241	-0.000219	-0.0002162	-0.0002138	-0.0002123
-0.035	-0.0003785	-0.0003949	-0.0004301	-0.0005068	-0.000652	-0.0009728	-0.00156	-0.00168	-0.0015	-0.0008514	-0.0004924	-0.0003476	-0.0002749	-0.0002394	-0.0002205	-0.0002095	-0.0002025	-0.0001973	-0.0001943	-0.0001921	-0.0001904
-0.03	-0.0003028	-0.000316	-0.0003421	-0.0004015	-0.0005129	-0.0007634	-0.00128	-0.00147	-0.00136	-0.0008357	-0.00047	-0.0003283	-0.0002548	-0.0002177	-0.0001982	-0.0001869	-0.0001798	-0.0001746	-0.0001714	-0.0001691	-0.0001676
-0.025	-0.0002358	-0.0002463	-0.0002658	-0.0003102	-0.0003939	-0.0005828	-0.00101	-0.00125	-0.00119	-0.000799	-0.0004396	-0.0003027	-0.0002315	-0.0001939	-0.000174	-0.0001627	-0.0001556	-0.0001506	-0.0001474	-0.0001452	-0.0001434
-0.02	-0.0001763	-0.0001846	-0.0001983	-0.0002303	-0.0002911	-0.0004279	-0.0007682	-0.00102	-0.001	-0.0007305	-0.0003976	-0.0002688	-0.000203	-0.000167	-0.0001472	-0.0001364	-0.0001296	-0.0001247	-0.0001218	-0.0001198	-0.0001181
-0.015	-0.0001235	-0.0001296	-0.000139	-0.0001605	-0.0002022	-0.0002953	-0.0005429	-0.0007814	-0.0007811	-0.0006183	-0.0003398	-0.000224	-0.0001676	-0.0001353	-0.000117	-0.0001073	-0.0001011	-9.67e-05	-9.43e-05	-9.23e-05	-9.1e-05
-0.01	-7.67e-05	-8.03e-05	-8.61e-05	-9.91e-05	-0.0001246	-0.0001814	-0.0003395	-0.0005273	-0.0005405	-0.0004569	-0.0002588	-0.0001655	-0.0001226	-9.71e-05	-8.24e-05	-7.45e-05	-6.96e-05	-6.6e-05	-6.41e-05	-6.27e-05	-6.18e-05
-0.005	-3.44e-05	-3.63e-05	-3.88e-05	-4.49e-05	-5.66e-05	-8.33e-05	-0.0001595	-0.0002653	-0.0002775	-0.0002454	-0.0001442	-8.9e-05	-6.48e-05	-5.04e-05	-4.17e-05	-3.71e-05	-3.43e-05	-3.19e-05	-3.1e-05	-3.02e-05	-2.96e-05
0	4.1e-06	4e-06	4.2e-06	3.6e-06	3.2e-06	1.4e-06	-2.4e-06	-1e-06	5.5e-06	9.4e-06	1.64e-05	1.18e-05	9.1e-06	8.1e-06	7.7e-06	6.9e-06	6.6e-06	6.8e-06	6.3e-06	6.3e-06	6.1e-06
0.005	3.98e-05	4.11e-05	4.35e-05	4.75e-05	5.63e-05	7.55e-05	0.0001334	0.0002565	0.0003075	0.0003016	0.0002343	0.0001463	0.0001033	8.15e-05	6.86e-05	5.96e-05	5.46e-05	5.14e-05	4.89e-05	4.76e-05	4.63e-05
0.01	7.29e-05	7.55e-05	7.97e-05	8.75e-05	0.0001041	0.0001409	0.0002495	0.0005004	0.0006254	0.0006242	0.0005147	0.0003275	0.0002248	0.0001736	0.0001439	0.0001241	0.0001119	0.0001042	9.84e-05	9.5e-05	9.24e-05
0.015	0.0001045	0.0001081	0.0001137	0.0001244	0.0001475	0.0001989	0.0003488	0.0007271	0.0009571	0.0009723	0.0008526	0.0005711	0.0003826	0.0002897	0.0002376	0.0002033	0.0001819	0.0001673	0.0001572	0.0001508	0.0001462
0.02	0.0001345	0.0001389	0.0001462	0.0001591	0.0001872	0.0002515	0.0004336	0.0009314	0.0013	0.00134	0.00124	0.0008909	0.0005907	0.0004375	0.0003537	0.0003014	0.0002678	0.0002445	0.0002282	0.0002178	0.0002103
0.025	0.0001638	0.000169	0.0001772	0.0001922	0.0002241	0.000299	0.0005066	0.00111	0.00163	0.00173	0.00165	0.00129	0.0008666	0.0006258	0.0004986	0.0004223	0.0003729	0.0003392	0.0003148	0.0002992	0.0002881
0.03	0.0001925	0.0001982	0.0002067	0.0002234	0.0002586	0.0003428	0.0005698	0.00126	0.00194	0.00214	0.00209	0.00176	0.00123	0.0008708	0.0006812	0.0005712	0.0005018	0.0004549	0.0004212	0.0003984	0.0003828
0.035	0.0002208	0.0002272	0.0002359	0.0002533	0.0002913	0.0003829	0.0006257	0.00138	0.00222	0.00256	0.00255	0.00228	0.00169	0.00119	0.0009139	0.000756	0.0006601	0.0005959	0.0005502	0.0005195	0.0004974
0.04	0.0002488	0.0002556	0.0002649	0.0002825	0.0003224	0.0004203	0.0006755	0.00148	0.00247	0.00298	0.00302	0.00282	0.00224	0.00161	0.00121	0.0009883	0.0008545	0.0007674	0.0007061	0.0006662	0.0006367
0.045	0.0002765	0.0002837	0.0002936	0.0003109	0.000352	0.0004545	0.0007201	0.00155	0.00269	0.00338	0.0035	0.00337	0.00287	0.00215	0.00161	0.00128	0.0011	0.0009769	0.000896	0.0008426	0.0008043
0.05	0.0003041	0.0003119	0.0003215	0.0003392	0.0003809	0.0004867	0.0007614	0.00159	0.00288	0.00375	0.004	0.00393	0.00354	0.0028	0.00211	0.00166	0.0014	0.00124	0.00113	0.00106	0.00101
0.055	0.0003313	0.0003393	0.0003493	0.0003672	0.0004086	0.0005165	0.0007989	0.00162	0.00303	0.00407	0.00449	0.00449	0.00421	0.00354	0.00274	0.00215	0.00179	0.00156	0.00141	0.00132	0.00125
0.06	0.0003576	0.0003663	0.000377	0.0003957	0.0004356	0.0005446	0.0008331	0.00164	0.00314	0.00433	0.00497	0.00505	0.00486	0.00432	0.0035	0.00277	0.00228	0.00197	0.00177	0.00164	0.00155
0.065	0.0003831	0.0003922	0.0004042	0.0004238	0.000463	0.0005724	0.0008634	0.00164	0.0032	0.00455	0.0054	0.00561	0.00551	0.00511	0.00436	0.00354	0.00292	0.00249	0.00222	0.00204	0.00191
0.07	0.0004067	0.0004171	0.0004301	0.0004506	0.00049	0.0005977	0.0008918	0.00164	0.00322	0.00473	0.00577	0.00616	0.00614	0.00587	0.00526	0.00443	0.0037	0.00316	0.00279	0.00254	0.00237
0.075	0.0004298	0.0004411	0.0004549	0.0004767	0.0005168	0.0006229	0.0009176	0.00163	0.00319	0.00485	0.00606	0.00668	0.00677	0.00659	0.00615	0.0054	0.00463	0.00398	0.00351	0.00318	0.00295
0.08	0.0004518	0.0004636	0.0004789	0.0005024	0.0005427	0.0006481	0.0009417	0.00162	0.00314	0.00493	0.00629	0.00713	0.00737	0.0073	0.00699	0.0064	0.00566	0.00495	0.00439	0.00397	0.00368
0.085	0.000473	0.0004854	0.0005018	0.0005258	0.0005674	0.0006721	0.0009631	0.00162	0.00305	0.00495	0.00646	0.00751	0.00795	0.00798	0.00778	0.00736	0.00674	0.00604	0.00542	0.00493	0.00457
0.09	0.0004945	0.0005075	0.0005238	0.0005486	0.0005906	0.0006947	0.0009836	0.00161	0.00295	0.00491	0.00658	0.0078	0.00847	0.00864	0.00854	0.00825	0.00779	0.00718	0.00656	0.00603	0.00562
0.095	0.0005158	0.0005292	0.0005448	0.0005696	0.0006128	0.0007154	0.001	0.0016	0.00284	0.00481	0.00663	0.00801	0.00891	0.00926	0.00927	0.00909	0.00877	0.00831	0.00777	0.00725	0.00682
0.1	0.0005371	0.0005507	0.0005658	0.0005898	0.0006332	0.0007346	0.00102	0.0016	0.00274	0.00466	0.00661	0.00814	0.00925	0.00981	0.00994	0.00987	0.00967	0.00935	0.00894	0.00849	0.00809
0.105	0.0005591	0.0005722	0.0005869	0.000609	0.0006521	0.0007517	0.00103	0.00159	0.00265	0.00447	0.00653	0.0082	0.00948	0.01027	0.01058	0.01061	0.01051	0.0103	0.01002	0.00969	0.00936
0.11	0.0005809	0.0005938	0.0006076	0.0006286	0.0006696	0.000768	0.00104	0.00159	0.00256	0.00426	0.00638	0.0082	0.00962	0.01062	0.01114	0.01129	0.01129	0.01118	0.01101	0.01079	0.01055
0.115	0.0006033	0.0006156	0.0006286	0.0006474	0.0006868	0.0007826	0.00105	0.00158	0.00249	0.00404	0.00616	0.00812	0.00968	0.01086	0.01159	0.01191	0.01201	0.01198	0.01191	0.01178	0.01163
0.12	0.0006261	0.0006375	0.0006493	0.0006663	0.0007034	0.0007968	0.00105	0.00157	0.00242	0.00383	0.00588	0.00796	0.00966	0.01099	0.01192	0.01243	0.01265	0.01272	0.01272	0.01267	0.01259
0.125	0.0006491	0.0006596	0.00067	0.0006851	0.00072	0.0008104	0.00106	0.00156	0.00236	0.00364	0.00556	0.00772	0.00957	0.01103	0.01213	0.01283	0.0132	0.01338	0.01344	0.01347	0.01344
0.13	0.0006722	0.0006819	0.0006905	0.0007043	0.0007361	0.0008231	0.00106	0.00155	0.00231	0.00347	0.00523	0.00741	0.00938	0.01098	0.01222	0.01309	0.01362	0.01393	0.01408	0.01417	0.01419
0.135	0.0006958	0.0007044	0.0007115	0.0007234	0.000752	0.0008361	0.00106	0.00153	0.00225	0.00332	0.00492	0.00703	0.00911	0.01084	0.0122	0.01322	0.01392	0.01435	0.01461	0.01477	0.01486
0.14	0.0007199	0.0007274	0.0007324	0.000742	0.0007681	0.0008481	0.00107	0.00151	0.00221	0.00319	0.00463	0.00661	0.00875	0.01061	0.01209	0.01324	0.01406	0.01463	0.01501	0.01524	0.0154
0.145	0.0007437	0.0007509	0.0007547	0.000761	0.0007836	0.0008612	0.00107	0.0015	0.00216	0.00307	0.00437	0.00618	0.0083	0.01028	0.01189	0.01315	0.01409	0.01478	0.01525	0.01558	0.0158
0.15	0.0007687	0.0007749	0.0007762	0.0007799	0.0008001	0.0008754	0.00107	0.00148	0.00211	0.00297	0.00415	0.00578	0.00781	0.00986	0.0116	0.01296	0.014	0.01479	0.01535	0.01575	0.01604
0.155	0.0007926	0.0007986	0.0007977	0.0007991	0.0008165	0.0008889	0.00108	0.00146	0.00207	0.00287	0.00395	0.00541	0.00729	0.00935	0.0112	0.01268	0.0138	0.01468	0.01532	0.01579	0.01614
0.16	0.0008184	0.0008221	0.0008197	0.0008182	0.000833	0.0009028	0.00108	0.00144	0.00202	0.00278	0.00378	0.00508	0.00678	0.00878	0.0107	0.01228	0.01351	0.01447	0.01518	0.01571	0.0161
0.165	0.0008434	0.0008456	0.0008408	0.0008373	0.0008496	0.0009171	0.00109	0.00143	0.00197	0.0027	0.00362	0.0048	0.00632	0.00818	0.01011	0.01178	0.01311	0.01416	0.01493	0.01551	0.01595
0.17	0.0008674	0.000869	0.000862	0.0008573	0.000867	0.0009319	0.00109	0.00141	0.00193	0.00262	0.00348	0.00455	0.00591	0.0076	0.00946	0.01118	0.0126	0.01374	0.01458	0.01522	0.0157
0.175	0.0008917	0.0008912	0.0008829	0.0008765	0.0008853	0.0009475	0.0011	0.0014	0.00189	0.00254	0.00335	0.00433	0.00554	0.00705	0.00878	0.0105	0.01199	0.0132	0.01412	0.01482	0.01533
0.18	0.0009145	0.0009134	0.0009047	0.0008956	0.0009033	0.0009633	0.00111	0.00139	0.00185	0.00247	0.00323	0.00413	0.00523	0.00657	0.00813	0.00978	0.01128	0.01256	0.01355	0.0143	0.01487
0.185	0.0009358	0.0009342	0.0009241	0.0009145	0.000921	0.0009791	0.00112	0.00138	0.00181	0.0024	0.00312	0.00396	0.00495	0.00615	0.00754	0.00905	0.01052	0.01183	0.01287	0.01368	0.01429
0.19	0.0009564	0.000954	0.0009426	0.0009329	0.0009389	0.0009954	0.00113	0.00138	0.00177	0.00233	0.00302	0.0038	0.00471	0.00578	0.00702	0.00837	0.00974	0.01103	0.0121	0.01295	0.01362
0.195	0.0009765	0.0009722	0.0009608	0.0009505	0.0009567	0.00101	0.00114	0.00138	0.00174	0.00226	0.00291	0.00365	0.0045	0.00546	0.00656	0.00776	0.00901	0.01022	0.01127	0.01214	0.01284
0.2	0.0009953	0.0009904	0.0009778	0.0009673	0.0009738	0.00103	0.00115	0.00137	0.00171	0.0022	0.00282	0.00351	0.0043	0.00518	0.00616	0.00723	0.00833	0.00943	0.01043	0.01128	0.01198
0.205	0.00101	0.00101	0.0009948	0.0009831	0.0009905	0.00104	0.00117	0.00137	0.00169	0.00214	0.00272	0.00338	0.00412	0.00493	0.00581	0.00676	0.00774	0.00872	0.00963	0.01042	0.0111
0.21	0.00103	0.00102	0.00101	0.0009992	0.00101	0.00106	0.00118	0.00137	0.00167	0.00209	0.00263	0.00326	0.00395	0.0047	0.00551	0.00636	0.00722	0.00809	0.0089	0.00962	0.01024
0.215	0.00105	0.00104	0.00103	0.00102	0.00102	0.00108	0.00119	0.00138	0.00165	0.00204	0.00255	0.00314	0.00379	0.00449	0.00523	0.006	0.00677	0.00753	0.00825	0.00889	0.00945
0.22	0.00106	0.00106	0.00104	0.00103	0.00104	0.00109	0.0012	0.00138	0.00164	0.002	0.00247	0.00302	0.00364	0.0043	0.00498	0.00568	0.00637	0.00705	0.00768	0.00824	0.00874
0.225	0.00108	0.00107	0.00106	0.00105	0.00105	0.00111	0.00121	0.00138	0.00163	0.00196	0.00239	0.00291	0.00349	0.00411	0.00475	0.0054	0.00602	0.00663	0.00719	0.00768	0.00812
0.23	0.0011	0.00109	0.00108	0.00106	0.00107	0.00112	0.00123	0.00139	0.00162	0.00193	0.00233	0.00281	0.00335	0.00394	0.00454	0.00514	0.00571	0.00625	0.00675	0.00719	0.00757
0.235	0.00112	0.00111	0.00109	0.00108	0.00109	0.00114	0.00124	0.00139	0.00161	0.0019	0.00227	0.00271	0.00322	0.00377	0.00434	0.00489	0.00542	0.00591	0.00636	0.00675	0.00709
0.24	0.00113	0.00112	0.00111	0.0011	0.00111	0.00115	0.00125	0.0014	0.0016	0.00187	0.00222	0.00263	0.0031	0.00361	0.00414	0.00466	0.00515	0.00561	0.00601	0.00637	0.00667
0.245	0.00115	0.00114	0.00113	0.00112	0.00112	0.00117	0.00126	0.00141	0.0016	0.00185	0.00217	0.00255	0.00299	0.00347	0.00396	0.00445	0.0049	0.00532	0.00569	0.00602	0.00629
0.25	0.00117	0.00116	0.00114	0.00113	0.00114	0.00119	0.00128	0.00141	0.0016	0.00183	0.00213	0.00248	0.00288	0.00333	0.00379	0.00425	0.00467	0.00506	0.0054	0.0057	0.00594
0.255	0.00118	0.00118	0.00116	0.00115	0.00116	0.0012	0.00129	0.00142	0.0016	0.00182	0.0021	0.00242	0.00279	0.0032	0.00363	0.00406	0.00445	0.00481	0.00513	0.0054	0.00563
0.26	0.0012	0.00119	0.00118	0.00117	0.00118	0.00122	0.00131	0.00143	0.0016	0.00181	0.00206	0.00237	0.00271	0.00309	0.00349	0.00388	0.00425	0.00459	0.00488	0.00512	0.00534
0.265	0.00122	0.00121	0.0012	0.00119	0.0012	0.00124	0.00132	0.00144	0.0016	0.0018	0.00204	0.00232	0.00264	0.00299	0.00335	0.00372	0.00406	0.00437	0.00464	0.00487	0.00506
0.27	0.00124	0.00123	0.00122	0.00121	0.00122	0.00126	0.00134	0.00146	0.00161	0.00179	0.00202	0.00228	0.00257	0.0029	0.00323	0.00357	0.00388	0.00417	0.00442	0.00464	0.00481
0.275	0.00126	0.00125	0.00124	0.00123	0.00124	0.00128	0.00135	0.00147	0.00161	0.00179	0.002	0.00224	0.00252	0.00282	0.00313	0.00344	0.00373	0.00399	0.00423	0.00442	0.00459
0.28	0.00128	0.00127	0.00126	0.00125	0.00126	0.0013	0.00137	0.00148	0.00162	0.00178	0.00199	0.00221	0.00247	0.00275	0.00303	0.00332	0.00359	0.00383	0.00405	0.00423	0.00438
0.285	0.0013	0.00129	0.00128	0.00127	0.00128	0.00132	0.00139	0.00149	0.00163	0.00179	0.00198	0.00219	0.00243	0.00268	0.00295	0.00321	0.00346	0.00368	0.00388	0.00405	0.00419
0.29	0.00132	0.00131	0.0013	0.00129	0.00131	0.00134	0.00141	0.00151	0.00164	0.00179	0.00197	0.00217	0.00239	0.00263	0.00288	0.00312	0.00335	0.00356	0.00374	0.00389	0.00402
0.295	0.00134	0.00133	0.00132	0.00132	0.00133	0.00136	0.00143	0.00153	0.00165	0.00179	0.00196	0.00215	0.00236	0.00258	0.00281	0.00304	0.00325	0.00344	0.00361	0.00375	0.00387
0.3	0.00136	0.00136	0.00135	0.00134	0.00135	0.00139	0.00145	0.00154	0.00166	0.0018	0.00196	0.00214	0.00233	0.00254	0.00275	0.00296	0.00316	0.00334	0.00349	0.00362	0.00373
0.305	0.00138	0.00138	0.00137	0.00136	0.00138	0.00141	0.00147	0.00156	0.00167	0.0018	0.00196	0.00212	0.00231	0.0025	0.0027	0.0029	0.00308	0.00325	0.00339	0.00351	0.00361
0.31	0.00141	0.0014	0.00139	0.00139	0.0014	0.00143	0.00149	0.00158	0.00168	0.00181	0.00196	0.00212	0.00229	0.00247	0.00266	0.00284	0.00301	0.00316	0.0033	0.00341	0.0035
0.315	0.00143	0.00143	0.00142	0.00141	0.00143	0.00146	0.00151	0.0016	0.0017	0.00182	0.00196	0.00211	0.00227	0.00245	0.00262	0.00279	0.00295	0.00309	0.00322	0.00332	0.00341
0.32	0.00145	0.00145	0.00144	0.00144	0.00145	0.00148	0.00154	0.00162	0.00172	0.00183	0.00196	0.00211	0.00226	0.00243	0.00259	0.00275	0.0029	0.00303	0.00315	0.00324	0.00332
0.325	0.00148	0.00148	0.00147	0.00146	0.00148	0.00151	0.00156	0.00164	0.00173	0.00184	0.00197	0.00211	0.00225	0.00241	0.00256	0.00271	0.00285	0.00298	0.00308	0.00317	0.00325
0.33	0.00151	0.0015	0.00149	0.00149	0.0015	0.00153	0.00159	0.00166	0.00175	0.00186	0.00198	0.00211	0.00225	0.00239	0.00254	0.00268	0.00281	0.00293	0.00303	0.00311	0.00318
0.335	0.00153	0.00153	0.00152	0.00152	0.00153	0.00156	0.00161	0.00168	0.00177	0.00187	0.00199	0.00211	0.00224	0.00238	0.00252	0.00265	0.00278	0.00288	0.00298	0.00306	0.00312
0.34	0.00156	0.00155	0.00155	0.00155	0.00156	0.00159	0.00164	0.00171	0.00179	0.00189	0.002	0.00212	0.00224	0.00237	0.0025	0.00263	0.00274	0.00285	0.00294	0.00301	0.00307
0.345	0.00159	0.00158	0.00158	0.00157	0.00159	0.00162	0.00166	0.00173	0.00181	0.00191	0.00201	0.00212	0.00224	0.00237	0.00249	0.00261	0.00272	0.00282	0.0029	0.00297	0.00303
0.35	0.00161	0.00161	0.0016	0.0016	0.00162	0.00164	0.00169	0.00176	0.00184	0.00192	0.00202	0.00213	0.00225	0.00236	0.00248	0.0026	0.0027	0.00279	0.00287	0.00293	0.00299
0.355	0.00164	0.00164	0.00163	0.00163	0.00165	0.00167	0.00172	0.00178	0.00186	0.00194	0.00204	0.00214	0.00225	0.00236	0.00248	0.00258	0.00268	0.00277	0.00284	0.0029	0.00295
0.36	0.00167	0.00167	0.00166	0.00166	0.00168	0.0017	0.00175	0.00181	0.00188	0.00197	0.00206	0.00216	0.00226	0.00237	0.00247	0.00257	0.00266	0.00275	0.00282	0.00287	0.00292
0.365	0.0017	0.0017	0.00169	0.00169	0.00171	0.00173	0.00178	0.00184	0.00191	0.00199	0.00208	0.00217	0.00227	0.00237	0.00247	0.00257	0.00265	0.00273	0.0028	0.00285	0.0029
0.37	0.00173	0.00173	0.00172	0.00172	0.00174	0.00176	0.00181	0.00187	0.00193	0.00201	0.0021	0.00219	0.00228	0.00238	0.00247	0.00256	0.00265	0.00272	0.00278	0.00283	0.00288
0.375	0.00176	0.00176	0.00175	0.00176	0.00177	0.00179	0.00184	0.00189	0.00196	0.00204	0.00212	0.0022	0.00229	0.00239	0.00248	0.00257	0.00264	0.00271	0.00277	0.00282	0.00286
0.38	0.00179	0.00179	0.00178	0.00179	0.0018	0.00183	0.00187	0.00192	0.00199	0.00206	0.00214	0.00222	0.00231	0.0024	0.00248	0.00257	0.00264	0.00271	0.00276	0.00281	0.00285
0.385	0.00182	0.00182	0.00182	0.00182	0.00183	0.00186	0.0019	0.00195	0.00202	0.00209	0.00216	0.00224	0.00233	0.00241	0.00249	0.00257	0.00264	0.0027	0.00276	0.0028	0.00284
0.39	0.00185	0.00185	0.00185	0.00185	0.00187	0.00189	0.00193	0.00198	0.00205	0.00211	0.00219	0.00227	0.00234	0.00243	0.00251	0.00258	0.00265	0.00271	0.00276	0.0028	0.00283
0.395	0.00188	0.00188	0.00188	0.00188	0.0019	0.00192	0.00196	0.00202	0.00208	0.00214	0.00221	0.00229	0.00236	0.00244	0.00252	0.00259	0.00265	0.00271	0.00276	0.0028	0.00283
0.4	0.00191	0.00191	0.00191	0.00192	0.00193	0.00196	0.002	0.00205	0.00211	0.00217	0.00224	0.00231	0.00239	0.00246	0.00253	0.0026	0.00266	0.00272	0.00276	0.0028	0.00283
0.405	0.00193	0.00194	0.00194	0.00195	0.00196	0.00199	0.00203	0.00208	0.00214	0.0022	0.00227	0.00234	0.00241	0.00248	0.00255	0.00261	0.00267	0.00272	0.00277	0.0028	0.00283
0.41	0.00196	0.00197	0.00197	0.00198	0.002	0.00202	0.00206	0.00211	0.00217	0.00223	0.0023	0.00236	0.00243	0.0025	0.00257	0.00263	0.00269	0.00273	0.00278	0.00281	0.00284
0.415	0.00199	0.002	0.002	0.00201	0.00203	0.00206	0.0021	0.00215	0.0022	0.00226	0.00233	0.00239	0.00246	0.00252	0.00259	0.00265	0.0027	0.00275	0.00279	0.00282	0.00285
0.42	0.00201	0.00202	0.00203	0.00204	0.00206	0.00209	0.00213	0.00218	0.00224	0.00229	0.00236	0.00242	0.00248	0.00255	0.00261	0.00267	0.00272	0.00276	0.0028	0.00283	0.00286
0.425	0.00204	0.00205	0.00206	0.00208	0.0021	0.00213	0.00217	0.00222	0.00227	0.00233	0.00239	0.00245	0.00251	0.00257	0.00263	0.00269	0.00273	0.00278	0.00281	0.00284	0.00287
0.43	0.00206	0.00208	0.00209	0.00211	0.00213	0.00216	0.0022	0.00225	0.0023	0.00236	0.00242	0.00248	0.00254	0.0026	0.00265	0.00271	0.00275	0.0028	0.00283	0.00286	0.00288
0.435	0.00208	0.0021	0.00211	0.00213	0.00216	0.00219	0.00223	0.00229	0.00234	0.00239	0.00245	0.00251	0.00257	0.00262	0.00268	0.00273	0.00278	0.00282	0.00285	0.00288	0.0029
0.44	0.0021	0.00212	0.00214	0.00216	0.00219	0.00222	0.00227	0.00232	0.00237	0.00243	0.00248	0.00254	0.0026	0.00265	0.00271	0.00275	0.0028	0.00284	0.00287	0.0029	0.00292
0.445	0.00212	0.00214	0.00216	0.00219	0.00222	0.00226	0.0023	0.00235	0.00241	0.00246	0.00252	0.00257	0.00263	0.00268	0.00273	0.00278	0.00282	0.00286	0.00289	0.00292	0.00294
0.45	0.00214	0.00216	0.00218	0.00221	0.00225	0.00229	0.00233	0.00239	0.00244	0.0025	0.00255	0.00261	0.00266	0.00271	0.00276	0.00281	0.00285	0.00288	0.00291	0.00294	0.00296
0.455	0.00215	0.00218	0.0022	0.00223	0.00227	0.00232	0.00236	0.00242	0.00248	0.00253	0.00259	0.00264	0.00269	0.00274	0.00279	0.00284	0.00287	0.00291	0.00294	0.00296	0.00298
0.46	0.00217	0.00219	0.00222	0.00225	0.0023	0.00234	0.00239	0.00245	0.00251	0.00257	0.00262	0.00267	0.00272	0.00277	0.00282	0.00286	0.0029	0.00293	0.00296	0.00298	0.003
0.465	0.00218	0.00221	0.00224	0.00227	0.00232	0.00237	0.00242	0.00248	0.00254	0.0026	0.00265	0.00271	0.00276	0.00281	0.00285	0.00289	0.00293	0.00296	0.00299	0.00301	0.00303
0.47	0.00219	0.00222	0.00225	0.00229	0.00234	0.00239	0.00245	0.00251	0.00257	0.00263	0.00269	0.00274	0.00279	0.00284	0.00288	0.00292	0.00296	0.00299	0.00302	0.00304	0.00306
0.475	0.0022	0.00223	0.00226	0.0023	0.00236	0.00241	0.00248	0.00254	0.00261	0.00267	0.00272	0.00277	0.00282	0.00287	0.00292	0.00296	0.00299	0.00302	0.00304	0.00307	0.00308
0.48	0.00221	0.00224	0.00227	0.00232	0.00237	0.00243	0.0025	0.00257	0.00263	0.0027	0.00275	0.00281	0.00286	0.0029	0.00295	0.00299	0.00302	0.00305	0.00307	0.00309	0.00311
0.485	0.00222	0.00225	0.00228	0.00233	0.00238	0.00245	0.00252	0.00259	0.00266	0.00273	0.00279	0.00284	0.00289	0.00294	0.00298	0.00302	0.00305	0.00308	0.0031	0.00312	0.00314
0.49	0.00224	0.00226	0.00229	0.00234	0.0024	0.00246	0.00254	0.00261	0.00268	0.00275	0.00282	0.00287	0.00292	0.00297	0.00301	0.00305	0.00308	0.00311	0.00313	0.00315	0.00317
0.495	0.00225	0.00227	0.0023	0.00235	0.00241	0.00248	0.00255	0.00263	0.00271	0.00278	0.00284	0.0029	0.00295	0.003	0.00305	0.00308	0.00312	0.00314	0.00317	0.00318	0.0032
0.5	0.00226	0.00228	0.00231	0.00236	0.00242	0.00249	0.00257	0.00265	0.00273	0.0028	0.00287	0.00293	0.00298	0.00303	0.00308	0.00311	0.00315	0.00317	0.0032	0.00321	0.00323
0.505	0.00227	0.00229	0.00232	0.00237	0.00242	0.0025	0.00258	0.00266	0.00274	0.00282	0.00289	0.00295	0.00301	0.00306	0.00311	0.00314	0.00318	0.0032	0.00323	0.00324	0.00326
0.51	0.00228	0.0023	0.00233	0.00238	0.00243	0.00251	0.00259	0.00267	0.00276	0.00284	0.00291	0.00298	0.00304	0.00309	0.00313	0.00317	0.00321	0.00323	0.00326	0.00327	0.00329
0.515	0.00229	0.00231	0.00234	0.00238	0.00244	0.00251	0.0026	0.00268	0.00277	0.00285	0.00293	0.003	0.00306	0.00311	0.00316	0.0032	0.00323	0.00326	0.00328	0.0033	0.00332
0.52	0.0023	0.00232	0.00235	0.00239	0.00245	0.00252	0.0026	0.00269	0.00278	0.00287	0.00295	0.00302	0.00308	0.00314	0.00318	0.00323	0.00326	0.00329	0.00331	0.00333	0.00334
0.525	0.00231	0.00233	0.00236	0.0024	0.00246	0.00253	0.00261	0.0027	0.00279	0.00288	0.00296	0.00303	0.0031	0.00316	0.00321	0.00325	0.00328	0.00331	0.00334	0.00335	0.00337
0.53	0.00233	0.00234	0.00237	0.00241	0.00246	0.00253	0.00261	0.0027	0.00279	0.00288	0.00297	0.00304	0.00311	0.00317	0.00323	0.00327	0.0033	0.00333	0.00336	0.00338	0.00339
0.535	0.00234	0.00236	0.00238	0.00242	0.00247	0.00254	0.00262	0.00271	0.0028	0.00289	0.00297	0.00305	0.00312	0.00319	0.00324	0.00329	0.00332	0.00335	0.00338	0.0034	0.00341
0.54	0.00235	0.00237	0.00239	0.00243	0.00248	0.00255	0.00262	0.00271	0.0028	0.00289	0.00298	0.00306	0.00313	0.0032	0.00325	0.0033	0.00334	0.00337	0.00339	0.00341	0.00343
0.545	0.00237	0.00238	0.00241	0.00244	0.00249	0.00256	0.00263	0.00271	0.0028	0.00289	0.00298	0.00306	0.00314	0.0032	0.00326	0.00331	0.00335	0.00338	0.00341	0.00343	0.00345
0.55	0.00238	0.00239	0.00242	0.00245	0.0025	0.00256	0.00264	0.00272	0.0028	0.00289	0.00298	0.00306	0.00314	0.00321	0.00327	0.00332	0.00336	0.00339	0.00342	0.00344	0.00346
0.555	0.0024	0.00241	0.00243	0.00247	0.00251	0.00257	0.00264	0.00272	0.00281	0.0029	0.00298	0.00306	0.00314	0.00321	0.00327	0.00332	0.00336	0.0034	0.00343	0.00345	0.00346
0.56	0.00241	0.00242	0.00244	0.00248	0.00252	0.00258	0.00265	0.00273	0.00281	0.0029	0.00298	0.00306	0.00314	0.00321	0.00327	0.00332	0.00337	0.0034	0.00343	0.00345	0.00347
0.565	0.00243	0.00243	0.00246	0.00249	0.00253	0.00259	0.00266	0.00273	0.00281	0.0029	0.00298	0.00306	0.00314	0.00321	0.00327	0.00332	0.00337	0.0034	0.00343	0.00345	0.00347
0.57	0.00244	0.00245	0.00247	0.0025	0.00255	0.0026	0.00267	0.00274	0.00282	0.0029	0.00298	0.00306	0.00314	0.0032	0.00327	0.00332	0.00336	0.0034	0.00343	0.00345	0.00347
0.575	0.00246	0.00246	0.00249	0.00252	0.00256	0.00261	0.00267	0.00275	0.00282	0.0029	0.00298	0.00306	0.00313	0.0032	0.00326	0.00332	0.00336	0.00339	0.00342	0.00345	0.00346
0.58	0.00247	0.00248	0.0025	0.00253	0.00257	0.00262	0.00268	0.00275	0.00283	0.0029	0.00298	0.00306	0.00313	0.0032	0.00326	0.00331	0.00335	0.00339	0.00342	0.00344	0.00346
0.585	0.00249	0.00249	0.00252	0.00255	0.00259	0.00264	0.0027	0.00276	0.00283	0.00291	0.00298	0.00306	0.00313	0.00319	0.00325	0.0033	0.00335	0.00338	0.00341	0.00343	0.00345
0.59	0.00251	0.00251	0.00253	0.00256	0.0026	0.00265	0.00271	0.00277	0.00284	0.00291	0.00299	0.00306	0.00313	0.00319	0.00325	0.0033	0.00334	0.00338	0.0034	0.00343	0.00344
0.595	0.00252	0.00252	0.00255	0.00258	0.00261	0.00266	0.00272	0.00278	0.00285	0.00292	0.00299	0.00306	0.00312	0.00319	0.00324	0.00329	0.00333	0.00337	0.0034	0.00342	0.00344
0.6	0.00254	0.00254	0.00256	0.00259	0.00263	0.00268	0.00273	0.00279	0.00286	0.00293	0.00299	0.00306	0.00312	0.00318	0.00324	0.00329	0.00333	0.00336	0.00339	0.00341	0.00343

## Sheet: Figure 1d
Vd (V)	Id (mA)
	Vg = -20 V	-18 V	-16 V	-14 V	-12 V	-10 V	-8 V	-6 V	-4 V	-2 V	0 V	2 V	4 V	6 V	8 V	10 V	12 V	14 V	16 V	18 V	20 V
-1.5	-0.32285	-0.31979	-0.31628	-0.31228	-0.30757	-0.30159	-0.29315	-0.27994	-0.26838	-0.27691	-0.29164	-0.30154	-0.30798	-0.31286	-0.31697	-0.32108	-0.32455	-0.32738	-0.32963	-0.33185	-0.33352
-1.49	-0.32023	-0.31721	-0.31377	-0.30977	-0.30518	-0.29927	-0.29105	-0.27797	-0.26652	-0.27488	-0.28936	-0.2991	-0.30539	-0.31029	-0.31429	-0.31822	-0.32176	-0.32447	-0.32674	-0.3289	-0.3306
-1.48	-0.31771	-0.31466	-0.31131	-0.30734	-0.3028	-0.297	-0.28886	-0.276	-0.26471	-0.27284	-0.28707	-0.29671	-0.30285	-0.30765	-0.31165	-0.31555	-0.31894	-0.32166	-0.32383	-0.32599	-0.32757
-1.47	-0.31513	-0.3122	-0.30883	-0.30493	-0.30048	-0.2947	-0.28668	-0.27406	-0.26297	-0.27085	-0.28485	-0.29434	-0.30034	-0.30503	-0.30903	-0.31287	-0.31617	-0.31883	-0.32096	-0.32302	-0.32466
-1.46	-0.31265	-0.30971	-0.30641	-0.30255	-0.29809	-0.2924	-0.28456	-0.27212	-0.2612	-0.26893	-0.28259	-0.29187	-0.29795	-0.30248	-0.30625	-0.31011	-0.31336	-0.31603	-0.31809	-0.32009	-0.32174
-1.45	-0.3102	-0.30724	-0.30402	-0.30026	-0.29574	-0.29021	-0.28245	-0.27021	-0.2595	-0.26696	-0.2804	-0.28954	-0.29541	-0.2999	-0.30359	-0.30738	-0.31058	-0.3132	-0.31523	-0.31725	-0.31879
-1.44	-0.3077	-0.30484	-0.30167	-0.29784	-0.29348	-0.28801	-0.28033	-0.26834	-0.25784	-0.26505	-0.27814	-0.28722	-0.29298	-0.2974	-0.30101	-0.30469	-0.3079	-0.31044	-0.31238	-0.31439	-0.31592
-1.43	-0.30527	-0.30244	-0.29921	-0.29552	-0.29122	-0.28579	-0.27835	-0.26651	-0.25609	-0.26314	-0.27597	-0.28491	-0.2905	-0.29487	-0.29842	-0.30203	-0.30522	-0.30758	-0.30967	-0.31156	-0.31303
-1.42	-0.30279	-0.30002	-0.29689	-0.29324	-0.28893	-0.28363	-0.27628	-0.26469	-0.25449	-0.26129	-0.27393	-0.28257	-0.28813	-0.29245	-0.29585	-0.29945	-0.30247	-0.30489	-0.30692	-0.30883	-0.3102
-1.41	-0.30043	-0.29767	-0.29453	-0.29099	-0.28674	-0.2815	-0.27422	-0.26291	-0.25294	-0.25942	-0.27179	-0.28031	-0.2857	-0.28993	-0.29327	-0.29686	-0.29981	-0.30218	-0.30421	-0.30595	-0.30739
-1.4	-0.29808	-0.29533	-0.29226	-0.28874	-0.28454	-0.27941	-0.27222	-0.26116	-0.25135	-0.25758	-0.26968	-0.27801	-0.28332	-0.28753	-0.29074	-0.29426	-0.29717	-0.29952	-0.30143	-0.3032	-0.30452
-1.39	-0.29577	-0.29309	-0.29	-0.28651	-0.28243	-0.27734	-0.27027	-0.25939	-0.24978	-0.2558	-0.26762	-0.27578	-0.28096	-0.28504	-0.28826	-0.29169	-0.29455	-0.29691	-0.29872	-0.30045	-0.30177
-1.38	-0.2935	-0.29077	-0.28778	-0.28432	-0.28026	-0.27529	-0.26835	-0.25774	-0.24832	-0.25405	-0.26556	-0.2735	-0.27864	-0.2826	-0.28586	-0.28906	-0.2919	-0.29424	-0.296	-0.29772	-0.29901
-1.37	-0.29121	-0.28855	-0.28558	-0.28212	-0.27817	-0.27327	-0.26641	-0.25601	-0.24681	-0.2524	-0.26353	-0.27129	-0.27631	-0.28022	-0.28348	-0.28664	-0.28933	-0.29159	-0.29335	-0.29496	-0.29622
-1.36	-0.28902	-0.28633	-0.2834	-0.28006	-0.27608	-0.27125	-0.26462	-0.25435	-0.24537	-0.25072	-0.26154	-0.26918	-0.27405	-0.27787	-0.28099	-0.28409	-0.28672	-0.28891	-0.29066	-0.2923	-0.2935
-1.35	-0.28682	-0.28418	-0.28126	-0.27791	-0.27402	-0.26927	-0.26278	-0.25277	-0.24399	-0.24906	-0.25962	-0.26703	-0.27182	-0.27549	-0.27865	-0.28157	-0.28424	-0.28632	-0.288	-0.28964	-0.29083
-1.34	-0.28469	-0.28206	-0.27917	-0.27588	-0.27208	-0.26733	-0.26097	-0.25123	-0.24266	-0.24747	-0.25764	-0.26493	-0.2696	-0.27318	-0.27619	-0.27905	-0.28175	-0.28375	-0.2854	-0.28697	-0.28814
-1.33	-0.28256	-0.27995	-0.2771	-0.27382	-0.27009	-0.26544	-0.25921	-0.2497	-0.24138	-0.24586	-0.25577	-0.26284	-0.26737	-0.27089	-0.27373	-0.2767	-0.27922	-0.2812	-0.28281	-0.28432	-0.28549
-1.32	-0.28049	-0.27792	-0.27509	-0.27183	-0.26817	-0.26359	-0.25746	-0.24826	-0.24019	-0.24431	-0.25395	-0.26083	-0.26523	-0.26862	-0.27146	-0.27425	-0.27679	-0.2786	-0.28029	-0.28175	-0.28281
-1.31	-0.27844	-0.27595	-0.2731	-0.2699	-0.26627	-0.26175	-0.25579	-0.24684	-0.23897	-0.24284	-0.25213	-0.25874	-0.26308	-0.2664	-0.26911	-0.27186	-0.27433	-0.27608	-0.27769	-0.27914	-0.28022
-1.3	-0.27647	-0.27392	-0.27117	-0.26803	-0.26437	-0.26001	-0.25412	-0.24545	-0.23788	-0.24142	-0.25031	-0.25678	-0.26096	-0.26424	-0.26682	-0.26951	-0.27188	-0.27357	-0.27516	-0.27658	-0.27765
-1.29	-0.27451	-0.27205	-0.26928	-0.26617	-0.26258	-0.25825	-0.25257	-0.24408	-0.23685	-0.24005	-0.24856	-0.25485	-0.25889	-0.26196	-0.26454	-0.26717	-0.26946	-0.2712	-0.27268	-0.27406	-0.27506
-1.28	-0.27261	-0.27017	-0.26741	-0.26434	-0.26082	-0.25657	-0.251	-0.24279	-0.23588	-0.23874	-0.24683	-0.25289	-0.25684	-0.25983	-0.2623	-0.26481	-0.26709	-0.26881	-0.27019	-0.27153	-0.2725
-1.27	-0.27077	-0.26833	-0.26564	-0.26256	-0.25915	-0.25497	-0.24948	-0.24158	-0.23504	-0.23748	-0.24518	-0.25103	-0.25477	-0.25772	-0.26008	-0.26258	-0.26474	-0.26637	-0.26771	-0.26905	-0.27001
-1.26	-0.269	-0.26654	-0.26388	-0.26088	-0.25746	-0.25339	-0.24812	-0.24045	-0.23425	-0.23629	-0.24351	-0.24917	-0.25275	-0.25556	-0.2579	-0.26033	-0.26241	-0.26402	-0.26527	-0.26655	-0.2675
-1.25	-0.26726	-0.26481	-0.26216	-0.2592	-0.25583	-0.25184	-0.24675	-0.23936	-0.23358	-0.23513	-0.24194	-0.24735	-0.25086	-0.25354	-0.25576	-0.25808	-0.26012	-0.26164	-0.26298	-0.26412	-0.26503
-1.24	-0.26561	-0.26316	-0.26054	-0.25762	-0.25427	-0.25042	-0.24541	-0.2384	-0.23302	-0.2341	-0.24043	-0.24557	-0.24891	-0.25151	-0.25368	-0.25584	-0.25783	-0.25928	-0.26058	-0.26166	-0.26256
-1.23	-0.26399	-0.26159	-0.25897	-0.25605	-0.25278	-0.24901	-0.24412	-0.23749	-0.23258	-0.2332	-0.23898	-0.24387	-0.247	-0.24953	-0.25161	-0.25366	-0.25555	-0.25698	-0.25826	-0.25927	-0.26012
-1.22	-0.26246	-0.26009	-0.25745	-0.25458	-0.25134	-0.24761	-0.24295	-0.23669	-0.23232	-0.23232	-0.23757	-0.24219	-0.24521	-0.2476	-0.24956	-0.25153	-0.2534	-0.25474	-0.25596	-0.25692	-0.25771
-1.21	-0.26098	-0.25862	-0.25599	-0.25314	-0.24997	-0.24636	-0.24187	-0.23602	-0.23221	-0.23156	-0.23625	-0.24054	-0.24338	-0.24569	-0.24756	-0.24944	-0.25124	-0.25253	-0.25364	-0.25459	-0.25536
-1.2	-0.2596	-0.25719	-0.25462	-0.25181	-0.24866	-0.24517	-0.24083	-0.23543	-0.23231	-0.23092	-0.23496	-0.23901	-0.24161	-0.24382	-0.24559	-0.24739	-0.24912	-0.25036	-0.25143	-0.25228	-0.25301
-1.19	-0.25832	-0.25591	-0.25332	-0.25054	-0.24748	-0.24406	-0.23991	-0.23498	-0.23267	-0.23042	-0.23374	-0.23745	-0.23996	-0.242	-0.24365	-0.24536	-0.24702	-0.24813	-0.24914	-0.24998	-0.2507
-1.18	-0.25708	-0.2547	-0.25211	-0.24938	-0.24636	-0.24303	-0.23911	-0.23469	-0.23336	-0.23006	-0.23263	-0.23601	-0.23833	-0.24021	-0.2418	-0.24338	-0.24497	-0.24601	-0.24697	-0.24773	-0.24845
-1.17	-0.25594	-0.25355	-0.251	-0.24829	-0.24534	-0.24212	-0.23835	-0.23458	-0.23442	-0.22988	-0.23159	-0.23457	-0.23671	-0.23851	-0.23996	-0.24141	-0.24292	-0.2439	-0.2448	-0.24557	-0.2462
-1.16	-0.25492	-0.25253	-0.24999	-0.24731	-0.24443	-0.24129	-0.23778	-0.23466	-0.23598	-0.22989	-0.23064	-0.23325	-0.23521	-0.23678	-0.23816	-0.23954	-0.24095	-0.24187	-0.2427	-0.24338	-0.24399
-1.15	-0.254	-0.25158	-0.24908	-0.24644	-0.2436	-0.24059	-0.23732	-0.23498	-0.23843	-0.23015	-0.22981	-0.23202	-0.23371	-0.23519	-0.23639	-0.23768	-0.23898	-0.23989	-0.24065	-0.24124	-0.24179
-1.14	-0.25323	-0.25081	-0.24829	-0.24567	-0.2429	-0.24003	-0.23704	-0.2356	-0.45483	-0.2307	-0.22909	-0.23082	-0.23231	-0.2336	-0.23471	-0.23582	-0.23706	-0.23791	-0.2386	-0.23916	-0.23963
-1.13	-0.25259	-0.25016	-0.24764	-0.24505	-0.24235	-0.23962	-0.23692	-0.23657	-0.44941	-0.23163	-0.22848	-0.22974	-0.23095	-0.23207	-0.23304	-0.23408	-0.23521	-0.23593	-0.23658	-0.23708	-0.23752
-1.12	-0.25206	-0.24964	-0.24713	-0.24457	-0.24195	-0.23936	-0.23701	-0.23806	-0.44378	-0.23307	-0.228	-0.22876	-0.22972	-0.23065	-0.23144	-0.23235	-0.23331	-0.23406	-0.2346	-0.23507	-0.23544
-1.11	-0.25173	-0.24925	-0.24676	-0.24426	-0.24172	-0.23929	-0.23734	-0.48968	-0.4382	-0.23511	-0.22769	-0.22785	-0.22852	-0.22928	-0.22988	-0.23071	-0.23157	-0.2322	-0.2327	-0.23308	-0.23341
-1.1	-0.25155	-0.24907	-0.24659	-0.24413	-0.24167	-0.23944	-0.23795	-0.48363	-0.43249	-0.23804	-0.22756	-0.22703	-0.22739	-0.22797	-0.22844	-0.2291	-0.22984	-0.23031	-0.23079	-0.23118	-0.23138
-1.09	-0.25159	-0.2491	-0.2466	-0.24418	-0.24184	-0.23985	-0.23897	-0.47754	-0.42714	-0.45661	-0.22765	-0.22636	-0.22638	-0.22675	-0.22701	-0.22758	-0.2282	-0.22861	-0.22892	-0.22927	-0.22945
-1.08	-0.25187	-0.24932	-0.24686	-0.24449	-0.24225	-0.24054	-0.24037	-0.47178	-0.42185	-0.4506	-0.22799	-0.22584	-0.22548	-0.22559	-0.22569	-0.2261	-0.22664	-0.22688	-0.22716	-0.22741	-0.22751
-1.07	-0.2524	-0.24985	-0.24739	-0.24506	-0.24299	-0.2416	-0.2424	-0.46575	-0.41674	-0.44483	-0.22866	-0.22545	-0.22467	-0.22454	-0.22446	-0.22473	-0.22509	-0.22525	-0.22546	-0.22558	-0.22564
-1.06	-0.25323	-0.25067	-0.24822	-0.24599	-0.24409	-0.24314	-0.24527	-0.45972	-0.41118	-0.43882	-0.22963	-0.22524	-0.224	-0.22358	-0.22328	-0.22338	-0.22362	-0.22366	-0.22376	-0.22383	-0.22379
-1.05	-0.25446	-0.25188	-0.24945	-0.24728	-0.24566	-0.24524	-0.5204	-0.45355	-0.40602	-0.43291	-0.23114	-0.22522	-0.22345	-0.22272	-0.22221	-0.22208	-0.22217	-0.22222	-0.22217	-0.22212	-0.22207
-1.04	-0.25614	-0.25357	-0.25115	-0.2491	-0.24776	-0.24815	-0.51349	-0.44772	-0.40042	-0.4272	-0.23329	-0.22543	-0.22306	-0.22197	-0.22118	-0.22089	-0.22087	-0.22076	-0.22061	-0.22047	-0.22036
-1.03	-0.25833	-0.2558	-0.25336	-0.25151	-0.25061	-0.25212	-0.50648	-0.44203	-0.39511	-0.42106	-0.23629	-0.22591	-0.22284	-0.22136	-0.22028	-0.21979	-0.21961	-0.21934	-0.21914	-0.21892	-0.21866
-1.02	-0.2613	-0.25867	-0.2564	-0.25474	-0.25444	-0.54344	-0.49927	-0.43604	-0.38986	-0.41541	-0.4824	-0.22676	-0.22281	-0.22088	-0.21954	-0.21879	-0.21846	-0.21806	-0.21769	-0.21738	-0.21707
-1.01	-0.26513	-0.26254	-0.2603	-0.25906	-0.56814	-0.53574	-0.49255	-0.42996	-0.38431	-0.40954	-0.47572	-0.22793	-0.22299	-0.22057	-0.21892	-0.21794	-0.21734	-0.21681	-0.21636	-0.2159	-0.21551
-1	-0.27013	-0.26749	-0.6078	-0.58607	-0.5601	-0.52804	-0.48556	-0.42405	-0.3789	-0.40358	-0.46826	-0.22961	-0.22344	-0.22043	-0.21841	-0.21716	-0.21639	-0.21569	-0.21502	-0.21452	-0.21407
-0.99	-0.63537	-0.61809	-0.59874	-0.5774	-0.55215	-0.52052	-0.47843	-0.41837	-0.37364	-0.39795	-0.46161	-0.23202	-0.2242	-0.22051	-0.2181	-0.21651	-0.21549	-0.21458	-0.21384	-0.21321	-0.21265
-0.98	-0.62591	-0.60884	-0.58995	-0.56866	-0.54372	-0.51263	-0.47132	-0.41242	-0.36856	-0.39215	-0.45475	-0.23537	-0.22534	-0.22082	-0.21788	-0.21601	-0.21469	-0.21363	-0.21274	-0.21196	-0.2113
-0.97	-0.61637	-0.59935	-0.58076	-0.55985	-0.5353	-0.50494	-0.46454	-0.40659	-0.36333	-0.38647	-0.44779	-0.50446	-0.227	-0.22143	-0.21792	-0.21567	-0.21406	-0.21276	-0.21173	-0.21081	-0.20997
-0.96	-0.6069	-0.59034	-0.57196	-0.55106	-0.52695	-0.4974	-0.4578	-0.40077	-0.35823	-0.38066	-0.44127	-0.4968	-0.22922	-0.22237	-0.21823	-0.21547	-0.21358	-0.21203	-0.21082	-0.20982	-0.20881
-0.95	-0.59756	-0.58101	-0.56306	-0.5425	-0.51902	-0.48957	-0.4511	-0.3951	-0.35298	-0.37499	-0.43444	-0.48923	-0.23217	-0.22374	-0.21876	-0.2155	-0.21325	-0.21145	-0.21004	-0.20884	-0.20772
-0.94	-0.58783	-0.57168	-0.55397	-0.53412	-0.51088	-0.48211	-0.44408	-0.38941	-0.34757	-0.36928	-0.42762	-0.48129	-0.2362	-0.22558	-0.21963	-0.21574	-0.2131	-0.21102	-0.20938	-0.20798	-0.20672
-0.93	-0.5784	-0.56266	-0.54518	-0.52527	-0.5029	-0.47461	-0.43739	-0.38335	-0.34255	-0.36383	-0.42082	-0.47351	-0.51279	-0.22816	-0.22088	-0.21625	-0.21313	-0.21073	-0.20882	-0.20725	-0.20582
-0.92	-0.5688	-0.55346	-0.53603	-0.51672	-0.49463	-0.46712	-0.43077	-0.37752	-0.33743	-0.35795	-0.41416	-0.46589	-0.50449	-0.23148	-0.22262	-0.21713	-0.21339	-0.21063	-0.20841	-0.20665	-0.20502
-0.91	-0.55953	-0.5442	-0.52756	-0.50829	-0.48621	-0.45934	-0.42375	-0.37196	-0.33224	-0.35213	-0.40746	-0.45814	-0.49648	-0.23602	-0.22493	-0.2183	-0.21395	-0.21079	-0.20822	-0.20618	-0.20434
-0.9	-0.5502	-0.53497	-0.51856	-0.49993	-0.47846	-0.45193	-0.41695	-0.36607	-0.32708	-0.3468	-0.40078	-0.45058	-0.48804	-0.51783	-0.22798	-0.22001	-0.21479	-0.2111	-0.20818	-0.20583	-0.20383
-0.89	-0.5407	-0.52618	-0.5097	-0.49155	-0.47043	-0.44467	-0.41029	-0.36044	-0.32195	-0.34116	-0.3941	-0.44294	-0.47936	-0.50899	-0.23195	-0.22215	-0.21604	-0.21171	-0.20838	-0.2057	-0.20344
-0.88	-0.53159	-0.51695	-0.50099	-0.48292	-0.46249	-0.43709	-0.40366	-0.35491	-0.31688	-0.33563	-0.38771	-0.43524	-0.47083	-0.50066	-0.52608	-0.22513	-0.21766	-0.21265	-0.20883	-0.20575	-0.20323
-0.87	-0.52221	-0.50793	-0.49226	-0.47461	-0.45464	-0.4298	-0.39702	-0.34919	-0.31179	-0.33005	-0.38103	-0.42759	-0.46267	-0.49192	-0.51754	-0.22885	-0.21995	-0.21398	-0.20956	-0.20607	-0.20321
-0.86	-0.51309	-0.49905	-0.484	-0.46651	-0.44676	-0.42243	-0.39039	-0.34343	-0.30679	-0.32469	-0.37421	-0.41977	-0.45424	-0.48284	-0.50858	-0.23389	-0.22284	-0.21575	-0.21065	-0.20666	-0.20339
-0.85	-0.50421	-0.4904	-0.47535	-0.45816	-0.43896	-0.41519	-0.38369	-0.3379	-0.30181	-0.31922	-0.36785	-0.41232	-0.44612	-0.47412	-0.49972	-0.52272	-0.22655	-0.21812	-0.21215	-0.20756	-0.20382
-0.84	-0.49534	-0.48157	-0.46675	-0.45013	-0.43126	-0.40795	-0.3771	-0.33226	-0.29692	-0.31368	-0.36123	-0.40484	-0.43792	-0.46544	-0.49033	-0.51473	-0.23139	-0.22122	-0.21415	-0.20881	-0.20454
-0.83	-0.48624	-0.47292	-0.45844	-0.44197	-0.42344	-0.4006	-0.37061	-0.32691	-0.29186	-0.30831	-0.35471	-0.39731	-0.42982	-0.45661	-0.48146	-0.50551	-0.39099	-0.22511	-0.2167	-0.21049	-0.20561
-0.82	-0.47739	-0.4643	-0.44988	-0.43391	-0.41575	-0.3934	-0.36418	-0.32121	-0.28689	-0.30285	-0.34832	-0.38998	-0.42143	-0.44745	-0.47204	-0.49632	-0.5134	-0.31747	-0.22008	-0.21268	-0.20704
-0.81	-0.46841	-0.45574	-0.44158	-0.42606	-0.40828	-0.38596	-0.35754	-0.31561	-0.28183	-0.29734	-0.34212	-0.38238	-0.41348	-0.43858	-0.46262	-0.48695	-0.5074	-0.32069	-0.22435	-0.21552	-0.20894
-0.8	-0.45955	-0.44701	-0.43338	-0.41807	-0.40049	-0.3789	-0.35109	-0.31021	-0.27702	-0.29193	-0.33565	-0.37508	-0.405	-0.4298	-0.45309	-0.4772	-0.49842	-0.32507	-0.30963	-0.21898	-0.21143
-0.79	-0.45075	-0.43854	-0.42514	-0.4103	-0.39297	-0.37221	-0.34477	-0.30476	-0.27206	-0.28657	-0.32954	-0.36768	-0.39683	-0.42121	-0.44383	-0.46757	-0.48894	-0.49909	-0.31264	-0.22356	-0.21458
-0.78	-0.44191	-0.43025	-0.41719	-0.40241	-0.38563	-0.36517	-0.33835	-0.29923	-0.26716	-0.28122	-0.32316	-0.3605	-0.389	-0.41213	-0.43466	-0.45767	-0.47917	-0.49596	-0.31648	-0.30236	-0.21858
-0.77	-0.43325	-0.42171	-0.40884	-0.39471	-0.37799	-0.35799	-0.33204	-0.29373	-0.26243	-0.27599	-0.31674	-0.35312	-0.38104	-0.40319	-0.42542	-0.4481	-0.46932	-0.48667	-0.32169	-0.30509	-0.29431
-0.76	-0.42483	-0.41356	-0.40081	-0.38688	-0.37067	-0.3511	-0.32543	-0.28826	-0.25751	-0.27053	-0.31037	-0.34596	-0.37306	-0.39477	-0.4162	-0.43832	-0.45908	-0.477	-0.48949	-0.30858	-0.29644
-0.75	-0.4164	-0.40528	-0.39279	-0.37921	-0.36325	-0.34407	-0.31925	-0.28266	-0.25254	-0.26533	-0.30428	-0.33861	-0.36492	-0.38609	-0.40691	-0.42844	-0.44888	-0.46708	-0.48068	-0.3132	-0.29903
-0.74	-0.40797	-0.39705	-0.38474	-0.3713	-0.3559	-0.33737	-0.3129	-0.2772	-0.24776	-0.2603	-0.29809	-0.33163	-0.3569	-0.37777	-0.39794	-0.41874	-0.43884	-0.45658	-0.47114	-0.32119	-0.30233
-0.73	-0.39942	-0.38879	-0.37686	-0.3638	-0.34863	-0.33056	-0.30686	-0.27186	-0.24296	-0.25506	-0.29195	-0.32488	-0.34914	-0.3695	-0.38866	-0.40906	-0.4285	-0.44616	-0.46114	-0.47388	-0.30688
-0.72	-0.39088	-0.38065	-0.369	-0.35615	-0.34146	-0.3238	-0.30067	-0.26648	-0.23799	-0.24991	-0.28594	-0.31772	-0.34142	-0.36094	-0.37974	-0.39907	-0.41859	-0.43566	-0.45073	-0.46446	-0.31446
-0.71	-0.38266	-0.37248	-0.36114	-0.34863	-0.3343	-0.31688	-0.29406	-0.26114	-0.23326	-0.2447	-0.27981	-0.31081	-0.33372	-0.35249	-0.37054	-0.3898	-0.4085	-0.42528	-0.43993	-0.4542	-0.46485
-0.7	-0.37432	-0.36449	-0.35338	-0.34108	-0.32714	-0.31015	-0.28815	-0.25581	-0.22853	-0.23964	-0.27382	-0.30381	-0.32609	-0.34432	-0.36169	-0.38019	-0.39823	-0.41483	-0.42938	-0.44381	-0.4555
-0.69	-0.36617	-0.35643	-0.34563	-0.33357	-0.32008	-0.30351	-0.28196	-0.25044	-0.22377	-0.23435	-0.26776	-0.297	-0.31856	-0.33629	-0.35295	-0.37105	-0.38816	-0.40421	-0.41843	-0.4331	-0.44529
-0.68	-0.35807	-0.34847	-0.33792	-0.3261	-0.31305	-0.29672	-0.27583	-0.24513	-0.21902	-0.22933	-0.26183	-0.29013	-0.31096	-0.32841	-0.34436	-0.36154	-0.37821	-0.39374	-0.40774	-0.42223	-0.43494
-0.67	-0.34983	-0.34059	-0.33032	-0.31892	-0.30571	-0.29024	-0.26978	-0.2399	-0.21429	-0.22443	-0.25591	-0.28346	-0.3036	-0.3203	-0.33593	-0.35237	-0.36847	-0.38364	-0.39706	-0.41118	-0.42396
-0.66	-0.34198	-0.33283	-0.32271	-0.31156	-0.29891	-0.28365	-0.26363	-0.23455	-0.20963	-0.21927	-0.25003	-0.27666	-0.29615	-0.31226	-0.32724	-0.34316	-0.3588	-0.37317	-0.38637	-0.40047	-0.41281
-0.65	-0.33384	-0.32489	-0.31506	-0.30427	-0.29188	-0.27705	-0.25773	-0.2294	-0.20498	-0.21424	-0.2442	-0.26993	-0.28904	-0.30445	-0.31908	-0.33395	-0.34921	-0.36302	-0.37583	-0.38938	-0.40172
-0.64	-0.32586	-0.31715	-0.30749	-0.29703	-0.28499	-0.27048	-0.25175	-0.2241	-0.20042	-0.20936	-0.23834	-0.26324	-0.28178	-0.29667	-0.31067	-0.32499	-0.33962	-0.35304	-0.36582	-0.37851	-0.39064
-0.63	-0.3179	-0.30945	-0.30001	-0.28985	-0.27807	-0.264	-0.2458	-0.21899	-0.1958	-0.20447	-0.23247	-0.25696	-0.27466	-0.28886	-0.30244	-0.31625	-0.33018	-0.34332	-0.35519	-0.36749	-0.37944
-0.62	-0.31004	-0.30173	-0.29268	-0.28272	-0.27116	-0.25767	-0.23976	-0.21372	-0.19115	-0.19929	-0.22669	-0.25057	-0.26758	-0.28122	-0.29421	-0.30752	-0.32106	-0.33333	-0.34504	-0.35679	-0.36842
-0.61	-0.3021	-0.2941	-0.28517	-0.27563	-0.2643	-0.25129	-0.23382	-0.20859	-0.18655	-0.1945	-0.22098	-0.24396	-0.26058	-0.2737	-0.28618	-0.29882	-0.31181	-0.3237	-0.33494	-0.34629	-0.3576
-0.6	-0.29428	-0.28655	-0.27778	-0.2685	-0.25761	-0.24486	-0.22793	-0.20341	-0.18202	-0.18952	-0.21542	-0.23762	-0.25365	-0.26623	-0.27821	-0.29045	-0.30287	-0.31402	-0.32488	-0.33582	-0.3467
-0.59	-0.28641	-0.27889	-0.27045	-0.26157	-0.2509	-0.23853	-0.22212	-0.19838	-0.17745	-0.18464	-0.20958	-0.2311	-0.24667	-0.25873	-0.27045	-0.28204	-0.29401	-0.3047	-0.31488	-0.32564	-0.33615
-0.58	-0.2787	-0.27143	-0.26341	-0.25449	-0.24428	-0.23225	-0.21636	-0.19325	-0.17289	-0.1798	-0.20393	-0.22482	-0.23971	-0.25148	-0.26253	-0.27376	-0.28508	-0.29543	-0.30532	-0.31539	-0.32551
-0.57	-0.27118	-0.26401	-0.25611	-0.24751	-0.23763	-0.2258	-0.21054	-0.18818	-0.1684	-0.17504	-0.19851	-0.21855	-0.23282	-0.2441	-0.25476	-0.26568	-0.27651	-0.28637	-0.2957	-0.30543	-0.3152
-0.56	-0.26362	-0.25655	-0.24893	-0.24063	-0.231	-0.21963	-0.2048	-0.18311	-0.16395	-0.17016	-0.19285	-0.21233	-0.22617	-0.2372	-0.2471	-0.25751	-0.26808	-0.27742	-0.28641	-0.29552	-0.30496
-0.55	-0.25616	-0.24916	-0.24189	-0.23389	-0.22442	-0.21331	-0.19906	-0.17823	-0.15945	-0.16555	-0.18741	-0.20616	-0.21962	-0.22997	-0.23961	-0.24956	-0.25961	-0.26847	-0.27711	-0.28587	-0.29497
-0.54	-0.24862	-0.2419	-0.23481	-0.22702	-0.21791	-0.20722	-0.19335	-0.17312	-0.15503	-0.16069	-0.18182	-0.20006	-0.21297	-0.22296	-0.23236	-0.24173	-0.25153	-0.25973	-0.26816	-0.27663	-0.28506
-0.53	-0.24119	-0.23466	-0.2277	-0.22014	-0.21156	-0.20118	-0.18769	-0.16808	-0.15057	-0.15612	-0.17659	-0.19398	-0.20641	-0.21608	-0.22503	-0.23412	-0.24331	-0.25125	-0.25915	-0.26733	-0.27551
-0.52	-0.23368	-0.22749	-0.22078	-0.21342	-0.20518	-0.19502	-0.18207	-0.16304	-0.1462	-0.15141	-0.1711	-0.18812	-0.19993	-0.20928	-0.21777	-0.22647	-0.23536	-0.24303	-0.25053	-0.25828	-0.2662
-0.51	-0.22644	-0.22043	-0.21399	-0.20672	-0.19872	-0.18896	-0.17649	-0.15818	-0.14184	-0.14676	-0.16576	-0.18203	-0.19354	-0.20259	-0.21054	-0.21903	-0.22755	-0.2349	-0.24201	-0.24944	-0.25687
-0.5	-0.21914	-0.21323	-0.20713	-0.2001	-0.19222	-0.18308	-0.17093	-0.15317	-0.13748	-0.14222	-0.16051	-0.17599	-0.18728	-0.19594	-0.20371	-0.2116	-0.21984	-0.22689	-0.2337	-0.24085	-0.24794
-0.49	-0.21204	-0.20621	-0.20037	-0.19359	-0.186	-0.17706	-0.16535	-0.14843	-0.13311	-0.13767	-0.15518	-0.1702	-0.181	-0.18922	-0.19668	-0.20426	-0.2122	-0.21891	-0.22551	-0.23242	-0.2393
-0.48	-0.20493	-0.19931	-0.19362	-0.18706	-0.17973	-0.17112	-0.15984	-0.14357	-0.1289	-0.13321	-0.14997	-0.16439	-0.1747	-0.1827	-0.18992	-0.19707	-0.2047	-0.21122	-0.2176	-0.22409	-0.23081
-0.47	-0.19799	-0.19244	-0.18685	-0.18059	-0.17346	-0.16524	-0.15443	-0.13881	-0.12459	-0.12862	-0.14485	-0.1587	-0.16852	-0.17619	-0.18314	-0.19019	-0.19733	-0.20361	-0.20988	-0.21609	-0.22265
-0.46	-0.19096	-0.18563	-0.18017	-0.17419	-0.16729	-0.15937	-0.14906	-0.13402	-0.12041	-0.12421	-0.13972	-0.15301	-0.16248	-0.16985	-0.17639	-0.18323	-0.19014	-0.19631	-0.20228	-0.20827	-0.21487
-0.45	-0.18403	-0.17907	-0.17364	-0.16778	-0.16133	-0.15358	-0.14371	-0.12927	-0.11625	-0.11979	-0.13463	-0.14735	-0.15646	-0.16361	-0.16992	-0.17654	-0.18312	-0.18914	-0.19494	-0.20081	-0.20763
-0.44	-0.17724	-0.17233	-0.16716	-0.16152	-0.15523	-0.14781	-0.13833	-0.12459	-0.11204	-0.11547	-0.12956	-0.14188	-0.15055	-0.15733	-0.16349	-0.16988	-0.17618	-0.18208	-0.18773	-0.19371	-0.20096
-0.43	-0.17052	-0.16574	-0.16077	-0.1554	-0.14926	-0.14217	-0.13304	-0.11992	-0.10794	-0.1111	-0.12465	-0.13634	-0.14472	-0.15126	-0.15719	-0.16332	-0.16948	-0.17524	-0.1808	-0.18679	-0.19487
-0.42	-0.164	-0.1593	-0.15433	-0.14921	-0.14335	-0.13656	-0.12779	-0.1153	-0.1038	-0.10691	-0.11976	-0.13092	-0.13896	-0.14524	-0.15095	-0.15704	-0.16298	-0.16863	-0.17407	-0.18032	-0.18957
-0.41	-0.15745	-0.15293	-0.14815	-0.14304	-0.13744	-0.13104	-0.12271	-0.11077	-0.09971	-0.10257	-0.11487	-0.12568	-0.13326	-0.13923	-0.14488	-0.15067	-0.15665	-0.16214	-0.16765	-0.1744	-0.18486
-0.4	-0.15108	-0.14663	-0.14202	-0.13715	-0.13169	-0.12551	-0.11758	-0.10623	-0.0957	-0.09841	-0.11007	-0.12031	-0.1277	-0.1335	-0.13889	-0.14464	-0.1504	-0.15593	-0.1616	-0.16903	-0.18055
-0.39	-0.14471	-0.14038	-0.13597	-0.13126	-0.12599	-0.12015	-0.11251	-0.10178	-0.09171	-0.09428	-0.10532	-0.11511	-0.1222	-0.12773	-0.13305	-0.1387	-0.14442	-0.14992	-0.15591	-0.16423	-0.17665
-0.38	-0.13862	-0.13436	-0.12997	-0.12548	-0.12032	-0.11471	-0.10756	-0.09731	-0.08783	-0.09011	-0.10064	-0.10998	-0.11676	-0.12221	-0.12736	-0.13289	-0.13859	-0.14416	-0.15054	-0.16005	-0.17294
-0.37	-0.13261	-0.12847	-0.12416	-0.11975	-0.1148	-0.10943	-0.10264	-0.09294	-0.08395	-0.08614	-0.09606	-0.10488	-0.11149	-0.11665	-0.12177	-0.12733	-0.13297	-0.13871	-0.14584	-0.15623	-0.16934
-0.36	-0.12667	-0.12261	-0.1184	-0.1141	-0.1094	-0.10427	-0.09774	-0.0886	-0.0801	-0.08211	-0.09156	-0.09996	-0.10627	-0.11133	-0.1164	-0.12185	-0.1276	-0.13363	-0.14157	-0.15271	-0.16579
-0.35	-0.12091	-0.11685	-0.11275	-0.1086	-0.10403	-0.09913	-0.09294	-0.08432	-0.0763	-0.0782	-0.08711	-0.09502	-0.10114	-0.10607	-0.1112	-0.11663	-0.12244	-0.12896	-0.13784	-0.14939	-0.16218
-0.34	-0.11531	-0.11129	-0.10726	-0.1032	-0.0988	-0.09406	-0.08821	-0.08008	-0.07256	-0.07436	-0.0827	-0.09026	-0.09618	-0.10106	-0.10608	-0.11166	-0.11756	-0.12474	-0.13438	-0.14612	-0.15851
-0.33	-0.10983	-0.10582	-0.10188	-0.09788	-0.09365	-0.08912	-0.08358	-0.07595	-0.0689	-0.07057	-0.07845	-0.08558	-0.09131	-0.09613	-0.10127	-0.10685	-0.11307	-0.12096	-0.13117	-0.14285	-0.15476
-0.32	-0.10451	-0.10056	-0.09663	-0.09269	-0.08857	-0.0842	-0.07902	-0.07187	-0.06528	-0.06682	-0.07426	-0.08103	-0.08655	-0.09142	-0.09652	-0.10224	-0.10891	-0.11756	-0.12808	-0.13951	-0.15095
-0.31	-0.09937	-0.0954	-0.09153	-0.08764	-0.08368	-0.07945	-0.07452	-0.0679	-0.06175	-0.06311	-0.07012	-0.07658	-0.08196	-0.08682	-0.09201	-0.09795	-0.10515	-0.11438	-0.12507	-0.13616	-0.14704
-0.3	-0.09433	-0.09041	-0.08657	-0.08275	-0.07887	-0.07482	-0.07015	-0.06391	-0.05822	-0.05953	-0.06609	-0.07225	-0.07748	-0.08238	-0.08773	-0.09391	-0.10171	-0.11141	-0.122	-0.13269	-0.14303
-0.29	-0.08951	-0.08559	-0.08177	-0.07799	-0.07416	-0.07027	-0.06584	-0.06005	-0.05482	-0.05605	-0.06219	-0.06802	-0.07319	-0.07817	-0.08362	-0.09018	-0.09856	-0.10853	-0.11889	-0.12914	-0.13896
-0.28	-0.08482	-0.08089	-0.07711	-0.07336	-0.06963	-0.06587	-0.0617	-0.0563	-0.05145	-0.05262	-0.05835	-0.06399	-0.06903	-0.07404	-0.07974	-0.08676	-0.09568	-0.10567	-0.11572	-0.12548	-0.13484
-0.27	-0.08028	-0.07639	-0.07263	-0.06891	-0.06521	-0.06158	-0.05763	-0.05264	-0.04818	-0.04926	-0.05464	-0.06005	-0.06506	-0.07018	-0.07613	-0.08367	-0.09289	-0.10279	-0.11245	-0.12179	-0.13062
-0.26	-0.07596	-0.07205	-0.06825	-0.0646	-0.06097	-0.05743	-0.05369	-0.04906	-0.045	-0.04602	-0.05108	-0.05624	-0.06121	-0.06648	-0.07275	-0.08075	-0.09014	-0.0998	-0.1091	-0.11797	-0.12641
-0.25	-0.07179	-0.06787	-0.0641	-0.06042	-0.05686	-0.05344	-0.04987	-0.04561	-0.04187	-0.04285	-0.04759	-0.0526	-0.05759	-0.063	-0.06965	-0.07802	-0.08739	-0.09677	-0.10567	-0.11411	-0.1221
-0.24	-0.06784	-0.06391	-0.06011	-0.05643	-0.05292	-0.04957	-0.04618	-0.04223	-0.03885	-0.03979	-0.04424	-0.04908	-0.05411	-0.05975	-0.06676	-0.07538	-0.08461	-0.09365	-0.10214	-0.11019	-0.11778
-0.23	-0.06413	-0.06012	-0.05633	-0.05263	-0.04913	-0.04586	-0.04263	-0.03899	-0.03593	-0.03683	-0.041	-0.04575	-0.0508	-0.05666	-0.06405	-0.07278	-0.08177	-0.09043	-0.09853	-0.10621	-0.11337
-0.22	-0.06072	-0.05654	-0.05269	-0.049	-0.04555	-0.04231	-0.03921	-0.03588	-0.03313	-0.034	-0.03795	-0.04257	-0.04771	-0.05383	-0.06146	-0.07014	-0.07886	-0.08713	-0.09487	-0.10216	-0.109
-0.21	-0.05766	-0.05319	-0.04925	-0.04555	-0.04211	-0.03893	-0.03596	-0.03289	-0.03043	-0.03129	-0.035	-0.03953	-0.04477	-0.05114	-0.05895	-0.06747	-0.07586	-0.08379	-0.09112	-0.09807	-0.10453
-0.2	-0.05491	-0.05012	-0.04604	-0.0423	-0.03886	-0.03572	-0.03288	-0.03002	-0.02784	-0.02869	-0.03222	-0.03667	-0.04201	-0.04862	-0.05647	-0.06471	-0.07277	-0.08034	-0.08732	-0.09393	-0.10005
-0.19	-0.05248	-0.04734	-0.04303	-0.03923	-0.03579	-0.0327	-0.02993	-0.02731	-0.02539	-0.02622	-0.02958	-0.03399	-0.03943	-0.04621	-0.05397	-0.0619	-0.06959	-0.0768	-0.08344	-0.08971	-0.09553
-0.18	-0.05027	-0.04483	-0.04027	-0.03636	-0.0329	-0.02984	-0.02716	-0.02472	-0.02305	-0.02388	-0.02709	-0.03145	-0.03699	-0.04385	-0.05141	-0.05903	-0.06638	-0.0732	-0.07951	-0.08543	-0.09095
-0.17	-0.04822	-0.04257	-0.03776	-0.0337	-0.03021	-0.02716	-0.02456	-0.02231	-0.02083	-0.02167	-0.02474	-0.02908	-0.03469	-0.0415	-0.04881	-0.05609	-0.06306	-0.06953	-0.0755	-0.08111	-0.08631
-0.16	-0.04624	-0.0405	-0.03548	-0.03126	-0.0277	-0.02466	-0.02213	-0.02003	-0.01876	-0.01958	-0.02255	-0.02686	-0.0325	-0.03917	-0.04615	-0.05307	-0.05967	-0.06579	-0.07145	-0.07674	-0.08165
-0.15	-0.0443	-0.03854	-0.03341	-0.02901	-0.02538	-0.02236	-0.01987	-0.01791	-0.01678	-0.01763	-0.02049	-0.02477	-0.03036	-0.03681	-0.04345	-0.04999	-0.05621	-0.062	-0.06732	-0.07229	-0.07688
-0.14	-0.04231	-0.03664	-0.03146	-0.02696	-0.02325	-0.02021	-0.01778	-0.01594	-0.01497	-0.01582	-0.01858	-0.02279	-0.02826	-0.03442	-0.04068	-0.04683	-0.05268	-0.05812	-0.06311	-0.06778	-0.07206
-0.13	-0.04026	-0.03476	-0.02963	-0.02507	-0.02129	-0.01824	-0.01585	-0.01411	-0.01328	-0.01412	-0.0168	-0.02092	-0.02618	-0.032	-0.03788	-0.04364	-0.0491	-0.0542	-0.05886	-0.06319	-0.06718
-0.12	-0.03807	-0.03281	-0.02782	-0.0233	-0.0195	-0.01643	-0.01409	-0.01245	-0.01171	-0.01255	-0.01513	-0.01912	-0.02411	-0.02955	-0.03501	-0.04037	-0.04546	-0.05019	-0.05452	-0.05854	-0.06222
-0.11	-0.03576	-0.03079	-0.02601	-0.0216	-0.01782	-0.01477	-0.01247	-0.01091	-0.01027	-0.01111	-0.01358	-0.01737	-0.02203	-0.02706	-0.03211	-0.03707	-0.04176	-0.04613	-0.05012	-0.05383	-0.05719
-0.1	-0.03329	-0.02865	-0.02415	-0.01994	-0.01625	-0.01323	-0.01099	-0.00951	-0.00895	-0.00977	-0.01212	-0.01566	-0.01996	-0.02457	-0.02917	-0.03372	-0.03803	-0.04202	-0.04567	-0.04906	-0.05213
-0.09	-0.03066	-0.0264	-0.02222	-0.01825	-0.01473	-0.01181	-0.00963	-0.00823	-0.00774	-0.00853	-0.01073	-0.01399	-0.01789	-0.02204	-0.02622	-0.03032	-0.03425	-0.03787	-0.04117	-0.04423	-0.047
-0.08	-0.02787	-0.024	-0.02019	-0.01654	-0.01323	-0.01046	-0.00838	-0.00705	-0.00663	-0.00738	-0.0094	-0.01234	-0.01582	-0.01952	-0.02325	-0.02693	-0.03043	-0.03366	-0.03663	-0.03935	-0.04182
-0.07	-0.0249	-0.02147	-0.01806	-0.01476	-0.01174	-0.00917	-0.00721	-0.00599	-0.00561	-0.00631	-0.00812	-0.01071	-0.01375	-0.017	-0.02028	-0.0235	-0.02658	-0.02943	-0.03204	-0.03444	-0.03659
-0.06	-0.02178	-0.0188	-0.01581	-0.01291	-0.01023	-0.0079	-0.00612	-0.005	-0.00467	-0.0053	-0.00688	-0.0091	-0.01171	-0.01449	-0.01729	-0.02007	-0.02273	-0.02518	-0.02744	-0.0295	-0.03134
-0.05	-0.0185	-0.01598	-0.01345	-0.01097	-0.00866	-0.00665	-0.00507	-0.00408	-0.0038	-0.00435	-0.00567	-0.00752	-0.00968	-0.01199	-0.01433	-0.01665	-0.01887	-0.02094	-0.02281	-0.02453	-0.02607
-0.04	-0.01506	-0.01303	-0.01098	-0.00896	-0.00706	-0.00537	-0.00406	-0.00322	-0.00298	-0.00344	-0.0045	-0.00596	-0.00768	-0.00952	-0.01139	-0.01324	-0.01503	-0.01667	-0.01819	-0.01957	-0.02082
-0.03	-0.0115	-0.00996	-0.0084	-0.00685	-0.00539	-0.00409	-0.00305	-0.0024	-0.00221	-0.00255	-0.00335	-0.00444	-0.00571	-0.00709	-0.00849	-0.00987	-0.01121	-0.01246	-0.01359	-0.01463	-0.01557
-0.02	-0.0078	-0.00676	-0.00571	-0.00466	-0.00367	-0.00277	-0.00206	-0.00159	-0.00147	-0.0017	-0.00222	-0.00294	-0.00378	-0.00468	-0.00562	-0.00654	-0.00744	-0.00826	-0.00903	-0.00973	-0.01035
-0.01	-0.00399	-0.00346	-0.00293	-0.0024	-0.00188	-0.00143	-0.00105	-0.000816	-0.000748	-0.000863	-0.00112	-0.00148	-0.00189	-0.00234	-0.00281	-0.00327	-0.00372	-0.00413	-0.00452	-0.00487	-0.00519
0	-6.9e-05	-5.8e-05	-5.1e-05	-5.3e-05	-4.8e-05	-3.8e-05	-3.6e-05	-3.4e-05	-3.4e-05	-4.2e-05	-4.2e-05	-4.5e-05	-5.6e-05	-5.6e-05	-6.3e-05	-6.5e-05	-7e-05	-7.2e-05	-8.3e-05	-8.7e-05	-8.5e-05
0.01	0.00394	0.00343	0.00289	0.00237	0.00185	0.00138	0.001	0.000748	0.000675	0.000778	0.00102	0.00135	0.00174	0.00216	0.00261	0.00306	0.00349	0.0039	0.00428	0.00461	0.00492
0.02	0.00803	0.007	0.00593	0.00484	0.0038	0.00285	0.00207	0.00156	0.00141	0.0016	0.00206	0.0027	0.00346	0.00431	0.00519	0.00609	0.00695	0.00777	0.00851	0.0092	0.00983
0.03	0.01218	0.01063	0.00902	0.00738	0.00579	0.00434	0.00316	0.00239	0.00215	0.00243	0.00309	0.00403	0.00514	0.00638	0.00768	0.009	0.01029	0.01151	0.01264	0.01367	0.01462
0.04	0.01639	0.01432	0.01217	0.00997	0.00784	0.00588	0.00428	0.00326	0.00294	0.00328	0.00412	0.00533	0.00676	0.00838	0.01007	0.01181	0.01351	0.01512	0.01661	0.018	0.01927
0.05	0.02064	0.01806	0.01536	0.01261	0.00992	0.00745	0.00545	0.00418	0.00378	0.00417	0.00516	0.00659	0.00833	0.01028	0.01236	0.01449	0.01658	0.01859	0.02043	0.02217	0.02375
0.06	0.02491	0.02182	0.01859	0.01528	0.01203	0.00905	0.00666	0.00516	0.00468	0.0051	0.00621	0.00785	0.00984	0.01211	0.01453	0.01704	0.01952	0.02189	0.02409	0.02616	0.02806
0.07	0.0292	0.02561	0.02185	0.01798	0.01418	0.01069	0.00792	0.00622	0.00565	0.00609	0.0073	0.0091	0.01132	0.01386	0.01661	0.01946	0.02229	0.02502	0.02757	0.02997	0.03217
0.08	0.03348	0.02941	0.02512	0.0207	0.01635	0.01237	0.00926	0.00737	0.00672	0.00716	0.00845	0.01038	0.01276	0.01554	0.01856	0.02175	0.02491	0.02797	0.03086	0.03358	0.0361
0.09	0.03777	0.03321	0.0284	0.02344	0.01854	0.01408	0.01067	0.00861	0.00787	0.00832	0.00966	0.01169	0.01422	0.01717	0.02044	0.02389	0.02736	0.03075	0.03396	0.03698	0.03981
0.1	0.04204	0.037	0.03169	0.02617	0.02073	0.01584	0.01218	0.00997	0.00914	0.00958	0.01096	0.01306	0.01569	0.01877	0.02223	0.02593	0.02967	0.03334	0.03685	0.04018	0.04329
0.11	0.04629	0.04077	0.03495	0.02891	0.02295	0.01768	0.01381	0.01147	0.01054	0.01095	0.01237	0.01453	0.01721	0.02037	0.02396	0.02785	0.03183	0.03577	0.03954	0.04316	0.04656
0.12	0.0505	0.04452	0.03819	0.03162	0.02518	0.01959	0.01556	0.01309	0.01206	0.01245	0.01391	0.0161	0.0188	0.02201	0.02567	0.02971	0.03388	0.03803	0.04205	0.04593	0.04959
0.13	0.0547	0.04822	0.0414	0.03431	0.02743	0.0216	0.01746	0.01485	0.0137	0.01408	0.01557	0.0178	0.02051	0.0237	0.0274	0.03152	0.03582	0.04015	0.04439	0.04851	0.0524
0.14	0.05884	0.05191	0.04457	0.03698	0.02972	0.02373	0.01951	0.01678	0.0155	0.01585	0.01737	0.01965	0.02235	0.0255	0.02918	0.03332	0.0377	0.04217	0.04657	0.0509	0.05501
0.15	0.06292	0.05553	0.04771	0.03963	0.03206	0.026	0.02171	0.01885	0.01744	0.01777	0.01931	0.02163	0.02434	0.02744	0.03106	0.03517	0.03957	0.04412	0.04865	0.05312	0.05743
0.16	0.06696	0.05909	0.05078	0.04226	0.03448	0.02841	0.02408	0.02109	0.01953	0.01982	0.02141	0.02379	0.0265	0.02956	0.03308	0.03711	0.04147	0.04604	0.05063	0.05522	0.05968
0.17	0.0709	0.06258	0.0538	0.04489	0.03701	0.03099	0.02662	0.02349	0.02177	0.02202	0.02365	0.02609	0.02883	0.03184	0.03527	0.03918	0.04346	0.04798	0.05258	0.05723	0.0618
0.18	0.07482	0.066	0.05675	0.04754	0.03969	0.03373	0.02933	0.02604	0.02414	0.02438	0.02607	0.02856	0.0313	0.03432	0.03766	0.04145	0.04557	0.05	0.05456	0.05921	0.06383
0.19	0.07867	0.06936	0.05966	0.05025	0.04251	0.03666	0.03221	0.02876	0.02666	0.02686	0.02862	0.0312	0.03397	0.03696	0.04027	0.04392	0.04788	0.05216	0.05662	0.06122	0.06584
0.2	0.08242	0.07262	0.06253	0.05305	0.0455	0.03975	0.03528	0.03163	0.0293	0.02952	0.03133	0.03398	0.03679	0.03978	0.0431	0.04666	0.05043	0.0545	0.0588	0.06331	0.06788
0.21	0.08607	0.07583	0.0654	0.05598	0.04866	0.04301	0.0385	0.03464	0.0321	0.03228	0.03418	0.03694	0.03979	0.04277	0.04607	0.04961	0.05324	0.05709	0.06117	0.06552	0.06999
0.22	0.08964	0.07896	0.06828	0.05907	0.05202	0.04645	0.04192	0.0378	0.03504	0.03515	0.03716	0.04004	0.04294	0.04593	0.04926	0.05277	0.05632	0.05996	0.06381	0.06793	0.07225
0.23	0.09313	0.082	0.07125	0.06235	0.05555	0.05007	0.04546	0.04109	0.03806	0.03821	0.0403	0.04331	0.04623	0.04925	0.05259	0.05612	0.05965	0.06317	0.06673	0.07061	0.0747
0.24	0.09651	0.085	0.07432	0.06582	0.05926	0.05384	0.04917	0.04453	0.0412	0.0413	0.04354	0.04671	0.04972	0.05276	0.0561	0.05964	0.06319	0.06663	0.07001	0.07358	0.0774
0.25	0.09981	0.08802	0.07757	0.06955	0.06312	0.05774	0.05301	0.04808	0.04447	0.04455	0.04692	0.05027	0.05333	0.05644	0.05977	0.06333	0.06689	0.07035	0.0736	0.07692	0.08043
0.26	0.10299	0.09108	0.08101	0.0734	0.06718	0.06187	0.05698	0.05177	0.04782	0.0479	0.05042	0.05394	0.05713	0.06028	0.06362	0.0672	0.07077	0.07424	0.07747	0.08063	0.08383
0.27	0.10614	0.09421	0.08468	0.07745	0.0714	0.06611	0.06112	0.05555	0.05129	0.05137	0.05404	0.05777	0.06112	0.06426	0.06762	0.07126	0.07483	0.0783	0.08152	0.08465	0.08765
0.28	0.10924	0.0975	0.0886	0.08167	0.07577	0.07048	0.06532	0.05942	0.05484	0.05493	0.05773	0.06171	0.06517	0.06839	0.0718	0.07545	0.07904	0.08252	0.08574	0.08889	0.0918
0.29	0.11234	0.10109	0.09274	0.08605	0.08032	0.07498	0.06965	0.06342	0.05847	0.05859	0.06154	0.0658	0.06936	0.07266	0.07614	0.07984	0.08345	0.08688	0.09013	0.09329	0.09621
0.3	0.11555	0.10487	0.09709	0.09061	0.08497	0.07964	0.07414	0.0675	0.06219	0.06233	0.06541	0.06999	0.07365	0.0771	0.08062	0.08439	0.08801	0.09148	0.0947	0.09786	0.1008
0.31	0.1189	0.10898	0.10162	0.09533	0.08978	0.0844	0.07875	0.07166	0.066	0.0661	0.06945	0.07421	0.07814	0.08166	0.08528	0.08915	0.09277	0.09625	0.09944	0.10257	0.10553
0.32	0.12244	0.11334	0.10631	0.10024	0.0947	0.08927	0.08341	0.07594	0.06989	0.07	0.07354	0.07859	0.08271	0.08635	0.09004	0.094	0.09772	0.10115	0.10432	0.10747	0.11044
0.33	0.12629	0.11794	0.11124	0.10527	0.09971	0.09425	0.08819	0.08034	0.07383	0.07395	0.07767	0.08307	0.0874	0.09118	0.095	0.09905	0.1028	0.10631	0.10944	0.11258	0.11548
0.34	0.13052	0.1228	0.11624	0.11043	0.10491	0.09935	0.09302	0.08469	0.07782	0.078	0.08193	0.08767	0.09222	0.09609	0.10004	0.10421	0.10803	0.1116	0.11474	0.11779	0.12073
0.35	0.13505	0.12781	0.12146	0.11578	0.1102	0.1045	0.098	0.08919	0.08188	0.08202	0.08623	0.09231	0.0971	0.10117	0.10523	0.1095	0.11347	0.11705	0.12023	0.12328	0.12615
0.36	0.13989	0.13305	0.12687	0.12121	0.11557	0.10983	0.10299	0.09372	0.08603	0.08618	0.09058	0.09701	0.1021	0.10634	0.11052	0.11495	0.11902	0.12268	0.1259	0.12891	0.13181
0.37	0.14505	0.13838	0.13238	0.12675	0.12111	0.11515	0.10812	0.09834	0.09022	0.09039	0.09502	0.10176	0.10713	0.11159	0.11598	0.12054	0.12475	0.12848	0.13172	0.13477	0.13763
0.38	0.1504	0.14397	0.138	0.13246	0.12674	0.12062	0.11325	0.10302	0.0944	0.09466	0.09948	0.10661	0.11228	0.11693	0.12155	0.12636	0.13061	0.13446	0.13772	0.14076	0.14361
0.39	0.15596	0.14962	0.14385	0.13824	0.13241	0.12617	0.1185	0.10773	0.09878	0.09898	0.104	0.11154	0.11748	0.12237	0.12725	0.13221	0.1366	0.14055	0.14384	0.14696	0.14981
0.4	0.1617	0.15551	0.14972	0.14412	0.13819	0.1318	0.12376	0.11249	0.10307	0.10337	0.10857	0.11657	0.12275	0.12794	0.13299	0.13813	0.14273	0.14679	0.15021	0.15331	0.15619
0.41	0.16759	0.16157	0.1558	0.1501	0.1441	0.13743	0.12905	0.11726	0.10745	0.10769	0.11323	0.12169	0.12806	0.13351	0.13873	0.14413	0.14901	0.1532	0.15666	0.15987	0.16276
0.42	0.17359	0.1677	0.16189	0.15609	0.15003	0.14316	0.13449	0.12217	0.11182	0.11221	0.11791	0.12673	0.13359	0.13923	0.14475	0.15035	0.15535	0.15972	0.16324	0.16654	0.16941
0.43	0.1799	0.17394	0.1682	0.16225	0.15604	0.14901	0.13998	0.12715	0.1163	0.11666	0.12267	0.13187	0.13908	0.14493	0.15076	0.15655	0.16185	0.16629	0.16999	0.17337	0.17632
0.44	0.18623	0.18037	0.1745	0.16857	0.1621	0.15487	0.14554	0.1321	0.1208	0.12117	0.12743	0.13709	0.14452	0.15067	0.15687	0.163	0.16843	0.17303	0.17683	0.18033	0.18331
0.45	0.19276	0.18687	0.18098	0.17496	0.16821	0.16076	0.15107	0.13711	0.12536	0.12567	0.13226	0.14226	0.15008	0.15651	0.16301	0.1694	0.17507	0.17983	0.18388	0.18736	0.19049
0.46	0.19942	0.19347	0.18748	0.18134	0.17456	0.16687	0.15673	0.14221	0.12998	0.13044	0.13708	0.1476	0.15583	0.16255	0.16925	0.17592	0.18182	0.18684	0.19097	0.19462	0.19779
0.47	0.20616	0.2002	0.1942	0.18793	0.18085	0.17289	0.16245	0.14737	0.13459	0.13502	0.14189	0.153	0.1616	0.1686	0.17549	0.18254	0.18868	0.1939	0.19817	0.20195	0.20521
0.48	0.21315	0.20704	0.20089	0.19451	0.18729	0.17892	0.1681	0.15256	0.13919	0.13972	0.14686	0.15831	0.16733	0.17465	0.18184	0.18921	0.19555	0.20114	0.20553	0.20942	0.21282
0.49	0.22021	0.21401	0.20776	0.20118	0.19375	0.18505	0.17393	0.15767	0.14385	0.14442	0.15187	0.16367	0.17315	0.18071	0.18823	0.19592	0.20253	0.20832	0.21288	0.21689	0.22038
0.5	0.2274	0.22101	0.21467	0.20796	0.20023	0.19129	0.17971	0.1628	0.14848	0.14916	0.15682	0.16905	0.17895	0.18695	0.19471	0.20271	0.20956	0.21559	0.22036	0.22461	0.22819
0.51	0.23458	0.22821	0.22163	0.21472	0.20685	0.19751	0.18555	0.16808	0.15336	0.1539	0.16181	0.17457	0.18491	0.19312	0.20124	0.20944	0.2167	0.22294	0.22797	0.23232	0.23608
0.52	0.24203	0.23547	0.22871	0.22151	0.21349	0.20389	0.19149	0.17332	0.15809	0.15862	0.16688	0.18014	0.19076	0.19937	0.20771	0.21633	0.2238	0.23052	0.2358	0.24027	0.24403
0.53	0.24951	0.24276	0.23593	0.22854	0.22016	0.21038	0.19736	0.17866	0.16293	0.16363	0.17191	0.18561	0.19673	0.20572	0.21439	0.22341	0.23111	0.23802	0.24349	0.24812	0.25226
0.54	0.25717	0.25023	0.24316	0.23567	0.22699	0.21671	0.20343	0.1841	0.16788	0.16841	0.17699	0.19122	0.20259	0.21198	0.22101	0.23039	0.23852	0.24573	0.25118	0.25617	0.26038
0.55	0.26479	0.25785	0.25046	0.24269	0.23387	0.22319	0.20949	0.1895	0.1727	0.1733	0.18209	0.19679	0.20863	0.2183	0.22771	0.23747	0.24592	0.2533	0.25922	0.26422	0.26861
0.56	0.27262	0.26557	0.25799	0.24998	0.24073	0.2298	0.2156	0.19489	0.17756	0.17813	0.1872	0.20238	0.21472	0.22487	0.23461	0.24469	0.25348	0.26098	0.26724	0.27238	0.27705
0.57	0.28059	0.27325	0.2656	0.25716	0.24773	0.23648	0.22174	0.20036	0.18251	0.18312	0.1924	0.20826	0.22069	0.23112	0.24124	0.25193	0.26099	0.26881	0.27536	0.28071	0.2855
0.58	0.28887	0.28113	0.2732	0.26451	0.25464	0.24309	0.22789	0.20595	0.18747	0.18811	0.19761	0.21361	0.22679	0.23769	0.24822	0.25909	0.26849	0.27672	0.28344	0.28899	0.2939
0.59	0.29696	0.28912	0.28095	0.27207	0.2617	0.24981	0.2341	0.21142	0.19238	0.19308	0.20287	0.21939	0.23313	0.2443	0.25502	0.26628	0.27611	0.28476	0.29165	0.2975	0.30261
0.6	0.30536	0.29726	0.28881	0.2796	0.26903	0.25654	0.24038	0.21698	0.19747	0.19812	0.20802	0.22536	0.23926	0.25077	0.26211	0.27374	0.28393	0.29286	0.29994	0.30597	0.31127
0.61	0.31373	0.3054	0.2964	0.28711	0.27626	0.26347	0.24664	0.2225	0.20246	0.2032	0.21332	0.23094	0.24546	0.25729	0.26922	0.28112	0.29167	0.30106	0.30844	0.3146	0.31999
0.62	0.32246	0.31361	0.30453	0.29483	0.28364	0.27034	0.25304	0.22815	0.20745	0.20829	0.21854	0.2368	0.25168	0.26389	0.2761	0.28875	0.2996	0.30929	0.31678	0.32338	0.32899
0.63	0.33112	0.32196	0.31263	0.30257	0.29092	0.27735	0.25942	0.23384	0.21255	0.21338	0.22385	0.24265	0.25803	0.27089	0.28326	0.29616	0.30771	0.31738	0.32526	0.33209	0.33793
0.64	0.34016	0.33067	0.32093	0.31041	0.29847	0.28441	0.26587	0.23956	0.21778	0.21856	0.22917	0.24848	0.26432	0.27734	0.29027	0.30376	0.31541	0.3256	0.33399	0.34088	0.34703
0.65	0.34913	0.33938	0.32917	0.31828	0.30588	0.29151	0.27234	0.24531	0.22297	0.22368	0.2345	0.25429	0.27079	0.28414	0.29754	0.31123	0.32344	0.33421	0.34258	0.34988	0.35615
0.66	0.35812	0.34829	0.3374	0.32632	0.31362	0.2987	0.27894	0.2511	0.22805	0.22886	0.23975	0.26015	0.27712	0.29119	0.30482	0.31915	0.33159	0.34263	0.35153	0.35901	0.36523
0.67	0.36725	0.357	0.34615	0.33455	0.32125	0.3059	0.2855	0.25688	0.23308	0.23418	0.24523	0.2661	0.28356	0.29783	0.31178	0.32693	0.33988	0.35115	0.36022	0.36795	0.37463
0.68	0.37657	0.36608	0.35469	0.34254	0.32903	0.31318	0.29212	0.26277	0.23841	0.23939	0.25051	0.27204	0.28989	0.30453	0.31926	0.33459	0.34779	0.35965	0.36916	0.37716	0.38409
0.69	0.38602	0.37481	0.36334	0.35105	0.33692	0.32058	0.29885	0.26858	0.24366	0.24457	0.25605	0.27795	0.29637	0.31184	0.32648	0.3421	0.35611	0.36827	0.37809	0.38647	0.3934
0.7	0.39533	0.38416	0.37235	0.35938	0.34475	0.32797	0.30548	0.27451	0.24896	0.24985	0.26155	0.28388	0.30273	0.31881	0.33412	0.3502	0.36464	0.37721	0.38736	0.39577	0.40301
0.71	0.4047	0.39333	0.38095	0.36787	0.35281	0.33514	0.31229	0.28034	0.25432	0.25526	0.26695	0.28992	0.30931	0.32544	0.34129	0.35804	0.37308	0.3859	0.39651	0.40525	0.41279
0.72	0.41441	0.40268	0.39012	0.37627	0.36085	0.34266	0.3192	0.28638	0.25967	0.26051	0.27234	0.29607	0.31593	0.33263	0.34886	0.36603	0.38157	0.39493	0.40586	0.41489	0.42268
0.73	0.4239	0.41215	0.39928	0.38507	0.36894	0.35011	0.32606	0.2925	0.26493	0.26605	0.27794	0.30209	0.32271	0.33961	0.3559	0.37417	0.38984	0.40359	0.41517	0.42472	0.43244
0.74	0.4333	0.42127	0.40833	0.39381	0.37712	0.35777	0.33312	0.29836	0.2704	0.27137	0.28344	0.3081	0.32899	0.34663	0.36379	0.38206	0.39851	0.41278	0.42472	0.43434	0.44258
0.75	0.44277	0.43092	0.41753	0.40253	0.38548	0.36532	0.34005	0.30448	0.27568	0.27686	0.28882	0.31426	0.33585	0.35391	0.37167	0.39019	0.40726	0.422	0.43401	0.44418	0.45245
0.76	0.4523	0.44026	0.42672	0.41143	0.394	0.37326	0.34712	0.31048	0.28114	0.2821	0.29454	0.32024	0.34255	0.36101	0.37949	0.39852	0.41598	0.4311	0.44355	0.45412	0.46301
0.77	0.46134	0.44973	0.43579	0.4202	0.40238	0.38104	0.35414	0.31677	0.28645	0.28753	0.30018	0.3264	0.34909	0.3681	0.38672	0.40677	0.42508	0.4405	0.45337	0.46411	0.47328
0.78	0.4703	0.45925	0.44522	0.42913	0.41058	0.38901	0.36125	0.32295	0.29217	0.29306	0.30563	0.33281	0.35608	0.37558	0.39472	0.41513	0.43381	0.45016	0.46322	0.47432	0.48352
0.79	0.47895	0.46845	0.45461	0.43846	0.41909	0.39694	0.36844	0.32924	0.29774	0.29857	0.31144	0.33883	0.36297	0.38268	0.40241	0.42373	0.44262	0.4594	0.47295	0.48469	0.49416
0.8	0.48667	0.4772	0.46368	0.44741	0.42786	0.40493	0.37567	0.33546	0.30316	0.30409	0.31699	0.34509	0.36995	0.3899	0.41029	0.43224	0.45199	0.46868	0.48309	0.49464	0.50476
0.81	0.44811	0.48632	0.47265	0.45627	0.43636	0.41314	0.38293	0.34167	0.30871	0.30959	0.32293	0.35148	0.37671	0.39766	0.41818	0.44045	0.46098	0.47835	0.49288	0.50514	0.51541
0.82	0.32535	0.49461	0.48182	0.46539	0.44538	0.42099	0.39043	0.34806	0.31431	0.31519	0.3286	0.35793	0.38343	0.40517	0.42629	0.44889	0.4699	0.48803	0.503	0.51573	0.52682
0.83	0.31828	0.50208	0.49086	0.47462	0.45389	0.42902	0.39772	0.35445	0.31976	0.32073	0.33429	0.36406	0.39019	0.41249	0.43465	0.45769	0.47899	0.4977	0.51294	0.52635	0.53789
0.84	0.31512	0.42813	0.49939	0.48355	0.46263	0.43757	0.40518	0.36108	0.32561	0.3264	0.33998	0.37033	0.39742	0.42001	0.44254	0.46624	0.48858	0.50764	0.5236	0.5369	0.54851
0.85	0.31263	0.23733	0.50787	0.49236	0.47151	0.44572	0.41271	0.36763	0.33148	0.33193	0.34561	0.37683	0.40446	0.42716	0.45095	0.47533	0.49827	0.51724	0.53374	0.54752	0.56007
0.86	0.31066	0.22934	0.5155	0.50141	0.48037	0.45406	0.42024	0.37382	0.33709	0.33773	0.35142	0.38315	0.41104	0.43483	0.45911	0.48382	0.50751	0.52765	0.54437	0.55871	0.57083
0.87	0.21816	0.22537	0.23606	0.50965	0.48907	0.46234	0.42785	0.3804	0.3427	0.34336	0.35713	0.38951	0.41817	0.44251	0.46733	0.49288	0.51691	0.53784	0.55489	0.56947	0.58245
0.88	0.21631	0.22235	0.23099	0.51771	0.49765	0.47077	0.43575	0.38714	0.34837	0.34893	0.3631	0.39576	0.4254	0.45002	0.4755	0.50125	0.5262	0.54759	0.56594	0.58045	0.59329
0.89	0.21492	0.22004	0.22716	0.52561	0.50641	0.47914	0.44314	0.39339	0.35428	0.35475	0.36895	0.40243	0.43268	0.45808	0.48413	0.51048	0.53599	0.55771	0.57663	0.59138	0.60515
0.9	0.21394	0.2183	0.22425	0.23295	0.51467	0.48731	0.45094	0.40015	0.36022	0.36035	0.37465	0.40901	0.43962	0.46615	0.49196	0.51974	0.54558	0.56774	0.58673	0.60271	0.61651
0.91	0.2133	0.21701	0.22206	0.22913	0.5232	0.49571	0.45872	0.40678	0.36599	0.36626	0.38043	0.41518	0.44698	0.474	0.50083	0.52861	0.55516	0.57822	0.59734	0.61354	0.62805
0.92	0.21294	0.21614	0.22043	0.22631	0.53104	0.50422	0.46657	0.41356	0.37209	0.37216	0.38669	0.42207	0.45415	0.48178	0.50873	0.53758	0.56522	0.58833	0.60849	0.62499	0.6396
0.93	0.21284	0.21556	0.21925	0.2242	0.5387	0.51256	0.47415	0.42023	0.37808	0.37773	0.39227	0.42845	0.46121	0.48977	0.51688	0.54681	0.57472	0.59847	0.61875	0.63595	0.65074
0.94	0.21294	0.21528	0.21846	0.22259	0.22877	0.52064	0.4819	0.42724	0.38403	0.3838	0.39831	0.43492	0.46892	0.49725	0.5256	0.5554	0.58437	0.60929	0.6292	0.64726	0.66268
0.95	0.21323	0.21526	0.21797	0.22147	0.22654	0.52862	0.48943	0.4338	0.38984	0.38966	0.40444	0.44123	0.47592	0.50494	0.53391	0.56475	0.5945	0.61916	0.63947	0.65813	0.67394
0.96	0.2137	0.21541	0.21773	0.2207	0.22493	0.53649	0.49764	0.44093	0.39576	0.39568	0.41025	0.44804	0.48326	0.51278	0.54262	0.57405	0.6036	0.62966	0.65004	0.66943	0.68497
0.97	0.21432	0.21576	0.21776	0.22025	0.22372	0.54416	0.50546	0.44772	0.40205	0.4014	0.41612	0.45419	0.49026	0.52109	0.55153	0.58322	0.61383	0.64003	0.66072	0.68066	0.69654
0.98	0.21505	0.21627	0.21796	0.22006	0.22295	0.55135	0.51318	0.45447	0.40812	0.40783	0.42206	0.4609	0.49792	0.52913	0.55968	0.59258	0.62352	0.6493	0.67173	0.69116	0.70728
0.99	0.2159	0.21693	0.21834	0.2201	0.22248	0.22641	0.52084	0.46116	0.41405	0.41371	0.42815	0.4676	0.50517	0.53717	0.56904	0.60157	0.63339	0.65914	0.68214	0.70167	0.71848
1	0.21686	0.21772	0.21888	0.22034	0.22228	0.22546	0.52835	0.46864	0.42032	0.4196	0.43403	0.47448	0.51186	0.54467	0.57736	0.6107	0.64294	0.66982	0.6921	0.71196	0.72869
1.01	0.21793	0.2186	0.21957	0.22073	0.22232	0.22485	0.53612	0.47553	0.42655	0.42561	0.44039	0.48092	0.51972	0.55281	0.58596	0.6196	0.65209	0.67919	0.70168	0.72178	0.73836
1.02	0.21908	0.21961	0.22038	0.22129	0.22255	0.22455	0.54367	0.48263	0.43273	0.4316	0.44626	0.48745	0.52708	0.56136	0.59464	0.62916	0.66171	0.68868	0.71144	0.2596	0.26201
1.03	0.22034	0.22071	0.22128	0.222	0.22294	0.22449	0.55096	0.4898	0.43858	0.43777	0.45249	0.49432	0.53432	0.56918	0.603	0.63823	0.67055	0.69759	0.25562	0.25762	0.25992
1.04	0.22168	0.22189	0.22232	0.22284	0.22349	0.22463	0.55826	0.49676	0.4449	0.4437	0.4585	0.501	0.54192	0.57712	0.61179	0.64643	0.6798	0.70641	0.25412	0.25619	0.25834
1.05	0.22306	0.22317	0.22345	0.22375	0.22417	0.22495	0.56502	0.50346	0.45134	0.44989	0.4648	0.50742	0.54897	0.58498	0.6201	0.65552	0.68828	0.25106	0.25305	0.2551	0.25721
1.06	0.22452	0.22451	0.22471	0.22483	0.22496	0.22547	0.22667	0.51064	0.45744	0.45603	0.47054	0.51379	0.55634	0.59319	0.62886	0.66367	0.2485	0.25031	0.25236	0.25437	0.25642
1.07	0.22608	0.22596	0.22599	0.22596	0.22589	0.2261	0.22679	0.5177	0.46371	0.46215	0.4768	0.52086	0.56367	0.60094	0.63698	0.67224	0.24803	0.24987	0.25193	0.25392	0.25595
1.08	0.2277	0.22748	0.22737	0.22716	0.22692	0.22685	0.2271	0.52433	0.46979	0.4686	0.483	0.52727	0.57126	0.60913	0.64485	0.6801	0.24777	0.24969	0.25178	0.25376	0.25572
1.09	0.22933	0.22903	0.22879	0.22845	0.22806	0.22771	0.22758	0.53146	0.47631	0.47454	0.48928	0.53434	0.5789	0.61678	0.65321	0.24573	0.24776	0.24975	0.25184	0.25379	0.25574
1.1	0.23103	0.23061	0.23031	0.22984	0.22928	0.22871	0.2282	0.53853	0.48276	0.48094	0.49539	0.54066	0.58635	0.62439	0.66076	0.24583	0.24796	0.25	0.25212	0.25405	0.25596
1.11	0.23279	0.2323	0.23189	0.2313	0.23057	0.22977	0.22894	0.54535	0.48905	0.48717	0.50168	0.54745	0.59343	0.63224	0.66821	0.2461	0.24835	0.25042	0.25256	0.25449	0.25638
1.12	0.23467	0.23407	0.23353	0.23283	0.23196	0.23095	0.22981	0.55256	0.49527	0.49321	0.50759	0.55402	0.60068	0.63993	0.2442	0.2466	0.24888	0.251	0.25315	0.25508	0.25694
1.13	0.23655	0.23586	0.23519	0.23438	0.23339	0.23221	0.23077	0.55876	0.50168	0.49932	0.51389	0.56088	0.60789	0.64723	0.2447	0.24719	0.24959	0.25175	0.25391	0.25584	0.25767
1.14	0.23846	0.23768	0.23695	0.23599	0.2349	0.23356	0.23184	0.56549	0.50809	0.5054	0.52026	0.56776	0.61464	0.65363	0.24537	0.24795	0.25045	0.25262	0.25477	0.25672	0.25854
1.15	0.24041	0.2396	0.23877	0.23772	0.23644	0.23497	0.23298	0.57187	0.51464	0.51158	0.52653	0.57401	0.62201	0.2433	0.24612	0.24882	0.25136	0.25362	0.25581	0.25772	0.25953
1.16	0.24238	0.24151	0.24059	0.23944	0.23808	0.23642	0.23426	0.57826	0.52082	0.51799	0.53267	0.58069	0.62887	0.24409	0.24701	0.24982	0.25245	0.25471	0.25694	0.25883	0.26061
1.17	0.24442	0.24349	0.2425	0.24126	0.23978	0.23797	0.23554	0.23224	0.52735	0.52432	0.53866	0.58721	0.63506	0.24499	0.24801	0.25092	0.25366	0.25591	0.25814	0.26006	0.26183
1.18	0.24647	0.24549	0.24441	0.2431	0.24153	0.23957	0.23693	0.23326	0.53336	0.53045	0.54494	0.59371	0.64121	0.24601	0.24912	0.25208	0.25494	0.25722	0.25945	0.26141	0.26316
1.19	0.24857	0.24751	0.2464	0.24501	0.24332	0.24123	0.2384	0.23432	0.53976	0.53639	0.55121	0.5999	0.24373	0.24711	0.25035	0.25336	0.2563	0.25858	0.26084	0.2628	0.26458
1.2	0.25072	0.24961	0.2484	0.24693	0.24512	0.24294	0.23994	0.23551	0.54622	0.5427	0.5574	0.60646	0.24481	0.24831	0.25162	0.25471	0.25766	0.26007	0.26232	0.26429	0.26607
1.21	0.25291	0.25171	0.25046	0.24889	0.24704	0.24468	0.24149	0.23674	0.55292	0.54901	0.56343	0.61253	0.24597	0.24955	0.25301	0.25622	0.2592	0.26161	0.26386	0.26589	0.26762
1.22	0.25512	0.25389	0.25254	0.2509	0.24891	0.24648	0.24311	0.23807	0.55885	0.55485	0.56965	0.61851	0.24719	0.25088	0.25447	0.25767	0.26076	0.26322	0.26554	0.26753	0.26928
1.23	0.25738	0.25607	0.25468	0.25297	0.2509	0.24832	0.2448	0.23944	0.56523	0.56126	0.57549	0.62487	0.24855	0.25229	0.25598	0.25927	0.26239	0.26491	0.26725	0.26925	0.27101
1.24	0.25967	0.25829	0.25683	0.25508	0.2529	0.2502	0.24646	0.24086	0.57118	0.56735	0.58161	0.63038	0.24988	0.25375	0.25751	0.26089	0.26414	0.26666	0.26903	0.27105	0.27278
1.25	0.26199	0.26053	0.25903	0.25716	0.25492	0.25212	0.24825	0.24237	0.57717	0.5736	0.5875	0.24662	0.25132	0.25532	0.2591	0.26263	0.26591	0.26843	0.27086	0.27289	0.27462
1.26	0.26434	0.26281	0.26123	0.25934	0.25699	0.25405	0.25006	0.24391	0.58333	0.57939	0.59371	0.248	0.25283	0.25692	0.2608	0.26437	0.26774	0.27034	0.27276	0.27479	0.27654
1.27	0.26669	0.2651	0.26351	0.26152	0.2591	0.25603	0.25193	0.24552	0.58917	0.58542	0.59951	0.24938	0.25441	0.25856	0.26246	0.26623	0.26963	0.27227	0.27471	0.27676	0.27852
1.28	0.26907	0.26744	0.26578	0.26376	0.26121	0.25811	0.25382	0.2472	0.59483	0.59134	0.60528	0.25092	0.25601	0.2603	0.26426	0.26813	0.27154	0.27422	0.27674	0.27876	0.28054
1.29	0.27148	0.26984	0.26812	0.26599	0.26341	0.26016	0.25573	0.24888	0.2438	0.59711	0.61085	0.25237	0.25765	0.26205	0.26611	0.26997	0.27353	0.27626	0.27879	0.28089	0.28263
1.3	0.27393	0.27226	0.27046	0.2683	0.26559	0.26224	0.25771	0.25063	0.24539	0.60276	0.61643	0.25397	0.25934	0.26381	0.26798	0.27194	0.27555	0.27835	0.28087	0.28299	0.28478
1.31	0.27643	0.27469	0.27278	0.27057	0.26786	0.26441	0.25969	0.2524	0.2469	0.60778	0.62167	0.2556	0.26112	0.26572	0.26994	0.27394	0.27764	0.28049	0.28302	0.28517	0.28695
1.32	0.27891	0.27712	0.27518	0.27289	0.27013	0.26656	0.26171	0.25418	0.24857	0.24997	0.25145	0.25729	0.26289	0.26756	0.27193	0.27603	0.27973	0.28258	0.28523	0.2874	0.28917
1.33	0.28147	0.27955	0.27756	0.27527	0.27237	0.26874	0.2638	0.25604	0.25016	0.25165	0.25308	0.25898	0.26472	0.26949	0.27393	0.2781	0.28184	0.28483	0.28742	0.28961	0.29149
1.34	0.28392	0.28206	0.28001	0.27761	0.27471	0.27098	0.26587	0.25792	0.25186	0.2533	0.25477	0.26075	0.26656	0.27146	0.27593	0.28025	0.28401	0.28706	0.28971	0.29196	0.29379
1.35	0.28652	0.28461	0.28252	0.28004	0.27709	0.27325	0.268	0.25978	0.2536	0.25507	0.2564	0.26253	0.2685	0.27356	0.27802	0.28238	0.28621	0.2893	0.292	0.29427	0.29617
1.36	0.28909	0.28713	0.28501	0.28246	0.27945	0.27556	0.27016	0.26179	0.25532	0.2568	0.25811	0.26428	0.27043	0.2755	0.28019	0.28461	0.28846	0.29161	0.29436	0.29665	0.29853
1.37	0.29174	0.28974	0.28752	0.28495	0.28184	0.27786	0.27233	0.26376	0.25714	0.2586	0.25988	0.26616	0.27245	0.27761	0.28234	0.28677	0.29079	0.29398	0.29677	0.29911	0.30102
1.38	0.29436	0.29232	0.29007	0.2874	0.28422	0.2802	0.27453	0.26581	0.259	0.26047	0.26164	0.26813	0.27439	0.27967	0.2845	0.28906	0.29314	0.2964	0.29917	0.30154	0.30345
1.39	0.29701	0.29498	0.29267	0.28998	0.28668	0.2825	0.27672	0.26782	0.26087	0.26232	0.26345	0.27007	0.27638	0.2818	0.28675	0.29127	0.29551	0.2988	0.30163	0.30402	0.306
1.4	0.29975	0.29758	0.29528	0.29251	0.28911	0.28496	0.27899	0.26988	0.26277	0.26427	0.26535	0.27194	0.27851	0.28399	0.28898	0.29363	0.2979	0.30131	0.3041	0.30658	0.30852
1.41	0.3025	0.30029	0.2978	0.29507	0.2916	0.28735	0.28129	0.27197	0.26468	0.2662	0.26729	0.27399	0.28059	0.28624	0.29126	0.296	0.30029	0.30377	0.30664	0.30909	0.3111
1.42	0.30527	0.30292	0.30048	0.29763	0.2941	0.28973	0.28359	0.27404	0.26665	0.26817	0.26915	0.27603	0.28274	0.28845	0.29355	0.29838	0.30273	0.30622	0.3092	0.31164	0.31377
1.43	0.30802	0.30564	0.30314	0.30025	0.29665	0.29219	0.28586	0.27621	0.26863	0.27017	0.27105	0.27803	0.28484	0.29064	0.29592	0.30077	0.30524	0.30878	0.31181	0.31428	0.3164
1.44	0.31079	0.30838	0.3059	0.30289	0.29924	0.29468	0.28827	0.27837	0.27061	0.27225	0.27308	0.28004	0.28704	0.29288	0.2983	0.30324	0.30771	0.31132	0.31435	0.3169	0.31905
1.45	0.31358	0.31114	0.30856	0.30552	0.30184	0.29718	0.29067	0.28057	0.27265	0.27437	0.27512	0.28214	0.28924	0.29521	0.30068	0.30563	0.31028	0.31393	0.31705	0.31962	0.32173
1.46	0.31638	0.3139	0.31126	0.30817	0.30438	0.29963	0.29302	0.28284	0.27473	0.27637	0.2771	0.28431	0.29144	0.29753	0.30299	0.3081	0.31291	0.31661	0.31973	0.32229	0.32441
1.47	0.31921	0.31673	0.31402	0.31082	0.30705	0.30214	0.29548	0.28505	0.2768	0.27845	0.27919	0.28636	0.29362	0.29986	0.30542	0.31066	0.31545	0.31929	0.32237	0.32501	0.32713
1.48	0.32205	0.3196	0.31677	0.31354	0.30966	0.30474	0.29787	0.28731	0.27895	0.28061	0.28127	0.28856	0.29596	0.30217	0.30795	0.31324	0.31812	0.32191	0.32509	0.32778	0.32999
1.49	0.32496	0.32248	0.3196	0.31632	0.31232	0.30733	0.30031	0.28962	0.28103	0.28275	0.28334	0.29076	0.29821	0.30459	0.31035	0.31582	0.32072	0.3246	0.32786	0.33061	0.33275
1.5	0.32782	0.32534	0.32235	0.31909	0.31501	0.30996	0.3028	0.29189	0.28324	0.28492	0.28549	0.29299	0.3005	0.30701	0.31284	0.31842	0.32344	0.32737	0.33065	0.33348	0.33563
1.5	0.32785	0.32538	0.3224	0.3191	0.31498	0.30993	0.30282	0.29188	0.28317	0.28492	0.28552	0.29303	0.30056	0.30703	0.31283	0.31842	0.32348	0.32735	0.33064	0.33344	0.33563
1.49	0.32494	0.32252	0.31958	0.31641	0.31237	0.30727	0.30029	0.28956	0.28101	0.28271	0.28335	0.29073	0.29827	0.30457	0.3104	0.31579	0.32082	0.32466	0.32787	0.33058	0.33279
1.48	0.322	0.31968	0.31672	0.31356	0.30965	0.30468	0.29781	0.28727	0.27888	0.28058	0.28121	0.28857	0.29599	0.30222	0.30789	0.31323	0.31808	0.32192	0.32507	0.32782	0.32997
1.47	0.31918	0.31687	0.31408	0.3109	0.30705	0.30212	0.29541	0.28503	0.27681	0.27847	0.27921	0.28644	0.29361	0.29986	0.30548	0.3108	0.31552	0.31923	0.32241	0.32504	0.3272
1.46	0.31638	0.31403	0.31134	0.30825	0.30439	0.29964	0.29299	0.28281	0.27468	0.27634	0.27713	0.28433	0.29134	0.29738	0.30304	0.30825	0.31292	0.31662	0.31972	0.32232	0.3244
1.45	0.3136	0.31128	0.30865	0.30557	0.3018	0.29707	0.29061	0.28068	0.27266	0.27423	0.27508	0.28216	0.2892	0.29524	0.3006	0.30566	0.31035	0.31405	0.31702	0.31962	0.32167
1.44	0.31074	0.30851	0.30587	0.30294	0.29918	0.29464	0.28824	0.27847	0.27058	0.2722	0.2731	0.28001	0.28697	0.29287	0.29819	0.30322	0.30782	0.31141	0.31443	0.31691	0.31896
1.43	0.30798	0.30576	0.3032	0.30023	0.29664	0.29213	0.28589	0.27627	0.26863	0.27014	0.27109	0.27807	0.28484	0.29068	0.29586	0.30087	0.30532	0.30881	0.31176	0.31426	0.31624
1.42	0.30524	0.30307	0.30055	0.29765	0.29411	0.28967	0.28356	0.27412	0.26658	0.26816	0.2692	0.27595	0.28269	0.28843	0.29358	0.2984	0.30282	0.30622	0.30923	0.31168	0.31363
1.41	0.30243	0.30033	0.2979	0.29504	0.29164	0.28725	0.28126	0.27202	0.26462	0.26619	0.26728	0.27395	0.2805	0.28623	0.29127	0.29597	0.30034	0.3037	0.30666	0.30907	0.31106
1.4	0.29973	0.29773	0.29532	0.29246	0.28918	0.28492	0.27897	0.2699	0.26274	0.26422	0.26537	0.27199	0.27833	0.28396	0.289	0.29367	0.29796	0.30123	0.30412	0.30652	0.30849
1.39	0.297	0.29505	0.29274	0.28993	0.28667	0.28253	0.2767	0.26785	0.26083	0.26232	0.26353	0.27	0.27627	0.28179	0.28671	0.2914	0.29551	0.29881	0.30164	0.30406	0.30595
1.38	0.29443	0.29238	0.29014	0.28742	0.28424	0.28013	0.27446	0.2658	0.25895	0.26042	0.26167	0.2681	0.27421	0.27966	0.28455	0.28908	0.29315	0.29641	0.29921	0.30158	0.30343
1.37	0.29179	0.28976	0.28763	0.28495	0.28185	0.27785	0.2723	0.26379	0.2571	0.25857	0.25987	0.26621	0.27233	0.27745	0.28239	0.28681	0.29083	0.294	0.29679	0.29912	0.30098
1.36	0.28921	0.28717	0.28511	0.28245	0.27945	0.27553	0.27009	0.26184	0.25529	0.2568	0.25809	0.26437	0.2703	0.27542	0.28019	0.28454	0.28851	0.29166	0.29442	0.29667	0.29857
1.35	0.28663	0.28464	0.28258	0.28002	0.27707	0.27321	0.26793	0.25987	0.25354	0.25495	0.25634	0.26255	0.26836	0.27338	0.27814	0.28243	0.28626	0.28935	0.29202	0.29429	0.29615
1.34	0.28402	0.28204	0.28007	0.27763	0.27479	0.27102	0.26585	0.25793	0.2518	0.25332	0.25472	0.26077	0.26643	0.27141	0.27605	0.28026	0.28403	0.28706	0.28971	0.29194	0.29375
1.33	0.28146	0.27956	0.27761	0.2752	0.27245	0.26874	0.26374	0.25606	0.25012	0.25159	0.25303	0.25899	0.26452	0.26946	0.27398	0.27812	0.28191	0.28483	0.2874	0.28966	0.29144
1.32	0.27896	0.27708	0.27519	0.27288	0.27014	0.26659	0.26169	0.25422	0.24846	0.24994	0.25141	0.25734	0.26273	0.26755	0.27201	0.27602	0.27978	0.28262	0.28518	0.28743	0.28916
1.31	0.27646	0.27469	0.27283	0.27058	0.26788	0.26442	0.25964	0.2524	0.24684	0.24835	0.24985	0.2557	0.26093	0.26572	0.27001	0.27391	0.27759	0.28049	0.28303	0.28518	0.28695
1.3	0.27396	0.27229	0.27046	0.26827	0.26566	0.2623	0.25766	0.25058	0.24527	0.2468	0.24838	0.25407	0.25918	0.26385	0.26807	0.27195	0.27553	0.27837	0.28084	0.28302	0.28476
1.29	0.27157	0.2699	0.26814	0.266	0.26345	0.26022	0.25568	0.24884	0.24381	0.24527	0.24688	0.25245	0.25746	0.26205	0.26623	0.26997	0.2735	0.27628	0.27876	0.28093	0.28267
1.28	0.2691	0.26754	0.26578	0.26368	0.26128	0.25816	0.25374	0.24718	0.24232	0.24385	0.24549	0.25086	0.25583	0.26032	0.26437	0.26807	0.27156	0.27424	0.27671	0.27883	0.28057
1.27	0.26668	0.26513	0.26354	0.26147	0.25912	0.25613	0.2519	0.24553	0.24092	0.24243	0.24418	0.24934	0.25422	0.25856	0.26255	0.26619	0.26965	0.27228	0.27469	0.2768	0.27854
1.26	0.26437	0.26281	0.26126	0.2593	0.25702	0.25414	0.25004	0.24395	0.23957	0.24111	0.24288	0.24801	0.25262	0.2569	0.2608	0.2644	0.26774	0.27037	0.27281	0.27485	0.27656
1.25	0.26201	0.26053	0.25901	0.25718	0.25496	0.25217	0.24823	0.24236	0.2383	0.23985	0.24165	0.24662	0.25118	0.25531	0.25914	0.26259	0.26587	0.26851	0.2709	0.27292	0.27464
1.24	0.25971	0.25827	0.25683	0.25508	0.25294	0.25024	0.2465	0.24088	0.2371	0.23868	0.24052	0.2453	0.24974	0.25376	0.25751	0.26089	0.26414	0.26666	0.26905	0.27107	0.27279
1.23	0.25746	0.25604	0.25466	0.25299	0.25092	0.24835	0.24477	0.2394	0.23598	0.23757	0.23945	0.24405	0.24838	0.25227	0.25597	0.25923	0.26239	0.26492	0.26727	0.26927	0.27102
1.22	0.25521	0.25388	0.25255	0.25094	0.24894	0.24649	0.24305	0.23805	0.23491	0.23654	0.23849	0.24288	0.247	0.25087	0.25447	0.25766	0.26075	0.26326	0.26555	0.26755	0.26929
1.21	0.253	0.25172	0.25047	0.2489	0.24706	0.2447	0.24148	0.23672	0.23394	0.23565	0.2376	0.24178	0.24579	0.2495	0.253	0.25618	0.25917	0.26163	0.26393	0.26593	0.26766
1.2	0.25081	0.24964	0.24843	0.24696	0.24517	0.24295	0.23992	0.23548	0.2331	0.23487	0.23683	0.24076	0.24464	0.24822	0.25163	0.25472	0.25764	0.26007	0.26237	0.26432	0.2661
1.19	0.24867	0.24753	0.24638	0.24506	0.24335	0.24123	0.23839	0.23432	0.23233	0.23416	0.23619	0.23989	0.24357	0.24705	0.25034	0.25333	0.25625	0.25861	0.26086	0.26282	0.26458
1.18	0.24657	0.24547	0.24444	0.24313	0.24155	0.23959	0.23694	0.23325	0.23172	0.23362	0.23568	0.23911	0.24258	0.24597	0.24915	0.25208	0.25488	0.25723	0.25947	0.26141	0.26316
1.17	0.24449	0.24346	0.24254	0.2413	0.23983	0.23798	0.23551	0.23222	0.23124	0.2332	0.23531	0.23844	0.24173	0.24494	0.24803	0.25089	0.25361	0.25593	0.25815	0.2601	0.26185
1.16	0.24245	0.24152	0.24062	0.23948	0.23816	0.23645	0.23424	0.23132	0.23093	0.23298	0.23511	0.2379	0.24099	0.24405	0.24703	0.24981	0.25243	0.25471	0.25695	0.25887	0.26064
1.15	0.24044	0.23957	0.2388	0.23775	0.23652	0.23494	0.23298	0.23052	0.23081	0.23297	0.23513	0.23752	0.24034	0.24326	0.24614	0.24879	0.25139	0.2536	0.25584	0.25774	0.2595
1.14	0.23852	0.23772	0.23697	0.23602	0.23495	0.23356	0.23181	0.22988	0.23091	0.2332	0.23538	0.2373	0.23987	0.24261	0.24537	0.2479	0.25043	0.25261	0.25484	0.25675	0.2585
1.13	0.23661	0.23587	0.23524	0.2344	0.23343	0.23223	0.23076	0.22936	0.23127	0.23373	0.23592	0.23728	0.23952	0.24208	0.24471	0.24715	0.24958	0.25172	0.25395	0.25586	0.25766
1.12	0.23477	0.23408	0.23354	0.2328	0.23197	0.23098	0.2298	0.22898	0.23196	0.23465	0.23683	0.23748	0.23938	0.24173	0.24423	0.24655	0.24886	0.25101	0.25319	0.25512	0.25691
1.11	0.23292	0.23234	0.23192	0.23126	0.23062	0.2298	0.22894	0.22879	0.23302	0.23606	0.23815	0.23798	0.23944	0.24157	0.24388	0.24609	0.24831	0.25041	0.25258	0.25451	0.25636
1.1	0.23114	0.23068	0.23033	0.22983	0.22934	0.22874	0.22819	0.2288	0.2347	0.23817	0.24014	0.23877	0.23974	0.24161	0.24373	0.2458	0.24792	0.24998	0.25212	0.25408	0.25594
1.09	0.22942	0.22907	0.22878	0.22846	0.22811	0.22775	0.22758	0.22904	0.23712	0.24118	0.24297	0.23997	0.24031	0.24186	0.24379	0.24569	0.24774	0.24971	0.25186	0.25383	0.25573
1.08	0.22772	0.22749	0.22733	0.22713	0.22696	0.22685	0.22712	0.22958	0.24064	0.46867	0.48351	0.24171	0.24123	0.2424	0.2441	0.2458	0.24773	0.24965	0.25178	0.25377	0.25569
1.07	0.22619	0.22601	0.22596	0.2259	0.22595	0.2261	0.22679	0.23044	0.46412	0.46232	0.47731	0.24414	0.24266	0.24328	0.24468	0.24617	0.24797	0.24982	0.25192	0.25394	0.2559
1.06	0.22463	0.22457	0.22464	0.22478	0.225	0.22547	0.22666	0.23179	0.45786	0.45643	0.47107	0.24759	0.2445	0.24462	0.24562	0.24686	0.24845	0.25024	0.25231	0.25438	0.2564
1.05	0.22316	0.22321	0.22343	0.22373	0.22416	0.22495	0.22673	0.23372	0.45175	0.45047	0.46531	0.50741	0.24709	0.24638	0.24696	0.24788	0.24927	0.25096	0.25301	0.25508	0.25718
1.04	0.22176	0.22194	0.22234	0.22281	0.22348	0.22462	0.22707	0.23642	0.44534	0.44428	0.4588	0.50065	0.25075	0.24879	0.24879	0.24928	0.25043	0.25204	0.25406	0.25615	0.25831
1.03	0.2204	0.22075	0.2213	0.22197	0.22292	0.22446	0.2277	0.48987	0.43905	0.43828	0.45279	0.49388	0.5338	0.25197	0.25123	0.25121	0.25206	0.25356	0.25552	0.25762	0.25987
1.02	0.21917	0.21965	0.22038	0.22127	0.22252	0.22453	0.22872	0.48274	0.43287	0.43227	0.44683	0.48757	0.52627	0.56111	0.25447	0.25379	0.25425	0.25553	0.25748	0.25959	0.26191
1.01	0.21801	0.21863	0.21958	0.22071	0.22229	0.22482	0.23019	0.47581	0.42666	0.42595	0.44089	0.48075	0.51914	0.55333	0.58695	0.2572	0.25715	0.25818	0.26002	0.26216	0.26458
1	0.21694	0.21775	0.2189	0.22029	0.22226	0.22541	0.23219	0.46883	0.4205	0.42027	0.43477	0.47418	0.5117	0.54545	0.57805	0.26153	0.26079	0.2615	0.26327	0.26543	0.26796
0.99	0.21598	0.21698	0.21836	0.22006	0.22246	0.22634	0.235	0.46196	0.4145	0.41384	0.42871	0.46743	0.50409	0.53751	0.56967	0.60317	0.2656	0.26592	0.26752	0.2697	0.27227
0.98	0.21512	0.21632	0.21797	0.22001	0.22292	0.2277	0.23882	0.45486	0.40848	0.40789	0.42261	0.46086	0.49702	0.52878	0.56119	0.59325	0.62448	0.6507	0.27293	0.69232	0.27783
0.97	0.21441	0.21581	0.21773	0.22018	0.2237	0.22959	0.50533	0.44818	0.40209	0.40208	0.41636	0.45409	0.48934	0.52101	0.55261	0.58429	0.61507	0.64037	0.6624	0.68189	0.69682
0.96	0.2138	0.21546	0.21771	0.22062	0.22486	0.23208	0.49784	0.44108	0.3962	0.39608	0.41062	0.44776	0.48212	0.5129	0.54412	0.57556	0.6051	0.62966	0.65227	0.67022	0.68577
0.95	0.21332	0.2153	0.21792	0.22137	0.2265	0.23562	0.48999	0.43426	0.39024	0.39055	0.40451	0.44135	0.47517	0.5055	0.53497	0.56648	0.5958	0.61936	0.64081	0.65891	0.67476
0.94	0.21304	0.21534	0.21841	0.22248	0.22874	0.52104	0.48237	0.4274	0.38442	0.38431	0.3985	0.43461	0.46768	0.49776	0.52682	0.5572	0.58608	0.60945	0.63016	0.64797	0.66302
0.93	0.21294	0.21561	0.21919	0.22405	0.23172	0.51275	0.47444	0.42066	0.37844	0.37839	0.39267	0.42795	0.46073	0.4898	0.5181	0.54781	0.57598	0.59881	0.61938	0.63647	0.6518
0.92	0.21303	0.21616	0.22037	0.2262	0.23563	0.50455	0.46683	0.41411	0.37252	0.37284	0.38667	0.42135	0.45362	0.48163	0.5095	0.53858	0.567	0.58923	0.60856	0.6256	0.64008
0.91	0.2134	0.21705	0.22201	0.22903	0.52331	0.49607	0.45881	0.40714	0.36664	0.36713	0.3806	0.41486	0.44637	0.47393	0.50099	0.52954	0.55706	0.57852	0.59776	0.61438	0.6286
0.9	0.21406	0.21832	0.22419	0.23277	0.51502	0.48782	0.45115	0.40053	0.3608	0.36123	0.37473	0.40814	0.439	0.46616	0.49258	0.5207	0.54757	0.56852	0.58739	0.6035	0.61746
0.89	0.21503	0.22004	0.2271	0.32124	0.5065	0.47954	0.44336	0.39375	0.3548	0.35556	0.36911	0.40203	0.43224	0.45827	0.48456	0.5111	0.53766	0.55875	0.57635	0.59258	0.60639
0.88	0.2164	0.22236	0.23089	0.5185	0.49779	0.47117	0.43587	0.38729	0.34891	0.34977	0.36322	0.3956	0.42468	0.45063	0.47596	0.50244	0.52788	0.54845	0.56594	0.58147	0.59482
0.87	0.2183	0.22542	0.24444	0.51038	0.48921	0.46278	0.42814	0.38084	0.34307	0.34411	0.35705	0.38911	0.41769	0.44282	0.46767	0.49381	0.5186	0.53811	0.55539	0.57075	0.58361
0.86	0.22075	0.2294	0.51604	0.50156	0.48056	0.45436	0.42044	0.37424	0.33729	0.33825	0.35135	0.38284	0.41071	0.43488	0.45933	0.48492	0.50864	0.52762	0.54502	0.55985	0.57208
0.85	0.22397	0.23454	0.50842	0.49272	0.4718	0.44601	0.41312	0.3678	0.33165	0.33242	0.34569	0.37608	0.40321	0.4274	0.45102	0.47578	0.49937	0.5183	0.53466	0.54889	0.56099
0.84	0.22816	0.41363	0.50007	0.48316	0.46297	0.43787	0.40537	0.36121	0.32612	0.32663	0.33979	0.37001	0.39643	0.41977	0.44344	0.46727	0.48971	0.50834	0.52477	0.5381	0.54948
0.83	0.23384	0.50246	0.49161	0.47459	0.45418	0.42967	0.39806	0.35474	0.32037	0.3213	0.33429	0.36368	0.3895	0.41232	0.43494	0.45855	0.48069	0.49856	0.51442	0.52746	0.5387
0.82	0.32217	0.495	0.48263	0.46569	0.44522	0.42146	0.39074	0.34837	0.31485	0.31587	0.32863	0.35753	0.38268	0.40508	0.42701	0.44989	0.47125	0.48833	0.50419	0.51677	0.5278
0.81	0.41105	0.48638	0.4735	0.45666	0.43697	0.41322	0.38326	0.34207	0.30928	0.31029	0.32261	0.35096	0.37556	0.39768	0.41923	0.44096	0.46212	0.47897	0.49435	0.50625	0.51684
0.8	0.48725	0.47803	0.46419	0.44753	0.42828	0.40519	0.37606	0.3357	0.30366	0.30447	0.3171	0.34463	0.36881	0.3901	0.4112	0.43287	0.45294	0.4693	0.48397	0.49611	0.50588
0.79	0.47957	0.46865	0.4549	0.43853	0.41944	0.39733	0.36879	0.32947	0.29797	0.29908	0.31139	0.33852	0.36178	0.38276	0.40336	0.42426	0.44376	0.45991	0.47386	0.48555	0.49531
0.78	0.47095	0.45954	0.44565	0.42959	0.41077	0.38933	0.36169	0.32323	0.29248	0.29376	0.30585	0.33239	0.35504	0.37571	0.39552	0.41568	0.43472	0.4504	0.46434	0.47484	0.48461
0.77	0.46212	0.45029	0.43661	0.42057	0.40236	0.38122	0.35458	0.31694	0.28691	0.28804	0.30026	0.32613	0.34852	0.36829	0.38747	0.40756	0.42586	0.44111	0.45448	0.46528	0.47422
0.76	0.45259	0.44095	0.4273	0.41159	0.39411	0.37347	0.34748	0.31079	0.28142	0.2824	0.29476	0.32015	0.34199	0.36087	0.38002	0.39922	0.41712	0.43178	0.44476	0.45497	0.46403
0.75	0.4433	0.43135	0.41805	0.40275	0.38562	0.3657	0.34029	0.30467	0.27594	0.2771	0.28903	0.31389	0.33536	0.35348	0.37211	0.391	0.40847	0.42253	0.43499	0.44504	0.45394
0.74	0.43364	0.42173	0.40873	0.394	0.37722	0.35823	0.3333	0.29851	0.27049	0.27176	0.28354	0.30789	0.32878	0.34641	0.36453	0.38282	0.39958	0.41333	0.42575	0.43511	0.44377
0.73	0.42428	0.41215	0.39966	0.38539	0.36898	0.3504	0.32625	0.29249	0.26507	0.26635	0.27793	0.302	0.32224	0.3395	0.35694	0.37496	0.39095	0.40441	0.41634	0.42551	0.43361
0.72	0.4148	0.40288	0.39037	0.37673	0.36104	0.34278	0.31947	0.28659	0.25973	0.26093	0.27236	0.296	0.31564	0.33251	0.34939	0.36677	0.38225	0.39559	0.40675	0.41601	0.42368
0.71	0.4053	0.39401	0.3816	0.36809	0.3529	0.33536	0.31269	0.28055	0.25442	0.25561	0.26686	0.28985	0.30909	0.32535	0.34196	0.3587	0.37402	0.38667	0.39745	0.4062	0.4141
0.7	0.39569	0.38466	0.37256	0.35963	0.34491	0.32796	0.30574	0.27466	0.24908	0.2503	0.26143	0.28387	0.30251	0.31836	0.33434	0.35077	0.36551	0.37759	0.38847	0.39661	0.40401
0.69	0.38624	0.37537	0.36382	0.35139	0.33705	0.32063	0.29921	0.26866	0.24388	0.24484	0.25608	0.27794	0.29609	0.3115	0.32723	0.34297	0.35729	0.36903	0.3791	0.38723	0.39432
0.68	0.37686	0.36617	0.35511	0.34305	0.32915	0.31318	0.29257	0.26276	0.2386	0.23963	0.25067	0.27193	0.28949	0.30441	0.31987	0.33498	0.34878	0.36035	0.36994	0.37789	0.38495
0.67	0.36757	0.35714	0.34658	0.33482	0.32146	0.30583	0.28586	0.25711	0.23339	0.23434	0.24521	0.26606	0.28303	0.29759	0.31252	0.32725	0.34064	0.35152	0.3612	0.36864	0.37546
0.66	0.35815	0.34827	0.3381	0.32655	0.31369	0.2988	0.27906	0.25128	0.22826	0.22917	0.23976	0.26028	0.27672	0.29076	0.30524	0.31946	0.3326	0.34303	0.35228	0.35961	0.3661
0.65	0.34919	0.33942	0.32964	0.31847	0.30623	0.29169	0.27252	0.24534	0.22299	0.22391	0.23453	0.25437	0.27057	0.28415	0.29792	0.31171	0.32436	0.33463	0.34347	0.35048	0.35681
0.64	0.34017	0.33095	0.3213	0.31048	0.29839	0.28455	0.26591	0.23966	0.21787	0.21885	0.22917	0.24832	0.26399	0.27721	0.29085	0.30427	0.31632	0.32627	0.33463	0.34161	0.34764
0.63	0.33142	0.32235	0.31316	0.30267	0.29112	0.27749	0.25952	0.23391	0.21277	0.21371	0.22384	0.24244	0.2578	0.27074	0.28391	0.29675	0.30849	0.31785	0.32609	0.33281	0.33863
0.62	0.3226	0.31402	0.30491	0.29495	0.28384	0.2705	0.25314	0.22836	0.20775	0.20862	0.21855	0.23665	0.25148	0.26409	0.27653	0.28918	0.30029	0.30967	0.31758	0.32401	0.32959
0.61	0.31378	0.30561	0.29691	0.28722	0.27649	0.26366	0.24688	0.22268	0.20263	0.20355	0.21329	0.23084	0.24521	0.25737	0.26949	0.28176	0.29258	0.30147	0.30891	0.31538	0.32079
0.6	0.3054	0.29752	0.28896	0.27963	0.26915	0.25681	0.24056	0.2171	0.19756	0.19847	0.20796	0.2252	0.23878	0.25066	0.26241	0.27429	0.2848	0.29331	0.30061	0.30669	0.31209
0.59	0.29717	0.28942	0.28118	0.27221	0.26213	0.24999	0.23415	0.21148	0.19253	0.19349	0.20257	0.21934	0.23244	0.24407	0.25556	0.26693	0.27697	0.28528	0.2922	0.29815	0.30327
0.58	0.2888	0.28134	0.27327	0.26481	0.25481	0.2433	0.22814	0.206	0.18757	0.18836	0.19744	0.21373	0.22658	0.23744	0.24861	0.25955	0.26926	0.27731	0.28399	0.28967	0.29458
0.57	0.28077	0.27353	0.26564	0.25741	0.24776	0.23666	0.22188	0.2006	0.18269	0.18338	0.19225	0.20805	0.22042	0.23104	0.24175	0.25236	0.26174	0.26937	0.27586	0.28125	0.28597
0.56	0.27259	0.26563	0.25821	0.25006	0.24083	0.23006	0.21573	0.19506	0.1777	0.17835	0.18717	0.20227	0.21434	0.22474	0.23498	0.24527	0.25409	0.26146	0.26777	0.273	0.27751
0.55	0.26479	0.25801	0.25061	0.24282	0.23394	0.22343	0.20965	0.18957	0.17285	0.17352	0.18207	0.19668	0.20832	0.21829	0.22823	0.23801	0.24659	0.25374	0.2598	0.2649	0.26921
0.54	0.25709	0.25042	0.2434	0.2356	0.22709	0.21693	0.20352	0.18416	0.16803	0.16851	0.17692	0.19118	0.20214	0.21176	0.22137	0.23088	0.23929	0.24616	0.25186	0.25678	0.26087
0.53	0.2496	0.24288	0.23606	0.22867	0.22028	0.21053	0.1976	0.17882	0.16309	0.16366	0.17192	0.18563	0.19623	0.20547	0.21469	0.22389	0.23182	0.23845	0.24403	0.2487	0.25267
0.52	0.24206	0.23553	0.22886	0.22171	0.21364	0.20412	0.19163	0.1736	0.15824	0.15889	0.16677	0.18005	0.19044	0.19922	0.2082	0.21699	0.22455	0.23086	0.23613	0.24064	0.24456
0.51	0.23464	0.22822	0.22166	0.2147	0.20696	0.19772	0.18566	0.16824	0.15349	0.15398	0.16178	0.17444	0.18458	0.19297	0.20159	0.20991	0.21735	0.22331	0.22857	0.23281	0.23658
0.5	0.22738	0.22112	0.21486	0.20799	0.20038	0.1915	0.1798	0.16296	0.1487	0.14928	0.15676	0.16903	0.17868	0.18695	0.19504	0.20307	0.21003	0.21588	0.22089	0.22506	0.22875
0.49	0.22014	0.21406	0.20781	0.20126	0.19382	0.18528	0.17396	0.15774	0.14402	0.14455	0.15175	0.1636	0.1728	0.1807	0.1885	0.19623	0.20299	0.20861	0.21345	0.2174	0.22093
0.48	0.21309	0.20704	0.20093	0.19461	0.18741	0.17904	0.16821	0.15253	0.13937	0.13978	0.14687	0.15817	0.16724	0.1747	0.18212	0.18956	0.19604	0.20142	0.20599	0.20982	0.21328
0.47	0.2062	0.20023	0.1942	0.18803	0.18094	0.17293	0.16245	0.14739	0.13472	0.13517	0.14185	0.15276	0.16136	0.16852	0.17586	0.18286	0.18921	0.19428	0.19864	0.20237	0.20572
0.46	0.19939	0.19348	0.1877	0.18144	0.17473	0.16691	0.1568	0.14239	0.13008	0.13049	0.13697	0.14752	0.1556	0.16263	0.16954	0.17624	0.18225	0.1872	0.19141	0.19508	0.19828
0.45	0.19275	0.1869	0.18102	0.17514	0.16842	0.1609	0.15116	0.13729	0.12549	0.12587	0.13223	0.14219	0.15003	0.1567	0.1632	0.16977	0.17545	0.18026	0.18426	0.18785	0.19093
0.44	0.18617	0.18039	0.17464	0.16879	0.16219	0.15494	0.14557	0.13227	0.121	0.12127	0.12739	0.13699	0.14442	0.15079	0.15709	0.16333	0.16873	0.17332	0.1773	0.18072	0.1838
0.43	0.17984	0.174	0.16824	0.16249	0.15616	0.14915	0.1401	0.12726	0.11647	0.11673	0.12264	0.13177	0.1389	0.14497	0.15105	0.15692	0.16229	0.1666	0.17046	0.17384	0.17675
0.42	0.17364	0.16767	0.1619	0.15627	0.15013	0.14333	0.13463	0.12234	0.112	0.11224	0.11792	0.12668	0.13344	0.1393	0.14494	0.15067	0.15582	0.15994	0.16375	0.16702	0.16986
0.41	0.16747	0.16152	0.15581	0.15016	0.14414	0.13749	0.12926	0.11744	0.10756	0.10782	0.11324	0.12155	0.12795	0.13356	0.13899	0.1445	0.14941	0.15344	0.15712	0.16029	0.16307
0.4	0.16151	0.15543	0.14978	0.14416	0.13832	0.13187	0.12382	0.11264	0.10321	0.10342	0.1086	0.11655	0.12263	0.12799	0.13322	0.13843	0.14315	0.14705	0.15062	0.15377	0.15653
0.39	0.1557	0.14957	0.14385	0.13828	0.13245	0.1262	0.11856	0.10784	0.09888	0.0991	0.10405	0.11154	0.11745	0.12247	0.12742	0.13248	0.13703	0.14079	0.14432	0.14736	0.15016
0.38	0.15011	0.1439	0.13806	0.1325	0.12677	0.12069	0.11333	0.1031	0.09459	0.09472	0.09951	0.10663	0.11221	0.11697	0.1218	0.12663	0.13101	0.13472	0.1381	0.14113	0.14397
0.37	0.14478	0.13826	0.13239	0.12682	0.1211	0.11523	0.10817	0.09843	0.09034	0.09046	0.09506	0.10181	0.10705	0.11159	0.1162	0.12091	0.12512	0.12874	0.13214	0.13513	0.13794
0.36	0.13957	0.13292	0.12689	0.12122	0.11562	0.10988	0.1031	0.09383	0.08613	0.08626	0.09066	0.097	0.10199	0.10637	0.11076	0.11525	0.11938	0.12293	0.12629	0.12931	0.13211
0.35	0.13473	0.12766	0.12147	0.11578	0.1102	0.10458	0.09806	0.08926	0.08202	0.08213	0.08624	0.09226	0.09702	0.10114	0.10553	0.10977	0.11377	0.11731	0.12058	0.12364	0.1265
0.34	0.13008	0.12259	0.11622	0.11049	0.10488	0.09942	0.09308	0.08475	0.07795	0.07806	0.08192	0.08765	0.09215	0.09611	0.10034	0.10447	0.10833	0.11182	0.11508	0.11816	0.12105
0.33	0.12585	0.11774	0.1112	0.10531	0.0997	0.09433	0.08825	0.08036	0.07394	0.07394	0.07771	0.08309	0.0874	0.09119	0.09523	0.09927	0.10305	0.10653	0.10978	0.11285	0.11579
0.32	0.12191	0.11317	0.10629	0.10027	0.09466	0.08935	0.08345	0.07602	0.06999	0.07003	0.07356	0.07864	0.08271	0.08637	0.09026	0.09421	0.09797	0.10139	0.10467	0.10777	0.11074
0.31	0.11832	0.10877	0.10153	0.09538	0.08973	0.08443	0.07881	0.07179	0.06608	0.06613	0.06947	0.07421	0.07815	0.0817	0.08544	0.08932	0.09301	0.09645	0.09977	0.10286	0.1058
0.3	0.11493	0.10464	0.09698	0.09064	0.08493	0.07965	0.07423	0.06758	0.06231	0.06237	0.0655	0.06998	0.07366	0.07711	0.08082	0.08463	0.08827	0.09169	0.09501	0.09812	0.10108
0.29	0.11171	0.10077	0.09259	0.08605	0.08026	0.07502	0.06976	0.06348	0.05855	0.05861	0.06156	0.06578	0.06935	0.07268	0.07633	0.08007	0.08374	0.08711	0.09042	0.09354	0.0965
0.28	0.10859	0.09721	0.08846	0.08165	0.07575	0.07051	0.06538	0.0595	0.05495	0.05495	0.05774	0.06174	0.06509	0.0684	0.07197	0.07568	0.07933	0.0827	0.086	0.08912	0.09209
0.27	0.10549	0.09388	0.08452	0.0774	0.07135	0.06611	0.06114	0.05557	0.05134	0.05141	0.05403	0.05781	0.06104	0.06424	0.06777	0.07146	0.07511	0.07848	0.08176	0.08487	0.0879
0.26	0.10235	0.09072	0.0808	0.07332	0.06715	0.06186	0.05701	0.05181	0.04787	0.04794	0.05042	0.05394	0.05708	0.06026	0.06379	0.06741	0.07101	0.07442	0.07768	0.08084	0.08404
0.25	0.09921	0.08765	0.07729	0.06944	0.06309	0.05777	0.05302	0.04813	0.04452	0.04462	0.04692	0.05025	0.05333	0.05643	0.05991	0.06355	0.06713	0.07052	0.07383	0.0771	0.0806
0.24	0.0959	0.08465	0.07403	0.06572	0.0592	0.05382	0.04918	0.04458	0.04126	0.04135	0.04352	0.04671	0.04971	0.0528	0.05624	0.05986	0.06341	0.0668	0.07019	0.07372	0.07756
0.23	0.09258	0.08164	0.07093	0.06225	0.05549	0.05004	0.04549	0.04114	0.0381	0.03821	0.04028	0.0433	0.04623	0.04929	0.05272	0.05631	0.05986	0.06331	0.0669	0.07074	0.07483
0.22	0.08911	0.0786	0.06797	0.05895	0.05194	0.04641	0.04192	0.03783	0.03506	0.03517	0.03714	0.04005	0.04289	0.04595	0.04937	0.05294	0.05651	0.0601	0.06394	0.06806	0.07238
0.21	0.08557	0.0755	0.06508	0.05583	0.04857	0.04297	0.03853	0.03468	0.03213	0.03227	0.03415	0.03692	0.03974	0.0428	0.04619	0.04976	0.05339	0.05721	0.06131	0.06565	0.07011
0.2	0.08195	0.07233	0.06221	0.05289	0.0454	0.03969	0.03529	0.03165	0.02934	0.0295	0.0313	0.03397	0.03675	0.0398	0.04319	0.04678	0.05058	0.05461	0.05892	0.06343	0.068
0.19	0.07822	0.06907	0.05934	0.05008	0.04239	0.0366	0.03223	0.02878	0.02668	0.02686	0.02861	0.03117	0.03392	0.03697	0.04037	0.04405	0.04801	0.05225	0.05673	0.06133	0.06597
0.18	0.0744	0.06573	0.05644	0.04736	0.03957	0.03368	0.02933	0.02605	0.02417	0.02438	0.02604	0.02854	0.03127	0.03432	0.03777	0.04156	0.0457	0.05009	0.05467	0.05934	0.06396
0.17	0.07053	0.06231	0.0535	0.0447	0.03688	0.03093	0.02662	0.0235	0.02178	0.02203	0.02364	0.02606	0.02878	0.03184	0.03534	0.03929	0.04358	0.04807	0.0527	0.05735	0.06192
0.16	0.0666	0.05885	0.0505	0.04207	0.03435	0.02836	0.02407	0.0211	0.01955	0.01982	0.02139	0.02376	0.02645	0.02955	0.03315	0.03721	0.04158	0.04612	0.05073	0.05533	0.05981
0.15	0.0626	0.05528	0.04744	0.03943	0.03192	0.02593	0.0217	0.01886	0.01745	0.01776	0.0193	0.0216	0.0243	0.02744	0.03112	0.03526	0.03967	0.0442	0.04875	0.05322	0.05756
0.14	0.05854	0.05169	0.04434	0.0368	0.02959	0.02366	0.01949	0.01678	0.01551	0.01585	0.01734	0.01961	0.0223	0.0255	0.02924	0.03341	0.03781	0.04226	0.04668	0.051	0.05514
0.13	0.05444	0.04804	0.04118	0.03415	0.0273	0.02154	0.01744	0.01486	0.01371	0.01408	0.01554	0.01776	0.02047	0.02369	0.02745	0.0316	0.03592	0.04024	0.04449	0.04862	0.05253
0.12	0.05028	0.04433	0.03799	0.03147	0.02506	0.01953	0.01554	0.01308	0.01205	0.01244	0.01388	0.01606	0.01876	0.022	0.02573	0.02979	0.03397	0.03811	0.04216	0.04604	0.04971
0.11	0.04607	0.0406	0.03476	0.02876	0.02284	0.01762	0.01379	0.01147	0.01054	0.01094	0.01235	0.01448	0.01717	0.02037	0.02401	0.02793	0.03193	0.03585	0.03965	0.04327	0.04667
0.1	0.04184	0.03685	0.03152	0.02605	0.02064	0.01579	0.01216	0.00997	0.00914	0.00956	0.01094	0.01303	0.01565	0.01878	0.02228	0.026	0.02977	0.03342	0.03694	0.04028	0.0434
0.09	0.03759	0.03306	0.02825	0.02333	0.01844	0.01402	0.01065	0.00861	0.00787	0.00831	0.00964	0.01165	0.01419	0.01717	0.02048	0.02397	0.02746	0.03081	0.03404	0.03708	0.03991
0.08	0.03331	0.02928	0.02499	0.02061	0.01626	0.01231	0.00923	0.00736	0.00671	0.00715	0.00842	0.01035	0.01274	0.01555	0.01861	0.02181	0.02499	0.02805	0.03094	0.03366	0.03618
0.07	0.02906	0.02551	0.02173	0.01789	0.01411	0.01064	0.0079	0.00622	0.00565	0.00608	0.00728	0.00907	0.0113	0.01387	0.01665	0.01953	0.02236	0.02508	0.02765	0.03004	0.03225
0.06	0.02479	0.02173	0.01849	0.01521	0.01197	0.00901	0.00663	0.00515	0.00468	0.00509	0.00619	0.00782	0.00983	0.01212	0.01458	0.0171	0.01958	0.02194	0.02415	0.02623	0.02812
0.05	0.02054	0.01798	0.01527	0.01254	0.00986	0.00741	0.00543	0.00418	0.00378	0.00416	0.00514	0.00657	0.00832	0.01029	0.0124	0.01454	0.01664	0.01863	0.02049	0.02222	0.02379
0.04	0.01631	0.01426	0.0121	0.00992	0.0078	0.00585	0.00427	0.00325	0.00294	0.00327	0.00411	0.00531	0.00675	0.00839	0.01011	0.01185	0.01355	0.01516	0.01665	0.01804	0.01931
0.03	0.01212	0.01058	0.00897	0.00735	0.00577	0.00432	0.00315	0.00238	0.00215	0.00242	0.00308	0.00401	0.00514	0.00639	0.0077	0.00904	0.01033	0.01153	0.01266	0.01371	0.01465
0.02	0.00799	0.00697	0.00589	0.00482	0.00378	0.00283	0.00206	0.00155	0.0014	0.00159	0.00205	0.0027	0.00346	0.00432	0.00521	0.00611	0.00697	0.00779	0.00853	0.00923	0.00985
0.01	0.00392	0.00342	0.00288	0.00235	0.00185	0.00138	0.000998	0.000749	0.000675	0.000777	0.00102	0.00134	0.00173	0.00217	0.00261	0.00307	0.00349	0.0039	0.00428	0.00462	0.00493
-1.33227e-15	-6.6e-05	-5.8e-05	-5.7e-05	-4.8e-05	-4.4e-05	-4e-05	-3.7e-05	-4e-05	-3.7e-05	-4.1e-05	-4.4e-05	-4.5e-05	-5.2e-05	-5.6e-05	-6e-05	-6.6e-05	-6.9e-05	-7.4e-05	-8.1e-05	-8.3e-05	-8.7e-05
-0.01	-0.00397	-0.00345	-0.00291	-0.00238	-0.00187	-0.00142	-0.00105	-0.000815	-0.000748	-0.000862	-0.00111	-0.00147	-0.00189	-0.00234	-0.00282	-0.00328	-0.00373	-0.00414	-0.00453	-0.00488	-0.0052
-0.02	-0.00775	-0.00673	-0.00568	-0.00464	-0.00364	-0.00276	-0.00206	-0.0016	-0.00146	-0.0017	-0.00221	-0.00293	-0.00377	-0.00469	-0.00563	-0.00657	-0.00745	-0.00828	-0.00905	-0.00974	-0.01037
-0.03	-0.01144	-0.00992	-0.00835	-0.00681	-0.00536	-0.00407	-0.00304	-0.00239	-0.00221	-0.00255	-0.00333	-0.00442	-0.0057	-0.00709	-0.00851	-0.0099	-0.01124	-0.01248	-0.01362	-0.01465	-0.0156
-0.04	-0.01499	-0.01297	-0.01091	-0.0089	-0.00702	-0.00535	-0.00405	-0.00322	-0.00297	-0.00343	-0.00448	-0.00594	-0.00767	-0.00953	-0.01142	-0.01329	-0.01507	-0.01671	-0.01823	-0.01961	-0.02085
-0.05	-0.0184	-0.01591	-0.01337	-0.01091	-0.00861	-0.00661	-0.00506	-0.00408	-0.00379	-0.00434	-0.00565	-0.00749	-0.00966	-0.01201	-0.01437	-0.0167	-0.01893	-0.02097	-0.02285	-0.02457	-0.02612
-0.06	-0.02166	-0.01871	-0.01572	-0.01284	-0.01017	-0.00787	-0.00611	-0.005	-0.00466	-0.00529	-0.00685	-0.00907	-0.01169	-0.0145	-0.01734	-0.02013	-0.02278	-0.02522	-0.02749	-0.02954	-0.03138
-0.07	-0.02477	-0.02138	-0.01795	-0.01468	-0.01168	-0.00913	-0.0072	-0.00598	-0.00561	-0.0063	-0.00809	-0.01067	-0.01373	-0.01702	-0.02033	-0.02356	-0.02664	-0.02948	-0.03211	-0.03449	-0.03663
-0.08	-0.02772	-0.0239	-0.02008	-0.01646	-0.01317	-0.01042	-0.00836	-0.00705	-0.00662	-0.00737	-0.00937	-0.0123	-0.0158	-0.01954	-0.0233	-0.02699	-0.03049	-0.03371	-0.0367	-0.0394	-0.04185
-0.09	-0.0305	-0.02628	-0.02209	-0.01816	-0.01465	-0.01176	-0.00961	-0.00822	-0.00773	-0.00851	-0.01069	-0.01395	-0.01786	-0.02206	-0.02629	-0.03041	-0.03431	-0.03792	-0.04124	-0.04426	-0.04703
-0.1	-0.03313	-0.02852	-0.02402	-0.01984	-0.01617	-0.01319	-0.01097	-0.0095	-0.00894	-0.00975	-0.01208	-0.01561	-0.01993	-0.02459	-0.02924	-0.0338	-0.03809	-0.04207	-0.04575	-0.0491	-0.05217
-0.11	-0.03556	-0.03065	-0.02586	-0.02151	-0.01774	-0.01472	-0.01245	-0.0109	-0.01027	-0.01108	-0.01354	-0.01731	-0.02201	-0.02709	-0.03219	-0.03714	-0.04184	-0.04619	-0.05022	-0.05389	-0.05725
-0.12	-0.03786	-0.03266	-0.02767	-0.0232	-0.01942	-0.01638	-0.01407	-0.01244	-0.01171	-0.01253	-0.01509	-0.01906	-0.02408	-0.02957	-0.03509	-0.04046	-0.04554	-0.05025	-0.0546	-0.0586	-0.06227
-0.13	-0.04002	-0.03459	-0.02947	-0.02498	-0.02122	-0.01819	-0.01584	-0.01411	-0.01327	-0.01409	-0.01676	-0.02086	-0.02614	-0.03202	-0.03795	-0.04373	-0.0492	-0.05425	-0.05893	-0.06325	-0.06721
-0.14	-0.04208	-0.03648	-0.03132	-0.02687	-0.02318	-0.02016	-0.01777	-0.01594	-0.01496	-0.01578	-0.01854	-0.02273	-0.02821	-0.03445	-0.04077	-0.04694	-0.05278	-0.05818	-0.0632	-0.06783	-0.0721
-0.15	-0.04405	-0.03837	-0.03326	-0.02893	-0.02532	-0.02231	-0.01985	-0.01791	-0.01679	-0.01759	-0.02045	-0.02469	-0.03031	-0.03683	-0.04354	-0.0501	-0.0563	-0.06204	-0.0674	-0.07234	-0.07691
-0.16	-0.046	-0.04034	-0.03535	-0.03118	-0.02764	-0.02463	-0.02212	-0.02004	-0.01875	-0.01956	-0.02251	-0.02678	-0.03244	-0.03918	-0.04625	-0.0532	-0.05976	-0.06584	-0.07155	-0.07679	-0.08166
-0.17	-0.04797	-0.04242	-0.03764	-0.03363	-0.03016	-0.02713	-0.02455	-0.02231	-0.02084	-0.02163	-0.0247	-0.02901	-0.03463	-0.04152	-0.0489	-0.05623	-0.06314	-0.06959	-0.07561	-0.08118	-0.08636
-0.18	-0.05003	-0.04469	-0.04017	-0.03631	-0.03287	-0.02981	-0.02716	-0.02473	-0.02306	-0.02385	-0.02705	-0.03138	-0.03693	-0.04386	-0.05148	-0.05917	-0.06646	-0.07327	-0.07962	-0.08551	-0.09099
-0.19	-0.05226	-0.04722	-0.04295	-0.03917	-0.03575	-0.03267	-0.02992	-0.02731	-0.0254	-0.0262	-0.02953	-0.03391	-0.03936	-0.04623	-0.05404	-0.06205	-0.0697	-0.07686	-0.08355	-0.08977	-0.09558
-0.2	-0.05474	-0.05004	-0.04597	-0.04225	-0.03884	-0.03571	-0.03287	-0.03003	-0.02787	-0.02867	-0.03218	-0.0366	-0.04195	-0.04864	-0.05655	-0.06485	-0.07285	-0.08038	-0.08742	-0.09397	-0.10008
-0.21	-0.05751	-0.05314	-0.0492	-0.04553	-0.04209	-0.03891	-0.03597	-0.03289	-0.03047	-0.03128	-0.03498	-0.03948	-0.04468	-0.05116	-0.05904	-0.06757	-0.07594	-0.08384	-0.09124	-0.09813	-0.10458
-0.22	-0.06063	-0.05651	-0.05266	-0.04899	-0.04554	-0.04231	-0.03922	-0.0359	-0.03317	-0.03398	-0.03791	-0.04249	-0.04763	-0.05384	-0.06156	-0.07025	-0.07894	-0.0872	-0.09496	-0.1022	-0.10902
-0.23	-0.06408	-0.0601	-0.05628	-0.05261	-0.04916	-0.04585	-0.04265	-0.03902	-0.03598	-0.03681	-0.04098	-0.04566	-0.05074	-0.05669	-0.06414	-0.07287	-0.08187	-0.09047	-0.09862	-0.10625	-0.11344
-0.24	-0.0678	-0.0639	-0.06012	-0.05643	-0.05295	-0.04959	-0.04619	-0.04226	-0.03888	-0.03977	-0.0442	-0.04901	-0.05401	-0.05974	-0.06685	-0.07548	-0.08471	-0.09368	-0.10222	-0.11023	-0.11781
-0.25	-0.07176	-0.06791	-0.06412	-0.0604	-0.05689	-0.05343	-0.0499	-0.04562	-0.0419	-0.04285	-0.04756	-0.05248	-0.05749	-0.06302	-0.06973	-0.07813	-0.08748	-0.09682	-0.10574	-0.11415	-0.12211
-0.26	-0.07592	-0.07209	-0.06829	-0.06455	-0.061	-0.05744	-0.05371	-0.04911	-0.04501	-0.04602	-0.05102	-0.05614	-0.06111	-0.06649	-0.07285	-0.08088	-0.09022	-0.09983	-0.1092	-0.11801	-0.12639
-0.27	-0.08029	-0.07643	-0.07263	-0.06886	-0.06526	-0.06161	-0.05765	-0.05269	-0.0482	-0.04928	-0.05463	-0.05995	-0.06494	-0.07017	-0.07622	-0.08375	-0.09294	-0.10281	-0.11252	-0.12181	-0.13065
-0.28	-0.08484	-0.08095	-0.07715	-0.07337	-0.06965	-0.06587	-0.06171	-0.05635	-0.05151	-0.0526	-0.05833	-0.06389	-0.0689	-0.07406	-0.07984	-0.08688	-0.09575	-0.10569	-0.11577	-0.12552	-0.13484
-0.29	-0.0895	-0.08562	-0.0818	-0.078	-0.07421	-0.07032	-0.06588	-0.0601	-0.05483	-0.05603	-0.06215	-0.06799	-0.07304	-0.07811	-0.08374	-0.09028	-0.09867	-0.10857	-0.11898	-0.12915	-0.13898
-0.3	-0.09435	-0.09049	-0.0866	-0.08274	-0.07893	-0.07483	-0.07015	-0.06395	-0.05826	-0.05954	-0.06607	-0.07217	-0.07732	-0.08236	-0.08782	-0.09402	-0.10181	-0.11146	-0.1221	-0.13268	-0.14304
-0.31	-0.09938	-0.09549	-0.0916	-0.08765	-0.08379	-0.07948	-0.07456	-0.06789	-0.06177	-0.06316	-0.0701	-0.07651	-0.08175	-0.08677	-0.09215	-0.0981	-0.10523	-0.11445	-0.12514	-0.13615	-0.14702
-0.32	-0.10456	-0.10063	-0.09666	-0.09272	-0.08867	-0.0842	-0.07905	-0.07191	-0.06535	-0.06682	-0.07424	-0.08094	-0.08636	-0.09137	-0.09669	-0.10242	-0.10899	-0.11755	-0.12815	-0.13952	-0.15091
-0.33	-0.10994	-0.10594	-0.10196	-0.09795	-0.09373	-0.08908	-0.08363	-0.07599	-0.06899	-0.07052	-0.07846	-0.0855	-0.09108	-0.09611	-0.10144	-0.10702	-0.11317	-0.12095	-0.13126	-0.14284	-0.15471
-0.34	-0.11544	-0.11139	-0.10738	-0.10323	-0.09886	-0.09402	-0.08828	-0.08018	-0.07267	-0.07435	-0.08273	-0.09018	-0.09593	-0.10105	-0.10629	-0.11185	-0.11771	-0.12476	-0.13444	-0.14611	-0.15847
-0.35	-0.12107	-0.11698	-0.11286	-0.1086	-0.1041	-0.09908	-0.093	-0.08442	-0.07639	-0.07824	-0.08716	-0.09492	-0.10089	-0.10601	-0.11138	-0.11694	-0.12258	-0.12902	-0.13788	-0.14939	-0.16211
-0.36	-0.12684	-0.12267	-0.11853	-0.11416	-0.1095	-0.10424	-0.09781	-0.08863	-0.08019	-0.08217	-0.09156	-0.0998	-0.106	-0.1113	-0.11657	-0.12218	-0.12771	-0.13364	-0.14163	-0.15271	-0.16571
-0.37	-0.13274	-0.12852	-0.12427	-0.11975	-0.11494	-0.10948	-0.10267	-0.093	-0.08402	-0.08614	-0.09614	-0.10476	-0.11112	-0.11674	-0.12199	-0.12759	-0.13307	-0.13876	-0.14587	-0.15624	-0.16929
-0.38	-0.13881	-0.13446	-0.13016	-0.12548	-0.12044	-0.11477	-0.10758	-0.09734	-0.08792	-0.09024	-0.10078	-0.10985	-0.11642	-0.12216	-0.12759	-0.13319	-0.13872	-0.14421	-0.15062	-0.16006	-0.17282
-0.39	-0.14495	-0.14054	-0.13611	-0.13132	-0.12611	-0.12014	-0.11253	-0.10174	-0.09186	-0.09429	-0.1054	-0.11488	-0.12182	-0.12773	-0.13331	-0.13901	-0.1445	-0.14993	-0.15585	-0.16426	-0.17654
-0.4	-0.15109	-0.14675	-0.1422	-0.13723	-0.1318	-0.12553	-0.11757	-0.10628	-0.0958	-0.09842	-0.11016	-0.12006	-0.12732	-0.13343	-0.13915	-0.14493	-0.15057	-0.15595	-0.16157	-0.16905	-0.18046
-0.41	-0.15755	-0.15313	-0.14834	-0.1432	-0.13752	-0.13101	-0.12271	-0.11082	-0.09988	-0.10264	-0.11488	-0.12532	-0.13302	-0.13927	-0.14518	-0.15099	-0.15675	-0.16215	-0.16773	-0.17443	-0.18473
-0.42	-0.16406	-0.15945	-0.15457	-0.14928	-0.14336	-0.13657	-0.12787	-0.11539	-0.10394	-0.10688	-0.11977	-0.13065	-0.1387	-0.14518	-0.15133	-0.15728	-0.16315	-0.16862	-0.17415	-0.18035	-0.18949
-0.43	-0.17061	-0.16598	-0.1609	-0.15543	-0.14929	-0.14215	-0.13305	-0.12001	-0.10799	-0.11119	-0.12466	-0.1361	-0.14437	-0.15114	-0.15746	-0.16373	-0.1697	-0.17525	-0.18087	-0.18676	-0.19489
-0.44	-0.17744	-0.17254	-0.16727	-0.16156	-0.15528	-0.14791	-0.13836	-0.12467	-0.11214	-0.11558	-0.12958	-0.14151	-0.15031	-0.15722	-0.16387	-0.17024	-0.17645	-0.18216	-0.18786	-0.19368	-0.20089
-0.45	-0.18431	-0.17924	-0.17375	-0.1679	-0.16131	-0.15358	-0.14364	-0.12928	-0.1163	-0.11988	-0.13453	-0.14707	-0.15618	-0.16345	-0.17033	-0.17697	-0.18329	-0.18913	-0.195	-0.20088	-0.20755
-0.46	-0.19115	-0.18598	-0.18029	-0.17422	-0.16738	-0.15933	-0.14906	-0.13407	-0.12045	-0.12433	-0.13969	-0.15279	-0.16219	-0.1698	-0.17686	-0.18379	-0.19032	-0.19633	-0.20243	-0.20836	-0.21481
-0.47	-0.19805	-0.19278	-0.18698	-0.18061	-0.17347	-0.16515	-0.15444	-0.13886	-0.12472	-0.12885	-0.14489	-0.15832	-0.16823	-0.17617	-0.1836	-0.19079	-0.19756	-0.20373	-0.20995	-0.21613	-0.22254
-0.48	-0.20508	-0.19968	-0.19361	-0.18713	-0.17971	-0.17098	-0.15982	-0.14361	-0.12897	-0.13329	-0.15003	-0.16421	-0.17434	-0.18249	-0.1901	-0.19787	-0.2049	-0.21132	-0.21776	-0.22417	-0.23063
-0.49	-0.21226	-0.2065	-0.20045	-0.19367	-0.18595	-0.17689	-0.16535	-0.14846	-0.13319	-0.13783	-0.15521	-0.16998	-0.18054	-0.18903	-0.19701	-0.20497	-0.21223	-0.21909	-0.2257	-0.23235	-0.23915
-0.5	-0.21942	-0.21365	-0.20717	-0.20024	-0.19224	-0.1829	-0.17092	-0.15332	-0.13756	-0.14233	-0.16056	-0.17577	-0.18676	-0.19568	-0.20405	-0.21215	-0.21992	-0.22686	-0.23382	-0.24075	-0.24792
-0.51	-0.22667	-0.22076	-0.21406	-0.20679	-0.19866	-0.18893	-0.17655	-0.15824	-0.14184	-0.147	-0.16576	-0.18171	-0.19308	-0.20245	-0.21117	-0.21977	-0.22765	-0.23488	-0.24222	-0.24946	-0.2568
-0.52	-0.23385	-0.22782	-0.22103	-0.21356	-0.20504	-0.19498	-0.18207	-0.16311	-0.14623	-0.1516	-0.17098	-0.18759	-0.19963	-0.2091	-0.21825	-0.2273	-0.23553	-0.24312	-0.25073	-0.25831	-0.26597
-0.53	-0.24123	-0.23491	-0.2279	-0.22024	-0.21148	-0.20095	-0.18769	-0.16812	-0.15061	-0.15629	-0.1764	-0.19359	-0.20605	-0.21606	-0.22538	-0.23473	-0.2435	-0.2515	-0.25953	-0.26735	-0.27536
-0.54	-0.2487	-0.24221	-0.23483	-0.22694	-0.21792	-0.20724	-0.1934	-0.17308	-0.15497	-0.16101	-0.18184	-0.19972	-0.21262	-0.22296	-0.23275	-0.24254	-0.25162	-0.25989	-0.26845	-0.27666	-0.28493
-0.55	-0.25608	-0.2495	-0.24199	-0.23366	-0.22451	-0.2135	-0.19909	-0.17808	-0.15949	-0.16555	-0.1873	-0.20577	-0.21914	-0.22999	-0.24037	-0.25045	-0.2599	-0.26869	-0.27766	-0.28607	-0.29487
-0.56	-0.26374	-0.25686	-0.2492	-0.24061	-0.23106	-0.21963	-0.2049	-0.18312	-0.16399	-0.17033	-0.19288	-0.21188	-0.22587	-0.23713	-0.24785	-0.25819	-0.26816	-0.27744	-0.28662	-0.29568	-0.30485
-0.57	-0.27127	-0.26426	-0.25628	-0.24755	-0.23765	-0.22589	-0.21068	-0.18813	-0.16845	-0.17511	-0.19853	-0.21808	-0.23245	-0.24401	-0.25516	-0.26649	-0.27668	-0.2863	-0.29601	-0.30546	-0.31503
-0.58	-0.27896	-0.27163	-0.2635	-0.25442	-0.24431	-0.23217	-0.21638	-0.19317	-0.17298	-0.17998	-0.20405	-0.22432	-0.23931	-0.25152	-0.26293	-0.27457	-0.2854	-0.29547	-0.3056	-0.31536	-0.32543
-0.59	-0.28665	-0.2792	-0.27074	-0.26143	-0.25097	-0.23847	-0.2222	-0.19825	-0.17745	-0.18484	-0.20958	-0.2307	-0.24612	-0.25875	-0.27084	-0.28289	-0.29415	-0.30487	-0.31522	-0.32569	-0.3359
-0.6	-0.29429	-0.28668	-0.27817	-0.26848	-0.25766	-0.24482	-0.22807	-0.20352	-0.18209	-0.18963	-0.21534	-0.23707	-0.25299	-0.2661	-0.27873	-0.29139	-0.30305	-0.31419	-0.32526	-0.33612	-0.34656
-0.61	-0.30214	-0.2942	-0.28545	-0.27557	-0.26444	-0.25126	-0.23393	-0.20865	-0.18664	-0.19452	-0.22096	-0.24327	-0.25978	-0.27364	-0.28666	-0.2998	-0.31228	-0.32373	-0.33503	-0.34657	-0.3575
-0.62	-0.31003	-0.30191	-0.29263	-0.28266	-0.27124	-0.25767	-0.23965	-0.21376	-0.19109	-0.19939	-0.22667	-0.24988	-0.26688	-0.28114	-0.29478	-0.30871	-0.32134	-0.33351	-0.34542	-0.35697	-0.36851
-0.63	-0.31788	-0.30965	-0.30029	-0.28991	-0.27815	-0.26397	-0.24563	-0.21907	-0.19593	-0.20447	-0.23256	-0.25626	-0.27373	-0.28874	-0.30274	-0.31736	-0.33071	-0.34341	-0.35578	-0.36787	-0.3794
-0.64	-0.32593	-0.31712	-0.30762	-0.29707	-0.28496	-0.27061	-0.25171	-0.22423	-0.20043	-0.20938	-0.23821	-0.26303	-0.28097	-0.29628	-0.31095	-0.32611	-0.34027	-0.35341	-0.36626	-0.37855	-0.39037
-0.65	-0.33386	-0.32496	-0.31537	-0.30432	-0.29196	-0.27703	-0.25757	-0.22951	-0.20501	-0.2143	-0.24406	-0.26957	-0.28818	-0.30415	-0.31935	-0.3351	-0.34961	-0.36345	-0.37684	-0.38957	-0.40153
-0.66	-0.34197	-0.33272	-0.32284	-0.31152	-0.29889	-0.28378	-0.26362	-0.23474	-0.20978	-0.21945	-0.24987	-0.27614	-0.29541	-0.31174	-0.32794	-0.34417	-0.35942	-0.37347	-0.38754	-0.40055	-0.41267
-0.67	-0.34983	-0.34053	-0.33051	-0.31898	-0.30583	-0.29032	-0.26966	-0.24003	-0.21443	-0.22456	-0.25581	-0.28273	-0.30282	-0.31964	-0.3365	-0.35328	-0.3689	-0.38361	-0.39817	-0.41135	-0.42368
-0.68	-0.35799	-0.34853	-0.33807	-0.32623	-0.31312	-0.29692	-0.27575	-0.24513	-0.21906	-0.22954	-0.26169	-0.28964	-0.31009	-0.32774	-0.34505	-0.36254	-0.37895	-0.39412	-0.40907	-0.42222	-0.43449
-0.69	-0.36601	-0.35624	-0.34577	-0.33374	-0.32006	-0.30365	-0.28188	-0.25051	-0.22392	-0.23458	-0.26764	-0.29637	-0.31766	-0.33585	-0.35384	-0.37205	-0.38917	-0.4046	-0.41988	-0.43326	-0.44516
-0.7	-0.37436	-0.36444	-0.3536	-0.34115	-0.32715	-0.31044	-0.28815	-0.25574	-0.22854	-0.23969	-0.27375	-0.30311	-0.32514	-0.34405	-0.36249	-0.38136	-0.39913	-0.41502	-0.43054	-0.44394	-0.4553
-0.71	-0.38253	-0.37234	-0.36132	-0.34858	-0.33438	-0.31713	-0.29424	-0.26122	-0.23335	-0.24496	-0.2797	-0.30992	-0.33306	-0.35208	-0.37158	-0.391	-0.40912	-0.42565	-0.44128	-0.45444	-0.46465
-0.72	-0.39086	-0.38044	-0.36923	-0.35623	-0.34154	-0.32382	-0.30045	-0.2665	-0.23808	-0.25006	-0.28573	-0.31693	-0.34063	-0.36086	-0.38065	-0.40042	-0.41946	-0.43595	-0.45195	-0.46467	-0.31459
-0.73	-0.39922	-0.38844	-0.37717	-0.36375	-0.34873	-0.33066	-0.30687	-0.27197	-0.24294	-0.25515	-0.29175	-0.32391	-0.34834	-0.36936	-0.38944	-0.41043	-0.42962	-0.44653	-0.4622	-0.47415	-0.30699
-0.74	-0.40771	-0.39666	-0.38499	-0.3715	-0.3559	-0.33746	-0.31306	-0.27731	-0.24775	-0.2604	-0.2979	-0.33089	-0.3559	-0.3776	-0.39846	-0.42012	-0.43997	-0.45703	-0.47252	-0.32098	-0.30234
-0.75	-0.41615	-0.4049	-0.39311	-0.37907	-0.36334	-0.34435	-0.31926	-0.2827	-0.25256	-0.26558	-0.30412	-0.33788	-0.36345	-0.38602	-0.40784	-0.43032	-0.45009	-0.46743	-0.48209	-0.31327	-0.29897
-0.76	-0.4247	-0.41351	-0.40101	-0.38691	-0.37051	-0.35127	-0.32547	-0.28812	-0.25749	-0.27084	-0.31031	-0.34511	-0.37151	-0.39483	-0.41711	-0.43981	-0.46018	-0.47756	-0.48958	-0.30855	-0.29638
-0.77	-0.43324	-0.42178	-0.40901	-0.39458	-0.37791	-0.35827	-0.33192	-0.2936	-0.26239	-0.27609	-0.31645	-0.35226	-0.37923	-0.40335	-0.42634	-0.44942	-0.47034	-0.4871	-0.36466	-0.30514	-0.29431
-0.78	-0.442	-0.42984	-0.41721	-0.40241	-0.38564	-0.36519	-0.33821	-0.29899	-0.26728	-0.28149	-0.32283	-0.35928	-0.38744	-0.41178	-0.43566	-0.45925	-0.4804	-0.49633	-0.35717	-0.30243	-0.29268
-0.79	-0.45073	-0.43847	-0.42537	-0.41037	-0.39303	-0.37217	-0.34476	-0.30464	-0.27216	-0.28692	-0.32908	-0.36643	-0.3955	-0.42039	-0.44481	-0.46902	-0.4902	-0.49469	-0.32381	-0.30027	-0.29154
-0.8	-0.45947	-0.4469	-0.43332	-0.41816	-0.40056	-0.37925	-0.35113	-0.31017	-0.27694	-0.29225	-0.33545	-0.3737	-0.40335	-0.42926	-0.45436	-0.47864	-0.49966	-0.32471	-0.3091	-0.29859	-0.29078
-0.81	-0.46815	-0.45545	-0.44182	-0.42631	-0.40796	-0.38623	-0.35763	-0.3157	-0.28191	-0.29764	-0.34195	-0.38118	-0.41175	-0.43835	-0.46358	-0.48846	-0.5084	-0.32052	-0.30672	-0.29735	-0.29025
-0.82	-0.47714	-0.46416	-0.45014	-0.4341	-0.41585	-0.3935	-0.36404	-0.32131	-0.28701	-0.30302	-0.34827	-0.38862	-0.41977	-0.44689	-0.47313	-0.49783	-0.50146	-0.31728	-0.30499	-0.29655	-0.2898
-0.83	-0.48607	-0.47286	-0.45851	-0.44203	-0.42344	-0.40092	-0.37071	-0.32689	-0.29197	-0.30847	-0.35456	-0.39583	-0.42781	-0.45585	-0.48245	-0.50709	-0.3825	-0.31456	-0.30359	-0.29591	-0.20576
-0.84	-0.49487	-0.48164	-0.46705	-0.45043	-0.43113	-0.40795	-0.37697	-0.33235	-0.29701	-0.31384	-0.36113	-0.4034	-0.43624	-0.46472	-0.49165	-0.5159	-0.2311	-0.3123	-0.30266	-0.20889	-0.20472
-0.85	-0.50397	-0.49033	-0.47543	-0.45856	-0.43909	-0.41551	-0.38364	-0.33798	-0.30199	-0.31943	-0.36742	-0.41112	-0.44416	-0.47333	-0.50094	-0.52422	-0.2263	-0.31071	-0.21209	-0.20765	-0.20403
-0.86	-0.51325	-0.49907	-0.48388	-0.46679	-0.44678	-0.42257	-0.39018	-0.34368	-0.30675	-0.3248	-0.37394	-0.41851	-0.45248	-0.48235	-0.51007	-0.23338	-0.22262	-0.30948	-0.21062	-0.20677	-0.20355
-0.87	-0.52214	-0.50799	-0.49233	-0.47485	-0.45476	-0.42982	-0.39669	-0.34921	-0.31204	-0.33035	-0.38049	-0.42594	-0.46085	-0.49093	-0.51846	-0.22847	-0.21977	-0.21393	-0.20956	-0.20622	-0.20337
-0.88	-0.53132	-0.51694	-0.50097	-0.48311	-0.46256	-0.43753	-0.40347	-0.35476	-0.31706	-0.3359	-0.38698	-0.43364	-0.46927	-0.5002	-0.52707	-0.22476	-0.21755	-0.2126	-0.20885	-0.20592	-0.2034
-0.89	-0.54089	-0.52617	-0.50961	-0.49163	-0.47052	-0.44488	-0.41005	-0.36062	-0.32214	-0.34144	-0.39363	-0.44127	-0.47731	-0.50842	-0.53503	-0.22188	-0.21592	-0.21166	-0.20842	-0.20585	-0.20361
-0.9	-0.55007	-0.53502	-0.5185	-0.49992	-0.47845	-0.45214	-0.41686	-0.36617	-0.32729	-0.34714	-0.40038	-0.44856	-0.48602	-0.51699	-0.22782	-0.21979	-0.21474	-0.21106	-0.20824	-0.20595	-0.20399
-0.91	-0.55947	-0.54412	-0.52749	-0.50822	-0.48634	-0.45946	-0.42343	-0.3719	-0.33244	-0.35264	-0.40698	-0.45663	-0.49456	-0.52572	-0.22489	-0.21814	-0.2139	-0.21075	-0.20827	-0.2063	-0.20453
-0.92	-0.5687	-0.55343	-0.53603	-0.51738	-0.49416	-0.46688	-0.43023	-0.37791	-0.33759	-0.35826	-0.41365	-0.46401	-0.50247	-0.53397	-0.22261	-0.21697	-0.21337	-0.21065	-0.2085	-0.20675	-0.2052
-0.93	-0.57834	-0.56264	-0.54508	-0.52588	-0.50228	-0.47435	-0.437	-0.38361	-0.34285	-0.36382	-0.42051	-0.4715	-0.51057	-0.54189	-0.22092	-0.21619	-0.2131	-0.21073	-0.20887	-0.20731	-0.20595
-0.94	-0.58743	-0.57181	-0.55403	-0.5344	-0.51064	-0.48208	-0.44389	-0.3896	-0.34811	-0.36929	-0.42732	-0.47934	-0.51885	-0.22559	-0.21969	-0.2157	-0.21308	-0.21107	-0.20942	-0.20803	-0.20686
-0.95	-0.59711	-0.58095	-0.56295	-0.54303	-0.51893	-0.48984	-0.45055	-0.39524	-0.35309	-0.37489	-0.43368	-0.48701	-0.52688	-0.2237	-0.21886	-0.21548	-0.21331	-0.21151	-0.21009	-0.2089	-0.20785
-0.96	-0.60626	-0.5904	-0.57207	-0.55161	-0.52711	-0.49742	-0.45772	-0.4009	-0.35826	-0.3809	-0.4404	-0.49438	-0.53483	-0.22234	-0.21833	-0.21554	-0.21366	-0.21209	-0.21089	-0.20986	-0.20895
-0.97	-0.61633	-0.59972	-0.58102	-0.56042	-0.53526	-0.50518	-0.46446	-0.40671	-0.3636	-0.38659	-0.4473	-0.502	-0.54266	-0.22141	-0.21808	-0.21566	-0.21413	-0.21286	-0.21181	-0.21095	-0.21011
-0.98	-0.62578	-0.60879	-0.58992	-0.56879	-0.54362	-0.51296	-0.47143	-0.41237	-0.36893	-0.39245	-0.4541	-0.50968	-0.5503	-0.22089	-0.21805	-0.21603	-0.2148	-0.21369	-0.21281	-0.21207	-0.2114
-0.99	-0.63531	-0.61807	-0.59894	-0.57767	-0.55173	-0.52078	-0.47835	-0.41827	-0.37415	-0.39825	-0.46082	-0.51737	-0.55744	-0.22046	-0.21822	-0.21655	-0.21558	-0.21462	-0.21394	-0.21329	-0.21274
-1	-0.64512	-0.62759	-0.6081	-0.5865	-0.56006	-0.52847	-0.48542	-0.42407	-0.37938	-0.4042	-0.46764	-0.525	-0.22354	-0.22036	-0.21853	-0.21721	-0.21643	-0.21568	-0.21511	-0.21461	-0.2142
-1.01	-0.65467	-0.63658	-0.61686	-0.59468	-0.5683	-0.53637	-0.49228	-0.43006	-0.3848	-0.40996	-0.47438	-0.53231	-0.22307	-0.22051	-0.21904	-0.21796	-0.2174	-0.21682	-0.2164	-0.21601	-0.21563
-1.02	-0.66387	-0.64597	-0.62641	-0.6039	-0.57672	-0.54383	-0.49903	-0.43604	-0.39004	-0.41569	-0.48142	-0.54014	-0.22284	-0.22078	-0.21965	-0.21894	-0.21854	-0.21808	-0.21776	-0.21742	-0.21721
-1.03	-0.67336	-0.65483	-0.63506	-0.61204	-0.58464	-0.55138	-0.50603	-0.44186	-0.39535	-0.42141	-0.48822	-0.54746	-0.22285	-0.22124	-0.22043	-0.21992	-0.21972	-0.21941	-0.21917	-0.21898	-0.21884
-1.04	-0.68237	-0.66413	-0.64389	-0.62091	-0.5929	-0.55912	-0.51323	-0.44804	-0.40069	-0.42719	-0.49502	-0.55466	-0.22306	-0.22186	-0.22135	-0.22105	-0.22097	-0.22078	-0.22068	-0.22059	-0.22045
-1.05	-0.6911	-0.67301	-0.65214	-0.62922	-0.60129	-0.56693	-0.52001	-0.45399	-0.40596	-0.43314	-0.50189	-0.56125	-0.22344	-0.22257	-0.22232	-0.22216	-0.2223	-0.22228	-0.22223	-0.22225	-0.22222
-1.06	-0.69937	-0.68133	-0.66118	-0.63762	-0.6094	-0.5747	-0.52748	-0.45973	-0.41131	-0.43923	-0.50914	-0.56822	-0.22399	-0.22343	-0.22343	-0.22348	-0.22368	-0.2238	-0.22386	-0.22397	-0.22399
-1.07	-0.25234	-0.24981	-0.66914	-0.64605	-0.61797	-0.58249	-0.53419	-0.46547	-0.41693	-0.44517	-0.51581	-0.22547	-0.22465	-0.22438	-0.22455	-0.22484	-0.22519	-0.22536	-0.22551	-0.22572	-0.2258
-1.08	-0.25179	-0.24931	-0.67697	-0.65381	-0.62595	-0.59026	-0.54109	-0.47157	-0.42245	-0.45106	-0.5223	-0.22584	-0.22543	-0.22545	-0.22583	-0.22618	-0.22673	-0.22698	-0.22726	-0.22753	-0.22766
-1.09	-0.25153	-0.24901	-0.2466	-0.66155	-0.63378	-0.59805	-0.54812	-0.4776	-0.42771	-0.45693	-0.52896	-0.22637	-0.22633	-0.2266	-0.22715	-0.2277	-0.22835	-0.22869	-0.22905	-0.22942	-0.22954
-1.1	-0.25149	-0.24901	-0.24654	-0.24408	-0.64153	-0.6053	-0.55543	-0.48381	-0.43295	-0.46292	-0.53559	-0.22701	-0.22733	-0.22784	-0.22855	-0.22927	-0.23001	-0.23043	-0.23086	-0.23128	-0.23157
-1.11	-0.25164	-0.24921	-0.24671	-0.24423	-0.64881	-0.613	-0.56251	-0.48957	-0.43863	-0.4689	-0.54243	-0.2278	-0.22841	-0.22914	-0.23004	-0.23094	-0.23173	-0.23225	-0.23274	-0.2332	-0.23353
-1.12	-0.252	-0.24956	-0.24706	-0.24457	-0.24205	-0.62036	-0.56902	-0.49587	-0.44416	-0.47483	-0.54894	-0.22869	-0.22958	-0.23051	-0.23157	-0.23256	-0.23348	-0.23408	-0.23467	-0.23519	-0.23556
-1.13	-0.25251	-0.25008	-0.24759	-0.24506	-0.24241	-0.6276	-0.57634	-0.50175	-0.4495	-0.48095	-0.55588	-0.2297	-0.23085	-0.23193	-0.23314	-0.23429	-0.23527	-0.23597	-0.23663	-0.23721	-0.23761
-1.14	-0.25315	-0.25075	-0.24825	-0.24567	-0.24295	-0.63466	-0.5834	-0.50784	-0.45498	-0.48711	-0.56237	-0.23078	-0.23219	-0.2335	-0.23481	-0.23601	-0.23714	-0.23797	-0.23866	-0.2393	-0.23973
-1.15	-0.25395	-0.25153	-0.24901	-0.24644	-0.24363	-0.64116	-0.59004	-0.51391	-0.46039	-0.49292	-0.56896	-0.23196	-0.23361	-0.23503	-0.23649	-0.23783	-0.23907	-0.23991	-0.24072	-0.2414	-0.24187
-1.16	-0.25487	-0.25243	-0.24991	-0.24733	-0.24443	-0.24138	-0.59678	-0.51961	-0.46602	-0.49895	-0.57486	-0.23323	-0.23508	-0.23675	-0.23829	-0.23977	-0.24105	-0.24198	-0.24281	-0.24352	-0.24406
-1.17	-0.25587	-0.25346	-0.25093	-0.24831	-0.24536	-0.24219	-0.60349	-0.52578	-0.47169	-0.50499	-0.58101	-0.23454	-0.23661	-0.23843	-0.2401	-0.24173	-0.24303	-0.24403	-0.24496	-0.24572	-0.24627
-1.18	-0.25697	-0.25459	-0.25205	-0.24939	-0.2464	-0.24316	-0.61029	-0.53183	-0.47707	-0.51088	-0.23262	-0.23588	-0.23818	-0.24016	-0.24191	-0.24365	-0.24507	-0.2461	-0.24715	-0.24788	-0.24847
-1.19	-0.25819	-0.25581	-0.25327	-0.25057	-0.2475	-0.24415	-0.61682	-0.5381	-0.4827	-0.51687	-0.23376	-0.23735	-0.23986	-0.24182	-0.24389	-0.24568	-0.24715	-0.24822	-0.24936	-0.25012	-0.25082
-1.2	-0.25948	-0.25712	-0.25453	-0.25179	-0.24872	-0.24523	-0.62337	-0.54377	-0.48841	-0.52288	-0.23495	-0.23881	-0.24153	-0.24371	-0.24576	-0.24768	-0.24921	-0.25036	-0.25159	-0.25242	-0.25312
-1.21	-0.26091	-0.2585	-0.25591	-0.25313	-0.25001	-0.24639	-0.24196	-0.54968	-0.49389	-0.52883	-0.23623	-0.24041	-0.24324	-0.24552	-0.24773	-0.24974	-0.25136	-0.25253	-0.25387	-0.25472	-0.25543
-1.22	-0.26238	-0.25995	-0.25737	-0.25454	-0.25137	-0.24765	-0.24301	-0.55591	-0.49965	-0.53486	-0.23756	-0.24203	-0.24505	-0.24747	-0.24973	-0.25181	-0.25353	-0.25478	-0.2562	-0.25707	-0.25785
-1.23	-0.26391	-0.26149	-0.25888	-0.25601	-0.25282	-0.24898	-0.24418	-0.56171	-0.50507	-0.54089	-0.23898	-0.24375	-0.24689	-0.24949	-0.25176	-0.25398	-0.25575	-0.25704	-0.25851	-0.25944	-0.26025
-1.24	-0.2655	-0.26309	-0.26043	-0.25757	-0.25431	-0.25041	-0.24544	-0.5674	-0.5108	-0.54696	-0.24042	-0.24543	-0.24874	-0.25145	-0.25386	-0.25614	-0.25797	-0.25936	-0.26086	-0.26184	-0.26269
-1.25	-0.26716	-0.26474	-0.26209	-0.2592	-0.25587	-0.25186	-0.2468	-0.5737	-0.51625	-0.5528	-0.24193	-0.24718	-0.25062	-0.25343	-0.25597	-0.25831	-0.2602	-0.26168	-0.2632	-0.26423	-0.26514
-1.26	-0.26892	-0.26647	-0.26377	-0.26086	-0.25749	-0.25342	-0.24813	-0.57952	-0.52192	-0.5587	-0.24352	-0.249	-0.25261	-0.25548	-0.25814	-0.2606	-0.26259	-0.26405	-0.26556	-0.26667	-0.26762
-1.27	-0.27073	-0.26824	-0.26552	-0.26257	-0.25916	-0.255	-0.24962	-0.58508	-0.52724	-0.56474	-0.24513	-0.25084	-0.25456	-0.25754	-0.26036	-0.26282	-0.26494	-0.26642	-0.26803	-0.26916	-0.27012
-1.28	-0.27251	-0.27007	-0.26732	-0.26432	-0.26089	-0.25661	-0.25106	-0.59103	-0.53283	-0.57029	-0.24675	-0.2527	-0.25662	-0.25972	-0.26256	-0.26516	-0.26723	-0.26882	-0.27043	-0.27166	-0.27265
-1.29	-0.27443	-0.27197	-0.26918	-0.26613	-0.26265	-0.25826	-0.25265	-0.59681	-0.53851	-0.57612	-0.2485	-0.25461	-0.2587	-0.26186	-0.26476	-0.2675	-0.26964	-0.2713	-0.27296	-0.2742	-0.27524
-1.3	-0.27635	-0.27387	-0.27106	-0.26794	-0.26448	-0.26004	-0.25426	-0.60243	-0.544	-0.58173	-0.25031	-0.25657	-0.26075	-0.26403	-0.26707	-0.26981	-0.27209	-0.27373	-0.27549	-0.2767	-0.27778
-1.31	-0.27834	-0.27585	-0.27304	-0.26983	-0.26632	-0.2618	-0.25588	-0.60775	-0.54954	-0.58726	-0.25203	-0.25852	-0.26285	-0.26625	-0.26934	-0.27215	-0.2745	-0.27622	-0.27804	-0.27928	-0.28038
-1.32	-0.28039	-0.27782	-0.27503	-0.27181	-0.2682	-0.26359	-0.25755	-0.61313	-0.55543	-0.59256	-0.25384	-0.26051	-0.26498	-0.26852	-0.27166	-0.27458	-0.27699	-0.27871	-0.28053	-0.28183	-0.28295
-1.33	-0.2825	-0.27988	-0.27704	-0.27378	-0.27012	-0.26547	-0.25932	-0.61813	-0.56054	-0.24604	-0.25574	-0.2626	-0.26714	-0.27078	-0.274	-0.27699	-0.27949	-0.28125	-0.28318	-0.28444	-0.28561
-1.34	-0.28462	-0.28199	-0.27911	-0.27581	-0.27211	-0.26732	-0.26105	-0.25128	-0.56625	-0.24758	-0.25759	-0.2647	-0.26937	-0.27304	-0.27634	-0.27946	-0.28196	-0.28378	-0.28571	-0.28709	-0.28824
-1.35	-0.28677	-0.28417	-0.28125	-0.27792	-0.27406	-0.26929	-0.26287	-0.25285	-0.57173	-0.24921	-0.25949	-0.26681	-0.27161	-0.27542	-0.27873	-0.28193	-0.28442	-0.28633	-0.28835	-0.2897	-0.29095
-1.36	-0.28896	-0.28631	-0.28335	-0.28002	-0.2761	-0.27126	-0.26471	-0.25443	-0.57753	-0.25081	-0.26146	-0.26894	-0.2738	-0.2777	-0.28127	-0.28438	-0.28696	-0.28894	-0.29092	-0.29237	-0.29366
-1.37	-0.29118	-0.28851	-0.28552	-0.28215	-0.27817	-0.27319	-0.26658	-0.25607	-0.58281	-0.25251	-0.26345	-0.27108	-0.27607	-0.28008	-0.28375	-0.28686	-0.28959	-0.29157	-0.29359	-0.29509	-0.29635
-1.38	-0.29347	-0.29076	-0.28772	-0.28429	-0.28026	-0.27525	-0.26849	-0.25775	-0.58813	-0.25425	-0.26545	-0.27324	-0.27837	-0.28256	-0.28621	-0.28942	-0.29218	-0.29424	-0.29627	-0.29776	-0.29911
-1.39	-0.29572	-0.293	-0.28993	-0.28649	-0.2824	-0.27733	-0.27037	-0.25941	-0.59332	-0.25595	-0.26751	-0.27548	-0.28076	-0.28488	-0.28867	-0.29192	-0.29474	-0.29684	-0.29896	-0.30051	-0.30189
-1.4	-0.29808	-0.29527	-0.29217	-0.28868	-0.28459	-0.27941	-0.27233	-0.26118	-0.59848	-0.25769	-0.26962	-0.27768	-0.28303	-0.28723	-0.29109	-0.29449	-0.29743	-0.2995	-0.30169	-0.30328	-0.30465
-1.41	-0.30041	-0.29761	-0.29451	-0.2909	-0.28678	-0.28153	-0.27434	-0.26292	-0.60334	-0.25954	-0.27165	-0.27997	-0.28543	-0.28972	-0.29351	-0.29714	-0.30008	-0.3022	-0.30442	-0.30603	-0.3075
-1.42	-0.3028	-0.29996	-0.29676	-0.29317	-0.28896	-0.28367	-0.27636	-0.26478	-0.25465	-0.26138	-0.27377	-0.28222	-0.28777	-0.29217	-0.29618	-0.29974	-0.30276	-0.30492	-0.30716	-0.30888	-0.31029
-1.43	-0.30523	-0.30235	-0.2991	-0.29545	-0.29118	-0.2858	-0.27839	-0.26651	-0.2563	-0.26331	-0.27582	-0.28449	-0.29018	-0.29475	-0.29878	-0.30234	-0.30539	-0.30771	-0.30988	-0.31169	-0.31315
-1.44	-0.30763	-0.30472	-0.30149	-0.2978	-0.29347	-0.28794	-0.2805	-0.2684	-0.25799	-0.26523	-0.27808	-0.28681	-0.29261	-0.29729	-0.30137	-0.30499	-0.30816	-0.31043	-0.31276	-0.3145	-0.31605
-1.45	-0.31	-0.30711	-0.30383	-0.3002	-0.2958	-0.29022	-0.28259	-0.27026	-0.25969	-0.26716	-0.28025	-0.28915	-0.29514	-0.29984	-0.30395	-0.30766	-0.31093	-0.31321	-0.31557	-0.31734	-0.31891
-1.46	-0.31254	-0.30954	-0.30624	-0.30253	-0.29808	-0.29244	-0.28471	-0.27222	-0.26138	-0.2691	-0.28239	-0.29155	-0.29755	-0.30229	-0.30657	-0.31046	-0.31365	-0.31603	-0.31842	-0.3202	-0.32182
-1.47	-0.31503	-0.31208	-0.3087	-0.30491	-0.30039	-0.29473	-0.2868	-0.27407	-0.26312	-0.27109	-0.2847	-0.29385	-0.30004	-0.30484	-0.30924	-0.3132	-0.3164	-0.31885	-0.32126	-0.32313	-0.32474
-1.48	-0.31759	-0.31453	-0.3112	-0.30736	-0.30275	-0.29695	-0.2889	-0.27607	-0.26486	-0.27306	-0.28684	-0.29624	-0.30256	-0.30742	-0.31183	-0.31592	-0.31917	-0.32176	-0.32416	-0.32604	-0.32769
-1.49	-0.32018	-0.31709	-0.31368	-0.3098	-0.30512	-0.29922	-0.29106	-0.27801	-0.26667	-0.27514	-0.28919	-0.29862	-0.30507	-0.31003	-0.31448	-0.31865	-0.32206	-0.32458	-0.32707	-0.32898	-0.33064

## Sheet: Figure 1e
Vd (V)	Id (mA)
	Vg = -2 V	0 V	2 V
-19.6	-10.8357	-11.4619	-11.9127
-19.2	-10.726	-11.3513	-11.8036
-18.8	-10.61	-11.234	-11.6886
-18.4	-10.4905	-11.1123	-11.5686
-18	-10.3671	-10.991	-11.4469
-17.6	-10.2387	-10.8656	-11.3213
-17.2	-10.107	-10.7364	-11.1897
-16.8	-9.9727	-10.6008	-11.0561
-16.4	-9.8363	-10.4609	-10.9175
-16	-9.6956	-10.3198	-10.775
-15.6	-9.5504	-10.1736	-10.6246
-15.2	-9.4012	-10.0232	-10.4742
-14.8	-9.249	-9.869	-10.3156
-14.4	-9.0928	-9.7093	-10.1523
-14	-8.9324	-9.5437	-9.984
-13.6	-8.7664	-9.3742	-9.8105
-13.2	-8.5955	-9.2003	-9.6314
-12.8	-8.4202	-9.0207	-9.4471
-12.4	-8.2386	-8.8352	-9.2569
-12	-8.0526	-8.642	-9.0589
-11.6	-7.8604	-8.4445	-8.8557
-11.2	-7.6621	-8.2395	-8.645
-10.8	-7.4589	-8.0283	-8.4272
-10.4	-7.2486	-7.81	-8.2019
-10	-7.0319	-7.5848	-7.9687
-9.6	-6.8089	-7.3528	-7.7274
-9.2	-6.5803	-7.113	-7.4787
-8.8	-6.344	-6.8655	-7.2223
-8.4	-6.0997	-6.6101	-6.9566
-8	-5.8485	-6.3467	-6.6823
-7.6	-5.5904	-6.0753	-6.3993
-7.2	-5.3242	-5.7952	-6.1071
-6.8	-5.0515	-5.5071	-5.8066
-6.4	-4.7715	-5.2107	-5.4963
-6	-4.4851	-4.9062	-5.1778
-5.6	-4.1928	-4.5953	-4.8522
-5.2	-3.8958	-4.2786	-4.5193
-4.8	-3.5945	-3.9556	-4.1799
-4.4	-3.2906	-3.6284	-3.8367
-4	-2.9839	-3.2984	-3.4914
-3.6	-2.6769	-2.9667	-3.1473
-3.2	-2.3732	-2.6386	-2.8094
-2.8	-2.0714	-2.3128	-2.4664
-2.4	-1.7635	-1.9768	-2.109
-2	-1.4501	-1.6308	-1.742
-1.6	-1.1358	-1.2814	-1.3713
-1.2	-0.828	-0.9361	-1.0044
-0.8	-0.534	-0.6045	-0.6507
-0.4	-0.2569	-0.291	-0.3146
0	0.0053	0.0054	0.0055
0.4	0.2626	0.2962	0.3215
0.8	0.5228	0.5882	0.6386
1.2	0.7861	0.8809	0.9553
1.6	1.0501	1.172	1.2699
2	1.3119	1.4588	1.5804
2.4	1.5691	1.7398	1.8851
2.8	1.8203	2.0129	2.1826
3.2	2.0644	2.2775	2.4716
3.6	2.301	2.5319	2.7512
4	2.5302	2.7768	3.0195
4.4	2.7507	3.0126	3.276
4.8	2.9637	3.2368	3.5205
5.2	3.1691	3.4521	3.7561
5.6	3.3649	3.6609	3.9826
6	3.5563	3.8607	4.1985
6.4	3.7413	4.0528	4.4045
6.8	3.9208	4.2377	4.6023
7.2	4.0926	4.415	4.7922
7.6	4.2588	4.5865	4.9739
8	4.4221	4.7534	5.15
8.4	4.5808	4.9152	5.3198
8.8	4.7334	5.071	5.4824
9.2	4.8853	5.2235	5.6412
9.6	5.0339	5.372	5.7939
10	5.1763	5.518	5.943
10.4	5.3173	5.6622	6.0888
10.8	5.4586	5.8025	6.2312
11.2	5.5975	5.939	6.3691
11.6	5.7318	6.0749	6.5033
12	5.8637	6.2079	6.6341
12.4	5.9945	6.3378	6.7628
12.8	6.1243	6.4664	6.8893
13.2	6.2516	6.5933	7.0141
13.6	6.3741	6.7183	7.1368
14	6.4934	6.8424	7.2563
14.4	6.6124	6.964	7.3743
14.8	6.7285	7.0855	7.4918
15.2	6.8409	7.2049	7.6045
15.6	6.9502	7.3225	7.7179
16	7.0601	7.4358	7.8266
16.4	7.1718	7.5473	7.9337
16.8	7.2794	7.6626	8.0434
17.2	7.3938	7.7799	8.1514
17.6	7.5079	7.8906	8.2524
18	7.6108	8	8.3562
18.4	7.7153	8.1254	8.46
18.8	7.8599	8.2482	8.5623
19.2	7.9649	8.3742	8.6625
19.6	8.0752	8.4763	8.779
20	8.2416	8.5829	8.8954

## Sheet: Figure 1f
Vg (V)	PVR
	For positive Id	For negative Id
-20	NaN	5.2152
-18	NaN	4.91814
-16	NaN	4.57519
-14	NaN	4.19996
-12	NaN	3.74863
-10	NaN	3.20269
-8	NaN	2.58842
-6	1.30452	1.97407
-4	2.10108	1.43685
-2	2.82166	1.06208
0	3.41258	NaN
2	3.90325	NaN
4	4.31378	NaN
6	4.65385	NaN
8	4.92452	NaN
10	5.13772	NaN
12	5.30286	NaN
14	5.43325	NaN
16	5.53222	NaN
18	5.60601	NaN
20	5.65917	NaN

## Sheet: Figure 1g
Vg (V)	PVR
	EPVR for positive Id	IPVR for positive Id	EPVR for negative Id	IPVR for negative Id
-20	2.28657	2.28929	2.7809	2.7809
-18	2.33244	2.33421	2.73621	2.73621
-16	2.36761	2.37027	2.74586	2.74586
-14	2.38852	2.38905	2.71041	2.71041
-12	2.42354	2.42372	2.68056	2.68474
-10	2.45604	2.45628	2.65619	2.67941
-8	2.49273	2.49286	2.57632	2.63117
-6	2.48997	2.52754	2.45996	2.63508
-4	2.43985	2.57716	2.36934	2.59829
-2	2.43142	2.60881	2.40843	2.57768
0	2.47237	2.6442	2.49771	2.55316
2	2.55606	2.65675	2.52015	2.52291
4	2.63082	2.67862	2.50156	2.50184
6	2.68657	2.70571	2.4591	2.4591
8	2.73632	2.74159	2.4537	2.45559
10	2.76771	2.76815	2.43281	2.43291
12	2.77804	2.77837	2.38599	2.40945
14	2.82908	2.82956	2.35617	2.36951
16	2.82565	2.82565	2.3511	2.35175
18	2.84441	2.84441	2.3034	2.30508
20	2.88738	2.88767	2.28481	2.28749

## Sheet: Figure 1h
Vd (V)	Id (mA)	Vd (V)	Id (mA)	Vd (V)	Id (mA)	Vd (V)	Id (mA)	Vd (V)	Id (mA)	Vd (V)	Id (mA)	Vd (V)	Id (mA)	Vd (V)	Id (mA)	Vd (V)	Id (mA)	Vd (V)	Id (mA)	Vd (V)	Id (mA)	Vd (V)	Id (mA)	Vd (V)	Id (mA)	Vd (V)	Id (mA)	Vd (V)	Id (mA)	Vd (V)	Id (mA)	Vd (V)	Id (mA)	Vd (V)	Id (mA)	Vd (V)	Id (mA)	Vd (V)	Id (mA)	Vd (V)	Id (mA)
	Vg = -20 V		-18 V		-16 V		-14 V		-12 V		-10 V		-8 V		-6 V		-4 V		-2 V		0 V		2 V		4 V		6 V		8 V		10 V		12 V		14 V		16 V		18 V		20 V
-1.35541	-0.32285	-1.34885	-0.31979	-1.34093	-0.31628	-1.33077	-0.31228	-1.31715	-0.30757	-1.29836	-0.30159	-1.2706	-0.29315	-1.22823	-0.27994	-1.17324	-0.26838	-1.18253	-0.27691	-1.24256	-0.29164	-1.28554	-0.30154	-1.31273	-0.30798	-1.33092	-0.31286	-1.34404	-0.31697	-1.35381	-0.32108	-1.36161	-0.32455	-1.36806	-0.32738	-1.37353	-0.32963	-1.37807	-0.33185	-1.38207	-0.33352
-1.3466	-0.32023	-1.34008	-0.31721	-1.33222	-0.31377	-1.32217	-0.30977	-1.30862	-0.30518	-1.28998	-0.29927	-1.26235	-0.29105	-1.22031	-0.27797	-1.16563	-0.26652	-1.17468	-0.27488	-1.23442	-0.28936	-1.27717	-0.2991	-1.30424	-0.30539	-1.32226	-0.31029	-1.33533	-0.31429	-1.34508	-0.31822	-1.35278	-0.32176	-1.35921	-0.32447	-1.36462	-0.32674	-1.36914	-0.3289	-1.3731	-0.3306
-1.33775	-0.31771	-1.33131	-0.31466	-1.32348	-0.31131	-1.31352	-0.30734	-1.30008	-0.3028	-1.28156	-0.297	-1.25416	-0.28886	-1.21238	-0.276	-1.15796	-0.26471	-1.16685	-0.27284	-1.22628	-0.28707	-1.26878	-0.29671	-1.29572	-0.30285	-1.31365	-0.30765	-1.32659	-0.31165	-1.33627	-0.31555	-1.34397	-0.31894	-1.35033	-0.32166	-1.35573	-0.32383	-1.3602	-0.32599	-1.36416	-0.32757
-1.32892	-0.31513	-1.3225	-0.3122	-1.31476	-0.30883	-1.30486	-0.30493	-1.29151	-0.30048	-1.27317	-0.2947	-1.24597	-0.28668	-1.20443	-0.27406	-1.15019	-0.26297	-1.15895	-0.27085	-1.21808	-0.28485	-1.26037	-0.29434	-1.28718	-0.30034	-1.30502	-0.30503	-1.31785	-0.30903	-1.32747	-0.31287	-1.33512	-0.31617	-1.34145	-0.31883	-1.34681	-0.32096	-1.35127	-0.32302	-1.35518	-0.32466
-1.32005	-0.31265	-1.31369	-0.30971	-1.306	-0.30641	-1.29618	-0.30255	-1.28297	-0.29809	-1.26477	-0.2924	-1.23773	-0.28456	-1.19647	-0.27212	-1.14247	-0.2612	-1.15098	-0.26893	-1.20992	-0.28259	-1.25204	-0.29187	-1.27858	-0.29795	-1.29636	-0.30248	-1.30919	-0.30625	-1.3187	-0.31011	-1.3263	-0.31336	-1.33256	-0.31603	-1.3379	-0.31809	-1.34234	-0.32009	-1.3462	-0.32174
-1.31116	-0.3102	-1.30488	-0.30724	-1.29723	-0.30402	-1.28746	-0.30026	-1.27441	-0.29574	-1.25629	-0.29021	-1.22947	-0.28245	-1.18848	-0.27021	-1.13465	-0.2595	-1.14306	-0.26696	-1.2017	-0.2804	-1.2436	-0.28954	-1.27006	-0.29541	-1.28771	-0.2999	-1.30047	-0.30359	-1.30992	-0.30738	-1.31747	-0.31058	-1.32369	-0.3132	-1.32898	-0.31523	-1.33337	-0.31725	-1.33723	-0.31879
-1.3023	-0.3077	-1.29603	-0.30484	-1.28844	-0.30167	-1.2788	-0.29784	-1.2658	-0.29348	-1.24782	-0.28801	-1.22123	-0.28033	-1.18045	-0.26834	-1.12679	-0.25784	-1.13509	-0.26505	-1.19354	-0.27814	-1.23516	-0.28722	-1.26148	-0.29298	-1.27902	-0.2974	-1.2917	-0.30101	-1.30112	-0.30469	-1.30859	-0.3079	-1.31479	-0.31044	-1.32006	-0.31238	-1.32441	-0.31439	-1.32824	-0.31592
-1.2934	-0.30527	-1.28719	-0.30244	-1.2797	-0.29921	-1.27008	-0.29552	-1.25718	-0.29122	-1.23937	-0.28579	-1.21288	-0.27835	-1.17237	-0.26651	-1.11904	-0.25609	-1.12712	-0.26314	-1.18531	-0.27597	-1.22671	-0.28491	-1.25293	-0.2905	-1.27035	-0.29487	-1.28295	-0.29842	-1.29231	-0.30203	-1.29972	-0.30522	-1.30593	-0.30758	-1.31109	-0.30967	-1.31544	-0.31156	-1.31925	-0.31303
-1.28453	-0.30279	-1.27835	-0.30002	-1.27089	-0.29689	-1.26135	-0.29324	-1.24859	-0.28893	-1.23087	-0.28363	-1.20459	-0.27628	-1.16429	-0.26469	-1.11109	-0.25449	-1.11908	-0.26129	-1.17697	-0.27393	-1.21829	-0.28257	-1.24432	-0.28813	-1.26161	-0.29245	-1.27419	-0.29585	-1.28346	-0.29945	-1.29087	-0.30247	-1.297	-0.30489	-1.30213	-0.30692	-1.30643	-0.30883	-1.31024	-0.3102
-1.27561	-0.30043	-1.26948	-0.29767	-1.2621	-0.29453	-1.25261	-0.29099	-1.23993	-0.28674	-1.22236	-0.2815	-1.1963	-0.27422	-1.15617	-0.26291	-1.1031	-0.25294	-1.11106	-0.25942	-1.16872	-0.27179	-1.20981	-0.28031	-1.23574	-0.2857	-1.25294	-0.28993	-1.26543	-0.29327	-1.27462	-0.29686	-1.28198	-0.29981	-1.28807	-0.30218	-1.29316	-0.30421	-1.29748	-0.30595	-1.30123	-0.30739
-1.26668	-0.29808	-1.2606	-0.29533	-1.25326	-0.29226	-1.24385	-0.28874	-1.23128	-0.28454	-1.21381	-0.27941	-1.18796	-0.27222	-1.14801	-0.26116	-1.09513	-0.25135	-1.10301	-0.25758	-1.16044	-0.26968	-1.20136	-0.27801	-1.22713	-0.28332	-1.24419	-0.28753	-1.25664	-0.29074	-1.26578	-0.29426	-1.2731	-0.29717	-1.27913	-0.29952	-1.28421	-0.30143	-1.28848	-0.3032	-1.29223	-0.30452
-1.25772	-0.29577	-1.25168	-0.29309	-1.24442	-0.29	-1.23509	-0.28651	-1.22257	-0.28243	-1.20525	-0.27734	-1.17957	-0.27027	-1.13987	-0.25939	-1.08716	-0.24978	-1.09489	-0.2558	-1.15212	-0.26762	-1.19286	-0.27578	-1.21851	-0.28096	-1.2355	-0.28504	-1.24784	-0.28826	-1.25693	-0.29169	-1.2642	-0.29455	-1.27017	-0.29691	-1.27524	-0.29872	-1.27948	-0.30045	-1.2832	-0.30177
-1.24876	-0.2935	-1.24279	-0.29077	-1.23556	-0.28778	-1.2263	-0.28432	-1.2139	-0.28026	-1.19668	-0.27529	-1.17116	-0.26835	-1.13162	-0.25774	-1.07904	-0.24832	-1.08675	-0.25405	-1.1438	-0.26556	-1.18441	-0.2735	-1.20987	-0.27864	-1.22679	-0.2826	-1.23899	-0.28586	-1.24811	-0.28906	-1.25531	-0.2919	-1.26123	-0.29424	-1.26627	-0.296	-1.27048	-0.29772	-1.27416	-0.29901
-1.2398	-0.29121	-1.23386	-0.28855	-1.22669	-0.28558	-1.21753	-0.28212	-1.20519	-0.27817	-1.18808	-0.27327	-1.16276	-0.26641	-1.12343	-0.25601	-1.07099	-0.24681	-1.07848	-0.2524	-1.13545	-0.26353	-1.17589	-0.27129	-1.20123	-0.27631	-1.21804	-0.28022	-1.23013	-0.28348	-1.23919	-0.28664	-1.24638	-0.28933	-1.25228	-0.29159	-1.25727	-0.29335	-1.26148	-0.29496	-1.26514	-0.29622
-1.23079	-0.28902	-1.22492	-0.28633	-1.21781	-0.2834	-1.20867	-0.28006	-1.19646	-0.27608	-1.17949	-0.27125	-1.15425	-0.26462	-1.11518	-0.25435	-1.06284	-0.24537	-1.07026	-0.25072	-1.12708	-0.26154	-1.16732	-0.26918	-1.19256	-0.27405	-1.20927	-0.27787	-1.22133	-0.28099	-1.23033	-0.28409	-1.23748	-0.28672	-1.24335	-0.28891	-1.2483	-0.29066	-1.25245	-0.2923	-1.2561	-0.2935
-1.22179	-0.28682	-1.21596	-0.28418	-1.2089	-0.28126	-1.19986	-0.27791	-1.18773	-0.27402	-1.17087	-0.26927	-1.14577	-0.26278	-1.10685	-0.25277	-1.05462	-0.24399	-1.06201	-0.24906	-1.11863	-0.25962	-1.15877	-0.26703	-1.18386	-0.27182	-1.20052	-0.27549	-1.21246	-0.27865	-1.22146	-0.28157	-1.22852	-0.28424	-1.23438	-0.28632	-1.2393	-0.288	-1.24342	-0.28964	-1.24703	-0.29083
-1.21276	-0.28469	-1.20697	-0.28206	-1.19998	-0.27917	-1.19099	-0.27588	-1.17891	-0.27208	-1.16221	-0.26733	-1.13727	-0.26097	-1.09848	-0.25123	-1.04634	-0.24266	-1.05368	-0.24747	-1.11025	-0.25764	-1.15018	-0.26493	-1.17516	-0.2696	-1.19174	-0.27318	-1.20364	-0.27619	-1.21259	-0.27905	-1.21957	-0.28175	-1.22541	-0.28375	-1.23029	-0.2854	-1.23439	-0.28697	-1.23798	-0.28814
-1.20373	-0.28256	-1.19799	-0.27995	-1.19104	-0.2771	-1.18213	-0.27382	-1.17013	-0.27009	-1.15353	-0.26544	-1.12873	-0.25921	-1.09009	-0.2497	-1.038	-0.24138	-1.04538	-0.24586	-1.10178	-0.25577	-1.14159	-0.26284	-1.16647	-0.26737	-1.18294	-0.27089	-1.19483	-0.27373	-1.20364	-0.2767	-1.21063	-0.27922	-1.21642	-0.2812	-1.22127	-0.28281	-1.22535	-0.28432	-1.22891	-0.28549
-1.19467	-0.28049	-1.18897	-0.27792	-1.18207	-0.27509	-1.17324	-0.27183	-1.16131	-0.26817	-1.14482	-0.26359	-1.12018	-0.25746	-1.08162	-0.24826	-1.02955	-0.24019	-1.03701	-0.24431	-1.09325	-0.25395	-1.13294	-0.26083	-1.15772	-0.26523	-1.17413	-0.26862	-1.18592	-0.27146	-1.19473	-0.27425	-1.20165	-0.27679	-1.20746	-0.2786	-1.21223	-0.28029	-1.21629	-0.28175	-1.21984	-0.28281
-1.18561	-0.27844	-1.17992	-0.27595	-1.17309	-0.2731	-1.16431	-0.2699	-1.15248	-0.26627	-1.1361	-0.26175	-1.11157	-0.25579	-1.07313	-0.24684	-1.02114	-0.23897	-1.02855	-0.24284	-1.08474	-0.25213	-1.12436	-0.25874	-1.14898	-0.26308	-1.1653	-0.2664	-1.17705	-0.26911	-1.1858	-0.27186	-1.19268	-0.27433	-1.19846	-0.27608	-1.20321	-0.27769	-1.20724	-0.27914	-1.21075	-0.28022
-1.1765	-0.27647	-1.17089	-0.27392	-1.16408	-0.27117	-1.15535	-0.26803	-1.14364	-0.26437	-1.12731	-0.26001	-1.10295	-0.25412	-1.06461	-0.24545	-1.01256	-0.23788	-1.02003	-0.24142	-1.07622	-0.25031	-1.11568	-0.25678	-1.14023	-0.26096	-1.15644	-0.26424	-1.16816	-0.26682	-1.17686	-0.26951	-1.18372	-0.27188	-1.18946	-0.27357	-1.19418	-0.27516	-1.19817	-0.27658	-1.20166	-0.27765
-1.1674	-0.27451	-1.16179	-0.27205	-1.15505	-0.26928	-1.14638	-0.26617	-1.13474	-0.26258	-1.11854	-0.25825	-1.09424	-0.25257	-1.05607	-0.24408	-1.00391	-0.23685	-1.01147	-0.24005	-1.06764	-0.24856	-1.10698	-0.25485	-1.13144	-0.25889	-1.14764	-0.26196	-1.15925	-0.26454	-1.1679	-0.26717	-1.17473	-0.26946	-1.18041	-0.2712	-1.18512	-0.27268	-1.18909	-0.27406	-1.19256	-0.27506
-1.15826	-0.27261	-1.15269	-0.27017	-1.14601	-0.26741	-1.1374	-0.26434	-1.12582	-0.26082	-1.10971	-0.25657	-1.08555	-0.251	-1.04744	-0.24279	-0.99519	-0.23588	-1.00283	-0.23874	-1.05905	-0.24683	-1.0983	-0.25289	-1.12264	-0.25684	-1.13876	-0.25983	-1.15034	-0.2623	-1.15896	-0.26481	-1.16573	-0.26709	-1.17135	-0.26881	-1.17606	-0.27019	-1.18001	-0.27153	-1.18346	-0.2725
-1.14909	-0.27077	-1.14358	-0.26833	-1.13692	-0.26564	-1.12839	-0.26256	-1.11684	-0.25915	-1.10083	-0.25497	-1.07681	-0.24948	-1.03874	-0.24158	-0.98632	-0.23504	-0.99413	-0.23748	-1.05039	-0.24518	-1.08955	-0.25103	-1.11385	-0.25477	-1.12987	-0.25772	-1.1414	-0.26008	-1.14996	-0.26258	-1.15671	-0.26474	-1.16233	-0.26637	-1.16701	-0.26771	-1.17091	-0.26905	-1.17434	-0.27001
-1.1399	-0.269	-1.13444	-0.26654	-1.12783	-0.26388	-1.11933	-0.26088	-1.10788	-0.25746	-1.09193	-0.25339	-1.06795	-0.24812	-1.02997	-0.24045	-0.97738	-0.23425	-0.98536	-0.23629	-1.04174	-0.24351	-1.08081	-0.24917	-1.10504	-0.25275	-1.12101	-0.25556	-1.13245	-0.2579	-1.14097	-0.26033	-1.1477	-0.26241	-1.15327	-0.26402	-1.15793	-0.26527	-1.16182	-0.26655	-1.16522	-0.2675
-1.13069	-0.26726	-1.12527	-0.26481	-1.11871	-0.26216	-1.11026	-0.2592	-1.09888	-0.25583	-1.08301	-0.25184	-1.0591	-0.24675	-1.02114	-0.23936	-0.96829	-0.23358	-0.97654	-0.23513	-1.03301	-0.24194	-1.07203	-0.24735	-1.09614	-0.25086	-1.11207	-0.25354	-1.12349	-0.25576	-1.13198	-0.25808	-1.13866	-0.26012	-1.14421	-0.26164	-1.1488	-0.26298	-1.15271	-0.26412	-1.15609	-0.26503
-1.12144	-0.26561	-1.11606	-0.26316	-1.10954	-0.26054	-1.10114	-0.25762	-1.08984	-0.25427	-1.07401	-0.25042	-1.05023	-0.24541	-1.01219	-0.2384	-0.95907	-0.23302	-0.96759	-0.2341	-1.02423	-0.24043	-1.06323	-0.24557	-1.08728	-0.24891	-1.10314	-0.25151	-1.11449	-0.25368	-1.12298	-0.25584	-1.12962	-0.25783	-1.13515	-0.25928	-1.13971	-0.26058	-1.1436	-0.26166	-1.14695	-0.26256
-1.11218	-0.26399	-1.10682	-0.26159	-1.10035	-0.25897	-1.09201	-0.25605	-1.08076	-0.25278	-1.06501	-0.24901	-1.04131	-0.24412	-1.00321	-0.23749	-0.9497	-0.23258	-0.95848	-0.2332	-1.01539	-0.23898	-1.05437	-0.24387	-1.07841	-0.247	-1.09418	-0.24953	-1.10549	-0.25161	-1.11396	-0.25366	-1.12058	-0.25555	-1.12607	-0.25698	-1.13059	-0.25826	-1.13448	-0.25927	-1.13781	-0.26012
-1.10288	-0.26246	-1.09755	-0.26009	-1.09113	-0.25745	-1.08283	-0.25458	-1.07165	-0.25134	-1.05598	-0.24761	-1.0323	-0.24295	-0.9941	-0.23669	-0.94012	-0.23232	-0.94935	-0.23232	-1.00652	-0.23757	-1.04551	-0.24219	-1.06945	-0.24521	-1.08519	-0.2476	-1.09648	-0.24956	-1.10491	-0.25153	-1.11148	-0.2534	-1.11696	-0.25474	-1.12147	-0.25596	-1.12533	-0.25692	-1.12865	-0.25771
-1.09356	-0.26098	-1.08825	-0.25862	-1.08189	-0.25599	-1.07364	-0.25314	-1.0625	-0.24997	-1.04686	-0.24636	-1.02322	-0.24187	-0.98489	-0.23602	-0.93036	-0.23221	-0.94008	-0.23156	-0.99757	-0.23625	-1.03661	-0.24054	-1.06052	-0.24338	-1.0762	-0.24569	-1.08744	-0.24756	-1.09585	-0.24944	-1.10239	-0.25124	-1.10785	-0.25253	-1.11235	-0.25364	-1.11618	-0.25459	-1.11948	-0.25536
-1.08419	-0.2596	-1.07894	-0.25719	-1.07259	-0.25462	-1.06438	-0.25181	-1.05331	-0.24866	-1.03771	-0.24517	-1.01411	-0.24083	-0.97558	-0.23543	-0.92035	-0.23231	-0.93067	-0.23092	-0.98859	-0.23496	-1.02763	-0.23901	-1.05156	-0.24161	-1.06718	-0.24382	-1.07839	-0.24559	-1.08676	-0.24739	-1.09328	-0.24912	-1.09871	-0.25036	-1.10319	-0.25143	-1.10703	-0.25228	-1.1103	-0.25301
-1.07478	-0.25832	-1.06956	-0.25591	-1.06326	-0.25332	-1.05509	-0.25054	-1.04404	-0.24748	-1.02849	-0.24406	-1.0049	-0.23991	-0.96614	-0.23498	-0.91004	-0.23267	-0.92111	-0.23042	-0.97955	-0.23374	-1.01868	-0.23745	-1.04252	-0.23996	-1.05814	-0.242	-1.06932	-0.24365	-1.07768	-0.24536	-1.08417	-0.24702	-1.0896	-0.24813	-1.09406	-0.24914	-1.09786	-0.24998	-1.10111	-0.2507
-1.06534	-0.25708	-1.06015	-0.2547	-1.05389	-0.25211	-1.04574	-0.24938	-1.03474	-0.24636	-1.01923	-0.24303	-0.9956	-0.23911	-0.95656	-0.23469	-0.89934	-0.23336	-0.91141	-0.23006	-0.97042	-0.23263	-1.00964	-0.23601	-1.03347	-0.23833	-1.04908	-0.24021	-1.06021	-0.2418	-1.06856	-0.24338	-1.07503	-0.24497	-1.08044	-0.24601	-1.08488	-0.24697	-1.08868	-0.24773	-1.09191	-0.24845
-1.05587	-0.25594	-1.05071	-0.25355	-1.04447	-0.251	-1.03636	-0.24829	-1.02538	-0.24534	-1.00989	-0.24212	-0.98626	-0.23835	-0.9468	-0.23458	-0.8882	-0.23442	-0.90148	-0.22988	-0.96123	-0.23159	-1.0006	-0.23457	-1.02442	-0.23671	-1.03997	-0.23851	-1.0511	-0.23996	-1.05944	-0.24141	-1.06589	-0.24292	-1.07128	-0.2439	-1.07571	-0.2448	-1.07947	-0.24557	-1.08269	-0.2462
-1.04634	-0.25492	-1.0412	-0.25253	-1.035	-0.24999	-1.02691	-0.24731	-1.01595	-0.24443	-1.00049	-0.24129	-0.97678	-0.23778	-0.93686	-0.23466	-0.87645	-0.23598	-0.89133	-0.22989	-0.95195	-0.23064	-0.99147	-0.23325	-1.01529	-0.23521	-1.03088	-0.23678	-1.04197	-0.23816	-1.05028	-0.23954	-1.05672	-0.24095	-1.06209	-0.24187	-1.0665	-0.2427	-1.07027	-0.24338	-1.07347	-0.24399
-1.03676	-0.254	-1.03167	-0.25158	-1.02547	-0.24908	-1.01741	-0.24644	-1.00648	-0.2436	-0.991	-0.24059	-0.96722	-0.23732	-0.92669	-0.23498	-0.86365	--	-0.88089	-0.23015	-0.94256	-0.22981	-0.98229	-0.23202	-1.00616	-0.23371	-1.02171	-0.23519	-1.03282	-0.23639	-1.04111	-0.23768	-1.04755	-0.23898	-1.05288	-0.23989	-1.05728	-0.24065	-1.06105	-0.24124	-1.06424	-0.24179
-1.02712	-0.25323	-1.02205	-0.25081	-1.01588	-0.24829	-1.00785	-0.24567	-0.99692	-0.2429	-0.98142	-0.24003	-0.95752	-0.23704	-0.91623	-0.2356	-0.594	--	-0.87012	-0.2307	-0.93308	-0.22909	-0.97307	-0.23082	-0.99698	-0.23231	-1.01254	-0.2336	-1.02363	-0.23471	-1.03195	-0.23582	-1.03836	-0.23706	-1.04367	-0.23791	-1.04806	-0.2386	-1.0518	-0.23916	-1.055	-0.23963
-1.01742	-0.25259	-1.01237	-0.25016	-1.00623	-0.24764	-0.99821	-0.24505	-0.98729	-0.24235	-0.97174	-0.23962	-0.94769	-0.23692	-0.90544	-0.23657	-0.59074	--	-0.8589	-0.23163	-0.9235	-0.22848	-0.96378	-0.22974	-0.98777	-0.23095	-1.00335	-0.23207	-1.01443	-0.23304	-1.02272	-0.23408	-1.02914	-0.23521	-1.03446	-0.23593	-1.03883	-0.23658	-1.04256	-0.23708	-1.04574	-0.23752
-1.00767	-0.25206	-1.00263	-0.24964	-0.99651	-0.24713	-0.98849	-0.24457	-0.97756	-0.24195	-0.96197	-0.23936	-0.9377	-0.23701	-0.89418	-0.23806	-0.58774	--	-0.84708	-0.23307	-0.91381	-0.228	-0.95441	-0.22876	-0.97847	-0.22972	-0.99409	-0.23065	-1.0052	-0.23144	-1.01349	-0.23235	-1.01993	-0.23331	-1.0252	-0.23406	-1.02958	-0.2346	-1.0333	-0.23507	-1.03647	-0.23544
-0.99783	-0.25173	-0.99283	-0.24925	-0.98671	-0.24676	-0.97869	-0.24426	-0.96773	-0.24172	-0.95207	-0.23929	-0.92753	-0.23734	-0.64576	--	-0.58468	--	-0.83455	-0.23511	-0.90396	-0.22769	-0.94499	-0.22785	-0.96917	-0.22852	-0.9848	-0.22928	-0.99595	-0.22988	-1.00423	-0.23071	-1.01066	-0.23157	-1.01594	-0.2322	-1.0203	-0.2327	-1.02402	-0.23308	-1.02718	-0.23341
-0.98793	-0.25155	-0.98293	-0.24907	-0.97682	-0.24659	-0.96878	-0.24413	-0.9578	-0.24167	-0.94202	-0.23944	-0.91713	-0.23795	-0.64177	--	-0.58177	--	-0.82098	-0.23804	-0.89394	-0.22756	-0.9355	-0.22703	-0.95981	-0.22739	-0.97548	-0.22797	-0.98664	-0.22844	-0.99495	-0.2291	-1.00139	-0.22984	-1.0067	-0.23031	-1.01103	-0.23079	-1.01471	-0.23118	-1.0179	-0.23138
-0.97792	-0.25159	-0.97294	-0.2491	-0.96683	-0.2466	-0.95878	-0.24418	-0.94773	-0.24184	-0.9318	-0.23985	-0.90644	-0.23897	-0.63782	--	-0.57842	--	-0.55451	--	-0.88373	-0.22765	-0.92591	-0.22636	-0.95039	-0.22638	-0.96612	-0.22675	-0.97732	-0.22701	-0.98563	-0.22758	-0.99208	-0.2282	-0.99737	-0.22861	-1.00174	-0.22892	-1.00541	-0.22927	-1.00858	-0.22945
-0.96781	-0.25187	-0.96284	-0.24932	-0.95672	-0.24686	-0.94864	-0.24449	-0.93753	-0.24225	-0.9214	-0.24054	-0.89544	-0.24037	-0.63354	--	-0.57498	--	-0.55129	--	-0.87329	-0.22799	-0.91621	-0.22584	-0.94089	-0.22548	-0.95672	-0.22559	-0.96795	-0.22569	-0.97628	-0.2261	-0.98274	-0.22664	-0.98806	-0.22688	-0.99241	-0.22716	-0.99609	-0.22741	-0.99926	-0.22751
-0.95759	-0.2524	-0.95261	-0.24985	-0.94648	-0.24739	-0.93836	-0.24506	-0.92713	-0.24299	-0.91075	-0.2416	-0.88396	-0.2424	-0.62951	--	-0.57133	--	-0.54779	--	-0.86255	-0.22866	-0.90642	-0.22545	-0.93135	-0.22467	-0.94726	-0.22454	-0.95854	-0.22446	-0.96689	-0.22473	-0.97339	-0.22509	-0.97871	-0.22525	-0.98305	-0.22546	-0.98675	-0.22558	-0.98991	-0.22564
-0.94723	-0.25323	-0.94224	-0.25067	-0.93609	-0.24822	-0.92788	-0.24599	-0.91652	-0.24409	-0.89979	-0.24314	-0.87184	-0.24527	-0.62548	--	-0.56821	--	-0.5446	--	-0.85153	-0.22963	-0.89649	-0.22524	-0.92171	-0.224	-0.93775	-0.22358	-0.9491	-0.22328	-0.9575	-0.22338	-0.964	-0.22362	-0.96934	-0.22366	-0.9737	-0.22376	-0.97739	-0.22383	-0.98056	-0.22379
-0.9367	-0.25446	-0.93169	-0.25188	-0.92549	-0.24945	-0.91722	-0.24728	-0.90563	-0.24566	-0.88846	-0.24524	-0.65095	--	-0.62157	--	-0.5646	--	-0.54128	--	-0.84003	-0.23114	-0.88643	-0.22522	-0.912	-0.22345	-0.92819	-0.22272	-0.93961	-0.22221	-0.94808	-0.22208	-0.95461	-0.22217	-0.95991	-0.22222	-0.9643	-0.22217	-0.96801	-0.22212	-0.97116	-0.22207
-0.92597	-0.25614	-0.92092	-0.25357	-0.91467	-0.25115	-0.90627	-0.2491	-0.89444	-0.24776	-0.87659	-0.24815	-0.64642	--	-0.61732	--	-0.56151	--	-0.53774	--	-0.82794	-0.23329	-0.8762	-0.22543	-0.90219	-0.22306	-0.91857	-0.22197	-0.9301	-0.22118	-0.9386	-0.22089	-0.94515	-0.22087	-0.95049	-0.22076	-0.9549	-0.22061	-0.95861	-0.22047	-0.96176	-0.22036
-0.91501	-0.25833	-0.90989	-0.2558	-0.90359	-0.25336	-0.895	-0.25151	-0.8828	-0.25061	-0.86403	-0.25212	-0.64197	--	-0.61295	--	-0.55808	--	-0.53472	--	-0.81508	-0.23629	-0.86578	-0.22591	-0.89229	-0.22284	-0.90887	-0.22136	-0.92052	-0.22028	-0.92909	-0.21979	-0.93568	-0.21961	-0.94105	-0.21934	-0.94545	-0.21914	-0.94918	-0.21892	-0.95236	-0.21866
-0.9037	-0.2613	-0.89856	-0.25867	-0.89209	-0.2564	-0.88329	-0.25474	-0.87059	-0.25444	-0.66238	--	-0.63766	--	-0.60885	--	-0.55456	--	-0.53111	--	-0.58094	--	-0.85508	-0.22676	-0.88225	-0.22281	-0.8991	-0.22088	-0.91087	-0.21954	-0.91953	-0.21879	-0.92616	-0.21846	-0.93156	-0.21806	-0.936	-0.21769	-0.93973	-0.21738	-0.94292	-0.21707
-0.89201	-0.26513	-0.88676	-0.26254	-0.88016	-0.2603	-0.871	-0.25906	-0.67646	--	-0.65756	--	-0.63296	--	-0.60483	--	-0.5514	--	-0.52778	--	-0.57674	--	-0.84415	-0.22793	-0.87209	-0.22299	-0.88924	-0.22057	-0.90115	-0.21892	-0.9099	-0.21794	-0.91662	-0.21734	-0.92206	-0.21681	-0.9265	-0.21636	-0.93027	-0.2159	-0.93347	-0.21551
-0.8798	--	-0.87445	-0.26749	-0.69688	--	-0.68561	--	-0.67126	--	-0.65274	--	-0.62848	--	-0.60063	--	-0.54807	--	-0.52456	--	-0.57326	--	-0.83285	-0.22961	-0.86177	-0.22344	-0.87928	-0.22043	-0.89138	-0.21841	-0.90024	-0.21716	-0.90702	-0.21639	-0.9125	-0.21569	-0.91701	-0.21502	-0.92078	-0.21452	-0.92397	-0.21407
-0.70732	--	-0.69994	--	-0.69145	--	-0.68032	--	-0.66601	--	-0.6478	--	-0.6241	--	-0.59623	--	-0.54455	--	-0.52096	--	-0.56905	--	-0.82101	-0.23202	-0.85125	-0.2242	-0.86921	-0.22051	-0.88151	-0.2181	-0.89052	-0.21651	-0.89739	-0.21549	-0.90294	-0.21458	-0.90746	-0.21384	-0.91125	-0.21321	-0.91447	-0.21265
-0.70157	--	-0.69431	--	-0.68588	--	-0.67507	--	-0.66104	--	-0.64309	--	-0.61969	--	-0.59205	--	-0.54081	--	-0.51756	--	-0.56504	--	-0.8085	-0.23537	-0.84049	-0.22534	-0.859	-0.22082	-0.8716	-0.21788	-0.88073	-0.21601	-0.88772	-0.21469	-0.89331	-0.21363	-0.89787	-0.21274	-0.90171	-0.21196	-0.90494	-0.2113
-0.69585	--	-0.6888	--	-0.68051	--	-0.66985	--	-0.65606	--	-0.63826	--	-0.61503	--	-0.58776	--	-0.53724	--	-0.51403	--	-0.56113	--	-0.60224	--	-0.82942	-0.227	-0.84863	-0.22143	-0.86156	-0.21792	-0.87087	-0.21567	-0.87798	-0.21406	-0.88365	-0.21276	-0.88825	-0.21173	-0.89212	-0.21081	-0.89541	-0.20997
-0.6901	--	-0.68307	--	-0.67495	--	-0.66463	--	-0.65103	--	-0.63331	--	-0.61033	--	-0.58347	--	-0.5335	--	-0.51066	--	-0.55682	--	-0.59766	--	-0.818	-0.22922	-0.83809	-0.22237	-0.85138	-0.21823	-0.86095	-0.21547	-0.86817	-0.21358	-0.87394	-0.21203	-0.87859	-0.21082	-0.88248	-0.20982	-0.88581	-0.20881
-0.68428	--	-0.67749	--	-0.66943	--	-0.65927	--	-0.64576	--	-0.62856	--	-0.6056	--	-0.57902	--	-0.52995	--	-0.50713	--	-0.55281	--	-0.59301	--	-0.80612	-0.23217	-0.82731	-0.22374	-0.84109	-0.21876	-0.85092	-0.2155	-0.8583	-0.21325	-0.86416	-0.21145	-0.86889	-0.21004	-0.87283	-0.20884	-0.87619	-0.20772
-0.67864	--	-0.6719	--	-0.66401	--	-0.65382	--	-0.64061	--	-0.62356	--	-0.60111	--	-0.57458	--	-0.52657	--	-0.50365	--	-0.54879	--	-0.58863	--	-0.79357	-0.2362	-0.81626	-0.22558	-0.83063	-0.21963	-0.84079	-0.21574	-0.84835	-0.2131	-0.85433	-0.21102	-0.85913	-0.20938	-0.86314	-0.20798	-0.86654	-0.20672
-0.67287	--	-0.66617	--	-0.65843	--	-0.64861	--	-0.63536	--	-0.61859	--	-0.59636	--	-0.57048	--	-0.52274	--	-0.49988	--	-0.54476	--	-0.58415	--	-0.61199	--	-0.80481	-0.22816	-0.81999	-0.22088	-0.83053	-0.21625	-0.83832	-0.21313	-0.84443	-0.21073	-0.84934	-0.20882	-0.85341	-0.20725	-0.85685	-0.20582
-0.66717	--	-0.66052	--	-0.65303	--	-0.64325	--	-0.63028	--	-0.61361	--	-0.59155	--	-0.56615	--	-0.519	--	-0.49662	--	-0.54061	--	-0.57955	--	-0.60702	--	-0.79296	-0.23148	-0.8091	-0.22262	-0.82011	-0.21713	-0.82819	-0.21339	-0.83446	-0.21063	-0.83949	-0.20841	-0.84362	-0.20665	-0.84713	-0.20502
-0.66132	--	-0.6549	--	-0.64729	--	-0.63782	--	-0.62528	--	-0.6088	--	-0.58705	--	-0.56158	--	-0.51535	--	-0.49329	--	-0.53651	--	-0.57506	--	-0.60188	--	-0.78043	-0.23602	-0.79793	-0.22493	-0.80955	-0.2183	-0.81794	-0.21395	-0.82438	-0.21079	-0.82955	-0.20822	-0.83378	-0.20618	-0.83737	-0.20434
-0.6555	--	-0.64926	--	-0.64182	--	-0.63235	--	-0.61989	--	-0.60376	--	-0.58237	--	-0.5573	--	-0.51166	--	-0.48939	--	-0.53239	--	-0.57043	--	-0.59702	--	-0.61565	--	-0.78638	-0.22798	-0.79875	-0.22001	-0.80756	-0.21479	-0.81424	-0.2111	-0.81956	-0.20818	-0.82391	-0.20583	-0.82754	-0.20383
-0.64975	--	-0.64341	--	-0.63627	--	-0.62689	--	-0.61466	--	-0.59861	--	-0.57757	--	-0.55277	--	-0.50793	--	-0.48586	--	-0.52829	--	-0.56586	--	-0.5923	--	-0.61043	--	-0.77438	-0.23195	-0.78774	-0.22215	-0.79701	-0.21604	-0.80399	-0.21171	-0.80947	-0.20838	-0.81395	-0.2057	-0.81767	-0.20344
-0.64383	--	-0.63777	--	-0.63065	--	-0.62156	--	-0.60938	--	-0.59367	--	-0.57276	--	-0.54814	--	-0.50411	--	-0.48221	--	-0.52392	--	-0.56134	--	-0.58749	--	-0.60493	--	-0.6177	--	-0.77635	-0.22513	-0.7863	-0.21766	-0.79359	-0.21265	-0.79929	-0.20883	-0.80392	-0.20575	-0.80774	-0.20323
-0.63803	--	-0.63203	--	-0.62504	--	-0.61606	--	-0.60404	--	-0.58854	--	-0.56795	--	-0.54369	--	-0.50032	--	-0.47863	--	-0.51983	--	-0.5568	--	-0.58247	--	-0.59966	--	-0.6119	--	-0.76463	-0.22885	-0.7753	-0.21995	-0.78304	-0.21398	-0.78899	-0.20956	-0.79379	-0.20607	-0.79774	-0.20321
-0.63211	--	-0.62623	--	-0.61918	--	-0.61044	--	-0.59872	--	-0.58346	--	-0.56312	--	-0.53926	--	-0.49641	--	-0.47479	--	-0.51587	--	-0.55238	--	-0.57761	--	-0.59458	--	-0.60632	--	-0.75228	-0.23389	-0.76404	-0.22284	-0.77231	-0.21575	-0.77857	-0.21065	-0.78357	-0.20666	-0.78767	-0.20339
-0.62608	--	-0.62031	--	-0.61353	--	-0.60495	--	-0.59334	--	-0.57828	--	-0.55833	--	-0.53461	--	-0.49248	--	-0.47109	--	-0.5115	--	-0.5477	--	-0.57256	--	-0.5893	--	-0.60068	--	-0.60922	--	-0.75243	-0.22655	-0.76133	-0.21812	-0.76797	-0.21215	-0.77323	-0.20756	-0.77751	-0.20382
-0.62005	--	-0.61448	--	-0.60784	--	-0.5993	--	-0.58791	--	-0.57311	--	-0.55347	--	-0.53006	--	-0.48843	--	-0.46748	--	-0.50738	--	-0.54304	--	-0.56756	--	-0.58401	--	-0.59531	--	-0.60286	--	-0.74032	-0.23139	-0.75006	-0.22122	-0.75719	-0.21415	-0.76275	-0.20881	-0.76725	-0.20454
-0.61412	--	-0.60856	--	-0.60201	--	-0.59371	--	-0.58254	--	-0.568	--	-0.54853	--	-0.52523	--	-0.48457	--	-0.46367	--	-0.50317	--	-0.53842	--	-0.56251	--	-0.5788	--	-0.58969	--	-0.59706	--	-0.66155	--	-0.73847	-0.22511	-0.7462	-0.2167	-0.75213	-0.21049	-0.75686	-0.20561
-0.60808	--	-0.60262	--	-0.59631	--	-0.58806	--	-0.5771	--	-0.5628	--	-0.54353	--	-0.52073	--	-0.48061	--	-0.45997	--	-0.49885	--	-0.53367	--	-0.55764	--	-0.57377	--	-0.58434	--	-0.59125	--	-0.59878	--	-0.6909	--	-0.73488	-0.22008	-0.74131	-0.21268	-0.74635	-0.20704
-0.60209	--	-0.59666	--	-0.59048	--	-0.5823	--	-0.57152	--	-0.55774	--	-0.53868	--	-0.51611	--	-0.47676	--	-0.45635	--	-0.49436	--	-0.52911	--	-0.5525	--	-0.56859	--	-0.57899	--	-0.58553	--	-0.59133	--	-0.67957	--	-0.72322	-0.22435	-0.73025	-0.21552	-0.73567	-0.20894
-0.59605	--	-0.59078	--	-0.58458	--	-0.57662	--	-0.56613	--	-0.55244	--	-0.5337	--	-0.51131	--	-0.47259	--	-0.4526	--	-0.49013	--	-0.52435	--	-0.54769	--	-0.56336	--	-0.5737	--	-0.57999	--	-0.58517	--	-0.66777	--	-0.68022	--	-0.71896	-0.21898	-0.72477	-0.21143
-0.58998	--	-0.58477	--	-0.57872	--	-0.57081	--	-0.56058	--	-0.54688	--	-0.52861	--	-0.50656	--	-0.46861	--	-0.44884	--	-0.48557	--	-0.51965	--	-0.54269	--	-0.55802	--	-0.56828	--	-0.57439	--	-0.57922	--	-0.58695	--	-0.66904	--	-0.70726	-0.22356	-0.71365	-0.21458
-0.58393	--	-0.57868	--	-0.5727	--	-0.56507	--	-0.55492	--	-0.54156	--	-0.52358	--	-0.50186	--	-0.46457	--	-0.44506	--	-0.48127	--	-0.5148	--	-0.53748	--	-0.55297	--	-0.56281	--	-0.56891	--	-0.5734	--	-0.5782	--	-0.65753	--	-0.66808	--	-0.70221	-0.21858
-0.57779	--	-0.5727	--	-0.56688	--	-0.55923	--	-0.54943	--	-0.53632	--	-0.51847	--	-0.49713	--	-0.46032	--	-0.44115	--	-0.47702	--	-0.5101	--	-0.53237	--	-0.54783	--	-0.55738	--	-0.56329	--	-0.56762	--	-0.57195	--	-0.64551	--	-0.65706	--	-0.66526	--
-0.57156	--	-0.56654	--	-0.5609	--	-0.55345	--	-0.54376	--	-0.53089	--	-0.51359	--	-0.49237	--	-0.45628	--	-0.43751	--	-0.47271	--	-0.50525	--	-0.52726	--	-0.54241	--	-0.55195	--	-0.55776	--	-0.562	--	-0.56586	--	-0.57054	--	-0.64575	--	-0.65449	--
-0.56532	--	-0.56044	--	-0.55492	--	-0.54758	--	-0.53814	--	-0.52555	--	-0.50837	--	-0.48772	--	-0.4523	--	-0.43358	--	-0.46817	--	-0.50054	--	-0.52226	--	-0.53713	--	-0.54654	--	-0.55229	--	-0.55637	--	-0.55987	--	-0.56393	--	-0.63403	--	-0.64355	--
-0.55908	--	-0.55432	--	-0.54895	--	-0.54185	--	-0.53248	--	-0.51999	--	-0.50327	--	-0.48294	--	-0.44808	--	-0.42944	--	-0.46373	--	-0.49556	--	-0.51718	--	-0.53167	--	-0.54099	--	-0.54672	--	-0.55067	--	-0.55412	--	-0.55761	--	-0.62106	--	-0.63237	--
-0.55289	--	-0.5482	--	-0.54289	--	-0.53589	--	-0.52677	--	-0.5145	--	-0.49795	--	-0.47803	--	-0.44388	--	-0.42557	--	-0.45924	--	-0.49042	--	-0.51195	--	-0.52617	--	-0.53558	--	-0.54116	--	-0.5451	--	-0.54834	--	-0.55146	--	-0.5545	--	-0.62074	--
-0.5467	--	-0.54203	--	-0.53682	--	-0.53001	--	-0.521	--	-0.50898	--	-0.49272	--	-0.47317	--	-0.43989	--	-0.42158	--	-0.45464	--	-0.48558	--	-0.5067	--	-0.52084	--	-0.53	--	-0.53574	--	-0.53935	--	-0.54259	--	-0.54546	--	-0.54797	--	-0.60803	--
-0.54037	--	-0.53588	--	-0.53075	--	-0.52406	--	-0.51522	--	-0.50355	--	-0.48782	--	-0.46826	--	-0.43559	--	-0.41767	--	-0.45016	--	-0.48057	--	-0.50143	--	-0.51545	--	-0.52457	--	-0.52998	--	-0.53368	--	-0.5368	--	-0.53963	--	-0.54175	--	-0.54447	--
-0.53409	--	-0.52963	--	-0.52464	--	-0.51812	--	-0.50944	--	-0.498	--	-0.48237	--	-0.46332	--	-0.4313	--	-0.41359	--	-0.44555	--	-0.47563	--	-0.49613	--	-0.50991	--	-0.51896	--	-0.52439	--	-0.52808	--	-0.53103	--	-0.53369	--	-0.53558	--	-0.53778	--
-0.52772	--	-0.52343	--	-0.51851	--	-0.51216	--	-0.5036	--	-0.49238	--	-0.47714	--	-0.45842	--	-0.42703	--	-0.4098	--	-0.44102	--	-0.47055	--	-0.49077	--	-0.50429	--	-0.51329	--	-0.51858	--	-0.52241	--	-0.52533	--	-0.52792	--	-0.52953	--	-0.5314	--
-0.52133	--	-0.51716	--	-0.51236	--	-0.50618	--	-0.49774	--	-0.48687	--	-0.47186	--	-0.45347	--	-0.42274	--	-0.40568	--	-0.43638	--	-0.46552	--	-0.48545	--	-0.4986	--	-0.50755	--	-0.51294	--	-0.51668	--	-0.51958	--	-0.52204	--	-0.52355	--	-0.52508	--
-0.515	--	-0.51087	--	-0.50615	--	-0.50004	--	-0.49205	--	-0.48115	--	-0.46652	--	-0.44843	--	-0.41843	--	-0.40142	--	-0.43173	--	-0.46035	--	-0.47999	--	-0.49303	--	-0.50174	--	-0.50715	--	-0.51086	--	-0.51367	--	-0.51616	--	-0.51762	--	-0.51897	--
-0.5085	--	-0.50452	--	-0.49996	--	-0.494	--	-0.48605	--	-0.47549	--	-0.46124	--	-0.4435	--	-0.41403	--	-0.39749	--	-0.42705	--	-0.45528	--	-0.47459	--	-0.48742	--	-0.49605	--	-0.50137	--	-0.50501	--	-0.50792	--	-0.51028	--	-0.51158	--	-0.51293	--
-0.50213	--	-0.49825	--	-0.49378	--	-0.48792	--	-0.48019	--	-0.46984	--	-0.45577	--	-0.43838	--	-0.40961	--	-0.3934	--	-0.42234	--	-0.45016	--	-0.46897	--	-0.48169	--	-0.49011	--	-0.4956	--	-0.49913	--	-0.50204	--	-0.50435	--	-0.50567	--	-0.50687	--
-0.49568	--	-0.49188	--	-0.48756	--	-0.4818	--	-0.47424	--	-0.46417	--	-0.45036	--	-0.43338	--	-0.40508	--	-0.38913	--	-0.41765	--	-0.44502	--	-0.46346	--	-0.47595	--	-0.48429	--	-0.48972	--	-0.49325	--	-0.49608	--	-0.49821	--	-0.49969	--	-0.5008	--
-0.48922	--	-0.4855	--	-0.48129	--	-0.47566	--	-0.46831	--	-0.45843	--	-0.44492	--	-0.42822	--	-0.40061	--	-0.38488	--	-0.41298	--	-0.43957	--	-0.45786	--	-0.47023	--	-0.47838	--	-0.48373	--	-0.48731	--	-0.49003	--	-0.49232	--	-0.49376	--	-0.49478	--
-0.48272	--	-0.47912	--	-0.47494	--	-0.46948	--	-0.46236	--	-0.4526	--	-0.43954	--	-0.42318	--	-0.39617	--	-0.38099	--	-0.40824	--	-0.43422	--	-0.45224	--	-0.46441	--	-0.47247	--	-0.47774	--	-0.48122	--	-0.48408	--	-0.48623	--	-0.48771	--	-0.4887	--
-0.47626	--	-0.47271	--	-0.46869	--	-0.46329	--	-0.45639	--	-0.4468	--	-0.43409	--	-0.41802	--	-0.39167	--	-0.37663	--	-0.40344	--	-0.42903	--	-0.44657	--	-0.45853	--	-0.46647	--	-0.47174	--	-0.4752	--	-0.47799	--	-0.48014	--	-0.48159	--	-0.48254	--
-0.46973	--	-0.46625	--	-0.46237	--	-0.45711	--	-0.45031	--	-0.44102	--	-0.4286	--	-0.4129	--	-0.38708	--	-0.3725	--	-0.3985	--	-0.42365	--	-0.44086	--	-0.45262	--	-0.46043	--	-0.46559	--	-0.46905	--	-0.47192	--	-0.47402	--	-0.47546	--	-0.47641	--
-0.46324	--	-0.45984	--	-0.45603	--	-0.45083	--	-0.44425	--	-0.43518	--	-0.42304	--	-0.40762	--	-0.38253	--	-0.36827	--	-0.39384	--	-0.4184	--	-0.43518	--	-0.44673	--	-0.4543	--	-0.45946	--	-0.46286	--	-0.4657	--	-0.46788	--	-0.46922	--	-0.47017	--
-0.45666	--	-0.45334	--	-0.44953	--	-0.44462	--	-0.43813	--	-0.42931	--	-0.41743	--	-0.40245	--	-0.37796	--	-0.36398	--	-0.389	--	-0.41299	--	-0.4295	--	-0.44071	--	-0.44824	--	-0.45326	--	-0.4567	--	-0.45947	--	-0.46158	--	-0.46301	--	-0.46395	--
-0.45001	--	-0.44681	--	-0.44317	--	-0.43836	--	-0.43202	--	-0.42354	--	-0.41188	--	-0.3972	--	-0.37331	--	-0.35962	--	-0.38396	--	-0.40756	--	-0.42377	--	-0.43476	--	-0.44211	--	-0.44698	--	-0.45039	--	-0.45315	--	-0.4553	--	-0.4567	--	-0.45761	--
-0.44337	--	-0.44031	--	-0.43674	--	-0.43205	--	-0.42591	--	-0.41759	--	-0.40625	--	-0.39195	--	-0.3686	--	-0.3554	--	-0.37914	--	-0.4021	--	-0.4179	--	-0.42855	--	-0.43593	--	-0.44074	--	-0.44402	--	-0.44679	--	-0.44889	--	-0.45036	--	-0.45125	--
-0.43668	--	-0.43378	--	-0.43025	--	-0.42566	--	-0.41976	--	-0.41173	--	-0.40063	--	-0.38653	--	-0.36396	--	-0.35084	--	-0.37412	--	-0.39661	--	-0.41197	--	-0.42252	--	-0.42966	--	-0.4344	--	-0.43766	--	-0.44043	--	-0.44248	--	-0.44393	--	-0.44481	--
-0.43003	--	-0.42718	--	-0.42378	--	-0.41933	--	-0.41357	--	-0.40572	--	-0.39498	--	-0.3813	--	-0.35921	--	-0.34661	--	-0.36925	--	-0.39108	--	-0.40609	--	-0.41637	--	-0.42328	--	-0.42801	--	-0.43114	--	-0.43398	--	-0.43594	--	-0.43735	--	-0.43833	--
-0.42333	--	-0.42057	--	-0.41731	--	-0.41301	--	-0.40728	--	-0.39967	--	-0.38928	--	-0.37601	--	-0.3545	--	-0.34203	--	-0.36406	--	-0.38554	--	-0.40017	--	-0.41015	--	-0.41694	--	-0.42152	--	-0.42468	--	-0.42743	--	-0.42942	--	-0.43079	--	-0.43173	--
-0.41666	--	-0.41393	--	-0.41076	--	-0.40661	--	-0.40101	--	-0.3937	--	-0.38355	--	-0.37071	--	-0.34968	--	-0.33761	--	-0.35911	--	-0.37983	--	-0.3942	--	-0.40389	--	-0.41056	--	-0.41504	--	-0.41811	--	-0.42077	--	-0.42276	--	-0.42414	--	-0.42504	--
-0.40988	--	-0.40724	--	-0.40413	--	-0.40019	--	-0.39479	--	-0.38766	--	-0.37779	--	-0.36525	--	-0.34485	--	-0.33315	--	-0.35403	--	-0.37431	--	-0.38818	--	-0.39758	--	-0.40417	--	-0.40847	--	-0.41147	--	-0.41408	--	-0.41606	--	-0.41741	--	-0.41836	--
-0.40312	--	-0.4006	--	-0.39754	--	-0.39373	--	-0.38858	--	-0.38151	--	-0.37201	--	-0.35991	--	-0.34	--	-0.32854	--	-0.34887	--	-0.36874	--	-0.38208	--	-0.39124	--	-0.39758	--	-0.40189	--	-0.4048	--	-0.40733	--	-0.40927	--	-0.41059	--	-0.41154	--
-0.39627	--	-0.39389	--	-0.3909	--	-0.38721	--	-0.38222	--	-0.37544	--	-0.36624	--	-0.35433	--	-0.33517	--	-0.32395	--	-0.34379	--	-0.36299	--	-0.37599	--	-0.38494	--	-0.39109	--	-0.39528	--	-0.39809	--	-0.40058	--	-0.40244	--	-0.40371	--	-0.40461	--
-0.38943	--	-0.38712	--	-0.38426	--	-0.38069	--	-0.37587	--	-0.36932	--	-0.36042	--	-0.34884	--	-0.33014	--	-0.31926	--	-0.33861	--	-0.35727	--	-0.36992	--	-0.37853	--	-0.38447	--	-0.3886	--	-0.39133	--	-0.39371	--	-0.3955	--	-0.39679	--	-0.39763	--
-0.3825	--	-0.38033	--	-0.37762	--	-0.37415	--	-0.36953	--	-0.36316	--	-0.35451	--	-0.34326	--	-0.32522	--	-0.31474	--	-0.33334	--	-0.35146	--	-0.36378	--	-0.37212	--	-0.37786	--	-0.38177	--	-0.38451	--	-0.38681	--	-0.38849	--	-0.38975	--	-0.39054	--
-0.37562	--	-0.37351	--	-0.37093	--	-0.36756	--	-0.36313	--	-0.35698	--	-0.34858	--	-0.33771	--	-0.32015	--	-0.31	--	-0.32809	--	-0.34565	--	-0.35755	--	-0.36562	--	-0.37124	--	-0.37499	--	-0.37761	--	-0.37978	--	-0.38143	--	-0.38265	--	-0.38331	--
-0.36869	--	-0.36658	--	-0.36418	--	-0.36098	--	-0.35661	--	-0.35076	--	-0.34262	--	-0.33211	--	-0.31506	--	-0.30526	--	-0.32282	--	-0.33983	--	-0.35131	--	-0.35906	--	-0.36447	--	-0.36807	--	-0.37064	--	-0.3727	--	-0.37427	--	-0.37541	--	-0.37589	--
-0.3617	--	-0.35974	--	-0.35739	--	-0.35432	--	-0.35015	--	-0.34452	--	-0.33669	--	-0.32644	--	-0.31	--	-0.30042	--	-0.31753	--	-0.33386	--	-0.345	--	-0.35253	--	-0.35769	--	-0.36115	--	-0.36363	--	-0.36557	--	-0.36707	--	-0.36804	--	-0.36826	--
-0.35468	--	-0.35281	--	-0.35056	--	-0.34758	--	-0.34363	--	-0.33819	--	-0.33068	--	-0.32076	--	-0.30483	--	-0.29564	--	-0.31209	--	-0.32796	--	-0.33865	--	-0.34588	--	-0.35085	--	-0.35418	--	-0.35653	--	-0.35836	--	-0.35975	--	-0.36061	--	-0.36043	--
-0.34757	--	-0.34582	--	-0.34376	--	-0.34088	--	-0.33708	--	-0.33184	--	-0.32464	--	-0.31503	--	-0.29969	--	-0.29066	--	-0.30663	--	-0.32197	--	-0.33226	--	-0.33921	--	-0.34397	--	-0.34708	--	-0.34933	--	-0.35106	--	-0.35236	--	-0.353	--	-0.35231	--
-0.34047	--	-0.3388	--	-0.33682	--	-0.33417	--	-0.33051	--	-0.32543	--	-0.31847	--	-0.30922	--	-0.29448	--	-0.28585	--	-0.30119	--	-0.31584	--	-0.32582	--	-0.33253	--	-0.33701	--	-0.34003	--	-0.34207	--	-0.3437	--	-0.34485	--	-0.34519	--	-0.34399	--
-0.3333	--	-0.33174	--	-0.32986	--	-0.3273	--	-0.32386	--	-0.31902	--	-0.31233	--	-0.3034	--	-0.28919	--	-0.28083	--	-0.29567	--	-0.30982	--	-0.3193	--	-0.32569	--	-0.33001	--	-0.33281	--	-0.33477	--	-0.33623	--	-0.33719	--	-0.33719	--	-0.33552	--
-0.32611	--	-0.32466	--	-0.32286	--	-0.32044	--	-0.31717	--	-0.3125	--	-0.30615	--	-0.2975	--	-0.28387	--	-0.2758	--	-0.29011	--	-0.30368	--	-0.31275	--	-0.31888	--	-0.32294	--	-0.32556	--	-0.32735	--	-0.32868	--	-0.32939	--	-0.32896	--	-0.32691	--
-0.31881	--	-0.31747	--	-0.31583	--	-0.31352	--	-0.31046	--	-0.30604	--	-0.29987	--	-0.29161	--	-0.27842	--	-0.27081	--	-0.28448	--	-0.29748	--	-0.30616	--	-0.31194	--	-0.3158	--	-0.31825	--	-0.31987	--	-0.32103	--	-0.32147	--	-0.32051	--	-0.31823	--
-0.31147	--	-0.31022	--	-0.30871	--	-0.30656	--	-0.30367	--	-0.29947	--	-0.29357	--	-0.28563	--	-0.27296	--	-0.26559	--	-0.27877	--	-0.29127	--	-0.29947	--	-0.30502	--	-0.3086	--	-0.31082	--	-0.3123	--	-0.31325	--	-0.31329	--	-0.31192	--	-0.30951	--
-0.3041	--	-0.30295	--	-0.30157	--	-0.29957	--	-0.2968	--	-0.29281	--	-0.28724	--	-0.27962	--	-0.26746	--	-0.26043	--	-0.27298	--	-0.28492	--	-0.29275	--	-0.29796	--	-0.3013	--	-0.30336	--	-0.30462	--	-0.30532	--	-0.30495	--	-0.30323	--	-0.30077	--
-0.29665	--	-0.29564	--	-0.29436	--	-0.29249	--	-0.28992	--	-0.28614	--	-0.28084	--	-0.27354	--	-0.2619	--	-0.25514	--	-0.26715	--	-0.2786	--	-0.28597	--	-0.29088	--	-0.29391	--	-0.29578	--	-0.29685	--	-0.29722	--	-0.29639	--	-0.29445	--	-0.29205	--
-0.28913	--	-0.28823	--	-0.28708	--	-0.28537	--	-0.28295	--	-0.27943	--	-0.27439	--	-0.26743	--	-0.25627	--	-0.24976	--	-0.2613	--	-0.27214	--	-0.27909	--	-0.28366	--	-0.28648	--	-0.28808	--	-0.28896	--	-0.28894	--	-0.28773	--	-0.28566	--	-0.28336	--
-0.28155	--	-0.28078	--	-0.27974	--	-0.27819	--	-0.27594	--	-0.27263	--	-0.26786	--	-0.26122	--	-0.25054	--	-0.24433	--	-0.2553	--	-0.26562	--	-0.27215	--	-0.27639	--	-0.27889	--	-0.2803	--	-0.2809	--	-0.28048	--	-0.27897	--	-0.27687	--	-0.27469	--
-0.2739	--	-0.27324	--	-0.27234	--	-0.27094	--	-0.26889	--	-0.26581	--	-0.26128	--	-0.25494	--	-0.24476	--	-0.23885	--	-0.24924	--	-0.25902	--	-0.26515	--	-0.269	--	-0.27128	--	-0.27244	--	-0.2727	--	-0.27187	--	-0.27017	--	-0.26811	--	-0.26605	--
-0.26618	--	-0.26564	--	-0.26486	--	-0.26363	--	-0.26172	--	-0.25888	--	-0.25464	--	-0.24858	--	-0.23887	--	-0.23334	--	-0.24314	--	-0.25234	--	-0.25804	--	-0.26155	--	-0.26355	--	-0.26442	--	-0.26433	--	-0.26317	--	-0.26134	--	-0.25935	--	-0.25744	--
-0.2584	--	-0.25797	--	-0.25732	--	-0.25623	--	-0.25451	--	-0.25188	--	-0.24791	--	-0.24222	--	-0.23296	--	-0.22766	--	-0.23694	--	-0.24557	--	-0.25086	--	-0.25402	--	-0.25569	--	-0.2563	--	-0.25581	--	-0.25437	--	-0.25253	--	-0.25064	--	-0.24887	--
-0.25054	--	-0.25021	--	-0.24969	--	-0.24875	--	-0.24724	--	-0.24481	--	-0.24113	--	-0.23574	--	-0.22692	--	-0.22186	--	-0.23062	--	-0.23873	--	-0.24356	--	-0.24636	--	-0.24776	--	-0.24802	--	-0.24717	--	-0.24555	--	-0.24373	--	-0.24195	--	-0.24032	--
-0.24261	--	-0.2424	--	-0.24199	--	-0.2412	--	-0.23986	--	-0.23766	--	-0.23423	--	-0.22916	--	-0.22083	--	-0.21602	--	-0.22425	--	-0.23175	--	-0.23619	--	-0.23865	--	-0.23971	--	-0.23961	--	-0.23842	--	-0.23671	--	-0.23496	--	-0.23331	--	-0.23179	--
-0.23461	--	-0.2345	--	-0.23421	--	-0.23357	--	-0.23241	--	-0.23043	--	-0.22726	--	-0.22249	--	-0.21462	--	-0.21007	--	-0.21776	--	-0.22469	--	-0.22869	--	-0.2308	--	-0.23153	--	-0.23104	--	-0.22963	--	-0.22789	--	-0.22623	--	-0.22468	--	-0.22329	--
-0.22652	--	-0.22652	--	-0.22637	--	-0.22585	--	-0.22486	--	-0.22311	--	-0.2202	--	-0.21574	--	-0.20831	--	-0.20399	--	-0.21113	--	-0.21754	--	-0.22112	--	-0.22285	--	-0.22322	--	-0.22239	--	-0.22081	--	-0.21911	--	-0.21753	--	-0.21609	--	-0.2148	--
-0.21836	--	-0.21847	--	-0.21842	--	-0.21807	--	-0.21724	--	-0.21568	--	-0.21305	--	-0.20888	--	-0.20192	--	-0.19784	--	-0.20444	--	-0.21028	--	-0.21341	--	-0.21479	--	-0.21478	--	-0.21366	--	-0.212	--	-0.21034	--	-0.20886	--	-0.20753	--	-0.20633	--
-0.21011	--	-0.21031	--	-0.21039	--	-0.21018	--	-0.20952	--	-0.20817	--	-0.2058	--	-0.20194	--	-0.19542	--	-0.19155	--	-0.19762	--	-0.20291	--	-0.20561	--	-0.20659	--	-0.20624	--	-0.20488	--	-0.20321	--	-0.20162	--	-0.20023	--	-0.19898	--	-0.19787	--
-0.20175	--	-0.20208	--	-0.20226	--	-0.2022	--	-0.20171	--	-0.20056	--	-0.19843	--	-0.19489	--	-0.18879	--	-0.18513	--	-0.19069	--	-0.19541	--	-0.1977	--	-0.19831	--	-0.1976	--	-0.19609	--	-0.19444	--	-0.19293	--	-0.19163	--	-0.19046	--	-0.18945	--
-0.19325	--	-0.19374	--	-0.19405	--	-0.19412	--	-0.19377	--	-0.19285	--	-0.19098	--	-0.18771	--	-0.18203	--	-0.17857	--	-0.18359	--	-0.1878	--	-0.18965	--	-0.18989	--	-0.1889	--	-0.18731	--	-0.1857	--	-0.18428	--	-0.18305	--	-0.18196	--	-0.18101	--
-0.1846	--	-0.1853	--	-0.18575	--	-0.18594	--	-0.18576	--	-0.18503	--	-0.1834	--	-0.18042	--	-0.17514	--	-0.17185	--	-0.1764	--	-0.18008	--	-0.18151	--	-0.18138	--	-0.18017	--	-0.17855	--	-0.177	--	-0.17564	--	-0.1745	--	-0.17348	--	-0.1726	--
-0.17582	--	-0.17673	--	-0.17734	--	-0.17766	--	-0.17764	--	-0.1771	--	-0.17569	--	-0.17301	--	-0.16812	--	-0.16501	--	-0.16905	--	-0.17223	--	-0.17326	--	-0.17278	--	-0.17142	--	-0.16983	--	-0.16833	--	-0.16705	--	-0.16598	--	-0.16502	--	-0.1642	--
-0.16689	--	-0.16802	--	-0.16882	--	-0.16929	--	-0.16941	--	-0.16904	--	-0.16787	--	-0.16546	--	-0.16094	--	-0.15801	--	-0.16157	--	-0.16425	--	-0.16489	--	-0.16413	--	-0.16268	--	-0.16113	--	-0.15971	--	-0.1585	--	-0.15749	--	-0.15659	--	-0.15581	--
-0.15787	--	-0.15919	--	-0.16018	--	-0.16081	--	-0.16107	--	-0.16088	--	-0.15993	--	-0.1578	--	-0.15363	--	-0.15085	--	-0.15394	--	-0.15616	--	-0.15643	--	-0.15544	--	-0.15397	--	-0.15247	--	-0.15111	--	-0.14997	--	-0.14902	--	-0.14818	--	-0.14745	--
-0.14877	--	-0.15024	--	-0.15142	--	-0.15222	--	-0.15263	--	-0.1526	--	-0.15186	--	-0.14998	--	-0.14619	--	-0.14355	--	-0.14619	--	-0.14795	--	-0.14789	--	-0.14675	--	-0.14528	--	-0.14383	--	-0.14255	--	-0.14147	--	-0.14057	--	-0.13978	--	-0.13911	--
-0.13965	--	-0.14121	--	-0.14255	--	-0.14351	--	-0.14408	--	-0.1442	--	-0.14366	--	-0.14203	--	-0.13857	--	-0.13609	--	-0.13828	--	-0.13962	--	-0.13928	--	-0.13805	--	-0.13662	--	-0.13524	--	-0.13402	--	-0.133	--	-0.13215	--	-0.13141	--	-0.13077	--
-0.13051	--	-0.13212	--	-0.13357	--	-0.13469	--	-0.13541	--	-0.13569	--	-0.13534	--	-0.13394	--	-0.13083	--	-0.12847	--	-0.13025	--	-0.1312	--	-0.13064	--	-0.12937	--	-0.12798	--	-0.12667	--	-0.12552	--	-0.12456	--	-0.12376	--	-0.12307	--	-0.12248	--
-0.12138	--	-0.123	--	-0.12453	--	-0.12578	--	-0.12664	--	-0.12707	--	-0.12689	--	-0.12572	--	-0.12292	--	-0.12067	--	-0.12208	--	-0.12269	--	-0.12197	--	-0.1207	--	-0.11938	--	-0.11814	--	-0.11706	--	-0.11615	--	-0.11539	--	-0.11474	--	-0.1142	--
-0.11229	--	-0.11388	--	-0.11543	--	-0.11678	--	-0.11777	--	-0.11833	--	-0.11831	--	-0.11736	--	-0.11486	--	-0.11273	--	-0.11378	--	-0.1141	--	-0.11329	--	-0.11205	--	-0.1108	--	-0.10963	--	-0.10861	--	-0.10775	--	-0.10705	--	-0.10645	--	-0.10594	--
-0.10325	--	-0.10478	--	-0.10632	--	-0.10771	--	-0.1088	--	-0.10949	--	-0.10962	--	-0.10886	--	-0.10665	--	-0.10465	--	-0.10538	--	-0.10547	--	-0.10461	--	-0.10342	--	-0.10225	--	-0.10115	--	-0.10019	--	-0.0994	--	-0.09874	--	-0.09818	--	-0.09772	--
-0.09427	--	-0.09572	--	-0.09721	--	-0.09861	--	-0.09977	--	-0.10056	--	-0.10081	--	-0.10024	--	-0.0983	--	-0.09641	--	-0.09687	--	-0.09679	--	-0.09593	--	-0.09481	--	-0.09371	--	-0.09269	--	-0.0918	--	-0.09106	--	-0.09045	--	-0.08993	--	-0.08952	--
-0.08536	--	-0.08672	--	-0.08813	--	-0.08949	--	-0.09067	--	-0.09154	--	-0.09191	--	-0.0915	--	-0.08981	--	-0.08804	--	-0.08828	--	-0.08808	--	-0.08725	--	-0.08621	--	-0.0852	--	-0.08425	--	-0.08342	--	-0.08274	--	-0.08219	--	-0.08171	--	-0.08133	--
-0.07652	--	-0.07776	--	-0.07908	--	-0.08038	--	-0.08155	--	-0.08245	--	-0.08291	--	-0.08265	--	-0.0812	--	-0.07955	--	-0.07962	--	-0.07935	--	-0.07857	--	-0.07763	--	-0.0767	--	-0.07584	--	-0.07507	--	-0.07444	--	-0.07394	--	-0.07351	--	-0.07316	--
-0.06775	--	-0.06887	--	-0.07008	--	-0.07129	--	-0.07241	--	-0.07332	--	-0.07383	--	-0.0737	--	-0.07246	--	-0.07096	--	-0.0709	--	-0.0706	--	-0.06989	--	-0.06904	--	-0.0682	--	-0.06742	--	-0.06674	--	-0.06617	--	-0.06571	--	-0.06533	--	-0.06502	--
-0.05905	--	-0.06005	--	-0.06113	--	-0.06223	--	-0.06326	--	-0.06414	--	-0.06469	--	-0.06466	--	-0.06363	--	-0.06227	--	-0.06214	--	-0.06184	--	-0.0612	--	-0.06045	--	-0.05971	--	-0.05901	--	-0.05841	--	-0.05791	--	-0.0575	--	-0.05716	--	-0.05689	--
-0.05042	--	-0.05129	--	-0.05223	--	-0.0532	--	-0.05414	--	-0.05496	--	-0.0555	--	-0.05554	--	-0.0547	--	-0.0535	--	-0.05333	--	-0.05306	--	-0.05251	--	-0.05186	--	-0.05122	--	-0.05062	--	-0.05009	--	-0.04965	--	-0.04929	--	-0.049	--	-0.04877	--
-0.04187	--	-0.04259	--	-0.04339	--	-0.04422	--	-0.04503	--	-0.04576	--	-0.04627	--	-0.04636	--	-0.04569	--	-0.04467	--	-0.0445	--	-0.04426	--	-0.04381	--	-0.04326	--	-0.04272	--	-0.04221	--	-0.04177	--	-0.0414	--	-0.0411	--	-0.04085	--	-0.04066	--
-0.03338	--	-0.03396	--	-0.03461	--	-0.03529	--	-0.03595	--	-0.03657	--	-0.03702	--	-0.03713	--	-0.03662	--	-0.03579	--	-0.03563	--	-0.03545	--	-0.03508	--	-0.03465	--	-0.03421	--	-0.03381	--	-0.03344	--	-0.03315	--	-0.0329	--	-0.0327	--	-0.03254	--
-0.02495	--	-0.02539	--	-0.02588	--	-0.02639	--	-0.02691	--	-0.02739	--	-0.02776	--	-0.02787	--	-0.02749	--	-0.02687	--	-0.02675	--	-0.02661	--	-0.02634	--	-0.02602	--	-0.02569	--	-0.02538	--	-0.02511	--	-0.02488	--	-0.02469	--	-0.02454	--	-0.02442	--
-0.01657	--	-0.01687	--	-0.0172	--	-0.01755	--	-0.0179	--	-0.01823	--	-0.01849	--	-0.01858	--	-0.01834	--	-0.01791	--	-0.01784	--	-0.01775	--	-0.01758	--	-0.01736	--	-0.01714	--	-0.01694	--	-0.01676	--	-0.0166	--	-0.01648	--	-0.01637	--	-0.01629	--
-0.00825	--	-0.0084	--	-0.00856	--	-0.00874	--	-0.00892	--	-0.00909	--	-0.00923	--	-0.00927	--	-0.00915	--	-0.00894	--	-0.00891	--	-0.00887	--	-0.00879	--	-0.00868	--	-0.00857	--	-0.00847	--	-0.00838	--	-0.0083	--	-0.00824	--	-0.00818	--	-0.00814	--
3.03088e-05	-6.9e-05	2.68585e-05	-5.8e-05	2.4027e-05	-5.1e-05	2.68777e-05	-5.3e-05	2.84903e-05	-4.8e-05	2.32199e-05	-3.8e-05	2.64029e-05	-3.6e-05	2.92208e-05	-3.4e-05	3.75017e-05	-3.4e-05	5.15904e-05	-4.2e-05	4.1894e-05	-4.2e-05	3.44219e-05	-4.5e-05	3.59128e-05	-5.6e-05	2.95235e-05	-5.6e-05	3.10312e-05	-6.3e-05	3.24185e-05	-6.5e-05	2.85564e-05	-7e-05	2.86087e-05	-7.2e-05	3.24137e-05	-8.3e-05	3.44667e-05	-8.7e-05	2.84742e-05	-8.5e-05
0.00827	0.00394	0.00841	0.00343	0.00858	0.00289	0.00876	0.00237	0.00894	0.00185	0.00912	0.00138	0.00926	0.001	0.00934	0.000748	0.00924	0.000675	0.00904	0.000778	0.00901	0.00102	0.00897	0.00135	0.00889	0.00174	0.00878	0.00216	0.00867	0.00261	0.00857	0.00306	0.00848	0.00349	0.0084	0.0039	0.00833	0.00428	0.00828	0.00461	0.00823	0.00492
0.01647	0.00803	0.01676	0.007	0.01709	0.00593	0.01745	0.00484	0.01783	0.0038	0.01819	0.00285	0.01849	0.00207	0.01862	0.00156	0.01841	0.00141	0.01804	0.0016	0.01799	0.00206	0.01793	0.0027	0.01778	0.00346	0.01757	0.00431	0.01736	0.00519	0.01715	0.00609	0.01697	0.00695	0.0168	0.00777	0.01668	0.00851	0.01656	0.0092	0.01647	0.00983
0.02465	0.01218	0.02508	0.01063	0.02558	0.00902	0.02612	0.00738	0.02668	0.00579	0.02723	0.00434	0.02769	0.00316	0.02788	0.00239	0.02757	0.00215	0.02701	0.00243	0.02698	0.00309	0.02691	0.00403	0.0267	0.00514	0.02641	0.00638	0.02609	0.00768	0.02578	0.009	0.02551	0.01029	0.02526	0.01151	0.02506	0.01264	0.0249	0.01367	0.02476	0.01462
0.0328	0.01639	0.03337	0.01432	0.03403	0.01217	0.03476	0.00997	0.03552	0.00784	0.03626	0.00588	0.03686	0.00428	0.03711	0.00326	0.03668	0.00294	0.03597	0.00328	0.03598	0.00412	0.03592	0.00533	0.03566	0.00676	0.03528	0.00838	0.03488	0.01007	0.03447	0.01181	0.0341	0.01351	0.03378	0.01512	0.03351	0.01661	0.03328	0.018	0.03309	0.01927
0.04094	0.02064	0.04164	0.01806	0.04247	0.01536	0.04337	0.01261	0.04433	0.00992	0.04526	0.00745	0.04601	0.00545	0.04629	0.00418	0.04573	0.00378	0.04487	0.00417	0.04496	0.00516	0.04495	0.00659	0.04465	0.00833	0.0442	0.01028	0.04371	0.01236	0.04321	0.01449	0.04276	0.01658	0.04235	0.01859	0.04201	0.02043	0.04172	0.02217	0.04148	0.02375
0.04907	0.02491	0.0499	0.02182	0.05089	0.01859	0.05197	0.01528	0.05312	0.01203	0.05424	0.00905	0.05513	0.00666	0.05543	0.00516	0.05472	0.00468	0.05372	0.0051	0.05393	0.00621	0.05398	0.00785	0.05368	0.00984	0.05317	0.01211	0.0526	0.01453	0.05202	0.01704	0.05147	0.01952	0.05099	0.02189	0.05058	0.02409	0.05023	0.02616	0.04993	0.02806
0.05719	0.0292	0.05815	0.02561	0.05929	0.02185	0.06055	0.01798	0.06189	0.01418	0.0632	0.01069	0.06421	0.00792	0.06449	0.00622	0.06362	0.00565	0.0625	0.00609	0.06286	0.0073	0.06301	0.0091	0.06272	0.01132	0.06218	0.01386	0.06154	0.01661	0.06088	0.01946	0.06026	0.02229	0.0597	0.02502	0.05922	0.02757	0.05881	0.02997	0.05846	0.03217
0.06531	0.03348	0.0664	0.02941	0.06769	0.02512	0.06913	0.0207	0.07065	0.01635	0.07214	0.01237	0.07323	0.00926	0.07348	0.00737	0.07243	0.00672	0.07119	0.00716	0.07173	0.00845	0.07203	0.01038	0.07179	0.01276	0.07123	0.01554	0.07054	0.01856	0.06981	0.02175	0.06911	0.02491	0.06848	0.02797	0.06794	0.03086	0.06746	0.03358	0.06705	0.0361
0.07343	0.03777	0.07464	0.03321	0.07608	0.0284	0.07769	0.02344	0.07941	0.01854	0.08105	0.01408	0.0822	0.01067	0.08238	0.00861	0.08114	0.00787	0.07976	0.00832	0.08054	0.00966	0.08102	0.01169	0.08085	0.01422	0.08031	0.01717	0.07959	0.02044	0.0788	0.02389	0.07804	0.02736	0.07734	0.03075	0.07672	0.03396	0.07618	0.03698	0.07571	0.03981
0.08156	0.04204	0.08289	0.037	0.08447	0.03169	0.08626	0.02617	0.08815	0.02073	0.08993	0.01584	0.0911	0.01218	0.09118	0.00997	0.08971	0.00914	0.08821	0.00958	0.08925	0.01096	0.08996	0.01306	0.0899	0.01569	0.0894	0.01877	0.08867	0.02223	0.08784	0.02593	0.08703	0.02967	0.08627	0.03334	0.08559	0.03685	0.08499	0.04018	0.08446	0.04329
0.08969	0.04629	0.09115	0.04077	0.09288	0.03495	0.09483	0.02891	0.09689	0.02295	0.09877	0.01768	0.09991	0.01381	0.09987	0.01147	0.09815	0.01054	0.09651	0.01095	0.09786	0.01237	0.09882	0.01453	0.09892	0.01721	0.0985	0.02037	0.09779	0.02396	0.09694	0.02785	0.09608	0.03183	0.09527	0.03577	0.09454	0.03954	0.09388	0.04316	0.09329	0.04656
0.09785	0.0505	0.09942	0.04452	0.1013	0.03819	0.10341	0.03162	0.10562	0.02518	0.10756	0.01959	0.10864	0.01556	0.10844	0.01309	0.10645	0.01206	0.10466	0.01245	0.10635	0.01391	0.10761	0.0161	0.10789	0.0188	0.10757	0.02201	0.10691	0.02567	0.10607	0.02971	0.10518	0.03388	0.10434	0.03803	0.10355	0.04205	0.10284	0.04593	0.1022	0.04959
0.10601	0.0547	0.10771	0.04822	0.10973	0.0414	0.11199	0.03431	0.11434	0.02743	0.11628	0.0216	0.11726	0.01746	0.1169	0.01485	0.1146	0.0137	0.11264	0.01408	0.11471	0.01557	0.11629	0.0178	0.11678	0.02051	0.1166	0.0237	0.11603	0.0274	0.11522	0.03152	0.11433	0.03582	0.11346	0.04015	0.11264	0.04439	0.11187	0.04851	0.11119	0.0524
0.1142	0.05884	0.11601	0.05191	0.11817	0.04457	0.1206	0.03698	0.12304	0.02972	0.12494	0.02373	0.12577	0.01951	0.1252	0.01678	0.12259	0.0155	0.12046	0.01585	0.12292	0.01737	0.12486	0.01965	0.12559	0.02235	0.12558	0.0255	0.12512	0.02918	0.12437	0.03332	0.12351	0.0377	0.12263	0.04217	0.12178	0.04657	0.12098	0.0509	0.12025	0.05501
0.12241	0.06292	0.12434	0.05553	0.12664	0.04771	0.12921	0.03963	0.13171	0.03206	0.1335	0.026	0.13417	0.02171	0.13338	0.01885	0.13043	0.01744	0.12809	0.01777	0.13101	0.01931	0.13332	0.02163	0.1343	0.02434	0.13448	0.02744	0.13415	0.03106	0.1335	0.03517	0.13269	0.03957	0.13182	0.04412	0.13097	0.04865	0.13014	0.05312	0.12938	0.05743
0.13065	0.06696	0.1327	0.05909	0.13514	0.05078	0.13784	0.04226	0.14033	0.03448	0.14198	0.02841	0.14245	0.02408	0.14142	0.02109	0.1381	0.01953	0.13555	0.01982	0.13893	0.02141	0.14165	0.02379	0.1429	0.0265	0.14328	0.02956	0.14312	0.03308	0.14258	0.03711	0.14185	0.04147	0.14103	0.04604	0.14019	0.05063	0.13936	0.05522	0.13857	0.05968
0.13892	0.0709	0.14109	0.06258	0.14367	0.0538	0.14646	0.04489	0.14889	0.03701	0.15035	0.03099	0.15061	0.02662	0.14932	0.02349	0.1456	0.02177	0.14283	0.02202	0.1467	0.02365	0.14987	0.02609	0.15139	0.02883	0.15199	0.03184	0.152	0.03527	0.1516	0.03918	0.15098	0.04346	0.15022	0.04798	0.14942	0.05258	0.1486	0.05723	0.14781	0.0618
0.14721	0.07482	0.14951	0.066	0.15223	0.05675	0.15508	0.04754	0.15736	0.03969	0.15862	0.03373	0.15864	0.02933	0.15708	0.02604	0.15295	0.02414	0.14992	0.02438	0.15431	0.02607	0.15795	0.02856	0.15979	0.0313	0.16058	0.03432	0.16077	0.03766	0.16054	0.04145	0.16005	0.04557	0.15939	0.05	0.15864	0.05456	0.15786	0.05921	0.15708	0.06383
0.15553	0.07867	0.15796	0.06936	0.16081	0.05966	0.16366	0.05025	0.16576	0.04251	0.16677	0.03666	0.16655	0.03221	0.1647	0.02876	0.16015	0.02666	0.15685	0.02686	0.16177	0.02862	0.1659	0.0312	0.16805	0.03397	0.16908	0.03696	0.16943	0.04027	0.16937	0.04392	0.16903	0.04788	0.16849	0.05216	0.16784	0.05662	0.16711	0.06122	0.16635	0.06584
0.16389	0.08242	0.16646	0.07262	0.16941	0.06253	0.1722	0.05305	0.17407	0.0455	0.17482	0.03975	0.17433	0.03528	0.1722	0.03163	0.16721	0.0293	0.16356	0.02952	0.16908	0.03133	0.17373	0.03398	0.17623	0.03679	0.17748	0.03978	0.17799	0.0431	0.17808	0.04666	0.17792	0.05043	0.17753	0.0545	0.17698	0.0588	0.17632	0.06331	0.17562	0.06788
0.17229	0.08607	0.17499	0.07583	0.17801	0.0654	0.18067	0.05598	0.18227	0.04866	0.18276	0.04301	0.182	0.0385	0.17957	0.03464	0.1741	0.0321	0.17014	0.03228	0.17625	0.03418	0.18143	0.03694	0.18428	0.03979	0.18577	0.04277	0.18646	0.04607	0.18669	0.04961	0.18668	0.05324	0.18645	0.05709	0.18605	0.06117	0.18549	0.06552	0.18486	0.06999
0.18073	0.08964	0.18355	0.07896	0.18661	0.06828	0.18906	0.05907	0.19037	0.05202	0.19059	0.04645	0.18953	0.04192	0.18681	0.0378	0.18084	0.03504	0.17658	0.03515	0.18327	0.03716	0.18902	0.04004	0.19223	0.04294	0.19397	0.04593	0.19483	0.04926	0.1952	0.05277	0.19533	0.05632	0.19526	0.05996	0.19501	0.06381	0.19459	0.06793	0.19405	0.07225
0.18921	0.09313	0.19215	0.082	0.19516	0.07125	0.19734	0.06235	0.19836	0.05555	0.1983	0.05007	0.19696	0.04546	0.19394	0.04109	0.18748	0.03806	0.1828	0.03821	0.19015	0.0403	0.19647	0.04331	0.20009	0.04623	0.20209	0.04925	0.20312	0.05259	0.20362	0.05612	0.20387	0.05965	0.20394	0.06317	0.20387	0.06673	0.20358	0.07061	0.20316	0.0747
0.19774	0.09651	0.20077	0.085	0.20366	0.07432	0.20553	0.06582	0.20625	0.05926	0.20593	0.05384	0.20429	0.04917	0.20094	0.04453	0.19401	0.0412	0.18897	0.0413	0.19691	0.04354	0.20382	0.04671	0.20782	0.04972	0.21009	0.05276	0.21132	0.0561	0.21196	0.05964	0.21231	0.06319	0.21251	0.06663	0.21258	0.07001	0.21247	0.07358	0.21219	0.0774
0.2063	0.09981	0.20938	0.08802	0.21208	0.07757	0.21359	0.06955	0.21407	0.06312	0.21348	0.05774	0.21151	0.05301	0.20785	0.04808	0.20039	0.04447	0.19494	0.04455	0.20354	0.04692	0.21104	0.05027	0.21547	0.05333	0.21799	0.05644	0.21943	0.05977	0.22022	0.06333	0.22068	0.06689	0.22097	0.07035	0.22117	0.0736	0.22122	0.07692	0.2211	0.08043
0.21491	0.10299	0.21797	0.09108	0.22041	0.08101	0.22158	0.0734	0.22176	0.06718	0.22087	0.06187	0.21864	0.05698	0.21465	0.05177	0.20668	0.04782	0.20077	0.0479	0.21003	0.05042	0.21817	0.05394	0.22299	0.05713	0.22581	0.06028	0.22746	0.06362	0.2284	0.0672	0.22898	0.07077	0.22936	0.07424	0.22965	0.07747	0.22983	0.08063	0.22987	0.08383
0.22354	0.10614	0.22654	0.09421	0.22862	0.08468	0.22947	0.07745	0.22937	0.0714	0.22821	0.06611	0.22565	0.06112	0.22136	0.05555	0.21284	0.05129	0.20648	0.05137	0.21641	0.05404	0.22517	0.05777	0.2304	0.06112	0.23354	0.06426	0.2354	0.06762	0.23648	0.07126	0.23719	0.07483	0.23768	0.0783	0.23806	0.08152	0.23832	0.08465	0.2385	0.08765
0.23219	0.10924	0.23503	0.0975	0.23671	0.0886	0.23726	0.08167	0.2369	0.07577	0.23546	0.07048	0.23262	0.06532	0.228	0.05942	0.21892	0.05484	0.21206	0.05493	0.22271	0.05773	0.23209	0.06171	0.23776	0.06517	0.24118	0.06839	0.24326	0.0718	0.24451	0.07545	0.24534	0.07904	0.24593	0.08252	0.2464	0.08574	0.24673	0.08889	0.247	0.0918
0.24084	0.11234	0.24338	0.10109	0.2447	0.09274	0.24498	0.08605	0.24432	0.08032	0.24263	0.07498	0.2395	0.06965	0.23453	0.06342	0.22491	0.05847	0.21751	0.05859	0.22889	0.06154	0.23889	0.0658	0.24502	0.06936	0.24874	0.07266	0.25102	0.07614	0.25243	0.07984	0.2534	0.08345	0.25413	0.08688	0.25468	0.09013	0.25508	0.09329	0.25541	0.09621
0.24944	0.11555	0.25164	0.10487	0.25258	0.09709	0.2526	0.09061	0.25168	0.08497	0.24969	0.07964	0.24627	0.07414	0.241	0.0675	0.23081	0.06219	0.22286	0.06233	0.235	0.06541	0.24561	0.06999	0.25222	0.07365	0.25621	0.0771	0.25873	0.08062	0.26028	0.08439	0.2614	0.08801	0.26222	0.09148	0.26288	0.0947	0.26336	0.09786	0.26376	0.1008
0.25798	0.1189	0.25975	0.10898	0.26037	0.10162	0.26015	0.09533	0.25896	0.08978	0.2567	0.0844	0.25296	0.07875	0.24739	0.07166	0.23662	0.066	0.22818	0.0661	0.24094	0.06945	0.2523	0.07421	0.25929	0.07814	0.26361	0.08166	0.26633	0.08528	0.26803	0.08915	0.2693	0.09277	0.27025	0.09625	0.27102	0.09944	0.2716	0.10257	0.27206	0.10553
0.26644	0.12244	0.26775	0.11334	0.26809	0.10631	0.26759	0.10024	0.26617	0.0947	0.26364	0.08927	0.2596	0.08341	0.25369	0.07594	0.24235	0.06989	0.23333	0.07	0.24682	0.07354	0.25886	0.07859	0.2663	0.08271	0.27093	0.08635	0.27388	0.09004	0.27574	0.094	0.27712	0.09772	0.27822	0.10115	0.2791	0.10432	0.27975	0.10747	0.28029	0.11044
0.27476	0.12629	0.27564	0.11794	0.27569	0.11124	0.27497	0.10527	0.27335	0.09971	0.27052	0.09425	0.26616	0.08819	0.25989	0.08034	0.24801	0.07383	0.23841	0.07395	0.25266	0.07767	0.26534	0.08307	0.27324	0.0874	0.27817	0.09118	0.28133	0.095	0.28336	0.09905	0.28488	0.1028	0.28608	0.10631	0.28709	0.10944	0.28784	0.11258	0.28847	0.11548
0.28292	0.13052	0.2834	0.1228	0.28326	0.11624	0.28228	0.11043	0.2804	0.10491	0.27732	0.09935	0.27269	0.09302	0.26613	0.08469	0.25364	0.07782	0.24337	0.078	0.25836	0.08193	0.27172	0.08767	0.28008	0.09222	0.28536	0.09609	0.28873	0.10004	0.29092	0.10421	0.29258	0.10803	0.29389	0.1116	0.295	0.11474	0.29588	0.11779	0.29658	0.12073
0.29094	0.13505	0.2911	0.12781	0.29072	0.12146	0.2895	0.11578	0.28741	0.1102	0.28409	0.1045	0.27912	0.098	0.27224	0.08919	0.25918	0.08188	0.24837	0.08202	0.26401	0.08623	0.27807	0.09231	0.28689	0.0971	0.29246	0.10117	0.29606	0.10523	0.29842	0.1095	0.30018	0.11347	0.30163	0.11705	0.30284	0.12023	0.30382	0.12328	0.30462	0.12615
0.29883	0.13989	0.29869	0.13305	0.29809	0.12687	0.29667	0.12121	0.29438	0.11557	0.29075	0.10983	0.28554	0.10299	0.27834	0.09372	0.26464	0.08603	0.25319	0.08618	0.26962	0.09058	0.28437	0.09701	0.29362	0.1021	0.2995	0.10634	0.30334	0.11052	0.30584	0.11495	0.30774	0.11902	0.3093	0.12268	0.31062	0.1259	0.31171	0.12891	0.31259	0.13181
0.30658	0.14505	0.30625	0.13838	0.30541	0.13238	0.30379	0.12675	0.30125	0.12111	0.29742	0.11515	0.29187	0.10812	0.28436	0.09834	0.27005	0.09022	0.25794	0.09039	0.27512	0.09502	0.29062	0.10176	0.30031	0.10713	0.30649	0.11159	0.31052	0.11598	0.31319	0.12054	0.31521	0.12475	0.31689	0.12848	0.31833	0.13172	0.3195	0.13477	0.32049	0.13763
0.31425	0.1504	0.31368	0.14397	0.31268	0.138	0.31082	0.13246	0.30807	0.12674	0.304	0.12062	0.29819	0.11325	0.29034	0.10302	0.27548	0.0944	0.26262	0.09466	0.2806	0.09948	0.29679	0.10661	0.30694	0.11228	0.31344	0.11693	0.31765	0.12155	0.32044	0.12636	0.32263	0.13061	0.32441	0.13446	0.32596	0.13772	0.32726	0.14076	0.32833	0.14361
0.32184	0.15596	0.32109	0.14962	0.31984	0.14385	0.31781	0.13824	0.31487	0.13241	0.31052	0.12617	0.30443	0.1185	0.29629	0.10773	0.28069	0.09878	0.26724	0.09898	0.28601	0.104	0.3029	0.11154	0.31353	0.11748	0.32032	0.12237	0.32471	0.12725	0.32767	0.13221	0.32999	0.1366	0.33188	0.14055	0.33355	0.14384	0.33493	0.14696	0.33609	0.14981
0.32934	0.1617	0.32839	0.15551	0.32698	0.14972	0.32476	0.14412	0.32161	0.13819	0.317	0.1318	0.31067	0.12376	0.3022	0.11249	0.28601	0.10307	0.27175	0.10337	0.29137	0.10857	0.30893	0.11657	0.32007	0.12275	0.32713	0.12794	0.33176	0.13299	0.33487	0.13813	0.33729	0.14273	0.33929	0.14679	0.34105	0.15021	0.34254	0.15331	0.3438	0.15619
0.33677	0.16759	0.33561	0.16157	0.33403	0.1558	0.33165	0.1501	0.32828	0.1441	0.32347	0.13743	0.31688	0.12905	0.30811	0.11726	0.29124	0.10745	0.27638	0.10769	0.29663	0.11323	0.31488	0.12169	0.32657	0.12806	0.33393	0.13351	0.33879	0.13873	0.34202	0.14413	0.34452	0.14901	0.34664	0.1532	0.34851	0.15666	0.35007	0.15987	0.35142	0.16276
0.34416	0.17359	0.3428	0.1677	0.34107	0.16189	0.33854	0.15609	0.33493	0.15003	0.3299	0.14316	0.323	0.13449	0.3139	0.12217	0.29649	0.11182	0.28074	0.11221	0.30186	0.11791	0.32088	0.12673	0.33294	0.13359	0.34065	0.13923	0.34568	0.14475	0.34907	0.15035	0.35172	0.15535	0.35393	0.15972	0.35592	0.16324	0.35757	0.16654	0.35902	0.16941
0.35141	0.1799	0.34993	0.17394	0.34801	0.1682	0.34534	0.16225	0.34154	0.15604	0.33624	0.14901	0.32908	0.13998	0.31963	0.12715	0.30161	0.1163	0.28519	0.11666	0.30701	0.12267	0.3268	0.13187	0.33933	0.13908	0.34737	0.14493	0.35258	0.15076	0.35614	0.15655	0.35885	0.16185	0.3612	0.16629	0.36326	0.16999	0.365	0.17337	0.36653	0.17632
0.35865	0.18623	0.35698	0.18037	0.35495	0.1745	0.35206	0.16857	0.34813	0.1621	0.34258	0.15487	0.33511	0.14554	0.3254	0.1321	0.30673	0.1208	0.28958	0.12117	0.31215	0.12743	0.33266	0.13709	0.34574	0.14452	0.35408	0.15067	0.35943	0.15687	0.36308	0.163	0.36595	0.16843	0.3684	0.17303	0.37057	0.17683	0.37238	0.18033	0.37401	0.18331
0.36581	0.19276	0.364	0.18687	0.3618	0.18098	0.35874	0.17496	0.35469	0.16821	0.34891	0.16076	0.34117	0.15107	0.33111	0.13711	0.31178	0.12536	0.29397	0.12567	0.31722	0.13226	0.33855	0.14226	0.35208	0.15008	0.36072	0.15651	0.36625	0.16301	0.37004	0.1694	0.37301	0.17507	0.37558	0.17983	0.37779	0.18388	0.37974	0.18736	0.38142	0.19049
0.37292	0.19942	0.37098	0.19347	0.36865	0.18748	0.36543	0.18134	0.36111	0.17456	0.3551	0.16687	0.34714	0.15673	0.33676	0.14221	0.31679	0.12998	0.29803	0.13044	0.32229	0.13708	0.34431	0.1476	0.35829	0.15583	0.36725	0.16255	0.37303	0.16925	0.37695	0.17592	0.38004	0.18182	0.38267	0.18684	0.385	0.19097	0.38701	0.19462	0.38878	0.19779
0.37998	0.20616	0.37789	0.2002	0.37539	0.1942	0.37201	0.18793	0.36757	0.18085	0.36135	0.17289	0.35306	0.16245	0.34236	0.14737	0.32179	0.13459	0.30231	0.13502	0.32736	0.14189	0.35002	0.153	0.36448	0.1616	0.37377	0.1686	0.3798	0.17549	0.38381	0.18254	0.38701	0.18868	0.38973	0.1939	0.39216	0.19817	0.39425	0.20195	0.3961	0.20521
0.38694	0.21315	0.38476	0.20704	0.38215	0.20089	0.3786	0.19451	0.37395	0.18729	0.36759	0.17892	0.35904	0.1681	0.34793	0.15256	0.32682	0.13919	0.30645	0.13972	0.33227	0.14686	0.35578	0.15831	0.37069	0.16733	0.38028	0.17465	0.38651	0.18184	0.39064	0.18921	0.39397	0.19555	0.39672	0.20114	0.39926	0.20553	0.40144	0.20942	0.40335	0.21282
0.39387	0.22021	0.39157	0.21401	0.38882	0.20776	0.38514	0.20118	0.38031	0.19375	0.37377	0.18505	0.3649	0.17393	0.35357	0.15767	0.33179	0.14385	0.31059	0.14442	0.33712	0.15187	0.36151	0.16367	0.37685	0.17315	0.3868	0.18071	0.39321	0.18823	0.39746	0.19592	0.40088	0.20253	0.40374	0.20832	0.40636	0.21288	0.40863	0.21689	0.41062	0.22038
0.40075	0.2274	0.39836	0.22101	0.39547	0.21467	0.39163	0.20796	0.38667	0.20023	0.37989	0.19129	0.37079	0.17971	0.35922	0.1628	0.33679	0.14848	0.31466	0.14916	0.34203	0.15682	0.36721	0.16905	0.38301	0.17895	0.3932	0.18695	0.39985	0.19471	0.40423	0.20271	0.40778	0.20956	0.41072	0.21559	0.41341	0.22036	0.41572	0.22461	0.4178	0.22819
0.40763	0.23458	0.40507	0.22821	0.4021	0.22163	0.39813	0.21472	0.39295	0.20685	0.38602	0.19751	0.37664	0.18555	0.36472	0.16808	0.34154	0.15336	0.31875	0.1539	0.3469	0.16181	0.3728	0.17457	0.38907	0.18491	0.39965	0.19312	0.40647	0.20124	0.41103	0.20944	0.41462	0.2167	0.41766	0.22294	0.42041	0.22797	0.42282	0.23232	0.42495	0.23608
0.41439	0.24203	0.41174	0.23547	0.40867	0.22871	0.40461	0.22151	0.39922	0.21349	0.39205	0.20389	0.38243	0.19149	0.37028	0.17332	0.34644	0.15809	0.32286	0.15862	0.35167	0.16688	0.37835	0.18014	0.39519	0.19076	0.40604	0.19937	0.41311	0.20771	0.41775	0.21633	0.42148	0.2238	0.4245	0.23052	0.42732	0.2358	0.42983	0.24027	0.43208	0.24403
0.42114	0.24951	0.4184	0.24276	0.41517	0.23593	0.41097	0.22854	0.40548	0.22016	0.39802	0.21038	0.38827	0.19736	0.37574	0.17866	0.35125	0.16293	0.3266	0.16363	0.35649	0.17191	0.38397	0.18561	0.40124	0.19673	0.41238	0.20572	0.41965	0.21439	0.42439	0.22341	0.42824	0.23111	0.43138	0.23802	0.43429	0.24349	0.43687	0.24812	0.43911	0.25226
0.42781	0.25717	0.42499	0.25023	0.42167	0.24316	0.41728	0.23567	0.41164	0.22699	0.40409	0.21671	0.39397	0.20343	0.38114	0.1841	0.35593	0.16788	0.33062	0.16841	0.36123	0.17699	0.38947	0.19122	0.40735	0.20259	0.41876	0.21198	0.42622	0.22101	0.43107	0.23039	0.43497	0.23852	0.43818	0.24573	0.44125	0.25118	0.44384	0.25617	0.44617	0.26038
0.4345	0.26479	0.4315	0.25785	0.42813	0.25046	0.42365	0.24269	0.41778	0.23387	0.41006	0.22319	0.39967	0.20949	0.38656	0.1895	0.36076	0.1727	0.33451	0.1733	0.36596	0.18209	0.395	0.19679	0.41334	0.20863	0.42511	0.2183	0.43274	0.22771	0.43769	0.23747	0.44169	0.24592	0.44502	0.2533	0.44808	0.25922	0.45081	0.26422	0.4532	0.26861
0.4411	0.27262	0.43797	0.26557	0.43449	0.25799	0.42988	0.24998	0.42393	0.24073	0.41596	0.2298	0.40535	0.2156	0.392	0.19489	0.36555	0.17756	0.33847	0.17813	0.37067	0.1872	0.40051	0.20238	0.4193	0.21472	0.43131	0.22487	0.43916	0.23461	0.44426	0.24469	0.44834	0.25348	0.45182	0.26098	0.45492	0.26724	0.45773	0.27238	0.46015	0.27705
0.44764	0.28059	0.44446	0.27325	0.44081	0.2656	0.43617	0.25716	0.43001	0.24773	0.42181	0.23648	0.411	0.22174	0.39737	0.20036	0.37025	0.18251	0.34223	0.18312	0.37528	0.1924	0.40579	0.20826	0.42533	0.22069	0.4377	0.23112	0.44571	0.24124	0.45081	0.25193	0.45502	0.26099	0.45856	0.26881	0.46171	0.27536	0.46459	0.28071	0.46709	0.2855
0.45405	0.28887	0.45085	0.28113	0.44713	0.2732	0.44237	0.26451	0.43614	0.25464	0.42772	0.24309	0.41666	0.22789	0.40265	0.20595	0.37495	0.18747	0.34598	0.18811	0.37987	0.19761	0.41148	0.21361	0.43128	0.22679	0.4439	0.23769	0.45209	0.24822	0.4574	0.25909	0.46169	0.26849	0.46527	0.27672	0.46852	0.28344	0.47147	0.28899	0.47405	0.2939
0.46054	0.29696	0.4572	0.28912	0.45339	0.28095	0.44846	0.27207	0.44218	0.2617	0.43355	0.24981	0.42228	0.2341	0.40804	0.21142	0.37971	0.19238	0.34977	0.19308	0.3844	0.20287	0.41683	0.21939	0.43706	0.23313	0.45008	0.2443	0.45855	0.25502	0.46397	0.26628	0.46832	0.27611	0.47192	0.28476	0.47527	0.29165	0.47826	0.2975	0.4809	0.30261
0.46689	0.30536	0.46348	0.29726	0.45959	0.28881	0.45457	0.2796	0.44808	0.26903	0.43939	0.25654	0.42784	0.24038	0.41336	0.21698	0.38428	0.19747	0.35347	0.19812	0.38905	0.20802	0.42202	0.22536	0.44298	0.23926	0.45633	0.25077	0.46486	0.26211	0.47041	0.27374	0.47485	0.28393	0.47854	0.29286	0.482	0.29994	0.48507	0.30597	0.48777	0.31127
0.47326	0.31373	0.46976	0.3054	0.46591	0.2964	0.46069	0.28711	0.45403	0.27626	0.44509	0.26347	0.43343	0.24664	0.41871	0.2225	0.38896	0.20246	0.3571	0.2032	0.39352	0.21332	0.42752	0.23094	0.44884	0.24546	0.46255	0.25729	0.47117	0.26922	0.47689	0.28112	0.48142	0.29167	0.48512	0.30106	0.48864	0.30844	0.49182	0.3146	0.49461	0.31999
0.47947	0.32246	0.47601	0.31361	0.47199	0.30453	0.4667	0.29483	0.4599	0.28364	0.45084	0.27034	0.43892	0.25304	0.42395	0.22815	0.39365	0.20745	0.36072	0.20829	0.39808	0.21854	0.43278	0.2368	0.45469	0.25168	0.46873	0.26389	0.47759	0.2761	0.48325	0.28875	0.4879	0.2996	0.49169	0.30929	0.49534	0.31678	0.4985	0.32338	0.50136	0.32899
0.48572	0.33112	0.4822	0.32196	0.47807	0.31263	0.47271	0.30257	0.46583	0.29092	0.4565	0.27735	0.44442	0.25942	0.42917	0.23384	0.39822	0.21255	0.36435	0.21338	0.40253	0.22385	0.43805	0.24265	0.46046	0.25803	0.47467	0.27089	0.48386	0.28326	0.48972	0.29616	0.49431	0.30771	0.49832	0.31738	0.50199	0.32526	0.50522	0.33209	0.50812	0.33793
0.4918	0.34016	0.48822	0.33067	0.48406	0.32093	0.47866	0.31041	0.4716	0.29847	0.46214	0.28441	0.44989	0.26587	0.43437	0.23956	0.40267	0.21778	0.36786	0.21856	0.40696	0.22917	0.44334	0.24848	0.46625	0.26432	0.48092	0.27734	0.49021	0.29027	0.49609	0.30376	0.50089	0.31541	0.50489	0.3256	0.50854	0.33399	0.5119	0.34088	0.51483	0.34703
0.49791	0.34913	0.49424	0.33938	0.49009	0.32917	0.4846	0.31828	0.47746	0.30588	0.46775	0.29151	0.45533	0.27234	0.43954	0.24531	0.40717	0.22297	0.37144	0.22368	0.41139	0.2345	0.44863	0.25429	0.47194	0.27079	0.48698	0.28414	0.49642	0.29754	0.50252	0.31123	0.50733	0.32344	0.51129	0.33421	0.51514	0.34258	0.5185	0.34988	0.52152	0.35615
0.50401	0.35812	0.50017	0.34829	0.49611	0.3374	0.49046	0.32632	0.48314	0.31362	0.47331	0.2987	0.46069	0.27894	0.44469	0.2511	0.41178	0.22805	0.37495	0.22886	0.41587	0.23975	0.45388	0.26015	0.4777	0.27712	0.49288	0.29119	0.50263	0.30482	0.50874	0.31915	0.51371	0.33159	0.51778	0.34263	0.5216	0.35153	0.52506	0.35901	0.52824	0.36523
0.51006	0.36725	0.5062	0.357	0.50189	0.34615	0.49621	0.33455	0.48888	0.32125	0.47887	0.3059	0.46609	0.2855	0.44985	0.25688	0.41646	0.23308	0.37828	0.23418	0.42013	0.24523	0.45905	0.2661	0.48339	0.28356	0.49902	0.29783	0.50899	0.31178	0.51502	0.32693	0.52003	0.33988	0.52422	0.35115	0.52816	0.36022	0.53168	0.36795	0.53483	0.37463
0.51602	0.37657	0.51205	0.36608	0.50777	0.35469	0.50209	0.34254	0.49453	0.32903	0.48438	0.31318	0.47144	0.29212	0.45492	0.26277	0.42082	0.23841	0.38175	0.23939	0.42458	0.25051	0.46423	0.27204	0.48915	0.28989	0.50512	0.30453	0.5151	0.31926	0.52136	0.33459	0.52651	0.34779	0.53067	0.35965	0.53462	0.36916	0.5382	0.37716	0.54141	0.38409
0.52193	0.38602	0.51807	0.37481	0.5136	0.36334	0.50771	0.35105	0.50013	0.33692	0.48982	0.32058	0.47672	0.29885	0.46007	0.26858	0.42527	0.24366	0.38525	0.24457	0.42875	0.25605	0.46941	0.27795	0.49481	0.29637	0.51087	0.31184	0.52133	0.32648	0.52776	0.3421	0.53281	0.35611	0.53707	0.36827	0.54109	0.37809	0.54468	0.38647	0.54803	0.3934
0.52789	0.39533	0.52381	0.38416	0.51925	0.37235	0.51342	0.35938	0.50576	0.34475	0.49526	0.32797	0.48207	0.30548	0.46512	0.27451	0.42968	0.24896	0.38862	0.24985	0.43295	0.26155	0.47459	0.28388	0.50054	0.30273	0.51682	0.31881	0.52734	0.33412	0.53389	0.3502	0.53903	0.36464	0.54333	0.37721	0.54742	0.38736	0.55117	0.39577	0.55455	0.40301
0.53384	0.4047	0.52962	0.39333	0.5251	0.38095	0.51905	0.36787	0.51126	0.35281	0.50084	0.33514	0.4873	0.31229	0.47025	0.28034	0.43403	0.25432	0.39183	0.25526	0.43726	0.26695	0.47967	0.28992	0.50613	0.30931	0.52295	0.32544	0.53359	0.34129	0.54014	0.35804	0.54527	0.37308	0.5497	0.3859	0.55379	0.39651	0.55759	0.40525	0.56101	0.41279
0.53963	0.41441	0.53536	0.40268	0.53068	0.39012	0.52472	0.37627	0.51678	0.36085	0.50621	0.34266	0.49246	0.3192	0.47522	0.28638	0.43839	0.25967	0.39524	0.26051	0.44156	0.27234	0.48465	0.29607	0.51168	0.31593	0.52877	0.33263	0.53963	0.34886	0.54632	0.36603	0.5515	0.38157	0.55593	0.39493	0.56009	0.40586	0.56395	0.41489	0.56742	0.42268
0.54552	0.4239	0.54104	0.41215	0.53627	0.39928	0.53019	0.38507	0.52227	0.36894	0.51162	0.35011	0.49766	0.32606	0.48011	0.2925	0.44286	0.26493	0.39828	0.26605	0.44564	0.27794	0.48974	0.30209	0.51713	0.32271	0.53469	0.33961	0.54595	0.3559	0.55242	0.37417	0.55782	0.38984	0.56231	0.40359	0.5664	0.41517	0.57023	0.42472	0.57388	0.43244
0.55146	0.4333	0.54689	0.42127	0.54191	0.40833	0.5357	0.39381	0.52771	0.37712	0.51692	0.35777	0.50272	0.33312	0.48524	0.29836	0.44711	0.2704	0.4016	0.27137	0.44982	0.28344	0.49482	0.3081	0.5229	0.32899	0.5406	0.34663	0.55183	0.36379	0.55864	0.38206	0.56396	0.39851	0.56846	0.41278	0.57262	0.42472	0.5766	0.43434	0.58021	0.44258
0.55736	0.44277	0.55249	0.43092	0.54747	0.41753	0.54121	0.40253	0.53306	0.38548	0.52228	0.36532	0.50788	0.34005	0.49015	0.30448	0.45157	0.27568	0.40469	0.27686	0.45411	0.28882	0.49979	0.31426	0.52828	0.33585	0.54635	0.35391	0.55771	0.37167	0.56474	0.39019	0.57007	0.40726	0.57461	0.422	0.57894	0.43401	0.58287	0.44418	0.58663	0.45245
0.56324	0.4523	0.55824	0.44026	0.55305	0.42672	0.54664	0.41143	0.53831	0.394	0.52739	0.37326	0.51294	0.34712	0.49517	0.31048	0.45585	0.28114	0.40811	0.2821	0.45805	0.29454	0.50488	0.32024	0.53377	0.34255	0.55221	0.36101	0.56362	0.37949	0.57075	0.39852	0.57618	0.41598	0.5808	0.4311	0.58516	0.44355	0.58912	0.45412	0.5928	0.46301
0.56933	0.46134	0.56393	0.44973	0.55868	0.43579	0.55213	0.4202	0.54365	0.40238	0.53261	0.38104	0.51804	0.35414	0.49995	0.31677	0.46029	0.28645	0.41128	0.28753	0.46205	0.30018	0.50983	0.3264	0.53936	0.34909	0.55806	0.3681	0.56983	0.38672	0.57679	0.40677	0.58214	0.42508	0.58686	0.4405	0.59126	0.45337	0.59534	0.46411	0.59907	0.47328
0.57546	0.4703	0.56959	0.45925	0.56414	0.44522	0.55754	0.42913	0.54909	0.41058	0.53772	0.38901	0.52308	0.36125	0.50483	0.32295	0.4643	0.29217	0.41433	0.29306	0.46625	0.30563	0.51458	0.33281	0.54465	0.35608	0.56369	0.37558	0.57564	0.39472	0.58278	0.41513	0.58825	0.43381	0.59282	0.45016	0.59736	0.46322	0.60147	0.47432	0.60536	0.48352
0.58172	0.47895	0.5754	0.46845	0.56962	0.45461	0.56275	0.43846	0.55435	0.41909	0.54285	0.39694	0.52807	0.36844	0.50962	0.32924	0.46846	0.29774	0.4174	0.29857	0.47006	0.31144	0.51963	0.33883	0.55	0.36297	0.56954	0.38268	0.58161	0.40241	0.58866	0.42373	0.59432	0.44262	0.59895	0.4594	0.6035	0.47295	0.60755	0.48469	0.6115	0.49416
0.5884	0.48667	0.58142	0.4772	0.57526	0.46368	0.56815	0.44741	0.55948	0.42786	0.54794	0.40493	0.53304	0.37567	0.51447	0.33546	0.47281	0.30316	0.42046	0.30409	0.47414	0.31699	0.52449	0.34509	0.55529	0.36995	0.57532	0.3899	0.58748	0.41029	0.59457	0.43224	0.60015	0.45199	0.60506	0.46868	0.60948	0.48309	0.61378	0.49464	0.61765	0.50476
0.61519	--	0.58728	0.48632	0.58095	0.47265	0.5736	0.45627	0.56475	0.43636	0.55291	0.41314	0.53797	0.38293	0.51933	0.34167	0.47703	0.30871	0.42357	0.30959	0.47782	0.32293	0.52923	0.35148	0.56072	0.37671	0.58077	0.39766	0.59334	0.41818	0.60063	0.44045	0.60614	0.46098	0.61101	0.47835	0.61559	0.49288	0.61981	0.50514	0.62378	0.51541
0.67857	--	0.59351	0.49461	0.58654	0.48182	0.57892	0.46539	0.56974	0.44538	0.5581	0.42099	0.54275	0.39043	0.52405	0.34806	0.4812	0.31431	0.42656	0.31519	0.48176	0.3286	0.53392	0.35793	0.56617	0.38343	0.58637	0.40517	0.59909	0.42629	0.60657	0.44889	0.61216	0.4699	0.61696	0.48803	0.62157	0.503	0.62581	0.51573	0.62964	0.52682
0.69166	--	0.60012	0.50208	0.59219	0.49086	0.58418	0.47462	0.57501	0.45389	0.56318	0.42902	0.54768	0.39772	0.52878	0.35445	0.48555	0.31976	0.42963	0.32073	0.48567	0.33429	0.53885	0.36406	0.57159	0.39019	0.59208	0.41249	0.6047	0.43465	0.61235	0.45769	0.6181	0.47899	0.6229	0.4977	0.62763	0.51294	0.63179	0.52635	0.63563	0.53789
0.70305	--	0.644	--	0.5981	0.49939	0.5896	0.48355	0.58016	0.46263	0.56793	0.43757	0.55249	0.40518	0.5333	0.36108	0.48946	0.32561	0.43253	0.3264	0.48959	0.33998	0.54368	0.37033	0.5767	0.39742	0.59767	0.42001	0.61055	0.44254	0.61824	0.46624	0.62382	0.48858	0.62874	0.50764	0.63339	0.5236	0.63779	0.5369	0.64177	0.54851
0.71415	--	0.74137	--	0.60402	0.50787	0.59509	0.49236	0.58523	0.47151	0.57295	0.44572	0.55726	0.41271	0.5379	0.36763	0.49336	0.33148	0.43561	0.33193	0.49355	0.34561	0.54831	0.37683	0.58192	0.40446	0.60347	0.42716	0.61613	0.45095	0.62387	0.47533	0.6295	0.49827	0.63471	0.51724	0.63937	0.53374	0.64377	0.54752	0.64758	0.56007
0.72503	--	0.75504	--	0.61037	0.5155	0.60045	0.50141	0.59032	0.48037	0.57785	0.45406	0.56203	0.42024	0.54282	0.37382	0.49756	0.33709	0.43836	0.33773	0.49732	0.35142	0.55308	0.38315	0.58745	0.41104	0.60897	0.43483	0.62185	0.45911	0.62979	0.48382	0.63537	0.50751	0.64035	0.52765	0.64514	0.54437	0.64953	0.55871	0.65367	0.57083
0.77523	--	0.76687	--	0.7557	--	0.60623	0.50965	0.59549	0.48907	0.58278	0.46234	0.56676	0.42785	0.5474	0.3804	0.50175	0.3427	0.44131	0.34336	0.50118	0.35713	0.55781	0.38951	0.59261	0.41817	0.61445	0.44251	0.62753	0.46733	0.63543	0.49288	0.64117	0.51691	0.64608	0.53784	0.65096	0.55489	0.65546	0.56947	0.65945	0.58245
0.78604	--	0.77826	--	0.76818	--	0.61211	0.51771	0.60074	0.49765	0.58762	0.47077	0.57127	0.43575	0.55185	0.38714	0.50589	0.34837	0.44433	0.34893	0.50476	0.3631	0.56262	0.39576	0.5977	0.4254	0.62004	0.45002	0.63323	0.4755	0.6414	0.50125	0.64701	0.5262	0.65198	0.54759	0.65657	0.56594	0.6613	0.58045	0.6655	0.59329
0.79666	--	0.78933	--	0.78005	--	0.61807	0.52561	0.60589	0.50641	0.59251	0.47914	0.57615	0.44314	0.55673	0.39339	0.50978	0.35428	0.44705	0.35475	0.50847	0.36895	0.56709	0.40243	0.60275	0.43268	0.6253	0.45808	0.63869	0.48413	0.64696	0.51048	0.65264	0.53599	0.65774	0.55771	0.66233	0.57663	0.66716	0.59138	0.6712	0.60515
0.80709	--	0.80014	--	0.79147	--	0.77951	--	0.61132	0.51467	0.59752	0.48731	0.58075	0.45094	0.56118	0.40015	0.51365	0.36022	0.45003	0.36035	0.51232	0.37465	0.57163	0.40901	0.60803	0.43962	0.63055	0.46615	0.64456	0.49196	0.6525	0.51974	0.65836	0.54558	0.66352	0.56774	0.6683	0.58673	0.67286	0.60271	0.67707	0.61651
0.81739	--	0.81075	--	0.80255	--	0.7915	--	0.6166	0.5232	0.60239	0.49571	0.58536	0.45872	0.56574	0.40678	0.51771	0.36599	0.45263	0.36626	0.51608	0.38043	0.5765	0.41518	0.61301	0.44698	0.63593	0.474	0.64989	0.50083	0.65823	0.52861	0.66407	0.55516	0.66913	0.57822	0.67409	0.59734	0.67876	0.61354	0.68288	0.62805
0.82755	--	0.82116	--	0.81335	--	0.80298	--	0.62226	0.53104	0.6072	0.50422	0.58993	0.46657	0.57019	0.41356	0.52141	0.37209	0.45525	0.37216	0.51932	0.38669	0.58077	0.42207	0.61813	0.45415	0.64135	0.48178	0.65573	0.50873	0.6639	0.53758	0.66957	0.56522	0.67488	0.58833	0.67965	0.60849	0.68442	0.62499	0.68867	0.6396
0.83761	--	0.83143	--	0.82394	--	0.8141	--	0.62804	0.5387	0.61212	0.51256	0.5947	0.47415	0.57473	0.42023	0.52525	0.37808	0.45827	0.37773	0.52328	0.39227	0.58545	0.42845	0.62331	0.46121	0.64664	0.48977	0.66143	0.51688	0.66945	0.54681	0.67532	0.57472	0.68062	0.59847	0.68557	0.61875	0.69026	0.63595	0.69463	0.65074
0.84758	--	0.84158	--	0.83434	--	0.82494	--	0.81179	--	0.6172	0.52064	0.59934	0.4819	0.57899	0.42724	0.52913	0.38403	0.46067	0.3838	0.52673	0.39831	0.59005	0.43492	0.62806	0.46892	0.65223	0.49725	0.66683	0.5256	0.67531	0.5554	0.681	0.58437	0.68607	0.60929	0.69141	0.6292	0.69597	0.64726	0.70028	0.66268
0.85746	--	0.8516	--	0.84459	--	0.83555	--	0.82307	--	0.62234	0.52862	0.60415	0.48943	0.58364	0.4338	0.53318	0.38984	0.46333	0.38966	0.53009	0.40444	0.59478	0.44123	0.63327	0.47592	0.65769	0.50494	0.67245	0.53391	0.6808	0.56475	0.68646	0.5945	0.69192	0.61916	0.69732	0.63947	0.70185	0.65813	0.70619	0.67394
0.86727	--	0.86154	--	0.85472	--	0.84596	--	0.834	--	0.62756	0.53649	0.60848	0.49764	0.58781	0.44093	0.5371	0.39576	0.46579	0.39568	0.53378	0.41025	0.59909	0.44804	0.63826	0.48326	0.66306	0.51278	0.67785	0.54262	0.68631	0.57405	0.69238	0.6036	0.69751	0.62966	0.70311	0.65004	0.70756	0.66943	0.71217	0.68497
0.87701	--	0.8714	--	0.86472	--	0.85622	--	0.84471	--	0.6329	0.54416	0.61309	0.50546	0.59228	0.44772	0.54065	0.40205	0.46863	0.4014	0.5374	0.41612	0.60393	0.45419	0.64346	0.49026	0.66815	0.52109	0.68315	0.55153	0.69189	0.58322	0.6978	0.61383	0.70315	0.64003	0.70885	0.66072	0.7133	0.68066	0.71796	0.69654
0.88671	--	0.88118	--	0.87464	--	0.86634	--	0.85516	--	0.63854	0.55135	0.61777	0.51318	0.59678	0.45447	0.54444	0.40812	0.47056	0.40783	0.54092	0.42206	0.60832	0.4609	0.64823	0.49792	0.67341	0.52913	0.68885	0.55968	0.69737	0.59258	0.70346	0.62352	0.70924	0.6493	0.71447	0.67173	0.71931	0.69116	0.72405	0.70728
0.89635	--	0.89089	--	0.88447	--	0.87634	--	0.86546	--	0.84982	--	0.62251	0.52084	0.60134	0.46116	0.54839	0.41405	0.4732	0.41371	0.54429	0.42815	0.6127	0.4676	0.65326	0.50517	0.67865	0.53717	0.6939	0.56904	0.70302	0.60157	0.70903	0.63339	0.7151	0.65914	0.72032	0.68214	0.72532	0.70167	0.72997	0.71848
0.90595	--	0.90054	--	0.89423	--	0.88624	--	0.8756	--	0.86045	--	0.62735	0.52835	0.60524	0.46864	0.55198	0.42032	0.47582	0.4196	0.54787	0.43403	0.61693	0.47448	0.65866	0.51186	0.6842	0.54467	0.6995	0.57736	0.70861	0.6107	0.71475	0.64294	0.72061	0.66982	0.72635	0.6921	0.73141	0.71196	0.73626	0.72869
0.9155	--	0.91015	--	0.90391	--	0.89605	--	0.8856	--	0.87087	--	0.63201	0.53612	0.60964	0.47553	0.55561	0.42655	0.47829	0.42561	0.55094	0.44039	0.62152	0.48092	0.66327	0.51972	0.68939	0.55281	0.70495	0.58596	0.71431	0.6196	0.72064	0.65209	0.72666	0.67919	0.73252	0.70168	0.73767	0.72178	0.74273	0.73836
0.92501	--	0.9197	--	0.91354	--	0.90578	--	0.8955	--	0.88109	--	0.63683	0.54367	0.61387	0.48263	0.55931	0.43273	0.48078	0.4316	0.55451	0.44626	0.62602	0.48745	0.66822	0.52708	0.69433	0.56136	0.71036	0.59464	0.71968	0.62916	0.72632	0.66171	0.73266	0.68868	0.73863	0.71144	0.92204	--	0.92515	--
0.93448	--	0.92922	--	0.92311	--	0.91544	--	0.90531	--	0.89117	--	0.64183	0.55096	0.61805	0.4898	0.56338	0.43858	0.48306	0.43777	0.5577	0.45249	0.63025	0.49432	0.67324	0.53432	0.69969	0.56918	0.71593	0.603	0.72529	0.63823	0.73234	0.67055	0.7389	0.69759	0.92889	--	0.93278	--	0.93589	--
0.94391	--	0.93869	--	0.93263	--	0.92503	--	0.91503	--	0.90112	--	0.64684	0.55826	0.62241	0.49676	0.56694	0.4449	0.48562	0.4437	0.56111	0.4585	0.63461	0.501	0.67802	0.54192	0.70498	0.57712	0.72127	0.61179	0.73132	0.64643	0.73819	0.6798	0.74518	0.70641	0.93947	--	0.94331	--	0.94646	--
0.95332	--	0.94812	--	0.9421	--	0.93458	--	0.92468	--	0.91096	--	0.65223	0.56502	0.627	0.50346	0.57039	0.45134	0.48785	0.44989	0.56419	0.4648	0.63919	0.50742	0.68316	0.54897	0.71031	0.58498	0.72687	0.6201	0.73691	0.65552	0.74437	0.68828	0.9452	--	0.94988	--	0.95371	--	0.95686	--
0.9627	--	0.95752	--	0.95151	--	0.94404	--	0.93426	--	0.92067	--	0.90049	--	0.63119	0.51064	0.57421	0.45744	0.49017	0.45603	0.56787	0.47054	0.6438	0.51379	0.68809	0.55634	0.71544	0.59319	0.73222	0.62886	0.74296	0.66367	0.94963	--	0.9555	--	0.96014	--	0.96398	--	0.96714	--
0.97203	--	0.96687	--	0.96091	--	0.95348	--	0.94377	--	0.93032	--	0.91046	--	0.63549	0.5177	0.57785	0.46371	0.49249	0.46215	0.57099	0.4768	0.64783	0.52086	0.69303	0.56367	0.72084	0.60094	0.73791	0.63698	0.7488	0.67224	0.95982	--	0.96567	--	0.9703	--	0.97414	--	0.9773	--
0.98135	--	0.97619	--	0.97026	--	0.96288	--	0.95322	--	0.9399	--	0.9203	--	0.64014	0.52433	0.5817	0.46979	0.4944	0.4686	0.57416	0.483	0.6524	0.52727	0.69779	0.57126	0.72597	0.60913	0.74372	0.64485	0.75498	0.6801	0.96992	--	0.97573	--	0.98034	--	0.98419	--	0.98737	--
0.99065	--	0.9855	--	0.97959	--	0.97224	--	0.96261	--	0.94941	--	0.93002	--	0.64439	0.53146	0.5851	0.47631	0.49695	0.47454	0.57724	0.48928	0.65642	0.53434	0.70252	0.5789	0.73141	0.61678	0.74928	0.65321	0.97254	--	0.97991	--	0.98569	--	0.99031	--	0.99416	--	0.99736	--
0.99993	--	0.99479	--	0.98887	--	0.98154	--	0.97196	--	0.95883	--	0.93965	--	0.6487	0.53853	0.58857	0.48276	0.49893	0.48094	0.58049	0.49539	0.66104	0.54066	0.70737	0.58635	0.73688	0.62439	0.75526	0.66076	0.98247	--	0.9898	--	0.99557	--	1.00018	--	1.00406	--	1.00727	--
1.00918	--	1.00404	--	0.99813	--	0.99082	--	0.98127	--	0.96822	--	0.94919	--	0.65322	0.54535	0.59223	0.48905	0.50112	0.48717	0.58353	0.50168	0.66528	0.54745	0.71247	0.59343	0.7422	0.63224	0.76129	0.66821	0.99232	--	0.99961	--	1.00538	--	1.01	--	1.01388	--	1.01711	--
1.01838	--	1.01324	--	1.00735	--	1.00005	--	0.99052	--	0.97753	--	0.95864	--	0.65742	0.55256	0.59596	0.49527	0.50354	0.49321	0.58697	0.50759	0.66969	0.55402	0.71745	0.60068	0.74761	0.63993	0.99253	--	1.00206	--	1.00935	--	1.01512	--	1.01975	--	1.02365	--	1.0269	--
1.02758	--	1.02244	--	1.01657	--	1.00927	--	0.99975	--	0.98679	--	0.96803	--	0.66247	0.55876	0.5995	0.50168	0.50588	0.49932	0.59	0.51389	0.67385	0.56088	0.72246	0.60789	0.75325	0.64723	1.00224	--	1.01175	--	1.01902	--	1.0248	--	1.02944	--	1.03335	--	1.03662	--
1.03676	--	1.03162	--	1.02574	--	1.01847	--	1.00894	--	0.996	--	0.97734	--	0.66708	0.56549	0.60306	0.50809	0.50824	0.5054	0.59293	0.52026	0.678	0.56776	0.72776	0.61464	0.75941	0.65363	1.01186	--	1.02136	--	1.02861	--	1.03442	--	1.03909	--	1.04301	--	1.0463	--
1.04593	--	1.04077	--	1.03488	--	1.0276	--	1.01811	--	1.00517	--	0.98659	--	0.67199	0.57187	0.60647	0.51464	0.5105	0.51158	0.59597	0.52653	0.68265	0.57401	0.73264	0.62201	1.00829	--	1.02144	--	1.03093	--	1.03819	--	1.04398	--	1.04866	--	1.05262	--	1.05593	--
1.05509	--	1.04991	--	1.04402	--	1.03673	--	1.02722	--	1.01432	--	0.99576	--	0.67689	0.57826	0.61028	0.52082	0.51245	0.51799	0.59913	0.53267	0.68694	0.58069	0.73787	0.62887	1.01778	--	1.03094	--	1.04042	--	1.04769	--	1.05351	--	1.0582	--	1.06219	--	1.06553	--
1.06422	--	1.05902	--	1.05311	--	1.04582	--	1.03631	--	1.0234	--	1.00492	--	0.97608	--	0.61372	0.52735	0.5145	0.52432	0.60245	0.53866	0.69136	0.58721	0.74353	0.63506	1.02722	--	1.04039	--	1.04987	--	1.05713	--	1.06299	--	1.06771	--	1.07171	--	1.07508	--
1.07335	--	1.06812	--	1.06221	--	1.0549	--	1.04536	--	1.03246	--	1.01401	--	0.98533	--	0.61773	0.53336	0.51682	0.53045	0.60543	0.54494	0.69579	0.59371	0.74923	0.64121	1.03658	--	1.04978	--	1.05929	--	1.06654	--	1.07243	--	1.07718	--	1.0812	--	1.08459	--
1.08245	--	1.07722	--	1.07127	--	1.06394	--	1.05439	--	1.04148	--	1.02304	--	0.99454	--	0.62133	0.53976	0.51936	0.53639	0.60843	0.55121	0.70047	0.5999	1.02619	--	1.04589	--	1.0591	--	1.06865	--	1.07592	--	1.08185	--	1.08661	--	1.09066	--	1.09406	--
1.09154	--	1.08628	--	1.08032	--	1.07297	--	1.06342	--	1.05047	--	1.03202	--	1.00365	--	0.62487	0.54622	0.52144	0.5427	0.61151	0.5574	0.70483	0.60646	1.0354	--	1.05515	--	1.06841	--	1.07798	--	1.08529	--	1.09121	--	1.09601	--	1.10008	--	1.10352	--
1.1006	--	1.09533	--	1.08935	--	1.08198	--	1.07238	--	1.05944	--	1.041	--	1.01272	--	0.62819	0.55292	0.52361	0.54901	0.61475	0.56343	0.70959	0.61253	1.04455	--	1.06438	--	1.07765	--	1.08723	--	1.09459	--	1.10055	--	1.10539	--	1.10947	--	1.11294	--
1.10966	--	1.10436	--	1.09837	--	1.09097	--	1.08137	--	1.06837	--	1.04993	--	1.02172	--	0.63232	0.55885	0.52637	0.55485	0.61778	0.56965	0.71441	0.61851	1.05366	--	1.07356	--	1.08685	--	1.09652	--	1.10387	--	1.10986	--	1.11471	--	1.11884	--	1.12233	--
1.1187	--	1.11338	--	1.10735	--	1.09993	--	1.09029	--	1.07728	--	1.05881	--	1.03068	--	0.63599	0.56523	0.52842	0.56126	0.62122	0.57549	0.71892	0.62487	1.06268	--	1.08269	--	1.09603	--	1.10573	--	1.11313	--	1.11914	--	1.12402	--	1.12818	--	1.13169	--
1.12772	--	1.12238	--	1.11634	--	1.10887	--	1.09921	--	1.08617	--	1.06771	--	1.03959	--	0.64012	0.57118	0.53087	0.56735	0.62433	0.58161	0.72411	0.63038	1.07171	--	1.09179	--	1.10519	--	1.11492	--	1.12233	--	1.12838	--	1.1333	--	1.13748	--	1.14104	--
1.13673	--	1.13138	--	1.1253	--	1.11783	--	1.10812	--	1.09503	--	1.07653	--	1.04844	--	0.64421	0.57717	0.53312	0.5736	0.62769	0.5875	1.04806	--	1.08068	--	1.10083	--	1.11433	--	1.12406	--	1.13152	--	1.13763	--	1.14256	--	1.14678	--	1.15037	--
1.14573	--	1.14036	--	1.13425	--	1.12673	--	1.117	--	1.10389	--	1.08532	--	1.05726	--	0.64814	0.58333	0.53595	0.57939	0.63071	0.59371	1.05681	--	1.08959	--	1.10985	--	1.1234	--	1.1332	--	1.14068	--	1.14681	--	1.15179	--	1.15605	--	1.15966	--
1.15473	--	1.14933	--	1.14318	--	1.13563	--	1.12585	--	1.11271	--	1.09408	--	1.06602	--	0.6524	0.58917	0.53848	0.58542	0.63413	0.59951	1.06556	--	1.09846	--	1.11884	--	1.1325	--	1.14229	--	1.14982	--	1.15599	--	1.16101	--	1.16529	--	1.16893	--
1.16372	--	1.15828	--	1.15211	--	1.1445	--	1.13471	--	1.12148	--	1.10282	--	1.07473	--	0.65686	0.59483	0.54114	0.59134	0.6376	0.60528	1.07418	--	1.10731	--	1.12778	--	1.14152	--	1.15135	--	1.15895	--	1.16516	--	1.17019	--	1.17452	--	1.17819	--
1.17269	--	1.16721	--	1.161	--	1.15338	--	1.14352	--	1.13026	--	1.11156	--	1.08344	--	1.03476	--	0.544	0.59711	0.64126	0.61085	1.08288	--	1.11613	--	1.13671	--	1.15052	--	1.16044	--	1.16804	--	1.17428	--	1.17936	--	1.18371	--	1.18742	--
1.18165	--	1.17612	--	1.16989	--	1.16222	--	1.15234	--	1.13903	--	1.12025	--	1.0921	--	1.04325	--	0.54701	0.60276	0.6449	0.61643	1.09144	--	1.12492	--	1.14563	--	1.15951	--	1.16947	--	1.17712	--	1.18339	--	1.18852	--	1.1929	--	1.19663	--
1.19058	--	1.18503	--	1.1788	--	1.17108	--	1.16111	--	1.14774	--	1.12893	--	1.10073	--	1.05184	--	0.5508	0.60778	0.6489	0.62167	1.09998	--	1.13364	--	1.15447	--	1.16844	--	1.17848	--	1.18617	--	1.19248	--	1.19765	--	1.20206	--	1.20583	--
1.19952	--	1.19395	--	1.18767	--	1.17991	--	1.16988	--	1.15647	--	1.13758	--	1.10936	--	1.06026	--	1.00778	--	1.05243	--	1.10847	--	1.14237	--	1.16334	--	1.17736	--	1.18745	--	1.19521	--	1.20158	--	1.20676	--	1.21121	--	1.21501	--
1.20843	--	1.20286	--	1.19654	--	1.18872	--	1.17867	--	1.16517	--	1.1462	--	1.11793	--	1.06877	--	1.01571	--	1.06051	--	1.11696	--	1.15106	--	1.17217	--	1.18628	--	1.19643	--	1.20425	--	1.21062	--	1.21588	--	1.22036	--	1.22416	--
1.21739	--	1.21173	--	1.20539	--	1.19754	--	1.18741	--	1.17385	--	1.15482	--	1.12648	--	1.07715	--	1.02368	--	1.06854	--	1.12538	--	1.15975	--	1.18096	--	1.19519	--	1.20537	--	1.21326	--	1.21967	--	1.22495	--	1.22945	--	1.23332	--
1.22628	--	1.22059	--	1.2142	--	1.20632	--	1.19612	--	1.1825	--	1.16341	--	1.13505	--	1.0855	--	1.0315	--	1.07662	--	1.13379	--	1.16836	--	1.18968	--	1.20406	--	1.21432	--	1.22226	--	1.22871	--	1.23403	--	1.23857	--	1.24244	--
1.23519	--	1.22946	--	1.22302	--	1.2151	--	1.20484	--	1.19113	--	1.17197	--	1.14349	--	1.09387	--	1.03936	--	1.08461	--	1.14222	--	1.17698	--	1.19849	--	1.21289	--	1.22322	--	1.23123	--	1.23773	--	1.24307	--	1.24765	--	1.25157	--
1.24406	--	1.23829	--	1.23184	--	1.22385	--	1.21355	--	1.19977	--	1.18053	--	1.15197	--	1.10215	--	1.04714	--	1.09254	--	1.15055	--	1.18554	--	1.20721	--	1.22172	--	1.23216	--	1.24017	--	1.24671	--	1.2521	--	1.25671	--	1.26066	--
1.25295	--	1.24714	--	1.24063	--	1.23262	--	1.22227	--	1.20839	--	1.18907	--	1.16039	--	1.11038	--	1.05484	--	1.10048	--	1.15879	--	1.19415	--	1.21595	--	1.23055	--	1.24102	--	1.24909	--	1.25568	--	1.26113	--	1.26578	--	1.26976	--
1.26182	--	1.25594	--	1.24941	--	1.24132	--	1.23093	--	1.21702	--	1.19762	--	1.16884	--	1.11861	--	1.06256	--	1.10836	--	1.16707	--	1.20272	--	1.22465	--	1.23933	--	1.24994	--	1.25802	--	1.26466	--	1.27015	--	1.27482	--	1.27883	--
1.27065	--	1.26478	--	1.25817	--	1.25005	--	1.23962	--	1.22556	--	1.20611	--	1.17725	--	1.1268	--	1.07015	--	1.11614	--	1.17539	--	1.2112	--	1.23331	--	1.24812	--	1.25877	--	1.26692	--	1.27359	--	1.27915	--	1.28384	--	1.2879	--
1.27948	--	1.27357	--	1.26699	--	1.25876	--	1.24828	--	1.23415	--	1.21458	--	1.18564	--	1.13499	--	1.07777	--	1.12387	--	1.18357	--	1.21972	--	1.24194	--	1.25688	--	1.2676	--	1.27583	--	1.28253	--	1.28812	--	1.29288	--	1.29695	--
1.28831	--	1.28239	--	1.27572	--	1.26748	--	1.25693	--	1.24274	--	1.22306	--	1.19404	--	1.14312	--	1.08534	--	1.13169	--	1.19175	--	1.22817	--	1.25059	--	1.26564	--	1.27643	--	1.28472	--	1.29149	--	1.29709	--	1.3019	--	1.30597	--
1.29713	--	1.29117	--	1.28447	--	1.27617	--	1.26555	--	1.25128	--	1.23155	--	1.20237	--	1.15124	--	1.09288	--	1.13946	--	1.19996	--	1.23668	--	1.25925	--	1.27436	--	1.28525	--	1.29358	--	1.30039	--	1.30604	--	1.31088	--	1.315	--
1.30596	--	1.29995	--	1.29317	--	1.28484	--	1.27415	--	1.25981	--	1.23995	--	1.2107	--	1.15936	--	1.10031	--	1.14709	--	1.20816	--	1.2451	--	1.26788	--	1.28307	--	1.29403	--	1.30245	--	1.30931	--	1.31501	--	1.31988	--	1.32403	--
1.31477	--	1.30871	--	1.30191	--	1.29352	--	1.28275	--	1.26833	--	1.24836	--	1.219	--	1.16742	--	1.10769	--	1.15471	--	1.21629	--	1.25352	--	1.27646	--	1.29177	--	1.30285	--	1.31127	--	1.31819	--	1.32392	--	1.32884	--	1.33304	--
1.32358	--	1.31748	--	1.31064	--	1.30219	--	1.29138	--	1.27688	--	1.2568	--	1.22725	--	1.17544	--	1.11522	--	1.16238	--	1.22435	--	1.26195	--	1.28504	--	1.30052	--	1.31163	--	1.32008	--	1.32705	--	1.33284	--	1.33781	--	1.34206	--
1.33237	--	1.32621	--	1.31934	--	1.31086	--	1.29993	--	1.2854	--	1.26517	--	1.23555	--	1.18347	--	1.12267	--	1.16994	--	1.23251	--	1.27038	--	1.29361	--	1.3092	--	1.32037	--	1.32891	--	1.3359	--	1.34177	--	1.34676	--	1.35105	--
1.34117	--	1.33493	--	1.32804	--	1.3195	--	1.30853	--	1.29386	--	1.27359	--	1.24381	--	1.19143	--	1.13	--	1.1775	--	1.24055	--	1.27871	--	1.30221	--	1.31783	--	1.32909	--	1.3377	--	1.34479	--	1.35068	--	1.3557	--	1.36	--
1.34993	--	1.34364	--	1.33671	--	1.3281	--	1.3171	--	1.30233	--	1.28197	--	1.25203	--	1.19946	--	1.13736	--	1.18508	--	1.24859	--	1.2871	--	1.31073	--	1.32652	--	1.33782	--	1.34651	--	1.35363	--	1.35956	--	1.36461	--	1.36898	--
1.35872	--	1.35236	--	1.34541	--	1.33671	--	1.32564	--	1.31078	--	1.29033	--	1.26028	--	1.20736	--	1.14468	--	1.19255	--	1.25659	--	1.29546	--	1.31924	--	1.33517	--	1.34654	--	1.35527	--	1.36245	--	1.36843	--	1.37351	--	1.37793	--
1.3587	0.32785	1.35234	0.32538	1.34539	0.3224	1.33671	0.3191	1.32566	0.31498	1.3108	0.30993	1.29031	0.30282	1.2603	0.29188	1.20743	0.28317	1.14469	0.28492	1.19252	0.28552	1.25656	0.29303	1.29542	0.30056	1.31923	0.30703	1.33518	0.31283	1.34654	0.31842	1.35525	0.32348	1.36246	0.32735	1.36843	0.33064	1.37353	0.33344	1.37793	0.33563
1.34994	0.32494	1.34362	0.32252	1.33672	0.31958	1.32805	0.31641	1.31707	0.31237	1.30237	0.30727	1.28199	0.30029	1.25208	0.28956	1.19948	0.28101	1.13741	0.28271	1.18507	0.28335	1.24861	0.29073	1.28706	0.29827	1.31074	0.30457	1.3265	0.3104	1.33784	0.31579	1.34646	0.32082	1.35361	0.32466	1.35955	0.32787	1.36462	0.33058	1.36897	0.33279
1.34119	0.322	1.33489	0.31968	1.32806	0.31672	1.31949	0.31356	1.30853	0.30965	1.2939	0.30468	1.27363	0.29781	1.24384	0.28727	1.1915	0.27888	1.13004	0.28058	1.17757	0.28121	1.24054	0.28857	1.27869	0.29599	1.30217	0.30222	1.31786	0.30789	1.3291	0.31323	1.33772	0.31808	1.34478	0.32192	1.35068	0.32507	1.35568	0.32782	1.36001	0.32997
1.33239	0.31918	1.32615	0.31687	1.31931	0.31408	1.31082	0.3109	1.29994	0.30705	1.28541	0.30212	1.26522	0.29541	1.23557	0.28503	1.18346	0.27681	1.12264	0.27847	1.16992	0.27921	1.23245	0.28644	1.27039	0.29361	1.29362	0.29986	1.30917	0.30548	1.3203	0.3108	1.32888	0.31552	1.33593	0.31923	1.34176	0.32241	1.34675	0.32504	1.35103	0.3272
1.32358	0.31638	1.31742	0.31403	1.3106	0.31134	1.30215	0.30825	1.29137	0.30439	1.27688	0.29964	1.25682	0.29299	1.22728	0.28281	1.17549	0.27468	1.11526	0.27634	1.16236	0.27713	1.22434	0.28433	1.26201	0.29134	1.28513	0.29738	1.30049	0.30304	1.31156	0.30825	1.32007	0.31292	1.32705	0.31662	1.33284	0.31972	1.3378	0.32232	1.34206	0.3244
1.31476	0.3136	1.30865	0.31128	1.30187	0.30865	1.29349	0.30557	1.28277	0.3018	1.2684	0.29707	1.2484	0.29061	1.21892	0.28068	1.16741	0.27266	1.10787	0.27423	1.15476	0.27508	1.21627	0.28216	1.25355	0.2892	1.27644	0.29524	1.29182	0.3006	1.30284	0.30566	1.31125	0.31035	1.31815	0.31405	1.32393	0.31702	1.32884	0.31962	1.33306	0.32167
1.30598	0.31074	1.29989	0.30851	1.29318	0.30587	1.28482	0.30294	1.27419	0.29918	1.25984	0.29464	1.23997	0.28824	1.21062	0.27847	1.15939	0.27058	1.10037	0.2722	1.14707	0.2731	1.20818	0.28001	1.24515	0.28697	1.26789	0.29287	1.28312	0.29819	1.29404	0.30322	1.3024	0.30782	1.30927	0.31141	1.31498	0.31443	1.31988	0.31691	1.32406	0.31896
1.29715	0.30798	1.29112	0.30576	1.28444	0.3032	1.27618	0.30023	1.26556	0.29664	1.25132	0.29213	1.23153	0.28589	1.20232	0.27627	1.15124	0.26863	1.09291	0.27014	1.13942	0.27109	1.19993	0.27807	1.23667	0.28484	1.25923	0.29068	1.27439	0.29586	1.2852	0.30087	1.29354	0.30532	1.30038	0.30881	1.30606	0.31176	1.31089	0.31426	1.31506	0.31624
1.28832	0.30524	1.28232	0.30307	1.27569	0.30055	1.26747	0.29765	1.25692	0.29411	1.24278	0.28967	1.22308	0.28356	1.19397	0.27412	1.14318	0.26658	1.08536	0.26816	1.13163	0.2692	1.19182	0.27595	1.22821	0.28269	1.2506	0.28843	1.26563	0.29358	1.27642	0.2984	1.28468	0.30282	1.29149	0.30622	1.29708	0.30923	1.30188	0.31168	1.30602	0.31363
1.27951	0.30243	1.27355	0.30033	1.26694	0.2979	1.25878	0.29504	1.24826	0.29164	1.23421	0.28725	1.2146	0.28126	1.18559	0.27202	1.13505	0.26462	1.07778	0.26619	1.12388	0.26728	1.1836	0.27395	1.21977	0.2805	1.24195	0.28623	1.25688	0.29127	1.26762	0.29597	1.27581	0.30034	1.28256	0.3037	1.28812	0.30666	1.29288	0.30907	1.29696	0.31106
1.27066	0.29973	1.26471	0.29773	1.25816	0.29532	1.25008	0.29246	1.23958	0.28918	1.22559	0.28492	1.20612	0.27897	1.17724	0.2699	1.12684	0.26274	1.07021	0.26422	1.11611	0.26537	1.17535	0.27199	1.21132	0.27833	1.23333	0.28396	1.24811	0.289	1.25875	0.29367	1.2669	0.29796	1.27362	0.30123	1.27914	0.30412	1.28386	0.30652	1.28791	0.30849
1.26182	0.297	1.25591	0.29505	1.24937	0.29274	1.24135	0.28993	1.23094	0.28667	1.21701	0.28253	1.19763	0.2767	1.16881	0.26785	1.11865	0.26083	1.06256	0.26232	1.10827	0.26353	1.16712	0.27	1.20279	0.27627	1.22466	0.28179	1.23935	0.28671	1.24987	0.2914	1.25801	0.29551	1.26465	0.29881	1.27014	0.30164	1.27481	0.30406	1.27884	0.30595
1.25292	0.29443	1.24711	0.29238	1.2406	0.29014	1.23261	0.28742	1.22225	0.28424	1.20843	0.28013	1.18912	0.27446	1.1604	0.2658	1.11043	0.25895	1.0549	0.26042	1.10045	0.26167	1.15882	0.2681	1.19427	0.27421	1.21595	0.27966	1.23052	0.28455	1.24102	0.28908	1.24909	0.29315	1.25568	0.29641	1.26112	0.29921	1.26576	0.30158	1.26977	0.30343
1.24404	0.29179	1.23828	0.28976	1.23179	0.28763	1.22385	0.28495	1.21355	0.28185	1.19978	0.27785	1.18055	0.2723	1.15195	0.26379	1.10219	0.2571	1.04718	0.25857	1.09255	0.25987	1.1505	0.26621	1.18562	0.27233	1.2073	0.27745	1.22169	0.28239	1.23214	0.28681	1.24015	0.29083	1.24671	0.294	1.2521	0.29679	1.25671	0.29912	1.26067	0.30098
1.23514	0.28921	1.22944	0.28717	1.22298	0.28511	1.21511	0.28245	1.20484	0.27945	1.19115	0.27553	1.17202	0.27009	1.14345	0.26184	1.09391	0.25529	1.03937	0.2568	1.08463	0.25809	1.14215	0.26437	1.17706	0.2703	1.19854	0.27542	1.21288	0.28019	1.22326	0.28454	1.23121	0.28851	1.2377	0.29166	1.24305	0.29442	1.24765	0.29667	1.25156	0.29857
1.22623	0.28663	1.22057	0.28464	1.21417	0.28258	1.20633	0.28002	1.19613	0.27707	1.18252	0.27321	1.16346	0.26793	1.13498	0.25987	1.08557	0.25354	1.03164	0.25495	1.07668	0.25634	1.13377	0.26255	1.16845	0.26836	1.18979	0.27338	1.204	0.27814	1.21429	0.28243	1.22223	0.28626	1.22869	0.28935	1.23402	0.29202	1.23856	0.29429	1.24245	0.29615
1.21735	0.28402	1.21174	0.28204	1.20536	0.28007	1.19753	0.27763	1.18736	0.27479	1.17382	0.27102	1.15484	0.26585	1.12647	0.25793	1.07722	0.2518	1.02366	0.25332	1.06858	0.25472	1.12536	0.26077	1.15983	0.26643	1.18099	0.27141	1.19513	0.27605	1.20537	0.28026	1.21325	0.28403	1.21967	0.28706	1.22495	0.28971	1.22946	0.29194	1.23333	0.29375
1.20844	0.28146	1.20285	0.27956	1.19652	0.27761	1.18875	0.2752	1.17863	0.27245	1.16518	0.26874	1.14624	0.26374	1.11791	0.25606	1.0688	0.25012	1.01578	0.25159	1.06056	0.25303	1.11695	0.25899	1.1512	0.26452	1.17218	0.26946	1.18625	0.27398	1.19642	0.27812	1.20422	0.28191	1.21062	0.28483	1.21588	0.2874	1.22034	0.28966	1.22418	0.29144
1.1995	0.27896	1.19396	0.27708	1.18766	0.27519	1.17992	0.27288	1.16988	0.27014	1.15645	0.26659	1.1376	0.26169	1.10933	0.25422	1.06037	0.24846	1.00782	0.24994	1.05246	0.25141	1.10843	0.25734	1.14248	0.26273	1.16335	0.26755	1.17732	0.27201	1.18745	0.27602	1.19519	0.27978	1.20157	0.28262	1.20678	0.28518	1.21119	0.28743	1.21502	0.28916
1.19057	0.27646	1.18503	0.27469	1.17877	0.27283	1.17107	0.27058	1.1611	0.26788	1.14774	0.26442	1.12896	0.25964	1.10073	0.2524	1.0519	0.24684	0.99978	0.24835	1.0443	0.24985	1.0999	0.2557	1.13377	0.26093	1.15447	0.26572	1.1684	0.27001	1.1785	0.27391	1.18619	0.27759	1.19248	0.28049	1.19765	0.28303	1.20206	0.28518	1.20583	0.28695
1.18163	0.27396	1.17611	0.27229	1.16989	0.27046	1.16224	0.26827	1.1523	0.26566	1.139	0.2623	1.12028	0.25766	1.09214	0.25058	1.04339	0.24527	0.99169	0.2468	1.03603	0.24838	1.09136	0.25407	1.12503	0.25918	1.14561	0.26385	1.15946	0.26807	1.16946	0.27195	1.17713	0.27553	1.18338	0.27837	1.18853	0.28084	1.19289	0.28302	1.19663	0.28476
1.17265	0.27157	1.16718	0.2699	1.16099	0.26814	1.15338	0.266	1.1435	0.26345	1.13023	0.26022	1.1116	0.25568	1.08347	0.24884	1.03475	0.24381	0.98357	0.24527	1.02781	0.24688	1.08281	0.25245	1.11626	0.25746	1.13671	0.26205	1.15045	0.26623	1.16044	0.26997	1.16805	0.2735	1.17427	0.27628	1.17937	0.27876	1.18369	0.28093	1.1874	0.28267
1.1637	0.2691	1.15824	0.26754	1.15211	0.26578	1.14454	0.26368	1.13467	0.26128	1.12145	0.25816	1.10288	0.25374	1.07475	0.24718	1.02615	0.24232	0.97532	0.24385	1.01945	0.24549	1.07423	0.25086	1.10743	0.25583	1.12777	0.26032	1.14147	0.26437	1.15138	0.26807	1.15894	0.27156	1.16514	0.27424	1.1702	0.27671	1.17449	0.27883	1.17817	0.28057
1.15473	0.26668	1.14932	0.26513	1.14317	0.26354	1.13566	0.26147	1.12584	0.25912	1.11265	0.25613	1.0941	0.2519	1.06602	0.24553	1.01746	0.24092	0.96707	0.24243	1.01101	0.24418	1.06559	0.24934	1.09858	0.25422	1.11884	0.25856	1.13245	0.26255	1.1423	0.26619	1.14981	0.26965	1.15598	0.27228	1.16101	0.27469	1.16527	0.2768	1.16892	0.27854
1.14572	0.26437	1.14036	0.26281	1.13424	0.26126	1.12675	0.2593	1.11698	0.25702	1.10383	0.25414	1.08534	0.25004	1.05723	0.24395	1.00871	0.23957	0.95868	0.24111	1.00256	0.24288	1.0568	0.24801	1.08973	0.25262	1.10986	0.2569	1.12341	0.2608	1.13319	0.2644	1.14068	0.26774	1.1468	0.27037	1.15177	0.27281	1.15602	0.27485	1.15965	0.27656
1.13672	0.26201	1.13138	0.26053	1.12531	0.25901	1.11781	0.25718	1.1081	0.25496	1.095	0.25217	1.07654	0.24823	1.04844	0.24236	0.99989	0.2383	0.95023	0.23985	0.99403	0.24165	1.04805	0.24662	1.08077	0.25118	1.10084	0.25531	1.11431	0.25914	1.12408	0.26259	1.13154	0.26587	1.1376	0.26851	1.14254	0.2709	1.14677	0.27292	1.15036	0.27464
1.1277	0.25971	1.12239	0.25827	1.11634	0.25683	1.10887	0.25508	1.09918	0.25294	1.08614	0.25024	1.06768	0.2465	1.03958	0.24088	0.99099	0.2371	0.94168	0.23868	0.98539	0.24052	1.03926	0.2453	1.07181	0.24974	1.09178	0.25376	1.10519	0.25751	1.11493	0.26089	1.12233	0.26414	1.12839	0.26666	1.13329	0.26905	1.13748	0.27107	1.14104	0.27279
1.11867	0.25746	1.1134	0.25604	1.10736	0.25466	1.09992	0.25299	1.09028	0.25092	1.07726	0.24835	1.05883	0.24477	1.03071	0.2394	0.982	0.23598	0.93303	0.23757	0.97669	0.23945	1.0304	0.24405	1.0628	0.24838	1.0827	0.25227	1.09603	0.25597	1.10574	0.25923	1.11312	0.26239	1.11913	0.26492	1.12401	0.26727	1.12817	0.26927	1.13169	0.27102
1.10962	0.25521	1.10436	0.25388	1.09836	0.25255	1.09095	0.25094	1.08135	0.24894	1.06837	0.24649	1.04997	0.24305	1.02173	0.23805	0.97298	0.23491	0.9243	0.23654	0.96788	0.23849	1.02146	0.24288	1.05379	0.247	1.07356	0.25087	1.08685	0.25447	1.09652	0.25766	1.10388	0.26075	1.10984	0.26326	1.11471	0.26555	1.11883	0.26755	1.12233	0.26929
1.10057	0.253	1.09533	0.25172	1.08934	0.25047	1.08198	0.2489	1.07237	0.24706	1.05942	0.2447	1.04101	0.24148	1.01274	0.23672	0.96384	0.23394	0.91539	0.23565	0.95898	0.2376	1.01247	0.24178	1.04468	0.24579	1.06441	0.2495	1.07765	0.253	1.08726	0.25618	1.0946	0.25917	1.10054	0.26163	1.10536	0.26393	1.10945	0.26593	1.11293	0.26766
1.0915	0.25081	1.08626	0.24964	1.0803	0.24843	1.07295	0.24696	1.06339	0.24517	1.05046	0.24295	1.03204	0.23992	1.00367	0.23548	0.95457	0.2331	0.90634	0.23487	0.94996	0.23683	1.00342	0.24076	1.03551	0.24464	1.0552	0.24822	1.0684	0.25163	1.07798	0.25472	1.0853	0.25764	1.09121	0.26007	1.09599	0.26237	1.10007	0.26432	1.1035	0.2661
1.08241	0.24867	1.07721	0.24753	1.07128	0.24638	1.06391	0.24506	1.05438	0.24335	1.04148	0.24123	1.02305	0.23839	0.99454	0.23432	0.94522	0.23233	0.89723	0.23416	0.9408	0.23619	0.99424	0.23989	1.0263	0.24357	1.04592	0.24705	1.0591	0.25034	1.06867	0.25333	1.07594	0.25625	1.08184	0.25861	1.08661	0.26086	1.09065	0.26282	1.09406	0.26458
1.07331	0.24657	1.06813	0.24547	1.06219	0.24444	1.05488	0.24313	1.04535	0.24155	1.03245	0.23959	1.014	0.23694	0.98533	0.23325	0.93572	0.23172	0.88792	0.23362	0.93151	0.23568	0.98499	0.23911	1.01703	0.24258	1.0366	0.24597	1.04976	0.24915	1.05929	0.25208	1.06657	0.25488	1.07243	0.25723	1.07717	0.25947	1.08119	0.26141	1.08459	0.26316
1.06419	0.24449	1.05903	0.24346	1.05309	0.24254	1.0458	0.2413	1.03628	0.23983	1.0234	0.23798	1.00494	0.23551	0.97609	0.23222	0.92607	0.23124	0.87846	0.2332	0.92207	0.23531	0.97565	0.23844	1.00767	0.24173	1.02724	0.24494	1.04038	0.24803	1.04988	0.25089	1.05716	0.25361	1.06299	0.25593	1.06771	0.25815	1.0717	0.2601	1.07507	0.26185
1.05506	0.24245	1.04991	0.24152	1.044	0.24062	1.03671	0.23948	1.02718	0.23816	1.0143	0.23645	0.99577	0.23424	0.96675	0.23132	0.91626	0.23093	0.86875	0.23298	0.91245	0.23511	0.96619	0.2379	0.99823	0.24099	1.01781	0.24405	1.03093	0.24703	1.04043	0.24981	1.0477	0.25243	1.05351	0.25471	1.05819	0.25695	1.06217	0.25887	1.06552	0.26064
1.04592	0.24044	1.04078	0.23957	1.03486	0.2388	1.02758	0.23775	1.01806	0.23652	1.00519	0.23494	0.9866	0.23298	0.95731	0.23052	0.90623	0.23081	0.85877	0.23297	0.90259	0.23513	0.95661	0.23752	0.98874	0.24034	1.00831	0.24326	1.02143	0.24614	1.03094	0.24879	1.03818	0.25139	1.04399	0.2536	1.04865	0.25584	1.05261	0.25774	1.05594	0.2595
1.03674	0.23852	1.03161	0.23772	1.02572	0.23697	1.01845	0.23602	1.00891	0.23495	0.996	0.23356	0.97735	0.23181	0.94775	0.22988	0.89598	0.23091	0.8485	0.2332	0.89249	0.23538	0.9469	0.2373	0.97912	0.23987	0.99873	0.24261	1.01186	0.24537	1.02139	0.2479	1.02862	0.25043	1.03442	0.25261	1.03906	0.25484	1.043	0.25675	1.04631	0.2585
1.02755	0.23661	1.02244	0.23587	1.01655	0.23524	1.00926	0.2344	0.99973	0.23343	0.98678	0.23223	0.96803	0.23076	0.93809	0.22936	0.88545	0.23127	0.83784	0.23373	0.88209	0.23592	0.93703	0.23728	0.96942	0.23952	0.98909	0.24208	1.00224	0.24471	1.01177	0.24715	1.01902	0.24958	1.02481	0.25172	1.02942	0.25395	1.03334	0.25586	1.03663	0.25766
1.01833	0.23477	1.01324	0.23408	1.00734	0.23354	1.00006	0.2328	0.99052	0.23197	0.97751	0.23098	0.95865	0.2298	0.92831	0.22898	0.87457	0.23196	0.82671	0.23465	0.8713	0.23683	0.92698	0.23748	0.95958	0.23938	0.97933	0.24173	0.99252	0.24423	1.00208	0.24655	1.00936	0.24886	1.01512	0.25101	1.01973	0.25319	1.02363	0.25512	1.02691	0.25691
1.00912	0.23292	1.00402	0.23234	0.99811	0.23192	0.99083	0.23126	0.98124	0.23062	0.9682	0.2298	0.94918	0.22894	0.91837	0.22879	0.86329	0.23302	0.81496	0.23606	0.86008	0.23815	0.91668	0.23798	0.9496	0.23944	0.96947	0.24157	0.98273	0.24388	0.99232	0.24609	0.99962	0.24831	1.00539	0.25041	1.00999	0.25258	1.01387	0.25451	1.01712	0.25636
0.99988	0.23114	0.99476	0.23068	0.98886	0.23033	0.98155	0.22983	0.97193	0.22934	0.95882	0.22874	0.93965	0.22819	0.90826	0.2288	0.85136	0.2347	0.80234	0.23817	0.84816	0.24014	0.90615	0.23877	0.93947	0.23974	0.95949	0.24161	0.97284	0.24373	0.98248	0.2458	0.98982	0.24792	0.99558	0.24998	1.00019	0.25212	1.00405	0.25408	1.00728	0.25594
0.99061	0.22942	0.98548	0.22907	0.97959	0.22878	0.97224	0.22846	0.96259	0.22811	0.94939	0.22775	0.93002	0.22758	0.89796	0.22904	0.83864	0.23712	0.78859	0.24118	0.83537	0.24297	0.89528	0.23997	0.92916	0.24031	0.94939	0.24186	0.96284	0.24379	0.97256	0.24569	0.97992	0.24774	0.98571	0.24971	0.9903	0.25186	0.99415	0.25383	0.99736	0.25573
0.98134	0.22772	0.97619	0.22749	0.97027	0.22733	0.9629	0.22713	0.9532	0.22696	0.9399	0.22685	0.92029	0.22712	0.88741	0.22958	0.82476	--	0.49432	--	0.57363	--	0.88398	0.24171	0.91861	0.24123	0.93911	0.2424	0.95271	0.2441	0.96253	0.2458	0.96994	0.24773	0.97575	0.24965	0.98034	0.25178	0.98418	0.25377	0.98738	0.25569
0.97199	0.22619	0.96685	0.22601	0.96092	0.22596	0.95351	0.2259	0.94374	0.22595	0.93033	0.2261	0.91046	0.22679	0.87659	0.23044	0.57742	--	0.49227	--	0.57046	--	0.87212	0.24414	0.90772	0.24266	0.92865	0.24328	0.94244	0.24468	0.95238	0.24617	0.95985	0.24797	0.96569	0.24982	0.9703	0.25192	0.97413	0.25394	0.97732	0.2559
0.96265	0.22463	0.95749	0.22457	0.95154	0.22464	0.94407	0.22478	0.93424	0.225	0.92067	0.22547	0.90049	0.22666	0.86535	0.23179	0.57375	--	0.48966	--	0.56732	--	0.85944	0.24759	0.89655	0.2445	0.91791	0.24462	0.93198	0.24562	0.94207	0.24686	0.94966	0.24845	0.95553	0.25024	0.96016	0.25231	0.96397	0.25438	0.96714	0.2564
0.95328	0.22316	0.9481	0.22321	0.94211	0.22343	0.93459	0.22373	0.92468	0.22416	0.91096	0.22495	0.89038	0.22673	0.85363	0.23372	0.56995	--	0.48714	--	0.56366	--	0.6392	--	0.88489	0.24709	0.90693	0.24638	0.92131	0.24696	0.93161	0.24788	0.93931	0.24927	0.94524	0.25096	0.94989	0.25301	0.95372	0.25508	0.95687	0.25718
0.94387	0.22176	0.93867	0.22194	0.93262	0.22234	0.92504	0.22281	0.91504	0.22348	0.90112	0.22462	0.88009	0.22707	0.84126	0.23642	0.56647	--	0.48489	--	0.56079	--	0.6349	--	0.87251	0.25075	0.89558	0.24879	0.91039	0.24879	0.92096	0.24928	0.92882	0.25043	0.93481	0.25204	0.93949	0.25406	0.94332	0.25615	0.94647	0.25831
0.93445	0.2204	0.9292	0.22075	0.92311	0.2213	0.91546	0.22197	0.90532	0.22292	0.89118	0.22446	0.86958	0.2277	0.61799	--	0.56287	--	0.48241	--	0.55739	--	0.6306	--	0.67359	--	0.88378	0.25197	0.89915	0.25123	0.91007	0.25121	0.91811	0.25206	0.92419	0.25356	0.92893	0.25552	0.93278	0.25762	0.93591	0.25987
0.92497	0.21917	0.91969	0.21965	0.91353	0.22038	0.9058	0.22127	0.89552	0.22252	0.8811	0.22453	0.8588	0.22872	0.61378	--	0.55917	--	0.47995	--	0.55392	--	0.62593	--	0.66876	--	0.69448	--	0.88749	0.25447	0.89886	0.25379	0.90716	0.25425	0.91339	0.25553	0.91817	0.25748	0.92205	0.25959	0.92518	0.26191
0.91546	0.21801	0.91014	0.21863	0.90391	0.21958	0.89607	0.22071	0.88562	0.22229	0.87088	0.22482	0.8477	0.23019	0.6094	--	0.55549	--	0.47786	--	0.55042	--	0.62165	--	0.66366	--	0.68908	--	0.70443	--	0.88726	0.2572	0.89589	0.25715	0.90229	0.25818	0.90718	0.26002	0.91109	0.26216	0.91423	0.26458
0.90591	0.21694	0.90053	0.21775	0.89422	0.2189	0.88626	0.22029	0.87561	0.22226	0.86048	0.22541	0.83623	0.23219	0.60508	--	0.55178	--	0.47499	--	0.5471	--	0.61718	--	0.65876	--	0.68376	--	0.69914	--	0.87521	0.26153	0.8843	0.26079	0.89092	0.2615	0.8959	0.26327	0.89986	0.26543	0.90301	0.26796
0.89632	0.21598	0.89087	0.21698	0.88446	0.21836	0.87636	0.22006	0.86547	0.22246	0.84986	0.22634	0.82419	0.235	0.60067	--	0.5479	--	0.47304	--	0.54371	--	0.61284	--	0.65397	--	0.67845	--	0.69357	--	0.70226	--	0.87218	0.2656	0.87909	0.26592	0.88424	0.26752	0.88826	0.2697	0.89146	0.27227
0.88668	0.21512	0.88116	0.21632	0.87464	0.21797	0.86637	0.22001	0.85519	0.22292	0.83898	0.2277	0.81143	0.23882	0.59645	--	0.54405	--	0.47049	--	0.54036	--	0.60835	--	0.64882	--	0.67361	--	0.68806	--	0.69705	--	0.70303	--	0.70866	--	0.87211	0.27293	0.71887	--	0.87946	--
0.87698	0.21441	0.87138	0.21581	0.86474	0.21773	0.85625	0.22018	0.84472	0.2237	0.82777	0.22959	0.61318	--	0.59188	--	0.54061	--	0.46777	--	0.53714	--	0.60401	--	0.64407	--	0.6682	--	0.68259	--	0.69138	--	0.69725	--	0.703	--	0.70819	--	0.71284	--	0.71786	--
0.86723	0.2138	0.86152	0.21546	0.85473	0.21771	0.84601	0.22062	0.83404	0.22486	0.81619	0.23208	0.60834	--	0.58768	--	0.53664	--	0.46529	--	0.5334	--	0.59932	--	0.63901	--	0.66299	--	0.67707	--	0.68559	--	0.69172	--	0.69751	--	0.70223	--	0.70726	--	0.71188	--
0.85742	0.21332	0.85158	0.2153	0.84461	0.21792	0.8356	0.22137	0.8231	0.2265	0.80395	0.23562	0.60375	--	0.58325	--	0.53275	--	0.46222	--	0.53002	--	0.59468	--	0.63377	--	0.65737	--	0.6719	--	0.67998	--	0.68589	--	0.69184	--	0.69679	--	0.70155	--	0.70589	--
0.84753	0.21304	0.84155	0.21534	0.83436	0.21841	0.825	0.22248	0.81181	0.22874	0.61695	--	0.59901	--	0.57885	--	0.52872	--	0.46003	--	0.52654	--	0.5903	--	0.62888	--	0.65193	--	0.6662	--	0.67445	--	0.68024	--	0.68601	--	0.69103	--	0.6957	--	0.70016	--
0.83757	0.21294	0.83141	0.21561	0.82397	0.21919	0.81417	0.22405	0.80011	0.23172	0.612	--	0.59449	--	0.57436	--	0.52486	--	0.45745	--	0.52286	--	0.58585	--	0.62363	--	0.64663	--	0.6608	--	0.66898	--	0.67476	--	0.68048	--	0.68532	--	0.69006	--	0.69424	--
0.82752	0.21303	0.82115	0.21616	0.81338	0.22037	0.80304	0.2262	0.78789	0.23563	0.607	--	0.58975	--	0.56972	--	0.52096	--	0.4544	--	0.51935	--	0.58135	--	0.61848	--	0.64144	--	0.65533	--	0.66342	--	0.66878	--	0.6745	--	0.67962	--	0.68419	--	0.6885	--
0.81734	0.2134	0.81073	0.21705	0.80257	0.22201	0.79155	0.22903	0.61654	--	0.60217	--	0.5853	--	0.56543	--	0.517	--	0.45154	--	0.5159	--	0.57675	--	0.61342	--	0.63597	--	0.64981	--	0.65779	--	0.66323	--	0.669	--	0.67392	--	0.67844	--	0.68267	--
0.80705	0.21406	0.80013	0.21832	0.7915	0.22419	0.7796	0.23277	0.61112	--	0.59721	--	0.5806	--	0.56085	--	0.51303	--	0.44894	--	0.51223	--	0.57233	--	0.60844	--	0.63055	--	0.64424	--	0.65204	--	0.65747	--	0.6632	--	0.66804	--	0.67256	--	0.67673	--
0.79661	0.21503	0.78933	0.22004	0.78007	0.2271	0.72381	--	0.60584	--	0.59226	--	0.576	--	0.55642	--	0.50922	--	0.44604	--	0.5083	--	0.56741	--	0.60304	--	0.62519	--	0.63846	--	0.64666	--	0.6519	--	0.6573	--	0.66243	--	0.6667	--	0.67075	--
0.786	0.2164	0.77826	0.22236	0.76822	0.23089	0.6117	--	0.60066	--	0.58738	--	0.57118	--	0.55173	--	0.50532	--	0.44329	--	0.50464	--	0.56275	--	0.59818	--	0.61968	--	0.63299	--	0.64083	--	0.64627	--	0.65162	--	0.65657	--	0.66091	--	0.66495	--
0.77517	0.2183	0.76684	0.22542	0.75165	0.24444	0.60586	--	0.59542	--	0.5825	--	0.56655	--	0.54703	--	0.50136	--	0.44037	--	0.50126	--	0.55813	--	0.59293	--	0.61427	--	0.62735	--	0.63499	--	0.64042	--	0.64596	--	0.65077	--	0.65498	--	0.65903	--
0.76409	0.22075	0.75501	0.2294	0.6101	--	0.60037	--	0.59021	--	0.57766	--	0.56189	--	0.54245	--	0.49734	--	0.4377	--	0.49739	--	0.55333	--	0.58767	--	0.60893	--	0.62173	--	0.62926	--	0.63487	--	0.64036	--	0.64489	--	0.6491	--	0.65321	--
0.75268	0.22397	0.74264	0.23454	0.60376	--	0.5949	--	0.58507	--	0.57277	--	0.55697	--	0.53775	--	0.49318	--	0.435	--	0.49346	--	0.54891	--	0.58275	--	0.60333	--	0.6161	--	0.62366	--	0.62901	--	0.63427	--	0.639	--	0.64325	--	0.64724	--
0.74085	0.22816	0.65064	--	0.59777	--	0.58981	--	0.57997	--	0.56775	--	0.55236	--	0.53319	--	0.48891	--	0.43224	--	0.48978	--	0.54393	--	0.57735	--	0.59781	--	0.61009	--	0.61775	--	0.62332	--	0.62845	--	0.63293	--	0.63734	--	0.64142	--
0.72837	0.23384	0.59995	--	0.59183	--	0.5842	--	0.57485	--	0.56278	--	0.54744	--	0.52853	--	0.48489	--	0.42891	--	0.48568	--	0.53916	--	0.57205	--	0.59218	--	0.60455	--	0.61194	--	0.61735	--	0.62255	--	0.62704	--	0.63137	--	0.63533	--
0.67995	--	0.59333	--	0.58615	--	0.57876	--	0.56983	--	0.55781	--	0.54253	--	0.52379	--	0.48062	--	0.42571	--	0.48173	--	0.53424	--	0.56667	--	0.58642	--	0.59871	--	0.6061	--	0.61156	--	0.61683	--	0.6211	--	0.62541	--	0.62929	--
0.6313	--	0.58725	--	0.58054	--	0.5734	--	0.56441	--	0.55286	--	0.53774	--	0.519	--	0.47641	--	0.4227	--	0.47815	--	0.52965	--	0.56148	--	0.58076	--	0.59279	--	0.60039	--	0.60563	--	0.61076	--	0.61501	--	0.6194	--	0.62327	--
0.58814	--	0.58104	--	0.57501	--	0.56809	--	0.55924	--	0.54778	--	0.53275	--	0.51426	--	0.47228	--	0.41998	--	0.47403	--	0.52486	--	0.55605	--	0.5752	--	0.58701	--	0.59427	--	0.59973	--	0.60481	--	0.60913	--	0.61323	--	0.61725	--
0.58146	--	0.57531	--	0.56948	--	0.56271	--	0.55416	--	0.54261	--	0.52782	--	0.50942	--	0.46823	--	0.41676	--	0.47011	--	0.51988	--	0.55079	--	0.56949	--	0.58112	--	0.58841	--	0.59382	--	0.59874	--	0.60314	--	0.60723	--	0.61108	--
0.57518	--	0.56946	--	0.56393	--	0.5573	--	0.54898	--	0.53752	--	0.52277	--	0.50458	--	0.46396	--	0.41346	--	0.46603	--	0.51491	--	0.54534	--	0.56362	--	0.57522	--	0.58252	--	0.58784	--	0.59272	--	0.59692	--	0.60128	--	0.60496	--
0.56899	--	0.56367	--	0.55828	--	0.55194	--	0.54366	--	0.5325	--	0.51772	--	0.49981	--	0.45979	--	0.41065	--	0.46197	--	0.51005	--	0.53974	--	0.55796	--	0.56944	--	0.57642	--	0.58179	--	0.58661	--	0.59082	--	0.5949	--	0.59873	--
0.56312	--	0.55792	--	0.55276	--	0.54655	--	0.53825	--	0.52726	--	0.51268	--	0.4949	--	0.45555	--	0.40773	--	0.45782	--	0.50495	--	0.53414	--	0.55228	--	0.56334	--	0.57042	--	0.57568	--	0.58051	--	0.58468	--	0.5888	--	0.59243	--
0.55713	--	0.55229	--	0.54722	--	0.5411	--	0.53298	--	0.52204	--	0.5077	--	0.48999	--	0.45129	--	0.40441	--	0.45389	--	0.50008	--	0.52861	--	0.5466	--	0.55748	--	0.56436	--	0.56953	--	0.57438	--	0.57855	--	0.58255	--	0.58609	--
0.55131	--	0.54668	--	0.54171	--	0.5356	--	0.52766	--	0.51663	--	0.5026	--	0.48511	--	0.44702	--	0.40112	--	0.44972	--	0.49499	--	0.52304	--	0.54073	--	0.55145	--	0.55828	--	0.56349	--	0.56824	--	0.57221	--	0.57631	--	0.57978	--
0.54536	--	0.54104	--	0.53608	--	0.53003	--	0.52225	--	0.51144	--	0.49752	--	0.48012	--	0.44271	--	0.39791	--	0.44565	--	0.48981	--	0.51744	--	0.53476	--	0.54542	--	0.55204	--	0.55733	--	0.56196	--	0.56594	--	0.56994	--	0.57346	--
0.53946	--	0.53527	--	0.53056	--	0.52448	--	0.51667	--	0.50614	--	0.49227	--	0.47503	--	0.43833	--	0.39472	--	0.44154	--	0.4847	--	0.51187	--	0.52883	--	0.53936	--	0.54597	--	0.5512	--	0.55565	--	0.55974	--	0.56352	--	0.56706	--
0.53357	--	0.52931	--	0.52479	--	0.51893	--	0.51121	--	0.5007	--	0.48701	--	0.47007	--	0.43392	--	0.39139	--	0.43735	--	0.47972	--	0.50627	--	0.523	--	0.53324	--	0.53983	--	0.54486	--	0.54938	--	0.55343	--	0.55723	--	0.56053	--
0.52774	--	0.52358	--	0.51915	--	0.51329	--	0.50567	--	0.49527	--	0.48188	--	0.46498	--	0.42954	--	0.38806	--	0.43308	--	0.47459	--	0.50069	--	0.51707	--	0.52723	--	0.53362	--	0.53864	--	0.54318	--	0.54698	--	0.55086	--	0.55419	--
0.52183	--	0.51781	--	0.51336	--	0.50753	--	0.50005	--	0.48978	--	0.47646	--	0.46	--	0.42504	--	0.38492	--	0.42872	--	0.46943	--	0.49499	--	0.51107	--	0.52094	--	0.52735	--	0.53229	--	0.53676	--	0.54069	--	0.5444	--	0.5477	--
0.51589	--	0.51201	--	0.50756	--	0.50183	--	0.49447	--	0.48438	--	0.47112	--	0.45493	--	0.42061	--	0.38145	--	0.42442	--	0.46431	--	0.48942	--	0.50519	--	0.51478	--	0.52118	--	0.52607	--	0.53038	--	0.53432	--	0.53793	--	0.5411	--
0.50991	--	0.50613	--	0.50168	--	0.49607	--	0.48876	--	0.47891	--	0.46583	--	0.44966	--	0.41613	--	0.37809	--	0.42015	--	0.45908	--	0.48374	--	0.49916	--	0.50862	--	0.51487	--	0.51969	--	0.52407	--	0.52777	--	0.53142	--	0.53453	--
0.504	--	0.50018	--	0.49577	--	0.49034	--	0.4831	--	0.47325	--	0.46061	--	0.44454	--	0.41155	--	0.37457	--	0.41587	--	0.45378	--	0.47796	--	0.49313	--	0.50241	--	0.50859	--	0.51326	--	0.51761	--	0.52131	--	0.52483	--	0.52792	--
0.49788	--	0.49422	--	0.48986	--	0.48451	--	0.47727	--	0.46764	--	0.45521	--	0.43952	--	0.40714	--	0.37115	--	0.41136	--	0.44857	--	0.47208	--	0.48697	--	0.49623	--	0.5023	--	0.50692	--	0.51112	--	0.51479	--	0.51827	--	0.52128	--
0.49179	--	0.48809	--	0.48388	--	0.47863	--	0.47165	--	0.46206	--	0.44986	--	0.43428	--	0.40257	--	0.3675	--	0.40697	--	0.44347	--	0.46647	--	0.481	--	0.48991	--	0.49585	--	0.50049	--	0.50461	--	0.50829	--	0.51162	--	0.51461	--
0.48559	--	0.48201	--	0.47782	--	0.47266	--	0.46572	--	0.45642	--	0.44435	--	0.42911	--	0.39798	--	0.36394	--	0.40254	--	0.43823	--	0.46061	--	0.47475	--	0.48353	--	0.48944	--	0.49396	--	0.49812	--	0.50166	--	0.50495	--	0.50787	--
0.47941	--	0.47582	--	0.4718	--	0.46664	--	0.45979	--	0.45074	--	0.43885	--	0.42377	--	0.39332	--	0.36031	--	0.39807	--	0.4329	--	0.45482	--	0.46861	--	0.47736	--	0.48305	--	0.4876	--	0.49153	--	0.49503	--	0.49826	--	0.50114	--
0.47324	--	0.46966	--	0.46567	--	0.46063	--	0.4539	--	0.44497	--	0.43326	--	0.41856	--	0.38877	--	0.35667	--	0.39355	--	0.42759	--	0.44901	--	0.4625	--	0.47103	--	0.47659	--	0.48102	--	0.48495	--	0.48846	--	0.49152	--	0.49432	--
0.46687	--	0.46336	--	0.45951	--	0.45455	--	0.44801	--	0.43921	--	0.42772	--	0.41325	--	0.38417	--	0.35303	--	0.38911	--	0.42215	--	0.44329	--	0.45639	--	0.46471	--	0.47015	--	0.47447	--	0.47835	--	0.48174	--	0.4848	--	0.48747	--
0.46044	--	0.45706	--	0.45327	--	0.44839	--	0.44194	--	0.43344	--	0.42224	--	0.40799	--	0.37955	--	0.34925	--	0.38471	--	0.41687	--	0.43751	--	0.45021	--	0.45828	--	0.46366	--	0.46794	--	0.4717	--	0.47506	--	0.47802	--	0.48066	--
0.45408	--	0.45076	--	0.4471	--	0.44221	--	0.43604	--	0.42759	--	0.41648	--	0.40262	--	0.37484	--	0.34568	--	0.38004	--	0.41139	--	0.43142	--	0.44405	--	0.45189	--	0.45718	--	0.46135	--	0.46502	--	0.4683	--	0.47121	--	0.47381	--
0.44756	--	0.44432	--	0.44079	--	0.43604	--	0.43	--	0.4217	--	0.41091	--	0.39717	--	0.37005	--	0.34191	--	0.37543	--	0.40596	--	0.42551	--	0.43775	--	0.44545	--	0.45061	--	0.45469	--	0.45833	--	0.46151	--	0.46439	--	0.46692	--
0.44111	--	0.43794	--	0.43439	--	0.42983	--	0.42388	--	0.4158	--	0.40526	--	0.39186	--	0.3654	--	0.3382	--	0.3707	--	0.4006	--	0.41955	--	0.43139	--	0.43897	--	0.44398	--	0.44808	--	0.45163	--	0.4547	--	0.4575	--	0.45998	--
0.4345	--	0.43143	--	0.42806	--	0.42358	--	0.41774	--	0.40991	--	0.39956	--	0.3865	--	0.3606	--	0.33423	--	0.36598	--	0.39509	--	0.41355	--	0.42512	--	0.43247	--	0.43744	--	0.4414	--	0.44484	--	0.44785	--	0.45055	--	0.45298	--
0.42785	--	0.4249	--	0.42155	--	0.41732	--	0.41159	--	0.40395	--	0.3939	--	0.38108	--	0.35576	--	0.3305	--	0.36131	--	0.38951	--	0.40764	--	0.41889	--	0.42603	--	0.43083	--	0.43463	--	0.438	--	0.44099	--	0.44361	--	0.44599	--
0.4211	--	0.41835	--	0.4151	--	0.4109	--	0.40541	--	0.39792	--	0.3881	--	0.37561	--	0.35107	--	0.32656	--	0.35647	--	0.38395	--	0.40157	--	0.41252	--	0.41949	--	0.42416	--	0.42793	--	0.43121	--	0.43408	--	0.43665	--	0.43896	--
0.41438	--	0.41171	--	0.4086	--	0.40451	--	0.39914	--	0.39191	--	0.38233	--	0.37004	--	0.34628	--	0.32252	--	0.35178	--	0.37842	--	0.3954	--	0.40612	--	0.41286	--	0.41744	--	0.42115	--	0.42436	--	0.42719	--	0.42969	--	0.43189	--
0.4076	--	0.40506	--	0.40208	--	0.39814	--	0.39289	--	0.38589	--	0.37656	--	0.36459	--	0.3414	--	0.31865	--	0.34692	--	0.3729	--	0.38929	--	0.39973	--	0.40629	--	0.41081	--	0.41433	--	0.4175	--	0.42018	--	0.42264	--	0.42477	--
0.40076	--	0.39831	--	0.39538	--	0.39161	--	0.38659	--	0.37975	--	0.37072	--	0.35908	--	0.33656	--	0.31451	--	0.34209	--	0.36723	--	0.38319	--	0.3932	--	0.39968	--	0.40406	--	0.40757	--	0.41059	--	0.4132	--	0.41555	--	0.4176	--
0.39391	--	0.39155	--	0.38879	--	0.3851	--	0.38028	--	0.37362	--	0.36487	--	0.35352	--	0.3316	--	0.31042	--	0.33725	--	0.36156	--	0.37708	--	0.3868	--	0.39307	--	0.39731	--	0.40068	--	0.40362	--	0.40614	--	0.40844	--	0.41043	--
0.38697	--	0.38476	--	0.38213	--	0.37855	--	0.37388	--	0.36751	--	0.35896	--	0.34795	--	0.32662	--	0.30637	--	0.33225	--	0.35589	--	0.37075	--	0.38026	--	0.38637	--	0.39048	--	0.39375	--	0.39661	--	0.39908	--	0.40129	--	0.40319	--
0.37997	--	0.37788	--	0.37539	--	0.37196	--	0.36752	--	0.36132	--	0.35307	--	0.34233	--	0.32165	--	0.30213	--	0.3274	--	0.3502	--	0.36464	--	0.37381	--	0.37961	--	0.38366	--	0.38677	--	0.38958	--	0.39198	--	0.3941	--	0.39592	--
0.37293	--	0.37097	--	0.36855	--	0.36538	--	0.36102	--	0.35507	--	0.34708	--	0.3366	--	0.31668	--	0.29796	--	0.32239	--	0.34437	--	0.35844	--	0.36721	--	0.37288	--	0.3768	--	0.37985	--	0.38252	--	0.38483	--	0.38684	--	0.38861	--
0.36582	--	0.36399	--	0.36179	--	0.35865	--	0.35457	--	0.34882	--	0.3411	--	0.33096	--	0.31164	--	0.29372	--	0.31724	--	0.33861	--	0.35211	--	0.36062	--	0.36616	--	0.36987	--	0.37285	--	0.3754	--	0.37764	--	0.37955	--	0.38126	--
0.35868	--	0.35697	--	0.35488	--	0.35194	--	0.34808	--	0.34254	--	0.33509	--	0.32525	--	0.30651	--	0.28945	--	0.31219	--	0.33274	--	0.34581	--	0.35401	--	0.35931	--	0.36293	--	0.36582	--	0.36828	--	0.37038	--	0.37224	--	0.37383	--
0.35144	--	0.34991	--	0.34799	--	0.34521	--	0.34147	--	0.33615	--	0.32899	--	0.31954	--	0.30143	--	0.28512	--	0.30704	--	0.32688	--	0.33944	--	0.34735	--	0.35243	--	0.35596	--	0.35866	--	0.36107	--	0.36308	--	0.36482	--	0.36638	--
0.34414	--	0.34281	--	0.34107	--	0.33844	--	0.33488	--	0.32979	--	0.3229	--	0.31375	--	0.29629	--	0.28071	--	0.30185	--	0.32092	--	0.33303	--	0.34061	--	0.34559	--	0.34893	--	0.35151	--	0.35384	--	0.35572	--	0.35739	--	0.35886	--
0.33682	--	0.33563	--	0.33402	--	0.33162	--	0.32825	--	0.32344	--	0.31674	--	0.30795	--	0.29112	--	0.27621	--	0.29662	--	0.31498	--	0.32665	--	0.3339	--	0.33866	--	0.34185	--	0.34434	--	0.34654	--	0.34833	--	0.34992	--	0.35131	--
0.32942	--	0.32842	--	0.32695	--	0.32474	--	0.32154	--	0.31696	--	0.31062	--	0.30207	--	0.28585	--	0.27169	--	0.29133	--	0.30894	--	0.32014	--	0.3271	--	0.33164	--	0.33472	--	0.3371	--	0.33919	--	0.34089	--	0.34237	--	0.34367	--
0.32195	--	0.32111	--	0.31983	--	0.31779	--	0.31485	--	0.3105	--	0.30439	--	0.2962	--	0.28058	--	0.26709	--	0.28596	--	0.3029	--	0.31355	--	0.32026	--	0.32463	--	0.32754	--	0.3298	--	0.33179	--	0.33337	--	0.33477	--	0.33597	--
0.31438	--	0.31371	--	0.31265	--	0.31079	--	0.30805	--	0.30395	--	0.29813	--	0.29026	--	0.27526	--	0.26255	--	0.28056	--	0.29678	--	0.30698	--	0.31341	--	0.31753	--	0.32031	--	0.32245	--	0.3243	--	0.32582	--	0.32712	--	0.3282	--
0.30671	--	0.30631	--	0.3054	--	0.30375	--	0.30125	--	0.29737	--	0.29183	--	0.28428	--	0.26991	--	0.25785	--	0.27508	--	0.29058	--	0.30037	--	0.30649	--	0.31041	--	0.31302	--	0.31505	--	0.31678	--	0.31816	--	0.31937	--	0.32037	--
0.29898	--	0.29876	--	0.29808	--	0.29666	--	0.29435	--	0.29072	--	0.28547	--	0.27824	--	0.26452	--	0.25309	--	0.26954	--	0.28438	--	0.29368	--	0.29948	--	0.30321	--	0.3057	--	0.30758	--	0.30919	--	0.31046	--	0.31156	--	0.31248	--
0.29108	--	0.29117	--	0.29072	--	0.2895	--	0.28741	--	0.28404	--	0.27908	--	0.27219	--	0.25903	--	0.24824	--	0.26401	--	0.27811	--	0.28694	--	0.29248	--	0.29591	--	0.29829	--	0.30005	--	0.30152	--	0.30271	--	0.30369	--	0.3045	--
0.28311	--	0.2835	--	0.28327	--	0.28225	--	0.28042	--	0.27728	--	0.27265	--	0.26607	--	0.25349	--	0.24329	--	0.25837	--	0.27174	--	0.28013	--	0.28535	--	0.28858	--	0.2908	--	0.29245	--	0.2938	--	0.29487	--	0.29574	--	0.29646	--
0.27495	--	0.27573	--	0.27571	--	0.27495	--	0.27335	--	0.27047	--	0.26612	--	0.25986	--	0.24789	--	0.23843	--	0.25261	--	0.26532	--	0.27324	--	0.27816	--	0.28121	--	0.28325	--	0.28477	--	0.28599	--	0.28695	--	0.28774	--	0.28836	--
0.26667	--	0.26783	--	0.2681	--	0.26757	--	0.2662	--	0.2636	--	0.25958	--	0.25361	--	0.24223	--	0.23329	--	0.2468	--	0.25882	--	0.2663	--	0.27092	--	0.27377	--	0.27564	--	0.27701	--	0.27812	--	0.27896	--	0.27964	--	0.28018	--
0.25823	--	0.25985	--	0.26041	--	0.26012	--	0.25899	--	0.25668	--	0.25291	--	0.24728	--	0.23653	--	0.22814	--	0.24092	--	0.2523	--	0.25929	--	0.26359	--	0.26625	--	0.26796	--	0.26919	--	0.27016	--	0.27089	--	0.27149	--	0.27196	--
0.24971	--	0.25175	--	0.25263	--	0.25259	--	0.2517	--	0.24969	--	0.2462	--	0.24092	--	0.23068	--	0.22281	--	0.23491	--	0.24562	--	0.25222	--	0.25621	--	0.25862	--	0.26017	--	0.26128	--	0.26213	--	0.26276	--	0.26326	--	0.26366	--
0.24111	--	0.24352	--	0.24477	--	0.24498	--	0.24435	--	0.2426	--	0.23943	--	0.23447	--	0.22483	--	0.21748	--	0.22887	--	0.23891	--	0.24503	--	0.24874	--	0.25093	--	0.25232	--	0.25327	--	0.25403	--	0.25456	--	0.25498	--	0.25531	--
0.23247	--	0.23516	--	0.23678	--	0.23728	--	0.23691	--	0.23544	--	0.23258	--	0.22793	--	0.2188	--	0.21203	--	0.2227	--	0.23207	--	0.23781	--	0.24118	--	0.24317	--	0.2444	--	0.24521	--	0.24586	--	0.2463	--	0.24664	--	0.2469	--
0.22382	--	0.22669	--	0.2287	--	0.22949	--	0.2294	--	0.22821	--	0.22564	--	0.22134	--	0.21279	--	0.20643	--	0.21642	--	0.22514	--	0.23045	--	0.23355	--	0.23533	--	0.23639	--	0.23707	--	0.23761	--	0.23796	--	0.23823	--	0.23841	--
0.21519	--	0.21814	--	0.22051	--	0.22162	--	0.22178	--	0.22088	--	0.21862	--	0.21461	--	0.20662	--	0.20073	--	0.21003	--	0.21817	--	0.22303	--	0.22582	--	0.22737	--	0.2283	--	0.22887	--	0.22928	--	0.22957	--	0.22975	--	0.2298	--
0.20656	--	0.20955	--	0.21222	--	0.21365	--	0.21408	--	0.21345	--	0.2115	--	0.20781	--	0.20032	--	0.19485	--	0.20353	--	0.21105	--	0.21547	--	0.218	--	0.21936	--	0.22012	--	0.22058	--	0.2209	--	0.22108	--	0.22115	--	0.22104	--
0.198	--	0.20093	--	0.20381	--	0.20558	--	0.20629	--	0.20594	--	0.20428	--	0.2009	--	0.19394	--	0.18891	--	0.19693	--	0.20382	--	0.20782	--	0.21007	--	0.21125	--	0.21186	--	0.21221	--	0.21244	--	0.21251	--	0.21242	--	0.21213	--
0.18946	--	0.19231	--	0.19532	--	0.1974	--	0.19839	--	0.19833	--	0.19695	--	0.19389	--	0.18744	--	0.18279	--	0.19017	--	0.19647	--	0.20009	--	0.20206	--	0.20305	--	0.20353	--	0.20377	--	0.20388	--	0.2038	--	0.20354	--	0.20311	--
0.18097	--	0.18371	--	0.18676	--	0.18912	--	0.19041	--	0.19061	--	0.18953	--	0.18678	--	0.18081	--	0.17656	--	0.18329	--	0.18901	--	0.19226	--	0.19397	--	0.19477	--	0.19512	--	0.19524	--	0.19521	--	0.19496	--	0.19454	--	0.194	--
0.17251	--	0.17514	--	0.17817	--	0.18075	--	0.18232	--	0.18278	--	0.18198	--	0.17953	--	0.17407	--	0.17015	--	0.17627	--	0.18145	--	0.18431	--	0.18576	--	0.1864	--	0.18662	--	0.18661	--	0.18641	--	0.186	--	0.18544	--	0.18481	--
0.1641	--	0.1666	--	0.16957	--	0.17228	--	0.17412	--	0.17486	--	0.17432	--	0.17218	--	0.16716	--	0.16358	--	0.16911	--	0.17374	--	0.17625	--	0.17746	--	0.17794	--	0.17803	--	0.17785	--	0.17748	--	0.17693	--	0.17628	--	0.17557	--
0.15573	--	0.1581	--	0.16097	--	0.16375	--	0.16583	--	0.16681	--	0.16654	--	0.16469	--	0.16012	--	0.15685	--	0.16178	--	0.16592	--	0.16809	--	0.16907	--	0.16938	--	0.16931	--	0.16898	--	0.16846	--	0.1678	--	0.16707	--	0.16631	--
0.14739	--	0.14964	--	0.15238	--	0.15517	--	0.15744	--	0.15865	--	0.15864	--	0.15708	--	0.15292	--	0.14992	--	0.15433	--	0.15796	--	0.15981	--	0.16058	--	0.16072	--	0.16049	--	0.15999	--	0.15935	--	0.1586	--	0.15781	--	0.15703	--
0.13909	--	0.14122	--	0.14382	--	0.14656	--	0.14896	--	0.15039	--	0.15061	--	0.14931	--	0.14558	--	0.14283	--	0.14672	--	0.14988	--	0.15142	--	0.15199	--	0.15196	--	0.15156	--	0.15093	--	0.15018	--	0.14938	--	0.14856	--	0.14776	--
0.13081	--	0.13281	--	0.13528	--	0.13794	--	0.1404	--	0.14201	--	0.14246	--	0.14142	--	0.13808	--	0.13556	--	0.13895	--	0.14167	--	0.14293	--	0.14329	--	0.14308	--	0.14253	--	0.1418	--	0.14099	--	0.14015	--	0.13932	--	0.13852	--
0.12255	--	0.12446	--	0.12677	--	0.12932	--	0.13178	--	0.13355	--	0.13418	--	0.13338	--	0.13041	--	0.1281	--	0.13102	--	0.13335	--	0.13433	--	0.13448	--	0.13412	--	0.13345	--	0.13264	--	0.13178	--	0.13093	--	0.13011	--	0.12933	--
0.11433	--	0.11611	--	0.11829	--	0.12069	--	0.12311	--	0.12498	--	0.12579	--	0.1252	--	0.12259	--	0.12047	--	0.12295	--	0.12489	--	0.12562	--	0.12559	--	0.12509	--	0.12432	--	0.12346	--	0.12259	--	0.12174	--	0.12094	--	0.12021	--
0.10613	--	0.1078	--	0.10983	--	0.11208	--	0.11441	--	0.11633	--	0.11728	--	0.11689	--	0.11459	--	0.11265	--	0.11473	--	0.11632	--	0.11681	--	0.11662	--	0.116	--	0.11518	--	0.11429	--	0.11342	--	0.1126	--	0.11183	--	0.11114	--
0.09795	--	0.09951	--	0.10139	--	0.10349	--	0.10569	--	0.1076	--	0.10866	--	0.10845	--	0.10645	--	0.10468	--	0.10638	--	0.10764	--	0.10791	--	0.10757	--	0.10688	--	0.10603	--	0.10514	--	0.1043	--	0.10351	--	0.1028	--	0.10216	--
0.08979	--	0.09123	--	0.09297	--	0.0949	--	0.09696	--	0.09881	--	0.09993	--	0.09987	--	0.09815	--	0.09653	--	0.09789	--	0.09886	--	0.09894	--	0.0985	--	0.09776	--	0.0969	--	0.09604	--	0.09524	--	0.0945	--	0.09383	--	0.09325	--
0.08165	--	0.08296	--	0.08456	--	0.08632	--	0.08821	--	0.08997	--	0.09112	--	0.09119	--	0.08971	--	0.08823	--	0.08928	--	0.08998	--	0.08992	--	0.0894	--	0.08865	--	0.08781	--	0.08698	--	0.08624	--	0.08556	--	0.08495	--	0.08443	--
0.07351	--	0.07471	--	0.07616	--	0.07775	--	0.07946	--	0.08109	--	0.08222	--	0.08238	--	0.08113	--	0.07977	--	0.08056	--	0.08104	--	0.08087	--	0.08031	--	0.07957	--	0.07876	--	0.078	--	0.07731	--	0.07669	--	0.07615	--	0.07568	--
0.06538	--	0.06645	--	0.06775	--	0.06918	--	0.0707	--	0.07217	--	0.07325	--	0.07349	--	0.07244	--	0.0712	--	0.07176	--	0.07205	--	0.0718	--	0.07123	--	0.07052	--	0.06978	--	0.06908	--	0.06845	--	0.06791	--	0.06743	--	0.06702	--
0.05725	--	0.0582	--	0.05935	--	0.0606	--	0.06193	--	0.06323	--	0.06422	--	0.0645	--	0.06363	--	0.06252	--	0.06288	--	0.06304	--	0.06273	--	0.06218	--	0.06152	--	0.06085	--	0.06023	--	0.05968	--	0.05919	--	0.05878	--	0.05843	--
0.04912	--	0.04994	--	0.05093	--	0.05201	--	0.05315	--	0.05427	--	0.05515	--	0.05543	--	0.05472	--	0.05374	--	0.05395	--	0.054	--	0.05368	--	0.05317	--	0.05258	--	0.05199	--	0.05144	--	0.05097	--	0.05056	--	0.05021	--	0.04991	--
0.04098	--	0.04168	--	0.04251	--	0.04341	--	0.04436	--	0.04528	--	0.04603	--	0.0463	--	0.04574	--	0.04488	--	0.04498	--	0.04496	--	0.04466	--	0.0442	--	0.04369	--	0.04319	--	0.04273	--	0.04233	--	0.04199	--	0.0417	--	0.04147	--
0.03284	--	0.0334	--	0.03406	--	0.03478	--	0.03554	--	0.03628	--	0.03687	--	0.03711	--	0.03668	--	0.03598	--	0.03599	--	0.03593	--	0.03566	--	0.03527	--	0.03486	--	0.03445	--	0.03408	--	0.03376	--	0.03349	--	0.03327	--	0.03308	--
0.02468	--	0.0251	--	0.0256	--	0.02614	--	0.0267	--	0.02725	--	0.02769	--	0.02788	--	0.02757	--	0.02702	--	0.02699	--	0.02692	--	0.0267	--	0.0264	--	0.02608	--	0.02577	--	0.02549	--	0.02525	--	0.02505	--	0.02488	--	0.02475	--
0.01649	--	0.01677	--	0.01711	--	0.01747	--	0.01784	--	0.0182	--	0.01849	--	0.01863	--	0.01842	--	0.01804	--	0.018	--	0.01793	--	0.01778	--	0.01757	--	0.01735	--	0.01714	--	0.01696	--	0.0168	--	0.01667	--	0.01656	--	0.01647	--
0.00828	--	0.00842	--	0.00859	--	0.00876	--	0.00894	--	0.00912	--	0.00927	--	0.00933	--	0.00924	--	0.00905	--	0.00901	--	0.00897	--	0.00889	--	0.00878	--	0.00867	--	0.00856	--	0.00847	--	0.0084	--	0.00833	--	0.00827	--	0.00823	--
2.8991e-05	-6.6e-05	2.68585e-05	-5.8e-05	2.69713e-05	-5.7e-05	2.72478e-05	-4.8e-05	2.51995e-05	-4.4e-05	2.54946e-05	-4e-05	2.61363e-05	-3.7e-05	3.45539e-05	-4e-05	4.1899e-05	-3.7e-05	5.1362e-05	-4.1e-05	4.08413e-05	-4.4e-05	3.44219e-05	-4.5e-05	3.13476e-05	-5.2e-05	3.35235e-05	-5.6e-05	3.15059e-05	-6e-05	2.98865e-05	-6.6e-05	3.01199e-05	-6.9e-05	2.94311e-05	-7.4e-05	3.36326e-05	-8.1e-05	3.0974e-05	-8.3e-05	3.11913e-05	-8.7e-05
-0.00826	-0.00397	-0.0084	-0.00345	-0.00857	-0.00291	-0.00875	-0.00238	-0.00893	-0.00187	-0.0091	-0.00142	-0.00923	-0.00105	-0.00928	-0.000815	-0.00915	-0.000748	-0.00894	-0.000862	-0.00892	-0.00111	-0.00888	-0.00147	-0.00879	-0.00189	-0.00868	-0.00234	-0.00857	-0.00282	-0.00847	-0.00328	-0.00837	-0.00373	-0.0083	-0.00414	-0.00823	-0.00453	-0.00818	-0.00488	-0.00814	-0.0052
-0.01659	-0.00775	-0.01688	-0.00673	-0.01721	-0.00568	-0.01756	-0.00464	-0.01791	-0.00364	-0.01824	-0.00276	-0.01849	-0.00206	-0.01858	-0.0016	-0.01834	-0.00146	-0.01792	-0.0017	-0.01785	-0.00221	-0.01776	-0.00293	-0.01759	-0.00377	-0.01736	-0.00469	-0.01714	-0.00563	-0.01693	-0.00657	-0.01675	-0.00745	-0.01659	-0.00828	-0.01647	-0.00905	-0.01636	-0.00974	-0.01628	-0.01037
-0.02497	-0.01144	-0.02541	-0.00992	-0.0259	-0.00835	-0.02641	-0.00681	-0.02693	-0.00536	-0.0274	-0.00407	-0.02776	-0.00304	-0.02787	-0.00239	-0.0275	-0.00221	-0.02687	-0.00255	-0.02676	-0.00333	-0.02663	-0.00442	-0.02635	-0.0057	-0.02601	-0.00709	-0.02568	-0.00851	-0.02537	-0.0099	-0.0251	-0.01124	-0.02487	-0.01248	-0.02468	-0.01362	-0.02453	-0.01465	-0.02441	-0.0156
-0.03341	-0.01499	-0.03399	-0.01297	-0.03464	-0.01091	-0.03531	-0.0089	-0.03598	-0.00702	-0.03658	-0.00535	-0.03703	-0.00405	-0.03713	-0.00322	-0.03662	-0.00297	-0.0358	-0.00343	-0.03565	-0.00448	-0.03546	-0.00594	-0.03509	-0.00767	-0.03464	-0.00953	-0.0342	-0.01142	-0.03378	-0.01329	-0.03343	-0.01507	-0.03313	-0.01671	-0.03289	-0.01823	-0.03269	-0.01961	-0.03253	-0.02085
-0.04191	-0.0184	-0.04263	-0.01591	-0.04343	-0.01337	-0.04425	-0.01091	-0.04506	-0.00861	-0.04578	-0.00661	-0.04628	-0.00506	-0.04637	-0.00408	-0.04569	-0.00379	-0.04468	-0.00434	-0.04452	-0.00565	-0.04429	-0.00749	-0.04381	-0.00966	-0.04325	-0.01201	-0.0427	-0.01437	-0.04219	-0.0167	-0.04175	-0.01893	-0.04138	-0.02097	-0.04108	-0.02285	-0.04084	-0.02457	-0.04064	-0.02612
-0.05048	-0.02166	-0.05133	-0.01871	-0.05228	-0.01572	-0.05324	-0.01284	-0.05417	-0.01017	-0.05498	-0.00787	-0.05551	-0.00611	-0.05554	-0.005	-0.0547	-0.00466	-0.05351	-0.00529	-0.05336	-0.00685	-0.05309	-0.00907	-0.05252	-0.01169	-0.05185	-0.0145	-0.0512	-0.01734	-0.05059	-0.02013	-0.05006	-0.02278	-0.04964	-0.02522	-0.04927	-0.02749	-0.04898	-0.02954	-0.04876	-0.03138
-0.05911	-0.02477	-0.06009	-0.02138	-0.06118	-0.01795	-0.06227	-0.01468	-0.0633	-0.01168	-0.06417	-0.00913	-0.06471	-0.0072	-0.06466	-0.00598	-0.06363	-0.00561	-0.06229	-0.0063	-0.06216	-0.00809	-0.06187	-0.01067	-0.06121	-0.01373	-0.06044	-0.01702	-0.05968	-0.02033	-0.05899	-0.02356	-0.05838	-0.02664	-0.05789	-0.02948	-0.05747	-0.03211	-0.05714	-0.03449	-0.05687	-0.03663
-0.06781	-0.02772	-0.06892	-0.0239	-0.07013	-0.02008	-0.07133	-0.01646	-0.07245	-0.01317	-0.07334	-0.01042	-0.07385	-0.00836	-0.0737	-0.00705	-0.07247	-0.00662	-0.07098	-0.00737	-0.07093	-0.00937	-0.07063	-0.0123	-0.0699	-0.0158	-0.06903	-0.01954	-0.06817	-0.0233	-0.06739	-0.02699	-0.06671	-0.03049	-0.06615	-0.03371	-0.06568	-0.0367	-0.06531	-0.0394	-0.06501	-0.04185
-0.07659	-0.0305	-0.07781	-0.02628	-0.07915	-0.02209	-0.08043	-0.01816	-0.08159	-0.01465	-0.08248	-0.01176	-0.08293	-0.00961	-0.08266	-0.00822	-0.0812	-0.00773	-0.07958	-0.00851	-0.07966	-0.01069	-0.07938	-0.01395	-0.07859	-0.01786	-0.07761	-0.02206	-0.07666	-0.02629	-0.07579	-0.03041	-0.07504	-0.03431	-0.07443	-0.03792	-0.07391	-0.04124	-0.0735	-0.04426	-0.07315	-0.04703
-0.08543	-0.03313	-0.08677	-0.02852	-0.0882	-0.02402	-0.08955	-0.01984	-0.09072	-0.01617	-0.09157	-0.01319	-0.09192	-0.01097	-0.09151	-0.0095	-0.08981	-0.00894	-0.08806	-0.00975	-0.08832	-0.01208	-0.08812	-0.01561	-0.08727	-0.01993	-0.0862	-0.02459	-0.08516	-0.02924	-0.08421	-0.0338	-0.0834	-0.03809	-0.08272	-0.04207	-0.08215	-0.04575	-0.08169	-0.0491	-0.08132	-0.05217
-0.09436	-0.03556	-0.09579	-0.03065	-0.09729	-0.02586	-0.09866	-0.02151	-0.09981	-0.01774	-0.10059	-0.01472	-0.10083	-0.01245	-0.10025	-0.0109	-0.09831	-0.01027	-0.09644	-0.01108	-0.09691	-0.01354	-0.09683	-0.01731	-0.09594	-0.02201	-0.0948	-0.02709	-0.09368	-0.03219	-0.09265	-0.03714	-0.09177	-0.04184	-0.09103	-0.04619	-0.09041	-0.05022	-0.08991	-0.05389	-0.0895	-0.05725
-0.10334	-0.03786	-0.10485	-0.03266	-0.1064	-0.02767	-0.10777	-0.0232	-0.10885	-0.01942	-0.10952	-0.01638	-0.10963	-0.01407	-0.10887	-0.01244	-0.10665	-0.01171	-0.10467	-0.01253	-0.10542	-0.01509	-0.10551	-0.01906	-0.10463	-0.02408	-0.10341	-0.02957	-0.10221	-0.03509	-0.10111	-0.04046	-0.10016	-0.04554	-0.09937	-0.05025	-0.09871	-0.0546	-0.09816	-0.0586	-0.0977	-0.06227
-0.11239	-0.04002	-0.11395	-0.03459	-0.11551	-0.02947	-0.11683	-0.02498	-0.11781	-0.02122	-0.11836	-0.01819	-0.11832	-0.01584	-0.11737	-0.01411	-0.11486	-0.01327	-0.11277	-0.01409	-0.11383	-0.01676	-0.11415	-0.02086	-0.11332	-0.02614	-0.11204	-0.03202	-0.11076	-0.03795	-0.10958	-0.04373	-0.10857	-0.0492	-0.10773	-0.05425	-0.10702	-0.05893	-0.10643	-0.06325	-0.10593	-0.06721
-0.12148	-0.04208	-0.12308	-0.03648	-0.1246	-0.03132	-0.12583	-0.02687	-0.12668	-0.02318	-0.12709	-0.02016	-0.12689	-0.01777	-0.12572	-0.01594	-0.12292	-0.01496	-0.12071	-0.01578	-0.12212	-0.01854	-0.12274	-0.02273	-0.122	-0.02821	-0.12069	-0.03445	-0.11934	-0.04077	-0.11809	-0.04694	-0.11701	-0.05278	-0.11612	-0.05818	-0.11536	-0.0632	-0.11473	-0.06783	-0.11419	-0.0721
-0.13061	-0.04405	-0.13219	-0.03837	-0.13364	-0.03326	-0.13474	-0.02893	-0.13545	-0.02532	-0.13572	-0.02231	-0.13535	-0.01985	-0.13395	-0.01791	-0.13083	-0.01679	-0.1285	-0.01759	-0.13029	-0.02045	-0.13126	-0.02469	-0.13067	-0.03031	-0.12936	-0.03683	-0.12794	-0.04354	-0.12662	-0.0501	-0.12548	-0.0563	-0.12454	-0.06204	-0.12373	-0.0674	-0.12305	-0.07234	-0.12247	-0.07691
-0.13975	-0.046	-0.14128	-0.04034	-0.14261	-0.03535	-0.14355	-0.03118	-0.14411	-0.02764	-0.14423	-0.02463	-0.14367	-0.02212	-0.14203	-0.02004	-0.13858	-0.01875	-0.13611	-0.01956	-0.13832	-0.02251	-0.13968	-0.02678	-0.13932	-0.03244	-0.13805	-0.03918	-0.13657	-0.04625	-0.13518	-0.0532	-0.13398	-0.05976	-0.13298	-0.06584	-0.13211	-0.07155	-0.13139	-0.07679	-0.13077	-0.08166
-0.14888	-0.04797	-0.15031	-0.04242	-0.15148	-0.03764	-0.15225	-0.03363	-0.15266	-0.03016	-0.15262	-0.02713	-0.15187	-0.02455	-0.14997	-0.02231	-0.14618	-0.02084	-0.14359	-0.02163	-0.14622	-0.0247	-0.148	-0.02901	-0.14793	-0.03463	-0.14674	-0.04152	-0.14523	-0.0489	-0.14377	-0.05623	-0.14251	-0.06314	-0.14145	-0.06959	-0.14053	-0.07561	-0.13976	-0.08118	-0.13909	-0.08636
-0.15797	-0.05003	-0.15926	-0.04469	-0.16023	-0.04017	-0.16084	-0.03631	-0.1611	-0.03287	-0.1609	-0.02981	-0.15993	-0.02716	-0.15779	-0.02473	-0.15362	-0.02306	-0.1509	-0.02385	-0.15398	-0.02705	-0.15622	-0.03138	-0.15647	-0.03693	-0.15544	-0.04386	-0.15393	-0.05148	-0.1524	-0.05917	-0.15107	-0.06646	-0.14994	-0.07327	-0.14897	-0.07962	-0.14815	-0.08551	-0.14743	-0.09099
-0.16699	-0.05226	-0.16808	-0.04722	-0.16886	-0.04295	-0.16932	-0.03917	-0.16943	-0.03575	-0.16906	-0.03267	-0.16788	-0.02992	-0.16546	-0.02731	-0.16093	-0.0254	-0.15804	-0.0262	-0.16161	-0.02953	-0.16431	-0.03391	-0.16493	-0.03936	-0.16412	-0.04623	-0.16264	-0.05404	-0.16106	-0.06205	-0.15967	-0.0697	-0.15848	-0.07686	-0.15744	-0.08355	-0.15656	-0.08977	-0.1558	-0.09558
-0.17589	-0.05474	-0.17677	-0.05004	-0.17737	-0.04597	-0.17769	-0.04225	-0.17765	-0.03884	-0.1771	-0.03571	-0.17569	-0.03287	-0.173	-0.03003	-0.16809	-0.02787	-0.16504	-0.02867	-0.16909	-0.03218	-0.17229	-0.0366	-0.1733	-0.04195	-0.17278	-0.04864	-0.17138	-0.05655	-0.16977	-0.06485	-0.1683	-0.07285	-0.16704	-0.08038	-0.16594	-0.08742	-0.165	-0.09397	-0.16419	-0.10008
-0.18467	-0.05751	-0.18533	-0.05314	-0.18578	-0.0492	-0.18596	-0.04553	-0.18578	-0.04209	-0.18504	-0.03891	-0.18339	-0.03597	-0.18042	-0.03289	-0.17509	-0.03047	-0.17187	-0.03128	-0.17642	-0.03498	-0.18012	-0.03948	-0.18157	-0.04468	-0.18137	-0.05116	-0.18012	-0.05904	-0.1785	-0.06757	-0.17696	-0.07594	-0.17562	-0.08384	-0.17446	-0.09124	-0.17346	-0.09813	-0.17258	-0.10458
-0.19329	-0.06063	-0.19376	-0.05651	-0.19407	-0.05266	-0.19412	-0.04899	-0.19378	-0.04554	-0.19285	-0.04231	-0.19098	-0.03922	-0.18769	-0.0359	-0.18198	-0.03317	-0.17858	-0.03398	-0.18363	-0.03791	-0.18786	-0.04249	-0.1897	-0.04763	-0.18988	-0.05384	-0.18885	-0.06156	-0.18726	-0.07025	-0.18566	-0.07894	-0.18425	-0.0872	-0.18301	-0.09496	-0.18195	-0.1022	-0.181	-0.10902
-0.20177	-0.06408	-0.20208	-0.0601	-0.20228	-0.05628	-0.20221	-0.05261	-0.20169	-0.04916	-0.20057	-0.04585	-0.19842	-0.04265	-0.19486	-0.03902	-0.18873	-0.03598	-0.18515	-0.03681	-0.19072	-0.04098	-0.19548	-0.04566	-0.19774	-0.05074	-0.19829	-0.05669	-0.19756	-0.06414	-0.19605	-0.07287	-0.1944	-0.08187	-0.19291	-0.09047	-0.19159	-0.09862	-0.19045	-0.10625	-0.18942	-0.11344
-0.21013	-0.0678	-0.21032	-0.0639	-0.21039	-0.06012	-0.21018	-0.05643	-0.2095	-0.05295	-0.20816	-0.04959	-0.20579	-0.04619	-0.20192	-0.04226	-0.19538	-0.03888	-0.19156	-0.03977	-0.19766	-0.0442	-0.20296	-0.04901	-0.20567	-0.05401	-0.2066	-0.05974	-0.2062	-0.06685	-0.20483	-0.07548	-0.20316	-0.08471	-0.2016	-0.09368	-0.20019	-0.10222	-0.19897	-0.11023	-0.19786	-0.11781
-0.21838	-0.07176	-0.21845	-0.06791	-0.21841	-0.06412	-0.21808	-0.0604	-0.21722	-0.05689	-0.21569	-0.05343	-0.21302	-0.0499	-0.20887	-0.04562	-0.20189	-0.0419	-0.19784	-0.04285	-0.20447	-0.04756	-0.21036	-0.05248	-0.21347	-0.05749	-0.21477	-0.06302	-0.21475	-0.06973	-0.21361	-0.07813	-0.21197	-0.08748	-0.21032	-0.09682	-0.20883	-0.10574	-0.20751	-0.11415	-0.20633	-0.12211
-0.22654	-0.07592	-0.2265	-0.07209	-0.22635	-0.06829	-0.22588	-0.06455	-0.22485	-0.061	-0.2231	-0.05744	-0.22019	-0.05371	-0.2157	-0.04911	-0.20829	-0.04501	-0.20399	-0.04602	-0.21119	-0.05102	-0.21762	-0.05614	-0.22119	-0.06111	-0.22285	-0.06649	-0.22318	-0.07285	-0.22234	-0.08088	-0.22078	-0.09022	-0.21909	-0.09983	-0.21749	-0.1092	-0.21608	-0.11801	-0.2148	-0.12639
-0.23461	-0.08029	-0.23448	-0.07643	-0.23421	-0.07263	-0.23359	-0.06886	-0.23238	-0.06526	-0.23041	-0.06161	-0.22725	-0.05765	-0.22245	-0.05269	-0.2146	-0.0482	-0.21005	-0.04928	-0.21777	-0.05463	-0.22477	-0.05995	-0.22877	-0.06494	-0.2308	-0.07017	-0.23148	-0.07622	-0.231	-0.08375	-0.22961	-0.09294	-0.22788	-0.10281	-0.2262	-0.11252	-0.22467	-0.12181	-0.22328	-0.13065
-0.2426	-0.08484	-0.24238	-0.08095	-0.24197	-0.07715	-0.2412	-0.07337	-0.23984	-0.06965	-0.23766	-0.06587	-0.23422	-0.06171	-0.22911	-0.05635	-0.22076	-0.05151	-0.21603	-0.0526	-0.22427	-0.05833	-0.23182	-0.06389	-0.23627	-0.0689	-0.23864	-0.07406	-0.23966	-0.07984	-0.23955	-0.08688	-0.23839	-0.09575	-0.2367	-0.10569	-0.23494	-0.11577	-0.23329	-0.12552	-0.23179	-0.13484
-0.25054	-0.0895	-0.2502	-0.08562	-0.24967	-0.0818	-0.24874	-0.078	-0.24721	-0.07421	-0.24479	-0.07032	-0.2411	-0.06588	-0.23569	-0.0601	-0.2269	-0.05483	-0.22189	-0.05603	-0.23066	-0.06215	-0.23875	-0.06799	-0.24366	-0.07304	-0.24639	-0.07811	-0.2477	-0.08374	-0.24798	-0.09028	-0.24713	-0.09867	-0.24553	-0.10857	-0.24369	-0.11898	-0.24195	-0.12915	-0.24032	-0.13898
-0.2584	-0.09435	-0.25793	-0.09049	-0.2573	-0.0866	-0.25623	-0.08274	-0.25447	-0.07893	-0.25187	-0.07483	-0.24791	-0.07015	-0.24218	-0.06395	-0.23292	-0.05826	-0.22765	-0.05954	-0.23696	-0.06607	-0.24563	-0.07217	-0.25096	-0.07732	-0.25403	-0.08236	-0.25565	-0.08782	-0.25624	-0.09402	-0.25577	-0.10181	-0.25435	-0.11146	-0.25249	-0.1221	-0.25064	-0.13268	-0.24887	-0.14304
-0.26617	-0.09938	-0.2656	-0.09549	-0.26483	-0.0916	-0.26362	-0.08765	-0.26166	-0.08379	-0.25886	-0.07948	-0.25461	-0.07456	-0.24858	-0.06789	-0.23883	-0.06177	-0.23328	-0.06316	-0.24315	-0.0701	-0.25239	-0.07651	-0.25817	-0.08175	-0.26158	-0.08677	-0.26347	-0.09215	-0.26436	-0.0981	-0.26429	-0.10523	-0.26314	-0.11445	-0.26131	-0.12514	-0.25935	-0.13615	-0.25745	-0.14702
-0.27388	-0.10456	-0.27321	-0.10063	-0.27233	-0.09666	-0.27093	-0.09272	-0.26883	-0.08867	-0.26581	-0.0842	-0.26126	-0.07905	-0.25491	-0.07191	-0.24467	-0.06535	-0.23886	-0.06682	-0.24925	-0.07424	-0.25909	-0.08094	-0.26527	-0.08636	-0.26903	-0.09137	-0.27119	-0.09669	-0.27235	-0.10242	-0.27267	-0.10899	-0.27187	-0.11755	-0.27014	-0.12815	-0.26811	-0.13952	-0.26607	-0.15091
-0.2815	-0.10994	-0.28073	-0.10594	-0.2797	-0.10196	-0.27815	-0.09795	-0.2759	-0.09373	-0.27265	-0.08908	-0.26783	-0.08363	-0.26118	-0.07599	-0.25043	-0.06899	-0.2444	-0.07052	-0.25528	-0.07846	-0.26568	-0.0855	-0.2723	-0.09108	-0.2764	-0.09611	-0.27881	-0.10144	-0.28022	-0.10702	-0.28086	-0.11317	-0.28049	-0.12095	-0.27894	-0.13126	-0.27688	-0.14284	-0.27471	-0.15471
-0.28907	-0.11544	-0.28819	-0.11139	-0.28702	-0.10738	-0.28535	-0.10323	-0.28292	-0.09886	-0.27945	-0.09402	-0.27435	-0.08828	-0.26734	-0.08018	-0.25614	-0.07267	-0.24978	-0.07435	-0.26127	-0.08273	-0.2722	-0.09018	-0.27925	-0.09593	-0.28366	-0.10105	-0.28637	-0.10629	-0.28799	-0.11185	-0.2889	-0.11771	-0.28893	-0.12476	-0.28771	-0.13444	-0.28567	-0.14611	-0.28338	-0.15847
-0.29658	-0.12107	-0.29558	-0.11698	-0.29431	-0.11286	-0.29249	-0.1086	-0.28988	-0.1041	-0.28617	-0.09908	-0.2808	-0.093	-0.27346	-0.08442	-0.2618	-0.07639	-0.25509	-0.07824	-0.26711	-0.08716	-0.27867	-0.09492	-0.28613	-0.10089	-0.29091	-0.10601	-0.29382	-0.11138	-0.29563	-0.11694	-0.29679	-0.12258	-0.2972	-0.12902	-0.29638	-0.13788	-0.29445	-0.14939	-0.29208	-0.16211
-0.30403	-0.12684	-0.30292	-0.12267	-0.3015	-0.11853	-0.29954	-0.11416	-0.29675	-0.1095	-0.29283	-0.10424	-0.2872	-0.09781	-0.27959	-0.08863	-0.26736	-0.08019	-0.26036	-0.08217	-0.27299	-0.09156	-0.28504	-0.0998	-0.29292	-0.106	-0.29798	-0.1113	-0.30121	-0.11657	-0.3032	-0.12218	-0.30457	-0.12771	-0.30531	-0.13364	-0.30492	-0.14163	-0.30322	-0.15271	-0.3008	-0.16571
-0.31141	-0.13274	-0.3102	-0.12852	-0.30866	-0.12427	-0.30656	-0.11975	-0.30359	-0.11494	-0.29943	-0.10948	-0.29355	-0.10267	-0.28558	-0.093	-0.27287	-0.08402	-0.26558	-0.08614	-0.27869	-0.09614	-0.29136	-0.10476	-0.29971	-0.11112	-0.30497	-0.11674	-0.30849	-0.12199	-0.3107	-0.12759	-0.31226	-0.13307	-0.31323	-0.13876	-0.31328	-0.14587	-0.31192	-0.15624	-0.30953	-0.16929
-0.31873	-0.13881	-0.31742	-0.13446	-0.31574	-0.13016	-0.31352	-0.12548	-0.3104	-0.12044	-0.306	-0.11477	-0.29985	-0.10758	-0.29159	-0.09734	-0.27832	-0.08792	-0.27065	-0.09024	-0.28435	-0.10078	-0.29758	-0.10985	-0.30638	-0.11642	-0.31197	-0.12216	-0.31568	-0.12759	-0.31811	-0.13319	-0.31981	-0.13872	-0.32101	-0.14421	-0.32144	-0.15062	-0.32051	-0.16006	-0.31827	-0.17282
-0.32601	-0.14495	-0.32459	-0.14054	-0.32279	-0.13611	-0.32041	-0.13132	-0.3171	-0.12611	-0.31251	-0.12014	-0.30613	-0.11253	-0.29754	-0.10174	-0.2837	-0.09186	-0.27578	-0.09429	-0.29003	-0.1054	-0.30385	-0.11488	-0.31299	-0.12182	-0.31889	-0.12773	-0.32281	-0.13331	-0.32542	-0.13901	-0.32731	-0.1445	-0.32867	-0.14993	-0.32942	-0.15585	-0.32895	-0.16426	-0.32695	-0.17654
-0.33329	-0.15109	-0.33169	-0.14675	-0.32977	-0.1422	-0.32726	-0.13723	-0.32379	-0.1318	-0.31901	-0.12553	-0.31234	-0.11757	-0.30336	-0.10628	-0.28907	-0.0958	-0.28082	-0.09842	-0.29559	-0.11016	-0.31001	-0.12006	-0.31954	-0.12732	-0.32574	-0.13343	-0.32988	-0.13915	-0.33268	-0.14493	-0.33469	-0.15057	-0.33622	-0.15595	-0.3372	-0.16157	-0.33718	-0.16905	-0.33555	-0.18046
-0.34043	-0.15755	-0.33871	-0.15313	-0.33673	-0.14834	-0.33409	-0.1432	-0.33047	-0.13752	-0.32545	-0.13101	-0.31847	-0.12271	-0.30917	-0.11082	-0.29429	-0.09988	-0.28577	-0.10264	-0.30119	-0.11488	-0.31612	-0.12532	-0.32597	-0.13302	-0.3325	-0.13927	-0.33686	-0.14518	-0.33988	-0.15099	-0.34202	-0.15675	-0.3437	-0.16215	-0.34481	-0.16773	-0.34519	-0.17443	-0.34404	-0.18473
-0.34754	-0.16406	-0.34576	-0.15945	-0.34364	-0.15457	-0.34085	-0.14928	-0.33707	-0.14336	-0.33183	-0.13657	-0.32458	-0.12787	-0.31495	-0.11539	-0.29952	-0.10394	-0.2907	-0.10688	-0.30663	-0.11977	-0.32217	-0.13065	-0.33242	-0.1387	-0.33924	-0.14518	-0.34378	-0.15133	-0.34697	-0.15728	-0.34926	-0.16315	-0.35106	-0.16862	-0.35233	-0.17415	-0.35299	-0.18035	-0.35234	-0.18949
-0.35464	-0.17061	-0.3527	-0.16598	-0.3505	-0.1609	-0.34757	-0.15543	-0.34362	-0.14929	-0.3382	-0.14215	-0.33067	-0.13305	-0.32068	-0.12001	-0.30477	-0.10799	-0.29554	-0.11119	-0.31208	-0.12466	-0.32814	-0.1361	-0.33887	-0.14437	-0.34595	-0.15114	-0.35071	-0.15746	-0.35399	-0.16373	-0.35643	-0.1697	-0.35836	-0.17525	-0.35972	-0.18087	-0.36062	-0.18676	-0.36042	-0.19489
-0.36162	-0.17744	-0.35964	-0.17254	-0.35734	-0.16727	-0.3543	-0.16156	-0.35013	-0.15528	-0.34445	-0.14791	-0.33666	-0.13836	-0.32638	-0.12467	-0.30989	-0.11214	-0.30029	-0.11558	-0.3175	-0.12958	-0.33414	-0.14151	-0.34516	-0.15031	-0.35259	-0.15722	-0.3575	-0.16387	-0.36098	-0.17024	-0.36351	-0.17645	-0.36554	-0.18216	-0.36702	-0.18786	-0.36805	-0.19368	-0.36829	-0.20089
-0.36857	-0.18431	-0.3665	-0.17924	-0.36412	-0.17375	-0.36092	-0.1679	-0.35661	-0.16131	-0.35076	-0.15358	-0.34267	-0.14364	-0.3321	-0.12928	-0.31499	-0.1163	-0.30516	-0.11988	-0.32291	-0.13453	-0.34003	-0.14707	-0.35148	-0.15618	-0.35915	-0.16345	-0.36427	-0.17033	-0.36787	-0.17697	-0.37056	-0.18329	-0.37271	-0.18913	-0.37425	-0.195	-0.37539	-0.20088	-0.37591	-0.20755
-0.37554	-0.19115	-0.37335	-0.18598	-0.37087	-0.18029	-0.36755	-0.17422	-0.36308	-0.16738	-0.35701	-0.15933	-0.34858	-0.14906	-0.33766	-0.13407	-0.32011	-0.12045	-0.30985	-0.12433	-0.32812	-0.13969	-0.34582	-0.15279	-0.35773	-0.16219	-0.36564	-0.1698	-0.371	-0.17686	-0.37473	-0.18379	-0.37753	-0.19032	-0.37977	-0.19633	-0.38138	-0.20243	-0.38262	-0.20836	-0.38333	-0.21481
-0.38248	-0.19805	-0.38017	-0.19278	-0.37755	-0.18698	-0.37414	-0.18061	-0.36953	-0.17347	-0.36321	-0.16515	-0.3545	-0.15444	-0.34323	-0.13886	-0.32507	-0.12472	-0.31445	-0.12885	-0.3333	-0.14489	-0.35174	-0.15832	-0.36396	-0.16823	-0.37213	-0.17617	-0.37763	-0.1836	-0.38149	-0.19079	-0.38441	-0.19756	-0.38676	-0.20373	-0.38846	-0.20995	-0.38974	-0.21613	-0.39058	-0.22254
-0.38936	-0.20508	-0.38694	-0.19968	-0.38426	-0.19361	-0.38066	-0.18713	-0.37588	-0.17971	-0.36941	-0.17098	-0.36043	-0.15982	-0.34881	-0.14361	-0.33006	-0.12897	-0.31916	-0.13329	-0.33855	-0.15003	-0.35741	-0.16421	-0.37015	-0.17434	-0.37865	-0.18249	-0.38438	-0.1901	-0.38823	-0.19787	-0.39124	-0.2049	-0.39367	-0.21132	-0.39544	-0.21776	-0.39676	-0.22417	-0.3977	-0.23063
-0.39617	-0.21226	-0.39376	-0.2065	-0.39086	-0.20045	-0.38716	-0.19367	-0.38225	-0.18595	-0.37555	-0.17689	-0.36624	-0.16535	-0.35431	-0.14846	-0.33508	-0.13319	-0.32376	-0.13783	-0.34377	-0.15521	-0.36316	-0.16998	-0.37629	-0.18054	-0.38505	-0.18903	-0.39093	-0.19701	-0.39495	-0.20497	-0.39808	-0.21223	-0.40051	-0.21909	-0.40237	-0.2257	-0.40373	-0.23235	-0.40467	-0.23915
-0.403	-0.21942	-0.40041	-0.21365	-0.39752	-0.20717	-0.39365	-0.20024	-0.38857	-0.19224	-0.38163	-0.1829	-0.37202	-0.17092	-0.35978	-0.15332	-0.33991	-0.13756	-0.32841	-0.14233	-0.34883	-0.16056	-0.3689	-0.17577	-0.38241	-0.18676	-0.39138	-0.19568	-0.39741	-0.20405	-0.40164	-0.21215	-0.40476	-0.21992	-0.40735	-0.22686	-0.40923	-0.23382	-0.41062	-0.24075	-0.41155	-0.24792
-0.40978	-0.22667	-0.40708	-0.22076	-0.40409	-0.21406	-0.40015	-0.20679	-0.39483	-0.19866	-0.38768	-0.18893	-0.37775	-0.17655	-0.36519	-0.15824	-0.34484	-0.14184	-0.33285	-0.147	-0.35403	-0.16576	-0.37454	-0.18171	-0.38847	-0.19308	-0.39765	-0.20245	-0.40385	-0.21117	-0.40813	-0.21977	-0.41143	-0.22765	-0.41408	-0.23488	-0.41597	-0.24222	-0.4174	-0.24946	-0.41839	-0.2568
-0.41659	-0.23385	-0.41377	-0.22782	-0.41063	-0.22103	-0.40653	-0.21356	-0.40109	-0.20504	-0.39373	-0.19498	-0.38355	-0.18207	-0.37066	-0.16311	-0.34965	-0.14623	-0.33739	-0.1516	-0.35922	-0.17098	-0.38022	-0.18759	-0.3944	-0.19963	-0.40399	-0.2091	-0.41032	-0.21825	-0.41465	-0.2273	-0.41804	-0.23553	-0.42073	-0.24312	-0.42268	-0.25073	-0.42412	-0.25831	-0.42512	-0.26597
-0.42331	-0.24123	-0.42045	-0.23491	-0.41721	-0.2279	-0.41296	-0.22024	-0.40733	-0.21148	-0.39982	-0.20095	-0.38928	-0.18769	-0.37597	-0.16812	-0.35445	-0.15061	-0.34183	-0.15629	-0.36424	-0.1764	-0.38582	-0.19359	-0.4004	-0.20605	-0.41017	-0.21606	-0.41676	-0.22538	-0.42123	-0.23473	-0.4246	-0.2435	-0.42732	-0.2515	-0.42928	-0.25953	-0.43078	-0.26735	-0.43178	-0.27536
-0.43	-0.2487	-0.42704	-0.24221	-0.42377	-0.23483	-0.41938	-0.22694	-0.41356	-0.21792	-0.40571	-0.20724	-0.39493	-0.1934	-0.38134	-0.17308	-0.35928	-0.15497	-0.34622	-0.16101	-0.36924	-0.18184	-0.39134	-0.19972	-0.40632	-0.21262	-0.41637	-0.22296	-0.42309	-0.23275	-0.42763	-0.24254	-0.4311	-0.25162	-0.43391	-0.25989	-0.43583	-0.26845	-0.43734	-0.27666	-0.43838	-0.28493
-0.43672	-0.25608	-0.43362	-0.2495	-0.4302	-0.24199	-0.42578	-0.23366	-0.41971	-0.22451	-0.4116	-0.2135	-0.4006	-0.19909	-0.38666	-0.17808	-0.36392	-0.15949	-0.35085	-0.16555	-0.37422	-0.1873	-0.39691	-0.20577	-0.41226	-0.21914	-0.42251	-0.22999	-0.42928	-0.24037	-0.43399	-0.25045	-0.43754	-0.2599	-0.44034	-0.26869	-0.44227	-0.27766	-0.44385	-0.28607	-0.44484	-0.29487
-0.44331	-0.26374	-0.44017	-0.25686	-0.43661	-0.2492	-0.43206	-0.24061	-0.42587	-0.23106	-0.41758	-0.21963	-0.40618	-0.2049	-0.39195	-0.18312	-0.36856	-0.16399	-0.35518	-0.17033	-0.37911	-0.19288	-0.40244	-0.21188	-0.41808	-0.22587	-0.42859	-0.23713	-0.43555	-0.24785	-0.44043	-0.25819	-0.44398	-0.26816	-0.44678	-0.27744	-0.44881	-0.28662	-0.4503	-0.29568	-0.45129	-0.30485
-0.44997	-0.27127	-0.4467	-0.26426	-0.44309	-0.25628	-0.43834	-0.24755	-0.43201	-0.23765	-0.42348	-0.22589	-0.41178	-0.21068	-0.39724	-0.18813	-0.37326	-0.16845	-0.35954	-0.17511	-0.38393	-0.19853	-0.40791	-0.21808	-0.424	-0.23245	-0.43482	-0.24401	-0.44191	-0.25516	-0.44661	-0.26649	-0.45031	-0.27668	-0.45318	-0.2863	-0.45518	-0.29601	-0.45668	-0.30546	-0.45767	-0.31503
-0.45655	-0.27896	-0.45325	-0.27163	-0.44949	-0.2635	-0.44466	-0.25442	-0.43811	-0.24431	-0.42936	-0.23217	-0.41742	-0.21638	-0.40251	-0.19317	-0.37786	-0.17298	-0.36377	-0.17998	-0.38889	-0.20405	-0.41335	-0.22432	-0.42975	-0.23931	-0.44069	-0.25152	-0.44804	-0.26293	-0.45289	-0.27457	-0.45656	-0.2854	-0.45946	-0.29547	-0.46147	-0.3056	-0.46302	-0.31536	-0.46398	-0.32543
-0.46313	-0.28665	-0.45969	-0.2792	-0.45588	-0.27074	-0.45091	-0.26143	-0.44421	-0.25097	-0.43522	-0.23847	-0.42298	-0.2222	-0.40774	-0.19825	-0.38253	-0.17745	-0.36803	-0.18484	-0.39384	-0.20958	-0.4187	-0.2307	-0.43552	-0.24612	-0.44672	-0.25875	-0.4541	-0.27084	-0.45906	-0.28289	-0.4628	-0.29415	-0.46564	-0.30487	-0.46775	-0.31522	-0.4692	-0.32569	-0.47025	-0.3359
-0.46973	-0.29429	-0.46619	-0.28668	-0.46218	-0.27817	-0.45712	-0.26848	-0.45029	-0.25766	-0.44105	-0.24482	-0.42849	-0.22807	-0.41279	-0.20352	-0.387	-0.18209	-0.37238	-0.18963	-0.39858	-0.21534	-0.42405	-0.23707	-0.44127	-0.25299	-0.4527	-0.2661	-0.46017	-0.27873	-0.46515	-0.29139	-0.46897	-0.30305	-0.47185	-0.31419	-0.47387	-0.32526	-0.47535	-0.33612	-0.47646	-0.34656
-0.47624	-0.30214	-0.47266	-0.2942	-0.46855	-0.28545	-0.46332	-0.27557	-0.45631	-0.26444	-0.44682	-0.25126	-0.43401	-0.23393	-0.41796	-0.20865	-0.39157	-0.18664	-0.37661	-0.19452	-0.40346	-0.22096	-0.42954	-0.24327	-0.44707	-0.25978	-0.45856	-0.27364	-0.46623	-0.28666	-0.47129	-0.2998	-0.475	-0.31228	-0.47798	-0.32373	-0.4801	-0.33503	-0.48149	-0.34657	-0.48258	-0.3575
-0.48273	-0.31003	-0.47904	-0.30191	-0.47497	-0.29263	-0.46951	-0.28266	-0.46232	-0.27124	-0.4526	-0.25767	-0.43963	-0.23965	-0.42314	-0.21376	-0.39624	-0.19109	-0.38087	-0.19939	-0.40826	-0.22667	-0.43473	-0.24988	-0.45267	-0.26688	-0.46445	-0.28114	-0.47219	-0.29478	-0.47719	-0.30871	-0.4811	-0.32134	-0.48401	-0.33351	-0.48609	-0.34542	-0.48764	-0.35697	-0.48866	-0.36851
-0.48923	-0.31788	-0.4854	-0.30965	-0.48115	-0.30029	-0.47562	-0.28991	-0.46826	-0.27815	-0.45846	-0.26397	-0.44505	-0.24563	-0.42814	-0.21907	-0.40045	-0.19593	-0.38488	-0.20447	-0.4129	-0.23256	-0.44009	-0.25626	-0.45844	-0.27373	-0.47029	-0.28874	-0.47823	-0.30274	-0.48322	-0.31736	-0.48708	-0.33071	-0.48999	-0.34341	-0.49209	-0.35578	-0.49362	-0.36787	-0.49479	-0.3794
-0.49565	-0.32593	-0.4919	-0.31712	-0.48749	-0.30762	-0.48178	-0.29707	-0.47426	-0.28496	-0.46409	-0.27061	-0.45039	-0.25171	-0.43326	-0.22423	-0.40506	-0.20043	-0.38911	-0.20938	-0.41778	-0.23821	-0.44518	-0.26303	-0.46396	-0.28097	-0.47616	-0.29628	-0.48415	-0.31095	-0.4892	-0.32611	-0.49297	-0.34027	-0.49593	-0.35341	-0.49804	-0.36626	-0.49967	-0.37855	-0.5009	-0.39037
-0.50212	-0.33386	-0.49822	-0.32496	-0.49362	-0.31537	-0.48789	-0.30432	-0.48014	-0.29196	-0.46986	-0.27703	-0.45589	-0.25757	-0.43827	-0.22951	-0.40957	-0.20501	-0.39333	-0.2143	-0.42246	-0.24406	-0.45042	-0.26957	-0.46951	-0.28818	-0.48186	-0.30415	-0.48997	-0.31935	-0.49507	-0.3351	-0.49895	-0.34961	-0.50186	-0.36345	-0.50396	-0.37684	-0.5056	-0.38957	-0.50694	-0.40153
-0.50851	-0.34197	-0.50457	-0.33272	-0.49989	-0.32284	-0.49402	-0.31152	-0.48607	-0.29889	-0.47541	-0.28378	-0.46125	-0.26362	-0.44332	-0.23474	-0.41385	-0.20978	-0.39727	-0.21945	-0.4272	-0.24987	-0.45566	-0.27614	-0.47505	-0.29541	-0.48771	-0.31174	-0.4957	-0.32794	-0.50091	-0.34417	-0.50474	-0.35942	-0.50779	-0.37347	-0.50983	-0.38754	-0.51155	-0.40055	-0.51298	-0.41267
-0.515	-0.34983	-0.5109	-0.34053	-0.50606	-0.33051	-0.50001	-0.31898	-0.49199	-0.30583	-0.48109	-0.29032	-0.46661	-0.26966	-0.44831	-0.24003	-0.41826	-0.21443	-0.40127	-0.22456	-0.43182	-0.25581	-0.46089	-0.28273	-0.48048	-0.30282	-0.49339	-0.31964	-0.50145	-0.3365	-0.50673	-0.35328	-0.51067	-0.3689	-0.51368	-0.38361	-0.51573	-0.39817	-0.51756	-0.41135	-0.51907	-0.42368
-0.52137	-0.35799	-0.51714	-0.34853	-0.51229	-0.33807	-0.50611	-0.32623	-0.4977	-0.31312	-0.48674	-0.29692	-0.47192	-0.27575	-0.45347	-0.24513	-0.42269	-0.21906	-0.40542	-0.22954	-0.4365	-0.26169	-0.46588	-0.28964	-0.486	-0.31009	-0.49896	-0.32774	-0.50721	-0.34505	-0.51248	-0.36254	-0.51635	-0.37895	-0.51942	-0.39412	-0.52152	-0.40907	-0.52355	-0.42222	-0.52524	-0.43449
-0.52779	-0.36601	-0.52351	-0.35624	-0.51844	-0.34577	-0.51207	-0.33374	-0.50361	-0.32006	-0.49229	-0.30365	-0.4772	-0.28188	-0.45836	-0.25051	-0.42685	-0.22392	-0.40952	-0.23458	-0.44114	-0.26764	-0.47102	-0.29637	-0.49133	-0.31766	-0.50453	-0.33585	-0.51285	-0.35384	-0.51812	-0.37205	-0.52197	-0.38917	-0.52517	-0.4046	-0.52736	-0.41988	-0.52948	-0.43326	-0.53145	-0.44516
-0.53407	-0.37436	-0.52966	-0.36444	-0.52452	-0.3536	-0.51808	-0.34115	-0.50944	-0.32715	-0.49781	-0.31044	-0.48238	-0.28815	-0.46339	-0.25574	-0.43128	-0.22854	-0.41354	-0.23969	-0.44562	-0.27375	-0.47615	-0.30311	-0.49672	-0.32514	-0.51006	-0.34405	-0.51856	-0.36249	-0.52385	-0.38136	-0.5277	-0.39913	-0.53095	-0.41502	-0.53324	-0.43054	-0.53554	-0.44394	-0.53785	-0.4553
-0.54043	-0.38253	-0.53594	-0.37234	-0.53067	-0.36132	-0.52409	-0.34858	-0.51517	-0.33438	-0.50338	-0.31713	-0.48768	-0.29424	-0.46818	-0.26122	-0.43549	-0.23335	-0.41736	-0.24496	-0.45026	-0.2797	-0.48123	-0.30992	-0.50184	-0.33306	-0.51568	-0.35208	-0.52404	-0.37158	-0.52943	-0.391	-0.53341	-0.40912	-0.53665	-0.42565	-0.53911	-0.44128	-0.54166	-0.45444	-0.54454	-0.46465
-0.54671	-0.39086	-0.54213	-0.38044	-0.53671	-0.36923	-0.52997	-0.35623	-0.52095	-0.34154	-0.50896	-0.32382	-0.4929	-0.30045	-0.47315	-0.2665	-0.43977	-0.23808	-0.42139	-0.25006	-0.45484	-0.28573	-0.48617	-0.31693	-0.50719	-0.34063	-0.52088	-0.36086	-0.52955	-0.38065	-0.53511	-0.40042	-0.53897	-0.41946	-0.54248	-0.43595	-0.54499	-0.45195	-0.54789	-0.46467	-0.60798	--
-0.55298	-0.39922	-0.54837	-0.38844	-0.54274	-0.37717	-0.53592	-0.36375	-0.52671	-0.34873	-0.51443	-0.33066	-0.49794	-0.30687	-0.47794	-0.27197	-0.4439	-0.24294	-0.42545	-0.25515	-0.45943	-0.29175	-0.49114	-0.32391	-0.51245	-0.34834	-0.52625	-0.36936	-0.53519	-0.38944	-0.54052	-0.41043	-0.54462	-0.42962	-0.54819	-0.44653	-0.55104	-0.4622	-0.5544	-0.47415	-0.6207	--
-0.5592	-0.40771	-0.55449	-0.39666	-0.54882	-0.38499	-0.54174	-0.3715	-0.53248	-0.3559	-0.51993	-0.33746	-0.50316	-0.31306	-0.48283	-0.27731	-0.44809	-0.24775	-0.42932	-0.2604	-0.46391	-0.2979	-0.4961	-0.33089	-0.51781	-0.3559	-0.53176	-0.3776	-0.54073	-0.39846	-0.54609	-0.42012	-0.55018	-0.43997	-0.55394	-0.45703	-0.55707	-0.47252	-0.62114	--	-0.63237	--
-0.56543	-0.41615	-0.56062	-0.4049	-0.55476	-0.39311	-0.54766	-0.37907	-0.53809	-0.36334	-0.52537	-0.34435	-0.50836	-0.31926	-0.48768	-0.2827	-0.45227	-0.25256	-0.43328	-0.26558	-0.46832	-0.30412	-0.50108	-0.33788	-0.52318	-0.36345	-0.53717	-0.38602	-0.54608	-0.40784	-0.55142	-0.43032	-0.55585	-0.45009	-0.55973	-0.46743	-0.56339	-0.48209	-0.634	--	-0.64358	--
-0.57161	-0.4247	-0.56656	-0.41351	-0.56081	-0.40101	-0.55343	-0.38691	-0.54385	-0.37051	-0.53078	-0.35127	-0.51356	-0.32547	-0.4925	-0.28812	-0.4563	-0.25749	-0.43715	-0.27084	-0.47277	-0.31031	-0.50588	-0.34511	-0.52822	-0.37151	-0.54237	-0.39483	-0.55149	-0.41711	-0.55708	-0.43981	-0.56153	-0.46018	-0.56563	-0.47756	-0.57051	-0.48958	-0.64576	--	-0.65451	--
-0.5778	-0.43324	-0.57267	-0.42178	-0.5668	-0.40901	-0.55929	-0.39458	-0.54948	-0.37791	-0.53614	-0.35827	-0.51856	-0.33192	-0.49725	-0.2936	-0.46037	-0.26239	-0.44103	-0.27609	-0.47728	-0.31645	-0.51073	-0.35226	-0.53349	-0.37923	-0.54774	-0.40335	-0.55692	-0.42634	-0.56268	-0.44942	-0.56717	-0.47034	-0.57178	-0.4871	-0.62888	--	-0.65704	--	-0.66525	--
-0.58389	-0.442	-0.57887	-0.42984	-0.57269	-0.41721	-0.56507	-0.40241	-0.55492	-0.38564	-0.54154	-0.36519	-0.52369	-0.33821	-0.50208	-0.29899	-0.46443	-0.26728	-0.44474	-0.28149	-0.48157	-0.32283	-0.5157	-0.35928	-0.53846	-0.38744	-0.55315	-0.41178	-0.56231	-0.43566	-0.56819	-0.45925	-0.57287	-0.4804	-0.57805	-0.49633	-0.64179	--	-0.66805	--	-0.67584	--
-0.58999	-0.45073	-0.5848	-0.43847	-0.5786	-0.42537	-0.57077	-0.41037	-0.56054	-0.39303	-0.54691	-0.37217	-0.52861	-0.34476	-0.50667	-0.30464	-0.4685	-0.27216	-0.44842	-0.28692	-0.486	-0.32908	-0.52057	-0.36643	-0.54352	-0.3955	-0.55848	-0.42039	-0.56779	-0.44481	-0.57372	-0.46902	-0.57868	-0.4902	-0.58874	-0.49469	-0.66471	--	-0.67886	--	-0.68626	--
-0.59609	-0.45947	-0.59083	-0.4469	-0.58461	-0.43332	-0.57657	-0.41816	-0.56609	-0.40056	-0.55221	-0.37925	-0.53367	-0.35113	-0.51135	-0.31017	-0.47268	-0.27694	-0.45222	-0.29225	-0.49031	-0.33545	-0.52536	-0.3737	-0.54872	-0.40335	-0.56366	-0.42926	-0.57307	-0.45436	-0.57932	-0.47864	-0.58463	-0.49966	-0.66792	--	-0.68042	--	-0.6895	--	-0.69654	--
-0.60221	-0.46815	-0.5968	-0.45545	-0.59035	-0.44182	-0.58217	-0.42631	-0.57171	-0.40796	-0.55757	-0.38623	-0.53862	-0.35763	-0.51603	-0.3157	-0.47666	-0.28191	-0.45599	-0.29764	-0.49451	-0.34195	-0.53	-0.38118	-0.55357	-0.41175	-0.56871	-0.43835	-0.57851	-0.46358	-0.58484	-0.48846	-0.5909	-0.5084	-0.67964	--	-0.69136	--	-0.69997	--	-0.70674	--
-0.60819	-0.47714	-0.60269	-0.46416	-0.59618	-0.45014	-0.58796	-0.4341	-0.57704	-0.41585	-0.56273	-0.3935	-0.54364	-0.36404	-0.52063	-0.32131	-0.48048	-0.28701	-0.45978	-0.30302	-0.4989	-0.34827	-0.53467	-0.38862	-0.55867	-0.41977	-0.57408	-0.44689	-0.5838	-0.47313	-0.59056	-0.49783	-0.60392	-0.50146	-0.69097	--	-0.70204	--	-0.71028	--	-0.71691	--
-0.61419	-0.48607	-0.60859	-0.47286	-0.60198	-0.45851	-0.59368	-0.44203	-0.58254	-0.42344	-0.5678	-0.40092	-0.54845	-0.37071	-0.52525	-0.32689	-0.48444	-0.29197	-0.46348	-0.30847	-0.5033	-0.35456	-0.53951	-0.39583	-0.56376	-0.42781	-0.57922	-0.45585	-0.58919	-0.48245	-0.59634	-0.50709	-0.66521	--	-0.70209	--	-0.71259	--	-0.72053	--	-0.75681	--
-0.62026	-0.49487	-0.61445	-0.48164	-0.6077	-0.46705	-0.59914	-0.45043	-0.58798	-0.43113	-0.57311	-0.40795	-0.55357	-0.37697	-0.52998	-0.33235	-0.48833	-0.29701	-0.46729	-0.31384	-0.50747	-0.36113	-0.5441	-0.4034	-0.56861	-0.43624	-0.5844	-0.46472	-0.59466	-0.49165	-0.60232	-0.5159	-0.74045	--	-0.71303	--	-0.72297	--	-0.76273	--	-0.76718	--
-0.62619	-0.50397	-0.62035	-0.49033	-0.61349	-0.47543	-0.60474	-0.45856	-0.59327	-0.43909	-0.57807	-0.41551	-0.55838	-0.38364	-0.53453	-0.33798	-0.49227	-0.30199	-0.47084	-0.31943	-0.51189	-0.36742	-0.54858	-0.41112	-0.57378	-0.44416	-0.58974	-0.47333	-0.60007	-0.50094	-0.60853	-0.52422	-0.75253	--	-0.7237	--	-0.768	--	-0.77319	--	-0.77744	--
-0.63204	-0.51325	-0.62621	-0.49907	-0.61925	-0.48388	-0.61029	-0.46679	-0.5987	-0.44678	-0.58337	-0.42257	-0.56327	-0.39018	-0.53903	-0.34368	-0.49646	-0.30675	-0.47466	-0.3248	-0.51612	-0.37394	-0.55331	-0.41851	-0.5787	-0.45248	-0.59485	-0.48235	-0.60557	-0.51007	-0.75252	--	-0.76414	--	-0.73421	--	-0.77858	--	-0.78353	--	-0.78762	--
-0.63806	-0.52214	-0.632	-0.50799	-0.625	-0.49233	-0.61593	-0.47485	-0.60397	-0.45476	-0.58853	-0.42982	-0.56819	-0.39669	-0.54366	-0.34921	-0.50002	-0.31204	-0.47827	-0.33035	-0.52033	-0.38049	-0.55801	-0.42594	-0.5836	-0.46085	-0.60021	-0.49093	-0.61145	-0.51846	-0.7648	--	-0.77538	--	-0.78306	--	-0.789	--	-0.79374	--	-0.79769	--
-0.64395	-0.53132	-0.63778	-0.51694	-0.63066	-0.50097	-0.62145	-0.48311	-0.60934	-0.46256	-0.59338	-0.43753	-0.5729	-0.40347	-0.54829	-0.35476	-0.50389	-0.31706	-0.4819	-0.3359	-0.52459	-0.38698	-0.56252	-0.43364	-0.58847	-0.46927	-0.60518	-0.5002	-0.61721	-0.52707	-0.77653	--	-0.78634	--	-0.79361	--	-0.79928	--	-0.80386	--	-0.80768	--
-0.64967	-0.54089	-0.64342	-0.52617	-0.63632	-0.50961	-0.62685	-0.49163	-0.61461	-0.47052	-0.59847	-0.44488	-0.57775	-0.41005	-0.5526	-0.36062	-0.5077	-0.32214	-0.48553	-0.34144	-0.52872	-0.39363	-0.56709	-0.44127	-0.59357	-0.47731	-0.61074	-0.50842	-0.62329	-0.53503	-0.78787	--	-0.79706	--	-0.80401	--	-0.80945	--	-0.81389	--	-0.81761	--
-0.65556	-0.55007	-0.64923	-0.53502	-0.64185	-0.5185	-0.63235	-0.49992	-0.6199	-0.47845	-0.60362	-0.45214	-0.58244	-0.41686	-0.55721	-0.36617	-0.51141	-0.32729	-0.48899	-0.34714	-0.53276	-0.40038	-0.57191	-0.44856	-0.59827	-0.48602	-0.61611	-0.51699	-0.78646	--	-0.79885	--	-0.80759	--	-0.81426	--	-0.81954	--	-0.82386	--	-0.82749	--
-0.66135	-0.55947	-0.65494	-0.54412	-0.64733	-0.52749	-0.63786	-0.50822	-0.62521	-0.48634	-0.60872	-0.45946	-0.58729	-0.42343	-0.56164	-0.3719	-0.51511	-0.33244	-0.49269	-0.35264	-0.53695	-0.40698	-0.57616	-0.45663	-0.60307	-0.49456	-0.6214	-0.52572	-0.79794	--	-0.80963	--	-0.81796	--	-0.8244	--	-0.82953	--	-0.83374	--	-0.8373	--
-0.66722	-0.5687	-0.66053	-0.55343	-0.65303	-0.53603	-0.6429	-0.51738	-0.63056	-0.49416	-0.61376	-0.46688	-0.59196	-0.43023	-0.56579	-0.37791	-0.51881	-0.33759	-0.49625	-0.35826	-0.54108	-0.41365	-0.58093	-0.46401	-0.60827	-0.50247	-0.62694	-0.53397	-0.8091	--	-0.82018	--	-0.8282	--	-0.83445	--	-0.83945	--	-0.84358	--	-0.84707	--
-0.67289	-0.57834	-0.66618	-0.56264	-0.65848	-0.54508	-0.64829	-0.52588	-0.63572	-0.50228	-0.61876	-0.47435	-0.59666	-0.437	-0.57024	-0.38361	-0.52238	-0.34285	-0.49989	-0.36382	-0.54504	-0.42051	-0.58562	-0.4715	-0.61336	-0.51057	-0.63268	-0.54189	-0.81997	--	-0.83056	--	-0.83833	--	-0.84443	--	-0.84932	--	-0.85338	--	-0.85681	--
-0.67882	-0.58743	-0.67184	-0.57181	-0.66398	-0.55403	-0.65367	-0.5344	-0.64075	-0.51064	-0.62358	-0.48208	-0.60125	-0.44389	-0.5744	-0.3896	-0.52593	-0.34811	-0.50365	-0.36929	-0.54907	-0.42732	-0.59006	-0.47934	-0.61834	-0.51885	-0.81626	--	-0.83061	--	-0.8408	--	-0.84836	--	-0.85431	--	-0.85912	--	-0.86312	--	-0.86649	--
-0.68448	-0.59711	-0.67752	-0.58095	-0.66948	-0.56295	-0.65899	-0.54303	-0.64581	-0.51893	-0.62839	-0.48984	-0.60602	-0.45055	-0.57889	-0.39524	-0.52981	-0.35309	-0.50725	-0.37489	-0.5535	-0.43368	-0.59463	-0.48701	-0.62347	-0.52688	-0.82733	--	-0.84104	--	-0.85092	--	-0.85827	--	-0.86414	--	-0.86887	--	-0.87281	--	-0.87615	--
-0.69038	-0.60626	-0.68304	-0.5904	-0.67489	-0.57207	-0.66433	-0.55161	-0.65094	-0.52711	-0.6333	-0.49742	-0.61039	-0.45772	-0.58334	-0.4009	-0.53346	-0.35826	-0.51038	-0.3809	-0.55761	-0.4404	-0.59942	-0.49438	-0.62866	-0.53483	-0.8381	--	-0.85133	--	-0.86092	--	-0.86814	--	-0.87391	--	-0.87857	--	-0.88246	--	-0.88576	--
-0.69587	-0.61633	-0.68863	-0.59972	-0.68039	-0.58102	-0.66955	-0.56042	-0.65608	-0.53526	-0.6381	-0.50518	-0.61509	-0.46446	-0.58766	-0.40671	-0.53691	-0.3636	-0.51389	-0.38659	-0.56158	-0.4473	-0.60404	-0.502	-0.63393	-0.54266	-0.84865	--	-0.86148	--	-0.87088	--	-0.87795	--	-0.88361	--	-0.88822	--	-0.89207	--	-0.89536	--
-0.70162	-0.62578	-0.69434	-0.60879	-0.6859	-0.58992	-0.675	-0.56879	-0.6611	-0.54362	-0.64288	-0.51296	-0.61961	-0.47143	-0.5921	-0.41237	-0.54035	-0.36893	-0.51721	-0.39245	-0.56563	-0.4541	-0.60861	-0.50968	-0.63932	-0.5503	-0.85897	--	-0.87151	--	-0.88073	--	-0.88767	--	-0.89329	--	-0.89785	--	-0.90166	--	-0.90491	--
-0.70735	-0.63531	-0.69994	-0.61807	-0.69135	-0.59894	-0.68018	-0.57767	-0.66625	-0.55173	-0.64763	-0.52078	-0.62416	-0.47835	-0.59631	-0.41827	-0.54394	-0.37415	-0.5206	-0.39825	-0.56977	-0.46082	-0.61319	-0.51737	-0.64502	-0.55744	-0.86923	--	-0.88146	--	-0.8905	--	-0.89735	--	-0.90292	--	-0.90742	--	-0.91122	--	-0.91444	--
-0.71295	-0.64512	-0.70543	-0.62759	-0.69673	-0.6081	-0.68538	-0.5865	-0.67129	-0.56006	-0.65246	-0.52847	-0.62859	-0.48542	-0.60061	-0.42407	-0.54749	-0.37938	-0.52383	-0.4042	-0.57383	-0.46764	-0.61781	-0.525	-0.86171	--	-0.87932	--	-0.89132	--	-0.90022	--	-0.907	--	-0.9125	--	-0.91698	--	-0.92074	--	-0.92393	--
-0.71866	-0.65467	-0.71117	-0.63658	-0.70231	-0.61686	-0.69093	-0.59468	-0.67637	-0.5683	-0.65715	-0.53637	-0.63317	-0.49228	-0.60474	-0.43006	-0.55082	-0.3848	-0.52729	-0.40996	-0.57796	-0.47438	-0.62267	-0.53231	-0.87204	--	-0.88927	--	-0.90109	--	-0.90989	--	-0.9166	--	-0.92205	--	-0.92649	--	-0.93024	--	-0.93342	--
-0.72453	-0.66387	-0.71672	-0.64597	-0.7075	-0.62641	-0.69592	-0.6039	-0.68134	-0.57672	-0.66212	-0.54383	-0.63784	-0.49903	-0.60885	-0.43604	-0.55435	-0.39004	-0.53079	-0.41569	-0.58183	-0.48142	-0.62716	-0.54014	-0.88224	--	-0.89915	--	-0.91081	--	-0.91946	--	-0.92612	--	-0.93156	--	-0.93597	--	-0.93972	--	-0.94287	--
-0.73027	-0.67336	-0.72252	-0.65483	-0.71313	-0.63506	-0.70148	-0.61204	-0.6866	-0.58464	-0.66703	-0.55138	-0.64231	-0.50603	-0.61311	-0.44186	-0.5578	-0.39535	-0.5343	-0.42141	-0.58593	-0.48822	-0.63202	-0.54746	-0.89228	--	-0.90893	--	-0.92045	--	-0.92903	--	-0.93563	--	-0.94103	--	-0.94544	--	-0.94915	--	-0.9523	--
-0.73622	-0.68237	-0.72811	-0.66413	-0.71867	-0.64389	-0.70666	-0.62091	-0.69166	-0.5929	-0.67182	-0.55912	-0.64662	-0.51323	-0.61703	-0.44804	-0.56119	-0.40069	-0.53776	-0.42719	-0.59003	-0.49502	-0.63698	-0.55466	-0.9022	--	-0.91862	--	-0.93002	--	-0.93853	--	-0.94511	--	-0.95048	--	-0.95487	--	-0.95857	--	-0.96173	--
-0.74229	-0.6911	-0.73389	-0.67301	-0.7245	-0.65214	-0.71213	-0.62922	-0.69664	-0.60129	-0.67656	-0.56693	-0.65125	-0.52001	-0.62115	-0.45399	-0.56468	-0.40596	-0.54102	-0.43314	-0.59408	-0.50189	-0.64239	-0.56125	-0.91201	--	-0.92827	--	-0.93956	--	-0.94804	--	-0.95455	--	-0.95989	--	-0.96428	--	-0.96796	--	-0.97111	--
-0.74857	-0.69937	-0.73994	-0.68133	-0.72993	-0.66118	-0.71755	-0.63762	-0.70178	-0.6094	-0.68132	-0.5747	-0.65534	-0.52748	-0.62546	-0.45973	-0.56806	-0.41131	-0.54411	-0.43923	-0.59779	-0.50914	-0.64752	-0.56822	-0.92171	--	-0.93783	--	-0.94903	--	-0.95745	--	-0.96398	--	-0.96928	--	-0.97366	--	-0.97734	--	-0.98049	--
-0.95762	--	-0.95263	--	-0.7359	-0.66914	-0.72295	-0.64605	-0.70665	-0.61797	-0.68606	-0.58249	-0.66001	-0.53419	-0.62978	-0.46547	-0.57111	-0.41693	-0.5474	-0.44517	-0.60203	-0.51581	-0.9064	--	-0.93135	--	-0.94734	--	-0.9585	--	-0.96684	--	-0.97334	--	-0.97866	--	-0.98304	--	-0.9867	--	-0.98985	--
-0.96785	--	-0.96285	--	-0.74194	-0.67697	-0.72872	-0.65381	-0.71186	-0.62595	-0.69081	-0.59026	-0.66453	-0.54109	-0.63374	-0.47157	-0.57426	-0.42245	-0.55075	-0.45106	-0.60644	-0.5223	-0.91621	--	-0.94092	--	-0.95679	--	-0.96789	--	-0.97625	--	-0.9827	--	-0.98802	--	-0.99237	--	-0.99604	--	-0.9992	--
-0.97795	--	-0.97297	--	-0.96683	--	-0.73449	-0.66155	-0.71716	-0.63378	-0.69554	-0.59805	-0.66895	-0.54812	-0.63776	-0.4776	-0.57773	-0.42771	-0.55413	-0.45693	-0.61072	-0.52896	-0.92591	--	-0.95042	--	-0.9662	--	-0.97725	--	-0.98557	--	-0.99202	--	-0.99734	--	-1.00169	--	-1.00535	--	-1.00854	--
-0.98795	--	-0.98296	--	-0.97684	--	-0.96881	--	-0.72251	-0.64153	-0.70062	-0.6053	-0.67316	-0.55543	-0.6416	-0.48381	-0.58122	-0.43295	-0.55737	-0.46292	-0.61502	-0.53559	-0.93552	--	-0.95985	--	-0.97556	--	-0.98658	--	-0.99487	--	-1.00132	--	-1.00665	--	-1.011	--	-1.01468	--	-1.01783	--
-0.99787	--	-0.99285	--	-0.98674	--	-0.9787	--	-0.72812	-0.64881	-0.70541	-0.613	-0.67752	-0.56251	-0.64586	-0.48957	-0.58417	-0.43863	-0.56065	-0.4689	-0.61914	-0.54243	-0.94503	--	-0.96923	--	-0.98488	--	-0.99587	--	-1.00412	--	-1.0106	--	-1.01592	--	-1.02029	--	-1.02398	--	-1.02714	--
-1.0077	--	-1.00267	--	-0.99654	--	-0.98849	--	-0.9775	--	-0.71042	-0.62036	-0.68232	-0.56902	-0.6496	-0.49587	-0.58729	-0.44416	-0.56397	-0.47483	-0.62356	-0.54894	-0.95446	--	-0.97856	--	-0.99417	--	-1.00513	--	-1.0134	--	-1.01986	--	-1.02519	--	-1.02955	--	-1.03325	--	-1.03643	--
-1.01745	--	-1.01241	--	-1.00625	--	-0.9982	--	-0.98725	--	-0.71551	-0.6276	-0.6865	-0.57634	-0.65375	-0.50175	-0.59064	-0.4495	-0.56709	-0.48095	-0.62761	-0.55588	-0.96381	--	-0.98783	--	-1.00342	--	-1.01438	--	-1.02262	--	-1.02911	--	-1.03444	--	-1.03881	--	-1.04251	--	-1.04571	--
-1.02715	--	-1.02208	--	-1.01591	--	-1.00785	--	-0.99689	--	-0.72071	-0.63466	-0.69087	-0.5834	-0.65767	-0.50784	-0.59381	-0.45498	-0.57016	-0.48711	-0.63207	-0.56237	-0.9731	--	-0.99705	--	-1.0126	--	-1.02358	--	-1.03186	--	-1.03832	--	-1.04364	--	-1.04804	--	-1.05175	--	-1.05496	--
-1.03678	--	-1.03169	--	-1.02551	--	-1.0174	--	-1.00646	--	-0.72628	-0.64116	-0.69556	-0.59004	-0.66161	-0.51391	-0.59706	-0.46039	-0.57365	-0.49292	-0.63644	-0.56896	-0.98232	--	-1.00623	--	-1.0218	--	-1.03277	--	-1.04104	--	-1.04751	--	-1.05287	--	-1.05726	--	-1.06099	--	-1.06421	--
-1.04636	--	-1.04125	--	-1.03503	--	-1.0269	--	-1.01595	--	-1.00043	--	-0.70016	-0.59678	-0.66589	-0.51961	-0.60004	-0.46602	-0.57689	-0.49895	-0.64145	-0.57486	-0.99149	--	-1.01537	--	-1.0309	--	-1.0419	--	-1.05017	--	-1.05668	--	-1.06205	--	-1.06646	--	-1.07022	--	-1.07344	--
-1.0559	--	-1.05075	--	-1.0445	--	-1.03635	--	-1.02537	--	-1.00984	--	-0.70479	-0.60349	-0.66972	-0.52578	-0.60297	-0.47169	-0.58012	-0.50499	-0.64624	-0.58101	-1.00062	--	-1.02448	--	-1.04001	--	-1.05103	--	-1.0593	--	-1.06585	--	-1.07123	--	-1.07564	--	-1.07941	--	-1.08267	--
-1.06539	--	-1.0602	--	-1.05392	--	-1.04574	--	-1.03472	--	-1.01915	--	-0.70934	-0.61029	-0.67366	-0.53183	-0.60623	-0.47707	-0.58354	-0.51088	-0.97044	--	-1.00973	--	-1.03357	--	-1.0491	--	-1.06016	--	-1.06844	--	-1.07499	--	-1.08041	--	-1.08481	--	-1.08863	--	-1.0919	--
-1.07483	--	-1.06961	--	-1.06329	--	-1.05508	--	-1.04403	--	-1.02844	--	-0.7141	-0.61682	-0.67737	-0.5381	-0.60919	-0.4827	-0.58685	-0.51687	-0.97954	--	-1.01875	--	-1.04258	--	-1.05823	--	-1.0692	--	-1.07753	--	-1.08411	--	-1.08956	--	-1.09397	--	-1.09781	--	-1.10107	--
-1.08424	--	-1.07898	--	-1.07264	--	-1.06439	--	-1.05327	--	-1.03766	--	-0.71883	-0.62337	-0.68166	-0.54377	-0.61205	-0.48841	-0.59014	-0.52288	-0.9886	--	-1.02778	--	-1.05161	--	-1.06724	--	-1.07831	--	-1.08663	--	-1.09324	--	-1.09871	--	-1.10313	--	-1.10697	--	-1.11027	--
-1.09359	--	-1.08831	--	-1.08193	--	-1.07364	--	-1.06248	--	-1.04685	--	-1.02315	--	-0.68571	-0.54968	-0.61523	-0.49389	-0.59355	-0.52883	-0.99759	--	-1.03671	--	-1.06061	--	-1.07629	--	-1.08735	--	-1.09571	--	-1.10234	--	-1.10784	--	-1.11226	--	-1.11613	--	-1.11945	--
-1.10292	--	-1.09761	--	-1.09117	--	-1.08286	--	-1.07164	--	-1.05596	--	-1.03225	--	-0.68945	-0.55591	-0.61806	-0.49965	-0.59688	-0.53486	-1.00652	--	-1.04562	--	-1.06955	--	-1.08527	--	-1.09639	--	-1.10478	--	-1.11143	--	-1.11694	--	-1.12137	--	-1.12528	--	-1.1286	--
-1.11222	--	-1.10687	--	-1.1004	--	-1.09203	--	-1.08074	--	-1.06502	--	-1.04126	--	-0.69359	-0.56171	-0.62131	-0.50507	-0.60022	-0.54089	-1.01539	--	-1.05446	--	-1.07847	--	-1.0942	--	-1.10541	--	-1.11381	--	-1.1205	--	-1.12605	--	-1.1305	--	-1.13441	--	-1.13776	--
-1.12149	--	-1.1161	--	-1.1096	--	-1.10117	--	-1.08982	--	-1.07402	--	-1.0502	--	-0.69782	-0.5674	-0.62418	-0.5108	-0.60352	-0.54696	-1.02424	--	-1.06333	--	-1.08739	--	-1.10317	--	-1.1144	--	-1.12284	--	-1.12956	--	-1.13512	--	-1.1396	--	-1.14354	--	-1.1469	--
-1.13074	--	-1.1253	--	-1.11875	--	-1.11026	--	-1.09886	--	-1.083	--	-1.05907	--	-0.70147	-0.5737	-0.62737	-0.51625	-0.6071	-0.5528	-1.03302	--	-1.07215	--	-1.09629	--	-1.11213	--	-1.12338	--	-1.13187	--	-1.13863	--	-1.1442	--	-1.14871	--	-1.15267	--	-1.15605	--
-1.13994	--	-1.13447	--	-1.12788	--	-1.11934	--	-1.10787	--	-1.09192	--	-1.06795	--	-0.70557	-0.57952	-0.6303	-0.52192	-0.61062	-0.5587	-1.04173	--	-1.08093	--	-1.10512	--	-1.12105	--	-1.13234	--	-1.14084	--	-1.14762	--	-1.15325	--	-1.15782	--	-1.16178	--	-1.16517	--
-1.14911	--	-1.14362	--	-1.13698	--	-1.12838	--	-1.11684	--	-1.10081	--	-1.0767	--	-0.70992	-0.58508	-0.63363	-0.52724	-0.61397	-0.56474	-1.05043	--	-1.08969	--	-1.11398	--	-1.12997	--	-1.14127	--	-1.14985	--	-1.15663	--	-1.16231	--	-1.16688	--	-1.17087	--	-1.1743	--
-1.1583	--	-1.15274	--	-1.14606	--	-1.13741	--	-1.12578	--	-1.10968	--	-1.0855	--	-0.71388	-0.59103	-0.63665	-0.53283	-0.61791	-0.57029	-1.05912	--	-1.09844	--	-1.12278	--	-1.13882	--	-1.15021	--	-1.1588	--	-1.16567	--	-1.17135	--	-1.17597	--	-1.17996	--	-1.18341	--
-1.16743	--	-1.16183	--	-1.1551	--	-1.1464	--	-1.1347	--	-1.11853	--	-1.09418	--	-0.71799	-0.59681	-0.63954	-0.53851	-0.62152	-0.57612	-1.0677	--	-1.10715	--	-1.13155	--	-1.14769	--	-1.15915	--	-1.16775	--	-1.17465	--	-1.18036	--	-1.18501	--	-1.18904	--	-1.1925	--
-1.17656	--	-1.17091	--	-1.16414	--	-1.1554	--	-1.14357	--	-1.12729	--	-1.10284	--	-0.72226	-0.60243	-0.64266	-0.544	-0.6254	-0.58173	-1.07622	--	-1.11583	--	-1.14036	--	-1.15655	--	-1.16803	--	-1.17672	--	-1.18362	--	-1.1894	--	-1.19405	--	-1.19813	--	-1.20161	--
-1.18565	--	-1.17996	--	-1.17312	--	-1.16435	--	-1.15245	--	-1.13607	--	-1.1115	--	-0.7268	-0.60775	-0.64572	-0.54954	-0.62938	-0.58726	-1.08482	--	-1.12451	--	-1.14912	--	-1.16539	--	-1.17694	--	-1.18567	--	-1.19261	--	-1.19841	--	-1.20308	--	-1.20719	--	-1.2107	--
-1.19472	--	-1.18901	--	-1.1821	--	-1.17325	--	-1.1613	--	-1.14482	--	-1.12011	--	-0.73127	-0.61313	-0.64834	-0.55543	-0.63363	-0.59256	-1.09335	--	-1.13317	--	-1.15788	--	-1.17419	--	-1.18582	--	-1.19459	--	-1.20156	--	-1.20741	--	-1.21214	--	-1.21626	--	-1.21979	--
-1.20376	--	-1.19802	--	-1.19107	--	-1.18216	--	-1.17012	--	-1.15351	--	-1.12865	--	-0.73612	-0.61813	-0.65191	-0.56054	-1.04518	--	-1.10181	--	-1.14176	--	-1.16661	--	-1.183	--	-1.19469	--	-1.2035	--	-1.21052	--	-1.2164	--	-1.22113	--	-1.22531	--	-1.22886	--
-1.2128	--	-1.20701	--	-1.20001	--	-1.19103	--	-1.1789	--	-1.16222	--	-1.13721	--	-1.09843	--	-0.65475	-0.56625	-1.05356	--	-1.1103	--	-1.15035	--	-1.1753	--	-1.19181	--	-1.20357	--	-1.2124	--	-1.21948	--	-1.22539	--	-1.23017	--	-1.23434	--	-1.23794	--
-1.22182	--	-1.21597	--	-1.20891	--	-1.19986	--	-1.1877	--	-1.17085	--	-1.1457	--	-1.10677	--	-0.65786	-0.57173	-1.06184	--	-1.11875	--	-1.15892	--	-1.18399	--	-1.20056	--	-1.21242	--	-1.2213	--	-1.22844	--	-1.23438	--	-1.23917	--	-1.24339	--	-1.24699	--
-1.23082	--	-1.22494	--	-1.21783	--	-1.2087	--	-1.19645	--	-1.17948	--	-1.15418	--	-1.1151	--	-0.66056	-0.57753	-1.07015	--	-1.12715	--	-1.16748	--	-1.19271	--	-1.20936	--	-1.2212	--	-1.2302	--	-1.23738	--	-1.24334	--	-1.24819	--	-1.25242	--	-1.25604	--
-1.23981	--	-1.23388	--	-1.22672	--	-1.21751	--	-1.20518	--	-1.18814	--	-1.16263	--	-1.12337	--	-0.66391	-0.58281	-1.07836	--	-1.13553	--	-1.17604	--	-1.20138	--	-1.21812	--	-1.23	--	-1.23909	--	-1.24627	--	-1.25229	--	-1.25718	--	-1.26143	--	-1.2651	--
-1.24877	--	-1.2428	--	-1.23559	--	-1.22632	--	-1.2139	--	-1.19671	--	-1.17105	--	-1.1316	--	-0.66719	-0.58813	-1.08651	--	-1.14389	--	-1.18459	--	-1.21003	--	-1.22681	--	-1.23882	--	-1.24795	--	-1.25519	--	-1.26123	--	-1.26617	--	-1.27046	--	-1.27413	--
-1.25775	--	-1.25172	--	-1.24446	--	-1.2351	--	-1.22259	--	-1.20526	--	-1.17949	--	-1.13985	--	-0.67063	-0.59332	-1.09472	--	-1.15221	--	-1.19307	--	-1.21864	--	-1.23559	--	-1.24763	--	-1.25683	--	-1.26411	--	-1.2702	--	-1.27514	--	-1.27946	--	-1.28315	--
-1.26667	--	-1.26063	--	-1.25331	--	-1.24388	--	-1.23125	--	-1.21381	--	-1.18786	--	-1.14799	--	-0.67409	-0.59848	-1.10288	--	-1.16049	--	-1.2016	--	-1.22731	--	-1.24436	--	-1.25647	--	-1.26568	--	-1.27298	--	-1.27914	--	-1.28411	--	-1.28845	--	-1.29219	--
-1.27562	--	-1.2695	--	-1.26211	--	-1.25265	--	-1.23991	--	-1.22233	--	-1.19621	--	-1.15616	--	-0.67793	-0.60334	-1.11092	--	-1.16884	--	-1.21005	--	-1.2359	--	-1.25305	--	-1.26531	--	-1.27449	--	-1.28187	--	-1.28807	--	-1.29308	--	-1.29745	--	-1.30119	--
-1.28453	--	-1.27838	--	-1.27095	--	-1.26139	--	-1.24857	--	-1.23085	--	-1.20453	--	-1.16421	--	-1.1109	--	-1.11898	--	-1.17711	--	-1.21854	--	-1.24454	--	-1.26177	--	-1.27402	--	-1.28333	--	-1.29075	--	-1.29698	--	-1.30204	--	-1.30642	--	-1.31021	--
-1.29342	--	-1.28723	--	-1.27975	--	-1.27012	--	-1.25721	--	-1.23936	--	-1.21285	--	-1.17237	--	-1.11878	--	-1.12692	--	-1.18545	--	-1.22701	--	-1.25313	--	-1.27041	--	-1.28277	--	-1.29217	--	-1.29964	--	-1.30587	--	-1.31101	--	-1.31539	--	-1.31921	--
-1.30233	--	-1.29609	--	-1.28853	--	-1.27882	--	-1.26581	--	-1.24787	--	-1.2211	--	-1.18039	--	-1.12661	--	-1.13488	--	-1.1936	--	-1.23545	--	-1.26171	--	-1.27908	--	-1.29153	--	-1.30099	--	-1.30848	--	-1.31479	--	-1.31991	--	-1.32437	--	-1.32819	--
-1.31125	--	-1.30494	--	-1.29732	--	-1.28749	--	-1.27438	--	-1.25629	--	-1.22937	--	-1.18843	--	-1.13442	--	-1.14284	--	-1.20183	--	-1.24388	--	-1.27023	--	-1.28774	--	-1.30029	--	-1.30979	--	-1.31732	--	-1.32369	--	-1.32885	--	-1.33334	--	-1.33719	--
-1.3201	--	-1.31377	--	-1.30609	--	-1.29619	--	-1.28298	--	-1.26474	--	-1.23762	--	-1.19637	--	-1.14225	--	-1.15078	--	-1.2101	--	-1.25226	--	-1.27882	--	-1.29646	--	-1.30903	--	-1.31854	--	-1.32618	--	-1.33256	--	-1.33777	--	-1.3423	--	-1.34617	--
-1.32896	--	-1.32255	--	-1.31483	--	-1.30487	--	-1.29156	--	-1.27315	--	-1.24588	--	-1.20441	--	-1.15002	--	-1.15868	--	-1.21821	--	-1.26072	--	-1.28737	--	-1.30512	--	-1.31775	--	-1.32732	--	-1.33503	--	-1.34144	--	-1.3467	--	-1.35123	--	-1.35515	--
-1.3378	--	-1.33137	--	-1.32354	--	-1.31351	--	-1.30011	--	-1.2816	--	-1.25413	--	-1.21232	--	-1.15777	--	-1.16659	--	-1.22648	--	-1.26911	--	-1.2959	--	-1.31377	--	-1.32651	--	-1.3361	--	-1.34386	--	-1.35029	--	-1.3556	--	-1.36018	--	-1.36411	--
-1.34662	--	-1.34014	--	-1.33227	--	-1.32215	--	-1.30866	--	-1.29001	--	-1.26234	--	-1.22027	--	-1.16545	--	-1.17439	--	-1.23457	--	-1.27752	--	-1.30443	--	-1.3224	--	-1.33524	--	-1.34489	--	-1.35266	--	-1.35917	--	-1.3645	--	-1.36911	--	-1.37308	--

## Sheet: Figure 1h inset
Vg (V)	Id (μA)
	Vd = 10 mV
-20	16.7043
-19.8	16.614
-19.6	16.5266
-19.4	16.4382
-19.2	16.3455
-19	16.2537
-18.8	16.1614
-18.6	16.0657
-18.4	15.9677
-18.2	15.8739
-18	15.776
-17.8	15.6797
-17.6	15.5781
-17.4	15.477
-17.2	15.3748
-17	15.2704
-16.8	15.1635
-16.6	15.0597
-16.4	14.9556
-16.2	14.8458
-16	14.7338
-15.8	14.6242
-15.6	14.5139
-15.4	14.3972
-15.2	14.2825
-15	14.1666
-14.8	14.0512
-14.6	13.9294
-14.4	13.8073
-14.2	13.6867
-14	13.5623
-13.8	13.4377
-13.6	13.3102
-13.4	13.179
-13.2	13.0455
-13	12.9091
-12.8	12.7753
-12.6	12.638
-12.4	12.5009
-12.2	12.3611
-12	12.2183
-11.8	12.0725
-11.6	11.9268
-11.4	11.7761
-11.2	11.6211
-11	11.4702
-10.8	11.313
-10.6	11.1506
-10.4	10.9886
-10.2	10.8272
-10	10.66
-9.8	10.4929
-9.6	10.3195
-9.4	10.1444
-9.2	9.9672
-9	9.7859
-8.8	9.601
-8.6	9.4136
-8.4	9.2266
-8.2	9.0365
-8	8.8455
-7.8	8.6529
-7.6	8.4573
-7.4	8.2648
-7.2	8.0693
-7	7.8742
-6.8	7.6824
-6.6	7.4894
-6.4	7.3044
-6.2	7.1251
-6	6.9515
-5.8	6.789
-5.6	6.6386
-5.4	6.503
-5.2	6.3897
-5	6.2928
-4.8	6.219
-4.6	6.1716
-4.4	6.1521
-4.2	6.167
-4	6.2037
-3.8	6.2671
-3.6	6.3576
-3.4	6.4682
-3.2	6.601
-3	6.754
-2.8	6.9203
-2.6	7.1019
-2.4	7.2939
-2.2	7.4928
-2	7.6956
-1.8	7.9101
-1.6	8.1243
-1.4	8.3408
-1.2	8.5599
-1	8.7804
-0.8	8.9999
-0.6	9.2159
-0.4	9.4317
-0.2	9.6465
0	9.8579
0.2	10.0675
0.4	10.2735
0.6	10.476
0.8	10.6779
1	10.875
1.2	11.0712
1.4	11.2634
1.6	11.4506
1.8	11.6401
2	11.8222
2.2	12.0048
2.4	12.1835
2.6	12.3575
2.8	12.5319
3	12.7048
3.2	12.8681
3.4	13.0348
3.6	13.1977
3.8	13.3589
4	13.5157
4.2	13.6769
4.4	13.8298
4.6	13.9818
4.8	14.1293
5	14.2801
5.2	14.4273
5.4	14.5716
5.6	14.7162
5.8	14.8588
6	14.9988
6.2	15.1383
6.4	15.2712
6.6	15.4089
6.8	15.5428
7	15.6754
7.2	15.808
7.4	15.937
7.6	16.0658
7.8	16.1928
8	16.3218
8.2	16.4455
8.4	16.567
8.6	16.69
8.8	16.812
9	16.9316
9.2	17.0508
9.4	17.168
9.6	17.2891
9.8	17.4049
10	17.5144
10.2	17.6303
10.4	17.7441
10.6	17.8551
10.8	17.9666
11	18.0773
11.2	18.1818
11.4	18.2882
11.6	18.397
11.8	18.5023
12	18.6098
12.2	18.7121
12.4	18.8146
12.6	18.9163
12.8	19.0197
13	19.119
13.2	19.2156
13.4	19.3157
13.6	19.4135
13.8	19.5145
14	19.6128
14.2	19.7085
14.4	19.7983
14.6	19.8907
14.8	19.9856
15	20.0817
15.2	20.1741
15.4	20.2635
15.6	20.3547
15.8	20.4368
16	20.5302
16.2	20.6175
16.4	20.7058
16.6	20.7904
16.8	20.8748
17	20.961
17.2	21.0458
17.4	21.1322
17.6	21.2154
17.8	21.2978
18	21.3804
18.2	21.4556
18.4	21.5399
18.6	21.6186
18.8	21.6988
19	21.7755
19.2	21.8533
19.4	21.9285
19.6	22.0071
19.8	22.0848
20	22.1578
20	22.1667
19.8	22.0872
19.6	22.0133
19.4	21.9337
19.2	21.8561
19	21.7741
18.8	21.6971
18.6	21.6199
18.4	21.5401
18.2	21.4558
18	21.3713
17.8	21.2882
17.6	21.2096
17.4	21.1243
17.2	21.0383
17	20.951
16.8	20.8696
16.6	20.7806
16.4	20.6924
16.2	20.6082
16	20.5176
15.8	20.4292
15.6	20.3396
15.4	20.2528
15.2	20.159
15	20.0639
14.8	19.9691
14.6	19.8769
14.4	19.7827
14.2	19.6861
14	19.5881
13.8	19.4946
13.6	19.396
13.4	19.2987
13.2	19.1955
13	19.1024
12.8	19.0062
12.6	18.9043
12.4	18.8037
12.2	18.699
12	18.592
11.8	18.4867
11.6	18.3805
11.4	18.273
11.2	18.1665
11	18.0586
10.8	17.9481
10.6	17.8378
10.4	17.726
10.2	17.6135
10	17.4995
9.8	17.3891
9.6	17.2683
9.4	17.154
9.2	17.0368
9	16.916
8.8	16.7997
8.6	16.6788
8.4	16.5536
8.2	16.4292
8	16.305
7.8	16.1781
7.6	16.0499
7.4	15.9201
7.2	15.7917
7	15.6587
6.8	15.5257
6.6	15.3941
6.4	15.2604
6.2	15.1207
6	14.9811
5.8	14.8424
5.6	14.7006
5.4	14.5559
5.2	14.4101
5	14.2615
4.8	14.1126
4.6	13.9602
4.4	13.8111
4.2	13.6531
4	13.4931
3.8	13.3382
3.6	13.175
3.4	13.0147
3.2	12.849
3	12.6829
2.8	12.5089
2.6	12.3373
2.4	12.1632
2.2	11.9849
2	11.8027
1.8	11.6184
1.6	11.4308
1.4	11.2453
1.2	11.0511
1	10.8557
0.8	10.6551
0.6	10.4577
0.4	10.2516
0.2	10.0449
0	9.8333
-0.2	9.6232
-0.4	9.4106
-0.6	9.1948
-0.8	8.9785
-1	8.7582
-1.2	8.5387
-1.4	8.3236
-1.6	8.1067
-1.8	7.8906
-2	7.6795
-2.2	7.4731
-2.4	7.2778
-2.6	7.089
-2.8	6.9033
-3	6.7416
-3.2	6.5894
-3.4	6.4601
-3.6	6.3476
-3.8	6.2576
-4	6.1967
-4.2	6.159
-4.4	6.1523
-4.6	6.1758
-4.8	6.221
-5	6.2954
-5.2	6.3903
-5.4	6.5138
-5.6	6.6483
-5.8	6.7968
-6	6.9593
-6.2	7.1298
-6.4	7.307
-6.6	7.4938
-6.8	7.6817
-7	7.8754
-7.2	8.0701
-7.4	8.267
-7.6	8.4611
-7.8	8.6556
-8	8.8499
-8.2	9.0382
-8.4	9.2261
-8.6	9.413
-8.8	9.6008
-9	9.7835
-9.2	9.9639
-9.4	10.1385
-9.6	10.3141
-9.8	10.4838
-10	10.6538
-10.2	10.8217
-10.4	10.9871
-10.6	11.1474
-10.8	11.3073
-11	11.4637
-11.2	11.6199
-11.4	11.7703
-11.6	11.919
-11.8	12.0653
-12	12.211
-12.2	12.3547
-12.4	12.4939
-12.6	12.6319
-12.8	12.7663
-13	12.9031
-13.2	13.0332
-13.4	13.1665
-13.6	13.2977
-13.8	13.4249
-14	13.5581
-14.2	13.6805
-14.4	13.8031
-14.6	13.9279
-14.8	14.0454
-15	14.1646
-15.2	14.2832
-15.4	14.3957
-15.6	14.5119
-15.8	14.6244
-16	14.7334
-16.2	14.8423
-16.4	14.95
-16.6	15.0574
-16.8	15.1623
-17	15.2675
-17.2	15.3712
-17.4	15.4744
-17.6	15.5735
-17.8	15.6711
-18	15.7695
-18.2	15.8673
-18.4	15.964
-18.6	16.0639
-18.8	16.1572
-19	16.2485
-19.2	16.3399
-19.4	16.4319
-19.6	16.522
-19.8	16.6086
