# Supplementary material for: Toward high-current-density and high-frequency graphene resonant tunneling transistors
Source: Nat Commun. 2025 May 23;16:4805. doi: 10.1038/s41467-025-58720-7 (PMC12102250; doi:10.1038/s41467-025-58720-7)
Supplement: Supplementary file 3 — Source Data [file 41467_2025_58720_MOESM3_ESM.zip › Figure 2.xlsx]

## Sheet: Figure 2b
Vd (V)	Id (mA)
	Vg = -60 V	-40 V	-20 V	0 V	20 V	40 V	60 V
-3	-0.28086	-0.24181	-0.16708	-0.16172	-0.26153	-0.31106	-0.34303
-2.97	-0.27849	-0.23977	-0.1658	-0.15973	-0.25868	-0.3082	-0.34042
-2.94	-0.27591	-0.23778	-0.16455	-0.15775	-0.25589	-0.30538	-0.33765
-2.91	-0.27355	-0.23572	-0.1632	-0.1561	-0.25337	-0.30284	-0.33487
-2.88	-0.2711	-0.2338	-0.16189	-0.15435	-0.25086	-0.30022	-0.33205
-2.85	-0.26868	-0.23174	-0.16058	-0.15262	-0.24852	-0.29771	-0.32955
-2.82	-0.26612	-0.22978	-0.15915	-0.15094	-0.24605	-0.29513	-0.3268
-2.79	-0.26357	-0.22765	-0.15782	-0.14928	-0.24376	-0.29259	-0.32413
-2.76	-0.26105	-0.22553	-0.15647	-0.14766	-0.24155	-0.29033	-0.32161
-2.73	-0.25852	-0.22345	-0.1551	-0.14591	-0.2392	-0.2878	-0.31892
-2.7	-0.25597	-0.22129	-0.15366	-0.14416	-0.23695	-0.28534	-0.31627
-2.67	-0.25341	-0.21921	-0.15225	-0.14246	-0.23464	-0.28292	-0.31361
-2.64	-0.2509	-0.21702	-0.15076	-0.1407	-0.23237	-0.28044	-0.31087
-2.61	-0.24841	-0.21488	-0.14927	-0.13908	-0.23006	-0.27798	-0.30837
-2.58	-0.24574	-0.21274	-0.14778	-0.13742	-0.22772	-0.27549	-0.30578
-2.55	-0.24313	-0.21053	-0.14635	-0.13568	-0.22545	-0.27298	-0.30318
-2.52	-0.24044	-0.20829	-0.14484	-0.13403	-0.22311	-0.27051	-0.30074
-2.49	-0.23787	-0.20603	-0.14331	-0.13237	-0.22083	-0.26816	-0.29814
-2.46	-0.23529	-0.20384	-0.14179	-0.1308	-0.21846	-0.26578	-0.29552
-2.43	-0.23258	-0.20155	-0.1403	-0.12909	-0.21614	-0.26312	-0.29288
-2.4	-0.23	-0.19933	-0.13876	-0.12745	-0.21375	-0.2606	-0.2905
-2.37	-0.22727	-0.19699	-0.13714	-0.12584	-0.2115	-0.25806	-0.2878
-2.34	-0.22468	-0.19466	-0.13559	-0.12421	-0.20919	-0.25552	-0.28524
-2.31	-0.22193	-0.19254	-0.13404	-0.12256	-0.20685	-0.25301	-0.28265
-2.28	-0.21916	-0.19017	-0.13244	-0.12095	-0.2044	-0.25043	-0.28011
-2.25	-0.21647	-0.18778	-0.13081	-0.11929	-0.20208	-0.24785	-0.27741
-2.22	-0.2137	-0.18547	-0.12914	-0.11768	-0.19972	-0.24523	-0.27499
-2.19	-0.21103	-0.18306	-0.12754	-0.11605	-0.19736	-0.24251	-0.27235
-2.16	-0.20827	-0.18062	-0.12578	-0.11445	-0.19496	-0.24	-0.26964
-2.13	-0.20556	-0.17824	-0.12424	-0.1128	-0.19261	-0.23733	-0.26705
-2.1	-0.20281	-0.17578	-0.1226	-0.11119	-0.19009	-0.23467	-0.26437
-2.07	-0.20003	-0.17341	-0.12092	-0.10957	-0.18775	-0.23201	-0.26168
-2.04	-0.19722	-0.17094	-0.11923	-0.108	-0.18529	-0.22931	-0.25903
-2.01	-0.19438	-0.1685	-0.11755	-0.10639	-0.1829	-0.22662	-0.25649
-1.98	-0.1917	-0.16606	-0.11589	-0.10477	-0.18059	-0.224	-0.25393
-1.95	-0.18899	-0.16364	-0.11416	-0.10319	-0.17814	-0.22126	-0.25133
-1.92	-0.18616	-0.16118	-0.11248	-0.10151	-0.17572	-0.21854	-0.24866
-1.89	-0.1835	-0.1587	-0.11076	-0.09979	-0.17334	-0.21586	-0.24603
-1.86	-0.1807	-0.15615	-0.10904	-0.09826	-0.171	-0.21308	-0.24336
-1.83	-0.17805	-0.15367	-0.10725	-0.09665	-0.1685	-0.21044	-0.24085
-1.8	-0.17533	-0.1511	-0.10552	-0.09503	-0.16611	-0.20774	-0.23828
-1.77	-0.1726	-0.14862	-0.10381	-0.09347	-0.16365	-0.20503	-0.23571
-1.74	-0.16992	-0.14609	-0.10205	-0.09184	-0.16119	-0.20239	-0.23327
-1.71	-0.16725	-0.14353	-0.1003	-0.09023	-0.15883	-0.1998	-0.23074
-1.68	-0.16443	-0.14095	-0.09854	-0.08863	-0.15633	-0.19705	-0.22822
-1.65	-0.16184	-0.13842	-0.0968	-0.08705	-0.15402	-0.19444	-0.2257
-1.62	-0.15917	-0.13594	-0.09501	-0.08549	-0.15155	-0.19181	-0.22314
-1.59	-0.15657	-0.13334	-0.09318	-0.08389	-0.14919	-0.18917	-0.22063
-1.56	-0.15394	-0.13077	-0.09144	-0.08229	-0.1468	-0.1864	-0.21803
-1.53	-0.15128	-0.12825	-0.08964	-0.08071	-0.14433	-0.18383	-0.21549
-1.5	-0.14876	-0.12571	-0.08785	-0.07911	-0.14197	-0.18122	-0.2129
-1.47	-0.14627	-0.12305	-0.08605	-0.07753	-0.13957	-0.17852	-0.21022
-1.44	-0.14367	-0.12053	-0.08422	-0.07598	-0.13721	-0.17593	-0.20747
-1.41	-0.1412	-0.11799	-0.0824	-0.07434	-0.13486	-0.17332	-0.20474
-1.38	-0.13864	-0.11539	-0.08064	-0.0728	-0.13244	-0.17061	-0.20182
-1.35	-0.13611	-0.11286	-0.07883	-0.07122	-0.13	-0.16794	-0.19894
-1.32	-0.13371	-0.11037	-0.07701	-0.06964	-0.1276	-0.16529	-0.19601
-1.29	-0.13122	-0.10784	-0.07523	-0.06803	-0.12519	-0.16249	-0.19289
-1.26	-0.12881	-0.10541	-0.07347	-0.0665	-0.12271	-0.15971	-0.18986
-1.23	-0.12641	-0.10295	-0.07164	-0.06487	-0.12032	-0.15684	-0.18658
-1.2	-0.12403	-0.10044	-0.06981	-0.06331	-0.11789	-0.15408	-0.18324
-1.17	-0.12168	-0.09798	-0.06803	-0.06169	-0.11541	-0.15109	-0.17981
-1.14	-0.11937	-0.09553	-0.06621	-0.06012	-0.11293	-0.14812	-0.17627
-1.11	-0.11702	-0.09311	-0.06444	-0.05852	-0.11044	-0.14496	-0.17273
-1.08	-0.11467	-0.09061	-0.06259	-0.05695	-0.10791	-0.14186	-0.16903
-1.05	-0.1124	-0.08835	-0.06083	-0.05535	-0.10533	-0.13866	-0.16537
-1.02	-0.11	-0.08599	-0.05906	-0.05377	-0.1028	-0.13536	-0.16144
-0.99	-0.10771	-0.08352	-0.05723	-0.05216	-0.10014	-0.13205	-0.15754
-0.96	-0.10542	-0.08128	-0.05543	-0.05059	-0.09746	-0.12863	-0.15351
-0.93	-0.10301	-0.07897	-0.05365	-0.04898	-0.09479	-0.12518	-0.14948
-0.9	-0.10049	-0.07659	-0.05189	-0.04738	-0.09206	-0.1216	-0.14529
-0.87	-0.09806	-0.07433	-0.05009	-0.0458	-0.08928	-0.11798	-0.1411
-0.84	-0.09552	-0.07212	-0.04834	-0.04419	-0.08646	-0.11438	-0.13675
-0.81	-0.09303	-0.06978	-0.04654	-0.0426	-0.0836	-0.11067	-0.13239
-0.78	-0.09043	-0.06752	-0.04479	-0.04099	-0.08072	-0.10697	-0.12798
-0.75	-0.08771	-0.06533	-0.04303	-0.03941	-0.07784	-0.10315	-0.12351
-0.72	-0.08497	-0.06313	-0.04129	-0.03777	-0.07494	-0.09929	-0.11893
-0.69	-0.08212	-0.06091	-0.03954	-0.03615	-0.07193	-0.09544	-0.1143
-0.66	-0.07917	-0.05869	-0.03779	-0.03456	-0.06896	-0.09151	-0.10959
-0.63	-0.07624	-0.05642	-0.03607	-0.03297	-0.06597	-0.0876	-0.10486
-0.6	-0.07325	-0.0542	-0.03436	-0.03137	-0.06291	-0.08359	-0.10011
-0.57	-0.07018	-0.05198	-0.03261	-0.02976	-0.05983	-0.07954	-0.09526
-0.54	-0.0671	-0.04958	-0.03089	-0.02818	-0.05679	-0.0755	-0.09038
-0.51	-0.06399	-0.04724	-0.02919	-0.02658	-0.0537	-0.0714	-0.08548
-0.48	-0.06081	-0.04486	-0.02745	-0.02499	-0.0506	-0.06727	-0.08054
-0.45	-0.05756	-0.04245	-0.02576	-0.0234	-0.04744	-0.06317	-0.07561
-0.42	-0.05425	-0.03996	-0.02407	-0.02181	-0.04432	-0.05897	-0.07064
-0.39	-0.05081	-0.03745	-0.02235	-0.02022	-0.04114	-0.05478	-0.06564
-0.36	-0.04736	-0.03481	-0.02066	-0.01865	-0.03799	-0.05065	-0.0606
-0.33	-0.04379	-0.03217	-0.01897	-0.01707	-0.03485	-0.04642	-0.05556
-0.3	-0.04019	-0.02949	-0.01727	-0.01549	-0.03168	-0.04221	-0.05052
-0.27	-0.03647	-0.02678	-0.01557	-0.01392	-0.02851	-0.03798	-0.04545
-0.24	-0.0327	-0.024	-0.01388	-0.01236	-0.02534	-0.03376	-0.04038
-0.21	-0.02882	-0.0212	-0.01218	-0.01081	-0.02215	-0.02952	-0.03536
-0.18	-0.02489	-0.01829	-0.01047	-0.00925	-0.01897	-0.0253	-0.03027
-0.15	-0.02089	-0.01536	-0.00876	-0.0077	-0.0158	-0.02106	-0.02522
-0.12	-0.01683	-0.01239	-0.00704	-0.00616	-0.01265	-0.01684	-0.02016
-0.09	-0.01271	-0.00938	-0.00531	-0.00462	-0.00949	-0.01264	-0.01512
-0.06	-0.00855	-0.00632	-0.00357	-0.00309	-0.00634	-0.00845	-0.0101
-0.03	-0.00435	-0.00322	-0.00182	-0.00157	-0.0032	-0.00427	-0.00509
0	-0.000105	-8.2e-05	-5.9e-05	-5.4e-05	-8.5e-05	-0.000103	-0.00011
0.03	0.00416	0.00309	0.00171	0.00145	0.00302	0.00404	0.00485
0.06	0.00844	0.00629	0.00351	0.00295	0.00611	0.00816	0.00978
0.09	0.01273	0.00951	0.0053	0.00444	0.00918	0.01226	0.01467
0.12	0.01701	0.01275	0.00711	0.00592	0.01223	0.01633	0.01956
0.15	0.02129	0.016	0.00893	0.0074	0.01524	0.02037	0.02439
0.18	0.02556	0.01926	0.01077	0.00886	0.01825	0.02438	0.0292
0.21	0.02979	0.02253	0.0126	0.01032	0.02122	0.02837	0.03394
0.24	0.03403	0.02578	0.01444	0.01176	0.02417	0.0323	0.03865
0.27	0.03823	0.02904	0.01629	0.0132	0.02709	0.0362	0.04331
0.3	0.04239	0.03228	0.01815	0.01463	0.02996	0.04004	0.04791
0.33	0.0465	0.03553	0.02002	0.01605	0.0328	0.04385	0.05248
0.36	0.05059	0.03878	0.02189	0.01746	0.03562	0.04761	0.05698
0.39	0.05467	0.04199	0.02377	0.01885	0.03842	0.0513	0.06141
0.42	0.05866	0.04521	0.02564	0.02022	0.04113	0.05499	0.06575
0.45	0.06268	0.04836	0.02752	0.02159	0.04381	0.05856	0.07008
0.48	0.06663	0.05157	0.02939	0.02295	0.04643	0.06208	0.07434
0.51	0.07054	0.05472	0.03126	0.02431	0.04904	0.06554	0.07851
0.54	0.0744	0.0579	0.03314	0.02563	0.05162	0.06895	0.08258
0.57	0.07824	0.06098	0.03503	0.02695	0.05411	0.07228	0.08656
0.6	0.08204	0.06411	0.03691	0.02828	0.05658	0.07558	0.09054
0.63	0.08581	0.06724	0.03877	0.02957	0.05896	0.07877	0.09444
0.66	0.08952	0.07029	0.04068	0.03084	0.06132	0.08187	0.09822
0.69	0.09319	0.07334	0.04252	0.03214	0.06359	0.08487	0.10187
0.72	0.09694	0.07644	0.04442	0.0334	0.06579	0.08787	0.10548
0.75	0.10055	0.0795	0.04629	0.03465	0.06799	0.09076	0.10893
0.78	0.10415	0.08249	0.04814	0.03589	0.07008	0.09353	0.11234
0.81	0.10777	0.08543	0.05004	0.03708	0.07218	0.09628	0.11566
0.84	0.11128	0.08844	0.05189	0.03835	0.07418	0.09888	0.11885
0.87	0.11476	0.09142	0.05375	0.03954	0.0762	0.10142	0.12192
0.9	0.11828	0.09432	0.05565	0.04076	0.07809	0.10384	0.12497
0.93	0.12172	0.09728	0.0575	0.04193	0.07994	0.10623	0.1278
0.96	0.12523	0.10009	0.05938	0.04313	0.08178	0.10859	0.1306
0.99	0.12862	0.10298	0.06124	0.0443	0.08354	0.11073	0.13333
1.02	0.13207	0.10587	0.0631	0.04548	0.08532	0.11288	0.13582
1.05	0.13546	0.10869	0.06492	0.04665	0.08703	0.11497	0.13834
1.08	0.13886	0.11154	0.06681	0.04781	0.08876	0.11703	0.14075
1.11	0.14209	0.11437	0.06867	0.04897	0.09038	0.11899	0.14301
1.14	0.14549	0.11724	0.0705	0.05014	0.09206	0.12091	0.14524
1.17	0.14872	0.11995	0.07237	0.05129	0.09374	0.12278	0.14747
1.2	0.15204	0.12268	0.07422	0.05244	0.09536	0.12463	0.14953
1.23	0.15524	0.12544	0.07609	0.05357	0.09705	0.12646	0.15158
1.26	0.15843	0.12823	0.07792	0.05471	0.09871	0.12829	0.15344
1.29	0.16163	0.13091	0.07975	0.05585	0.10034	0.1301	0.15549
1.32	0.16478	0.1336	0.08162	0.05702	0.102	0.13181	0.1574
1.35	0.168	0.13628	0.08346	0.05812	0.10364	0.13357	0.15927
1.38	0.17107	0.13908	0.08529	0.05924	0.10531	0.13527	0.16112
1.41	0.17417	0.14156	0.08713	0.06041	0.10699	0.13715	0.16295
1.44	0.17716	0.14422	0.08901	0.06153	0.1087	0.13901	0.16481
1.47	0.18023	0.14684	0.09081	0.06268	0.11033	0.14078	0.1667
1.5	0.1833	0.14943	0.09263	0.06382	0.11203	0.14258	0.16849
1.53	0.18639	0.15202	0.0945	0.06496	0.11386	0.1444	0.17042
1.56	0.18926	0.15452	0.09635	0.06612	0.1156	0.14618	0.17213
1.59	0.19239	0.15708	0.09814	0.06727	0.11739	0.14806	0.17409
1.62	0.19512	0.15963	0.09999	0.06843	0.11917	0.14994	0.17585
1.65	0.19807	0.1622	0.10179	0.06955	0.12092	0.15176	0.17771
1.68	0.20093	0.16469	0.10362	0.07069	0.12277	0.15373	0.17964
1.71	0.20381	0.16717	0.10545	0.07181	0.12458	0.15561	0.18152
1.74	0.20672	0.16967	0.10728	0.07298	0.12644	0.15757	0.1834
1.77	0.20952	0.17214	0.10912	0.07412	0.12836	0.15955	0.18522
1.8	0.21234	0.17449	0.11087	0.0753	0.13021	0.16157	0.18719
1.83	0.21513	0.17696	0.11265	0.07644	0.13215	0.16358	0.18909
1.86	0.21796	0.17939	0.11448	0.0776	0.13409	0.16561	0.19102
1.89	0.22068	0.18176	0.11623	0.0788	0.1361	0.1677	0.19312
1.92	0.22336	0.18429	0.11804	0.07994	0.13799	0.16978	0.19514
1.95	0.22612	0.18665	0.11977	0.08109	0.13997	0.17194	0.19718
1.98	0.22875	0.18898	0.12161	0.08221	0.14199	0.17408	0.19928
2.01	0.23145	0.19132	0.12336	0.08336	0.14398	0.17619	0.20141
2.04	0.23424	0.1936	0.12514	0.0845	0.14601	0.17835	0.2035
2.07	0.23689	0.19595	0.12689	0.08568	0.14805	0.18062	0.20554
2.1	0.23949	0.1983	0.12859	0.08685	0.15007	0.18288	0.20766
2.13	0.24227	0.20054	0.13036	0.08797	0.15216	0.18507	0.20999
2.16	0.2449	0.20281	0.13208	0.08914	0.15409	0.18738	0.21213
2.19	0.24764	0.20509	0.13383	0.09032	0.15622	0.18962	0.21433
2.22	0.25008	0.20732	0.13564	0.09146	0.15823	0.19182	0.21659
2.25	0.25264	0.20953	0.13736	0.09268	0.16035	0.19406	0.21889
2.28	0.25537	0.21177	0.13904	0.09384	0.16245	0.19645	0.22108
2.31	0.25781	0.21396	0.14077	0.09501	0.16441	0.19864	0.22332
2.34	0.26032	0.21614	0.14249	0.09615	0.16651	0.20091	0.22548
2.37	0.26296	0.21832	0.14418	0.09732	0.16855	0.20314	0.22764
2.4	0.26544	0.22045	0.14587	0.09847	0.17059	0.20538	0.22982
2.43	0.26799	0.22265	0.14761	0.09964	0.17271	0.20768	0.2321
2.46	0.27047	0.22485	0.14932	0.10074	0.17471	0.20997	0.23436
2.49	0.27291	0.22697	0.15097	0.10191	0.17673	0.21224	0.23649
2.52	0.2754	0.22909	0.15268	0.10308	0.17875	0.21456	0.23871
2.55	0.2777	0.23116	0.15429	0.10423	0.18071	0.21677	0.24093
2.58	0.28008	0.2332	0.15593	0.1054	0.18283	0.21897	0.24329
2.61	0.28256	0.23537	0.15763	0.10658	0.18474	0.22127	0.24561
2.64	0.28491	0.23747	0.15924	0.10771	0.18678	0.22349	0.24784
2.67	0.28727	0.23946	0.16088	0.10881	0.18879	0.22579	0.25015
2.7	0.28958	0.24152	0.16256	0.10995	0.19075	0.22802	0.25245
2.73	0.292	0.24356	0.1642	0.11107	0.19271	0.23033	0.2549
2.76	0.29437	0.24563	0.16584	0.11225	0.1947	0.23271	0.25721
2.79	0.29663	0.24763	0.16751	0.1134	0.19673	0.23497	0.25962
2.82	0.29888	0.24963	0.16901	0.11452	0.19871	0.23721	0.26208
2.85	0.30144	0.25158	0.17068	0.11567	0.2007	0.23958	0.26438
2.88	0.30355	0.25361	0.17231	0.1168	0.20268	0.24195	0.26677
2.91	0.30584	0.25558	0.1739	0.11793	0.2046	0.24415	0.26914
2.94	0.30805	0.25753	0.17554	0.11906	0.20643	0.24668	0.27156
2.97	0.31035	0.25941	0.17711	0.12017	0.20857	0.24896	0.27388
3	0.31235	0.26141	0.17869	0.1213	0.21055	0.25143	0.27635

## Sheet: Figure 2c
Vd (V)	Id (mA)
	Vg = -60 V	-40 V	-20 V	0 V	20 V	40 V	60 V
-4	-3.38208	-2.56213	-1.6231	-1.71994	-3.09213	-3.83279	-4.11461
-3.92	-3.33012	-2.52645	-1.60243	-1.69286	-3.0477	-3.76743	-4.03801
-3.84	-3.2775	-2.48981	-1.58138	-1.66546	-3.004	-3.70231	-3.96061
-3.76	-3.22323	-2.45215	-1.55919	-1.63791	-2.96051	-3.63424	-3.88284
-3.68	-3.16873	-2.41319	-1.53704	-1.61065	-2.91861	-3.56641	-3.80388
-3.6	-3.11392	-2.37392	-1.51403	-1.58246	-2.87669	-3.49703	-3.72381
-3.52	-3.05736	-2.33411	-1.49063	-1.55442	-2.8361	-3.42641	-3.64338
-3.44	-3.00009	-2.29368	-1.46671	-1.52619	-2.7964	-3.35459	-3.56262
-3.36	-2.94168	-2.25177	-1.44201	-1.49758	-2.75857	-3.28065	-3.4816
-3.28	-2.88231	-2.20937	-1.41665	-1.46898	-2.72102	-3.20598	-3.4011
-3.2	-2.82269	-2.1662	-1.39107	-1.43995	-2.68573	-3.1304	-3.32191
-3.12	-2.76132	-2.1221	-1.3648	-1.41086	-2.64978	-3.0523	-3.24289
-3.04	-2.69981	-2.07752	-1.3375	-1.38115	-2.61376	-2.97392	-3.16562
-2.96	-2.63683	-2.03146	-1.31003	-1.35107	-2.57563	-2.89577	-3.09019
-2.88	-2.57253	-1.98479	-1.2819	-1.32069	-2.53618	-2.81561	-3.01565
-2.8	-2.50777	-1.93763	-1.25325	-1.29064	-2.49402	-2.73701	-2.94215
-2.72	-2.44205	-1.88897	-1.22402	-1.25934	-2.45046	-2.65885	-2.86867
-2.64	-2.37474	-1.83978	-1.1943	-1.22867	-2.40428	-2.58204	-2.795
-2.56	-2.30715	-1.7899	-1.16409	-1.19728	-2.35793	-2.5074	-2.72144
-2.48	-2.23839	-1.73897	-1.13268	-1.1657	-2.30871	-2.43507	-2.64777
-2.4	-2.16839	-1.68736	-1.10169	-1.13337	-2.25853	-2.36362	-2.57314
-2.32	-2.09771	-1.63484	-1.06897	-1.10192	-2.20624	-2.29365	-2.49876
-2.24	-2.02618	-1.58153	-1.03607	-1.06891	-2.1528	-2.22349	-2.42455
-2.16	-1.95315	-1.52742	-1.00287	-1.03652	-2.09768	-2.15406	-2.35373
-2.08	-1.8798	-1.47249	-0.96865	-1.00333	-2.04079	-2.08405	-2.28582
-2	-1.8051	-1.41719	-0.93365	-0.97035	-1.98274	-2.01449	-2.22304
-1.92	-1.72981	-1.36009	-0.89819	-0.9365	-1.92277	-1.9446	-2.16369
-1.84	-1.65335	-1.30296	-0.86229	-0.90333	-1.8606	-1.87574	-2.10413
-1.76	-1.57671	-1.24512	-0.82576	-0.86911	-1.79679	-1.8095	-2.04033
-1.68	-1.49933	-1.18647	-0.78878	-0.83502	-1.73121	-1.746	-1.97016
-1.6	-1.4219	-1.12751	-0.75092	-0.80043	-1.66321	-1.68642	-1.89348
-1.52	-1.34493	-1.06778	-0.71258	-0.7653	-1.59369	-1.62876	-1.81109
-1.44	-1.2686	-1.00751	-0.67425	-0.72971	-1.52193	-1.56966	-1.72358
-1.36	-1.19327	-0.94726	-0.63501	-0.6937	-1.4483	-1.50575	-1.63293
-1.28	-1.1198	-0.88698	-0.59544	-0.65698	-1.37295	-1.43608	-1.53937
-1.2	-1.04872	-0.82714	-0.55566	-0.61941	-1.29565	-1.36234	-1.44324
-1.12	-0.98267	-0.76771	-0.5157	-0.58116	-1.21687	-1.28612	-1.34619
-1.04	-0.92467	-0.70952	-0.47545	-0.54242	-1.13615	-1.21009	-1.24789
-0.96	-0.88042	-0.65344	-0.43519	-0.50283	-1.05459	-1.30775	-1.14911
-0.88	-0.8393	-0.60113	-0.395	-0.46261	-0.97119	-1.20426	-1.05114
-0.8	-0.78934	-0.55693	-0.35492	-0.42167	-0.88625	-1.09943	-0.95326
-0.72	-0.72961	-0.51964	-0.31521	-0.38039	-0.80031	-0.99245	-0.85668
-0.64	-0.66237	-0.47961	-0.27618	-0.33853	-0.71319	-0.88448	-0.7631
-0.56	-0.58899	-0.4324	-0.2384	-0.29636	-0.62519	-0.77516	-0.67568
-0.48	-0.51173	-0.37912	-0.20303	-0.2539	-0.53652	-0.66534	-0.59689
-0.4	-0.4312	-0.32148	-0.17105	-0.21124	-0.44722	-0.5546	-0.5757
-0.32	-0.34831	-0.26094	-0.14168	-0.16847	-0.35752	-0.44371	-0.48412
-0.24	-0.26351	-0.19809	-0.11091	-0.12581	-0.26762	-0.33243	-0.36745
-0.16	-0.17698	-0.13353	-0.07681	-0.08345	-0.17797	-0.22137	-0.24604
-0.08	-0.08932	-0.06759	-0.03971	-0.0416	-0.08881	-0.11062	-0.12334
0	-0.00052	-0.00056	-0.00049	-0.00048	-0.00057	-0.00052	-0.00066
0.08	0.08909	0.06745	0.04021	0.03962	0.08631	0.10848	0.12146
0.16	0.17946	0.13621	0.0819	0.07826	0.17121	0.21608	0.24245
0.24	0.2705	0.20564	0.12424	0.11507	0.25355	0.32139	0.36176
0.32	0.36198	0.27561	0.16711	0.14978	0.3324	0.42417	0.47921
0.4	0.4538	0.3458	0.21025	0.18221	0.40631	0.52357	0.59376
0.48	0.5456	0.41627	0.25346	0.21295	0.47398	0.61829	0.70447
0.56	0.63766	0.48677	0.29708	0.24337	0.53328	0.70692	0.81119
0.64	0.72944	0.5572	0.34049	0.27489	0.5852	0.78744	0.91181
0.72	0.82045	0.62734	0.38407	0.30735	0.63521	0.85772	1.00505
0.8	0.91059	0.69732	0.42742	0.34083	0.68651	0.91798	1.08824
0.88	0.99945	0.76673	0.47074	0.37419	0.74482	0.97108	1.16012
0.96	0.94234	0.83566	0.51343	0.40781	0.81101	1.0261	1.21996
1.04	1.02038	0.90339	0.55601	0.44049	0.88175	1.08333	1.27316
1.12	1.09874	0.97123	0.59821	0.47317	0.95384	1.14961	1.32836
1.2	1.17708	1.03813	0.6402	0.50486	1.02696	1.22709	1.38512
1.28	1.25484	1.1039	0.68113	0.53621	1.10086	1.31076	1.45118
1.36	1.33182	1.16909	0.72237	0.56677	1.17521	1.39592	1.53005
1.44	1.40818	1.23332	0.76252	0.59668	1.24892	1.4834	1.61943
1.52	1.48318	1.29687	0.80263	0.62578	1.32169	1.57249	1.71181
1.6	1.55676	1.35918	0.84149	0.65419	1.39362	1.66245	1.80602
1.68	1.62864	1.42041	0.88078	0.68203	1.46408	1.75217	1.90239
1.76	1.69852	1.48094	0.91899	0.70941	1.53346	1.84089	2.00154
1.84	1.76588	1.54025	0.95681	0.73581	1.60127	1.92845	2.0995
1.92	1.83034	1.59872	0.99393	0.76145	1.66817	2.01443	2.19686
2	1.89154	1.65651	1.03062	0.78723	1.73357	2.09907	2.29247
2.08	1.94819	1.71299	1.06688	0.81187	1.79764	2.18266	2.38714
2.16	1.9986	1.76855	1.10295	0.8361	1.86042	2.26484	2.48006
2.24	2.04292	1.82334	1.13822	0.85997	1.92252	2.34559	2.57179
2.32	2.08346	1.87737	1.17297	0.88363	1.98236	2.42496	2.66277
2.4	2.12372	1.92996	1.20699	0.90643	2.04088	2.50293	2.75177
2.48	2.16865	1.98145	1.24093	0.9292	2.09847	2.57979	2.83956
2.56	2.21889	2.032	1.27446	0.95079	2.15512	2.6554	2.92601
2.64	2.27366	2.08157	1.30764	0.97297	2.21003	2.72993	3.01091
2.72	2.33036	2.12959	1.33995	0.99417	2.26343	2.80272	3.09486
2.8	2.38865	2.17675	1.37233	1.0154	2.31588	2.87408	3.1779
2.88	2.44801	2.22319	1.40397	1.0361	2.3667	2.9442	3.25903
2.96	2.5072	2.26704	1.43502	1.05658	2.41689	3.01288	3.33821
3.04	2.56684	2.30968	1.46644	1.07666	2.46533	3.08024	3.41579
3.12	2.62728	2.35099	1.49718	1.09675	2.51312	3.1464	3.49193
3.2	2.68743	2.39112	1.52741	1.11621	2.55943	3.2111	3.56733
3.28	2.7486	2.42911	1.55731	1.13601	2.60443	3.27418	3.64093
3.36	2.80951	2.46134	1.58737	1.15485	2.64819	3.33604	3.71275
3.44	2.87063	2.4948	1.61679	1.17414	2.69113	3.3965	3.78251
3.52	2.93024	2.52452	1.64614	1.19264	2.73254	3.45512	3.82317
3.6	2.9893	2.54863	1.67461	1.21165	2.77272	3.51228	3.87349
3.68	3.04898	2.55828	1.70321	1.22976	2.81166	3.54913	3.93563
3.76	3.10699	2.47834	1.7315	1.24815	2.85019	3.59476	4.0053
3.84	3.16449	2.52223	1.75959	1.26573	2.88702	3.64432	4.07384
3.92	3.22108	2.56641	1.78683	1.28379	2.92395	3.69457	4.1353
4	3.2776	2.60941	1.81392	1.30138	2.95833	3.74496	4.19615
4	3.27825	2.60915	1.81432	1.30144	2.95855	3.74506	4.19548
3.92	3.22057	2.56665	1.78702	1.28377	2.92296	3.6946	4.13523
3.84	3.16233	2.52277	1.75953	1.26604	2.88683	3.64347	4.09352
3.76	3.10389	2.47941	1.73155	1.24793	2.84977	3.5949	4.03518
3.68	3.04472	2.43489	1.70369	1.2297	2.81129	3.5482	3.97424
3.6	2.98558	2.39064	1.67586	1.21132	2.77243	3.51072	3.91756
3.52	2.92577	2.34565	1.64726	1.19281	2.73185	3.45344	3.84982
3.44	2.86501	2.30014	1.61828	1.17418	2.68952	3.3945	3.78076
3.36	2.80455	2.25468	1.58916	1.15504	2.64701	3.33421	3.71015
3.28	2.74316	2.20957	1.55917	1.13585	2.60314	3.27254	3.63802
3.2	2.68225	2.16454	1.52927	1.11653	2.55794	3.20937	3.56451
3.12	2.62184	2.12019	1.49915	1.09683	2.512	3.1446	3.48969
3.04	2.56121	2.07728	1.46881	1.07675	2.46442	3.07814	3.41277
2.96	2.50149	2.03548	1.4381	1.05681	2.41545	3.01102	3.33472
2.88	2.44164	1.99693	1.40675	1.03601	2.36584	2.94222	3.25507
2.8	2.38265	2.18017	1.37455	1.01532	2.31471	2.87266	3.17411
2.72	2.32416	2.13251	1.34274	0.99403	2.26189	2.80128	3.09206
2.64	2.26725	2.0842	1.3098	0.97266	2.20845	2.72863	3.00812
2.56	2.2132	2.03494	1.277	0.95087	2.15403	2.65456	2.92359
2.48	2.16311	1.98423	1.24355	0.92903	2.09792	2.57916	2.83704
2.4	2.11872	1.9326	1.20984	0.90618	2.03961	2.5027	2.74896
2.32	2.07851	1.88028	1.17523	0.88336	1.98106	2.42432	2.6602
2.24	2.03853	1.82671	1.1408	0.85965	1.92115	2.34513	2.56958
2.16	1.99363	1.77202	1.10574	0.83622	1.8596	2.26467	2.47843
2.08	1.94283	1.7162	1.06975	0.81145	1.79686	2.18214	2.38566
2	1.88635	1.65982	1.0334	0.78695	1.73263	2.09862	2.29216
1.92	1.82508	1.60247	0.99673	0.76128	1.66726	2.014	2.1961
1.84	1.76102	1.54394	0.95946	0.73547	1.60081	1.92802	2.09909
1.76	1.69363	1.48418	0.92158	0.70865	1.53297	1.84061	2.00097
1.68	1.62387	1.42339	0.88324	0.68158	1.46372	1.75171	1.90229
1.6	1.55224	1.36198	0.8446	0.65378	1.39327	1.6619	1.80564
1.52	1.47868	1.29983	0.80497	0.62536	1.32115	1.57153	1.71178
1.44	1.40401	1.23618	0.76508	0.59599	1.24814	1.48203	1.61923
1.36	1.32819	1.1718	0.72473	0.56614	1.17421	1.39453	1.52858
1.28	1.25111	1.10712	0.68386	0.5354	1.09989	1.30902	1.447
1.2	1.17357	1.04091	0.64228	0.50416	1.02557	1.2248	1.38109
1.12	1.09546	0.97389	0.60036	0.47227	0.95227	1.14402	1.32487
1.04	1.01723	0.9062	0.55805	0.43999	0.87983	1.07373	1.26982
0.96	0.93935	0.8383	0.51529	0.40694	0.80908	1.01579	1.21663
0.88	0.8627	0.76907	0.47238	0.37356	0.74146	0.96098	1.15714
0.8	0.7877	0.69947	0.42892	0.34011	0.6815	0.90793	1.08602
0.72	0.81795	0.62972	0.38536	0.30679	0.6298	0.8501	1.00308
0.64	0.72719	0.5593	0.34169	0.2742	0.58053	0.78156	0.90989
0.56	0.63558	0.48855	0.29795	0.2427	0.52937	0.70225	0.80942
0.48	0.54391	0.41785	0.25419	0.21237	0.47092	0.61468	0.70316
0.4	0.4524	0.34713	0.2106	0.18172	0.40428	0.52081	0.59259
0.32	0.36087	0.27664	0.16723	0.1495	0.33071	0.42218	0.47815
0.24	0.26968	0.2064	0.12435	0.11483	0.25237	0.31985	0.36103
0.16	0.17896	0.1368	0.08192	0.07809	0.17056	0.21494	0.24191
0.08	0.08879	0.06772	0.0402	0.03954	0.08599	0.10798	0.12116
0	-0.0006	-0.00055	-0.00045	-0.00046	-0.00055	-0.00063	-0.00063
-0.08	-0.08913	-0.06783	-0.03967	-0.04146	-0.08837	-0.11019	-0.12303
-0.16	-0.17659	-0.1341	-0.07676	-0.08327	-0.17711	-0.22058	-0.24543
-0.24	-0.26295	-0.19895	-0.1109	-0.12553	-0.26641	-0.3313	-0.36684
-0.32	-0.34766	-0.26207	-0.14155	-0.16814	-0.35594	-0.44197	-0.4847
-0.4	-0.43062	-0.323	-0.17087	-0.21069	-0.44529	-0.55262	-0.58073
-0.48	-0.51118	-0.38091	-0.20259	-0.25324	-0.53438	-0.66296	-0.5996
-0.56	-0.58875	-0.43469	-0.23805	-0.29556	-0.62265	-0.77247	-0.67782
-0.64	-0.66225	-0.48237	-0.27588	-0.33773	-0.71064	-0.88116	-0.76463
-0.72	-0.73046	-0.52288	-0.31493	-0.37937	-0.79738	-0.98876	-0.8576
-0.8	-0.79113	-0.55994	-0.35464	-0.42058	-0.88303	-1.09512	-0.95389
-0.88	-0.84265	-0.60412	-0.39457	-0.46115	-0.96753	-1.19967	-1.05117
-0.96	-0.88489	-0.65592	-0.43506	-0.50161	-1.05056	-1.30199	-1.14942
-1.04	-0.92734	-0.71179	-0.47536	-0.54088	-1.13217	-1.39879	-1.24843
-1.12	-0.98304	-0.76996	-0.51544	-0.57988	-1.21223	-1.49018	-1.34663
-1.2	-1.04744	-0.82934	-0.55556	-0.61782	-1.29043	-1.58324	-1.44357
-1.28	-1.11754	-0.88937	-0.59523	-0.65513	-1.3677	-1.4339	-1.53937
-1.36	-1.19038	-0.94958	-0.63462	-0.69199	-1.44249	-1.50297	-1.63301
-1.44	-1.26507	-1.00941	-0.67359	-0.72786	-1.51607	-1.56643	-1.72383
-1.52	-1.3404	-1.06954	-0.71223	-0.76341	-1.58774	-1.62518	-1.81141
-1.6	-1.41634	-1.1293	-0.75045	-0.79854	-1.6574	-1.68289	-1.89488
-1.68	-1.49261	-1.18864	-0.78817	-0.83333	-1.72506	-1.74185	-1.97231
-1.76	-1.5688	-1.24743	-0.82524	-0.86752	-1.79126	-1.80477	-2.04346
-1.84	-1.64446	-1.30511	-0.86182	-0.90139	-1.85449	-1.87127	-2.10811
-1.92	-1.71991	-1.36239	-0.89746	-0.93486	-1.91686	-1.93997	-2.16787
-2	-1.79457	-1.41905	-0.93292	-0.96808	-1.9766	-2.00979	-2.22729
-2.08	-1.86815	-1.47488	-0.96766	-1.00117	-2.03494	-2.07957	-2.28952
-2.16	-1.94122	-1.52998	-1.00178	-1.0345	-2.09171	-2.14891	-2.35643
-2.24	-2.01297	-1.58386	-1.03559	-1.06684	-2.14656	-2.21836	-2.42716
-2.32	-2.08454	-1.6374	-1.06868	-1.09934	-2.20021	-2.28816	-2.50037
-2.4	-2.15444	-1.68973	-1.10115	-1.13122	-2.25128	-2.35789	-2.57443
-2.48	-2.22351	-1.74203	-1.13298	-1.16328	-2.30197	-2.42878	-2.64805
-2.56	-2.29178	-1.79273	-1.16412	-1.19475	-2.34999	-2.50124	-2.72193
-2.64	-2.35915	-1.84273	-1.19427	-1.22614	-2.39723	-2.57564	-2.79493
-2.72	-2.4251	-1.89151	-1.22442	-1.25692	-2.44206	-2.65111	-2.86779
-2.8	-2.49051	-1.94033	-1.25325	-1.28768	-2.48597	-2.72853	-2.94072
-2.88	-2.55504	-1.98728	-1.28228	-1.31757	-2.52801	-2.80623	-3.01379
-2.96	-2.61801	-2.03434	-1.31037	-1.34804	-2.56753	-2.8847	-3.08687
-3.04	-2.6804	-2.08012	-1.33754	-1.37763	-2.60503	-2.96288	-3.16092
-3.12	-2.74205	-2.12539	-1.36407	-1.40716	-2.64156	-3.04059	-3.23584
-3.2	-2.8021	-2.16995	-1.39067	-1.43593	-2.67743	-3.11766	-3.31265
-3.28	-2.86184	-2.21331	-1.41645	-1.46541	-2.7133	-3.1928	-3.39024
-3.36	-2.91979	-2.25653	-1.44207	-1.49367	-2.74955	-3.26666	-3.46859
-3.44	-2.97695	-2.29828	-1.46669	-1.52199	-2.78732	-3.33959	-3.54706
-3.52	-3.03354	-2.33888	-1.49073	-1.54972	-2.82647	-3.41075	-3.62661
-3.6	-3.08858	-2.37967	-1.51433	-1.57741	-2.86713	-3.47984	-3.70549
-3.68	-3.14258	-2.41849	-1.53775	-1.60453	-2.90747	-3.54773	-3.78327
-3.76	-3.19575	-2.45731	-1.56002	-1.63209	-2.94888	-3.61428	-3.8611
-3.84	-3.24745	-2.49562	-1.58186	-1.65875	-2.99111	-3.67927	-3.93668
-3.92	-3.29872	-2.53311	-1.60336	-1.68552	-3.03412	-3.74308	-4.0111

## Sheet: Figure 2d
Vg (V)	PVR
	EPVR for positive Id	IPVR for positive Id	EPVR for negative Id	IPVR for negative Id
-60	1.0606	1.26882	NaN	NaN
-40	1.03226	1.28111	NaN	NaN
-20	NaN	NaN	NaN	NaN
0	NaN	NaN	NaN	NaN
20	NaN	NaN	NaN	NaN
40	NaN	NaN	1.10415	1.30579
60	NaN	NaN	NaN	NaN

## Sheet: Figure 2e
Vd (V)	Id (mA)
	Vg = -60 V	-55 V	-50 V	-45 V	-40 V	-35 V	-30 V	-25 V	-20 V	-15 V	-10 V	-5 V	0 V	5 V	10 V	15 V	20 V	25 V	30 V	35 V	40 V	45 V	50 V	55 V	60 V
-2.5	-0.94105	-0.87873	-0.84988	-0.82296	-0.79061	-0.75313	-0.70556	-0.6448	-0.5639	-0.45446	-0.32443	-0.32155	-0.46401	-0.60527	-0.71281	-0.7933	-0.85404	-0.89958	-0.92916	-0.95256	-0.96997	-0.98525	-0.99721	-1.01057	-1.02121
-2.475	-0.92693	-0.86609	-0.83761	-0.81102	-0.77945	-0.74285	-0.696	-0.63672	-0.5572	-0.44972	-0.32148	-0.31804	-0.45866	-0.59759	-0.70345	-0.78195	-0.84189	-0.8864	-0.9146	-0.93823	-0.95484	-0.97021	-0.98243	-0.99535	-1.00566
-2.45	-0.91268	-0.85316	-0.82538	-0.79915	-0.7683	-0.73217	-0.68648	-0.62824	-0.55089	-0.44547	-0.31842	-0.31438	-0.45315	-0.58981	-0.69355	-0.77086	-0.82957	-0.87329	-0.90081	-0.92387	-0.94028	-0.95513	-0.9674	-0.98013	-0.99001
-2.425	-0.89878	-0.84043	-0.81282	-0.78737	-0.75702	-0.72168	-0.67704	-0.62011	-0.54434	-0.44087	-0.3156	-0.31091	-0.44774	-0.58221	-0.68424	-0.75988	-0.81738	-0.86007	-0.88686	-0.90981	-0.92585	-0.94043	-0.95271	-0.96511	-0.9749
-2.4	-0.88471	-0.82755	-0.80063	-0.77552	-0.74579	-0.71116	-0.66753	-0.61202	-0.53778	-0.43626	-0.31261	-0.30736	-0.44241	-0.57445	-0.67475	-0.74878	-0.80522	-0.84687	-0.87294	-0.89563	-0.91131	-0.92563	-0.9378	-0.94986	-0.95957
-2.375	-0.87064	-0.81456	-0.78821	-0.7637	-0.73483	-0.70082	-0.65807	-0.60375	-0.53134	-0.43156	-0.30974	-0.30383	-0.43715	-0.56685	-0.66525	-0.73773	-0.79286	-0.83381	-0.85921	-0.88167	-0.89691	-0.91092	-0.92297	-0.93488	-0.94435
-2.35	-0.85674	-0.8017	-0.77599	-0.75191	-0.72356	-0.69022	-0.64863	-0.5956	-0.52491	-0.42728	-0.30685	-0.30023	-0.43189	-0.55917	-0.65546	-0.7267	-0.78071	-0.82056	-0.84562	-0.86749	-0.88275	-0.89609	-0.90806	-0.91988	-0.92899
-2.325	-0.84281	-0.78883	-0.76363	-0.74016	-0.71238	-0.67992	-0.6393	-0.58746	-0.51828	-0.42275	-0.30378	-0.29674	-0.42649	-0.55167	-0.6461	-0.71563	-0.76845	-0.80749	-0.83192	-0.85335	-0.86839	-0.88134	-0.8931	-0.9047	-0.91367
-2.3	-0.8287	-0.77602	-0.7513	-0.72814	-0.70134	-0.66959	-0.62989	-0.57928	-0.51163	-0.41827	-0.30082	-0.29323	-0.42114	-0.54428	-0.63657	-0.70472	-0.7562	-0.79432	-0.81807	-0.83933	-0.85386	-0.86666	-0.87838	-0.88956	-0.89849
-2.275	-0.81495	-0.76318	-0.73897	-0.71643	-0.69038	-0.65932	-0.6206	-0.57121	-0.50533	-0.4137	-0.29787	-0.28971	-0.41609	-0.53669	-0.62712	-0.69361	-0.74396	-0.7814	-0.80458	-0.82521	-0.83945	-0.85206	-0.86344	-0.87432	-0.88327
-2.25	-0.80116	-0.75049	-0.72661	-0.70479	-0.67937	-0.64912	-0.61115	-0.5631	-0.49888	-0.40921	-0.29495	-0.28621	-0.41086	-0.52941	-0.61771	-0.68252	-0.73196	-0.76832	-0.79101	-0.81124	-0.82522	-0.83749	-0.84861	-0.8594	-0.86791
-2.225	-0.78728	-0.73759	-0.71449	-0.69304	-0.6684	-0.63887	-0.60205	-0.55501	-0.49246	-0.40458	-0.29202	-0.28284	-0.40575	-0.52193	-0.60835	-0.67164	-0.71966	-0.75545	-0.77749	-0.797	-0.81085	-0.82263	-0.83363	-0.84431	-0.85254
-2.2	-0.77344	-0.72487	-0.70236	-0.68147	-0.65745	-0.62871	-0.5927	-0.54706	-0.48593	-0.40015	-0.28911	-0.27942	-0.40065	-0.51456	-0.59895	-0.66088	-0.70766	-0.74234	-0.76386	-0.7831	-0.79669	-0.8081	-0.81894	-0.82929	-0.83743
-2.175	-0.75966	-0.71217	-0.69016	-0.66982	-0.64645	-0.61837	-0.58355	-0.53921	-0.4796	-0.39564	-0.28607	-0.27586	-0.39549	-0.50718	-0.58978	-0.64996	-0.6955	-0.72947	-0.75045	-0.76897	-0.78228	-0.79353	-0.80391	-0.8142	-0.82229
-2.15	-0.746	-0.69943	-0.67808	-0.65835	-0.63552	-0.60832	-0.57454	-0.53109	-0.47324	-0.39104	-0.28315	-0.27248	-0.39038	-0.50002	-0.58061	-0.63921	-0.68354	-0.7165	-0.73709	-0.75526	-0.76803	-0.77904	-0.78929	-0.79927	-0.80693
-2.125	-0.7322	-0.68693	-0.66592	-0.64688	-0.62475	-0.59828	-0.56536	-0.52339	-0.46695	-0.38661	-0.28019	-0.26913	-0.38533	-0.49289	-0.57142	-0.62847	-0.67157	-0.7037	-0.72375	-0.74135	-0.75392	-0.76468	-0.77439	-0.78435	-0.79179
-2.1	-0.71865	-0.67448	-0.65407	-0.63557	-0.6141	-0.58841	-0.55645	-0.51571	-0.46068	-0.38215	-0.27729	-0.26585	-0.38026	-0.48572	-0.56222	-0.61786	-0.65955	-0.69093	-0.71043	-0.72771	-0.73971	-0.75014	-0.75976	-0.76946	-0.77673
-2.075	-0.70518	-0.66207	-0.64228	-0.6243	-0.60349	-0.57855	-0.54764	-0.50798	-0.45446	-0.37758	-0.27427	-0.26247	-0.37523	-0.47858	-0.5532	-0.60723	-0.64776	-0.6782	-0.69716	-0.71403	-0.72567	-0.7359	-0.74506	-0.75449	-0.76159
-2.05	-0.6916	-0.64968	-0.63057	-0.61306	-0.59301	-0.5688	-0.53876	-0.50036	-0.44834	-0.37321	-0.27139	-0.25907	-0.37024	-0.47146	-0.54432	-0.59669	-0.63593	-0.66559	-0.68391	-0.70032	-0.71159	-0.72164	-0.73055	-0.73974	-0.74663
-2.025	-0.67839	-0.63746	-0.61882	-0.60208	-0.58258	-0.55918	-0.53006	-0.49282	-0.44221	-0.36863	-0.26853	-0.25582	-0.36525	-0.4644	-0.53535	-0.5862	-0.62426	-0.65307	-0.67081	-0.68681	-0.6977	-0.70729	-0.71614	-0.72501	-0.73168
-2	-0.66503	-0.62539	-0.6074	-0.59104	-0.57231	-0.54966	-0.52149	-0.48521	-0.43607	-0.36415	-0.26557	-0.25248	-0.36032	-0.45739	-0.52644	-0.57597	-0.6126	-0.64079	-0.65782	-0.67315	-0.68393	-0.69312	-0.70167	-0.71041	-0.71691
-1.975	-0.65191	-0.61336	-0.59605	-0.5803	-0.5621	-0.54022	-0.5129	-0.47777	-0.42988	-0.35952	-0.26272	-0.2492	-0.35528	-0.45041	-0.51775	-0.56567	-0.60122	-0.62847	-0.64491	-0.65989	-0.67017	-0.6792	-0.68743	-0.69589	-0.70212
-1.95	-0.63897	-0.60165	-0.58475	-0.56957	-0.55207	-0.53082	-0.50451	-0.47045	-0.42391	-0.3551	-0.2597	-0.24596	-0.35037	-0.44358	-0.50901	-0.55552	-0.58984	-0.61623	-0.63219	-0.64656	-0.65659	-0.66523	-0.67328	-0.68132	-0.68744
-1.925	-0.62603	-0.58992	-0.57373	-0.55903	-0.54225	-0.52173	-0.49614	-0.46316	-0.41788	-0.3508	-0.25686	-0.24267	-0.34541	-0.43676	-0.50037	-0.54544	-0.57863	-0.60424	-0.61955	-0.63347	-0.64315	-0.65141	-0.65927	-0.66717	-0.67303
-1.9	-0.61334	-0.57842	-0.56286	-0.54866	-0.53244	-0.51261	-0.48805	-0.45601	-0.41193	-0.34622	-0.25388	-0.23953	-0.34058	-0.43007	-0.49183	-0.53549	-0.56761	-0.59227	-0.60727	-0.62057	-0.62982	-0.6379	-0.64537	-0.65299	-0.65869
-1.875	-0.60079	-0.56705	-0.55208	-0.53845	-0.52281	-0.50366	-0.47991	-0.4487	-0.40587	-0.34185	-0.25097	-0.23625	-0.33571	-0.42331	-0.48343	-0.52558	-0.55671	-0.58053	-0.595	-0.60768	-0.61668	-0.62449	-0.63169	-0.6392	-0.64437
-1.85	-0.58834	-0.55602	-0.54149	-0.52845	-0.51335	-0.49498	-0.47178	-0.44177	-0.39986	-0.33722	-0.24819	-0.23312	-0.33099	-0.41667	-0.47508	-0.51591	-0.54595	-0.56905	-0.58285	-0.59517	-0.6037	-0.61125	-0.61814	-0.62538	-0.63035
-1.825	-0.57612	-0.54505	-0.53115	-0.51853	-0.50411	-0.48629	-0.46391	-0.43474	-0.39403	-0.33278	-0.2453	-0.22989	-0.32616	-0.41005	-0.46674	-0.50626	-0.53531	-0.55764	-0.57095	-0.58265	-0.59107	-0.5982	-0.6049	-0.61176	-0.61659
-1.8	-0.56429	-0.53433	-0.52095	-0.50882	-0.49495	-0.47771	-0.45618	-0.42779	-0.38809	-0.32824	-0.24232	-0.22676	-0.32136	-0.40352	-0.45857	-0.49685	-0.5249	-0.54649	-0.55924	-0.57057	-0.5785	-0.58537	-0.59181	-0.59836	-0.60293
-1.775	-0.5525	-0.52371	-0.51097	-0.49933	-0.48588	-0.46932	-0.44835	-0.42099	-0.38227	-0.32384	-0.23942	-0.22365	-0.31654	-0.39703	-0.45053	-0.48754	-0.51456	-0.5356	-0.54772	-0.55858	-0.56621	-0.57282	-0.57893	-0.58525	-0.58966
-1.75	-0.54109	-0.51344	-0.50121	-0.48993	-0.47707	-0.46108	-0.4409	-0.41411	-0.37646	-0.31944	-0.23665	-0.22053	-0.31177	-0.39051	-0.44254	-0.47834	-0.50442	-0.52477	-0.53651	-0.54689	-0.55411	-0.56048	-0.56635	-0.57238	-0.57667
-1.725	-0.52986	-0.50335	-0.49154	-0.48077	-0.46839	-0.45299	-0.43333	-0.40737	-0.37077	-0.31507	-0.23386	-0.21743	-0.30702	-0.38409	-0.43464	-0.46924	-0.49445	-0.51423	-0.52547	-0.53545	-0.54234	-0.54841	-0.55406	-0.55983	-0.56386
-1.7	-0.51888	-0.4935	-0.48212	-0.47181	-0.45984	-0.44499	-0.42588	-0.40069	-0.36495	-0.31063	-0.23109	-0.21445	-0.3024	-0.37764	-0.42688	-0.46022	-0.48474	-0.50394	-0.51478	-0.52423	-0.53076	-0.53665	-0.54203	-0.54752	-0.55135
-1.675	-0.5081	-0.48379	-0.47283	-0.46297	-0.45144	-0.43707	-0.41858	-0.39424	-0.35931	-0.3063	-0.22821	-0.21142	-0.29779	-0.37132	-0.41911	-0.4514	-0.47511	-0.4939	-0.50422	-0.51326	-0.51954	-0.52513	-0.53011	-0.53549	-0.53917
-1.65	-0.49757	-0.47437	-0.46382	-0.4543	-0.4432	-0.42927	-0.41139	-0.38762	-0.35368	-0.3019	-0.22555	-0.20842	-0.29294	-0.36497	-0.41144	-0.44264	-0.46569	-0.484	-0.49387	-0.50261	-0.50864	-0.51383	-0.51872	-0.52367	-0.5272
-1.625	-0.48738	-0.46504	-0.45494	-0.44582	-0.43509	-0.42158	-0.40422	-0.38114	-0.34814	-0.29762	-0.22285	-0.20553	-0.28842	-0.35875	-0.4039	-0.43407	-0.45634	-0.4742	-0.4839	-0.49206	-0.49781	-0.50278	-0.50745	-0.51228	-0.51564
-1.6	-0.47737	-0.45597	-0.44625	-0.4375	-0.42717	-0.41403	-0.39716	-0.37473	-0.34256	-0.29314	-0.22022	-0.2026	-0.28381	-0.35256	-0.39636	-0.42559	-0.44727	-0.46484	-0.47403	-0.48187	-0.48738	-0.49214	-0.49653	-0.5011	-0.50433
-1.575	-0.46764	-0.44709	-0.43767	-0.42926	-0.41925	-0.40663	-0.39023	-0.36846	-0.33707	-0.28888	-0.21758	-0.1998	-0.27924	-0.34636	-0.38895	-0.41723	-0.4383	-0.45549	-0.46442	-0.47186	-0.47714	-0.48169	-0.4859	-0.49027	-0.49331
-1.55	-0.4581	-0.43836	-0.42936	-0.42117	-0.41152	-0.39932	-0.38335	-0.36222	-0.33158	-0.28468	-0.21488	-0.19702	-0.27471	-0.3402	-0.38161	-0.40893	-0.42943	-0.44642	-0.45505	-0.46216	-0.46715	-0.47144	-0.4755	-0.4797	-0.48259
-1.525	-0.44874	-0.42985	-0.42123	-0.41328	-0.40396	-0.39211	-0.37657	-0.35601	-0.32616	-0.28036	-0.21246	-0.19432	-0.2701	-0.33421	-0.37437	-0.40083	-0.42082	-0.43759	-0.44584	-0.45265	-0.45745	-0.46154	-0.46537	-0.46943	-0.47212
-1.5	-0.43966	-0.42153	-0.41319	-0.40563	-0.39653	-0.385	-0.36988	-0.34991	-0.32083	-0.27619	-0.20996	-0.19162	-0.26559	-0.32813	-0.36711	-0.39271	-0.41227	-0.42882	-0.43678	-0.44332	-0.44798	-0.45187	-0.45555	-0.45932	-0.46189
-1.475	-0.43068	-0.41334	-0.4053	-0.39798	-0.38926	-0.37799	-0.36331	-0.34386	-0.31544	-0.27198	-0.20769	-0.18895	-0.26109	-0.32214	-0.36002	-0.38474	-0.40383	-0.42028	-0.42805	-0.43432	-0.43868	-0.44241	-0.44593	-0.44952	-0.45192
-1.45	-0.422	-0.40533	-0.39761	-0.39057	-0.38207	-0.37112	-0.35679	-0.33783	-0.31028	-0.26784	-0.20555	-0.1864	-0.25675	-0.31616	-0.35295	-0.37688	-0.39563	-0.41192	-0.41943	-0.4254	-0.4296	-0.43327	-0.43656	-0.43995	-0.44228
-1.425	-0.4135	-0.39751	-0.39004	-0.38325	-0.375	-0.36433	-0.35037	-0.33195	-0.30501	-0.2638	-0.26414	-0.1839	-0.2523	-0.31026	-0.34593	-0.36915	-0.38741	-0.40373	-0.41102	-0.41674	-0.42075	-0.42421	-0.42741	-0.43056	-0.43283
-1.4	-0.40514	-0.38985	-0.38256	-0.37607	-0.36807	-0.35764	-0.34408	-0.32609	-0.29992	-0.25967	-0.25996	-0.18148	-0.2479	-0.30438	-0.33904	-0.36144	-0.3794	-0.39568	-0.40284	-0.40826	-0.41216	-0.41546	-0.41845	-0.42151	-0.42358
-1.375	-0.39695	-0.38233	-0.37534	-0.36899	-0.36127	-0.3511	-0.33794	-0.32037	-0.29478	-0.25568	-0.25577	-0.17911	-0.24361	-0.29859	-0.33213	-0.35383	-0.37147	-0.38786	-0.39479	-0.39996	-0.40371	-0.4068	-0.40975	-0.41262	-0.41463
-1.35	-0.38898	-0.37497	-0.36824	-0.36202	-0.35459	-0.34467	-0.33175	-0.31468	-0.28979	-0.25172	-0.25154	-0.17674	-0.23922	-0.29283	-0.32539	-0.3463	-0.36367	-0.38011	-0.38691	-0.39182	-0.39544	-0.39839	-0.40125	-0.40392	-0.40577
-1.325	-0.38116	-0.36781	-0.36127	-0.3554	-0.3481	-0.33836	-0.32576	-0.30918	-0.28483	-0.24789	-0.2474	-0.17446	-0.2349	-0.28708	-0.31861	-0.33886	-0.35601	-0.37258	-0.37919	-0.38392	-0.38742	-0.3902	-0.39288	-0.39539	-0.39716
-1.3	-0.37354	-0.3608	-0.35451	-0.34879	-0.34172	-0.33218	-0.31986	-0.30363	-0.27994	-0.24405	-0.24318	-0.17223	-0.23061	-0.28142	-0.3119	-0.33149	-0.34835	-0.36513	-0.37166	-0.37615	-0.37948	-0.38225	-0.38475	-0.38719	-0.38878
-1.275	-0.36608	-0.35395	-0.34789	-0.34232	-0.33547	-0.32614	-0.31413	-0.29828	-0.27518	-0.24037	-0.23897	-0.16996	-0.22641	-0.27573	-0.30533	-0.32432	-0.34092	-0.35798	-0.36428	-0.3685	-0.3717	-0.37443	-0.37683	-0.37913	-0.38064
-1.25	-0.35882	-0.34727	-0.34137	-0.3361	-0.32935	-0.32026	-0.30849	-0.29297	-0.27051	-0.23672	-0.23469	-0.16767	-0.2222	-0.27022	-0.29876	-0.31701	-0.33351	-0.35089	-0.3571	-0.36118	-0.36426	-0.36679	-0.36909	-0.37124	-0.37266
-1.225	-0.35171	-0.3408	-0.3351	-0.32998	-0.32346	-0.31447	-0.30298	-0.28778	-0.26588	-0.23331	-0.23039	-0.20644	-0.21808	-0.26467	-0.29228	-0.30995	-0.32624	-0.34399	-0.3501	-0.35402	-0.35698	-0.35938	-0.36152	-0.36361	-0.36486
-1.2	-0.34489	-0.3345	-0.32902	-0.32411	-0.31769	-0.3089	-0.29765	-0.28279	-0.26147	-0.22999	-0.22615	-0.20185	-0.21392	-0.25912	-0.28587	-0.30295	-0.3191	-0.33728	-0.34335	-0.34708	-0.34988	-0.35217	-0.35422	-0.35611	-0.35731
-1.175	-0.33819	-0.32842	-0.3231	-0.31838	-0.31216	-0.30345	-0.29249	-0.27793	-0.25724	-0.22704	-0.22181	-0.19744	-0.20992	-0.25368	-0.27947	-0.29599	-0.31204	-0.33073	-0.33669	-0.34033	-0.34294	-0.34522	-0.34708	-0.3489	-0.34995
-1.15	-0.33173	-0.32256	-0.31744	-0.31291	-0.30689	-0.29829	-0.28754	-0.2733	-0.25301	-0.22436	-0.21754	-0.19287	-0.20584	-0.24829	-0.27322	-0.28907	-0.30514	-0.32443	-0.33032	-0.33369	-0.33628	-0.33843	-0.34023	-0.3419	-0.34281
-1.125	-0.32548	-0.31696	-0.31209	-0.30771	-0.3019	-0.29336	-0.28277	-0.26879	-0.24913	-0.32124	-0.21338	-0.18853	-0.20193	-0.24293	-0.267	-0.28228	-0.29836	-0.31834	-0.32413	-0.32739	-0.32989	-0.33187	-0.3335	-0.33508	-0.33589
-1.1	-0.31951	-0.31169	-0.30708	-0.30289	-0.2972	-0.28869	-0.27827	-0.26456	-0.24549	-0.31466	-0.20893	-0.18402	-0.19801	-0.23766	-0.26091	-0.2756	-0.29169	-0.31248	-0.3183	-0.3213	-0.32373	-0.32555	-0.32714	-0.32857	-0.32926
-1.075	-0.31387	-0.30675	-0.30242	-0.29845	-0.29292	-0.2844	-0.27412	-0.26072	-0.24224	-0.30802	-0.20459	-0.17958	-0.19416	-0.23238	-0.2548	-0.26897	-0.28511	-0.30699	-0.31272	-0.31548	-0.31793	-0.31957	-0.321	-0.32237	-0.32296
-1.05	-0.30863	-0.3023	-0.29822	-0.29444	-0.28905	-0.28049	-0.27039	-0.25726	-0.37293	-0.30138	-0.20006	-0.17511	-0.19035	-0.2272	-0.2488	-0.26243	-0.27872	-0.30179	-0.30755	-0.31015	-0.3123	-0.31389	-0.31524	-0.31647	-0.31694
-1.025	-0.30376	-0.2984	-0.29459	-0.29109	-0.28587	-0.27727	-0.26737	-0.2545	-0.36456	-0.29467	-0.19562	-0.17066	-0.18668	-0.22209	-0.24285	-0.256	-0.27249	-0.29698	-0.30285	-0.30518	-0.30714	-0.30869	-0.30989	-0.31096	-0.31142
-1	-0.29934	-0.29513	-0.29183	-0.49062	-0.47389	-0.45201	-0.42436	-0.39456	-0.35608	-0.28769	-0.1912	-0.16618	-0.18312	-0.21701	-0.23703	-0.2497	-0.26647	-0.29281	-0.29862	-0.30069	-0.30256	-0.30393	-0.30507	-0.30601	-0.30642
-0.975	-0.29555	-0.50845	-0.48867	-0.47586	-0.45981	-0.43899	-0.41295	-0.38493	-0.34753	-0.28095	-0.18666	-0.16186	-0.17954	-0.21213	-0.23132	-0.24347	-0.26065	-0.28924	-0.29511	-0.29678	-0.29846	-0.29982	-0.30073	-0.30167	-0.30199
-0.95	-0.29266	-0.49206	-0.47309	-0.461	-0.44582	-0.42592	-0.40159	-0.37526	-0.33875	-0.27395	-0.18237	-0.15741	-0.17603	-0.20725	-0.22574	-0.23741	-0.2551	-0.28679	-0.29274	-0.29381	-0.29533	-0.29653	-0.29725	-0.2981	-0.29844
-0.925	-0.5027	-0.47551	-0.45737	-0.44609	-0.43181	-0.41301	-0.39011	-0.36556	-0.32999	-0.26714	-0.17791	-0.15314	-0.17263	-0.20244	-0.22027	-0.23144	-0.24977	-0.51897	-0.54001	-0.55788	-0.56801	-0.57604	-0.29508	-0.29578	-0.29589
-0.9	-0.48461	-0.45904	-0.44172	-0.43117	-0.41769	-0.40008	-0.37875	-0.35563	-0.32105	-0.26009	-0.17335	-0.14865	-0.16915	-0.19772	-0.21487	-0.22572	-0.24483	-0.50457	-0.52459	-0.54192	-0.55165	-0.55922	-0.56707	-0.57461	-0.58106
-0.875	-0.46645	-0.4423	-0.42592	-0.41617	-0.40368	-0.38707	-0.36726	-0.34564	-0.31201	-0.25293	-0.16876	-0.14431	-0.1657	-0.19314	-0.2096	-0.22011	-0.24041	-0.49011	-0.50913	-0.5256	-0.53518	-0.54242	-0.54987	-0.55693	-0.56308
-0.85	-0.44821	-0.42574	-0.41017	-0.40109	-0.38949	-0.3741	-0.35583	-0.33551	-0.30284	-0.24586	-0.1642	-0.13992	-0.16216	-0.18863	-0.20446	-0.21458	-0.23662	-0.47555	-0.49358	-0.50943	-0.51856	-0.52543	-0.53251	-0.53926	-0.54516
-0.825	-0.4299	-0.40894	-0.39432	-0.38602	-0.3753	-0.36107	-0.34416	-0.32516	-0.29367	-0.23873	-0.15963	-0.13558	-0.15843	-0.18428	-0.19938	-0.20918	-0.23373	-0.46094	-0.4779	-0.49308	-0.50178	-0.5084	-0.51514	-0.52152	-0.5271
-0.8	-0.41146	-0.39212	-0.37846	-0.37101	-0.36123	-0.34808	-0.33254	-0.31485	-0.28427	-0.23144	-0.1549	-0.13124	-0.15457	-0.18	-0.19455	-0.20393	-0.30595	-0.44631	-0.46208	-0.47668	-0.48501	-0.49132	-0.49764	-0.50366	-0.50907
-0.775	-0.39291	-0.37526	-0.36258	-0.35597	-0.34704	-0.33508	-0.32099	-0.30437	-0.275	-0.22428	-0.15036	-0.12693	-0.15067	-0.1758	-0.18982	-0.19882	-0.30727	-0.43161	-0.44632	-0.46028	-0.46823	-0.47417	-0.48012	-0.48577	-0.49105
-0.75	-0.3744	-0.35853	-0.34674	-0.34091	-0.3329	-0.32201	-0.30939	-0.29386	-0.26562	-0.21709	-0.14577	-0.12266	-0.14666	-0.17157	-0.1852	-0.19385	-0.30838	-0.41695	-0.43048	-0.44373	-0.45138	-0.45693	-0.46264	-0.46803	-0.47286
-0.725	-0.35585	-0.34157	-0.33096	-0.32588	-0.31876	-0.30907	-0.29768	-0.28312	-0.25615	-0.20993	-0.1411	-0.11836	-0.14268	-0.16721	-0.18064	-0.18904	-0.31015	-0.40214	-0.41461	-0.42716	-0.43442	-0.43961	-0.44508	-0.45019	-0.45474
-0.7	-0.33721	-0.32468	-0.31502	-0.31092	-0.30469	-0.29607	-0.28599	-0.27234	-0.24676	-0.20257	-0.13637	-0.11413	-0.13869	-0.16267	-0.17595	-0.18436	-0.36814	-0.38746	-0.39868	-0.41064	-0.41749	-0.42238	-0.42758	-0.43238	-0.43659
-0.675	-0.31875	-0.30779	-0.29916	-0.29589	-0.29056	-0.28309	-0.27423	-0.26152	-0.23726	-0.19509	-0.1317	-0.10977	-0.1349	-0.15785	-0.17107	-0.17981	-0.37038	-0.37267	-0.38286	-0.39414	-0.40062	-0.40517	-0.41006	-0.41453	-0.41847
-0.65	-0.30018	-0.29098	-0.28345	-0.28086	-0.27647	-0.27016	-0.26247	-0.25064	-0.2276	-0.18769	-0.12701	-0.10557	-0.19134	-0.15279	-0.1658	-0.17516	-0.37357	-0.35792	-0.36703	-0.3776	-0.38362	-0.38807	-0.39263	-0.3968	-0.40051
-0.625	-0.2817	-0.27415	-0.26761	-0.2659	-0.2624	-0.25712	-0.25055	-0.23965	-0.21811	-0.1804	-0.12227	-0.10126	-0.18395	-0.14751	-0.16024	-0.17038	-0.37351	-0.34326	-0.35119	-0.36114	-0.36683	-0.37095	-0.37521	-0.37915	-0.38263
-0.6	-0.26344	-0.25743	-0.25191	-0.25094	-0.24844	-0.24429	-0.23866	-0.22871	-0.20856	-0.17299	-0.11755	-0.09713	-0.17645	-0.14212	-0.15428	-0.16523	-0.36744	-0.32866	-0.33531	-0.34465	-0.35003	-0.35389	-0.35787	-0.36158	-0.36477
-0.575	-0.24518	-0.24066	-0.23631	-0.2361	-0.23436	-0.23125	-0.2267	-0.21774	-0.199	-0.16563	-0.11275	-0.09287	-0.16897	-0.13657	-0.14808	-0.15973	-0.35777	-0.31398	-0.31946	-0.32832	-0.33336	-0.33688	-0.34058	-0.34398	-0.34699
-0.55	-0.22712	-0.22407	-0.22075	-0.22124	-0.22044	-0.21842	-0.21475	-0.20669	-0.18945	-0.15821	-0.10796	-0.08868	-0.16148	-0.13101	-0.14164	-0.15383	-0.34588	-0.29939	-0.30377	-0.31191	-0.31662	-0.32001	-0.32346	-0.32658	-0.32928
-0.525	-0.20932	-0.2077	-0.20535	-0.20657	-0.20656	-0.20551	-0.20271	-0.1957	-0.17987	-0.15077	-0.1032	-0.0845	-0.15404	-0.12549	-0.13513	-0.14764	-0.33237	-0.28497	-0.28819	-0.29569	-0.30009	-0.30319	-0.30635	-0.30925	-0.3118
-0.5	-0.19196	-0.19147	-0.19008	-0.19203	-0.19283	-0.19268	-0.19079	-0.18463	-0.17025	-0.14333	-0.0984	-0.08034	-0.14657	-0.12006	-0.12857	-0.14119	-0.31811	-0.2706	-0.27261	-0.27964	-0.28362	-0.28644	-0.2894	-0.29205	-0.29443
-0.475	-0.17527	-0.17556	-0.17501	-0.17766	-0.1792	-0.17994	-0.17884	-0.17361	-0.16071	-0.13588	-0.09356	-0.07626	-0.13909	-0.11485	-0.12205	-0.13468	-0.30324	-0.25631	-0.25718	-0.26369	-0.26724	-0.26991	-0.27261	-0.27504	-0.27718
-0.45	-0.15947	-0.16011	-0.16026	-0.16339	-0.16564	-0.16715	-0.16683	-0.16261	-0.15121	-0.12851	-0.08871	-0.07212	-0.1316	-0.10995	-0.11561	-0.12823	-0.28798	-0.24212	-0.24188	-0.24789	-0.25104	-0.25344	-0.25597	-0.25824	-0.26012
-0.425	-0.14498	-0.14542	-0.14593	-0.14945	-0.15229	-0.15452	-0.15494	-0.15169	-0.14176	-0.12103	-0.0838	-0.06798	-0.12417	-0.18552	-0.10933	-0.12191	-0.27249	-0.22803	-0.22675	-0.23212	-0.23502	-0.23713	-0.23954	-0.24159	-0.24329
-0.4	-0.13241	-0.13175	-0.13223	-0.13582	-0.13917	-0.14204	-0.14318	-0.14082	-0.13234	-0.11364	-0.07894	-0.06386	-0.11669	-0.17467	-0.10328	-0.1159	-0.25679	-0.21403	-0.21183	-0.21668	-0.21917	-0.22114	-0.22324	-0.2251	-0.22663
-0.375	-0.12213	-0.11949	-0.11938	-0.12274	-0.12639	-0.1298	-0.13153	-0.13006	-0.123	-0.10619	-0.07412	-0.05979	-0.10929	-0.16374	-0.09763	-0.23218	-0.24098	-0.20011	-0.19706	-0.20146	-0.20349	-0.20527	-0.20714	-0.20882	-0.21028
-0.35	-0.11412	-0.10909	-0.10786	-0.11039	-0.11411	-0.11786	-0.1201	-0.1195	-0.11375	-0.09881	-0.0692	-0.05572	-0.10182	-0.15282	-0.19015	-0.21699	-0.22497	-0.18625	-0.18247	-0.18631	-0.18817	-0.18961	-0.1913	-0.1928	-0.19402
-0.325	-0.10772	-0.10067	-0.09788	-0.09915	-0.10254	-0.10642	-0.10898	-0.10914	-0.10457	-0.09144	-0.06427	-0.05168	-0.09442	-0.14177	-0.17671	-0.20174	-0.20885	-0.17257	-0.16816	-0.17156	-0.17292	-0.17425	-0.17573	-0.17712	-0.17817
-0.3	-0.10192	-0.09382	-0.08963	-0.08927	-0.09193	-0.09563	-0.09831	-0.09898	-0.09555	-0.08412	-0.05936	-0.04762	-0.08703	-0.13077	-0.16315	-0.18633	-0.19267	-0.15891	-0.15413	-0.15701	-0.1581	-0.15917	-0.16045	-0.16172	-0.16259
-0.275	-0.09602	-0.0878	-0.08281	-0.08087	-0.08252	-0.0857	-0.08812	-0.08909	-0.08663	-0.07681	-0.05443	-0.04361	-0.07962	-0.11974	-0.14951	-0.17077	-0.17639	-0.14543	-0.14029	-0.14277	-0.14353	-0.1444	-0.14554	-0.1467	-0.14739
-0.25	-0.08964	-0.08187	-0.07677	-0.0737	-0.07435	-0.07669	-0.07857	-0.07955	-0.07782	-0.06952	-0.04954	-0.0396	-0.07231	-0.10878	-0.13584	-0.15521	-0.16014	-0.13195	-0.12677	-0.12875	-0.12928	-0.13002	-0.13097	-0.13192	-0.13247
-0.225	-0.08257	-0.07557	-0.07084	-0.06723	-0.06713	-0.0686	-0.06967	-0.07041	-0.06922	-0.06233	-0.04461	-0.03558	-0.06496	-0.09778	-0.12216	-0.13966	-0.14391	-0.11862	-0.11346	-0.1151	-0.11535	-0.11591	-0.11667	-0.11758	-0.11797
-0.2	-0.07481	-0.0688	-0.06457	-0.0609	-0.06042	-0.06121	-0.06144	-0.06168	-0.06079	-0.05514	-0.03968	-0.03161	-0.05764	-0.08681	-0.10849	-0.12406	-0.12764	-0.10525	-0.10037	-0.10174	-0.10177	-0.1022	-0.10281	-0.10357	-0.10385
-0.175	-0.06644	-0.06152	-0.05781	-0.05439	-0.05382	-0.05415	-0.05372	-0.05338	-0.05259	-0.04801	-0.03472	-0.02764	-0.05034	-0.07587	-0.09486	-0.10842	-0.11148	-0.09198	-0.08751	-0.08861	-0.0885	-0.08879	-0.08926	-0.08991	-0.09008
-0.15	-0.05759	-0.05372	-0.05054	-0.04754	-0.04706	-0.04711	-0.04631	-0.04539	-0.04458	-0.04093	-0.02979	-0.02367	-0.04308	-0.06492	-0.08121	-0.09281	-0.09534	-0.07869	-0.07478	-0.0756	-0.0754	-0.07558	-0.07599	-0.07652	-0.07662
-0.125	-0.04845	-0.04548	-0.04287	-0.04038	-0.03995	-0.03993	-0.03898	-0.03775	-0.03678	-0.03396	-0.02485	-0.01974	-0.03586	-0.05405	-0.06758	-0.07725	-0.07927	-0.06543	-0.06213	-0.06278	-0.06257	-0.06265	-0.06296	-0.06339	-0.06338
-0.1	-0.03903	-0.03687	-0.03481	-0.03286	-0.03257	-0.03252	-0.03161	-0.03025	-0.02918	-0.02704	-0.01988	-0.01583	-0.02866	-0.04321	-0.05401	-0.06173	-0.06329	-0.05219	-0.04954	-0.05008	-0.04984	-0.04984	-0.05009	-0.05043	-0.05042
-0.075	-0.02951	-0.028	-0.02653	-0.02508	-0.02488	-0.02486	-0.02407	-0.02283	-0.02178	-0.02021	-0.01498	-0.01191	-0.02149	-0.03242	-0.04049	-0.04626	-0.04741	-0.03905	-0.03705	-0.03742	-0.03723	-0.03718	-0.03739	-0.03761	-0.03757
-0.05	-0.01986	-0.01896	-0.01798	-0.01702	-0.01688	-0.01687	-0.01636	-0.0154	-0.01452	-0.01346	-0.01007	-0.008	-0.01441	-0.02169	-0.02707	-0.03092	-0.03163	-0.02603	-0.02468	-0.0249	-0.02478	-0.02468	-0.02485	-0.02496	-0.02494
-0.025	-0.01015	-0.00975	-0.00927	-0.00881	-0.00872	-0.00869	-0.00845	-0.00792	-0.0074	-0.00685	-0.00516	-0.00413	-0.00735	-0.01101	-0.01371	-0.01566	-0.01599	-0.01312	-0.01244	-0.01254	-0.01246	-0.01239	-0.0125	-0.01256	-0.01252
0	-0.00042	-0.00042	-0.00041	-0.00042	-0.00039	-0.00039	-0.00038	-0.00037	-0.00035	-0.00035	-0.0003	-0.00027	-0.00034	-0.00044	-0.00046	-0.00053	-0.00055	-0.00045	-0.00044	-0.00041	-0.00042	-0.00037	-0.00042	-0.00042	-0.00038
0.025	0.00934	0.00898	0.00858	0.00813	0.00806	0.00808	0.00784	0.00729	0.00662	0.00605	0.00459	0.0036	0.00664	0.01008	0.0127	0.01451	0.01477	0.01195	0.01131	0.01144	0.0113	0.01134	0.01127	0.01133	0.01137
0.05	0.01918	0.01844	0.01763	0.01673	0.01655	0.01661	0.01613	0.01499	0.01353	0.01233	0.00944	0.00742	0.01353	0.02049	0.02572	0.02934	0.02981	0.02395	0.02264	0.02286	0.02264	0.02262	0.02259	0.02266	0.02264
0.075	0.02917	0.02804	0.02682	0.02546	0.02514	0.02519	0.02446	0.02278	0.02045	0.01844	0.01425	0.01123	0.02039	0.0308	0.03858	0.04403	0.04459	0.03548	0.03349	0.03383	0.03358	0.03354	0.03348	0.03356	0.0335
0.1	0.03938	0.03776	0.03612	0.03429	0.03379	0.03379	0.0328	0.03062	0.02731	0.02443	0.019	0.01504	0.02716	0.041	0.0513	0.05852	0.05911	0.0465	0.04385	0.04426	0.04394	0.04393	0.04393	0.04408	0.04396
0.125	0.04998	0.04773	0.0456	0.04326	0.04252	0.04243	0.04122	0.0385	0.03416	0.03029	0.02376	0.01883	0.03386	0.05105	0.06386	0.07275	0.07324	0.05698	0.05376	0.05427	0.05392	0.05386	0.05389	0.05415	0.05408
0.15	0.06098	0.05806	0.05536	0.05245	0.05139	0.05116	0.04964	0.04642	0.04104	0.03601	0.02845	0.02262	0.04051	0.06096	0.07622	0.08676	0.08699	0.0669	0.06326	0.06385	0.06353	0.06345	0.06345	0.06375	0.06379
0.175	0.07245	0.06875	0.06544	0.06191	0.06043	0.05996	0.05814	0.05439	0.04797	0.04163	0.03307	0.02639	0.04706	0.07075	0.08836	0.10054	0.10033	0.07632	0.07242	0.07315	0.07287	0.07279	0.0728	0.07315	0.07321
0.2	0.08435	0.07989	0.07591	0.07166	0.06968	0.06886	0.06671	0.06245	0.05497	0.04712	0.03763	0.03014	0.05356	0.08037	0.10027	0.11391	0.1131	0.08519	0.08125	0.08218	0.08199	0.08194	0.08206	0.0824	0.08262
0.225	0.09681	0.09147	0.08679	0.08182	0.07923	0.07794	0.07541	0.07056	0.06204	0.05259	0.04212	0.03381	0.05996	0.08978	0.11189	0.12701	0.12529	0.09353	0.08968	0.09089	0.09085	0.09087	0.09104	0.09156	0.09198
0.25	0.10973	0.10349	0.09808	0.09235	0.08907	0.08715	0.08419	0.07881	0.06924	0.05798	0.04656	0.03753	0.06626	0.09898	0.12325	0.13969	0.13686	0.10127	0.09762	0.09915	0.09931	0.09951	0.09989	0.10062	0.10118
0.275	0.12316	0.11597	0.10973	0.10323	0.09921	0.09653	0.09313	0.08721	0.07658	0.06345	0.05087	0.04123	0.07248	0.10796	0.13423	0.1519	0.14771	0.1083	0.10496	0.10686	0.10725	0.10778	0.10831	0.1093	0.11023
0.3	0.13701	0.12882	0.12182	0.1145	0.10966	0.10612	0.10216	0.09577	0.08404	0.06896	0.05512	0.04488	0.0786	0.11667	0.14482	0.16361	0.15754	0.11444	0.11148	0.1138	0.1146	0.11539	0.11631	0.11768	0.11888
0.325	0.15126	0.14207	0.13425	0.12612	0.12041	0.11593	0.11128	0.10444	0.09169	0.0746	0.05921	0.04853	0.08462	0.1251	0.15498	0.17466	0.16636	0.11956	0.11694	0.1198	0.12096	0.1222	0.1236	0.12543	0.12703
0.35	0.16587	0.15558	0.14701	0.13807	0.1315	0.12593	0.12051	0.11326	0.09958	0.08043	0.06323	0.05216	0.09048	0.13311	0.16456	0.18509	0.17411	0.1237	0.12137	0.12465	0.12638	0.12806	0.12996	0.1323	0.1344
0.375	0.18076	0.16944	0.16009	0.15024	0.14283	0.13615	0.12983	0.12211	0.10768	0.08643	0.06712	0.05574	0.09619	0.14085	0.17356	0.19476	0.18039	0.12693	0.12497	0.12862	0.13073	0.13285	0.13527	0.13817	0.14092
0.4	0.19597	0.18357	0.17339	0.16269	0.15447	0.14658	0.13927	0.13099	0.11587	0.09269	0.07083	0.05927	0.10174	0.14812	0.18191	0.20343	0.18546	0.12991	0.12831	0.13205	0.13435	0.13675	0.1397	0.14307	0.14625
0.425	0.21136	0.19794	0.18694	0.1754	0.1663	0.15728	0.14882	0.13994	0.12429	0.09915	0.07453	0.06278	0.1071	0.15482	0.18941	0.21118	0.18922	0.13381	0.1326	0.136	0.13821	0.14049	0.14354	0.14714	0.15065
0.45	0.22705	0.21252	0.20067	0.18829	0.17828	0.16817	0.15849	0.14886	0.13272	0.10582	0.07811	0.06626	0.11226	0.16092	0.1961	0.21763	0.19196	0.13996	0.13935	0.14192	0.14363	0.14532	0.14796	0.15118	0.15466
0.475	0.24289	0.22727	0.21467	0.20134	0.19044	0.17918	0.16836	0.15789	0.14131	0.11271	0.08166	0.0697	0.11725	0.16636	0.20166	0.22295	0.194	0.14914	0.14919	0.15104	0.15212	0.15286	0.15442	0.15669	0.15936
0.5	0.2589	0.24213	0.22872	0.21463	0.20285	0.19044	0.17842	0.16695	0.1499	0.1198	0.0852	0.0731	0.12197	0.17099	0.20623	0.22698	0.19604	0.16087	0.16165	0.16321	0.16378	0.16373	0.16413	0.16502	0.16644
0.525	0.27515	0.25721	0.24287	0.22796	0.21529	0.20179	0.18861	0.17612	0.1585	0.12695	0.08887	0.07651	0.12636	0.17499	0.20987	0.23002	0.19948	0.17418	0.1759	0.17762	0.17808	0.1775	0.17712	0.17683	0.17695
0.55	0.29142	0.27247	0.25723	0.24142	0.22799	0.21334	0.19906	0.18535	0.16702	0.13419	0.0926	0.07976	0.13045	0.17825	0.21274	0.23246	0.20538	0.18861	0.19142	0.1936	0.19417	0.19335	0.19266	0.19152	0.19064
0.575	0.30789	0.28773	0.27172	0.25506	0.24068	0.22499	0.20963	0.19469	0.17559	0.14164	0.09656	0.08299	0.13416	0.18121	0.21542	0.23495	0.21426	0.20377	0.20769	0.2105	0.21148	0.21071	0.20989	0.20832	0.20682
0.6	0.32441	0.30312	0.28621	0.26857	0.2534	0.23676	0.22032	0.2042	0.18408	0.14901	0.10071	0.08616	0.1376	0.1844	0.21882	0.23883	0.22539	0.21933	0.22439	0.22797	0.22953	0.22906	0.22827	0.22661	0.22485
0.625	0.3411	0.31859	0.30086	0.28226	0.26624	0.24861	0.23127	0.21388	0.1926	0.15648	0.105	0.08926	0.1407	0.18839	0.22408	0.24513	0.23808	0.2352	0.24143	0.24582	0.24813	0.24797	0.24751	0.24591	0.24406
0.65	0.35786	0.33414	0.31547	0.29582	0.27912	0.26057	0.2424	0.22375	0.20106	0.16398	0.10947	0.09225	0.14358	0.19378	0.23146	0.25384	0.25167	0.25127	0.25869	0.26407	0.26695	0.2673	0.26718	0.2658	0.26408
0.675	0.37467	0.34964	0.33009	0.30954	0.29198	0.27278	0.25366	0.23367	0.20966	0.17135	0.11414	0.09513	0.1465	0.20058	0.24043	0.26429	0.26584	0.2675	0.27609	0.28238	0.2861	0.28695	0.28731	0.28621	0.28472
0.7	0.39145	0.36526	0.34473	0.32332	0.30488	0.28494	0.26507	0.24379	0.21817	0.1789	0.11884	0.09795	0.14974	0.20822	0.25048	0.27585	0.28033	0.28384	0.29366	0.30084	0.30527	0.30676	0.30759	0.30688	0.30568
0.725	0.40835	0.38094	0.35931	0.33696	0.31782	0.2972	0.27656	0.25411	0.2269	0.18632	0.12373	0.10062	0.15339	0.21664	0.26126	0.28813	0.29503	0.30019	0.31131	0.31939	0.32455	0.32667	0.32795	0.32779	0.32686
0.75	0.42533	0.39651	0.37395	0.35062	0.33076	0.30952	0.28819	0.26459	0.23561	0.19363	0.12872	0.10326	0.15764	0.22539	0.27244	0.30088	0.3098	0.31678	0.32906	0.33793	0.34395	0.34663	0.34857	0.34871	0.34818
0.775	0.44222	0.41211	0.38853	0.36431	0.3438	0.322	0.29998	0.27513	0.24447	0.20098	0.13364	0.10576	0.16249	0.23423	0.28383	0.31375	0.32458	0.33336	0.34672	0.35655	0.36329	0.36669	0.36908	0.36988	0.36975
0.8	0.45903	0.42772	0.40333	0.37803	0.35694	0.33458	0.31187	0.28579	0.25335	0.20834	0.13875	0.10826	0.1677	0.24339	0.29537	0.3267	0.33941	0.34996	0.36449	0.37531	0.38267	0.38672	0.38963	0.39077	0.39117
0.825	0.47586	0.44308	0.41766	0.39163	0.37002	0.34731	0.3237	0.29649	0.26236	0.21556	0.14381	0.11074	0.17321	0.25257	0.3069	0.3399	0.35434	0.36675	0.38222	0.39383	0.40206	0.40663	0.41003	0.41183	0.41264
0.85	0.49261	0.45836	0.43206	0.40535	0.38322	0.36013	0.33593	0.30729	0.27142	0.2228	0.14897	0.11325	0.17875	0.26186	0.31851	0.35301	0.36908	0.38336	0.3999	0.41245	0.42133	0.42646	0.43045	0.43271	0.43388
0.875	0.50929	0.47373	0.44637	0.4188	0.39645	0.37308	0.34803	0.31798	0.28055	0.22996	0.15411	0.11588	0.1844	0.27107	0.32995	0.36599	0.38393	0.39985	0.41765	0.43095	0.44044	0.4462	0.45081	0.45354	0.45518
0.9	0.52599	0.48894	0.46073	0.43252	0.4098	0.38602	0.36016	0.32888	0.28976	0.23709	0.15931	0.11865	0.1902	0.28032	0.34141	0.37918	0.39877	0.41638	0.43516	0.44945	0.45949	0.46584	0.47092	0.47421	0.47627
0.925	0.5424	0.50405	0.47481	0.44608	0.4232	0.39908	0.37236	0.33985	0.29898	0.24436	0.16453	0.12167	0.19596	0.28945	0.35282	0.39224	0.41368	0.43296	0.45258	0.46769	0.4783	0.48521	0.49081	0.49454	0.49711
0.95	0.55889	0.51908	0.48883	0.45977	0.43665	0.41224	0.38463	0.35092	0.30835	0.25152	0.16969	0.12484	0.20186	0.29864	0.36411	0.40537	0.42847	0.44941	0.47004	0.4857	0.49685	0.50436	0.51052	0.51467	0.51768
0.975	0.57493	0.53383	0.50297	0.47361	0.45048	0.42556	0.397	0.36207	0.31772	0.25884	0.17478	0.1281	0.20772	0.30763	0.37533	0.41846	0.44327	0.46568	0.48714	0.50335	0.51513	0.52309	0.52968	0.53436	0.53767
1	0.59077	0.5485	0.51692	0.48721	0.46402	0.43874	0.40933	0.37321	0.3271	0.26596	0.18003	0.13151	0.21361	0.31662	0.38651	0.43158	0.45809	0.48171	0.50404	0.52098	0.53313	0.54136	0.54855	0.55363	0.55753
1.025	0.60618	0.56283	0.53072	0.50105	0.47792	0.45197	0.42176	0.38434	0.33648	0.27318	0.18525	0.13503	0.21957	0.32557	0.39761	0.44463	0.4728	0.49777	0.52064	0.53813	0.55087	0.55963	0.56713	0.57253	0.57666
1.05	0.62142	0.57714	0.54477	0.51496	0.49177	0.46543	0.43416	0.39564	0.34591	0.28044	0.19038	0.13854	0.22544	0.33436	0.4088	0.45767	0.48735	0.51339	0.53704	0.55521	0.56807	0.57734	0.58505	0.59091	0.59548
1.075	0.63627	0.59117	0.55856	0.52909	0.5057	0.47873	0.44663	0.40674	0.35546	0.28767	0.19541	0.14211	0.23123	0.3431	0.41995	0.47079	0.50154	0.52883	0.55308	0.57175	0.58497	0.5946	0.60269	0.60911	0.61395
1.1	0.65048	0.60508	0.57245	0.54307	0.51944	0.49208	0.45899	0.41796	0.3649	0.29497	0.20055	0.1458	0.23703	0.35177	0.43089	0.48383	0.51562	0.54399	0.56884	0.58812	0.6017	0.6118	0.62	0.62687	0.63205
1.125	0.6643	0.61865	0.58627	0.5573	0.53357	0.50534	0.47147	0.42904	0.37433	0.30221	0.20567	0.14946	0.24282	0.36045	0.44178	0.49686	0.52945	0.55899	0.58413	0.60416	0.61821	0.62857	0.63736	0.64425	0.64991
1.15	0.67751	0.6321	0.60026	0.5716	0.54752	0.51871	0.48387	0.44027	0.38393	0.30947	0.21095	0.15315	0.24859	0.3691	0.45287	0.50995	0.54324	0.57383	0.5997	0.62002	0.63441	0.64524	0.6542	0.35028	0.35146
1.175	0.68989	0.64514	0.61413	0.58582	0.56135	0.53204	0.49632	0.45142	0.39349	0.31677	0.21599	0.1569	0.25424	0.37757	0.46382	0.52274	0.55673	0.58835	0.61495	0.63575	0.65064	0.35359	0.3554	0.35723	0.35851
1.2	0.70173	0.65825	0.62807	0.59993	0.5753	0.54539	0.50878	0.46263	0.40306	0.32404	0.22107	0.16068	0.26002	0.3862	0.4747	0.53566	0.57021	0.60281	0.63017	0.65134	0.35834	0.36038	0.36242	0.36434	0.3657
1.225	0.71323	0.6711	0.64194	0.6141	0.58905	0.55859	0.52109	0.47383	0.41251	0.33143	0.2261	0.16444	0.26559	0.39466	0.48558	0.54851	0.58336	0.6171	0.64514	0.36219	0.36526	0.36755	0.36968	0.3717	0.37322
1.25	0.36872	0.68356	0.65568	0.62796	0.60268	0.57167	0.53345	0.4849	0.42195	0.33852	0.23115	0.16828	0.27123	0.40314	0.49654	0.56111	0.59651	0.63136	0.66003	0.36913	0.37238	0.37489	0.37718	0.37927	0.38095
1.275	0.37609	0.69581	0.66913	0.64147	0.61592	0.58453	0.54555	0.49589	0.43143	0.346	0.23626	0.17209	0.27676	0.41153	0.50741	0.57384	0.60946	0.64552	0.37168	0.37639	0.37983	0.38247	0.38487	0.38714	0.38892
1.3	0.38364	0.37657	0.68244	0.65489	0.62909	0.59739	0.55774	0.50697	0.44088	0.35336	0.24121	0.17594	0.28235	0.41989	0.51817	0.58633	0.62254	0.65977	0.3788	0.38385	0.38748	0.39025	0.3928	0.39518	0.39705
1.325	0.39136	0.38379	0.37771	0.668	0.64201	0.6101	0.56975	0.518	0.45045	0.36064	0.24625	0.1797	0.28779	0.42821	0.52896	0.59885	0.63546	0.3804	0.38618	0.39149	0.39538	0.39832	0.40094	0.40341	0.40537
1.35	0.39932	0.39122	0.38492	0.68076	0.65464	0.6224	0.58162	0.52898	0.45977	0.3679	0.25116	0.18358	0.29315	0.43655	0.53982	0.61112	0.64849	0.38751	0.39375	0.39936	0.40341	0.40648	0.40929	0.4119	0.41392
1.375	0.40742	0.39892	0.39216	0.38368	0.6669	0.63449	0.59352	0.53988	0.4691	0.37504	0.25616	0.18747	0.2986	0.44474	0.55043	0.62317	0.66125	0.39484	0.40158	0.40742	0.41169	0.4149	0.41784	0.42055	0.42273
1.4	0.41573	0.40677	0.39979	0.3908	0.6792	0.64667	0.60515	0.55063	0.47862	0.38241	0.26112	0.19125	0.30392	0.45302	0.56113	0.63531	0.6741	0.40249	0.40952	0.41566	0.42013	0.42353	0.42659	0.42949	0.43176
1.425	0.42418	0.41472	0.40742	0.39812	0.69105	0.65838	0.61666	0.56139	0.48813	0.38958	0.26605	0.19515	0.30932	0.4613	0.5716	0.64719	0.68702	0.41026	0.41769	0.42408	0.42874	0.43237	0.43562	0.43863	0.44096
1.45	0.43286	0.42301	0.41524	0.40556	0.39683	0.6701	0.6278	0.5721	0.49696	0.39675	0.27104	0.19895	0.31463	0.46923	0.58213	0.65881	0.69962	0.41801	0.42594	0.43272	0.43767	0.44144	0.4448	0.44792	0.45048
1.475	0.44179	0.43143	0.42329	0.41319	0.40399	0.68159	0.63905	0.58261	0.50641	0.40402	0.27584	0.20285	0.31994	0.47719	0.59257	0.67036	0.71259	0.42604	0.43449	0.44154	0.44678	0.45068	0.45424	0.45754	0.46021
1.5	0.45084	0.44	0.43151	0.42101	0.41133	0.6931	0.65	0.59308	0.51569	0.41135	0.28072	0.2067	0.32507	0.48537	0.60284	0.68163	0.72513	0.43428	0.44315	0.45062	0.45607	0.46017	0.46386	0.46749	0.4702
1.525	0.46016	0.4488	0.43994	0.42889	0.41887	0.70407	0.66078	0.60347	0.52483	0.41845	0.28551	0.21049	0.33029	0.49344	0.61329	0.69267	0.73773	0.44281	0.45212	0.45984	0.46564	0.46989	0.47385	0.4776	0.48045
1.55	0.46966	0.45771	0.44854	0.43708	0.4265	0.41428	0.6713	0.6138	0.53396	0.42558	0.29046	0.21435	0.33518	0.50159	0.62363	0.70368	0.75019	0.45135	0.46124	0.46935	0.4754	0.47985	0.48404	0.48793	0.49097
1.575	0.47943	0.46694	0.45741	0.4454	0.43429	0.42152	0.68171	0.62399	0.54325	0.43257	0.29527	0.2183	0.34046	0.50926	0.63376	0.71457	0.44857	0.4602	0.47055	0.47903	0.48543	0.49023	0.49454	0.49868	0.50185
1.6	0.48953	0.47638	0.46635	0.45388	0.44226	0.42898	0.69216	0.63374	0.55201	0.43987	0.3002	0.22212	0.34544	0.5171	0.64383	0.72521	0.45649	0.46922	0.48006	0.48899	0.49576	0.5007	0.50531	0.50959	0.51298
1.625	0.49978	0.48603	0.47548	0.46257	0.45043	0.43651	0.70254	0.6436	0.56114	0.44682	0.30507	0.22596	0.35048	0.52492	0.65386	0.73575	0.46471	0.47836	0.48986	0.49916	0.50624	0.51156	0.51638	0.52092	0.5245
1.65	0.51031	0.49581	0.4849	0.47145	0.45872	0.44423	0.71273	0.65352	0.56989	0.45395	0.30986	0.22978	0.35544	0.53276	0.66387	0.74618	0.47309	0.48776	0.49981	0.50965	0.5171	0.5226	0.5277	0.53252	0.53624
1.675	0.52108	0.50603	0.49454	0.4805	0.46722	0.45203	0.72262	0.66303	0.57868	0.46099	0.31472	0.23358	0.36011	0.54061	0.67349	0.75652	0.4817	0.49734	0.51003	0.52044	0.52809	0.53398	0.5394	0.54441	0.54836
1.7	0.53209	0.51637	0.50435	0.4898	0.47585	0.46009	0.44186	0.67238	0.5877	0.468	0.3195	0.23738	0.36501	0.54805	0.68309	0.76671	0.49048	0.50716	0.52045	0.53137	0.53943	0.54565	0.55134	0.55666	0.5608
1.725	0.54345	0.52702	0.51437	0.49929	0.48472	0.4683	0.4492	0.68143	0.59618	0.47485	0.32431	0.24123	0.37015	0.55572	0.69279	0.7768	0.49952	0.51726	0.53126	0.54256	0.55103	0.55775	0.5636	0.56919	0.5735
1.75	0.55496	0.53777	0.52457	0.50895	0.49371	0.47655	0.45683	0.69088	0.60489	0.48176	0.32917	0.2451	0.37488	0.56317	0.70211	0.78711	0.50863	0.52756	0.54217	0.55411	0.56298	0.56992	0.57612	0.58211	0.58651
1.775	0.56679	0.5488	0.53516	0.51884	0.50293	0.48509	0.46457	0.69986	0.61343	0.48869	0.33407	0.24886	0.37975	0.57071	0.71125	0.79745	0.51802	0.53791	0.55333	0.56592	0.57516	0.5825	0.58895	0.5951	0.59984
1.8	0.57862	0.56017	0.5458	0.52882	0.51234	0.49369	0.47244	0.70886	0.62182	0.49557	0.33881	0.2526	0.38437	0.57813	0.72011	0.80773	0.52763	0.54855	0.56473	0.5779	0.58758	0.59539	0.60207	0.6085	0.61351
1.825	0.59079	0.57178	0.55668	0.53907	0.52187	0.5025	0.48033	0.71769	0.63027	0.50228	0.34355	0.25639	0.38918	0.58547	0.72909	0.81798	0.53742	0.55948	0.57635	0.59002	0.60015	0.60835	0.61535	0.62204	0.62727
1.85	0.60314	0.58341	0.56789	0.54948	0.53154	0.51148	0.48844	0.72659	0.63847	0.5092	0.34847	0.26016	0.3939	0.5929	0.73789	0.82795	0.54742	0.57063	0.58816	0.60242	0.61308	0.62152	0.62901	0.63589	0.64132
1.875	0.61533	0.59537	0.57931	0.5602	0.54164	0.52063	0.49676	0.73526	0.64669	0.51599	0.35316	0.264	0.39864	0.6002	0.74682	0.83818	0.55753	0.58189	0.60021	0.61513	0.62607	0.63495	0.64258	0.64989	0.65564
1.9	0.62801	0.60751	0.59083	0.57101	0.55172	0.52997	0.50515	0.47451	0.6547	0.52272	0.35791	0.26772	0.40342	0.60769	0.75521	0.53606	0.56792	0.59328	0.61245	0.62791	0.63949	0.6486	0.65661	0.66415	0.67017
1.925	0.64111	0.62005	0.6026	0.58202	0.56197	0.53943	0.51365	0.48186	0.66273	0.52952	0.36285	0.27146	0.4079	0.61473	0.76355	0.54513	0.57843	0.60492	0.62475	0.64086	0.65296	0.66245	0.67073	0.67849	0.68486
1.95	0.65423	0.63262	0.61448	0.59326	0.57246	0.54907	0.52215	0.48934	0.67057	0.53598	0.36765	0.27525	0.41241	0.62198	0.77212	0.55437	0.58911	0.61657	0.63733	0.65398	0.66664	0.67641	0.68499	0.69305	0.69957
1.975	0.66755	0.64524	0.62647	0.60478	0.58313	0.55894	0.53104	0.49685	0.67866	0.54265	0.37236	0.27903	0.41701	0.62893	0.78017	0.56374	0.59982	0.6286	0.64998	0.66733	0.68052	0.69057	0.69953	0.70782	0.71454
2	0.68094	0.65801	0.63879	0.61622	0.59383	0.56883	0.54004	0.50482	0.6861	0.5492	0.37717	0.28276	0.42153	0.63585	0.78844	0.57313	0.61076	0.64048	0.66283	0.68075	0.69444	0.70482	0.71412	0.72267	0.72965
2.025	0.69457	0.6711	0.65107	0.62796	0.60477	0.57877	0.54925	0.51257	0.69359	0.55586	0.38188	0.28642	0.42618	0.64295	0.79658	0.58264	0.62171	0.65268	0.67572	0.6942	0.70844	0.71912	0.72899	0.73767	0.74483
2.05	0.70808	0.68435	0.66357	0.63982	0.61584	0.58899	0.5585	0.5205	0.7014	0.56216	0.38665	0.29023	0.43067	0.64973	0.80449	0.59218	0.633	0.66495	0.68878	0.708	0.72261	0.73375	0.74366	0.75269	0.76028
2.075	0.72194	0.69753	0.67622	0.6516	0.62709	0.59943	0.56777	0.52859	0.70871	0.56873	0.39152	0.294	0.4352	0.65643	0.81263	0.60191	0.64416	0.67741	0.70189	0.72171	0.7366	0.74844	0.75865	0.76774	0.77562
2.1	0.73583	0.71079	0.68889	0.66363	0.63851	0.60999	0.57705	0.53673	0.71594	0.57495	0.3962	0.29763	0.43935	0.66312	0.8207	0.61188	0.65537	0.68989	0.7152	0.73571	0.75102	0.76316	0.77368	0.78322	0.79114
2.125	0.7498	0.7242	0.70156	0.67572	0.64993	0.62058	0.58665	0.5449	0.72317	0.58134	0.40076	0.30137	0.44391	0.66989	0.82831	0.62173	0.66671	0.70238	0.72845	0.74967	0.76537	0.77806	0.78849	0.79822	0.80664
2.15	0.76377	0.73771	0.71446	0.68804	0.66132	0.63092	0.59627	0.55328	0.7303	0.58783	0.40563	0.30517	0.44844	0.67624	0.83643	0.63158	0.67832	0.71497	0.74188	0.76363	0.77972	0.79284	0.80368	0.81357	0.82216
2.175	0.7778	0.75131	0.72741	0.70022	0.67291	0.64169	0.60577	0.56171	0.73755	0.59411	0.41045	0.30893	0.45301	0.68284	0.84421	0.64159	0.68973	0.72761	0.75516	0.77757	0.79414	0.8074	0.81888	0.82905	0.83781
2.2	0.79189	0.76484	0.74046	0.7126	0.68448	0.65256	0.61567	0.57012	0.74485	0.60036	0.41506	0.31252	0.45725	0.68933	0.85192	0.65191	0.70153	0.74027	0.7686	0.7915	0.80855	0.82232	0.83399	0.84446	0.8534
2.225	0.80606	0.77866	0.75326	0.72483	0.69602	0.66345	0.62561	0.57871	0.75214	0.60654	0.41982	0.3163	0.46152	0.69601	0.5938	0.66202	0.71313	0.75306	0.78217	0.8056	0.82319	0.83708	0.84934	0.85988	0.86906
2.25	0.82022	0.79215	0.76655	0.73733	0.70762	0.67433	0.63543	0.5874	0.75898	0.61269	0.42454	0.32001	0.46539	0.70194	0.60224	0.67228	0.72467	0.76577	0.79556	0.81963	0.83758	0.85198	0.86449	0.87541	0.88463
2.275	0.8341	0.80588	0.77963	0.74986	0.71935	0.68539	0.64559	0.59618	0.76623	0.61879	0.4292	0.32371	0.46955	0.70827	0.61059	0.6825	0.73631	0.77854	0.80902	0.83375	0.85191	0.86691	0.87968	0.89073	0.90037
2.3	0.84843	0.81958	0.79271	0.76244	0.73123	0.6964	0.65567	0.60494	0.54227	0.62491	0.43382	0.32743	0.47371	0.71448	0.61898	0.69288	0.74799	0.79147	0.82268	0.84784	0.86658	0.88179	0.89504	0.90618	0.91609
2.325	0.86265	0.83331	0.80592	0.77489	0.74332	0.70738	0.66583	0.61384	0.54946	0.63097	0.43827	0.33117	0.47782	0.72018	0.62741	0.70298	0.75978	0.80409	0.83617	0.86208	0.88096	0.89667	0.91	0.92164	0.93156
2.35	0.8765	0.84712	0.81899	0.78735	0.75484	0.71834	0.67602	0.62282	0.55657	0.637	0.44329	0.33484	0.48165	0.72645	0.63605	0.71343	0.77149	0.81702	0.84971	0.87614	0.89569	0.91154	0.9252	0.9373	0.94723
2.375	0.89034	0.86081	0.83223	0.79986	0.76711	0.72951	0.68592	0.63176	0.56399	0.64282	0.44781	0.33853	0.48615	0.73255	0.64442	0.72364	0.78327	0.82984	0.86331	0.89016	0.91013	0.92657	0.94056	0.95247	0.96289
2.4	0.90471	0.87443	0.84532	0.81249	0.77882	0.74063	0.69617	0.64075	0.57141	0.64892	0.45247	0.34218	0.49006	0.73827	0.65297	0.7339	0.79491	0.84276	0.87656	0.90406	0.92459	0.94131	0.95569	0.96794	0.97833
2.425	0.91852	0.8881	0.85868	0.82504	0.79052	0.75208	0.70647	0.64964	0.57861	0.65465	0.45704	0.34592	0.49455	0.74413	0.66148	0.74434	0.80675	0.85532	0.89013	0.91821	0.93898	0.9562	0.97068	0.98307	0.99391
2.45	0.93256	0.90174	0.87188	0.8376	0.80207	0.7632	0.71689	0.65874	0.58599	0.66075	0.46172	0.34964	0.49866	0.74954	0.66985	0.75448	0.81854	0.86796	0.90353	0.93229	0.95333	0.97091	0.98568	0.99827	1.00928
2.475	0.94643	0.91525	0.88488	0.85038	0.81388	0.77393	0.72695	0.6678	0.59339	0.66622	0.46635	0.35325	0.50263	0.7554	0.67855	0.76497	0.83022	0.88072	0.9169	0.94616	0.96779	0.98568	1.00052	1.01337	1.02465
2.5	0.96011	0.9285	0.8981	0.86285	0.82602	0.78497	0.73724	0.67701	0.60088	0.67188	0.47116	0.35699	0.50649	0.76081	0.68729	0.77529	0.84196	0.89342	0.93024	0.96037	0.98209	1.00024	1.01544	1.02855	1.03993
2.5	0.9594	0.92838	0.89792	0.86281	0.82594	0.78507	0.73731	0.67681	0.60091	0.67188	0.47095	0.35702	0.50611	0.76072	0.68715	0.77529	0.84205	0.89336	0.93029	0.96011	0.98204	1.00034	1.01538	1.02882	1.0401
2.475	0.94486	0.91452	0.88497	0.85016	0.81394	0.77392	0.72707	0.66778	0.59356	0.66632	0.46637	0.35325	0.50237	0.75525	0.67846	0.765	0.83022	0.8808	0.9168	0.94621	0.96797	0.98591	1.00077	1.01374	1.0251
2.45	0.93029	0.90077	0.87154	0.83762	0.80197	0.76276	0.71682	0.65897	0.58604	0.66056	0.46164	0.34951	0.49815	0.74972	0.66989	0.75452	0.81863	0.86803	0.90358	0.93248	0.95364	0.9713	0.98599	0.99872	1.00983
2.425	0.91578	0.88705	0.85848	0.82512	0.79011	0.7517	0.70676	0.65012	0.57881	0.65483	0.45721	0.34592	0.49415	0.74372	0.66145	0.74413	0.80698	0.85545	0.89008	0.91847	0.93919	0.95671	0.97104	0.98387	0.99444
2.4	0.90151	0.87314	0.84507	0.81233	0.77839	0.74058	0.69653	0.64112	0.57155	0.64893	0.45247	0.34213	0.49022	0.73806	0.65284	0.73398	0.79517	0.84262	0.87661	0.90442	0.92485	0.94197	0.95613	0.96865	0.97936
2.375	0.88686	0.85929	0.8318	0.79976	0.76638	0.72956	0.68654	0.63212	0.56411	0.64306	0.44782	0.33843	0.4859	0.73226	0.64444	0.72348	0.78367	0.82974	0.8633	0.89032	0.91036	0.92732	0.9413	0.95359	0.96386
2.35	0.87278	0.84552	0.81855	0.78712	0.75451	0.71857	0.67628	0.62343	0.55691	0.6372	0.44313	0.33465	0.4818	0.72615	0.63584	0.71319	0.77169	0.81694	0.84988	0.87636	0.89603	0.91254	0.92609	0.93837	0.94846
2.325	0.85846	0.83178	0.80528	0.77472	0.74256	0.70739	0.66616	0.61446	0.54979	0.63096	0.43843	0.33106	0.47772	0.72002	0.62721	0.70282	0.75985	0.80428	0.83628	0.86222	0.8815	0.89785	0.91121	0.92313	0.93301
2.3	0.84388	0.81807	0.7921	0.76197	0.73069	0.69663	0.6561	0.60565	0.54261	0.6249	0.43367	0.32737	0.47342	0.71422	0.61895	0.69256	0.74833	0.79138	0.82258	0.84817	0.86716	0.88291	0.8961	0.90783	0.91745
2.275	0.82985	0.80429	0.7789	0.74952	0.71911	0.68561	0.64624	0.59687	0.53541	0.61884	0.42919	0.32364	0.46954	0.70801	0.61039	0.68215	0.73644	0.7787	0.80916	0.83412	0.85271	0.86802	0.88101	0.89251	0.90206
2.25	0.81543	0.79059	0.76564	0.737	0.70747	0.67477	0.63621	0.58817	0.52827	0.6127	0.4243	0.31996	0.46522	0.70189	0.60208	0.67187	0.72479	0.76591	0.79576	0.82015	0.83813	0.85319	0.86587	0.87696	0.88648
2.225	0.80119	0.77697	0.75277	0.7245	0.69577	0.66382	0.62628	0.57959	0.52115	0.60662	0.41977	0.31619	0.46098	0.69533	0.59347	0.66166	0.71318	0.75315	0.78227	0.806	0.82351	0.83844	0.85092	0.86157	0.87087
2.2	0.78694	0.76323	0.73978	0.71228	0.68425	0.65293	0.61648	0.57126	0.51426	0.60044	0.41515	0.31245	0.4565	0.68885	0.5853	0.65154	0.70157	0.74044	0.76873	0.79201	0.80907	0.82352	0.83569	0.84626	0.85526
2.175	0.77263	0.7496	0.72664	0.69999	0.67263	0.64215	0.60689	0.56279	0.5075	0.59411	0.41042	0.3087	0.45245	0.68254	0.57703	0.64148	0.68998	0.72785	0.75531	0.77799	0.79475	0.80885	0.82059	0.83086	0.83972
2.15	0.75858	0.73605	0.71371	0.68779	0.66105	0.63146	0.59722	0.5544	0.50062	0.58779	0.4056	0.30497	0.44791	0.67623	0.56876	0.63138	0.67833	0.71519	0.74199	0.76397	0.78035	0.79402	0.80549	0.81559	0.82417
2.125	0.7445	0.7227	0.70082	0.67565	0.6497	0.62099	0.5877	0.54615	0.49374	0.58155	0.40095	0.30135	0.44345	0.66958	0.56062	0.62143	0.66693	0.70257	0.72881	0.75001	0.76587	0.7793	0.7906	0.80036	0.80882
2.1	0.73048	0.70931	0.68811	0.66359	0.63838	0.61048	0.57817	0.53789	0.48718	0.57514	0.39618	0.29762	0.43902	0.6632	0.55256	0.61154	0.6555	0.69008	0.71525	0.73615	0.75167	0.76468	0.77565	0.78517	0.79336
2.075	0.71675	0.69602	0.67537	0.65149	0.62705	0.6	0.56873	0.52975	0.48051	0.56873	0.3914	0.29388	0.43458	0.65648	0.54455	0.60182	0.64413	0.67759	0.70212	0.7223	0.73738	0.75006	0.76071	0.77	0.77789
2.05	0.70297	0.68286	0.66282	0.63968	0.61615	0.5899	0.55945	0.52166	0.47392	0.56231	0.38668	0.29017	0.43023	0.64926	0.53662	0.59197	0.63292	0.66523	0.68899	0.70848	0.72319	0.73561	0.74579	0.75481	0.76269
2.025	0.68928	0.66981	0.65039	0.628	0.60514	0.5797	0.55028	0.51387	0.46749	0.55554	0.382	0.28635	0.42576	0.64231	0.5288	0.5824	0.62181	0.65297	0.67599	0.69497	0.70909	0.72107	0.73105	0.73988	0.74739
2	0.67554	0.65683	0.63809	0.61641	0.59434	0.5697	0.54115	0.50616	0.46112	0.54914	0.37713	0.28247	0.42117	0.63524	0.52111	0.57282	0.61071	0.64076	0.66302	0.68136	0.69515	0.70678	0.71629	0.72487	0.73222
1.975	0.66218	0.64394	0.62575	0.60487	0.58352	0.55976	0.53236	0.49834	0.45485	0.5425	0.37249	0.27885	0.41659	0.62813	0.51349	0.56338	0.59974	0.62867	0.65029	0.66783	0.68123	0.69233	0.70189	0.71015	0.71718
1.95	0.64888	0.63136	0.61376	0.59344	0.57293	0.55014	0.52362	0.49068	0.44866	0.53583	0.36757	0.27501	0.41202	0.62154	0.50608	0.55417	0.58902	0.61679	0.63752	0.65466	0.66744	0.67825	0.68731	0.69527	0.70222
1.925	0.63577	0.61889	0.60179	0.58242	0.56251	0.54044	0.51495	0.4831	0.44256	0.52948	0.36286	0.27123	0.40742	0.61428	0.49877	0.54506	0.57838	0.60503	0.62499	0.64148	0.65371	0.6642	0.67307	0.68071	0.68735
1.9	0.62294	0.60658	0.59006	0.5713	0.55227	0.53102	0.50645	0.47574	0.43638	0.52266	0.35812	0.26751	0.40271	0.60714	0.49154	0.53609	0.56802	0.59338	0.61265	0.62844	0.64041	0.65029	0.6589	0.66629	0.67261
1.875	0.61019	0.59447	0.57852	0.56041	0.54219	0.52158	0.49802	0.46848	0.43046	0.51599	0.35326	0.26372	0.39817	0.59986	0.48438	0.52729	0.55762	0.58189	0.60046	0.61564	0.62705	0.63666	0.64495	0.65206	0.65812
1.85	0.59759	0.58249	0.56726	0.54973	0.53224	0.51243	0.48981	0.46122	0.42455	0.50923	0.34808	0.25995	0.39341	0.59255	0.47755	0.51859	0.54751	0.57072	0.58843	0.60311	0.61397	0.62318	0.63115	0.6381	0.64384
1.825	0.5853	0.5708	0.5561	0.53936	0.52263	0.50334	0.48157	0.45407	0.41877	0.50239	0.34346	0.25606	0.38886	0.58527	0.47087	0.51003	0.53753	0.55966	0.57661	0.59071	0.60117	0.60998	0.61766	0.62422	0.62976
1.8	0.57318	0.55946	0.54512	0.52904	0.51302	0.49448	0.47361	0.44711	0.41305	0.49567	0.33864	0.25232	0.38394	0.57772	0.46416	0.50175	0.52774	0.54871	0.56503	0.57841	0.58837	0.59697	0.6042	0.61052	0.61602
1.775	0.56137	0.54815	0.53459	0.51898	0.50352	0.48593	0.46584	0.44029	0.4075	0.48897	0.33414	0.24862	0.3791	0.57034	0.45769	0.49361	0.51813	0.53799	0.55365	0.56644	0.57607	0.58416	0.59118	0.5972	0.60234
1.75	0.54978	0.53708	0.52406	0.50909	0.49437	0.47746	0.4581	0.43361	0.40197	0.48197	0.32911	0.24471	0.37444	0.56275	0.45129	0.48567	0.5088	0.5276	0.54247	0.55471	0.56383	0.57165	0.57825	0.58405	0.58901
1.725	0.5384	0.52635	0.51385	0.49953	0.48539	0.4691	0.45052	0.42695	0.3965	0.47531	0.32428	0.24087	0.36951	0.55533	0.44523	0.47795	0.49965	0.51736	0.53147	0.54325	0.55193	0.55941	0.5658	0.57124	0.5759
1.7	0.52733	0.51585	0.50385	0.49018	0.47655	0.46096	0.44309	0.42043	0.39124	0.46818	0.31939	0.23704	0.36466	0.54757	0.4393	0.47044	0.49061	0.50734	0.5208	0.53204	0.54033	0.54752	0.55351	0.5587	0.56324
1.675	0.51653	0.50559	0.49405	0.48097	0.46783	0.45296	0.43578	0.41404	0.38612	0.46105	0.31475	0.23326	0.3597	0.53987	0.43362	0.46304	0.48187	0.49757	0.51042	0.52105	0.52897	0.53576	0.54147	0.54645	0.5508
1.65	0.50603	0.49562	0.48448	0.47196	0.45938	0.4451	0.42867	0.40776	0.3811	0.45405	0.30994	0.2295	0.35485	0.53204	0.42813	0.45596	0.47329	0.4879	0.50021	0.51039	0.51787	0.52429	0.52982	0.53452	0.5387
1.625	0.49579	0.4858	0.4752	0.46309	0.45111	0.43735	0.42153	0.40157	0.37617	0.44699	0.305	0.22563	0.34976	0.52441	0.42301	0.44906	0.46491	0.47859	0.49021	0.5	0.50707	0.51316	0.51849	0.52291	0.52682
1.6	0.48576	0.47626	0.46609	0.45444	0.4431	0.42987	0.4147	0.3956	0.37153	0.44008	0.30036	0.22183	0.34478	0.51659	0.4181	0.44245	0.45681	0.46943	0.48045	0.48979	0.49655	0.50235	0.50739	0.51162	0.51533
1.575	0.47592	0.46691	0.45714	0.44596	0.43496	0.42245	0.40798	0.38966	0.367	0.43288	0.29543	0.21789	0.33965	0.50878	0.41349	0.43605	0.44887	0.46046	0.471	0.47981	0.48628	0.49184	0.49651	0.50059	0.50413
1.55	0.46653	0.45778	0.44847	0.43779	0.4272	0.41519	0.40129	0.38388	0.3627	0.42574	0.29036	0.21417	0.33458	0.50072	0.40935	0.42994	0.44119	0.45174	0.46175	0.47016	0.47624	0.48153	0.48606	0.48997	0.49326
1.525	0.4572	0.44891	0.43999	0.42974	0.41964	0.40807	0.39478	0.37832	0.35867	0.41849	0.28554	0.2103	0.32955	0.49285	0.40566	0.4242	0.43364	0.44318	0.45271	0.46074	0.4665	0.47157	0.47588	0.47957	0.48274
1.5	0.44814	0.44019	0.43163	0.42182	0.41212	0.40115	0.38845	0.37288	0.355	0.41142	0.2806	0.2064	0.32425	0.48465	0.4027	0.41872	0.42631	0.43483	0.44385	0.45151	0.45705	0.46184	0.46597	0.46943	0.47241
1.475	0.43928	0.43173	0.4235	0.41405	0.40484	0.39427	0.38224	0.36759	0.35165	0.40422	0.27575	0.20257	0.31913	0.47671	0.59316	0.41357	0.41927	0.42664	0.43523	0.44252	0.44776	0.45238	0.45632	0.45958	0.46245
1.45	0.43069	0.4234	0.41553	0.40651	0.3977	0.38761	0.37624	0.36253	0.34898	0.39713	0.27089	0.19874	0.31387	0.46864	0.5828	0.40892	0.41232	0.41865	0.42675	0.43376	0.43879	0.44319	0.44692	0.45	0.45277
1.425	0.42228	0.41532	0.40779	0.39912	0.39069	0.38105	0.3704	0.35767	0.4893	0.38982	0.26597	0.19494	0.30874	0.46053	0.57212	0.40472	0.40573	0.41086	0.41855	0.42516	0.43002	0.43413	0.43771	0.44068	0.44325
1.4	0.41402	0.40745	0.40015	0.39196	0.38387	0.37474	0.36466	0.35303	0.48007	0.38271	0.26114	0.19106	0.30339	0.45231	0.5614	0.40116	0.3994	0.40318	0.41051	0.41681	0.42143	0.42539	0.42883	0.43162	0.43412
1.375	0.40605	0.39977	0.39279	0.38486	0.37722	0.36861	0.35917	0.34874	0.47051	0.37547	0.25614	0.1872	0.29806	0.44414	0.55069	0.39849	0.39329	0.39576	0.40266	0.40869	0.41307	0.41693	0.42011	0.42275	0.42514
1.35	0.39824	0.3922	0.38553	0.378	0.37074	0.3626	0.35384	0.34487	0.46119	0.36826	0.25121	0.18339	0.29258	0.43592	0.53978	0.61308	0.38742	0.38849	0.39501	0.40075	0.40495	0.40861	0.41166	0.41413	0.41646
1.325	0.39065	0.38491	0.37847	0.37135	0.3644	0.35681	0.34885	0.34141	0.45159	0.36083	0.24626	0.17961	0.28711	0.42757	0.52931	0.60024	0.38193	0.38142	0.38755	0.39304	0.39698	0.40046	0.40342	0.40576	0.40799
1.3	0.38323	0.37779	0.37166	0.36482	0.35829	0.35128	0.34409	0.3386	0.44221	0.35349	0.24128	0.1758	0.28161	0.41921	0.51838	0.58751	0.37677	0.37455	0.38029	0.38549	0.38928	0.39258	0.3954	0.3976	0.39974
1.275	0.37606	0.37087	0.36505	0.35852	0.35243	0.34593	0.33969	0.49866	0.43265	0.34626	0.23624	0.17188	0.27612	0.41085	0.50764	0.57448	0.37205	0.36794	0.37322	0.37818	0.38175	0.38493	0.38755	0.3897	0.39175
1.25	0.36907	0.36417	0.35866	0.35243	0.34677	0.34089	0.3357	0.48762	0.42294	0.33893	0.23123	0.1681	0.27054	0.40249	0.49669	0.56151	0.36788	0.36147	0.36634	0.37109	0.37449	0.37749	0.37996	0.38204	0.38393
1.225	0.36231	0.35767	0.35249	0.34659	0.34138	0.33619	0.33223	0.47651	0.4135	0.33164	0.22612	0.16432	0.2649	0.39411	0.48566	0.54857	0.36433	0.35527	0.35976	0.36425	0.36742	0.37024	0.37264	0.37461	0.37643
1.2	0.35579	0.35144	0.34657	0.341	0.33626	0.33188	0.32954	0.46519	0.40403	0.32439	0.22114	0.16054	0.25935	0.38565	0.47468	0.53556	0.36176	0.34934	0.35343	0.35763	0.36061	0.36331	0.36552	0.36742	0.36918
1.175	0.34953	0.34545	0.34092	0.33577	0.33156	0.32801	0.50103	0.45399	0.39444	0.31706	0.21609	0.15673	0.25374	0.37714	0.46372	0.52255	0.56162	0.34365	0.34732	0.35127	0.35405	0.3566	0.35872	0.3605	0.36207
1.15	0.34357	0.33978	0.3356	0.33093	0.32726	0.32482	0.48846	0.44268	0.38485	0.30976	0.21094	0.15295	0.248	0.36852	0.45285	0.50958	0.5478	0.33835	0.34144	0.3451	0.34771	0.35011	0.35218	0.35379	0.35534
1.125	0.33794	0.33457	0.3307	0.32652	0.32349	0.51021	0.47582	0.43147	0.37534	0.30254	0.2059	0.14925	0.24222	0.36	0.4418	0.49626	0.53334	0.33347	0.33586	0.3393	0.34173	0.34397	0.34589	0.34742	0.34882
1.1	0.33274	0.3297	0.32628	0.32266	0.32046	0.49654	0.46335	0.4201	0.3658	0.29522	0.20078	0.14555	0.23648	0.3512	0.43077	0.48332	0.51891	0.32902	0.33079	0.33389	0.33615	0.33817	0.34003	0.34132	0.34269
1.075	0.32792	0.32532	0.32246	0.3195	0.51045	0.48304	0.4508	0.40888	0.35637	0.28772	0.19561	0.14192	0.23069	0.34251	0.41964	0.4701	0.50416	0.3252	0.32616	0.32894	0.33096	0.33279	0.33444	0.33569	0.33689
1.05	0.32381	0.32159	0.31941	0.5193	0.4964	0.46971	0.43828	0.39769	0.34687	0.28043	0.19042	0.13833	0.22486	0.33377	0.40858	0.45696	0.48926	0.32224	0.32209	0.32444	0.32622	0.32788	0.32933	0.33048	0.3316
1.025	0.32042	0.49386	0.53303	0.50516	0.48228	0.45616	0.42571	0.38641	0.33733	0.27321	0.18525	0.13471	0.21899	0.32487	0.39746	0.44375	0.47436	0.50195	0.3188	0.32068	0.32207	0.32359	0.32482	0.32584	0.32682
1	0.57838	0.54767	0.51893	0.4912	0.46843	0.44281	0.41315	0.37518	0.32778	0.26594	0.18007	0.13128	0.21307	0.31593	0.38627	0.43058	0.45945	0.4856	0.50886	0.31769	0.31873	0.31998	0.32094	0.32178	0.32259
0.975	0.56253	0.53295	0.50478	0.47721	0.45461	0.42958	0.40072	0.36396	0.3184	0.25883	0.17492	0.12794	0.20715	0.30696	0.37507	0.41734	0.44442	0.46905	0.49146	0.50902	0.52145	0.31729	0.31813	0.31869	0.3192
0.95	0.54678	0.51804	0.49071	0.46341	0.44089	0.41616	0.38819	0.35274	0.30889	0.25152	0.16974	0.12465	0.20126	0.29798	0.36383	0.40412	0.42941	0.45243	0.474	0.49068	0.50243	0.51144	0.51764	0.52208	0.52513
0.925	0.5308	0.50317	0.47652	0.44952	0.42724	0.40309	0.37572	0.34157	0.29951	0.2444	0.16455	0.1215	0.19544	0.28883	0.35253	0.39076	0.4142	0.4358	0.4565	0.47229	0.48322	0.49165	0.49723	0.50132	0.50392
0.9	0.51468	0.48816	0.46216	0.43574	0.41368	0.38984	0.36335	0.33062	0.29016	0.23721	0.15928	0.11847	0.18972	0.27976	0.34121	0.37755	0.39917	0.41918	0.43873	0.45374	0.46409	0.47175	0.4768	0.48053	0.48252
0.875	0.49837	0.47294	0.44786	0.42214	0.40026	0.37673	0.35094	0.3196	0.281	0.23	0.15426	0.11568	0.18393	0.27055	0.32965	0.36431	0.384	0.40245	0.42098	0.43499	0.44469	0.45162	0.45631	0.45933	0.46089
0.85	0.48211	0.45756	0.43345	0.40837	0.38686	0.36369	0.33866	0.30864	0.27185	0.22272	0.14898	0.11301	0.17822	0.2612	0.31823	0.35107	0.36897	0.38559	0.40309	0.41635	0.42513	0.43149	0.43564	0.43821	0.43929
0.825	0.46558	0.44227	0.41895	0.39466	0.37355	0.35082	0.32653	0.29766	0.26269	0.21541	0.14384	0.11048	0.17258	0.25202	0.30666	0.33791	0.354	0.36885	0.38514	0.39753	0.40562	0.41136	0.41482	0.41697	0.41765
0.8	0.44912	0.4268	0.40443	0.38095	0.36024	0.33799	0.31442	0.28692	0.25375	0.20813	0.13878	0.10799	0.16713	0.24286	0.29507	0.32474	0.33895	0.35207	0.36734	0.3787	0.38605	0.39111	0.394	0.39568	0.39585
0.775	0.43265	0.41127	0.38974	0.36728	0.34707	0.3252	0.30243	0.27611	0.24473	0.20087	0.13367	0.10555	0.16195	0.23379	0.28362	0.3117	0.32401	0.33526	0.34951	0.3599	0.36644	0.37096	0.3733	0.37432	0.37418
0.75	0.41626	0.39582	0.37516	0.35341	0.33395	0.31257	0.29053	0.26551	0.23588	0.19349	0.12875	0.10306	0.15708	0.22486	0.27219	0.29874	0.30912	0.31852	0.3316	0.3411	0.34692	0.35064	0.35241	0.35305	0.35249
0.725	0.3997	0.38031	0.36041	0.33968	0.32078	0.30002	0.27865	0.25501	0.22717	0.18611	0.12376	0.10049	0.15283	0.21604	0.26105	0.28603	0.29426	0.30187	0.31379	0.32233	0.32733	0.33053	0.33166	0.33184	0.33087
0.7	0.38322	0.36477	0.34586	0.32585	0.30783	0.28758	0.26702	0.24462	0.21843	0.17872	0.11895	0.09777	0.14914	0.20782	0.25026	0.27367	0.27946	0.28534	0.2961	0.30353	0.30788	0.31036	0.31098	0.31071	0.30946
0.675	0.3668	0.34921	0.3311	0.312	0.29483	0.2753	0.25542	0.23441	0.20983	0.17133	0.11414	0.09498	0.14599	0.20009	0.24014	0.26191	0.26482	0.26887	0.27836	0.28493	0.28856	0.29031	0.29053	0.28985	0.28822
0.65	0.3504	0.33376	0.31645	0.29815	0.28169	0.26288	0.24402	0.22427	0.20124	0.16392	0.10946	0.09207	0.14307	0.19325	0.23099	0.25113	0.25039	0.25262	0.26075	0.26645	0.26932	0.27049	0.27022	0.26917	0.26732
0.625	0.33411	0.31831	0.30175	0.28443	0.26877	0.25073	0.2328	0.21444	0.19272	0.15639	0.10496	0.08904	0.14014	0.18779	0.22361	0.24175	0.23626	0.23638	0.24338	0.24815	0.25033	0.25085	0.25026	0.24896	0.24705
0.6	0.31783	0.30278	0.28722	0.27079	0.25591	0.23865	0.22166	0.20469	0.18419	0.14899	0.10066	0.086	0.13709	0.18372	0.21814	0.2346	0.22289	0.22044	0.2263	0.23008	0.23159	0.23174	0.23087	0.22947	0.22761
0.575	0.30166	0.28752	0.27268	0.25703	0.24304	0.22674	0.21079	0.19508	0.1757	0.14158	0.09655	0.08285	0.13364	0.18059	0.21476	0.22996	0.21067	0.20484	0.2095	0.21248	0.21342	0.21331	0.21232	0.21095	0.20944
0.55	0.28562	0.27224	0.25826	0.24341	0.23022	0.21489	0.20001	0.18558	0.16711	0.13419	0.09263	0.07966	0.12992	0.1776	0.21203	0.22721	0.20038	0.18965	0.19322	0.19546	0.19609	0.19588	0.19498	0.19399	0.19309
0.525	0.26964	0.25717	0.24387	0.22989	0.21738	0.20314	0.18939	0.17628	0.15855	0.1269	0.08888	0.07638	0.12587	0.17431	0.20928	0.22508	0.19271	0.17521	0.17767	0.17947	0.18002	0.17997	0.17952	0.17924	0.1794
0.5	0.25394	0.24212	0.22965	0.21646	0.20476	0.1915	0.17906	0.16716	0.14998	0.11968	0.08521	0.07296	0.1215	0.17037	0.20567	0.22228	0.18797	0.16193	0.16352	0.16515	0.16584	0.16628	0.16671	0.16752	0.1691
0.475	0.23829	0.22729	0.2156	0.20327	0.1923	0.18006	0.16879	0.15802	0.14137	0.11261	0.08165	0.06957	0.11679	0.16565	0.20113	0.21859	0.18541	0.15055	0.15135	0.1532	0.15445	0.15571	0.15727	0.15934	0.16236
0.45	0.22292	0.21269	0.2017	0.19013	0.17998	0.1688	0.15878	0.149	0.13278	0.10567	0.07815	0.06612	0.1119	0.16031	0.19558	0.21388	0.18347	0.14188	0.14206	0.14453	0.14644	0.1487	0.15118	0.15417	0.1579
0.425	0.2077	0.1983	0.18803	0.17715	0.16782	0.1577	0.14893	0.13999	0.12434	0.09899	0.07455	0.06265	0.10672	0.15423	0.18901	0.20796	0.18119	0.13636	0.13613	0.13908	0.1415	0.1443	0.14712	0.15033	0.15413
0.4	0.19281	0.18411	0.17456	0.16445	0.15588	0.14682	0.13923	0.13104	0.11592	0.09249	0.07088	0.05914	0.10135	0.14756	0.18159	0.20073	0.17798	0.13291	0.13236	0.13559	0.13804	0.14078	0.14349	0.14639	0.14998
0.375	0.17815	0.17018	0.16137	0.15201	0.14418	0.13617	0.12974	0.12207	0.10767	0.08628	0.0671	0.05561	0.09577	0.14033	0.17326	0.1924	0.17366	0.13021	0.12938	0.13246	0.13465	0.13701	0.13935	0.14175	0.1448
0.35	0.16383	0.15658	0.14846	0.13987	0.13275	0.12583	0.12039	0.11318	0.09961	0.08026	0.06323	0.05203	0.09015	0.13267	0.16423	0.18312	0.16804	0.12715	0.12606	0.12881	0.13053	0.13246	0.13425	0.13616	0.1386
0.325	0.14985	0.14334	0.13592	0.12807	0.12164	0.11562	0.11113	0.1044	0.09175	0.07447	0.05921	0.0484	0.08429	0.12466	0.15465	0.17296	0.16119	0.12322	0.12182	0.12416	0.12546	0.12684	0.12812	0.12954	0.13146
0.3	0.13621	0.13042	0.12367	0.11657	0.11082	0.10574	0.10197	0.09572	0.08406	0.06883	0.05514	0.04479	0.07831	0.11629	0.14453	0.16211	0.15309	0.11828	0.11667	0.11857	0.1194	0.12033	0.12122	0.12212	0.12373
0.275	0.12306	0.11791	0.11182	0.10539	0.10034	0.09609	0.09292	0.08719	0.0766	0.06335	0.05088	0.04114	0.07226	0.10764	0.13394	0.15061	0.14377	0.11234	0.1105	0.11201	0.11252	0.11308	0.11374	0.11419	0.11541
0.25	0.1103	0.1058	0.10038	0.0946	0.09013	0.08668	0.08397	0.07881	0.06929	0.05789	0.04656	0.03745	0.06608	0.09868	0.12295	0.13853	0.13362	0.10552	0.1035	0.10467	0.10488	0.10528	0.10567	0.10586	0.10687
0.225	0.09802	0.0941	0.08932	0.08413	0.08029	0.07745	0.07522	0.07058	0.06211	0.05249	0.04217	0.03376	0.05981	0.08945	0.11168	0.12606	0.12263	0.09793	0.09585	0.09678	0.09683	0.09705	0.09734	0.09733	0.09807
0.2	0.08614	0.08277	0.07855	0.07401	0.07072	0.0684	0.06653	0.06245	0.05506	0.04707	0.03766	0.03005	0.0534	0.08011	0.10013	0.11308	0.11086	0.08959	0.08764	0.08836	0.08831	0.08846	0.08863	0.08853	0.08919
0.175	0.07466	0.07182	0.06812	0.06416	0.06138	0.05951	0.058	0.0544	0.04803	0.04158	0.03307	0.02632	0.04692	0.07051	0.08822	0.09981	0.09846	0.08057	0.07885	0.07948	0.07942	0.07957	0.07967	0.07952	0.08003
0.15	0.06352	0.06112	0.05793	0.05454	0.05225	0.05079	0.04953	0.04641	0.04112	0.03597	0.02844	0.02257	0.04035	0.06075	0.0761	0.08618	0.08548	0.07085	0.06944	0.07003	0.07001	0.07022	0.07029	0.07019	0.07066
0.125	0.05258	0.05063	0.04794	0.04511	0.04323	0.04215	0.04112	0.03849	0.03424	0.03027	0.02373	0.01881	0.03375	0.05088	0.06375	0.07226	0.07206	0.06049	0.05939	0.05998	0.06003	0.0603	0.06037	0.06025	0.06055
0.1	0.04181	0.04029	0.0381	0.03582	0.03435	0.03355	0.03275	0.03062	0.02735	0.02441	0.01899	0.01502	0.02706	0.04085	0.05121	0.05812	0.05821	0.0494	0.04867	0.04924	0.04936	0.04957	0.04966	0.04955	0.04973
0.075	0.0312	0.03003	0.02838	0.02666	0.02559	0.02501	0.02439	0.02279	0.02047	0.01844	0.01422	0.0112	0.0203	0.03071	0.0385	0.04376	0.04397	0.03772	0.03729	0.03773	0.03789	0.03808	0.03816	0.03807	0.03823
0.05	0.02063	0.01982	0.01873	0.01755	0.01686	0.0165	0.0161	0.01499	0.01356	0.01232	0.00939	0.0074	0.01347	0.02043	0.02567	0.02918	0.0294	0.02544	0.02524	0.02556	0.02568	0.02584	0.0259	0.02587	0.02602
0.025	0.01007	0.00968	0.00912	0.00853	0.00819	0.00804	0.00782	0.00727	0.00665	0.00606	0.00456	0.00357	0.00659	0.01004	0.01263	0.01442	0.01458	0.01267	0.01262	0.01277	0.01285	0.01299	0.01299	0.01303	0.01312
0	-0.00042	-0.0004	-0.00039	-0.0004	-0.00039	-0.00038	-0.0004	-0.0004	-0.00034	-0.00033	-0.00031	-0.00029	-0.00035	-0.00042	-0.00048	-0.00051	-0.00049	-0.00046	-0.00043	-0.00049	-0.00047	-0.00042	-0.00046	-0.00044	-0.00043
-0.025	-0.01088	-0.0104	-0.00975	-0.00916	-0.00887	-0.00868	-0.00845	-0.00797	-0.00739	-0.00685	-0.00519	-0.00415	-0.00732	-0.01096	-0.01371	-0.01557	-0.01576	-0.01388	-0.01379	-0.01406	-0.01415	-0.01424	-0.01435	-0.01435	-0.01451
-0.05	-0.02115	-0.02026	-0.01899	-0.01775	-0.01718	-0.01684	-0.01636	-0.01548	-0.01452	-0.01345	-0.01007	-0.00803	-0.01437	-0.02159	-0.02706	-0.03073	-0.03122	-0.0275	-0.02735	-0.02788	-0.02814	-0.02835	-0.02858	-0.02863	-0.0289
-0.075	-0.03129	-0.0299	-0.02797	-0.02615	-0.02529	-0.02478	-0.02409	-0.0229	-0.02178	-0.02019	-0.01498	-0.01188	-0.02143	-0.03228	-0.04047	-0.04603	-0.04678	-0.04127	-0.04105	-0.04186	-0.04226	-0.04268	-0.04301	-0.04313	-0.04351
-0.1	-0.04116	-0.03927	-0.03672	-0.03428	-0.03315	-0.03244	-0.0316	-0.03032	-0.02921	-0.02701	-0.01991	-0.01582	-0.02858	-0.04306	-0.05394	-0.06136	-0.06248	-0.05515	-0.0549	-0.05592	-0.05647	-0.05706	-0.05746	-0.05766	-0.05823
-0.125	-0.05078	-0.04829	-0.04514	-0.04211	-0.0407	-0.03984	-0.03899	-0.03784	-0.03681	-0.03393	-0.02486	-0.0197	-0.03574	-0.05389	-0.06753	-0.0768	-0.0783	-0.06906	-0.0687	-0.07004	-0.07071	-0.07146	-0.07193	-0.07228	-0.07291
-0.15	-0.05994	-0.05686	-0.05319	-0.0496	-0.04792	-0.04698	-0.0463	-0.04548	-0.04461	-0.04092	-0.02979	-0.02366	-0.04293	-0.06472	-0.08107	-0.09224	-0.09412	-0.08291	-0.08249	-0.08407	-0.08488	-0.08575	-0.08634	-0.08677	-0.08755
-0.175	-0.06861	-0.06491	-0.06076	-0.05669	-0.0548	-0.054	-0.05372	-0.05344	-0.05263	-0.04803	-0.03473	-0.0276	-0.05018	-0.0756	-0.09472	-0.10776	-0.11012	-0.09675	-0.09613	-0.09799	-0.09895	-0.09992	-0.10062	-0.10119	-0.10201
-0.2	-0.07677	-0.07237	-0.06771	-0.06342	-0.06148	-0.06102	-0.0614	-0.06178	-0.0608	-0.05515	-0.03968	-0.03154	-0.05741	-0.08651	-0.10836	-0.12324	-0.12605	-0.11046	-0.10966	-0.11172	-0.11288	-0.11397	-0.11475	-0.11542	-0.11639
-0.225	-0.08428	-0.07924	-0.07417	-0.06985	-0.06817	-0.06837	-0.06961	-0.07047	-0.06923	-0.06231	-0.04462	-0.03551	-0.06471	-0.09747	-0.12205	-0.13868	-0.14205	-0.12414	-0.12315	-0.12544	-0.1267	-0.12799	-0.12884	-0.12959	-0.13069
-0.25	-0.09116	-0.08554	-0.08018	-0.0763	-0.07534	-0.07647	-0.07847	-0.07961	-0.07786	-0.06955	-0.04956	-0.03949	-0.07202	-0.10841	-0.13571	-0.1542	-0.1581	-0.13765	-0.13655	-0.13905	-0.14045	-0.14193	-0.1429	-0.14379	-0.14499
-0.275	-0.09742	-0.09143	-0.0861	-0.08327	-0.08341	-0.08545	-0.08803	-0.08918	-0.08665	-0.0768	-0.0545	-0.04354	-0.07936	-0.11939	-0.14938	-0.16957	-0.17413	-0.15115	-0.14991	-0.15274	-0.1543	-0.15597	-0.15709	-0.15813	-0.15941
-0.3	-0.10324	-0.09738	-0.09265	-0.09134	-0.09269	-0.09537	-0.09818	-0.09905	-0.09555	-0.08415	-0.05941	-0.04758	-0.08674	-0.13033	-0.16295	-0.18487	-0.19011	-0.16459	-0.1633	-0.16645	-0.1683	-0.1701	-0.17147	-0.17264	-0.17404
-0.325	-0.10914	-0.10405	-0.10056	-0.1009	-0.1032	-0.10615	-0.10882	-0.10921	-0.10463	-0.09144	-0.06436	-0.05163	-0.09416	-0.14132	-0.17658	-0.20013	-0.20601	-0.17798	-0.17682	-0.18033	-0.18244	-0.18456	-0.18599	-0.1873	-0.18888
-0.35	-0.11585	-0.1123	-0.11014	-0.11189	-0.11467	-0.11756	-0.11994	-0.1196	-0.1138	-0.09881	-0.06921	-0.05565	-0.10155	-0.15224	-0.19001	-0.21524	-0.22182	-0.19143	-0.1905	-0.19443	-0.19688	-0.19914	-0.20086	-0.20232	-0.20407
-0.375	-0.12435	-0.12255	-0.12145	-0.12404	-0.12687	-0.12945	-0.13134	-0.13013	-0.12309	-0.10617	-0.07414	-0.05972	-0.10891	-0.16321	-0.2034	-0.23013	-0.23758	-0.20492	-0.2044	-0.20875	-0.21151	-0.2141	-0.21599	-0.21762	-0.21962
-0.4	-0.13518	-0.13469	-0.13408	-0.13696	-0.13961	-0.14171	-0.143	-0.14087	-0.13246	-0.11363	-0.07901	-0.06379	-0.11632	-0.17408	-0.21678	-0.11603	-0.25331	-0.21849	-0.21849	-0.2233	-0.22635	-0.22926	-0.23145	-0.23322	-0.23534
-0.425	-0.14812	-0.14826	-0.14762	-0.15052	-0.15272	-0.15407	-0.15478	-0.15168	-0.14183	-0.12102	-0.08389	-0.06784	-0.12363	-0.18496	-0.10989	-0.12214	-0.26863	-0.23217	-0.23281	-0.23813	-0.24154	-0.24475	-0.2472	-0.24924	-0.25151
-0.45	-0.16272	-0.16293	-0.1619	-0.16446	-0.16605	-0.16669	-0.16662	-0.16262	-0.15132	-0.12845	-0.08875	-0.07193	-0.13114	-0.19584	-0.11611	-0.12856	-0.28365	-0.24593	-0.24737	-0.25321	-0.25695	-0.2605	-0.26317	-0.26539	-0.2679
-0.475	-0.17845	-0.17826	-0.17664	-0.17867	-0.17954	-0.17939	-0.1786	-0.17354	-0.16084	-0.13591	-0.09355	-0.07604	-0.13862	-0.20668	-0.12258	-0.13506	-0.29825	-0.25978	-0.26211	-0.26845	-0.27266	-0.27646	-0.2795	-0.28184	-0.28451
-0.5	-0.19493	-0.19404	-0.19158	-0.19307	-0.19318	-0.19206	-0.19046	-0.18456	-0.17042	-0.14337	-0.09837	-0.08022	-0.14614	-0.21743	-0.12911	-0.14156	-0.3122	-0.27382	-0.27697	-0.28396	-0.28843	-0.29268	-0.29592	-0.29856	-0.30135
-0.525	-0.21194	-0.21013	-0.20679	-0.20757	-0.20688	-0.20488	-0.2025	-0.19565	-0.17992	-0.15081	-0.10324	-0.08435	-0.15361	-0.22816	-0.13563	-0.14786	-0.32527	-0.28792	-0.29207	-0.29959	-0.3045	-0.30908	-0.31259	-0.31551	-0.31852
-0.55	-0.22924	-0.22642	-0.2221	-0.22225	-0.22072	-0.21766	-0.2145	-0.20667	-0.18956	-0.15822	-0.10797	-0.08852	-0.16111	-0.23878	-0.14214	-0.15394	-0.33691	-0.30209	-0.30738	-0.31552	-0.32076	-0.32573	-0.32943	-0.33257	-0.33588
-0.575	-0.24672	-0.24285	-0.23765	-0.23698	-0.23456	-0.23052	-0.22643	-0.21763	-0.19913	-0.16567	-0.11278	-0.0927	-0.16854	-0.24926	-0.1485	-0.1597	-0.34659	-0.3163	-0.3227	-0.33144	-0.33707	-0.34246	-0.34641	-0.34985	-0.35331
-0.6	-0.26436	-0.25932	-0.25317	-0.25178	-0.24854	-0.24342	-0.23835	-0.22871	-0.20865	-0.17314	-0.11758	-0.0969	-0.17597	-0.2597	-0.15472	-0.165	-0.35328	-0.33068	-0.33814	-0.34746	-0.35361	-0.3593	-0.36357	-0.36726	-0.37097
-0.625	-0.28206	-0.2759	-0.2689	-0.26662	-0.26246	-0.25635	-0.25017	-0.23967	-0.21821	-0.18046	-0.12235	-0.10109	-0.18324	-0.14773	-0.16064	-0.16999	-0.35658	-0.34524	-0.35368	-0.36376	-0.3703	-0.37621	-0.38083	-0.38477	-0.38881
-0.65	-0.29981	-0.29246	-0.28449	-0.2816	-0.27646	-0.2692	-0.26198	-0.25064	-0.22782	-0.18781	-0.12704	-0.10534	-0.19074	-0.15294	-0.16617	-0.17468	-0.35878	-0.35973	-0.36935	-0.37992	-0.38694	-0.39323	-0.39807	-0.40242	-0.40665
-0.675	-0.31765	-0.30923	-0.30016	-0.29656	-0.29051	-0.28221	-0.27381	-0.26155	-0.23735	-0.19514	-0.13177	-0.10955	-0.19809	-0.15799	-0.17139	-0.17918	-0.36177	-0.37433	-0.38504	-0.39623	-0.40382	-0.41021	-0.41553	-0.42005	-0.4247
-0.7	-0.33546	-0.32577	-0.31593	-0.31154	-0.30458	-0.29511	-0.2856	-0.27239	-0.24688	-0.20255	-0.13649	-0.11383	-0.20556	-0.16282	-0.17627	-0.18386	-0.36482	-0.389	-0.40069	-0.4126	-0.42066	-0.42741	-0.43296	-0.43779	-0.4427
-0.725	-0.35318	-0.34237	-0.33166	-0.32647	-0.31871	-0.30805	-0.29737	-0.28314	-0.25632	-0.20998	-0.14111	-0.11807	-0.21297	-0.16742	-0.18091	-0.18847	-0.3669	-0.40362	-0.41654	-0.42904	-0.43744	-0.44464	-0.45053	-0.45568	-0.46079
-0.75	-0.37102	-0.359	-0.34743	-0.34145	-0.33265	-0.32089	-0.30896	-0.29381	-0.26583	-0.21719	-0.1458	-0.12236	-0.22033	-0.17178	-0.18548	-0.19325	-0.30419	-0.41825	-0.43217	-0.44544	-0.4543	-0.46181	-0.4681	-0.47336	-0.47879
-0.775	-0.38876	-0.37554	-0.36321	-0.35648	-0.34689	-0.33395	-0.32076	-0.30439	-0.27518	-0.22446	-0.15047	-0.12663	-0.22772	-0.17596	-0.19002	-0.19829	-0.30242	-0.43288	-0.44786	-0.46183	-0.47113	-0.47895	-0.48553	-0.49125	-0.49694
-0.8	-0.40642	-0.39218	-0.3788	-0.37151	-0.36084	-0.34698	-0.3324	-0.31479	-0.28453	-0.23166	-0.15506	-0.13094	-0.23507	-0.18018	-0.19482	-0.20345	-0.29994	-0.44751	-0.46357	-0.47797	-0.48785	-0.49617	-0.50304	-0.509	-0.51488
-0.825	-0.42407	-0.40871	-0.39462	-0.38645	-0.37499	-0.35995	-0.34396	-0.32512	-0.29376	-0.23887	-0.15965	-0.13528	-0.2423	-0.18443	-0.19972	-0.20875	-0.29629	-0.46196	-0.47907	-0.4943	-0.50454	-0.51333	-0.52035	-0.52672	-0.53304
-0.85	-0.44167	-0.42525	-0.41036	-0.40149	-0.38917	-0.37291	-0.35543	-0.33552	-0.30298	-0.24601	-0.16426	-0.13957	-0.24965	-0.18877	-0.20473	-0.2142	-0.23608	-0.47638	-0.49457	-0.51038	-0.52114	-0.53036	-0.5378	-0.54444	-0.55091
-0.875	-0.45891	-0.44163	-0.42608	-0.4163	-0.40319	-0.38584	-0.36704	-0.34573	-0.31201	-0.25305	-0.1688	-0.14392	-0.25694	-0.19321	-0.20983	-0.21976	-0.24013	-0.49075	-0.50993	-0.52663	-0.53786	-0.54722	-0.55497	-0.56192	-0.56863
-0.9	-0.47621	-0.45805	-0.44167	-0.43133	-0.41719	-0.3988	-0.37868	-0.35571	-0.32117	-0.26019	-0.17333	-0.14831	-0.2642	-0.19778	-0.21507	-0.22543	-0.24466	-0.50511	-0.52522	-0.54257	-0.55421	-0.56403	-0.572	-0.57918	-0.58627
-0.925	-0.49341	-0.47413	-0.45717	-0.44605	-0.43118	-0.4118	-0.39011	-0.36557	-0.33013	-0.26737	-0.1779	-0.15268	-0.2714	-0.20243	-0.22042	-0.23126	-0.24968	-0.51933	-0.54044	-0.55831	-0.5703	-0.58066	-0.589	-0.59616	-0.60349
-0.95	-0.51029	-0.49022	-0.47274	-0.4609	-0.44512	-0.42474	-0.40144	-0.37542	-0.339	-0.27434	-0.18237	-0.15707	-0.27849	-0.20715	-0.22593	-0.23723	-0.25493	-0.53351	-0.55546	-0.57391	-0.5863	-0.5971	-0.60558	-0.61312	-0.62027
-0.975	-0.52686	-0.50615	-0.48795	-0.47545	-0.45896	-0.43766	-0.41284	-0.38515	-0.3479	-0.28125	-0.18682	-0.16146	-0.28557	-0.212	-0.23148	-0.24331	-0.26051	-0.54755	-0.57028	-0.58936	-0.60226	-0.61323	-0.62204	-0.62968	-0.63684
-1	-0.54321	-0.52184	-0.50324	-0.49018	-0.47277	-0.45049	-0.42422	-0.39466	-0.35652	-0.288	-0.19138	-0.16591	-0.29274	-0.21694	-0.23719	-0.24957	-0.26637	-0.5613	-0.585	-0.60451	-0.61789	-0.62895	-0.63802	-0.64577	-0.65306
-1.025	-0.55939	-0.53734	-0.51816	-0.50458	-0.4866	-0.46325	-0.43568	-0.40398	-0.36498	-0.29483	-0.19579	-0.17027	-0.29963	-0.22196	-0.24302	-0.25588	-0.27249	-0.57512	-0.59947	-0.61958	-0.63332	-0.64444	-0.65358	-0.66122	-0.66861
-1.05	-0.57528	-0.55268	-0.53306	-0.51892	-0.50013	-0.47595	-0.44694	-0.41344	-0.37332	-0.30159	-0.20021	-0.17468	-0.19025	-0.22706	-0.24894	-0.26233	-0.27874	-0.58867	-0.61389	-0.63443	-0.64826	-0.65959	-0.66862	-0.67615	-0.68345
-1.075	-0.59079	-0.56742	-0.5477	-0.53305	-0.51366	-0.48856	-0.45832	-0.42273	-0.38156	-0.30834	-0.20476	-0.17896	-0.19392	-0.23225	-0.25493	-0.2689	-0.28511	-0.60218	-0.62803	-0.64876	-0.66287	-0.67436	-0.68312	-0.69061	-0.32241
-1.1	-0.60603	-0.5823	-0.56205	-0.54703	-0.52698	-0.50111	-0.46953	-0.43204	-0.38947	-0.31496	-0.20907	-0.1835	-0.19778	-0.23748	-0.26097	-0.27547	-0.29167	-0.61547	-0.64202	-0.66302	-0.67689	-0.68835	-0.69721	-0.32719	-0.32884
-1.125	-0.62083	-0.59685	-0.57623	-0.56065	-0.54029	-0.51348	-0.48094	-0.44121	-0.39724	-0.32171	-0.21346	-0.18797	-0.20162	-0.24273	-0.26707	-0.28223	-0.29835	-0.6287	-0.65573	-0.67676	-0.69067	-0.70177	-0.33294	-0.33405	-0.33571
-1.15	-0.32531	-0.61109	-0.59035	-0.57439	-0.55337	-0.52597	-0.49209	-0.45031	-0.40492	-0.32825	-0.21797	-0.19245	-0.20558	-0.2481	-0.2733	-0.28895	-0.30514	-0.64174	-0.66929	-0.69042	-0.70389	-0.33745	-0.3398	-0.34122	-0.34279
-1.175	-0.33169	-0.62504	-0.60426	-0.58778	-0.56621	-0.53834	-0.50319	-0.45946	-0.41241	-0.33481	-0.22219	-0.19697	-0.20954	-0.25346	-0.27955	-0.29585	-0.31205	-0.65463	-0.68258	-0.70333	-0.34177	-0.34447	-0.347	-0.34854	-0.35008
-1.2	-0.33828	-0.63834	-0.61759	-0.60099	-0.57899	-0.55037	-0.51415	-0.46848	-0.41967	-0.34126	-0.22652	-0.20142	-0.21362	-0.25889	-0.28585	-0.3028	-0.31909	-0.66722	-0.69568	-0.34558	-0.34881	-0.35156	-0.3544	-0.35601	-0.35767
-1.225	-0.34512	-0.33866	-0.63088	-0.61383	-0.59149	-0.56235	-0.52522	-0.47765	-0.42673	-0.34764	-0.23071	-0.20581	-0.21768	-0.26434	-0.2923	-0.30985	-0.32626	-0.34228	-0.34851	-0.35259	-0.35612	-0.359	-0.362	-0.36367	-0.36546
-1.25	-0.3521	-0.34534	-0.34	-0.62653	-0.60371	-0.57427	-0.53588	-0.48638	-0.43333	-0.3538	-0.23488	-0.21036	-0.22187	-0.26988	-0.2987	-0.31696	-0.33359	-0.34927	-0.35554	-0.35987	-0.36362	-0.36666	-0.36974	-0.37159	-0.37339
-1.275	-0.35919	-0.35212	-0.34654	-0.63907	-0.61574	-0.58563	-0.54654	-0.49536	-0.43991	-0.35989	-0.23918	-0.2148	-0.22597	-0.27541	-0.3053	-0.32421	-0.34088	-0.35645	-0.36284	-0.36748	-0.37133	-0.37448	-0.37762	-0.3797	-0.38149
-1.3	-0.36653	-0.35913	-0.35334	-0.34797	-0.62765	-0.59691	-0.55706	-0.50393	-0.44633	-0.36595	-0.24342	-0.21933	-0.23022	-0.28113	-0.31188	-0.33142	-0.34839	-0.36376	-0.3704	-0.37513	-0.3791	-0.38255	-0.38571	-0.38787	-0.38984
-1.325	-0.37397	-0.36633	-0.36021	-0.3546	-0.63928	-0.60809	-0.56738	-0.51251	-0.45251	-0.37186	-0.24757	-0.22378	-0.2344	-0.28678	-0.31849	-0.33881	-0.35597	-0.3712	-0.37804	-0.38299	-0.38721	-0.39077	-0.39403	-0.39633	-0.39839
-1.35	-0.38171	-0.37359	-0.36726	-0.36145	-0.35421	-0.61916	-0.57754	-0.52117	-0.45862	-0.37794	-0.25171	-0.22838	-0.23873	-0.29255	-0.32525	-0.34623	-0.36364	-0.37889	-0.38587	-0.39112	-0.3954	-0.39914	-0.40249	-0.40493	-0.40721
-1.375	-0.38949	-0.38104	-0.37449	-0.36841	-0.36089	-0.62987	-0.58735	-0.52957	-0.46441	-0.38372	-0.25586	-0.23284	-0.24299	-0.29827	-0.33205	-0.35373	-0.37146	-0.38672	-0.39377	-0.39937	-0.40384	-0.40774	-0.41122	-0.41385	-0.41619
-1.4	-0.39746	-0.38867	-0.38175	-0.3755	-0.36769	-0.3574	-0.34463	-0.32653	-0.30038	-0.38948	-0.26017	-0.23734	-0.2474	-0.304	-0.33892	-0.36135	-0.37941	-0.3946	-0.40192	-0.40776	-0.41241	-0.4165	-0.42008	-0.42289	-0.42533
-1.425	-0.40555	-0.39641	-0.38927	-0.38281	-0.37463	-0.36405	-0.35093	-0.33234	-0.30562	-0.39518	-0.26438	-0.24197	-0.25171	-0.30989	-0.34577	-0.369	-0.38748	-0.40274	-0.41025	-0.41639	-0.42114	-0.42549	-0.42922	-0.43216	-0.43472
-1.45	-0.41379	-0.40437	-0.39695	-0.3901	-0.38172	-0.37079	-0.35732	-0.33819	-0.31075	-0.40065	-0.26845	-0.24644	-0.25614	-0.31577	-0.35275	-0.37677	-0.39559	-0.41103	-0.41878	-0.42517	-0.43018	-0.43467	-0.43859	-0.44166	-0.44434
-1.475	-0.42231	-0.41236	-0.40474	-0.39765	-0.38886	-0.37767	-0.36369	-0.34423	-0.31601	-0.40619	-0.27244	-0.25102	-0.26056	-0.3217	-0.35981	-0.38463	-0.40389	-0.41945	-0.42742	-0.43421	-0.43929	-0.44397	-0.44809	-0.45137	-0.45413
-1.5	-0.43096	-0.4206	-0.41265	-0.40532	-0.39614	-0.38469	-0.37033	-0.35025	-0.32132	-0.41167	-0.27649	-0.25547	-0.26502	-0.32768	-0.36696	-0.39254	-0.4123	-0.42804	-0.43627	-0.44336	-0.44865	-0.45356	-0.45795	-0.46138	-0.4643
-1.525	-0.43972	-0.42901	-0.42068	-0.41311	-0.40362	-0.39186	-0.37701	-0.3563	-0.32665	-0.41669	-0.28059	-0.26012	-0.26951	-0.33361	-0.37414	-0.40054	-0.42078	-0.43681	-0.44534	-0.45274	-0.45827	-0.46342	-0.4679	-0.47156	-0.47464
-1.55	-0.44869	-0.43752	-0.42887	-0.42095	-0.41116	-0.3991	-0.38379	-0.36246	-0.33204	-0.42171	-0.2846	-0.26457	-0.27399	-0.3398	-0.38135	-0.40869	-0.42946	-0.44579	-0.4546	-0.46225	-0.46812	-0.4735	-0.47821	-0.48206	-0.48528
-1.575	-0.45792	-0.44625	-0.43736	-0.429	-0.41883	-0.40636	-0.39061	-0.36871	-0.33755	-0.4265	-0.28871	-0.26915	-0.27858	-0.34609	-0.38862	-0.41691	-0.43831	-0.45493	-0.46407	-0.47209	-0.47821	-0.48386	-0.48878	-0.4928	-0.49622
-1.6	-0.46732	-0.45521	-0.44591	-0.43715	-0.42667	-0.41375	-0.39749	-0.3751	-0.34303	-0.29374	-0.29263	-0.27371	-0.28304	-0.35215	-0.39613	-0.42518	-0.4472	-0.46427	-0.47372	-0.4822	-0.48858	-0.49447	-0.49953	-0.50386	-0.50734
-1.625	-0.47685	-0.46428	-0.45464	-0.44552	-0.43471	-0.42136	-0.40456	-0.38146	-0.34858	-0.29811	-0.29655	-0.27808	-0.28775	-0.35828	-0.40361	-0.43366	-0.45628	-0.47374	-0.48358	-0.49248	-0.49918	-0.50538	-0.51065	-0.5151	-0.51881
-1.65	-0.48668	-0.47361	-0.46336	-0.45394	-0.44284	-0.42896	-0.41163	-0.3879	-0.35412	-0.30238	-0.30051	-0.28272	-0.29227	-0.3645	-0.41114	-0.44229	-0.46563	-0.48345	-0.4937	-0.50295	-0.51005	-0.51645	-0.52206	-0.52674	-0.53057
-1.675	-0.49659	-0.48305	-0.47248	-0.46261	-0.45104	-0.43674	-0.4189	-0.39445	-0.35972	-0.30675	-0.30439	-0.28717	-0.29683	-0.37077	-0.4188	-0.45102	-0.47504	-0.49332	-0.50403	-0.51377	-0.5211	-0.52786	-0.53373	-0.53864	-0.54268
-1.7	-0.50686	-0.49272	-0.48176	-0.47148	-0.45951	-0.44464	-0.42616	-0.401	-0.3654	-0.3112	-0.30835	-0.29186	-0.30154	-0.37708	-0.42652	-0.4598	-0.48453	-0.50345	-0.5146	-0.52477	-0.53253	-0.53953	-0.54566	-0.55084	-0.55501
-1.725	-0.51732	-0.50261	-0.49117	-0.48043	-0.46798	-0.45269	-0.43355	-0.40767	-0.37106	-0.3156	-0.31224	-0.29637	-0.30624	-0.38348	-0.43434	-0.4687	-0.4943	-0.51377	-0.52543	-0.53598	-0.54418	-0.55144	-0.55792	-0.56329	-0.56777
-1.75	-0.52807	-0.51265	-0.50084	-0.48964	-0.47667	-0.46074	-0.44105	-0.41442	-0.37693	-0.3199	-0.31607	-0.30094	-0.31094	-0.3898	-0.44225	-0.47773	-0.50417	-0.52428	-0.53644	-0.54757	-0.55608	-0.56367	-0.57036	-0.57603	-0.58072
-1.775	-0.53898	-0.5229	-0.51058	-0.49896	-0.48546	-0.46904	-0.44865	-0.42118	-0.38272	-0.32437	-0.32	-0.30559	-0.31571	-0.39628	-0.45005	-0.48701	-0.51428	-0.53503	-0.54773	-0.55929	-0.56819	-0.5761	-0.58312	-0.58903	-0.59394
-1.8	-0.5501	-0.5333	-0.52058	-0.50843	-0.49445	-0.47737	-0.45642	-0.42806	-0.38848	-0.32883	-0.32392	-0.31002	-0.32032	-0.40278	-0.45817	-0.49619	-0.52448	-0.54601	-0.55916	-0.57133	-0.58053	-0.5888	-0.59616	-0.60237	-0.60739
-1.825	-0.56147	-0.54405	-0.53077	-0.51815	-0.50361	-0.48595	-0.46419	-0.43506	-0.39438	-0.33346	-0.32765	-0.31454	-0.32517	-0.4093	-0.46618	-0.50571	-0.53494	-0.55716	-0.57087	-0.58357	-0.59314	-0.60173	-0.60932	-0.61581	-0.62101
-1.85	-0.57305	-0.55491	-0.54108	-0.52789	-0.51298	-0.49457	-0.47218	-0.44202	-0.40035	-0.33785	-0.33142	-0.31907	-0.32994	-0.41602	-0.47437	-0.51515	-0.54547	-0.56851	-0.5828	-0.59601	-0.60596	-0.61491	-0.62275	-0.62954	-0.63498
-1.875	-0.58466	-0.56604	-0.5517	-0.53808	-0.52238	-0.50338	-0.48015	-0.44908	-0.40629	-0.34232	-0.33521	-0.32361	-0.33478	-0.4226	-0.48276	-0.5249	-0.55625	-0.58005	-0.59488	-0.60862	-0.61886	-0.62826	-0.63632	-0.64337	-0.649
-1.9	-0.59661	-0.57731	-0.56236	-0.5482	-0.53196	-0.51226	-0.48817	-0.45618	-0.41227	-0.3468	-0.3391	-0.32805	-0.33959	-0.42925	-0.49112	-0.53463	-0.56704	-0.59167	-0.60712	-0.62147	-0.63214	-0.64183	-0.65009	-0.65752	-0.66324
-1.925	-0.60872	-0.58878	-0.57329	-0.55861	-0.54171	-0.52141	-0.49644	-0.46344	-0.41826	-0.35134	-0.34273	-0.33261	-0.34451	-0.43595	-0.49967	-0.54463	-0.5781	-0.60358	-0.61961	-0.63438	-0.64554	-0.65551	-0.66401	-0.67173	-0.6777
-1.95	-0.62098	-0.60029	-0.58429	-0.56915	-0.55155	-0.53058	-0.50476	-0.47071	-0.42433	-0.35586	-0.3464	-0.33681	-0.34928	-0.44273	-0.50821	-0.5547	-0.58937	-0.6156	-0.63234	-0.64752	-0.65904	-0.66946	-0.67818	-0.68607	-0.6922
-1.975	-0.63349	-0.61212	-0.59556	-0.57981	-0.56156	-0.53982	-0.51306	-0.47799	-0.43029	-0.36024	-0.35013	-0.3414	-0.35426	-0.44958	-0.51686	-0.56472	-0.6007	-0.62775	-0.64507	-0.66079	-0.6726	-0.68336	-0.69237	-0.70059	-0.70683
-2	-0.64594	-0.62403	-0.60689	-0.59065	-0.5717	-0.54929	-0.52161	-0.48549	-0.43648	-0.36481	-0.35379	-0.3458	-0.35921	-0.45643	-0.52553	-0.57498	-0.61209	-0.64006	-0.65783	-0.67417	-0.68633	-0.69741	-0.70673	-0.71505	-0.72181
-2.025	-0.65866	-0.63611	-0.6183	-0.60157	-0.58202	-0.55878	-0.53015	-0.49305	-0.44266	-0.36938	-0.35744	-0.25518	-0.36401	-0.46333	-0.53437	-0.58525	-0.62359	-0.65244	-0.67086	-0.68754	-0.70023	-0.71156	-0.72122	-0.72972	-0.73659
-2.05	-0.67141	-0.64818	-0.63002	-0.61249	-0.5925	-0.56857	-0.53901	-0.50066	-0.44886	-0.37383	-0.361	-0.25839	-0.36903	-0.47034	-0.54325	-0.59576	-0.63526	-0.66496	-0.684	-0.70126	-0.71418	-0.72583	-0.73584	-0.74455	-0.7517
-2.075	-0.68427	-0.66048	-0.64172	-0.62368	-0.60311	-0.57815	-0.54777	-0.50819	-0.45507	-0.37845	-0.36458	-0.2618	-0.37407	-0.47744	-0.55231	-0.60619	-0.64685	-0.67747	-0.69708	-0.71481	-0.72821	-0.74013	-0.75044	-0.75922	-0.76667
-2.1	-0.6972	-0.67287	-0.65351	-0.63508	-0.61373	-0.58808	-0.55676	-0.51605	-0.46142	-0.38309	-0.36819	-0.2651	-0.37896	-0.48445	-0.5612	-0.61675	-0.65865	-0.69011	-0.71045	-0.72862	-0.74219	-0.75465	-0.76512	-0.77429	-0.78172
-2.125	-0.71024	-0.68537	-0.66526	-0.64633	-0.62444	-0.59796	-0.56565	-0.52386	-0.46773	-0.38761	-0.37161	-0.26854	-0.38393	-0.49159	-0.57025	-0.62735	-0.6706	-0.70288	-0.72379	-0.74237	-0.75633	-0.76898	-0.77994	-0.78902	-0.79692
-2.15	-0.72342	-0.69778	-0.6773	-0.65777	-0.63525	-0.60793	-0.57477	-0.53164	-0.47403	-0.39218	-0.37541	-0.27187	-0.38894	-0.49869	-0.57942	-0.63801	-0.68259	-0.71557	-0.7372	-0.75628	-0.77062	-0.78326	-0.79465	-0.80401	-0.81198
-2.175	-0.73667	-0.71031	-0.68951	-0.66919	-0.64599	-0.61812	-0.5839	-0.53946	-0.48035	-0.39668	-0.37879	-0.27527	-0.39404	-0.50586	-0.58852	-0.64888	-0.69447	-0.72859	-0.75066	-0.77011	-0.7847	-0.79781	-0.80927	-0.81881	-0.82697
-2.2	-0.74989	-0.72293	-0.70168	-0.68084	-0.65697	-0.62816	-0.59309	-0.54739	-0.48671	-0.40117	-0.38231	-0.27862	-0.39905	-0.51315	-0.59801	-0.65963	-0.70651	-0.74151	-0.76391	-0.78393	-0.79894	-0.81237	-0.82398	-0.83365	-0.84218
-2.225	-0.76305	-0.73565	-0.71368	-0.69238	-0.6679	-0.63845	-0.60227	-0.55537	-0.4931	-0.40577	-0.38579	-0.2821	-0.40416	-0.52051	-0.60721	-0.67046	-0.71866	-0.75442	-0.77744	-0.79802	-0.81323	-0.82654	-0.83859	-0.84849	-0.85727
-2.25	-0.77647	-0.74828	-0.7258	-0.70399	-0.6789	-0.64883	-0.61156	-0.5633	-0.49957	-0.41025	-0.29557	-0.28554	-0.40935	-0.52786	-0.61644	-0.68132	-0.73078	-0.76723	-0.79093	-0.81181	-0.82743	-0.84087	-0.85328	-0.86327	-0.87231
-2.275	-0.78965	-0.76097	-0.73819	-0.71581	-0.68995	-0.65912	-0.62087	-0.57156	-0.50594	-0.41482	-0.29859	-0.28899	-0.41444	-0.53518	-0.6258	-0.69229	-0.74268	-0.78031	-0.8043	-0.8259	-0.84174	-0.85507	-0.86771	-0.87811	-0.88722
-2.3	-0.80301	-0.77378	-0.75043	-0.72759	-0.70113	-0.66941	-0.63033	-0.57965	-0.51242	-0.41928	-0.30143	-0.29242	-0.41957	-0.54265	-0.63522	-0.70315	-0.75491	-0.79337	-0.81785	-0.83968	-0.85597	-0.86933	-0.88235	-0.8922	-0.90145
-2.325	-0.81645	-0.78658	-0.7627	-0.73936	-0.71218	-0.67987	-0.6397	-0.58769	-0.51903	-0.42394	-0.30437	-0.29581	-0.42452	-0.55026	-0.6446	-0.71397	-0.76706	-0.80629	-0.8313	-0.85381	-0.87004	-0.88327	-0.89693	-0.90695	-0.9163
-2.35	-0.83004	-0.7994	-0.77508	-0.75106	-0.72328	-0.69022	-0.64922	-0.59578	-0.52562	-0.42841	-0.30738	-0.29936	-0.42976	-0.55764	-0.65397	-0.72509	-0.77928	-0.81913	-0.84475	-0.86754	-0.88367	-0.89744	-0.91093	-0.92137	-0.93099
-2.375	-0.84343	-0.81236	-0.78739	-0.76284	-0.73444	-0.70076	-0.65865	-0.60403	-0.532	-0.43305	-0.31031	-0.30287	-0.43489	-0.56499	-0.66353	-0.73616	-0.79136	-0.83213	-0.85822	-0.88138	-0.8976	-0.91166	-0.92545	-0.93605	-0.9455
-2.4	-0.85668	-0.82513	-0.79957	-0.77473	-0.74564	-0.71096	-0.66795	-0.61227	-0.53881	-0.43757	-0.3133	-0.30636	-0.44003	-0.57266	-0.67294	-0.74712	-0.80357	-0.84499	-0.87163	-0.89505	-0.91151	-0.92566	-0.93974	-0.95041	-0.96011
-2.425	-0.87015	-0.8381	-0.81193	-0.78668	-0.75665	-0.72143	-0.6776	-0.62053	-0.54526	-0.44211	-0.31627	-0.30988	-0.44524	-0.58012	-0.68233	-0.75805	-0.81574	-0.85767	-0.88494	-0.90851	-0.92539	-0.93995	-0.95371	-0.96486	-0.97455
-2.45	-0.88353	-0.85109	-0.82446	-0.79846	-0.76801	-0.73207	-0.68699	-0.62873	-0.55195	-0.44662	-0.3192	-0.31334	-0.45057	-0.58768	-0.69186	-0.76903	-0.82796	-0.87043	-0.8981	-0.92209	-0.9391	-0.95355	-0.96779	-0.97934	-0.98939
-2.475	-0.89703	-0.86398	-0.83675	-0.81032	-0.77917	-0.74251	-0.69665	-0.6372	-0.55843	-0.45111	-0.32224	-0.31695	-0.45571	-0.59529	-0.70141	-0.7801	-0.84008	-0.8828	-0.9112	-0.93559	-0.95267	-0.96759	-0.98189	-0.9936	-1.00406
-2.5	-0.91031	-0.87679	-0.84899	-0.822	-0.7903	-0.75299	-0.70599	-0.6453	-0.56518	-0.45579	-0.32516	-0.32054	-0.46124	-0.60271	-0.71094	-0.79102	-0.85217	-0.89498	-0.92414	-0.94892	-0.96638	-0.98166	-0.99593	-1.00758	-1.01831

## Sheet: Figure 2f
Vg (V)	PVR
	EPVR for positive Id	IPVR for positive Id	EPVR for negative Id	IPVR for negative Id
-60	1.93434	2.22592	1.90843	2.12134
-55	1.84776	2.16366	1.8849	2.16291
-50	1.80678	2.13656	1.85553	2.16181
-45	1.77429	2.1307	1.83657	2.19544
-40	1.74143	2.15643	1.80481	2.23626
-35	1.6995	2.16757	1.76237	2.27168
-30	1.6354	2.19281	1.70429	2.19677
-25	1.54951	2.17147	1.62181	2.08083
-20	1.413	2.19563	1.54607	1.91715
-15	NaN	NaN	1.45196	1.90096
-10	NaN	NaN	1.30524	1.87687
-5	NaN	NaN	1.35512	2.06238
0	NaN	NaN	1.57493	2.22113
5	NaN	NaN	1.75794	2.36198
10	1.43469	2.11552	1.9727	2.22042
15	1.56359	2.10339	1.98337	2.00328
20	1.6724	2.07372	1.55413	1.5983
25	1.73441	2.04745	1.94934	2.32651
30	1.7758	2.07036	1.99616	2.37644
35	1.79834	2.05024	2.03522	2.39383
40	1.81571	2.04135	2.05954	2.3834
45	1.82483	2.0336	2.07963	2.36661
50	1.84074	2.05639	2.0941	2.36278
55	1.83924	2.02156	2.11073	2.33488
60	1.84917	2.03606	2.11982	2.30981
