# Supplementary material for: Toward high-current-density and high-frequency graphene resonant tunneling transistors
Source: Nat Commun. 2025 May 23;16:4805. doi: 10.1038/s41467-025-58720-7 (PMC12102250; doi:10.1038/s41467-025-58720-7)
Supplement: Supplementary file 3 — Source Data [file 41467_2025_58720_MOESM3_ESM.zip › Figure 3.xlsx]

## Sheet: Figure 3a
Vd (V)	Jd (arb. units)	Vd (V)	Jd (arb. units)	Vd (V)	Jd (arb. units)	Vd (V)	Jd (arb. units)
	(rc+rsgLs)/(rtunL-1) = 0		5		10		30
0	0.02058	0.06791	0.02058	0.13582	0.02058	0.40747	0.02058
0.005	0.03308	0.11417	0.03308	0.22334	0.03308	0.66003	0.03308
0.01	0.04752	0.1668	0.04752	0.32361	0.04752	0.95082	0.04752
0.015	0.07943	0.27711	0.07943	0.53921	0.07943	1.58763	0.07943
0.02	0.09239	0.3249	0.09239	0.6298	0.09239	1.8494	0.09239
0.025	0.10791	0.38111	0.10791	0.73722	0.10791	2.16166	0.10791
0.03	0.12341	0.43724	0.12341	0.84448	0.12341	2.47344	0.12341
0.035	0.14726	0.52096	0.14726	1.00692	0.14726	2.95077	0.14726
0.04	0.16257	0.57647	0.16257	1.11295	0.16257	3.25884	0.16257
0.045	0.17441	0.62056	0.17441	1.19612	0.17441	3.49835	0.17441
0.05	0.20227	0.71748	0.20227	1.38495	0.20227	4.05486	0.20227
0.055	0.21037	0.74921	0.21037	1.44343	0.21037	4.22028	0.21037
0.06	0.22809	0.81271	0.22809	1.56541	0.22809	4.57623	0.22809
0.065	0.24853	0.88515	0.24853	1.7053	0.24853	4.98589	0.24853
0.07	0.2615	0.93296	0.2615	1.79592	0.2615	5.24776	0.2615
0.075	0.27723	0.98986	0.27723	1.90472	0.27723	5.56415	0.27723
0.08	0.29034	1.03811	0.29034	1.99623	0.29034	5.82868	0.29034
0.085	0.31159	1.11323	0.31159	2.14147	0.31159	6.2544	0.31159
0.09	0.32099	1.14926	0.32099	2.20851	0.32099	6.44554	0.32099
0.095	0.33856	1.21226	0.33856	2.32952	0.33856	6.79857	0.33856
0.1	0.34966	1.25389	0.34966	2.40778	0.34966	7.02334	0.34966
0.105	0.36501	1.30954	0.36501	2.51408	0.36501	7.33224	0.36501
0.11	0.37558	1.34943	0.37558	2.58886	0.37558	7.54658	0.37558
0.115	0.38237	1.37683	0.38237	2.63865	0.38237	7.68596	0.38237
0.12	0.39082	1.4097	0.39082	2.69939	0.39082	7.85818	0.39082
0.125	0.39532	1.42956	0.39532	2.73412	0.39532	7.95235	0.39532
0.13	0.39773	1.44252	0.39773	2.75504	0.39773	8.00511	0.39773
0.135	0.39955	1.4535	0.39955	2.772	0.39955	8.04599	0.39955
0.14	0.40088	1.46291	0.40088	2.78583	0.40088	8.07748	0.40088
0.145	0.40147	1.46986	0.40147	2.79471	0.40147	8.09413	0.40147
0.15	0.405	1.48648	0.405	2.82297	0.405	8.16891	0.405
0.155	0.40921	1.50541	0.40921	2.85581	0.40921	8.25743	0.40921
0.16	0.42071	1.54834	0.42071	2.93668	0.42071	8.49005	0.42071
0.165	0.431	1.5873	0.431	3.0096	0.431	8.69881	0.431
0.17	0.4381	1.61572	0.4381	3.06144	0.4381	8.84433	0.4381
0.175	0.45207	1.66682	0.45207	3.15864	0.45207	9.12591	0.45207
0.18	0.46051	1.69968	0.46051	3.21937	0.46051	9.2981	0.46051
0.185	0.47896	1.76555	0.47896	3.3461	0.47896	9.66831	0.47896
0.19	0.4927	1.81591	0.4927	3.44182	0.4927	9.94547	0.4927
0.195	0.50197	1.85149	0.50197	3.50797	0.50197	10.1339	0.50197
0.2	0.51861	1.91141	0.51861	3.62282	0.51861	10.4685	0.51861
0.205	0.53293	1.96366	0.53293	3.72232	0.53293	10.7569	0.53293
0.21	0.54869	2.02069	0.54869	3.83137	0.54869	11.0741	0.54869
0.215	0.57182	2.102	0.57182	3.98901	0.57182	11.537	0.57182
0.22	0.5911	2.17063	0.5911	4.12126	0.5911	11.9238	0.5911
0.225	0.60865	2.23354	0.60865	4.24208	0.60865	12.2762	0.60865
0.23	0.6235	2.28756	0.6235	4.34513	0.6235	12.5754	0.6235
0.235	0.64299	2.35686	0.64299	4.47873	0.64299	12.9662	0.64299
0.24	0.66056	2.41984	0.66056	4.59967	0.66056	13.319	0.66056
0.245	0.67083	2.45872	0.67083	4.67245	0.67083	13.5273	0.67083
0.25	0.70107	2.56353	0.70107	4.87705	0.70107	14.1311	0.70107
0.255	0.72418	2.6448	0.72418	5.0346	0.72418	14.5938	0.72418
0.26	0.7423	2.7096	0.7423	5.1592	0.7423	14.9576	0.7423
0.265	0.76709	2.79641	0.76709	5.32782	0.76709	15.4535	0.76709
0.27	0.78163	2.84936	0.78163	5.42873	0.78163	15.7462	0.78163
0.275	0.80613	2.93524	0.80613	5.59548	0.80613	16.2365	0.80613
0.28	0.82651	3.00748	0.82651	5.73497	0.82651	16.6449	0.82651
0.285	0.85093	3.09308	0.85093	5.90117	0.85093	17.1335	0.85093
0.29	0.87466	3.17638	0.87466	6.06277	0.87466	17.6083	0.87466
0.295	0.8967	3.25412	0.8967	6.21324	0.8967	18.0497	0.8967
0.3	0.91534	3.32062	0.91534	6.34125	0.91534	18.4237	0.91534
0.305	0.94119	3.41092	0.94119	6.51684	0.94119	18.9405	0.94119
0.31	0.95575	3.46398	0.95575	6.61796	0.95575	19.2339	0.95575
0.315	0.96946	3.51422	0.96946	6.71343	0.96946	19.5103	0.96946
0.32	0.98671	3.57614	0.98671	6.83228	0.98671	19.8569	0.98671
0.325	0.99684	3.61456	0.99684	6.90413	0.99684	20.0624	0.99684
0.33	1	3.63	1	6.93	1	20.13	1
0.335	0.99419	3.63	0.74184	6.93	0.85201	20.13	0.94548
0.34	0.97513	3.64242	0.74467	6.95476	0.85527	20.1412	0.94602
0.345	0.94412	3.66093	0.74877	6.99176	0.86012	20.2485	0.95119
0.35	0.90784	3.67895	0.75271	7.02475	0.86436	20.3457	0.95584
0.355	0.86126	3.69833	0.75707	7.05634	0.86838	20.4311	0.9599
0.36	0.80695	3.71888	0.76178	7.09059	0.87282	20.5196	0.96412
0.365	0.74999	3.73932	0.76646	7.12801	0.87773	20.623	0.96909
0.37	0.69024	3.75867	0.77081	7.16566	0.88268	20.7306	0.97427
0.375	0.6441	3.77685	0.7748	7.1998	0.88709	20.8271	0.9789
0.38	0.59961	3.79558	0.77896	7.23149	0.89113	20.9139	0.98303
0.385	0.55436	3.81591	0.78361	7.26474	0.89542	21.0043	0.98734
0.39	0.51599	3.83712	0.78852	7.30238	0.90036	21.1058	0.99221
0.395	0.48685	3.85696	0.79302	7.34098	0.90545	21.2136	0.9974
0.4	0.45726	3.87497	0.79696	7.37536	0.9099	21.313	1.00217
0.405	0.43317	3.89341	0.80103	7.40661	0.91388	21.3996	1.0063
0.41	0.41262	3.9139	0.80573	7.44034	0.91823	21.4875	1.01048
0.415	0.39388	3.9351	0.81064	7.47811	0.9232	21.591	1.01545
0.42	0.37811	3.95522	0.81522	7.51619	0.92821	21.7014	1.02078
0.425	0.36516	3.97374	0.81932	7.55136	0.93278	21.7994	1.02548
0.43	0.35314	3.99221	0.8234	7.58345	0.93689	21.8851	1.02955
0.435	0.34267	4.01205	0.8279	7.6166	0.94115	21.9756	1.03387
0.44	0.33303	4.03337	0.83284	7.65374	0.94602	22.0799	1.03888
0.445	0.32654	4.05421	0.83764	7.69283	0.95119	22.1883	1.0441
0.45	0.31931	4.07303	0.84183	7.72857	0.95584	22.2873	1.04885
0.455	0.31348	4.09106	0.84578	7.76037	0.9599	22.3751	1.05304
0.46	0.30836	4.11077	0.85023	7.7932	0.96412	22.4643	1.05729
0.465	0.30428	4.13238	0.85527	7.831	0.96909	22.5682	1.06228
0.47	0.30093	4.15338	0.86012	7.8702	0.97427	22.6794	1.06765
0.475	0.29734	4.17237	0.86436	7.90571	0.9789	22.7786	1.0724
0.48	0.29581	4.19067	0.86838	7.93798	0.98303	22.8639	1.07646
0.485	0.29279	4.21029	0.87282	7.97142	0.98734	22.9548	1.0808
0.49	0.29122	4.2315	0.87773	8.00858	0.99221	23.0621	1.08597
0.495	0.29067	4.25283	0.88268	8.04786	0.9974	23.1715	1.09124
0.5	0.28959	4.2724	0.88709	8.08432	1.00217	23.2688	1.0959
0.505	0.28875	4.29074	0.89113	8.11655	1.0063	23.3563	1.10006
0.51	0.2883	4.30987	0.89542	8.14917	1.01048	23.4489	1.10449
0.515	0.288	4.33119	0.90036	8.18699	1.01545	23.5546	1.10958
0.52	0.28838	4.35299	0.90545	8.22715	1.02078	23.6656	1.11493
0.525	0.2885	4.37268	0.9099	8.26314	1.02548	23.764	1.11965
0.53	0.28922	4.3908	0.91388	8.29502	1.02955	23.8494	1.12371
0.535	0.29012	4.41017	0.91823	8.32853	1.03387	23.9418	1.12812
0.54	0.2907	4.43155	0.9232	8.36662	1.03888	24.0518	1.13342
0.545	0.29194	4.4531	0.92821	8.40609	1.0441	24.1626	1.13877
0.55	0.2926	4.47318	0.93278	8.44242	1.04885	24.2575	1.14331
0.555	0.29401	4.49172	0.93689	8.47505	1.05304	24.344	1.14742
0.56	0.29547	4.5108	0.94115	8.50812	1.05729	24.4402	1.15203
0.565	0.29728	4.53187	0.94602	8.54606	1.06228	24.5495	1.1573
0.57	0.2989	4.55392	0.95119	8.58648	1.06765	24.6586	1.16255
0.575	0.3007	4.57429	0.95584	8.62287	1.0724	24.7548	1.16716
0.58	0.30253	4.59268	0.9599	8.65464	1.07646	24.8415	1.17129
0.585	0.30408	4.6116	0.96412	8.68828	1.0808	24.9372	1.17587
0.59	0.30622	4.633	0.96909	8.72737	1.08597	25.0495	1.18129
0.595	0.3084	4.6551	0.97427	8.76716	1.09124	25.1596	1.1866
0.6	0.31082	4.67536	0.9789	8.80293	1.0959	25.2513	1.19098
0.605	0.31288	4.69399	0.98303	8.83543	1.10006	25.3378	1.19509
0.61	0.31504	4.71321	0.98734	8.86964	1.10449	25.4393	1.19996
0.615	0.31753	4.73429	0.99221	8.9082	1.10958	25.5523	1.20542
0.62	0.31996	4.75643	0.9974	8.94855	1.11493	25.6585	1.21053
0.625	0.32234	4.77716	1.00217	8.98467	1.11965	25.7507	1.21493
0.63	0.32493	4.79577	1.0063	9.01646	1.12371	25.8391	1.21915
0.635	0.32777	4.81459	1.01048	9.05061	1.12812	25.9404	1.22401
0.64	0.33029	4.83599	1.01545	9.0906	1.13342	26.0547	1.22953
0.645	0.33308	4.85857	1.02078	9.13086	1.13877	26.1617	1.23468
0.65	0.33561	4.87907	1.02548	9.16584	1.14331	26.2506	1.23892
0.655	0.33841	4.89751	1.02955	9.19799	1.14742	26.339	1.24313
0.66	0.34132	4.91677	1.03387	9.23341	1.15203	26.4459	1.24828
0.665	0.34435	4.93831	1.03888	9.27316	1.1573	26.5611	1.25385
0.67	0.34723	4.96054	1.0441	9.31286	1.16255	26.6626	1.25872
0.675	0.35022	4.98121	1.04885	9.34828	1.16716	26.7508	1.26292
0.68	0.35307	5.00002	1.05304	9.38049	1.17129	26.8441	1.26738
0.685	0.35597	5.01906	1.05729	9.41574	1.17587	26.9522	1.27258
0.69	0.35908	5.04053	1.06228	9.45652	1.18129	27.0658	1.27807
0.695	0.36221	5.06324	1.06765	9.49655	1.1866	27.1671	1.28294
0.7	0.36551	5.08393	1.0724	9.53044	1.19098	27.254	1.28707
0.705	0.36863	5.10232	1.07646	9.56261	1.19509	27.3477	1.29155
0.71	0.37172	5.12164	1.0808	9.59975	1.19996	27.4606	1.297
0.715	0.37475	5.14368	1.08597	9.64075	1.20542	27.575	1.30253
0.72	0.37805	5.16608	1.09124	9.6795	1.21053	27.67	1.30707
0.725	0.38147	5.18646	1.0959	9.71356	1.21493	27.7566	1.31119
0.73	0.38476	5.20521	1.10006	9.74636	1.21915	27.8569	1.316
0.735	0.38801	5.22482	1.10449	9.78346	1.22401	27.971	1.32151
0.74	0.39139	5.2466	1.10958	9.8249	1.22953	28.081	1.32682
0.745	0.39468	5.26927	1.11493	9.86389	1.23468	28.175	1.33132
0.75	0.39799	5.28984	1.11965	9.89685	1.23892	28.2635	1.33553
0.755	0.40134	5.30823	1.12371	9.92965	1.24313	28.3652	1.34042
0.76	0.40497	5.3278	1.12812	9.96864	1.24828	28.4821	1.34607
0.765	0.40844	5.3503	1.13342	10.0104	1.25385	28.591	1.35131
0.77	0.41198	5.37293	1.13877	10.0475	1.25872	28.6798	1.35554
0.775	0.41527	5.39292	1.14331	10.0803	1.26292	28.7692	1.35981
0.78	0.41867	5.4115	1.14742	10.1147	1.26738	28.8787	1.36509
0.785	0.42228	5.4317	1.15203	10.1541	1.27258	28.9955	1.37073
0.79	0.42598	5.45408	1.1573	10.1953	1.27807	29.0974	1.37563
0.795	0.42964	5.47643	1.16255	10.2324	1.28294	29.1862	1.37986
0.8	0.43314	5.49664	1.16716	10.2647	1.28707	29.2807	1.38438
0.805	0.43656	5.51524	1.17129	10.2992	1.29155	29.3915	1.38972
0.81	0.44011	5.53537	1.17587	10.3402	1.297	29.5075	1.39533
0.815	0.44382	5.55826	1.18129	10.3817	1.30253	29.6075	1.40013
0.82	0.44762	5.58078	1.1866	10.4167	1.30707	29.6935	1.40422
0.825	0.45142	5.60022	1.19098	10.4489	1.31119	29.7911	1.40889
0.83	0.45498	5.6188	1.19509	10.4856	1.316	29.9089	1.41459
0.835	0.45854	5.63988	1.19996	10.527	1.32151	30.0215	1.42002
0.84	0.46209	5.66287	1.20542	10.567	1.32682	30.1137	1.42443
0.845	0.46589	5.68475	1.21053	10.6017	1.33132	30.2027	1.42867
0.85	0.46987	5.70428	1.21493	10.6345	1.33553	30.3079	1.43373
0.855	0.47381	5.72318	1.21915	10.6717	1.34042	30.4244	1.43937
0.86	0.47734	5.74423	1.22401	10.714	1.34607	30.5329	1.44459
0.865	0.48095	5.76745	1.22953	10.7537	1.35131	30.6242	1.44895
0.87	0.48467	5.78944	1.23468	10.7866	1.35554	30.7141	1.45324
0.875	0.48863	5.80843	1.23892	10.8197	1.35981	30.8233	1.4585
0.88	0.49267	5.82733	1.24313	10.8596	1.36509	30.9432	1.4643
0.885	0.49658	5.84932	1.24828	10.9018	1.37073	31.0456	1.46922
0.89	0.50023	5.87269	1.25385	10.9391	1.37563	31.1315	1.47331
0.895	0.50386	5.89377	1.25872	10.9721	1.37986	31.2285	1.47796
0.9	0.50763	5.91264	1.26292	11.0069	1.38438	31.3448	1.48358
0.905	0.5118	5.93235	1.26738	11.0472	1.38972	31.4588	1.48908
0.91	0.51598	5.95453	1.27258	11.0892	1.39533	31.5556	1.49371
0.915	0.51981	5.97764	1.27807	11.1258	1.40013	31.6444	1.49795
0.92	0.52347	5.99869	1.28294	11.1578	1.40422	31.7456	1.50281
0.925	0.52714	6.01734	1.28707	11.1937	1.40889	31.8635	1.50851
0.93	0.53127	6.03711	1.29155	11.2363	1.41459	31.9763	1.51396
0.935	0.53547	6.06011	1.297	11.2772	1.42002	31.9763	1.51396
0.94	0.53961	6.08333	1.30253	11.3112	1.42443	31.8635	1.50851
0.945	0.54339	6.10334	1.30707	11.3442	1.42867	31.7456	1.50281
0.95	0.5471	6.12193	1.31119	11.3826	1.43373	31.6444	1.49795
0.955	0.55104	6.14281	1.316	11.4248	1.43937	31.5556	1.49371
0.96	0.55516	6.16599	1.32151	11.4643	1.44459	31.4588	1.48908
0.965	0.55946	6.18849	1.32682	11.498	1.44895	31.3448	1.48358
0.97	0.56358	6.20834	1.33132	11.5314	1.45324	31.2285	1.47796
0.975	0.5674	6.22725	1.33553	11.5711	1.4585	31.1315	1.47331
0.98	0.57114	6.24837	1.34042	11.6144	1.4643	31.0456	1.46922
0.985	0.57518	6.27201	1.34607	11.6519	1.46922	30.9432	1.4643
0.99	0.57961	6.29434	1.35131	11.6838	1.47331	30.8233	1.4585
0.995	0.58389	6.3133	1.35554	11.7195	1.47796	30.7141	1.45324
1	0.58781	6.33237	1.35981	11.7616	1.48358	30.6242	1.44895
1.005	0.59159	6.35479	1.36509	11.8029	1.48908	30.5329	1.44459
1.01	0.59559	6.37842	1.37073	11.8385	1.49371	30.4244	1.43937
1.015	0.59985	6.39957	1.37563	11.8715	1.49795	30.3079	1.43373
1.02	0.60427	6.41853	1.37986	11.9085	1.50281	30.2027	1.42867
1.025	0.60849	6.43844	1.38438	11.9512	1.50851	30.1137	1.42443
1.03	0.61243	6.46109	1.38972	11.9921	1.51396	30.0215	1.42002
1.035	0.61622	6.48459	1.39533	11.9921	1.51396	29.9089	1.41459
1.04	0.62029	6.50542	1.40013	11.9512	1.50851	29.7911	1.40889
1.045	0.62482	6.52391	1.40422	11.9085	1.50281	29.6935	1.40422
1.05	0.62929	6.54435	1.40889	11.8715	1.49795	29.6075	1.40013
1.055	0.63336	6.56814	1.41459	11.8385	1.49371	29.5075	1.39533
1.06	0.63713	6.59108	1.42002	11.8029	1.48908	29.3915	1.38972
1.065	0.64117	6.61061	1.42443	11.7616	1.48358	29.2807	1.38438
1.07	0.6456	6.62962	1.42867	11.7195	1.47796	29.1862	1.37986
1.075	0.65013	6.65132	1.43373	11.6838	1.47331	29.0974	1.37563
1.08	0.6544	6.67491	1.43937	11.6519	1.46922	28.9955	1.37073
1.085	0.65836	6.69715	1.44459	11.6144	1.4643	28.8787	1.36509
1.09	0.66229	6.71653	1.44895	11.5711	1.4585	28.7692	1.35981
1.095	0.66653	6.73568	1.45324	11.5314	1.45324	28.6798	1.35554
1.1	0.67111	6.75805	1.4585	11.498	1.44895	28.591	1.35131
1.105	0.67567	6.7822	1.4643	11.4643	1.44459	28.4821	1.34607
1.11	0.67975	6.80344	1.46922	11.4248	1.43937	28.3652	1.34042
1.115	0.68358	6.82192	1.47331	11.3826	1.43373	28.2635	1.33553
1.12	0.68775	6.84226	1.47796	11.3442	1.42867	28.175	1.33132
1.125	0.69236	6.8658	1.48358	11.3112	1.42443	28.081	1.32682
1.13	0.69697	6.88897	1.48908	11.2772	1.42002	27.971	1.32151
1.135	0.70122	6.90926	1.49371	11.2363	1.41459	27.8569	1.316
1.14	0.70518	6.92823	1.49795	11.1937	1.40889	27.7566	1.31119
1.145	0.70925	6.94927	1.50281	11.1578	1.40422	27.67	1.30707
1.15	0.71369	6.97309	1.50851	11.1258	1.40013	27.575	1.30253
1.155	0.71838	6.99605	1.51396	11.0892	1.39533	27.4606	1.297
1.16	0.72288	6.99605	1.51396	11.0472	1.38972	27.3477	1.29155
1.165	0.72695	6.97309	1.50851	11.0069	1.38438	27.254	1.28707
1.17	0.73085	6.94927	1.50281	10.9721	1.37986	27.1671	1.28294
1.175	0.73524	6.92823	1.49795	10.9391	1.37563	27.0658	1.27807
1.18	0.74004	6.90926	1.49371	10.9018	1.37073	26.9522	1.27258
1.185	0.74467	6.88897	1.48908	10.8596	1.36509	26.8441	1.26738
1.19	0.74877	6.8658	1.48358	10.8197	1.35981	26.7508	1.26292
1.195	0.75271	6.84226	1.47796	10.7866	1.35554	26.6626	1.25872
1.2	0.75707	6.82192	1.47331	10.7537	1.35131	26.5611	1.25385
1.205	0.76178	6.80344	1.46922	10.714	1.34607	26.4459	1.24828
1.21	0.76646	6.7822	1.4643	10.6717	1.34042	26.339	1.24313
1.215	0.77081	6.75805	1.4585	10.6345	1.33553	26.2506	1.23892
1.22	0.7748	6.73568	1.45324	10.6017	1.33132	26.1617	1.23468
1.225	0.77896	6.71653	1.44895	10.567	1.32682	26.0547	1.22953
1.23	0.78361	6.69715	1.44459	10.527	1.32151	25.9404	1.22401
1.235	0.78852	6.67491	1.43937	10.4856	1.316	25.8391	1.21915
1.24	0.79302	6.65132	1.43373	10.4489	1.31119	25.7507	1.21493
1.245	0.79696	6.62962	1.42867	10.4167	1.30707	25.6585	1.21053
1.25	0.80103	6.61061	1.42443	10.3817	1.30253	25.5523	1.20542
1.255	0.80573	6.59108	1.42002	10.3402	1.297	25.4393	1.19996
1.26	0.81064	6.56814	1.41459	10.2992	1.29155	25.3378	1.19509
1.265	0.81522	6.54435	1.40889	10.2647	1.28707	25.2513	1.19098
1.27	0.81932	6.52391	1.40422	10.2324	1.28294	25.1596	1.1866
1.275	0.8234	6.50542	1.40013	10.1953	1.27807	25.0495	1.18129
1.28	0.8279	6.48459	1.39533	10.1541	1.27258	24.9372	1.17587
1.285	0.83284	6.46109	1.38972	10.1147	1.26738	24.8415	1.17129
1.29	0.83764	6.43844	1.38438	10.0803	1.26292	24.7548	1.16716
1.295	0.84183	6.41853	1.37986	10.0475	1.25872	24.6586	1.16255
1.3	0.84578	6.39957	1.37563	10.0104	1.25385	24.5495	1.1573
1.305	0.85023	6.37842	1.37073	9.96864	1.24828	24.4402	1.15203
1.31	0.85527	6.35479	1.36509	9.92965	1.24313	24.344	1.14742
1.315	0.86012	6.33237	1.35981	9.89685	1.23892	24.2575	1.14331
1.32	0.86436	6.3133	1.35554	9.86389	1.23468	24.1626	1.13877
1.325	0.86838	6.29434	1.35131	9.8249	1.22953	24.0518	1.13342
1.33	0.87282	6.27201	1.34607	9.78346	1.22401	23.9418	1.12812
1.335	0.87773	6.24837	1.34042	9.74636	1.21915	23.8494	1.12371
1.34	0.88268	6.22725	1.33553	9.71356	1.21493	23.764	1.11965
1.345	0.88709	6.20834	1.33132	9.6795	1.21053	23.6656	1.11493
1.35	0.89113	6.18849	1.32682	9.64075	1.20542	23.5546	1.10958
1.355	0.89542	6.16599	1.32151	9.59975	1.19996	23.4489	1.10449
1.36	0.90036	6.14281	1.316	9.56261	1.19509	23.3563	1.10006
1.365	0.90545	6.12193	1.31119	9.53044	1.19098	23.2688	1.0959
1.37	0.9099	6.10334	1.30707	9.49655	1.1866	23.1715	1.09124
1.375	0.91388	6.08333	1.30253	9.45652	1.18129	23.0621	1.08597
1.38	0.91823	6.06011	1.297	9.41574	1.17587	22.9548	1.0808
1.385	0.9232	6.03711	1.29155	9.38049	1.17129	22.8639	1.07646
1.39	0.92821	6.01734	1.28707	9.34828	1.16716	22.7786	1.0724
1.395	0.93278	5.99869	1.28294	9.31286	1.16255	22.6794	1.06765
1.4	0.93689	5.97764	1.27807	9.27316	1.1573	22.5682	1.06228
1.405	0.94115	5.95453	1.27258	9.23341	1.15203	22.4643	1.05729
1.41	0.94602	5.93235	1.26738	9.19799	1.14742	22.3751	1.05304
1.415	0.95119	5.91264	1.26292	9.16584	1.14331	22.2873	1.04885
1.42	0.95584	5.89377	1.25872	9.13086	1.13877	22.1883	1.0441
1.425	0.9599	5.87269	1.25385	9.0906	1.13342	22.0799	1.03888
1.43	0.96412	5.84932	1.24828	9.05061	1.12812	21.9756	1.03387
1.435	0.96909	5.82733	1.24313	9.01646	1.12371	21.8851	1.02955
1.44	0.97427	5.80843	1.23892	8.98467	1.11965	21.7994	1.02548
1.445	0.9789	5.78944	1.23468	8.94855	1.11493	21.7014	1.02078
1.45	0.98303	5.76745	1.22953	8.9082	1.10958	21.591	1.01545
1.455	0.98734	5.74423	1.22401	8.86964	1.10449	21.4875	1.01048
1.46	0.99221	5.72318	1.21915	8.83543	1.10006	21.3996	1.0063
1.465	0.9974	5.70428	1.21493	8.80293	1.0959	21.313	1.00217
1.47	1.00217	5.68475	1.21053	8.76716	1.09124	21.2136	0.9974
1.475	1.0063	5.66287	1.20542	8.72737	1.08597	21.1058	0.99221
1.48	1.01048	5.63988	1.19996	8.68828	1.0808	21.0043	0.98734
1.485	1.01545	5.6188	1.19509	8.65464	1.07646	20.9139	0.98303
1.49	1.02078	5.60022	1.19098	8.62287	1.0724	20.8271	0.9789
1.495	1.02548	5.58078	1.1866	8.58648	1.06765	20.7306	0.97427
1.5	1.02955	5.55826	1.18129	8.54606	1.06228	20.623	0.96909
1.505	1.03387	5.53537	1.17587	8.50812	1.05729	20.5196	0.96412
1.51	1.03888	5.51524	1.17129	8.47505	1.05304	20.4311	0.9599
1.515	1.0441	5.49664	1.16716	8.44242	1.04885	20.3457	0.95584
1.52	1.04885	5.47643	1.16255	8.40609	1.0441	20.2485	0.95119
1.525	1.05304	5.45408	1.1573	8.36662	1.03888	20.1412	0.94602
1.53	1.05729	5.4317	1.15203	8.32853	1.03387	20.0398	0.94115
1.535	1.06228	5.4115	1.14742	8.29502	1.02955	19.9503	0.93689
1.54	1.06765	5.39292	1.14331	8.26314	1.02548	19.8641	0.93278
1.545	1.0724	5.37293	1.13877	8.22715	1.02078	19.7686	0.92821
1.55	1.07646	5.3503	1.13342	8.18699	1.01545	19.6643	0.9232
1.555	1.0808	5.3278	1.12812	8.14917	1.01048	19.561	0.91823
1.56	1.08597	5.30823	1.12371	8.11655	1.0063	19.4698	0.91388
1.565	1.09124	5.28984	1.11965	8.08432	1.00217	19.3861	0.9099
1.57	1.0959	5.26927	1.11493	8.04786	0.9974	19.2929	0.90545
1.575	1.10006	5.2466	1.10958	8.00858	0.99221	19.1871	0.90036
1.58	1.10449	5.22482	1.10449	7.97142	0.98734	19.0842	0.89542
1.585	1.10958	5.20521	1.10006	7.93798	0.98303	18.9945	0.89113
1.59	1.11493	5.18646	1.0959	7.90571	0.9789	18.9094	0.88709
1.595	1.11965	5.16608	1.09124	7.8702	0.97427	18.817	0.88268
1.6	1.12371	5.14368	1.08597	7.831	0.96909	18.714	0.87773
1.605	1.12812	5.12164	1.0808	7.7932	0.96412	18.6118	0.87282
1.61	1.13342	5.10232	1.07646	7.76037	0.9599	18.519	0.86838
1.615	1.13877	5.08393	1.0724	7.72857	0.95584	18.4342	0.86436
1.62	1.14331	5.06324	1.06765	7.69283	0.95119	18.3453	0.86012
1.625	1.14742	5.04053	1.06228	7.65374	0.94602	18.2443	0.85527
1.63	1.15203	5.01906	1.05729	7.6166	0.94115	18.1396	0.85023
1.635	1.1573	5.00002	1.05304	7.58345	0.93689	18.0464	0.84578
1.64	1.16255	4.98121	1.04885	7.55136	0.93278	17.9632	0.84183
1.645	1.16716	4.96054	1.0441	7.51619	0.92821	17.8753	0.83764
1.65	1.17129	4.93831	1.03888	7.47811	0.9232	17.7752	0.83284
1.655	1.17587	4.91677	1.03387	7.44034	0.91823	17.6723	0.8279
1.66	1.18129	4.89751	1.02955	7.40661	0.91388	17.5782	0.8234
1.665	1.1866	4.87907	1.02548	7.37536	0.9099	17.4925	0.81932
1.67	1.19098	4.85857	1.02078	7.34098	0.90545	17.4063	0.81522
1.675	1.19509	4.83599	1.01545	7.30238	0.90036	17.3106	0.81064
1.68	1.19996	4.81459	1.01048	7.26474	0.89542	17.2084	0.80573
1.685	1.20542	4.79577	1.0063	7.23149	0.89113	17.1104	0.80103
1.69	1.21053	4.77716	1.00217	7.1998	0.88709	17.0248	0.79696
1.695	1.21493	4.75643	0.9974	7.16566	0.88268	16.9417	0.79302
1.7	1.21915	4.73429	0.99221	7.12801	0.87773	16.8477	0.78852
1.705	1.22401	4.71321	0.98734	7.09059	0.87282	16.7455	0.78361
1.71	1.22953	4.69399	0.98303	7.05634	0.86838	16.6485	0.77896
1.715	1.23468	4.67536	0.9789	7.02475	0.86436	16.5611	0.7748
1.72	1.23892	4.6551	0.97427	6.99176	0.86012	16.477	0.77081
1.725	1.24313	4.633	0.96909	6.95476	0.85527	16.3859	0.76646
1.73	1.24828	4.6116	0.96412	6.91655	0.85023	16.2883	0.76178
1.735	1.25385	4.59268	0.9599	6.88213	0.84578	16.19	0.75707
1.74	1.25872	4.57429	0.95584	6.85105	0.84183	16.0987	0.75271
1.745	1.26292	4.55392	0.95119	6.81842	0.83764	16.0156	0.74877
1.75	1.26738	4.53187	0.94602	6.78174	0.83284	15.9295	0.74467
1.755	1.27258	4.5108	0.94115	6.74411	0.8279	15.8328	0.74004
1.76	1.27807	4.49172	0.93689	6.70941	0.8234	15.7327	0.73524
1.765	1.28294	4.47318	0.93278	6.67749	0.81932	15.6409	0.73085
1.77	1.28707	4.4531	0.92821	6.64544	0.81522	15.5586	0.72695
1.775	1.29155	4.43155	0.9232	6.6102	0.81064	15.4731	0.72288
1.78	1.297	4.41017	0.91823	6.57281	0.80573	15.3789	0.71838
1.785	1.30253	4.3908	0.91388	6.53681	0.80103	15.2811	0.71369
1.79	1.30707	4.37268	0.9099	6.50494	0.79696	15.1882	0.70925
1.795	1.31119	4.35299	0.90545	6.47391	0.79302	15.1026	0.70518
1.8	1.316	4.33119	0.90036	6.43924	0.78852	15.0191	0.70122
1.805	1.32151	4.30987	0.89542	6.40182	0.78361	14.93	0.69697
1.81	1.32682	4.29074	0.89113	6.36616	0.77896	14.8338	0.69236
1.815	1.33132	4.2724	0.88709	6.33371	0.7748	14.7374	0.68775
1.82	1.33553	4.25283	0.88268	6.30233	0.77081	14.6499	0.68358
1.825	1.34042	4.2315	0.87773	6.26864	0.76646	14.569	0.67975
1.83	1.34607	4.21029	0.87282	6.23276	0.76178	14.4833	0.67567
1.835	1.35131	4.19067	0.86838	6.19666	0.75707	14.3881	0.67111
1.84	1.35554	4.17237	0.86436	6.1629	0.75271	14.2922	0.66653
1.845	1.35981	4.15338	0.86012	6.13186	0.74877	14.2033	0.66229
1.85	1.36509	4.13238	0.85527	6.09984	0.74467	14.1205	0.65836
1.855	1.37073	4.11077	0.85023	6.06425	0.74004	14.0371	0.6544
1.86	1.37563	4.09106	0.84578	6.02755	0.73524	13.9475	0.65013
1.865	1.37986	4.07303	0.84183	5.99362	0.73085	13.8529	0.6456
1.87	1.38438	4.05421	0.83764	5.96288	0.72695	13.7601	0.64117
1.875	1.38972	4.03337	0.83284	5.93103	0.72288	13.6751	0.63713
1.88	1.39533	4.01205	0.8279	5.89632	0.71838	13.5954	0.63336
1.885	1.40013	3.99221	0.8234	5.86036	0.71369	13.5099	0.62929
1.89	1.40422	3.97374	0.81932	5.82605	0.70925	13.4165	0.62482
1.895	1.40889	3.95522	0.81522	5.79421	0.70518	13.3217	0.62029
1.9	1.41459	3.9351	0.81064	5.76304	0.70122	13.2361	0.61622
1.905	1.42002	3.9139	0.80573	5.73	0.69697	13.156	0.61243
1.91	1.42443	3.89341	0.80103	5.6946	0.69236	13.073	0.60849
1.915	1.42867	3.87497	0.79696	5.65912	0.68775	12.9845	0.60427
1.92	1.43373	3.85696	0.79302	5.62663	0.68358	12.8921	0.59985
1.925	1.43937	3.83712	0.78852	5.59635	0.67975	12.8027	0.59559
1.93	1.44459	3.81591	0.78361	5.56443	0.67567	12.7184	0.59159
1.935	1.44895	3.79558	0.77896	5.52935	0.67111	12.6386	0.58781
1.94	1.45324	3.77685	0.7748	5.49408	0.66653	12.556	0.58389
1.945	1.4585	3.75867	0.77081	5.46111	0.66229	12.4662	0.57961
1.95	1.4643	3.73932	0.76646	5.43018	0.65836	12.3736	0.57518
1.955	1.46922	3.71888	0.76178	5.39902	0.6544	12.2885	0.57114
1.96	1.47331	3.69833	0.75707	5.36583	0.65013	12.2094	0.5674
1.965	1.47796	3.67895	0.75271	5.33097	0.6456	12.1289	0.56358
1.97	1.48358	3.66093	0.74877	5.29671	0.64117	12.0423	0.55946
1.975	1.48908	3.64242	0.74467	5.26503	0.63713	11.9522	0.55516
1.98	1.49371	3.62213	0.74004	5.23515	0.63336	11.8655	0.55104
1.985	1.49795	3.60128	0.73524	5.20332	0.62929	11.7826	0.5471
1.99	1.50281	3.58181	0.73085	5.16884	0.62482	11.7042	0.54339
1.995	1.50851	3.56394	0.72695	5.13391	0.62029	11.6242	0.53961
2	1.51396	3.54551	0.72288	5.10203	0.61622	11.5374	0.53547
1.995	1.50851	3.52566	0.71838	5.07201	0.61243	11.4491	0.53127
1.99	1.50281	3.50518	0.71369	5.04101	0.60849	11.3624	0.52714
1.985	1.49795	3.48552	0.70925	5.00818	0.60427	11.2846	0.52347
1.98	1.49371	3.46711	0.70518	4.97403	0.59985	11.2072	0.51981
1.975	1.48908	3.44902	0.70122	4.94089	0.59559	11.1263	0.51598
1.97	1.48358	3.43	0.69697	4.90948	0.59159	11.0387	0.5118
1.965	1.47796	3.4098	0.69236	4.87954	0.58781	10.951	0.50763
1.96	1.47331	3.38956	0.68775	4.84867	0.58389	10.8714	0.50386
1.955	1.46922	3.37081	0.68358	4.8154	0.57961	10.7945	0.50023
1.95	1.4643	3.35317	0.67975	4.78121	0.57518	10.7172	0.49658
1.945	1.4585	3.33472	0.67567	4.7495	0.57114	10.6348	0.49267
1.94	1.45324	3.31468	0.67111	4.71981	0.5674	10.5499	0.48863
1.935	1.44895	3.29454	0.66653	4.68963	0.56358	10.4665	0.48467
1.93	1.44459	3.27556	0.66229	4.65744	0.55946	10.3879	0.48095
1.925	1.43937	3.25759	0.65836	4.62406	0.55516	10.3113	0.47734
1.92	1.43373	3.23951	0.6544	4.59184	0.55104	10.2364	0.47381
1.915	1.42867	3.22042	0.65013	4.56088	0.5471	10.1534	0.46987
1.91	1.42443	3.20049	0.6456	4.53138	0.54339	10.0695	0.46589
1.905	1.42002	3.18086	0.64117	4.5014	0.53961	9.98929	0.46209
1.9	1.41459	3.16252	0.63713	4.46913	0.53547	9.91411	0.45854
1.895	1.40889	3.14508	0.63336	4.43637	0.53127	9.83867	0.45498
1.89	1.40422	3.12666	0.62929	4.40413	0.52714	9.76309	0.45142
1.885	1.40013	3.10692	0.62482	4.37487	0.52347	9.68293	0.44762
1.88	1.39533	3.08695	0.62029	4.34572	0.51981	9.60269	0.44382
1.875	1.38972	3.06852	0.61622	4.31544	0.51598	9.52419	0.44011
1.87	1.38438	3.05101	0.61243	4.28289	0.5118	9.44883	0.43656
1.865	1.37986	3.033	0.60849	4.25035	0.50763	9.37613	0.43314
1.86	1.37563	3.01409	0.60427	4.22047	0.50386	9.30185	0.42964
1.855	1.37073	2.99452	0.59985	4.1915	0.50023	9.22437	0.42598
1.85	1.36509	2.97545	0.59559	4.1624	0.49658	9.14623	0.42228
1.845	1.35981	2.95724	0.59159	4.13159	0.49267	9.0697	0.41867
1.84	1.35554	2.93977	0.58781	4.09998	0.48863	8.99726	0.41527
1.835	1.35131	2.92183	0.58389	4.06885	0.48467	8.92719	0.41198
1.83	1.34607	2.9027	0.57961	4.03929	0.48095	8.85206	0.40844
1.825	1.34042	2.8831	0.57518	4.01043	0.47734	8.77831	0.40497
1.82	1.33553	2.86475	0.57114	3.98213	0.47381	8.70146	0.40134
1.815	1.33132	2.84741	0.5674	3.95115	0.46987	8.63026	0.39799
1.81	1.32682	2.82981	0.56358	3.91985	0.46589	8.55975	0.39468
1.805	1.32151	2.81122	0.55946	3.88976	0.46209	8.48948	0.39139
1.8	1.316	2.79203	0.55516	3.86137	0.45854	8.41762	0.38801
1.795	1.31119	2.77342	0.55104	3.83289	0.45498	8.34828	0.38476
1.79	1.30707	2.75544	0.5471	3.80436	0.45142	8.27811	0.38147
1.785	1.30253	2.73819	0.54339	3.77431	0.44762	8.20541	0.37805
1.78	1.297	2.7207	0.53961	3.74423	0.44382	8.13507	0.37475
1.775	1.29155	2.70206	0.53547	3.71473	0.44011	8.07014	0.37172
1.77	1.28707	2.68318	0.53127	3.68628	0.43656	8.00382	0.36863
1.765	1.28294	2.66456	0.52714	3.65871	0.43314	7.93713	0.36551
1.76	1.27807	2.64744	0.52347	3.63062	0.42964	7.86677	0.36221
1.755	1.27258	2.63036	0.51981	3.60146	0.42598	7.79971	0.35908
1.75	1.26738	2.61272	0.51598	3.57208	0.42228	7.73313	0.35597
1.745	1.26292	2.59395	0.5118	3.54323	0.41867	7.67072	0.35307
1.74	1.25872	2.57517	0.50763	3.51575	0.41527	7.6094	0.35022
1.735	1.25385	2.55774	0.50386	3.48906	0.41198	7.54521	0.34723
1.73	1.24828	2.54075	0.50023	3.46069	0.40844	7.48307	0.34435
1.725	1.24313	2.5237	0.49658	3.43277	0.40497	7.41811	0.34132
1.72	1.23892	2.5058	0.49267	3.40382	0.40134	7.35555	0.33841
1.715	1.23468	2.48749	0.48863	3.37675	0.39799	7.29512	0.33561
1.71	1.22953	2.46942	0.48467	3.34992	0.39468	7.24004	0.33308
1.705	1.22401	2.45214	0.48095	3.32316	0.39139	7.17971	0.33029
1.7	1.21915	2.43522	0.47734	3.29587	0.38801	7.12493	0.32777
1.695	1.21493	2.41856	0.47381	3.26943	0.38476	7.06359	0.32493
1.69	1.21053	2.40057	0.46987	3.2427	0.38147	7.00724	0.32234
1.685	1.20542	2.38242	0.46589	3.21514	0.37805	6.95527	0.31996
1.68	1.19996	2.36488	0.46209	3.18836	0.37475	6.90212	0.31753
1.675	1.19509	2.34818	0.45854	3.16338	0.37172	6.84775	0.31504
1.67	1.19098	2.33145	0.45498	3.13794	0.36863	6.80001	0.31288
1.665	1.1866	2.31468	0.45142	3.11238	0.36551	6.75423	0.31082
1.66	1.18129	2.29715	0.44762	3.08559	0.36221	6.70129	0.3084
1.655	1.17587	2.27962	0.44382	3.0599	0.35908	6.65323	0.30622
1.65	1.17129	2.26237	0.44011	3.03438	0.35597	6.60579	0.30408
1.645	1.16716	2.24564	0.43656	3.01024	0.35307	6.57004	0.30253
1.64	1.16255	2.22935	0.43314	2.98647	0.35022	6.52888	0.3007
1.635	1.1573	2.21281	0.42964	2.96174	0.34723	6.48821	0.2989
1.63	1.15203	2.19573	0.42598	2.93769	0.34435	6.45111	0.29728
1.625	1.14742	2.17854	0.42228	2.9127	0.34132	6.41035	0.29547
1.62	1.14331	2.16162	0.41867	2.88852	0.33841	6.37636	0.29401
1.615	1.13877	2.14538	0.41527	2.86504	0.33561	6.34356	0.2926
1.61	1.13342	2.12953	0.41198	2.84335	0.33308	6.32548	0.29194
1.605	1.12812	2.11284	0.40844	2.8199	0.33029	6.29584	0.2907
1.6	1.12371	2.09639	0.40497	2.79831	0.32777	6.27942	0.29012
1.595	1.11965	2.07941	0.40134	2.77453	0.32493	6.25661	0.28922
1.59	1.11493	2.06338	0.39799	2.75241	0.32234	6.23723	0.2885
1.585	1.10958	2.04746	0.39468	2.73176	0.31996	6.22995	0.28838
1.58	1.10449	2.03158	0.39139	2.71071	0.31753	6.21733	0.288
1.575	1.10006	2.01544	0.38801	2.68925	0.31504	6.21733	0.30974
1.57	1.0959	1.99971	0.38476	2.67	0.31288	5.82868	0.29034
1.565	1.09124	1.98385	0.38147	2.65141	0.31082	5.56415	0.27723
1.56	1.08597	1.96757	0.37805	2.63043	0.3084	5.24776	0.2615
1.555	1.0808	1.95168	0.37475	2.61108	0.30622	4.98589	0.24853
1.55	1.07646	1.93669	0.37172	2.59193	0.30408	4.57623	0.22809
1.545	1.0724	1.92147	0.36863	2.57668	0.30253	4.22028	0.21037
1.54	1.06765	1.90619	0.36551	2.55963	0.3007	4.05486	0.20227
1.535	1.06228	1.8903	0.36221	2.54274	0.2989	3.49835	0.17441
1.53	1.05729	1.87495	0.35908	2.52704	0.29728	3.25884	0.16257
1.525	1.05304	1.85969	0.35597	2.51012	0.29547	2.95077	0.14726
1.52	1.04885	1.84512	0.35307	2.49545	0.29401	2.47344	0.12341
1.515	1.0441	1.83073	0.35022	2.48119	0.2926	2.16166	0.10791
1.51	1.03888	1.81587	0.34723	2.47183	0.29194	1.8494	0.09239
1.505	1.03387	1.80134	0.34435	2.45861	0.2907	1.58763	0.07943
1.5	1.02955	1.78635	0.34132	2.44981	0.29012	0.95082	0.04752
1.495	1.02548	1.77176	0.33841	2.43887	0.28922	0.66003	0.03308
1.49	1.02078	1.75752	0.33561	2.42908	0.2885	0.40747	0.02058
1.485	1.01545	1.74417	0.33308	2.42332	0.28838	--	--
1.48	1.01048	1.72995	0.33029	2.41578	0.288	--	--
1.475	1.0063	1.71665	0.32777	2.41279	0.2883	--	--
1.47	1.00217	1.70226	0.32493	2.41077	0.28875	--	--
1.465	0.9974	1.68871	0.32234	2.41077	0.3501	--	--
1.46	0.99221	1.67588	0.31996	2.40778	0.34966	--	--
1.455	0.98734	1.66285	0.31753	2.32952	0.33856	--	--
1.45	0.98303	1.64962	0.31504	2.20851	0.32099	--	--
1.445	0.9789	1.6375	0.31288	2.14147	0.31159	--	--
1.44	0.97427	1.62571	0.31082	1.99623	0.29034	--	--
1.435	0.96909	1.61272	0.3084	1.90472	0.27723	--	--
1.43	0.96412	1.60054	0.30622	1.79592	0.2615	--	--
1.425	0.9599	1.58846	0.30408	1.7053	0.24853	--	--
1.42	0.95584	1.57834	0.30253	1.56541	0.22809	--	--
1.415	0.95119	1.56731	0.3007	1.44343	0.21037	--	--
1.41	0.94602	1.55637	0.2989	1.38495	0.20227	--	--
1.405	0.94115	1.54602	0.29728	1.19612	0.17441	--	--
1.4	0.93689	1.53506	0.29547	1.11295	0.16257	--	--
1.395	0.93278	1.52523	0.29401	1.00692	0.14726	--	--
1.39	0.92821	1.51559	0.2926	0.84448	0.12341	--	--
1.385	0.9232	1.50841	0.29194	0.73722	0.10791	--	--
1.38	0.91823	1.49931	0.2907	0.6298	0.09239	--	--
1.375	0.91388	1.4924	0.29012	0.53921	0.07943	--	--
1.37	0.9099	1.48443	0.28922	0.32361	0.04752	--	--
1.365	0.90545	1.47704	0.2885	0.22334	0.03308	--	--
1.36	0.90036	1.47166	0.28838	0.13582	0.02058	--	--
1.355	0.89542	1.46539	0.288	--	--	--	--
1.35	0.89113	1.46139	0.2883	--	--	--	--
1.345	0.88709	1.45789	0.28875	--	--	--	--
1.34	0.88268	1.45564	0.28959	--	--	--	--
1.335	0.87773	1.45422	0.29067	--	--	--	--
1.33	0.87282	1.45102	0.29122	--	--	--	--
1.325	0.86838	1.45102	0.39914	--	--	--	--
1.32	0.86436	1.44252	0.39773	--	--	--	--
1.315	0.86012	1.42956	0.39532	--	--	--	--
1.31	0.85527	1.4097	0.39082	--	--	--	--
1.305	0.85023	1.37683	0.38237	--	--	--	--
1.3	0.84578	1.34943	0.37558	--	--	--	--
1.295	0.84183	1.30954	0.36501	--	--	--	--
1.29	0.83764	1.25389	0.34966	--	--	--	--
1.285	0.83284	1.21226	0.33856	--	--	--	--
1.28	0.8279	1.14926	0.32099	--	--	--	--
1.275	0.8234	1.11323	0.31159	--	--	--	--
1.27	0.81932	1.03811	0.29034	--	--	--	--
1.265	0.81522	0.98986	0.27723	--	--	--	--
1.26	0.81064	0.93296	0.2615	--	--	--	--
1.255	0.80573	0.88515	0.24853	--	--	--	--
1.25	0.80103	0.81271	0.22809	--	--	--	--
1.245	0.79696	0.74921	0.21037	--	--	--	--
1.24	0.79302	0.71748	0.20227	--	--	--	--
1.235	0.78852	0.62056	0.17441	--	--	--	--
1.23	0.78361	0.57647	0.16257	--	--	--	--
1.225	0.77896	0.52096	0.14726	--	--	--	--
1.22	0.7748	0.43724	0.12341	--	--	--	--
1.215	0.77081	0.38111	0.10791	--	--	--	--
1.21	0.76646	0.3249	0.09239	--	--	--	--
1.205	0.76178	0.27711	0.07943	--	--	--	--
1.2	0.75707	0.1668	0.04752	--	--	--	--
1.195	0.75271	0.11417	0.03308	--	--	--	--
1.19	0.74877	0.06791	0.02058	--	--	--	--
1.185	0.74467	--	--	--	--	--	--
1.18	0.74004	--	--	--	--	--	--
1.175	0.73524	--	--	--	--	--	--
1.17	0.73085	--	--	--	--	--	--
1.165	0.72695	--	--	--	--	--	--
1.16	0.72288	--	--	--	--	--	--
1.155	0.71838	--	--	--	--	--	--
1.15	0.71369	--	--	--	--	--	--
1.145	0.70925	--	--	--	--	--	--
1.14	0.70518	--	--	--	--	--	--
1.135	0.70122	--	--	--	--	--	--
1.13	0.69697	--	--	--	--	--	--
1.125	0.69236	--	--	--	--	--	--
1.12	0.68775	--	--	--	--	--	--
1.115	0.68358	--	--	--	--	--	--
1.11	0.67975	--	--	--	--	--	--
1.105	0.67567	--	--	--	--	--	--
1.1	0.67111	--	--	--	--	--	--
1.095	0.66653	--	--	--	--	--	--
1.09	0.66229	--	--	--	--	--	--
1.085	0.65836	--	--	--	--	--	--
1.08	0.6544	--	--	--	--	--	--
1.075	0.65013	--	--	--	--	--	--
1.07	0.6456	--	--	--	--	--	--
1.065	0.64117	--	--	--	--	--	--
1.06	0.63713	--	--	--	--	--	--
1.055	0.63336	--	--	--	--	--	--
1.05	0.62929	--	--	--	--	--	--
1.045	0.62482	--	--	--	--	--	--
1.04	0.62029	--	--	--	--	--	--
1.035	0.61622	--	--	--	--	--	--
1.03	0.61243	--	--	--	--	--	--
1.025	0.60849	--	--	--	--	--	--
1.02	0.60427	--	--	--	--	--	--
1.015	0.59985	--	--	--	--	--	--
1.01	0.59559	--	--	--	--	--	--
1.005	0.59159	--	--	--	--	--	--
1	0.58781	--	--	--	--	--	--
0.995	0.58389	--	--	--	--	--	--
0.99	0.57961	--	--	--	--	--	--
0.985	0.57518	--	--	--	--	--	--
0.98	0.57114	--	--	--	--	--	--
0.975	0.5674	--	--	--	--	--	--
0.97	0.56358	--	--	--	--	--	--
0.965	0.55946	--	--	--	--	--	--
0.96	0.55516	--	--	--	--	--	--
0.955	0.55104	--	--	--	--	--	--
0.95	0.5471	--	--	--	--	--	--
0.945	0.54339	--	--	--	--	--	--
0.94	0.53961	--	--	--	--	--	--
0.935	0.53547	--	--	--	--	--	--
0.93	0.53127	--	--	--	--	--	--
0.925	0.52714	--	--	--	--	--	--
0.92	0.52347	--	--	--	--	--	--
0.915	0.51981	--	--	--	--	--	--
0.91	0.51598	--	--	--	--	--	--
0.905	0.5118	--	--	--	--	--	--
0.9	0.50763	--	--	--	--	--	--
0.895	0.50386	--	--	--	--	--	--
0.89	0.50023	--	--	--	--	--	--
0.885	0.49658	--	--	--	--	--	--
0.88	0.49267	--	--	--	--	--	--
0.875	0.48863	--	--	--	--	--	--
0.87	0.48467	--	--	--	--	--	--
0.865	0.48095	--	--	--	--	--	--
0.86	0.47734	--	--	--	--	--	--
0.855	0.47381	--	--	--	--	--	--
0.85	0.46987	--	--	--	--	--	--
0.845	0.46589	--	--	--	--	--	--
0.84	0.46209	--	--	--	--	--	--
0.835	0.45854	--	--	--	--	--	--
0.83	0.45498	--	--	--	--	--	--
0.825	0.45142	--	--	--	--	--	--
0.82	0.44762	--	--	--	--	--	--
0.815	0.44382	--	--	--	--	--	--
0.81	0.44011	--	--	--	--	--	--
0.805	0.43656	--	--	--	--	--	--
0.8	0.43314	--	--	--	--	--	--
0.795	0.42964	--	--	--	--	--	--
0.79	0.42598	--	--	--	--	--	--
0.785	0.42228	--	--	--	--	--	--
0.78	0.41867	--	--	--	--	--	--
0.775	0.41527	--	--	--	--	--	--
0.77	0.41198	--	--	--	--	--	--
0.765	0.40844	--	--	--	--	--	--
0.76	0.40497	--	--	--	--	--	--
0.755	0.40134	--	--	--	--	--	--
0.75	0.39799	--	--	--	--	--	--
0.745	0.39468	--	--	--	--	--	--
0.74	0.39139	--	--	--	--	--	--
0.735	0.38801	--	--	--	--	--	--
0.73	0.38476	--	--	--	--	--	--
0.725	0.38147	--	--	--	--	--	--
0.72	0.37805	--	--	--	--	--	--
0.715	0.37475	--	--	--	--	--	--
0.71	0.37172	--	--	--	--	--	--
0.705	0.36863	--	--	--	--	--	--
0.7	0.36551	--	--	--	--	--	--
0.695	0.36221	--	--	--	--	--	--
0.69	0.35908	--	--	--	--	--	--
0.685	0.35597	--	--	--	--	--	--
0.68	0.35307	--	--	--	--	--	--
0.675	0.35022	--	--	--	--	--	--
0.67	0.34723	--	--	--	--	--	--
0.665	0.34435	--	--	--	--	--	--
0.66	0.34132	--	--	--	--	--	--
0.655	0.33841	--	--	--	--	--	--
0.65	0.33561	--	--	--	--	--	--
0.645	0.33308	--	--	--	--	--	--
0.64	0.33029	--	--	--	--	--	--
0.635	0.32777	--	--	--	--	--	--
0.63	0.32493	--	--	--	--	--	--
0.625	0.32234	--	--	--	--	--	--
0.62	0.31996	--	--	--	--	--	--
0.615	0.31753	--	--	--	--	--	--
0.61	0.31504	--	--	--	--	--	--
0.605	0.31288	--	--	--	--	--	--
0.6	0.31082	--	--	--	--	--	--
0.595	0.3084	--	--	--	--	--	--
0.59	0.30622	--	--	--	--	--	--
0.585	0.30408	--	--	--	--	--	--
0.58	0.30253	--	--	--	--	--	--
0.575	0.3007	--	--	--	--	--	--
0.57	0.2989	--	--	--	--	--	--
0.565	0.29728	--	--	--	--	--	--
0.56	0.29547	--	--	--	--	--	--
0.555	0.29401	--	--	--	--	--	--
0.55	0.2926	--	--	--	--	--	--
0.545	0.29194	--	--	--	--	--	--
0.54	0.2907	--	--	--	--	--	--
0.535	0.29012	--	--	--	--	--	--
0.53	0.28922	--	--	--	--	--	--
0.525	0.2885	--	--	--	--	--	--
0.52	0.28838	--	--	--	--	--	--
0.515	0.288	--	--	--	--	--	--
0.51	0.2883	--	--	--	--	--	--
0.505	0.28875	--	--	--	--	--	--
0.5	0.28959	--	--	--	--	--	--
0.495	0.29067	--	--	--	--	--	--
0.49	0.29122	--	--	--	--	--	--
0.485	0.29279	--	--	--	--	--	--
0.48	0.29581	--	--	--	--	--	--
0.475	0.29734	--	--	--	--	--	--
0.47	0.30093	--	--	--	--	--	--
0.465	0.30428	--	--	--	--	--	--
0.46	0.30836	--	--	--	--	--	--
0.455	0.31348	--	--	--	--	--	--
0.45	0.31931	--	--	--	--	--	--
0.445	0.32654	--	--	--	--	--	--
0.44	0.33303	--	--	--	--	--	--
0.435	0.34267	--	--	--	--	--	--
0.43	0.35314	--	--	--	--	--	--
0.425	0.36516	--	--	--	--	--	--
0.42	0.37811	--	--	--	--	--	--
0.415	0.39388	--	--	--	--	--	--
0.41	0.41262	--	--	--	--	--	--
0.405	0.43317	--	--	--	--	--	--
0.4	0.45726	--	--	--	--	--	--
0.395	0.48685	--	--	--	--	--	--
0.39	0.51599	--	--	--	--	--	--
0.385	0.55436	--	--	--	--	--	--
0.38	0.59961	--	--	--	--	--	--
0.375	0.6441	--	--	--	--	--	--
0.37	0.69024	--	--	--	--	--	--
0.365	0.74999	--	--	--	--	--	--
0.36	0.80695	--	--	--	--	--	--
0.355	0.86126	--	--	--	--	--	--
0.35	0.90784	--	--	--	--	--	--
0.345	0.94412	--	--	--	--	--	--
0.34	0.97513	--	--	--	--	--	--
0.335	0.99419	--	--	--	--	--	--
0.33	1	--	--	--	--	--	--
0.325	0.99684	--	--	--	--	--	--
0.32	0.98671	--	--	--	--	--	--
0.315	0.96946	--	--	--	--	--	--
0.31	0.95575	--	--	--	--	--	--
0.305	0.94119	--	--	--	--	--	--
0.3	0.91534	--	--	--	--	--	--
0.295	0.8967	--	--	--	--	--	--
0.29	0.87466	--	--	--	--	--	--
0.285	0.85093	--	--	--	--	--	--
0.28	0.82651	--	--	--	--	--	--
0.275	0.80613	--	--	--	--	--	--
0.27	0.78163	--	--	--	--	--	--
0.265	0.76709	--	--	--	--	--	--
0.26	0.7423	--	--	--	--	--	--
0.255	0.72418	--	--	--	--	--	--
0.25	0.70107	--	--	--	--	--	--
0.245	0.67083	--	--	--	--	--	--
0.24	0.66056	--	--	--	--	--	--
0.235	0.64299	--	--	--	--	--	--
0.23	0.6235	--	--	--	--	--	--
0.225	0.60865	--	--	--	--	--	--
0.22	0.5911	--	--	--	--	--	--
0.215	0.57182	--	--	--	--	--	--
0.21	0.54869	--	--	--	--	--	--
0.205	0.53293	--	--	--	--	--	--
0.2	0.51861	--	--	--	--	--	--
0.195	0.50197	--	--	--	--	--	--
0.19	0.4927	--	--	--	--	--	--
0.185	0.47896	--	--	--	--	--	--
0.18	0.46051	--	--	--	--	--	--
0.175	0.45207	--	--	--	--	--	--
0.17	0.4381	--	--	--	--	--	--
0.165	0.431	--	--	--	--	--	--
0.16	0.42071	--	--	--	--	--	--
0.155	0.40921	--	--	--	--	--	--
0.15	0.405	--	--	--	--	--	--
0.145	0.40147	--	--	--	--	--	--
0.14	0.40088	--	--	--	--	--	--
0.135	0.39955	--	--	--	--	--	--
0.13	0.39773	--	--	--	--	--	--
0.125	0.39532	--	--	--	--	--	--
0.12	0.39082	--	--	--	--	--	--
0.115	0.38237	--	--	--	--	--	--
0.11	0.37558	--	--	--	--	--	--
0.105	0.36501	--	--	--	--	--	--
0.1	0.34966	--	--	--	--	--	--
0.095	0.33856	--	--	--	--	--	--
0.09	0.32099	--	--	--	--	--	--
0.085	0.31159	--	--	--	--	--	--
0.08	0.29034	--	--	--	--	--	--
0.075	0.27723	--	--	--	--	--	--
0.07	0.2615	--	--	--	--	--	--
0.065	0.24853	--	--	--	--	--	--
0.06	0.22809	--	--	--	--	--	--
0.055	0.21037	--	--	--	--	--	--
0.05	0.20227	--	--	--	--	--	--
0.045	0.17441	--	--	--	--	--	--
0.04	0.16257	--	--	--	--	--	--
0.035	0.14726	--	--	--	--	--	--
0.03	0.12341	--	--	--	--	--	--
0.025	0.10791	--	--	--	--	--	--
0.02	0.09239	--	--	--	--	--	--
0.015	0.07943	--	--	--	--	--	--
0.01	0.04752	--	--	--	--	--	--
0.005	0.03308	--	--	--	--	--	--

## Sheet: Figure 3b
(rc+rsgLs)/(rtunL-1)	PVR
	IPVR	EPVR
0.1	3.47226	3.47226
0.14125	3.47226	3.47226
0.19953	3.47226	3.47226
0.28184	3.47226	3.47226
0.39811	3.47226	3.46751
0.56234	3.47226	3.26425
0.79433	3.47226	2.86425
1.12202	3.47226	2.4379
1.58489	3.47226	2.06494
2.23872	3.47226	1.76893
3.16228	3.47226	1.54919
4.46684	3.47226	1.38952
6.30957	3.47226	1.27579
8.91251	3.47226	1.19485
12.5892	3.47226	1.13778
17.7828	3.47226	1.0974
25.1189	3.47226	1.06888
35.4813	3.47226	1.0487
50.1187	3.47226	1.03448
70.7946	3.47226	1.02438
100	3.47226	1.01726

## Sheet: Figure 3c
Vd (V)	Jd (arb. units)	Vd (V)	Jd (arb. units)	Vd (V)	Jd (arb. units)	Vd (V)	Jd (arb. units)	Vd (V)	Jd (arb. units)
	(rtgL)/(rtunL-1) = 0		1		2		5		10
0.005	0.03308	0.002	0.02139	0.002	0.02097	0.002	0.02073	0.002	0.02065
0.01	0.04752	0.004	0.02425	0.004	0.02217	0.004	0.02118	0.004	0.02088
0.015	0.07943	0.006	0.02824	0.006	0.02422	0.006	0.02195	0.006	0.02125
0.02	0.09239	0.008	0.03236	0.008	0.0272	0.008	0.02305	0.008	0.0218
0.025	0.10791	0.01	0.03661	0.01	0.03069	0.01	0.02444	0.01	0.0225
0.03	0.12341	0.012	0.04155	0.012	0.03454	0.012	0.02626	0.012	0.02345
0.035	0.14726	0.014	0.04742	0.014	0.03893	0.014	0.02858	0.014	0.02469
0.04	0.16257	0.016	0.05385	0.016	0.04367	0.016	0.03127	0.016	0.02617
0.045	0.17441	0.018	0.06019	0.018	0.0483	0.018	0.03401	0.018	0.02774
0.05	0.20227	0.02	0.06655	0.02	0.05282	0.02	0.03677	0.02	0.02935
0.055	0.21037	0.022	0.07272	0.022	0.05723	0.022	0.03957	0.022	0.031
0.06	0.22809	0.024	0.07858	0.024	0.06162	0.024	0.04238	0.024	0.03271
0.065	0.24853	0.026	0.08417	0.026	0.06597	0.026	0.04522	0.026	0.03445
0.07	0.2615	0.028	0.08941	0.028	0.07032	0.028	0.04807	0.028	0.03623
0.075	0.27723	0.03	0.09407	0.03	0.07468	0.03	0.05091	0.03	0.03805
0.08	0.29034	0.032	0.09862	0.032	0.07915	0.032	0.05375	0.032	0.0399
0.085	0.31159	0.034	0.10344	0.034	0.08369	0.034	0.05667	0.034	0.0418
0.09	0.32099	0.036	0.10846	0.036	0.08825	0.036	0.05962	0.036	0.04377
0.095	0.33856	0.038	0.1136	0.038	0.09275	0.038	0.06256	0.038	0.04574
0.1	0.34966	0.04	0.11873	0.04	0.09715	0.04	0.06545	0.04	0.04773
0.105	0.36501	0.042	0.1238	0.042	0.10147	0.042	0.06835	0.042	0.0497
0.11	0.37558	0.044	0.1288	0.044	0.10563	0.044	0.0712	0.044	0.05167
0.115	0.38237	0.046	0.13378	0.046	0.10963	0.046	0.07402	0.046	0.05363
0.12	0.39082	0.048	0.13895	0.048	0.11364	0.048	0.07691	0.048	0.0556
0.125	0.39532	0.05	0.14432	0.05	0.11777	0.05	0.07985	0.05	0.05765
0.13	0.39773	0.052	0.14978	0.052	0.12192	0.052	0.08281	0.052	0.05972
0.135	0.39955	0.054	0.15521	0.054	0.126	0.054	0.0857	0.054	0.06173
0.14	0.40088	0.056	0.16053	0.056	0.13003	0.056	0.08854	0.056	0.06376
0.145	0.40147	0.058	0.16574	0.058	0.1341	0.058	0.09139	0.058	0.06573
0.15	0.405	0.06	0.17086	0.06	0.13814	0.06	0.09423	0.06	0.06777
0.155	0.40921	0.062	0.17581	0.062	0.14227	0.062	0.09709	0.062	0.06975
0.16	0.42071	0.064	0.1807	0.064	0.14638	0.064	0.09998	0.064	0.07181
0.165	0.431	0.066	0.18565	0.066	0.15055	0.066	0.10285	0.066	0.07385
0.17	0.4381	0.068	0.19055	0.068	0.15465	0.068	0.10571	0.068	0.07588
0.175	0.45207	0.07	0.19536	0.07	0.15877	0.07	0.10855	0.07	0.0779
0.18	0.46051	0.072	0.20024	0.072	0.16287	0.072	0.11144	0.072	0.07991
0.185	0.47896	0.074	0.20513	0.074	0.167	0.074	0.11425	0.074	0.0819
0.19	0.4927	0.076	0.21015	0.076	0.17106	0.076	0.11711	0.076	0.08395
0.195	0.50197	0.078	0.21539	0.078	0.1752	0.078	0.1199	0.078	0.08592
0.2	0.51861	0.08	0.22061	0.08	0.17927	0.08	0.12273	0.08	0.08794
0.205	0.53293	0.082	0.22575	0.082	0.18338	0.082	0.12555	0.082	0.08995
0.21	0.54869	0.084	0.23075	0.084	0.18754	0.084	0.12835	0.084	0.09195
0.215	0.57182	0.086	0.23552	0.086	0.19168	0.086	0.13122	0.086	0.09395
0.22	0.5911	0.088	0.23987	0.088	0.1958	0.088	0.13407	0.088	0.09593
0.225	0.60865	0.09	0.24436	0.09	0.19984	0.09	0.13684	0.09	0.09798
0.23	0.6235	0.092	0.24889	0.092	0.20379	0.092	0.1396	0.092	0.09995
0.235	0.64299	0.094	0.25373	0.094	0.20773	0.094	0.14242	0.094	0.1019
0.24	0.66056	0.096	0.25862	0.096	0.21164	0.096	0.14516	0.096	0.10385
0.245	0.67083	0.098	0.26349	0.098	0.21553	0.098	0.14797	0.098	0.10587
0.25	0.70107	0.1	0.26826	0.1	0.21939	0.1	0.15068	0.1	0.1078
0.255	0.72418	0.102	0.27308	0.102	0.22324	0.102	0.15346	0.102	0.1098
0.26	0.7423	0.104	0.27781	0.104	0.22715	0.104	0.15616	0.104	0.11172
0.265	0.76709	0.106	0.28251	0.106	0.23095	0.106	0.15892	0.106	0.11371
0.27	0.78163	0.108	0.28718	0.108	0.23482	0.108	0.16159	0.108	0.11561
0.275	0.80613	0.11	0.29158	0.11	0.23858	0.11	0.16425	0.11	0.11758
0.28	0.82651	0.112	0.29587	0.112	0.24241	0.112	0.16698	0.112	0.11947
0.285	0.85093	0.114	0.3002	0.114	0.24622	0.114	0.16962	0.114	0.12134
0.29	0.87466	0.116	0.30441	0.116	0.2501	0.116	0.17215	0.116	0.12329
0.295	0.8967	0.118	0.30868	0.118	0.25388	0.118	0.17477	0.118	0.12515
0.3	0.91534	0.12	0.31291	0.12	0.25773	0.12	0.17736	0.12	0.127
0.305	0.94119	0.122	0.31711	0.122	0.26138	0.122	0.17986	0.122	0.12884
0.31	0.95575	0.124	0.32118	0.124	0.265	0.124	0.18234	0.124	0.13067
0.315	0.96946	0.126	0.32512	0.126	0.26861	0.126	0.1849	0.126	0.13249
0.32	0.98671	0.128	0.32902	0.128	0.272	0.128	0.18735	0.128	0.1343
0.325	0.99684	0.13	0.33288	0.13	0.27517	0.13	0.18978	0.13	0.13601
0.33	1	0.132	0.3367	0.132	0.2784	0.132	0.1922	0.132	0.1378
0.335	0.99419	0.134	0.34048	0.134	0.2817	0.134	0.1946	0.134	0.13958
0.34	0.97513	0.136	0.34422	0.136	0.28488	0.136	0.19689	0.136	0.14125
0.345	0.94412	0.138	0.34772	0.138	0.28813	0.138	0.19926	0.138	0.14291
0.35	0.90784	0.14	0.35106	0.14	0.29135	0.14	0.20162	0.14	0.14467
0.355	0.86126	0.142	0.35403	0.142	0.29443	0.142	0.20386	0.142	0.1463
0.36	0.80695	0.144	0.35705	0.144	0.2976	0.144	0.20618	0.144	0.14793
0.365	0.74999	0.146	0.36002	0.146	0.30063	0.146	0.20838	0.146	0.14954
0.37	0.69024	0.148	0.36316	0.148	0.30374	0.148	0.21056	0.148	0.15114
0.375	0.6441	0.15	0.36614	0.15	0.3067	0.15	0.21284	0.15	0.15273
0.38	0.59961	0.152	0.36906	0.152	0.30964	0.152	0.21499	0.152	0.15442
0.385	0.55436	0.154	0.37182	0.154	0.31267	0.154	0.21712	0.154	0.15598
0.39	0.51599	0.156	0.3744	0.156	0.31555	0.156	0.21935	0.156	0.15754
0.395	0.48685	0.158	0.37693	0.158	0.31839	0.158	0.22144	0.158	0.15908
0.4	0.45726	0.16	0.37964	0.16	0.32121	0.16	0.22364	0.16	0.16073
0.405	0.43317	0.162	0.3823	0.162	0.324	0.162	0.22582	0.162	0.16225
0.41	0.41262	0.164	0.3849	0.164	0.32688	0.164	0.22798	0.164	0.16388
0.415	0.39388	0.166	0.38746	0.166	0.32961	0.166	0.23014	0.166	0.16537
0.42	0.37811	0.168	0.38984	0.168	0.33244	0.168	0.23227	0.168	0.16698
0.425	0.36516	0.17	0.39203	0.17	0.33523	0.17	0.23452	0.17	0.16858
0.43	0.35314	0.172	0.3943	0.172	0.33801	0.172	0.23663	0.172	0.17018
0.435	0.34267	0.174	0.39638	0.174	0.34088	0.174	0.23872	0.174	0.17176
0.44	0.33303	0.176	0.39853	0.176	0.3436	0.176	0.24093	0.176	0.17333
0.445	0.32654	0.178	0.40063	0.178	0.34643	0.178	0.24313	0.178	0.1749
0.45	0.31931	0.18	0.40268	0.18	0.34923	0.18	0.24532	0.18	0.17645
0.455	0.31348	0.182	0.40481	0.182	0.352	0.182	0.24749	0.182	0.178
0.46	0.30836	0.184	0.40703	0.184	0.35476	0.184	0.24965	0.184	0.17968
0.465	0.30428	0.186	0.40906	0.186	0.35763	0.186	0.2518	0.186	0.18121
0.47	0.30093	0.188	0.41104	0.188	0.36048	0.188	0.25408	0.188	0.18287
0.475	0.29734	0.19	0.41311	0.19	0.36345	0.19	0.25621	0.19	0.18439
0.48	0.29581	0.192	0.41527	0.192	0.3664	0.192	0.25847	0.192	0.18604
0.485	0.29279	0.194	0.41725	0.194	0.36919	0.194	0.26072	0.194	0.18768
0.49	0.29122	0.196	0.41932	0.196	0.3721	0.196	0.26297	0.196	0.18932
0.495	0.29067	0.198	0.4215	0.198	0.375	0.198	0.2652	0.198	0.1908
0.5	0.28959	0.2	0.42379	0.2	0.37773	0.2	0.26742	0.2	0.19242
0.505	0.28875	0.202	0.42619	0.202	0.38043	0.202	0.26964	0.202	0.19404
0.51	0.2883	0.204	0.42855	0.204	0.38327	0.204	0.27185	0.204	0.19581
0.515	0.288	0.206	0.4312	0.206	0.38594	0.206	0.2742	0.206	0.19742
0.52	0.28838	0.208	0.43381	0.208	0.3889	0.208	0.27639	0.208	0.19902
0.525	0.2885	0.21	0.43655	0.21	0.39168	0.21	0.27857	0.21	0.20061
0.53	0.28922	0.212	0.43942	0.212	0.39461	0.212	0.2809	0.212	0.20236
0.535	0.29012	0.214	0.44259	0.214	0.39752	0.214	0.28323	0.214	0.20395
0.54	0.2907	0.216	0.44591	0.216	0.40058	0.216	0.28555	0.216	0.20569
0.545	0.29194	0.218	0.44938	0.218	0.40347	0.218	0.28786	0.218	0.20743
0.55	0.2926	0.22	0.453	0.22	0.40633	0.22	0.29017	0.22	0.209
0.555	0.29401	0.222	0.45678	0.222	0.40919	0.222	0.29247	0.222	0.21073
0.56	0.29547	0.224	0.46056	0.224	0.41219	0.224	0.29476	0.224	0.21246
0.565	0.29728	0.226	0.4645	0.226	0.41519	0.226	0.29722	0.226	0.21419
0.57	0.2989	0.228	0.46878	0.228	0.41817	0.228	0.29951	0.228	0.21591
0.575	0.3007	0.23	0.47289	0.23	0.42114	0.23	0.30179	0.23	0.21763
0.58	0.30253	0.232	0.47718	0.232	0.4241	0.232	0.30424	0.232	0.21935
0.585	0.30408	0.234	0.48147	0.234	0.42705	0.234	0.30668	0.234	0.22124
0.59	0.30622	0.236	0.48577	0.236	0.42998	0.236	0.30895	0.236	0.22295
0.595	0.3084	0.238	0.49006	0.238	0.43291	0.238	0.31138	0.238	0.22466
0.6	0.31082	0.24	0.49436	0.24	0.43582	0.24	0.31382	0.24	0.22636
0.605	0.31288	0.242	0.49867	0.242	0.43872	0.242	0.31625	0.242	0.22825
0.61	0.31504	0.244	0.50297	0.244	0.44142	0.244	0.31868	0.244	0.22995
0.615	0.31753	0.246	0.50728	0.246	0.44429	0.246	0.32092	0.246	0.23165
0.62	0.31996	0.248	0.51178	0.248	0.44715	0.248	0.32334	0.248	0.23353
0.625	0.32234	0.25	0.51667	0.25	0.45019	0.25	0.32595	0.25	0.23523
0.63	0.32493	0.252	0.52137	0.252	0.45322	0.252	0.32836	0.252	0.23711
0.635	0.32777	0.254	0.52609	0.254	0.45624	0.254	0.33078	0.254	0.2388
0.64	0.33029	0.256	0.53101	0.256	0.45925	0.256	0.33338	0.256	0.24068
0.645	0.33308	0.258	0.53574	0.258	0.46225	0.258	0.33579	0.258	0.24256
0.65	0.33561	0.26	0.54048	0.26	0.46524	0.26	0.33839	0.26	0.24444
0.655	0.33841	0.262	0.54544	0.262	0.46823	0.262	0.341	0.262	0.24612
0.66	0.34132	0.264	0.5506	0.264	0.4712	0.264	0.3436	0.264	0.248
0.665	0.34435	0.266	0.55578	0.266	0.47437	0.266	0.346	0.266	0.24988
0.67	0.34723	0.268	0.56097	0.268	0.47732	0.268	0.3486	0.268	0.25176
0.675	0.35022	0.27	0.56618	0.27	0.48048	0.27	0.3512	0.27	0.25364
0.68	0.35307	0.272	0.5712	0.272	0.48362	0.272	0.35381	0.272	0.25552
0.685	0.35597	0.274	0.57623	0.274	0.48697	0.274	0.35641	0.274	0.25739
0.69	0.35908	0.276	0.58148	0.276	0.49011	0.276	0.35901	0.276	0.25927
0.695	0.36221	0.278	0.58654	0.278	0.49345	0.278	0.36161	0.278	0.26115
0.7	0.36551	0.28	0.59161	0.28	0.49679	0.28	0.36421	0.28	0.26303
0.705	0.36863	0.282	0.59669	0.282	0.50012	0.282	0.36681	0.282	0.26491
0.71	0.37172	0.284	0.60199	0.284	0.50367	0.284	0.36942	0.284	0.26679
0.715	0.37475	0.286	0.60732	0.286	0.507	0.286	0.37202	0.286	0.26867
0.72	0.37805	0.288	0.61287	0.288	0.51055	0.288	0.37462	0.288	0.27055
0.725	0.38147	0.29	0.61823	0.29	0.51431	0.29	0.37722	0.29	0.27264
0.73	0.38476	0.292	0.62382	0.292	0.51786	0.292	0.37982	0.292	0.27452
0.735	0.38801	0.294	0.6292	0.294	0.52163	0.294	0.38265	0.294	0.2764
0.74	0.39139	0.296	0.63483	0.296	0.5254	0.296	0.38525	0.296	0.27851
0.745	0.39468	0.298	0.64025	0.298	0.5294	0.298	0.38785	0.298	0.28039
0.75	0.39799	0.3	0.64591	0.3	0.53318	0.3	0.39068	0.3	0.28227
0.755	0.40134	0.302	0.65159	0.302	0.53697	0.302	0.39329	0.302	0.28415
0.76	0.40497	0.304	0.65705	0.304	0.54098	0.304	0.39589	0.304	0.28627
0.765	0.40844	0.306	0.66277	0.306	0.545	0.306	0.39873	0.306	0.28815
0.77	0.41198	0.308	0.6685	0.308	0.54903	0.308	0.40133	0.308	0.29027
0.775	0.41527	0.31	0.67425	0.31	0.55307	0.31	0.40417	0.31	0.29215
0.78	0.41867	0.312	0.68002	0.312	0.55711	0.312	0.40678	0.312	0.29404
0.785	0.42228	0.314	0.6858	0.314	0.56139	0.314	0.40963	0.314	0.29616
0.79	0.42598	0.316	0.69137	0.316	0.56545	0.316	0.41224	0.316	0.29805
0.795	0.42964	0.318	0.69719	0.318	0.56951	0.318	0.41509	0.318	0.29993
0.8	0.43314	0.32	0.70279	0.32	0.57358	0.32	0.4177	0.32	0.30206
0.805	0.43656	0.322	0.7084	0.322	0.57765	0.322	0.42055	0.322	0.30395
0.81	0.44011	0.324	0.71378	0.324	0.58173	0.324	0.42316	0.324	0.30584
0.815	0.44382	0.326	0.71942	0.326	0.58581	0.326	0.42578	0.326	0.30772
0.82	0.44762	0.328	0.72483	0.328	0.5899	0.328	0.42864	0.328	0.30986
0.825	0.45142	0.33	0.73025	0.33	0.594	0.33	0.43125	0.33	0.31175
0.83	0.45498	0.332	0.73543	0.332	0.59785	0.332	0.43386	0.332	0.31364
0.835	0.45854	0.334	0.74062	0.334	0.60171	0.334	0.43648	0.334	0.31553
0.84	0.46209	0.336	0.74582	0.336	0.60582	0.336	0.43909	0.336	0.31742
0.845	0.46589	0.338	0.75077	0.338	0.60968	0.338	0.4417	0.338	0.31931
0.85	0.46987	0.34	0.75573	0.34	0.61329	0.34	0.44432	0.34	0.3212
0.855	0.47381	0.342	0.76043	0.342	0.61715	0.342	0.44667	0.342	0.32283
0.86	0.47734	0.344	0.76514	0.344	0.62076	0.344	0.44902	0.344	0.32472
0.865	0.48095	0.346	0.76985	0.346	0.62437	0.346	0.45163	0.346	0.32634
0.87	0.48467	0.348	0.77404	0.348	0.62798	0.348	0.45372	0.348	0.32823
0.875	0.48863	0.35	0.77848	0.35	0.63133	0.35	0.45606	0.35	0.32985
0.88	0.49267	0.352	0.7824	0.352	0.63467	0.352	0.4584	0.352	0.33147
0.885	0.49658	0.354	0.78631	0.354	0.63774	0.354	0.46047	0.354	0.33308
0.89	0.50023	0.356	0.78994	0.356	0.6408	0.356	0.46253	0.356	0.33469
0.895	0.50386	0.358	0.7933	0.358	0.64386	0.358	0.46459	0.358	0.33603
0.9	0.50763	0.36	0.79664	0.36	0.64664	0.36	0.46664	0.36	0.33764
0.905	0.5118	0.362	0.79969	0.362	0.64941	0.362	0.46841	0.362	0.33896
0.91	0.51598	0.364	0.80245	0.364	0.65217	0.364	0.47017	0.364	0.34028
0.915	0.51981	0.366	0.80492	0.366	0.65464	0.366	0.47192	0.366	0.3416
0.92	0.52347	0.368	0.80737	0.368	0.6571	0.368	0.47366	0.368	0.34291
0.925	0.52714	0.37	0.8098	0.37	0.65927	0.37	0.47539	0.37	0.34421
0.93	0.53127	0.372	0.8122	0.372	0.66143	0.372	0.47684	0.372	0.34523
0.935	0.53547	0.374	0.8143	0.374	0.66357	0.374	0.47855	0.374	0.34652
0.94	0.53961	0.376	0.81609	0.376	0.66541	0.376	0.47997	0.376	0.34752
0.945	0.54339	0.378	0.81785	0.378	0.66723	0.378	0.48138	0.378	0.34879
0.95	0.5471	0.38	0.8193	0.38	0.66903	0.38	0.48277	0.38	0.34977
0.955	0.55104	0.382	0.82043	0.382	0.67053	0.382	0.48387	0.382	0.35075
0.96	0.55516	0.384	0.82153	0.384	0.67229	0.384	0.48524	0.384	0.35171
0.965	0.55946	0.386	0.8223	0.386	0.67375	0.386	0.4863	0.386	0.35266
0.97	0.56358	0.388	0.82274	0.388	0.67488	0.388	0.48765	0.388	0.35361
0.975	0.5674	0.39	0.82343	0.39	0.6763	0.39	0.48868	0.39	0.35455
0.98	0.57114	0.392	0.8235	0.392	0.67739	0.392	0.4897	0.392	0.35518
0.985	0.57518	0.394	0.82382	0.394	0.67875	0.394	0.49071	0.394	0.35609
0.99	0.57961	0.396	0.8238	0.396	0.6798	0.396	0.4917	0.396	0.357
0.995	0.58389	0.398	0.82404	0.398	0.68112	0.398	0.49268	0.398	0.3576
1	0.58781	0.4	0.82364	0.4	0.68212	0.4	0.49364	0.4	0.35848
1.005	0.59159	0.402	0.82319	0.402	0.6831	0.402	0.49458	0.402	0.35936
1.01	0.59559	0.404	0.82269	0.404	0.68405	0.404	0.49551	0.404	0.35993
1.015	0.59985	0.406	0.82184	0.406	0.68466	0.406	0.49643	0.406	0.36079
1.02	0.60427	0.408	0.82095	0.408	0.68556	0.408	0.49733	0.408	0.36133
1.025	0.60849	0.41	0.82031	0.41	0.68644	0.41	0.49821	0.41	0.36217
1.03	0.61243	0.412	0.81932	0.412	0.68698	0.412	0.49908	0.412	0.36268
1.035	0.61622	0.414	0.81828	0.414	0.6878	0.414	0.49962	0.414	0.3635
1.04	0.62029	0.416	0.81687	0.416	0.68829	0.416	0.50046	0.416	0.364
1.045	0.62482	0.418	0.81542	0.418	0.68907	0.418	0.50128	0.418	0.3648
1.05	0.62929	0.42	0.81391	0.42	0.6895	0.42	0.50209	0.42	0.36527
1.055	0.63336	0.422	0.81235	0.422	0.69023	0.422	0.50256	0.422	0.36573
1.06	0.63713	0.424	0.81042	0.424	0.69061	0.424	0.50334	0.424	0.3665
1.065	0.64117	0.426	0.80875	0.426	0.69128	0.426	0.5041	0.426	0.36694
1.07	0.6456	0.428	0.80672	0.428	0.69161	0.428	0.50452	0.428	0.36769
1.075	0.65013	0.43	0.8043	0.43	0.69223	0.43	0.50525	0.43	0.36811
1.08	0.6544	0.432	0.80182	0.432	0.69251	0.432	0.50596	0.432	0.36884
1.085	0.65836	0.434	0.79928	0.434	0.69308	0.434	0.50633	0.434	0.36923
1.09	0.66229	0.436	0.79636	0.436	0.69331	0.436	0.50702	0.436	0.36994
1.095	0.66653	0.438	0.79305	0.438	0.6935	0.438	0.50768	0.438	0.37031
1.1	0.67111	0.44	0.78967	0.44	0.694	0.44	0.508	0.44	0.371
1.105	0.67567	0.442	0.78622	0.442	0.69414	0.442	0.50863	0.442	0.37135
1.11	0.67975	0.444	0.78205	0.444	0.69425	0.444	0.50925	0.444	0.37202
1.115	0.68358	0.446	0.7778	0.446	0.69434	0.446	0.50986	0.446	0.37234
1.12	0.68775	0.448	0.77348	0.448	0.6944	0.448	0.51045	0.448	0.37299
1.125	0.69236	0.45	0.76841	0.45	0.69443	0.45	0.51068	0.45	0.37364
1.13	0.69697	0.452	0.76292	0.452	0.69444	0.452	0.51124	0.452	0.37393
1.135	0.70122	0.454	0.75667	0.454	0.69476	0.454	0.51178	0.454	0.37455
1.14	0.70518	0.456	0.74964	0.456	0.69471	0.456	0.51231	0.456	0.37516
1.145	0.70925	0.458	0.74182	0.458	0.69463	0.458	0.51282	0.458	0.37542
1.15	0.71369	0.46	0.73321	0.46	0.69453	0.46	0.51332	0.46	0.37602
1.155	0.71838	0.462	0.72345	0.462	0.6944	0.462	0.5138	0.462	0.3766
1.16	0.72288	0.464	0.4292	0.464	0.69424	0.464	0.51427	0.464	0.37682
1.165	0.72695	0.466	0.40245	0.466	0.69406	0.466	0.51472	0.466	0.37739
1.17	0.73085	0.468	0.38539	0.468	0.69385	0.468	0.51515	0.468	0.37795
1.175	0.73524	0.47	0.37351	0.47	0.69361	0.47	0.51558	0.47	0.37849
1.18	0.74004	0.472	0.36401	0.472	0.6937	0.472	0.51598	0.472	0.37867
1.185	0.74467	0.474	0.35586	0.474	0.6934	0.474	0.51637	0.474	0.3792
1.19	0.74877	0.476	0.34907	0.476	0.69308	0.476	0.51675	0.476	0.37972
1.195	0.75271	0.478	0.34329	0.478	0.69274	0.478	0.51711	0.478	0.38023
1.2	0.75707	0.48	0.33818	0.48	0.69236	0.48	0.51745	0.48	0.38073
1.205	0.76178	0.482	0.33338	0.482	0.69196	0.482	0.51778	0.482	0.38122
1.21	0.76646	0.484	0.32927	0.484	0.69153	0.484	0.5181	0.484	0.38133
1.215	0.77081	0.486	0.32547	0.486	0.69108	0.486	0.5184	0.486	0.3818
1.22	0.7748	0.488	0.32201	0.488	0.69096	0.488	0.51905	0.488	0.38227
1.225	0.77896	0.49	0.31887	0.49	0.69045	0.49	0.51933	0.49	0.38272
1.23	0.78361	0.492	0.3157	0.492	0.68992	0.492	0.51958	0.492	0.38316
1.235	0.78852	0.494	0.31324	0.494	0.68973	0.494	0.51982	0.494	0.3836
1.24	0.79302	0.496	0.31113	0.496	0.68914	0.496	0.52005	0.496	0.38402
1.245	0.79696	0.498	0.30899	0.498	0.6889	0.498	0.52064	0.498	0.38444
1.25	0.80103	0.5	0.30682	0.5	0.68826	0.5	0.52083	0.5	0.38485
1.255	0.80573	0.502	0.305	0.502	0.68797	0.502	0.52102	0.502	0.38563
1.26	0.81064	0.504	0.30316	0.504	0.68727	0.504	0.52118	0.504	0.38602
1.265	0.81522	0.506	0.30168	0.506	0.68655	0.506	0.52172	0.506	0.3864
1.27	0.81932	0.508	0.30018	0.508	0.6858	0.508	0.52185	0.508	0.38677
1.275	0.8234	0.51	0.29905	0.51	0.68502	0.51	0.52236	0.51	0.38714
1.28	0.8279	0.512	0.29789	0.512	0.68422	0.512	0.52247	0.512	0.38749
1.285	0.83284	0.514	0.29672	0.514	0.68339	0.514	0.52257	0.514	0.38784
1.29	0.83764	0.516	0.29592	0.516	0.68214	0.516	0.52304	0.516	0.38856
1.295	0.84183	0.518	0.2951	0.518	0.68125	0.518	0.5231	0.518	0.38889
1.3	0.84578	0.52	0.29427	0.52	0.68033	0.52	0.52355	0.52	0.38921
1.305	0.85023	0.522	0.29343	0.522	0.67939	0.522	0.52358	0.522	0.38952
1.31	0.85527	0.524	0.29257	0.524	0.67802	0.524	0.524	0.524	0.39022
1.315	0.86012	0.526	0.29209	0.526	0.67663	0.526	0.52401	0.526	0.39052
1.32	0.86436	0.528	0.2916	0.528	0.6756	0.528	0.5244	0.528	0.3908
1.325	0.86838	0.53	0.2911	0.53	0.34289	0.53	0.52438	0.53	0.39148
1.33	0.87282	0.532	0.29058	0.532	0.33169	0.532	0.52475	0.532	0.39175
1.335	0.87773	0.534	0.29046	0.534	0.32525	0.534	0.5251	0.534	0.39241
1.34	0.88268	0.536	0.28993	0.536	0.32038	0.536	0.52504	0.536	0.39266
1.345	0.88709	0.538	0.28979	0.538	0.31628	0.538	0.52537	0.538	0.3929
1.35	0.89113	0.54	0.28964	0.54	0.31255	0.54	0.52568	0.54	0.39355
1.355	0.89542	0.542	0.28948	0.542	0.31001	0.542	0.52599	0.542	0.39377
1.36	0.90036	0.544	0.28972	0.544	0.30744	0.544	0.52587	0.544	0.3944
1.365	0.90545	0.546	0.28955	0.546	0.30526	0.546	0.52615	0.546	0.39461
1.37	0.9099	0.548	0.28936	0.548	0.30348	0.548	0.52641	0.548	0.39522
1.375	0.91388	0.55	0.28917	0.55	0.30208	0.55	0.52667	0.55	0.39542
1.38	0.91823	0.552	0.28938	0.552	0.30025	0.552	0.52691	0.552	0.39602
1.385	0.9232	0.554	0.28959	0.554	0.29924	0.554	0.52714	0.554	0.39661
1.39	0.92821	0.556	0.28937	0.556	0.29822	0.556	0.52736	0.556	0.39678
1.395	0.93278	0.558	0.28957	0.558	0.29718	0.558	0.52756	0.558	0.39736
1.4	0.93689	0.56	0.28976	0.56	0.29612	0.56	0.52776	0.56	0.39752
1.405	0.94115	0.562	0.28994	0.562	0.29548	0.562	0.52794	0.562	0.39808
1.41	0.94602	0.564	0.29012	0.564	0.29482	0.564	0.52811	0.564	0.39865
1.415	0.95119	0.566	0.29072	0.566	0.29415	0.566	0.5287	0.566	0.39877
1.42	0.95584	0.568	0.29088	0.568	0.29347	0.568	0.52884	0.568	0.39932
1.425	0.9599	0.57	0.29105	0.57	0.2932	0.57	0.52898	0.57	0.39986
1.43	0.96412	0.572	0.29163	0.572	0.29293	0.572	0.52953	0.572	0.39997
1.435	0.96909	0.574	0.29178	0.574	0.29265	0.574	0.52965	0.574	0.4005
1.44	0.97427	0.576	0.29236	0.576	0.29236	0.576	0.52975	0.576	0.40102
1.445	0.9789	0.578	0.29294	0.578	0.29207	0.578	0.53027	0.578	0.40153
1.45	0.98303	0.58	0.29308	0.58	0.29176	0.58	0.53035	0.58	0.40205
1.455	0.98734	0.582	0.29365	0.582	0.29188	0.582	0.53085	0.582	0.40211
1.46	0.99221	0.584	0.29421	0.584	0.292	0.584	0.53091	0.584	0.40261
1.465	0.9974	0.586	0.29478	0.586	0.29167	0.586	0.5314	0.586	0.4031
1.47	1.00217	0.588	0.29489	0.588	0.29177	0.588	0.53187	0.588	0.40358
1.475	1.0063	0.59	0.29545	0.59	0.29187	0.59	0.53189	0.59	0.40406
1.48	1.01048	0.592	0.296	0.592	0.29196	0.592	0.53235	0.592	0.40453
1.485	1.01545	0.594	0.29655	0.594	0.29205	0.594	0.5328	0.594	0.405
1.49	1.02078	0.596	0.2971	0.596	0.29258	0.596	0.53324	0.596	0.40546
1.495	1.02548	0.598	0.29809	0.598	0.29266	0.598	0.53322	0.598	0.40592
1.5	1.02955	0.6	0.29864	0.6	0.29273	0.6	0.53364	0.6	0.40636
1.505	1.03387	0.602	0.29918	0.602	0.29325	0.602	0.53405	0.602	0.40681
1.51	1.03888	0.604	0.29971	0.604	0.29331	0.604	0.53445	0.604	0.40724
1.515	1.0441	0.606	0.3007	0.606	0.29382	0.606	0.53484	0.606	0.40767
1.52	1.04885	0.608	0.30124	0.608	0.29387	0.608	0.53522	0.608	0.4081
1.525	1.05304	0.61	0.30177	0.61	0.29437	0.61	0.5356	0.61	0.40852
1.53	1.05729	0.612	0.30275	0.612	0.29487	0.612	0.53596	0.612	0.40893
1.535	1.06228	0.614	0.30328	0.614	0.29537	0.614	0.53585	0.614	0.40933
1.54	1.06765	0.616	0.30427	0.616	0.2954	0.616	0.5362	0.616	0.40973
1.545	1.0724	0.618	0.30479	0.618	0.29589	0.618	0.53654	0.618	0.41013
1.55	1.07646	0.62	0.30577	0.62	0.29638	0.62	0.53686	0.62	0.41052
1.555	1.0808	0.622	0.30629	0.622	0.29686	0.622	0.53718	0.622	0.4109
1.56	1.08597	0.624	0.30727	0.624	0.29735	0.624	0.53749	0.624	0.41127
1.565	1.09124	0.626	0.30778	0.626	0.2983	0.626	0.53779	0.626	0.41164
1.57	1.0959	0.628	0.30877	0.628	0.29878	0.628	0.53856	0.628	0.41201
1.575	1.10006	0.63	0.30975	0.63	0.29925	0.63	0.53884	0.63	0.41284
1.58	1.10449	0.632	0.31025	0.632	0.29972	0.632	0.53912	0.632	0.41319
1.585	1.10958	0.634	0.31124	0.634	0.30019	0.634	0.53938	0.634	0.41354
1.59	1.11493	0.636	0.31222	0.636	0.30114	0.636	0.53964	0.636	0.41388
1.595	1.11965	0.638	0.31272	0.638	0.3016	0.638	0.53988	0.638	0.41422
1.6	1.12371	0.64	0.3137	0.64	0.30206	0.64	0.54061	0.64	0.41455
1.605	1.12812	0.642	0.31468	0.642	0.303	0.642	0.54084	0.642	0.41535
1.61	1.13342	0.644	0.31566	0.644	0.30346	0.644	0.54106	0.644	0.41567
1.615	1.13877	0.646	0.31664	0.646	0.30391	0.646	0.54127	0.646	0.41598
1.62	1.14331	0.648	0.31713	0.648	0.30485	0.648	0.54196	0.648	0.41629
1.625	1.14742	0.65	0.31811	0.65	0.3053	0.65	0.54216	0.65	0.41708
1.63	1.15203	0.652	0.31908	0.652	0.30624	0.652	0.54235	0.652	0.41738
1.635	1.1573	0.654	0.32006	0.654	0.30718	0.654	0.54302	0.654	0.41767
1.64	1.16255	0.656	0.32104	0.656	0.30762	0.656	0.54319	0.656	0.41845
1.645	1.16716	0.658	0.32202	0.658	0.30856	0.658	0.54335	0.658	0.41873
1.65	1.17129	0.66	0.323	0.66	0.3095	0.66	0.544	0.66	0.419
1.655	1.17587	0.662	0.32398	0.662	0.30994	0.662	0.54414	0.662	0.41977
1.66	1.18129	0.664	0.32496	0.664	0.31087	0.664	0.54478	0.664	0.42003
1.665	1.1866	0.666	0.32594	0.666	0.31181	0.666	0.54491	0.666	0.42029
1.67	1.19098	0.668	0.32692	0.668	0.31224	0.668	0.54553	0.668	0.42104
1.675	1.19509	0.67	0.32789	0.67	0.31317	0.67	0.54564	0.67	0.42129
1.68	1.19996	0.672	0.32887	0.672	0.31411	0.672	0.54625	0.672	0.42204
1.685	1.20542	0.674	0.32985	0.674	0.31504	0.674	0.54635	0.674	0.42227
1.69	1.21053	0.676	0.33083	0.676	0.31547	0.676	0.54643	0.676	0.4225
1.695	1.21493	0.678	0.33181	0.678	0.3164	0.678	0.54702	0.678	0.42324
1.7	1.21915	0.68	0.33279	0.68	0.31733	0.68	0.54709	0.68	0.42345
1.705	1.22401	0.682	0.33377	0.682	0.31827	0.682	0.54767	0.682	0.42418
1.71	1.22953	0.684	0.33475	0.684	0.3192	0.684	0.54772	0.684	0.42439
1.715	1.23468	0.686	0.33572	0.686	0.32013	0.686	0.54828	0.686	0.42511
1.72	1.23892	0.688	0.33722	0.688	0.32055	0.688	0.54832	0.688	0.42531
1.725	1.24313	0.69	0.3382	0.69	0.32148	0.69	0.54886	0.69	0.42602
1.73	1.24828	0.692	0.33918	0.692	0.32241	0.692	0.54941	0.692	0.42621
1.735	1.25385	0.694	0.34017	0.694	0.32334	0.694	0.31493	0.694	0.42692
1.74	1.25872	0.696	0.34115	0.696	0.32427	0.696	0.31215	0.696	0.42709
1.745	1.26292	0.698	0.34213	0.698	0.3252	0.698	0.3104	0.698	0.42779
1.75	1.26738	0.7	0.34364	0.7	0.32614	0.7	0.3097	0.7	0.42848
1.755	1.27258	0.702	0.34462	0.702	0.32707	0.702	0.30845	0.702	0.42865
1.76	1.27807	0.704	0.3456	0.704	0.328	0.704	0.30827	0.704	0.42933
1.765	1.28294	0.706	0.34658	0.706	0.32893	0.706	0.30754	0.706	0.42948
1.77	1.28707	0.708	0.34756	0.708	0.32986	0.708	0.30734	0.708	0.43016
1.775	1.29155	0.71	0.34908	0.71	0.3308	0.71	0.30713	0.71	0.4303
1.78	1.297	0.712	0.35007	0.712	0.33173	0.712	0.30692	0.712	0.43098
1.785	1.30253	0.714	0.35105	0.714	0.33266	0.714	0.30724	0.714	0.43165
1.79	1.30707	0.716	0.35203	0.716	0.33359	0.716	0.30701	0.716	0.43177
1.795	1.31119	0.718	0.35356	0.718	0.33452	0.718	0.30733	0.718	0.43243
1.8	1.316	0.72	0.35455	0.72	0.336	0.72	0.30709	0.72	0.43309
1.805	1.32151	0.722	0.35553	0.722	0.33693	0.722	0.3074	0.722	0.4332
1.81	1.32682	0.724	0.35652	0.724	0.33787	0.724	0.3077	0.724	0.43385
1.815	1.33132	0.726	0.35805	0.726	0.3388	0.726	0.308	0.726	0.4345
1.82	1.33553	0.728	0.35904	0.728	0.33973	0.728	0.3083	0.728	0.43459
1.825	1.34042	0.73	0.36002	0.73	0.34067	0.73	0.30859	0.73	0.43523
1.83	1.34607	0.732	0.36156	0.732	0.3416	0.732	0.30888	0.732	0.43587
1.835	1.35131	0.734	0.36255	0.734	0.34253	0.734	0.30917	0.734	0.43595
1.84	1.35554	0.736	0.36354	0.736	0.34402	0.736	0.31001	0.736	0.43658
1.845	1.35981	0.738	0.36509	0.738	0.34496	0.738	0.3103	0.738	0.43721
1.85	1.36509	0.74	0.36608	0.74	0.34589	0.74	0.31058	0.74	0.43727
1.855	1.37073	0.742	0.36707	0.742	0.34683	0.742	0.31142	0.742	0.43789
1.86	1.37563	0.744	0.36862	0.744	0.34776	0.744	0.31169	0.744	0.43851
1.865	1.37986	0.746	0.36961	0.746	0.3487	0.746	0.31196	0.746	0.43912
1.87	1.38438	0.748	0.3706	0.748	0.3502	0.748	0.3128	0.748	0.43917
1.875	1.38972	0.75	0.37216	0.75	0.35114	0.75	0.31307	0.75	0.43977
1.88	1.39533	0.752	0.37315	0.752	0.35207	0.752	0.3139	0.752	0.44038
1.885	1.40013	0.754	0.37414	0.754	0.35301	0.754	0.31417	0.754	0.44098
1.89	1.40422	0.756	0.37571	0.756	0.35395	0.756	0.315	0.756	0.44157
1.895	1.40889	0.758	0.3767	0.758	0.35546	0.758	0.31526	0.758	0.44159
1.9	1.41459	0.76	0.37827	0.76	0.35639	0.76	0.31609	0.76	0.44218
1.905	1.42002	0.762	0.37927	0.762	0.35733	0.762	0.31692	0.762	0.44277
1.91	1.42443	0.764	0.38026	0.764	0.35827	0.764	0.31718	0.764	0.44335
1.915	1.42867	0.766	0.38184	0.766	0.35979	0.766	0.31801	0.766	0.44393
1.92	1.43373	0.768	0.38284	0.768	0.36073	0.768	0.31884	0.768	0.44393
1.925	1.43937	0.77	0.38383	0.77	0.36167	0.77	0.31908	0.77	0.4445
1.93	1.44459	0.772	0.38542	0.772	0.36261	0.772	0.31991	0.772	0.44507
1.935	1.44895	0.774	0.38641	0.774	0.36413	0.774	0.32074	0.774	0.44564
1.94	1.45324	0.776	0.388	0.776	0.36507	0.776	0.32157	0.776	0.4462
1.945	1.4585	0.778	0.389	0.778	0.36601	0.778	0.32181	0.778	0.44676
1.95	1.4643	0.78	0.39	0.78	0.36755	0.78	0.32264	0.78	0.44732
1.955	1.46922	0.782	0.39159	0.782	0.36849	0.782	0.32346	0.782	0.44728
1.96	1.47331	0.784	0.39259	0.784	0.36943	0.784	0.32429	0.784	0.44783
1.965	1.47796	0.786	0.39419	0.786	0.37037	0.786	0.32512	0.786	0.44838
1.97	1.48358	0.788	0.39519	0.788	0.37191	0.788	0.32595	0.788	0.44892
1.975	1.48908	0.79	0.3968	0.79	0.37286	0.79	0.32617	0.79	0.44946
1.98	1.49371	0.792	0.3978	0.792	0.3738	0.792	0.327	0.792	0.45
1.985	1.49795	0.794	0.3988	0.794	0.37535	0.794	0.32783	0.794	0.45053
1.99	1.50281	0.796	0.40041	0.796	0.37629	0.796	0.32865	0.796	0.45107
1.995	1.50851	0.798	0.40142	0.798	0.37724	0.798	0.32948	0.798	0.4516
2	1.51396	0.8	0.40303	0.8	0.37879	0.8	0.3303	0.8	0.45212
		0.802	0.40404	0.802	0.37973	0.802	0.33113	0.802	0.45264
		0.804	0.40565	0.804	0.38068	0.804	0.33195	0.804	0.45316
		0.806	0.40666	0.806	0.38224	0.806	0.33278	0.806	0.45368
		0.808	0.40828	0.808	0.38319	0.808	0.33361	0.808	0.45419
		0.81	0.4093	0.81	0.38414	0.81	0.33443	0.81	0.4547
		0.812	0.41031	0.812	0.3857	0.812	0.33526	0.812	0.45521
		0.814	0.41193	0.814	0.38665	0.814	0.33608	0.814	0.45572
		0.816	0.41295	0.816	0.3876	0.816	0.33691	0.816	0.4556
		0.818	0.41458	0.818	0.38917	0.818	0.33773	0.818	0.4561
		0.82	0.41559	0.82	0.39012	0.82	0.33856	0.82	0.45659
		0.822	0.41723	0.822	0.39107	0.822	0.33939	0.822	0.45708
		0.824	0.41824	0.824	0.39265	0.824	0.34021	0.824	0.45757
		0.826	0.41988	0.826	0.3936	0.826	0.34104	0.826	0.45805
		0.828	0.4209	0.828	0.39455	0.828	0.34186	0.828	0.45854
		0.83	0.42255	0.83	0.39614	0.83	0.34269	0.83	0.45902
		0.832	0.42356	0.832	0.39709	0.832	0.34352	0.832	0.46012
		0.834	0.42521	0.834	0.39805	0.834	0.34434	0.834	0.4606
		0.836	0.42623	0.836	0.39963	0.836	0.34517	0.836	0.46107
		0.838	0.42789	0.838	0.40059	0.838	0.34599	0.838	0.46153
		0.84	0.42891	0.84	0.40155	0.84	0.34682	0.84	0.462
		0.842	0.42993	0.842	0.40314	0.842	0.34764	0.842	0.46246
		0.844	0.43159	0.844	0.4041	0.844	0.34847	0.844	0.46292
		0.846	0.43261	0.846	0.4057	0.846	0.3493	0.846	0.46338
		0.848	0.43428	0.848	0.40665	0.848	0.35012	0.848	0.46383
		0.85	0.4353	0.85	0.40761	0.85	0.35095	0.85	0.46428
		0.852	0.43697	0.852	0.40922	0.852	0.35177	0.852	0.46473
		0.854	0.438	0.854	0.41018	0.854	0.35325	0.854	0.46517
		0.856	0.43967	0.856	0.41179	0.856	0.35407	0.856	0.46561
		0.858	0.4407	0.858	0.41275	0.858	0.3549	0.858	0.46605
		0.86	0.44238	0.86	0.41371	0.86	0.35573	0.86	0.46648
		0.862	0.44341	0.862	0.41533	0.862	0.35655	0.862	0.46692
		0.864	0.44509	0.864	0.41629	0.864	0.35738	0.864	0.468
		0.866	0.44612	0.866	0.41791	0.866	0.35821	0.866	0.46843
		0.868	0.44781	0.868	0.41888	0.868	0.35904	0.868	0.46885
		0.87	0.44884	0.87	0.41984	0.87	0.36052	0.87	0.46927
		0.872	0.45053	0.872	0.42147	0.872	0.36135	0.872	0.46969
		0.874	0.45157	0.874	0.42243	0.874	0.36218	0.874	0.47011
		0.876	0.45326	0.876	0.4234	0.876	0.36301	0.876	0.47052
		0.878	0.4543	0.878	0.42503	0.878	0.36384	0.878	0.47093
		0.88	0.456	0.88	0.426	0.88	0.36467	0.88	0.47133
		0.882	0.45704	0.882	0.42764	0.882	0.36616	0.882	0.4724
		0.884	0.45874	0.884	0.42861	0.884	0.36699	0.884	0.47281
		0.886	0.45978	0.886	0.42958	0.886	0.36782	0.886	0.4732
		0.888	0.46149	0.888	0.43122	0.888	0.36865	0.888	0.4736
		0.89	0.46253	0.89	0.43219	0.89	0.36948	0.89	0.47399
		0.892	0.46425	0.892	0.43384	0.892	0.37032	0.892	0.47438
		0.894	0.46529	0.894	0.43481	0.894	0.37182	0.894	0.47477
		0.896	0.46701	0.896	0.43646	0.896	0.37265	0.896	0.47515
		0.898	0.46805	0.898	0.43743	0.898	0.37349	0.898	0.47621
		0.9	0.46977	0.9	0.43841	0.9	0.37432	0.9	0.47659
		0.902	0.47082	0.902	0.44007	0.902	0.37515	0.902	0.47697
		0.904	0.47255	0.904	0.44104	0.904	0.37598	0.904	0.47734
		0.906	0.47359	0.906	0.4427	0.906	0.3775	0.906	0.47771
		0.908	0.47532	0.908	0.44368	0.908	0.37833	0.908	0.47808
		0.91	0.47637	0.91	0.44466	0.91	0.37917	0.91	0.47844
		0.912	0.47811	0.912	0.44633	0.912	0.38	0.912	0.47949
		0.914	0.47916	0.914	0.44731	0.914	0.38083	0.914	0.47985
		0.916	0.4809	0.916	0.44898	0.916	0.38236	0.916	0.48021
		0.918	0.48195	0.918	0.44996	0.918	0.3832	0.918	0.48056
		0.92	0.4837	0.92	0.45094	0.92	0.38403	0.92	0.48091
		0.922	0.48475	0.922	0.45262	0.922	0.38487	0.922	0.48126
		0.924	0.4865	0.924	0.4536	0.924	0.3857	0.924	0.4823
		0.926	0.48755	0.926	0.45528	0.926	0.38724	0.926	0.48264
		0.928	0.48931	0.928	0.45627	0.928	0.38807	0.928	0.48298
		0.93	0.49036	0.93	0.45795	0.93	0.38891	0.93	0.48332
		0.932	0.49212	0.932	0.45894	0.932	0.38975	0.932	0.48365
		0.934	0.49318	0.934	0.45992	0.934	0.39129	0.934	0.48469
		0.936	0.49495	0.936	0.46162	0.936	0.39213	0.936	0.48502
		0.938	0.496	0.938	0.4626	0.938	0.39297	0.938	0.48534
		0.94	0.49777	0.94	0.4643	0.94	0.3938	0.94	0.48567
		0.942	0.49883	0.942	0.46529	0.942	0.39464	0.942	0.48599
		0.944	0.50061	0.944	0.46699	0.944	0.39619	0.944	0.4863
		0.946	0.50167	0.946	0.46798	0.946	0.39703	0.946	0.48733
		0.948	0.50345	0.948	0.46897	0.948	0.39787	0.948	0.48765
		0.95	0.50451	0.95	0.47068	0.95	0.39871	0.95	0.48795
		0.952	0.50629	0.952	0.47167	0.952	0.40027	0.952	0.48826
		0.954	0.50808	0.954	0.47339	0.954	0.40111	0.954	0.48929
		0.956	0.50914	0.956	0.47438	0.956	0.40195	0.956	0.48959
		0.958	0.51093	0.958	0.47537	0.958	0.4028	0.958	0.48989
		0.96	0.512	0.96	0.47709	0.96	0.40436	0.96	0.49018
		0.962	0.5138	0.962	0.47808	0.962	0.40521	0.962	0.49047
		0.964	0.51486	0.964	0.47981	0.964	0.40605	0.964	0.49149
		0.966	0.51666	0.966	0.4808	0.966	0.40689	0.966	0.49178
		0.968	0.51773	0.968	0.48253	0.968	0.40847	0.968	0.35347
		0.97	0.51954	0.97	0.48353	0.97	0.40931	0.97	0.35199
		0.972	0.52061	0.972	0.48526	0.972	0.41015	0.972	0.35125
		0.974	0.52242	0.974	0.48626	0.974	0.411	0.974	0.35123
		0.976	0.52349	0.976	0.48726	0.976	0.41258	0.976	0.35121
		0.978	0.5253	0.978	0.489	0.978	0.41343	0.978	0.35193
		0.98	0.52638	0.98	0.49	0.98	0.41427	0.98	0.35191
		0.982	0.5282	0.982	0.49174	0.982	0.41512	0.982	0.35263
		0.984	0.52927	0.984	0.49275	0.984	0.41671	0.984	0.3526
		0.986	0.5311	0.986	0.49375	0.986	0.41756	0.986	0.35332
		0.988	0.53217	0.988	0.4955	0.988	0.4184	0.988	0.35328
		0.99	0.534	0.99	0.4965	0.99	0.41925	0.99	0.354
		0.992	0.53508	0.992	0.49825	0.992	0.42085	0.992	0.35472
		0.994	0.53691	0.994	0.49926	0.994	0.4217	0.994	0.35543
		0.996	0.53799	0.996	0.50102	0.996	0.42255	0.996	0.35539
		0.998	0.53983	0.998	0.50202	0.998	0.42339	0.998	0.3561
		1	0.54091	1	0.50303	1	0.425	1	0.35682
		1.002	0.54275	1.002	0.5048	1.002	0.42585	1.002	0.35753
		1.004	0.54383	1.004	0.5058	1.004	0.4267	1.004	0.35825
		1.006	0.54568	1.006	0.50757	1.006	0.42755	1.006	0.3582
		1.008	0.54676	1.008	0.50858	1.008	0.42916	1.008	0.35891
		1.01	0.54861	1.01	0.51036	1.01	0.43002	1.01	0.35962
		1.012	0.5497	1.012	0.51137	1.012	0.43087	1.012	0.36033
		1.014	0.55155	1.014	0.51238	1.014	0.43172	1.014	0.36105
		1.016	0.55264	1.016	0.51416	1.016	0.43334	1.016	0.36176
		1.018	0.5545	1.018	0.51517	1.018	0.43419	1.018	0.36247
		1.02	0.55559	1.02	0.51695	1.02	0.43505	1.02	0.36318
		1.022	0.55745	1.022	0.51797	1.022	0.4359	1.022	0.36389
		1.024	0.55855	1.024	0.51976	1.024	0.43753	1.024	0.36461
		1.026	0.56041	1.026	0.52077	1.026	0.43838	1.026	0.36532
		1.028	0.56151	1.028	0.52179	1.028	0.43924	1.028	0.36603
		1.03	0.56338	1.03	0.52358	1.03	0.44087	1.03	0.36674
		1.032	0.56447	1.032	0.5246	1.032	0.44173	1.032	0.36745
		1.034	0.56635	1.034	0.5264	1.034	0.44258	1.034	0.36817
		1.036	0.56745	1.036	0.52742	1.036	0.44344	1.036	0.36809
		1.038	0.56933	1.038	0.52922	1.038	0.44508	1.038	0.3688
		1.04	0.57042	1.04	0.53024	1.04	0.44594	1.04	0.36952
		1.042	0.57231	1.042	0.53126	1.042	0.4468	1.042	0.37023
		1.044	0.57341	1.044	0.53307	1.044	0.44765	1.044	0.37094
		1.046	0.5753	1.046	0.53409	1.046	0.4493	1.046	0.37244
		1.048	0.5764	1.048	0.53591	1.048	0.45016	1.048	0.37315
		1.05	0.5783	1.05	0.53693	1.05	0.45102	1.05	0.37386
		1.052	0.5794	1.052	0.53875	1.052	0.45188	1.052	0.37458
		1.054	0.5813	1.054	0.53978	1.054	0.45354	1.054	0.37529
		1.056	0.5824	1.056	0.5408	1.056	0.4544	1.056	0.376
		1.058	0.5843	1.058	0.54263	1.058	0.45526	1.058	0.37671
		1.06	0.58541	1.06	0.54365	1.06	0.45692	1.06	0.37742
		1.062	0.58732	1.062	0.54548	1.062	0.45779	1.062	0.37814
		1.064	0.58842	1.064	0.54651	1.064	0.45865	1.064	0.37885
		1.066	0.59034	1.066	0.54754	1.066	0.45951	1.066	0.37956
		1.068	0.59145	1.068	0.54937	1.068	0.46118	1.068	0.38027
		1.07	0.59336	1.07	0.5504	1.07	0.46205	1.07	0.38098
		1.072	0.59447	1.072	0.55224	1.072	0.46291	1.072	0.3817
		1.074	0.5964	1.074	0.55327	1.074	0.46377	1.074	0.38241
		1.076	0.59751	1.076	0.55512	1.076	0.46545	1.076	0.38312
		1.078	0.59943	1.078	0.55615	1.078	0.46632	1.078	0.38383
		1.08	0.60055	1.08	0.55718	1.08	0.46718	1.08	0.38455
		1.082	0.60248	1.082	0.55903	1.082	0.46887	1.082	0.38526
		1.084	0.60359	1.084	0.56007	1.084	0.46973	1.084	0.38597
		1.086	0.60553	1.086	0.56192	1.086	0.4706	1.086	0.3875
		1.088	0.60664	1.088	0.56296	1.088	0.47147	1.088	0.38822
		1.09	0.60858	1.09	0.56399	1.09	0.47316	1.09	0.38893
		1.092	0.6097	1.092	0.56585	1.092	0.47403	1.092	0.38965
		1.094	0.61165	1.094	0.56689	1.094	0.4749	1.094	0.39036
		1.096	0.61276	1.096	0.56876	1.096	0.47576	1.096	0.39107
		1.098	0.61388	1.098	0.5698	1.098	0.47746	1.098	0.39179
		1.1	0.61583	1.1	0.57083	1.1	0.47833	1.1	0.3925
		1.102	0.61695	1.102	0.57271	1.102	0.4792	1.102	0.39321
		1.104	0.61891	1.104	0.57375	1.104	0.48091	1.104	0.39393
		1.106	0.62003	1.106	0.57562	1.106	0.48178	1.106	0.39464
		1.108	0.62199	1.108	0.57666	1.108	0.48265	1.108	0.39619
		1.11	0.62311	1.11	0.57855	1.11	0.48352	1.11	0.39691
		1.112	0.62508	1.112	0.57959	1.112	0.48524	1.112	0.39762
		1.114	0.6262	1.114	0.58063	1.114	0.48611	1.114	0.39834
		1.116	0.62817	1.116	0.58252	1.116	0.48698	1.116	0.39905
		1.118	0.6293	1.118	0.58356	1.118	0.48785	1.118	0.39977
		1.12	0.63127	1.12	0.58545	1.12	0.48958	1.12	0.40048
		1.122	0.6324	1.122	0.5865	1.122	0.49045	1.122	0.4012
		1.124	0.63438	1.124	0.5884	1.124	0.49132	1.124	0.40192
		1.126	0.63551	1.126	0.58944	1.126	0.49305	1.126	0.40348
		1.128	0.63749	1.128	0.59049	1.128	0.49393	1.128	0.4042
		1.13	0.63862	1.13	0.59239	1.13	0.4948	1.13	0.40492
		1.132	0.64061	1.132	0.59344	1.132	0.49568	1.132	0.40563
		1.134	0.64174	1.134	0.59535	1.134	0.49741	1.134	0.40635
		1.136	0.64373	1.136	0.5964	1.136	0.49829	1.136	0.40707
		1.138	0.64487	1.138	0.59745	1.138	0.49917	1.138	0.40778
		1.14	0.646	1.14	0.59936	1.14	0.50005	1.14	0.4085
		1.142	0.648	1.142	0.60042	1.142	0.50179	1.142	0.40922
		1.144	0.64913	1.144	0.60233	1.144	0.50267	1.144	0.4108
		1.146	0.65114	1.146	0.60339	1.146	0.50355	1.146	0.41152
		1.148	0.65227	1.148	0.60444	1.148	0.50529	1.148	0.41224
		1.15	0.65428	1.15	0.60636	1.15	0.50617	1.15	0.41295
		1.152	0.65542	1.152	0.60742	1.152	0.50705	1.152	0.41367
		1.154	0.65743	1.154	0.60935	1.154	0.50793	1.154	0.41439
		1.156	0.65857	1.156	0.6104	1.156	0.50969	1.156	0.41511
		1.158	0.66059	1.158	0.61146	1.158	0.51057	1.158	0.41583
		1.16	0.66173	1.16	0.61339	1.16	0.51145	1.16	0.41742
		1.162	0.66375	1.162	0.61445	1.162	0.51234	1.162	0.41814
		1.164	0.66489	1.164	0.61639	1.164	0.5141	1.164	0.41886
		1.166	0.66692	1.166	0.61745	1.166	0.51498	1.166	0.41958
		1.168	0.66806	1.168	0.61851	1.168	0.51587	1.168	0.4203
		1.17	0.67009	1.17	0.62045	1.17	0.51764	1.17	0.42102
		1.172	0.67124	1.172	0.62152	1.172	0.51852	1.172	0.42174
		1.174	0.67238	1.174	0.62347	1.174	0.51941	1.174	0.42335
		1.176	0.67442	1.176	0.62453	1.176	0.52029	1.176	0.42407
		1.178	0.67557	1.178	0.62559	1.178	0.52207	1.178	0.42479
		1.18	0.67761	1.18	0.62755	1.18	0.52295	1.18	0.42552
		1.182	0.67875	1.182	0.62861	1.182	0.52384	1.182	0.42624
		1.184	0.6808	1.184	0.63057	1.184	0.52562	1.184	0.42696
		1.186	0.68195	1.186	0.63163	1.186	0.52651	1.186	0.42768
		1.188	0.684	1.188	0.6327	1.188	0.5274	1.188	0.4293
		1.19	0.68515	1.19	0.63467	1.19	0.52829	1.19	0.43002
		1.192	0.68721	1.192	0.63573	1.192	0.53008	1.192	0.43075
		1.194	0.68836	1.194	0.6377	1.194	0.53097	1.194	0.43147
		1.196	0.69042	1.196	0.63877	1.196	0.53186	1.196	0.43219
		1.198	0.69157	1.198	0.63984	1.198	0.53275	1.198	0.43291
		1.2	0.69273	1.2	0.64182	1.2	0.53455	1.2	0.43364
		1.202	0.69479	1.202	0.64289	1.202	0.53544	1.202	0.43527
		1.204	0.69595	1.204	0.64487	1.204	0.53633	1.204	0.43599
		1.206	0.69802	1.206	0.64594	1.206	0.53722	1.206	0.43672
		1.208	0.69918	1.208	0.64701	1.208	0.53902	1.208	0.43744
		1.21	0.70125	1.21	0.649	1.21	0.53992	1.21	0.43817
		1.212	0.70241	1.212	0.65007	1.212	0.54081	1.212	0.43889
		1.214	0.70449	1.214	0.65115	1.214	0.54262	1.214	0.43962
		1.216	0.70565	1.216	0.65314	1.216	0.54352	1.216	0.44126
		1.218	0.70773	1.218	0.65421	1.218	0.54441	1.218	0.44199
		1.22	0.70889	1.22	0.65621	1.22	0.5453	1.22	0.44271
		1.222	0.71006	1.222	0.65729	1.222	0.54712	1.222	0.44344
		1.224	0.71215	1.224	0.65836	1.224	0.54802	1.224	0.44416
		1.226	0.71331	1.226	0.66037	1.226	0.54891	1.226	0.44489
		1.228	0.7154	1.228	0.66145	1.228	0.54981	1.228	0.44562
		1.23	0.71657	1.23	0.66345	1.23	0.55164	1.23	0.44727
		1.232	0.71867	1.232	0.66453	1.232	0.55253	1.232	0.448
		1.234	0.71983	1.234	0.66561	1.234	0.55343	1.234	0.44873
		1.236	0.72194	1.236	0.66763	1.236	0.55526	1.236	0.44945
		1.238	0.7231	1.238	0.66871	1.238	0.55616	1.238	0.45018
		1.24	0.72427	1.24	0.67073	1.24	0.55706	1.24	0.45091
		1.242	0.72638	1.242	0.67181	1.242	0.55796	1.242	0.45258
		1.244	0.72755	1.244	0.67289	1.244	0.5598	1.244	0.45331
		1.246	0.72967	1.246	0.67492	1.246	0.5607	1.246	0.45403
		1.248	0.73084	1.248	0.676	1.248	0.5616	1.248	0.45476
		1.25	0.73295	1.25	0.67708	1.25	0.5625	1.25	0.45549
		1.252	0.73413	1.252	0.67912	1.252	0.56435	1.252	0.45622
		1.254	0.73625	1.254	0.6802	1.254	0.56525	1.254	0.45695
		1.256	0.73742	1.256	0.68224	1.256	0.56615	1.256	0.45863
		1.258	0.7386	1.258	0.68332	1.258	0.56705	1.258	0.45936
		1.26	0.74073	1.26	0.68441	1.26	0.56891	1.26	0.46009
		1.262	0.7419	1.262	0.68645	1.262	0.56981	1.262	0.46082
		1.264	0.74404	1.264	0.68754	1.264	0.57072	1.264	0.46155
		1.266	0.74521	1.266	0.68959	1.266	0.57162	1.266	0.46228
		1.268	0.74735	1.268	0.69068	1.268	0.57348	1.268	0.46397
		1.27	0.74853	1.27	0.69177	1.27	0.57439	1.27	0.4647
		1.272	0.75067	1.272	0.69382	1.272	0.57529	1.272	0.46544
		1.274	0.75185	1.274	0.69491	1.274	0.57716	1.274	0.46617
		1.276	0.75303	1.276	0.696	1.276	0.57807	1.276	0.4669
		1.278	0.75518	1.278	0.69806	1.278	0.57897	1.278	0.46763
		1.28	0.75636	1.28	0.69915	1.28	0.57988	1.28	0.46836
		1.282	0.75852	1.282	0.70024	1.282	0.58176	1.282	0.47007
		1.284	0.7597	1.284	0.70231	1.284	0.58266	1.284	0.4708
		1.286	0.76186	1.286	0.7034	1.286	0.58357	1.286	0.47153
		1.288	0.76304	1.288	0.70547	1.288	0.58448	1.288	0.47227
		1.29	0.76423	1.29	0.70657	1.29	0.58636	1.29	0.473
		1.292	0.76639	1.292	0.70766	1.292	0.58727	1.292	0.47373
		1.294	0.76758	1.294	0.70974	1.294	0.58818	1.294	0.47545
		1.296	0.76975	1.296	0.71084	1.296	0.58909	1.296	0.47618
		1.298	0.77093	1.298	0.71193	1.298	0.59098	1.298	0.47692
		1.3	0.77311	1.3	0.71402	1.3	0.59189	1.3	0.47765
		1.302	0.7743	1.302	0.71511	1.302	0.5928	1.302	0.47839
		1.304	0.77548	1.304	0.7172	1.304	0.59372	1.304	0.47912
		1.306	0.77766	1.306	0.7183	1.306	0.59562	1.306	0.47986
		1.308	0.77885	1.308	0.7194	1.308	0.59653	1.308	0.48158
		1.31	0.78104	1.31	0.72149	1.31	0.59744	1.31	0.48232
		1.312	0.78223	1.312	0.72259	1.312	0.59935	1.312	0.48305
		1.314	0.78442	1.314	0.7237	1.314	0.60026	1.314	0.48379
		1.316	0.78561	1.316	0.72579	1.316	0.60117	1.316	0.48453
		1.318	0.78681	1.318	0.7269	1.318	0.60209	1.318	0.48526
		1.32	0.789	1.32	0.728	1.32	0.604	1.32	0.487
		1.322	0.7902	1.322	0.7301	1.322	0.60492	1.322	0.48774
		1.324	0.79239	1.324	0.73121	1.324	0.60583	1.324	0.48848
		1.326	0.79359	1.326	0.73332	1.326	0.60675	1.326	0.48921
		1.328	0.79479	1.328	0.73442	1.328	0.60867	1.328	0.48995
		1.33	0.79699	1.33	0.73553	1.33	0.60958	1.33	0.49069
		1.332	0.79819	1.332	0.73765	1.332	0.6105	1.332	0.49244
		1.334	0.8004	1.334	0.73875	1.334	0.61142	1.334	0.49318
		1.336	0.8016	1.336	0.73986	1.336	0.61335	1.336	0.49392
		1.338	0.80381	1.338	0.74198	1.338	0.61426	1.338	0.49465
		1.34	0.80502	1.34	0.74309	1.34	0.61518	1.34	0.49539
		1.342	0.80622	1.342	0.74522	1.342	0.6161	1.342	0.49613
		1.344	0.80844	1.344	0.74633	1.344	0.61804	1.344	0.49789
		1.346	0.80964	1.346	0.74744	1.346	0.61896	1.346	0.49863
		1.348	0.81186	1.348	0.74957	1.348	0.61988	1.348	0.49937
		1.35	0.81307	1.35	0.75068	1.35	0.6208	1.35	0.50011
		1.352	0.81427	1.352	0.75179	1.352	0.62274	1.352	0.50085
		1.354	0.8165	1.354	0.75393	1.354	0.62366	1.354	0.5016
		1.356	0.81771	1.356	0.75505	1.356	0.62458	1.356	0.50234
		1.358	0.81994	1.358	0.75616	1.358	0.6255	1.358	0.50411
		1.36	0.82115	1.36	0.7583	1.36	0.62745	1.36	0.50485
		1.362	0.82339	1.362	0.75942	1.362	0.62838	1.362	0.50559
		1.364	0.8246	1.364	0.76053	1.364	0.6293	1.364	0.50633
		1.366	0.82581	1.366	0.76268	1.366	0.63022	1.366	0.50708
		1.368	0.82805	1.368	0.7638	1.368	0.63218	1.368	0.50782
		1.37	0.82927	1.37	0.76595	1.37	0.63311	1.37	0.5096
		1.372	0.83152	1.372	0.76707	1.372	0.63403	1.372	0.51034
		1.374	0.83273	1.374	0.76819	1.374	0.63495	1.374	0.51109
		1.376	0.83394	1.376	0.77035	1.376	0.63692	1.376	0.51183
		1.378	0.8362	1.378	0.77147	1.378	0.63785	1.378	0.51257
		1.38	0.83741	1.38	0.77259	1.38	0.63877	1.38	0.51332
		1.382	0.83967	1.382	0.77476	1.382	0.6397	1.382	0.51511
		1.384	0.84088	1.384	0.77588	1.384	0.64167	1.384	0.51585
		1.386	0.8421	1.386	0.777	1.386	0.6426	1.386	0.5166
		1.388	0.84437	1.388	0.77917	1.388	0.64353	1.388	0.51735
		1.39	0.84558	1.39	0.7803	1.39	0.64445	1.39	0.51809
		1.392	0.84785	1.392	0.78142	1.392	0.64644	1.392	0.51884
		1.394	0.84907	1.394	0.7836	1.394	0.64737	1.394	0.51958
		1.396	0.85029	1.396	0.78472	1.396	0.64829	1.396	0.52138
		1.398	0.85257	1.398	0.78585	1.398	0.64922	1.398	0.52213
		1.4	0.85379	1.4	0.78803	1.4	0.65121	1.4	0.52288
		1.402	0.85607	1.402	0.78916	1.402	0.65214	1.402	0.52363
		1.404	0.85729	1.404	0.79028	1.404	0.65307	1.404	0.52437
		1.406	0.85851	1.406	0.79247	1.406	0.654	1.406	0.52512
		1.408	0.8608	1.408	0.7936	1.408	0.656	1.408	0.52693
		1.41	0.86202	1.41	0.79473	1.41	0.65693	1.41	0.52768
		1.412	0.86432	1.412	0.79692	1.412	0.65786	1.412	0.52843
		1.414	0.86554	1.414	0.79805	1.414	0.6588	1.414	0.52918
		1.416	0.86676	1.416	0.79918	1.416	0.6608	1.416	0.52993
		1.418	0.86906	1.418	0.80138	1.418	0.66173	1.418	0.53068
		1.42	0.87029	1.42	0.80252	1.42	0.66267	1.42	0.5325
		1.422	0.87259	1.422	0.80365	1.422	0.6636	1.422	0.53325
		1.424	0.87382	1.424	0.80585	1.424	0.66561	1.424	0.534
		1.426	0.87505	1.426	0.80699	1.426	0.66655	1.426	0.53475
		1.428	0.87735	1.428	0.8092	1.428	0.66748	1.428	0.5355
		1.43	0.87858	1.43	0.81033	1.43	0.66842	1.43	0.53625
		1.432	0.8809	1.432	0.81147	1.432	0.67044	1.432	0.537
		1.434	0.88213	1.434	0.81369	1.434	0.67137	1.434	0.53884
		1.436	0.88336	1.436	0.81482	1.436	0.67231	1.436	0.53959
		1.438	0.88568	1.438	0.81596	1.438	0.67325	1.438	0.54034
		1.44	0.88691	1.44	0.81818	1.44	0.67418	1.44	0.54109
		1.442	0.88814	1.442	0.81932	1.442	0.67621	1.442	0.54184
		1.444	0.89047	1.444	0.82045	1.444	0.67715	1.444	0.54259
		1.446	0.8917	1.446	0.82269	1.446	0.67809	1.446	0.54444
		1.448	0.89403	1.448	0.82382	1.448	0.67902	1.448	0.54519
		1.45	0.89527	1.45	0.82496	1.45	0.68106	1.45	0.54595
		1.452	0.8965	1.452	0.8272	1.452	0.682	1.452	0.5467
		1.454	0.89884	1.454	0.82834	1.454	0.68294	1.454	0.54745
		1.456	0.90007	1.456	0.82948	1.456	0.68388	1.456	0.54821
		1.458	0.90241	1.458	0.83172	1.458	0.68592	1.458	0.55006
		1.46	0.90365	1.46	0.83286	1.46	0.68686	1.46	0.55082
		1.462	0.90489	1.462	0.834	1.462	0.6878	1.462	0.55157
		1.464	0.90724	1.464	0.83625	1.464	0.68875	1.464	0.55233
		1.466	0.90848	1.466	0.8374	1.466	0.6908	1.466	0.55308
		1.468	0.90972	1.468	0.83854	1.468	0.69174	1.468	0.55384
		1.47	0.91207	1.47	0.8408	1.47	0.69268	1.47	0.55459
		1.472	0.91331	1.472	0.84194	1.472	0.69362	1.472	0.55646
		1.474	0.91567	1.474	0.84308	1.474	0.69568	1.474	0.55722
		1.476	0.91691	1.476	0.84535	1.476	0.69663	1.476	0.55797
		1.478	0.91815	1.478	0.84649	1.478	0.69757	1.478	0.55873
		1.48	0.92052	1.48	0.84764	1.48	0.69852	1.48	0.55948
		1.482	0.92176	1.482	0.8499	1.482	0.69946	1.482	0.56024
		1.484	0.923	1.484	0.85105	1.484	0.70153	1.484	0.56212
		1.486	0.92537	1.486	0.8522	1.486	0.70247	1.486	0.56288
		1.488	0.92662	1.488	0.85335	1.488	0.70342	1.488	0.56364
		1.49	0.92899	1.49	0.85562	1.49	0.70436	1.49	0.56439
		1.492	0.93024	1.492	0.85677	1.492	0.70644	1.492	0.56515
		1.494	0.93149	1.494	0.85792	1.494	0.70739	1.494	0.56591
		1.496	0.93387	1.496	0.8602	1.496	0.70833	1.496	0.56667
		1.498	0.93512	1.498	0.86135	1.498	0.70928	1.498	0.56856
		1.5	0.93636	1.5	0.8625	1.5	0.71136	1.5	0.56932
		1.502	0.93875	1.502	0.86479	1.502	0.71231	1.502	0.57008
		1.504	0.94	1.504	0.86594	1.504	0.71326	1.504	0.57084
		1.506	0.94239	1.506	0.86709	1.506	0.71421	1.506	0.5716
		1.508	0.94364	1.508	0.86938	1.508	0.71516	1.508	0.57235
		1.51	0.94489	1.51	0.87054	1.51	0.71725	1.51	0.57426
		1.512	0.94729	1.512	0.87169	1.512	0.7182	1.512	0.57502
		1.514	0.94854	1.514	0.87399	1.514	0.71915	1.514	0.57578
		1.516	0.9498	1.516	0.87515	1.516	0.7201	1.516	0.57654
		1.518	0.9522	1.518	0.8763	1.518	0.7222	1.518	0.5773
		1.52	0.95345	1.52	0.87861	1.52	0.72315	1.52	0.57806
		1.522	0.95586	1.522	0.87976	1.522	0.7241	1.522	0.57882
		1.524	0.95712	1.524	0.88092	1.524	0.72505	1.524	0.58074
		1.526	0.95837	1.526	0.88323	1.526	0.72716	1.526	0.5815
		1.528	0.96079	1.528	0.88439	1.528	0.72812	1.528	0.58226
		1.53	0.96205	1.53	0.88555	1.53	0.72907	1.53	0.58302
		1.532	0.9633	1.532	0.88786	1.532	0.73002	1.532	0.58378
		1.534	0.96572	1.534	0.88902	1.534	0.73097	1.534	0.58455
		1.536	0.96698	1.536	0.89018	1.536	0.73309	1.536	0.58647
		1.538	0.96824	1.538	0.89251	1.538	0.73405	1.538	0.58724
		1.54	0.97067	1.54	0.89367	1.54	0.735	1.54	0.588
		1.542	0.97193	1.542	0.89483	1.542	0.73595	1.542	0.58876
		1.544	0.97436	1.544	0.89716	1.544	0.73808	1.544	0.58953
		1.546	0.97562	1.546	0.89832	1.546	0.73903	1.546	0.59029
		1.548	0.97688	1.548	0.89948	1.548	0.73999	1.548	0.59105
		1.55	0.97932	1.55	0.90064	1.55	0.74095	1.55	0.59299
		1.552	0.98058	1.552	0.90298	1.552	0.7419	1.552	0.59376
		1.554	0.98185	1.554	0.90415	1.554	0.74404	1.554	0.59452
		1.556	0.98429	1.556	0.90531	1.556	0.74499	1.556	0.59529
		1.558	0.98555	1.558	0.90765	1.558	0.74595	1.558	0.59605
		1.56	0.98682	1.56	0.90882	1.56	0.74691	1.56	0.59682
		1.562	0.98927	1.562	0.90998	1.562	0.74905	1.562	0.59758
		1.564	0.99053	1.564	0.91233	1.564	0.75001	1.564	0.59953
		1.566	0.9918	1.566	0.9135	1.566	0.75097	1.566	0.6003
		1.568	0.99425	1.568	0.91467	1.568	0.75193	1.568	0.60107
		1.57	0.99552	1.57	0.91702	1.57	0.75408	1.57	0.60183
		1.572	0.99798	1.572	0.91819	1.572	0.75504	1.572	0.6026
		1.574	0.99925	1.574	0.91936	1.574	0.756	1.574	0.60337
		1.576	1.00052	1.576	0.92053	1.576	0.75696	1.576	0.60533
		1.578	1.00299	1.578	0.92289	1.578	0.75792	1.578	0.6061
		1.58	1.00426	1.58	0.92406	1.58	0.76008	1.58	0.60686
		1.582	1.00553	1.582	0.92523	1.582	0.76104	1.582	0.60763
		1.584	1.008	1.584	0.9276	1.584	0.762	1.584	0.6084
		1.586	1.00927	1.586	0.92877	1.586	0.76296	1.586	0.60917
		1.588	1.01055	1.588	0.92994	1.588	0.76513	1.588	0.60994
		1.59	1.01302	1.59	0.93232	1.59	0.76609	1.59	0.61191
		1.592	1.0143	1.592	0.93349	1.592	0.76705	1.592	0.61268
		1.594	1.01557	1.594	0.93466	1.594	0.76802	1.594	0.61345
		1.596	1.01805	1.596	0.93584	1.596	0.76898	1.596	0.61422
		1.598	1.01933	1.598	0.93822	1.598	0.77116	1.598	0.61499
		1.6	1.02061	1.6	0.93939	1.6	0.77212	1.6	0.61576
		1.602	1.0231	1.602	0.94057	1.602	0.77309	1.602	0.61653
		1.604	1.02437	1.604	0.94296	1.604	0.77405	1.604	0.61851
		1.606	1.02565	1.606	0.94413	1.606	0.77502	1.606	0.61928
		1.608	1.02815	1.608	0.94531	1.608	0.7772	1.608	0.62005
		1.61	1.02942	1.61	0.9477	1.61	0.77817	1.61	0.62083
		1.612	1.0307	1.612	0.94888	1.612	0.77913	1.612	0.6216
		1.614	1.0332	1.614	0.95006	1.614	0.7801	1.614	0.62237
		1.616	1.03448	1.616	0.95246	1.616	0.78229	1.616	0.62314
		1.618	1.03577	1.618	0.95364	1.618	0.78326	1.618	0.62514
		1.62	1.03827	1.62	0.95482	1.62	0.78423	1.62	0.62591
		1.622	1.03955	1.622	0.956	1.622	0.7852	1.622	0.62668
		1.624	1.04207	1.624	0.95841	1.624	0.78616	1.624	0.62745
		1.626	1.04335	1.626	0.95959	1.626	0.78836	1.626	0.62823
		1.628	1.04463	1.628	0.96077	1.628	0.78933	1.628	0.629
		1.63	1.04715	1.63	0.96318	1.63	0.7903	1.63	0.63101
		1.632	1.04844	1.632	0.96436	1.632	0.79127	1.632	0.63178
		1.634	1.04972	1.634	0.96555	1.634	0.79224	1.634	0.63256
		1.636	1.05225	1.636	0.96673	1.636	0.79445	1.636	0.63333
		1.638	1.05353	1.638	0.96915	1.638	0.79542	1.638	0.6341
		1.64	1.05482	1.64	0.97033	1.64	0.79639	1.64	0.63488
		1.642	1.05735	1.642	0.97152	1.642	0.79737	1.642	0.63565
		1.644	1.05864	1.644	0.97395	1.644	0.79958	1.644	0.63767
		1.646	1.05992	1.646	0.97513	1.646	0.80055	1.646	0.63845
		1.648	1.06246	1.648	0.97632	1.648	0.80153	1.648	0.63922
		1.65	1.06375	1.65	0.97875	1.65	0.8025	1.65	0.64
		1.652	1.06504	1.652	0.97994	1.652	0.80347	1.652	0.64078
		1.654	1.06758	1.654	0.98112	1.654	0.8057	1.654	0.64155
		1.656	1.06887	1.656	0.98231	1.656	0.80667	1.656	0.64233
		1.658	1.07016	1.658	0.98475	1.658	0.80765	1.658	0.64436
		1.66	1.07271	1.66	0.98594	1.66	0.80862	1.66	0.64514
		1.662	1.074	1.662	0.98713	1.662	0.8096	1.662	0.64591
		1.664	1.0753	1.664	0.98958	1.664	0.81183	1.664	0.64669
		1.666	1.07785	1.666	0.99077	1.666	0.81281	1.666	0.64747
		1.668	1.07915	1.668	0.99195	1.668	0.81378	1.668	0.64825
		1.67	1.08044	1.67	0.99314	1.67	0.81476	1.67	0.64902
		1.672	1.083	1.672	0.9956	1.672	0.81573	1.672	0.65107
		1.674	1.0843	1.674	0.99679	1.674	0.81798	1.674	0.65185
		1.676	1.08559	1.676	0.99798	1.676	0.81895	1.676	0.65262
		1.678	1.08816	1.678	1.00044	1.678	0.81993	1.678	0.6534
		1.68	1.08945	1.68	1.00164	1.68	0.82091	1.68	0.65418
		1.682	1.09075	1.682	1.00283	1.682	0.82316	1.682	0.65496
		1.684	1.09332	1.684	1.00402	1.684	0.82414	1.684	0.65574
		1.686	1.09462	1.686	1.00649	1.686	0.82512	1.686	0.6578
		1.688	1.09592	1.688	1.00768	1.688	0.8261	1.688	0.65858
		1.69	1.0985	1.69	1.00888	1.69	0.82708	1.69	0.65936
		1.692	1.0998	1.692	1.01135	1.692	0.82934	1.692	0.66014
		1.694	1.1011	1.694	1.01255	1.694	0.83032	1.694	0.66092
		1.696	1.10368	1.696	1.01375	1.696	0.8313	1.696	0.6617
		1.698	1.10499	1.698	1.01494	1.698	0.83228	1.698	0.66248
		1.7	1.10629	1.7	1.01742	1.7	0.83326	1.7	0.66326
		1.702	1.10888	1.702	1.01862	1.702	0.83553	1.702	0.66533
		1.704	1.11018	1.704	1.01982	1.704	0.83651	1.704	0.66611
		1.706	1.11148	1.706	1.02231	1.706	0.83749	1.706	0.66689
		1.708	1.11279	1.708	1.02351	1.708	0.83847	1.708	0.66767
		1.71	1.11539	1.71	1.0247	1.71	0.83945	1.71	0.66845
		1.712	1.11669	1.712	1.0259	1.712	0.84173	1.712	0.66924
		1.714	1.118	1.714	1.0284	1.714	0.84272	1.714	0.67002
		1.716	1.1206	1.716	1.0296	1.716	0.8437	1.716	0.6721
		1.718	1.12191	1.718	1.0308	1.718	0.84468	1.718	0.67288
		1.72	1.12452	1.72	1.0333	1.72	0.84567	1.72	0.67367
		1.722	1.12582	1.722	1.0345	1.722	0.84795	1.722	0.67445
		1.724	1.12713	1.724	1.03571	1.724	0.84894	1.724	0.67523
		1.726	1.12844	1.726	1.03691	1.726	0.84992	1.726	0.67602
		1.728	1.13105	1.728	1.03942	1.728	0.85091	1.728	0.6768
		1.73	1.13236	1.73	1.04062	1.73	0.85189	1.73	0.67889
		1.732	1.13367	1.732	1.04182	1.732	0.85419	1.732	0.67968
		1.734	1.1363	1.734	1.04303	1.734	0.85518	1.734	0.68046
		1.736	1.13761	1.736	1.04555	1.736	0.85616	1.736	0.68125
		1.738	1.13892	1.738	1.04675	1.738	0.85715	1.738	0.68203
		1.74	1.14155	1.74	1.04795	1.74	0.85814	1.74	0.68282
		1.742	1.14286	1.742	1.05048	1.742	0.86044	1.742	0.6836
		1.744	1.14417	1.744	1.05168	1.744	0.86143	1.744	0.68571
		1.746	1.1468	1.746	1.05289	1.746	0.86242	1.746	0.6865
		1.748	1.14812	1.748	1.0541	1.748	0.86341	1.748	0.68728
		1.75	1.14943	1.75	1.05663	1.75	0.86439	1.75	0.68807
		1.752	1.15207	1.752	1.05784	1.752	0.86671	1.752	0.68885
		1.754	1.15339	1.754	1.05904	1.754	0.8677	1.754	0.68964
		1.756	1.1547	1.756	1.06158	1.756	0.86869	1.756	0.69043
		1.758	1.15602	1.758	1.06279	1.758	0.86968	1.758	0.69255
		1.76	1.15867	1.76	1.064	1.76	0.87067	1.76	0.69333
		1.762	1.15998	1.762	1.06521	1.762	0.87299	1.762	0.69412
		1.764	1.1613	1.764	1.06775	1.764	0.87398	1.764	0.69491
		1.766	1.16395	1.766	1.06897	1.766	0.87497	1.766	0.6957
		1.768	1.16527	1.768	1.07018	1.768	0.87596	1.768	0.69648
		1.77	1.16659	1.77	1.07139	1.77	0.87695	1.77	0.69727
		1.772	1.16925	1.772	1.07394	1.772	0.87929	1.772	0.69806
		1.774	1.17057	1.774	1.07515	1.774	0.88028	1.774	0.70019
		1.776	1.17189	1.776	1.07636	1.776	0.88127	1.776	0.70098
		1.778	1.17456	1.778	1.07892	1.778	0.88227	1.778	0.70177
		1.78	1.17588	1.78	1.08014	1.78	0.88326	1.78	0.70256
		1.782	1.1772	1.782	1.08135	1.782	0.8856	1.782	0.70335
		1.784	1.17987	1.784	1.08256	1.784	0.88659	1.784	0.70414
		1.786	1.1812	1.786	1.08513	1.786	0.88759	1.786	0.70493
		1.788	1.18252	1.788	1.08635	1.788	0.88858	1.788	0.70707
		1.79	1.18384	1.79	1.08756	1.79	0.88958	1.79	0.70786
		1.792	1.18652	1.792	1.08878	1.792	0.89193	1.792	0.70865
		1.794	1.18785	1.794	1.09135	1.794	0.89292	1.794	0.70945
		1.796	1.18917	1.796	1.09257	1.796	0.89392	1.796	0.71024
		1.798	1.19186	1.798	1.09378	1.798	0.89491	1.798	0.71103
		1.8	1.19318	1.8	1.095	1.8	0.89591	1.8	0.71182
		1.802	1.19451	1.802	1.09758	1.802	0.8969	1.802	0.71261
		1.804	1.1972	1.804	1.0988	1.804	0.89927	1.804	0.71477
		1.806	1.19853	1.806	1.10002	1.806	0.90026	1.806	0.71556
		1.808	1.19985	1.808	1.10261	1.808	0.90126	1.808	0.71635
		1.81	1.20118	1.81	1.10383	1.81	0.90226	1.81	0.71714
		1.812	1.20388	1.812	1.10505	1.812	0.90325	1.812	0.71794
		1.814	1.20521	1.814	1.10627	1.814	0.90563	1.814	0.71873
		1.816	1.20654	1.816	1.10886	1.816	0.90662	1.816	0.71952
		1.818	1.20925	1.818	1.11008	1.818	0.90762	1.818	0.72169
		1.82	1.21058	1.82	1.1113	1.82	0.90862	1.82	0.72248
		1.822	1.21191	1.822	1.11252	1.822	0.90962	1.822	0.72328
		1.824	1.21462	1.824	1.11513	1.824	0.912	1.824	0.72407
		1.826	1.21595	1.826	1.11635	1.826	0.913	1.826	0.72487
		1.828	1.21728	1.828	1.11757	1.828	0.914	1.828	0.72566
		1.83	1.21861	1.83	1.1188	1.83	0.915	1.83	0.72645
		1.832	1.22133	1.832	1.12141	1.832	0.916	1.832	0.72725
		1.834	1.22267	1.834	1.12263	1.834	0.91839	1.834	0.72943
		1.836	1.224	1.836	1.12385	1.836	0.91939	1.836	0.73023
		1.838	1.22673	1.838	1.12508	1.838	0.92039	1.838	0.73102
		1.84	1.22806	1.84	1.1277	1.84	0.92139	1.84	0.73182
		1.842	1.2294	1.842	1.12892	1.842	0.9224	1.842	0.73261
		1.844	1.23213	1.844	1.13015	1.844	0.9234	1.844	0.73341
		1.846	1.23346	1.846	1.13137	1.846	0.9258	1.846	0.7342
		1.848	1.2348	1.848	1.134	1.848	0.9268	1.848	0.735
		1.85	1.23614	1.85	1.13523	1.85	0.9278	1.85	0.7372
		1.852	1.23888	1.852	1.13645	1.852	0.92881	1.852	0.73799
		1.854	1.24021	1.854	1.13768	1.854	0.92981	1.854	0.73879
		1.856	1.24155	1.856	1.14032	1.856	0.93222	1.856	0.73959
		1.858	1.2443	1.858	1.14154	1.858	0.93322	1.858	0.74038
		1.86	1.24564	1.86	1.14277	1.86	0.93423	1.86	0.74118
		1.862	1.24698	1.862	1.144	1.862	0.93523	1.862	0.74198
		1.864	1.24973	1.864	1.14664	1.864	0.93624	1.864	0.74278
		1.866	1.25107	1.866	1.14787	1.866	0.93865	1.866	0.74499
		1.868	1.25241	1.868	1.1491	1.868	0.93966	1.868	0.74578
		1.87	1.25375	1.87	1.15175	1.87	0.94067	1.87	0.74658
		1.872	1.25651	1.872	1.15298	1.872	0.94167	1.872	0.74738
		1.874	1.25785	1.874	1.15421	1.874	0.94268	1.874	0.74818
		1.876	1.25919	1.876	1.15545	1.876	0.94368	1.876	0.74898
		1.878	1.26054	1.878	1.1581	1.878	0.94611	1.878	0.74978
		1.88	1.2633	1.88	1.15933	1.88	0.94712	1.88	0.752
		1.882	1.26465	1.882	1.16057	1.882	0.94813	1.882	0.7528
		1.884	1.26599	1.884	1.1618	1.884	0.94914	1.884	0.7536
		1.886	1.26876	1.886	1.16446	1.886	0.95014	1.886	0.7544
		1.888	1.27011	1.888	1.1657	1.888	0.95258	1.888	0.7552
		1.89	1.27145	1.89	1.16693	1.89	0.95359	1.89	0.756
		1.892	1.27423	1.892	1.16817	1.892	0.9546	1.892	0.7568
		1.894	1.27558	1.894	1.17084	1.894	0.95561	1.894	0.7576
		1.896	1.27693	1.896	1.17207	1.896	0.95662	1.896	0.75984
		1.898	1.27827	1.898	1.17331	1.898	0.95763	1.898	0.76064
		1.9	1.28106	1.9	1.17455	1.9	0.96008	1.9	0.76144
		1.902	1.28241	1.902	1.17722	1.902	0.96109	1.902	0.76224
		1.904	1.28376	1.904	1.17846	1.904	0.9621	1.904	0.76304
		1.906	1.28511	1.906	1.1797	1.906	0.96311	1.906	0.76384
		1.908	1.2879	1.908	1.18094	1.908	0.96412	1.908	0.76465
		1.91	1.28925	1.91	1.18362	1.91	0.96658	1.91	0.76545
		1.912	1.2906	1.912	1.18486	1.912	0.96759	1.912	0.7677
		1.914	1.2934	1.914	1.1861	1.914	0.9686	1.914	0.7685
		1.916	1.29475	1.916	1.18734	1.916	0.96961	1.916	0.7693
		1.918	1.2961	1.918	1.19003	1.918	0.97062	1.918	0.77011
		1.92	1.29891	1.92	1.19127	1.92	0.97164	1.92	0.77091
		1.922	1.30026	1.922	1.19251	1.922	0.9741	1.922	0.77171
		1.924	1.30162	1.924	1.19375	1.924	0.97512	1.924	0.77252
		1.926	1.30297	1.926	1.195	1.926	0.97613	1.926	0.77332
		1.928	1.30578	1.928	1.1977	1.928	0.97715	1.928	0.77558
		1.93	1.30714	1.93	1.19894	1.93	0.97816	1.93	0.77639
		1.932	1.30849	1.932	1.20018	1.932	0.97917	1.932	0.77719
		1.934	1.30985	1.934	1.20142	1.934	0.98165	1.934	0.778
		1.936	1.31267	1.936	1.20413	1.936	0.98267	1.936	0.7788
		1.938	1.31402	1.938	1.20538	1.938	0.98368	1.938	0.7796
		1.94	1.31538	1.94	1.20662	1.94	0.9847	1.94	0.78041
		1.942	1.31821	1.942	1.20787	1.942	0.98571	1.942	0.78121
		1.944	1.31956	1.944	1.21058	1.944	0.9882	1.944	0.78349
		1.946	1.32092	1.946	1.21183	1.946	0.98922	1.946	0.7843
		1.948	1.32228	1.948	1.21307	1.948	0.99023	1.948	0.7851
		1.95	1.32511	1.95	1.21432	1.95	0.99125	1.95	0.78591
		1.952	1.32647	1.952	1.21704	1.952	0.99227	1.952	0.78672
		1.954	1.32783	1.954	1.21829	1.954	0.99328	1.954	0.78752
		1.956	1.32919	1.956	1.21954	1.956	0.99578	1.956	0.78833
		1.958	1.33203	1.958	1.22078	1.958	0.9968	1.958	0.78913
		1.96	1.33339	1.96	1.22352	1.96	0.99782	1.96	0.78994
		1.962	1.33475	1.962	1.22476	1.962	0.99884	1.962	0.79223
		1.964	1.3376	1.964	1.22601	1.964	0.99985	1.964	0.79304
		1.966	1.33897	1.966	1.22726	1.966	1.00087	1.966	0.79385
		1.968	1.34033	1.968	1.23	1.968	1.00338	1.968	0.79465
		1.97	1.34169	1.97	1.23125	1.97	1.0044	1.97	0.79546
		1.972	1.34455	1.972	1.2325	1.972	1.00542	1.972	0.79627
		1.974	1.34591	1.974	1.23375	1.974	1.00644	1.974	0.79708
		1.976	1.34727	1.976	1.2365	1.976	1.00746	1.976	0.79788
		1.978	1.35013	1.978	1.23775	1.978	1.00998	1.978	0.80019
		1.98	1.3515	1.98	1.239	1.98	1.011	1.98	0.801
		1.982	1.35287	1.982	1.24025	1.982	1.01202	1.982	0.80181
		1.984	1.35423	1.984	1.2415	1.984	1.01304	1.984	0.80262
		1.986	1.3571	1.986	1.24426	1.986	1.01406	1.986	0.80343
		1.988	1.35847	1.988	1.24551	1.988	1.01508	1.988	0.80424
		1.99	1.35983	1.99	1.24677	1.99	1.01761	1.99	0.80505
		1.992	1.3612	1.992	1.24802	1.992	1.01864	1.992	0.80585
		1.994	1.36408	1.994	1.25078	1.994	1.01966	1.994	0.80817
		1.996	1.36545	1.996	1.25204	1.996	1.02068	1.996	0.80898
		1.998	1.36681	1.998	1.25329	1.998	1.0217	1.998	0.8098
		2	1.36818	2	1.25455	2	1.02273	2	0.81061
		2.002	1.37107	2.002	1.25732	2.002	1.02527	2.002	0.81142
		2.004	1.37244	2.004	1.25857	2.004	1.02629	2.004	0.81223
		2.006	1.37381	2.006	1.25983	2.006	1.02732	2.006	0.81304
		2.008	1.3767	2.008	1.26108	2.008	1.02834	2.008	0.81385
		2.01	1.37807	2.01	1.26386	2.01	1.02936	2.01	0.81466
		2.012	1.37944	2.012	1.26512	2.012	1.03039	2.012	0.81699
		2.014	1.38081	2.014	1.26638	2.014	1.03294	2.014	0.81781
		2.016	1.38371	2.016	1.26764	2.016	1.03396	2.016	0.81862
		2.018	1.38508	2.018	1.26889	2.018	1.03499	2.018	0.81943
		2.02	1.38645	2.02	1.27168	2.02	1.03602	2.02	0.82024
		2.022	1.38783	2.022	1.27294	2.022	1.03704	2.022	0.82105
		2.024	1.39073	2.024	1.2742	2.024	1.03807	2.024	0.82187
		2.026	1.39211	2.026	1.27546	2.026	1.04063	2.026	0.82268
		2.028	1.39348	2.028	1.27825	2.028	1.04165	2.028	0.82503
		2.03	1.39486	2.03	1.27952	2.03	1.04268	2.03	0.82584
		2.032	1.39777	2.032	1.28078	2.032	1.04371	2.032	0.82665
		2.034	1.39915	2.034	1.28204	2.034	1.04474	2.034	0.82747
		2.036	1.40052	2.036	1.28484	2.036	1.04576	2.036	0.82828
		2.038	1.4019	2.038	1.2861	2.038	1.04833	2.038	0.8291
		2.04	1.40482	2.04	1.28736	2.04	1.04936	2.04	0.82991
		2.042	1.4062	2.042	1.28863	2.042	1.05039	2.042	0.83072
		2.044	1.40757	2.044	1.28989	2.044	1.05142	2.044	0.83154
		2.046	1.40895	2.046	1.2927	2.046	1.05245	2.046	0.8339
		2.048	1.41188	2.048	1.29396	2.048	1.05348	2.048	0.83472
		2.05	1.41326	2.05	1.29523	2.05	1.05606	2.05	0.83553
		2.052	1.41464	2.052	1.29649	2.052	1.05709	2.052	0.83635
		2.054	1.41757	2.054	1.29931	2.054	1.05812	2.054	0.83716
		2.056	1.41895	2.056	1.30058	2.056	1.05915	2.056	0.83798
		2.058	1.42033	2.058	1.30184	2.058	1.06018	2.058	0.83879
		2.06	1.42171	2.06	1.30311	2.06	1.06121	2.06	0.83961
		2.062	1.42465	2.062	1.30437	2.062	1.0638	2.062	0.84198
		2.064	1.42604	2.064	1.3072	2.064	1.06484	2.064	0.8428
		2.066	1.42742	2.066	1.30847	2.066	1.06587	2.066	0.84362
		2.068	1.4288	2.068	1.30973	2.068	1.0669	2.068	0.84443
		2.07	1.43175	2.07	1.311	2.07	1.06793	2.07	0.84525
		2.072	1.43313	2.072	1.31384	2.072	1.06896	2.072	0.84607
		2.074	1.43452	2.074	1.3151	2.074	1.07157	2.074	0.84688
		2.076	1.4359	2.076	1.31637	2.076	1.0726	2.076	0.8477
		2.078	1.43886	2.078	1.31764	2.078	1.07363	2.078	0.84852
		2.08	1.44024	2.08	1.31891	2.08	1.07467	2.08	0.85091
		2.082	1.44163	2.082	1.32175	2.082	1.0757	2.082	0.85173
		2.084	1.44301	2.084	1.32302	2.084	1.07673	2.084	0.85255
		2.086	1.44598	2.086	1.32429	2.086	1.07777	2.086	0.85336
		2.088	1.44736	2.088	1.32556	2.088	1.08038	2.088	0.85418
		2.09	1.44875	2.09	1.32683	2.09	1.08142	2.09	0.855
		2.092	1.45014	2.092	1.32969	2.092	1.08245	2.092	0.85582
		2.094	1.45311	2.094	1.33096	2.094	1.08349	2.094	0.85664
		2.096	1.4545	2.096	1.33223	2.096	1.08452	2.096	0.85745
		2.098	1.45588	2.098	1.3335	2.098	1.08556	2.098	0.85986
		2.1	1.45727	2.1	1.33636	2.1	1.08818	2.1	0.86068
		2.102	1.46025	2.102	1.33764	2.102	1.08922	2.102	0.8615
		2.104	1.46164	2.104	1.33891	2.104	1.09025	2.104	0.86232
		2.106	1.46303	2.106	1.34018	2.106	1.09129	2.106	0.86314
		2.108	1.46442	2.108	1.34145	2.108	1.09233	2.108	0.86396
		2.11	1.46741	2.11	1.34433	2.11	1.09336	2.11	0.86478
		2.112	1.4688	2.112	1.3456	2.112	1.096	2.112	0.8656
		2.114	1.47019	2.114	1.34687	2.114	1.09704	2.114	0.86642
		2.116	1.47158	2.116	1.34815	2.116	1.09808	2.116	0.86884
		2.118	1.47458	2.118	1.35103	2.118	1.09911	2.118	0.86966
		2.12	1.47597	2.12	1.3523	2.12	1.10015	2.12	0.87048
		2.122	1.47736	2.122	1.35358	2.122	1.10119	2.122	0.87131
		2.124	1.47875	2.124	1.35485	2.124	1.10223	2.124	0.87213
		2.126	1.48015	2.126	1.35613	2.126	1.10488	2.126	0.87295
		2.128	1.48315	2.128	1.35902	2.128	1.10592	2.128	0.87377
		2.13	1.48455	2.13	1.3603	2.13	1.10695	2.13	0.87459
		2.132	1.48594	2.132	1.36157	2.132	1.10799	2.132	0.87541
		2.134	1.48733	2.134	1.36285	2.134	1.10903	2.134	0.87785
		2.136	1.49035	2.136	1.36413	2.136	1.11007	2.136	0.87867
		2.138	1.49174	2.138	1.36702	2.138	1.11273	2.138	0.8795
		2.14	1.49314	2.14	1.3683	2.14	1.11377	2.14	0.88032
		2.142	1.49453	2.142	1.36958	2.142	1.11481	2.142	0.88114
		2.144	1.49755	2.144	1.37086	2.144	1.11585	2.144	0.88196
		2.146	1.49895	2.146	1.37214	2.146	1.1169	2.146	0.88279
		2.148	1.50035	2.148	1.37505	2.148	1.11794	2.148	0.88361
		2.15	1.50174	2.15	1.37633	2.15	1.11898	2.15	0.88443
		2.152	1.50477	2.152	1.37761	2.152	1.12165	2.152	0.88525
		2.154	1.50617	2.154	1.37889	2.154	1.12269	2.154	0.88771
		2.156	1.50757	2.156	1.3818	2.156	1.12373	2.156	0.88853
		2.158	1.50897	2.158	1.38308	2.158	1.12478	2.158	0.88936
		2.16	1.51036	2.16	1.38436	2.16	1.12582	2.16	0.89018
		2.162	1.5134	2.162	1.38565	2.162	1.12686	2.162	0.89101
		2.164	1.5148	2.164	1.38693	2.164	1.12954	2.164	0.89183
		2.166	1.5162	2.166	1.38985	2.166	1.13059	2.166	0.89265
		2.168	1.5176	2.168	1.39113	2.168	1.13163	2.168	0.89348
		2.17	1.52064	2.17	1.39242	2.17	1.13267	2.17	0.8943
		2.172	1.52205	2.172	1.3937	2.172	1.13372	2.172	0.89677
		2.174	1.52345	2.174	1.39498	2.174	1.13476	2.174	0.8976
		2.176	1.52485	2.176	1.39792	2.176	1.13581	2.176	0.89842
		2.178	1.52625	2.178	1.3992	2.178	1.1385	2.178	0.89925
		2.18	1.5293	2.18	1.40048	2.18	1.13955	2.18	0.90008
		2.182	1.53071	2.182	1.40177	2.182	1.14059	2.182	0.9009
		2.184	1.53211	2.184	1.40305	2.184	1.14164	2.184	0.90173
		2.186	1.53351	2.186	1.406	2.186	1.14268	2.186	0.90255
		2.188	1.53657	2.188	1.40728	2.188	1.14373	2.188	0.90338
		2.19	1.53798	2.19	1.40857	2.19	1.14643	2.19	0.90586
		2.192	1.53938	2.192	1.40985	2.192	1.14748	2.192	0.90669
		2.194	1.54079	2.194	1.41114	2.194	1.14853	2.194	0.90752
		2.196	1.54385	2.196	1.41409	2.196	1.14957	2.196	0.90835
		2.198	1.54526	2.198	1.41538	2.198	1.15062	2.198	0.90917
		2.2	1.54667	2.2	1.41667	2.2	1.15167	2.2	0.91
		2.202	1.54807	2.202	1.41795	2.202	1.15271	2.202	0.91083
		2.204	1.54948	2.204	1.41924	2.204	1.15543	2.204	0.91165
		2.206	1.55256	2.206	1.4222	2.206	1.15648	2.206	0.91248
		2.208	1.55396	2.208	1.42349	2.208	1.15753	2.208	0.91331
		2.21	1.55537	2.21	1.42478	2.21	1.15858	2.21	0.91581
		2.212	1.55678	2.212	1.42607	2.212	1.15962	2.212	0.91664
		2.214	1.55819	2.214	1.42736	2.214	1.16067	2.214	0.91747
		2.216	1.56127	2.216	1.43033	2.216	1.16172	2.216	0.9183
		2.218	1.56268	2.218	1.43162	2.218	1.16445	2.218	0.91913
		2.22	1.56409	2.22	1.43291	2.22	1.1655	2.22	0.91995
		2.222	1.5655	2.222	1.4342	2.222	1.16655	2.222	0.92078
		2.224	1.56859	2.224	1.43549	2.224	1.1676	2.224	0.92161
		2.226	1.57	2.226	1.43847	2.226	1.16865	2.226	0.92244
		2.228	1.57142	2.228	1.43976	2.228	1.1697	2.228	0.92327
		2.23	1.57283	2.23	1.44105	2.23	1.17075	2.23	0.92579
		2.232	1.57424	2.232	1.44235	2.232	1.17349	2.232	0.92662
		2.234	1.57734	2.234	1.44364	2.234	1.17454	2.234	0.92745
		2.236	1.57875	2.236	1.44662	2.236	1.17559	2.236	0.92828
		2.238	1.58016	2.238	1.44792	2.238	1.17665	2.238	0.92911
		2.24	1.58158	2.24	1.44921	2.24	1.1777	2.24	0.92994
		2.242	1.58299	2.242	1.45051	2.242	1.17875	2.242	0.93077
		2.244	1.5861	2.244	1.4518	2.244	1.1798	2.244	0.9316
		2.246	1.58751	2.246	1.45309	2.246	1.18255	2.246	0.93243
		2.248	1.58893	2.248	1.45609	2.248	1.18361	2.248	0.93326
		2.25	1.59034	2.25	1.45739	2.25	1.18466	2.25	0.9358
		2.252	1.59346	2.252	1.45868	2.252	1.18571	2.252	0.93663
		2.254	1.59488	2.254	1.45998	2.254	1.18677	2.254	0.93746
		2.256	1.59629	2.256	1.46127	2.256	1.18782	2.256	0.93829
		2.258	1.59771	2.258	1.46428	2.258	1.18887	2.258	0.93912
		2.26	1.59912	2.26	1.46558	2.26	1.19164	2.26	0.93995
		2.262	1.60225	2.262	1.46687	2.262	1.19269	2.262	0.94079
		2.264	1.60367	2.264	1.46817	2.264	1.19375	2.264	0.94162
		2.266	1.60508	2.266	1.46947	2.266	1.1948	2.266	0.94245
		2.268	1.6065	2.268	1.47248	2.268	1.19585	2.268	0.945
		2.27	1.60792	2.27	1.47378	2.27	1.19691	2.27	0.94583
		2.272	1.61105	2.272	1.47508	2.272	1.19796	2.272	0.94667
		2.274	1.61247	2.274	1.47638	2.274	1.20074	2.274	0.9475
		2.276	1.61389	2.276	1.47768	2.276	1.2018	2.276	0.94833
		2.278	1.61531	2.278	1.4807	2.278	1.20285	2.278	0.94917
		2.28	1.61673	2.28	1.482	2.28	1.20391	2.28	0.95
		2.282	1.61987	2.282	1.4833	2.282	1.20497	2.282	0.95083
		2.284	1.62129	2.284	1.4846	2.284	1.20602	2.284	0.95167
		2.286	1.62271	2.286	1.4859	2.286	1.20708	2.286	0.9525
		2.288	1.62413	2.288	1.4872	2.288	1.20987	2.288	0.95333
		2.29	1.62555	2.29	1.49023	2.29	1.21092	2.29	0.9559
		2.292	1.62871	2.292	1.49154	2.292	1.21198	2.292	0.95674
		2.294	1.63013	2.294	1.49284	2.294	1.21304	2.294	0.95757
		2.296	1.63155	2.296	1.49414	2.296	1.2141	2.296	0.95841
		2.298	1.63297	2.298	1.49544	2.298	1.21515	2.298	0.95924
		2.3	1.63439	2.3	1.49848	2.3	1.21621	2.3	0.96008
		2.302	1.63582	2.302	1.49979	2.302	1.21901	2.302	0.96091
		2.304	1.63898	2.304	1.50109	2.304	1.22007	2.304	0.96175
		2.306	1.6404	2.306	1.50239	2.306	1.22113	2.306	0.96258
		2.308	1.64183	2.308	1.5037	2.308	1.22219	2.308	0.96342
		2.31	1.64325	2.31	1.505	2.31	1.22325	2.31	0.966
		2.312	1.64467	2.312	1.50805	2.312	1.22431	2.312	0.96684
		2.314	1.64785	2.314	1.50936	2.314	1.22537	2.314	0.96767
		2.316	1.64927	2.316	1.51066	2.316	1.22643	2.316	0.96851
		2.318	1.6507	2.318	1.51197	2.318	1.22924	2.318	0.96935
		2.32	1.65212	2.32	1.51327	2.32	1.2303	2.32	0.97018
		2.322	1.65355	2.322	1.51634	2.322	1.23136	2.322	0.97102
		2.324	1.65673	2.324	1.51764	2.324	1.23242	2.324	0.97185
		2.326	1.65816	2.326	1.51895	2.326	1.23348	2.326	0.97269
		2.328	1.65958	2.328	1.52025	2.328	1.23455	2.328	0.97353
		2.33	1.66101	2.33	1.52156	2.33	1.23561	2.33	0.97613
		2.332	1.66243	2.332	1.52287	2.332	1.23843	2.332	0.97697
		2.334	1.66563	2.334	1.52594	2.334	1.2395	2.334	0.9778
		2.336	1.66705	2.336	1.52725	2.336	1.24056	2.336	0.97864
		2.338	1.66848	2.338	1.52856	2.338	1.24162	2.338	0.97948
		2.34	1.66991	2.34	1.52986	2.34	1.24268	2.34	0.98032
		2.342	1.67134	2.342	1.53117	2.342	1.24374	2.342	0.98116
		2.344	1.67276	2.344	1.53248	2.344	1.24481	2.344	0.98199
		2.346	1.67597	2.346	1.53556	2.346	1.24587	2.346	0.98283
		2.348	1.6774	2.348	1.53687	2.348	1.24871	2.348	0.98367
		2.35	1.67883	2.35	1.53818	2.35	1.24977	2.35	0.98451
		2.352	1.68025	2.352	1.53949	2.352	1.25084	2.352	0.98713
		2.354	1.68168	2.354	1.5408	2.354	1.2519	2.354	0.98797
		2.356	1.6849	2.356	1.54389	2.356	1.25296	2.356	0.98881
		2.358	1.68633	2.358	1.5452	2.358	1.25403	2.358	0.98965
		2.36	1.68776	2.36	1.54652	2.36	1.25509	2.36	0.99048
		2.362	1.68919	2.362	1.54783	2.362	1.25794	2.362	0.99132
		2.364	1.69062	2.364	1.54914	2.364	1.25901	2.364	0.99216
		2.366	1.69205	2.366	1.55045	2.366	1.26007	2.366	0.993
		2.368	1.69527	2.368	1.55355	2.368	1.26114	2.368	0.99384
		2.37	1.6967	2.37	1.55486	2.37	1.2622	2.37	0.99468
		2.372	1.69814	2.372	1.55618	2.372	1.26327	2.372	0.99732
		2.374	1.69957	2.374	1.55749	2.374	1.26433	2.374	0.99816
		2.376	1.701	2.376	1.5588	2.376	1.2654	2.376	0.999
		2.378	1.70423	2.378	1.56011	2.378	1.26827	2.378	0.99984
		2.38	1.70567	2.38	1.56323	2.38	1.26933	2.38	1.00068
		2.382	1.7071	2.382	1.56454	2.382	1.2704	2.382	1.00152
		2.384	1.70853	2.384	1.56585	2.384	1.27147	2.384	1.00236
		2.386	1.70997	2.386	1.56717	2.386	1.27253	2.386	1.0032
		2.388	1.7114	2.388	1.56848	2.388	1.2736	2.388	1.00405
		2.39	1.71464	2.39	1.5698	2.39	1.27467	2.39	1.00489
		2.392	1.71608	2.392	1.57292	2.392	1.27755	2.392	1.00573
		2.394	1.71751	2.394	1.57424	2.394	1.27861	2.394	1.00838
		2.396	1.71895	2.396	1.57555	2.396	1.27968	2.396	1.00922
		2.398	1.72038	2.398	1.57687	2.398	1.28075	2.398	1.01007
		2.4	1.72182	2.4	1.57818	2.4	1.28182	2.4	1.01091
		2.402	1.72507	2.402	1.5795	2.402	1.28289	2.402	1.01175
		2.404	1.72651	2.404	1.58263	2.404	1.28395	2.404	1.01259
		2.406	1.72795	2.406	1.58395	2.406	1.28502	2.406	1.01344
		2.408	1.72938	2.408	1.58527	2.408	1.28792	2.408	1.01428
		2.41	1.73082	2.41	1.58658	2.41	1.28898	2.41	1.01512
		2.412	1.73408	2.412	1.5879	2.412	1.29005	2.412	1.01596
		2.414	1.73552	2.414	1.58922	2.414	1.29112	2.414	1.01681
		2.416	1.73696	2.416	1.59236	2.416	1.29219	2.416	1.01948
		2.418	1.7384	2.418	1.59368	2.418	1.29326	2.418	1.02032
		2.42	1.73983	2.42	1.595	2.42	1.29433	2.42	1.02117
		2.422	1.74127	2.422	1.59632	2.422	1.2954	2.422	1.02201
		2.424	1.74455	2.424	1.59764	2.424	1.29831	2.424	1.02285
		2.426	1.74598	2.426	1.59895	2.426	1.29938	2.426	1.0237
		2.428	1.74742	2.428	1.60211	2.428	1.30045	2.428	1.02454
		2.43	1.74886	2.43	1.60343	2.43	1.30152	2.43	1.02539
		2.432	1.7503	2.432	1.60475	2.432	1.30259	2.432	1.02623
		2.434	1.75174	2.434	1.60607	2.434	1.30367	2.434	1.02707
		2.436	1.75503	2.436	1.60739	2.436	1.30474	2.436	1.02792
		2.438	1.75647	2.438	1.60871	2.438	1.30581	2.438	1.02876
		2.44	1.75791	2.44	1.61188	2.44	1.30873	2.44	1.03145
		2.442	1.75935	2.442	1.6132	2.442	1.3098	2.442	1.0323
		2.444	1.76079	2.444	1.61452	2.444	1.31087	2.444	1.03315
		2.446	1.76223	2.446	1.61584	2.446	1.31195	2.446	1.03399
		2.448	1.76553	2.448	1.61716	2.448	1.31302	2.448	1.03484
		2.45	1.76697	2.45	1.61848	2.45	1.31409	2.45	1.03568
		2.452	1.76841	2.452	1.62166	2.452	1.31516	2.452	1.03653
		2.454	1.76985	2.454	1.62299	2.454	1.31624	2.454	1.03737
		2.456	1.7713	2.456	1.62431	2.456	1.31917	2.456	1.03822
		2.458	1.77274	2.458	1.62563	2.458	1.32024	2.458	1.03906
		2.46	1.77605	2.46	1.62695	2.46	1.32132	2.46	1.03991
		2.462	1.77749	2.462	1.62828	2.462	1.32239	2.462	1.04262
		2.464	1.77893	2.464	1.63147	2.464	1.32347	2.464	1.04347
		2.466	1.78038	2.466	1.63279	2.466	1.32454	2.466	1.04431
		2.468	1.78182	2.468	1.63412	2.468	1.32562	2.468	1.04516
		2.47	1.78327	2.47	1.63544	2.47	1.32669	2.47	1.04601
		2.472	1.78658	2.472	1.63676	2.472	1.32964	2.472	1.04685
		2.474	1.78803	2.474	1.63809	2.474	1.33071	2.474	1.0477
		2.476	1.78947	2.476	1.63941	2.476	1.33179	2.476	1.04855
		2.478	1.79092	2.478	1.64261	2.478	1.33286	2.478	1.0494
		2.48	1.79236	2.48	1.64394	2.48	1.33394	2.48	1.05024
		2.482	1.79381	2.482	1.64527	2.482	1.33502	2.482	1.05109
		2.484	1.79714	2.484	1.64659	2.484	1.33609	2.484	1.05382
		2.486	1.79858	2.486	1.64792	2.486	1.33717	2.486	1.05467
		2.488	1.80003	2.488	1.64924	2.488	1.33824	2.488	1.05552
		2.49	1.80148	2.49	1.65245	2.49	1.3412	2.49	1.05636
		2.492	1.80292	2.492	1.65378	2.492	1.34228	2.492	1.05721
		2.494	1.80437	2.494	1.65511	2.494	1.34336	2.494	1.05806
		2.496	1.80771	2.496	1.65644	2.496	1.34444	2.496	1.05891
		2.498	1.80916	2.498	1.65776	2.498	1.34551	2.498	1.05976
		2.5	1.81061	2.5	1.65909	2.5	1.34659	2.5	1.06061
		2.502	1.81205	2.502	1.66042	2.502	1.34767	2.502	1.06145
		2.504	1.8135	2.504	1.66364	2.504	1.34875	2.504	1.0623
		2.506	1.81495	2.506	1.66497	2.506	1.35172	2.506	1.06315
		2.508	1.8183	2.508	1.6663	2.508	1.3528	2.508	1.0659
		2.51	1.81975	2.51	1.66763	2.51	1.35388	2.51	1.06675
		2.512	1.8212	2.512	1.66896	2.512	1.35496	2.512	1.0676
		2.514	1.82265	2.514	1.67029	2.514	1.35604	2.514	1.06845
		2.516	1.8241	2.516	1.67352	2.516	1.35712	2.516	1.0693
		2.518	1.82555	2.518	1.67485	2.518	1.35819	2.518	1.07015
		2.52	1.82891	2.52	1.67618	2.52	1.35927	2.52	1.071
		2.522	1.83036	2.522	1.67751	2.522	1.36035	2.522	1.07185
		2.524	1.83181	2.524	1.67884	2.524	1.36334	2.524	1.0727
		2.526	1.83326	2.526	1.68017	2.526	1.36442	2.526	1.07355
		2.528	1.83472	2.528	1.6815	2.528	1.3655	2.528	1.0744
		2.53	1.83617	2.53	1.68475	2.53	1.36658	2.53	1.07525
		2.532	1.83762	2.532	1.68608	2.532	1.36766	2.532	1.07802
		2.534	1.84099	2.534	1.68741	2.534	1.36874	2.534	1.07887
		2.536	1.84244	2.536	1.68875	2.536	1.36982	2.536	1.07972
		2.538	1.8439	2.538	1.69008	2.538	1.3709	2.538	1.08057
		2.54	1.84535	2.54	1.69141	2.54	1.37391	2.54	1.08142
		2.542	1.8468	2.542	1.69274	2.542	1.37499	2.542	1.08228
		2.544	1.84825	2.544	1.696	2.544	1.37607	2.544	1.08313
		2.546	1.85164	2.546	1.69733	2.546	1.37715	2.546	1.08398
		2.548	1.85309	2.548	1.69867	2.548	1.37824	2.548	1.08483
		2.55	1.85455	2.55	1.7	2.55	1.37932	2.55	1.08568
		2.552	1.856	2.552	1.70133	2.552	1.3804	2.552	1.08653
		2.554	1.85745	2.554	1.70267	2.554	1.38148	2.554	1.08738
		2.556	1.85891	2.556	1.704	2.556	1.38256	2.556	1.09017
		2.558	1.86036	2.558	1.70727	2.558	1.38558	2.558	1.09103
		2.56	1.86376	2.56	1.70861	2.56	1.38667	2.56	1.09188
		2.562	1.86521	2.562	1.70994	2.562	1.38775	2.562	1.09273
		2.564	1.86667	2.564	1.71128	2.564	1.38883	2.564	1.09358
		2.566	1.86813	2.566	1.71261	2.566	1.38992	2.566	1.09444
		2.568	1.86958	2.568	1.71395	2.568	1.391	2.568	1.09529
		2.57	1.87104	2.57	1.71528	2.57	1.39208	2.57	1.09614
		2.572	1.87444	2.572	1.71856	2.572	1.39317	2.572	1.097
		2.574	1.8759	2.574	1.7199	2.574	1.3962	2.574	1.09785
		2.576	1.87736	2.576	1.72124	2.576	1.39728	2.576	1.0987
		2.578	1.87882	2.578	1.72257	2.578	1.39837	2.578	1.09956
		2.58	1.88027	2.58	1.72391	2.58	1.39945	2.58	1.10236
		2.582	1.88173	2.582	1.72525	2.582	1.40054	2.582	1.10322
		2.584	1.88319	2.584	1.72658	2.584	1.40162	2.584	1.10407
		2.586	1.8866	2.586	1.72988	2.586	1.40271	2.586	1.10493
		2.588	1.88806	2.588	1.73122	2.588	1.40379	2.588	1.10578
		2.59	1.88952	2.59	1.73255	2.59	1.40488	2.59	1.10664
		2.592	1.89098	2.592	1.73389	2.592	1.40793	2.592	1.10749
		2.594	1.89244	2.594	1.73523	2.594	1.40901	2.594	1.10835
		2.596	1.8939	2.596	1.73657	2.596	1.4101	2.596	1.1092
		2.598	1.89733	2.598	1.7379	2.598	1.41119	2.598	1.11005
		2.6	1.89879	2.6	1.74121	2.6	1.41227	2.6	1.11091
		2.602	1.90025	2.602	1.74255	2.602	1.41336	2.602	1.11176
		2.604	1.90171	2.604	1.74389	2.604	1.41445	2.604	1.11262
		2.606	1.90317	2.606	1.74523	2.606	1.41553	2.606	1.11545
		2.608	1.90463	2.608	1.74657	2.608	1.41662	2.608	1.1163
		2.61	1.90609	2.61	1.74791	2.61	1.41968	2.61	1.11716
		2.612	1.90953	2.612	1.74925	2.612	1.42077	2.612	1.11802
		2.614	1.91099	2.614	1.75257	2.614	1.42186	2.614	1.11887
		2.616	1.91245	2.616	1.75391	2.616	1.42295	2.616	1.11973
		2.618	1.91392	2.618	1.75525	2.618	1.42403	2.618	1.12058
		2.62	1.91538	2.62	1.75659	2.62	1.42512	2.62	1.12144
		2.622	1.91684	2.622	1.75793	2.622	1.42621	2.622	1.1223
		2.624	1.9183	2.624	1.75927	2.624	1.4273	2.624	1.12315
		2.626	1.92175	2.626	1.76061	2.626	1.42838	2.626	1.12401
		2.628	1.92322	2.628	1.76195	2.628	1.43146	2.628	1.12486
		2.63	1.92468	2.63	1.76529	2.63	1.43255	2.63	1.12771
		2.632	1.92615	2.632	1.76663	2.632	1.43364	2.632	1.12857
		2.634	1.92761	2.634	1.76797	2.634	1.43473	2.634	1.12943
		2.636	1.92907	2.636	1.76932	2.636	1.43582	2.636	1.13028
		2.638	1.93253	2.638	1.77066	2.638	1.43691	2.638	1.13114
		2.64	1.934	2.64	1.772	2.64	1.438	2.64	1.132
		2.642	1.93547	2.642	1.77334	2.642	1.43909	2.642	1.13286
		2.644	1.93693	2.644	1.77669	2.644	1.44018	2.644	1.13372
		2.646	1.9384	2.646	1.77803	2.646	1.44127	2.646	1.13457
		2.648	1.93986	2.648	1.77938	2.648	1.44436	2.648	1.13543
		2.65	1.94133	2.65	1.78072	2.65	1.44545	2.65	1.13629
		2.652	1.9448	2.652	1.78206	2.652	1.44655	2.652	1.13715
		2.654	1.94627	2.654	1.78341	2.654	1.44764	2.654	1.138
		2.656	1.94773	2.656	1.78475	2.656	1.44873	2.656	1.14087
		2.658	1.9492	2.658	1.7861	2.658	1.44982	2.658	1.14173
		2.66	1.95067	2.66	1.78945	2.66	1.45091	2.66	1.14259
		2.662	1.95213	2.662	1.7908	2.662	1.452	2.662	1.14345
		2.664	1.9536	2.664	1.79215	2.664	1.45309	2.664	1.14431
		2.666	1.95709	2.666	1.79349	2.666	1.4562	2.666	1.14517
		2.668	1.95855	2.668	1.79484	2.668	1.45729	2.668	1.14603
		2.67	1.96002	2.67	1.79618	2.67	1.45839	2.67	1.14689
		2.672	1.96149	2.672	1.79753	2.672	1.45948	2.672	1.14775
		2.674	1.96296	2.674	1.8009	2.674	1.46057	2.674	1.1486
		2.676	1.96443	2.676	1.80225	2.676	1.46166	2.676	1.14946
		2.678	1.9659	2.678	1.80359	2.678	1.46276	2.678	1.15032
		2.68	1.96939	2.68	1.80494	2.68	1.46385	2.68	1.15118
		2.682	1.97086	2.682	1.80629	2.682	1.46494	2.682	1.15407
		2.684	1.97233	2.684	1.80763	2.684	1.46807	2.684	1.15493
		2.686	1.9738	2.686	1.80898	2.686	1.46916	2.686	1.15579
		2.688	1.97527	2.688	1.81033	2.688	1.47025	2.688	1.15665
		2.69	1.97674	2.69	1.81371	2.69	1.47135	2.69	1.15752
		2.692	1.97821	2.692	1.81506	2.692	1.47244	2.692	1.15838
		2.694	1.97968	2.694	1.81641	2.694	1.47354	2.694	1.15924
		2.696	1.98319	2.696	1.81776	2.696	1.47463	2.696	1.1601
		2.698	1.98467	2.698	1.81911	2.698	1.47572	2.698	1.16096
		2.7	1.98614	2.7	1.82045	2.7	1.47682	2.7	1.16182
		2.702	1.98761	2.702	1.8218	2.702	1.47791	2.702	1.16268
		2.704	1.98908	2.704	1.82315	2.704	1.48105	2.704	1.16354
		2.706	1.99055	2.706	1.82655	2.706	1.48215	2.706	1.1644
		2.708	1.99202	2.708	1.8279	2.708	1.48325	2.708	1.16731
		2.71	1.99555	2.71	1.82925	2.71	1.48434	2.71	1.16817
		2.712	1.99702	2.712	1.8306	2.712	1.48544	2.712	1.16904
		2.714	1.99849	2.714	1.83195	2.714	1.48653	2.714	1.1699
		2.716	1.99996	2.716	1.8333	2.716	1.48763	2.716	1.17076
		2.718	2.00144	2.718	1.83465	2.718	1.48872	2.718	1.17162
		2.72	2.00291	2.72	1.836	2.72	1.48982	2.72	1.17248
		2.722	2.00438	2.722	1.83941	2.722	1.49298	2.722	1.17335
		2.724	2.00792	2.724	1.84076	2.724	1.49407	2.724	1.17421
		2.726	2.00939	2.726	1.84212	2.726	1.49517	2.726	1.17507
		2.728	2.01087	2.728	1.84347	2.728	1.49627	2.728	1.17593
		2.73	2.01234	2.73	1.84482	2.73	1.49736	2.73	1.1768
		2.732	2.01382	2.732	1.84617	2.732	1.49846	2.732	1.17766
		2.734	2.01529	2.734	1.84752	2.734	1.49956	2.734	1.17852
		2.736	2.01676	2.736	1.84887	2.736	1.50065	2.736	1.18145
		2.738	2.02031	2.738	1.8523	2.738	1.50175	2.738	1.18232
		2.74	2.02179	2.74	1.85365	2.74	1.50285	2.74	1.18318
		2.742	2.02326	2.742	1.855	2.742	1.50602	2.742	1.18405
		2.744	2.02474	2.744	1.85636	2.744	1.50712	2.744	1.18491
		2.746	2.02622	2.746	1.85771	2.746	1.50822	2.746	1.18577
		2.748	2.02769	2.748	1.85906	2.748	1.50932	2.748	1.18664
		2.75	2.02917	2.75	1.86042	2.75	1.51042	2.75	1.1875
		2.752	2.03064	2.752	1.86177	2.752	1.51152	2.752	1.18836
		2.754	2.0342	2.754	1.86521	2.754	1.51261	2.754	1.18923
		2.756	2.03568	2.756	1.86656	2.756	1.51371	2.756	1.19009
		2.758	2.03716	2.758	1.86792	2.758	1.51481	2.758	1.19095
		2.76	2.03864	2.76	1.86927	2.76	1.51591	2.76	1.19182
		2.762	2.04011	2.762	1.87063	2.762	1.5191	2.762	1.19268
		2.764	2.04159	2.764	1.87198	2.764	1.5202	2.764	1.19564
		2.766	2.04307	2.766	1.87334	2.766	1.5213	2.766	1.1965
		2.768	2.04664	2.768	1.87469	2.768	1.5224	2.768	1.19737
		2.77	2.04812	2.77	1.87814	2.77	1.5235	2.77	1.19823
		2.772	2.0496	2.772	1.8795	2.772	1.5246	2.772	1.1991
		2.774	2.05108	2.774	1.88086	2.774	1.5257	2.774	1.19997
		2.776	2.05256	2.776	1.88221	2.776	1.5268	2.776	1.20083
		2.778	2.05404	2.778	1.88357	2.778	1.5279	2.778	1.2017
		2.78	2.05552	2.78	1.88492	2.78	1.529	2.78	1.20256
		2.782	2.05699	2.782	1.88628	2.782	1.53221	2.782	1.20343
		2.784	2.06058	2.784	1.88764	2.784	1.53331	2.784	1.20429
		2.786	2.06206	2.786	1.88899	2.786	1.53441	2.786	1.20516
		2.788	2.06354	2.788	1.89246	2.788	1.53551	2.788	1.20602
		2.79	2.06502	2.79	1.89382	2.79	1.53661	2.79	1.20689
		2.792	2.0665	2.792	1.89518	2.792	1.53772	2.792	1.20987
		2.794	2.06798	2.794	1.89653	2.794	1.53882	2.794	1.21073
		2.796	2.06946	2.796	1.89789	2.796	1.53992	2.796	1.2116
		2.798	2.07094	2.798	1.89925	2.798	1.54102	2.798	1.21247
		2.8	2.07455	2.8	1.90061	2.8	1.54212	2.8	1.21333
		2.802	2.07603	2.802	1.90196	2.802	1.54322	2.802	1.2142
		2.804	2.07751	2.804	1.90545	2.804	1.54645	2.804	1.21507
		2.806	2.07899	2.806	1.9068	2.806	1.54755	2.806	1.21593
		2.808	2.08047	2.808	1.90816	2.808	1.54865	2.808	1.2168
		2.81	2.08195	2.81	1.90952	2.81	1.54976	2.81	1.21767
		2.812	2.08344	2.812	1.91088	2.812	1.55086	2.812	1.21853
		2.814	2.08705	2.814	1.91224	2.814	1.55196	2.814	1.2194
		2.816	2.08853	2.816	1.9136	2.816	1.55307	2.816	1.22027
		2.818	2.09002	2.818	1.91496	2.818	1.55417	2.818	1.22113
		2.82	2.0915	2.82	1.91845	2.82	1.55527	2.82	1.22414
		2.822	2.09298	2.822	1.91982	2.822	1.55638	2.822	1.225
		2.824	2.09447	2.824	1.92118	2.824	1.55962	2.824	1.22587
		2.826	2.09595	2.826	1.92254	2.826	1.56072	2.826	1.22674
		2.828	2.09743	2.828	1.9239	2.828	1.56183	2.828	1.22761
		2.83	2.10106	2.83	1.92526	2.83	1.56293	2.83	1.22848
		2.832	2.10255	2.832	1.92662	2.832	1.56404	2.832	1.22935
		2.834	2.10403	2.834	1.92798	2.834	1.56514	2.834	1.23021
		2.836	2.10552	2.836	1.92934	2.836	1.56625	2.836	1.23108
		2.838	2.107	2.838	1.93285	2.838	1.56735	2.838	1.23195
		2.84	2.10848	2.84	1.93421	2.84	1.56845	2.84	1.23282
		2.842	2.10997	2.842	1.93557	2.842	1.56956	2.842	1.23369
		2.844	2.11145	2.844	1.93694	2.844	1.57282	2.844	1.23455
		2.846	2.1151	2.846	1.9383	2.846	1.57392	2.846	1.23542
		2.848	2.11658	2.848	1.93966	2.848	1.57503	2.848	1.23845
		2.85	2.11807	2.85	1.94102	2.85	1.57614	2.85	1.23932
		2.852	2.11955	2.852	1.94238	2.852	1.57724	2.852	1.24019
		2.854	2.12104	2.854	1.94375	2.854	1.57835	2.854	1.24106
		2.856	2.12253	2.856	1.94727	2.856	1.57945	2.856	1.24193
		2.858	2.12401	2.858	1.94864	2.858	1.58056	2.858	1.2428
		2.86	2.1255	2.86	1.95	2.86	1.58167	2.86	1.24367
		2.862	2.12915	2.862	1.95136	2.862	1.58277	2.862	1.24454
		2.864	2.13064	2.864	1.95273	2.864	1.58388	2.864	1.24541
		2.866	2.13213	2.866	1.95409	2.866	1.58716	2.866	1.24628
		2.868	2.13362	2.868	1.95545	2.868	1.58826	2.868	1.24715
		2.87	2.13511	2.87	1.95682	2.87	1.58937	2.87	1.24802
		2.872	2.13659	2.872	1.95818	2.872	1.59048	2.872	1.24888
		2.874	2.13808	2.874	1.96172	2.874	1.59159	2.874	1.24975
		2.876	2.13957	2.876	1.96309	2.876	1.59269	2.876	1.25062
		2.878	2.14324	2.878	1.96445	2.878	1.5938	2.878	1.25367
		2.88	2.14473	2.88	1.96582	2.88	1.59491	2.88	1.25455
		2.882	2.14622	2.882	1.96718	2.882	1.59602	2.882	1.25542
		2.884	2.14771	2.884	1.96855	2.884	1.59712	2.884	1.25629
		2.886	2.1492	2.886	1.96991	2.886	1.59823	2.886	1.25716
		2.888	2.15068	2.888	1.97128	2.888	1.60153	2.888	1.25803
		2.89	2.15217	2.89	1.97264	2.89	1.60264	2.89	1.2589
		2.892	2.15366	2.892	1.9762	2.892	1.60375	2.892	1.25977
		2.894	2.15515	2.894	1.97757	2.894	1.60485	2.894	1.26064
		2.896	2.15884	2.896	1.97893	2.896	1.60596	2.896	1.26152
		2.898	2.16033	2.898	1.9803	2.898	1.60707	2.898	1.26239
		2.9	2.16182	2.9	1.98167	2.9	1.60818	2.9	1.26326
		2.902	2.16331	2.902	1.98303	2.902	1.60929	2.902	1.26413
		2.904	2.1648	2.904	1.9844	2.904	1.6104	2.904	1.265
		2.906	2.16629	2.906	1.98577	2.906	1.61151	2.906	1.26587
		2.908	2.16778	2.908	1.98713	2.908	1.61262	2.908	1.26895
		2.91	2.16927	2.91	1.9907	2.91	1.61593	2.91	1.26982
		2.912	2.17297	2.912	1.99207	2.912	1.61704	2.912	1.27069
		2.914	2.17446	2.914	1.99344	2.914	1.61815	2.914	1.27156
		2.916	2.17595	2.916	1.99481	2.916	1.61926	2.916	1.27244
		2.918	2.17745	2.918	1.99618	2.918	1.62037	2.918	1.27331
		2.92	2.17894	2.92	1.99755	2.92	1.62148	2.92	1.27418
		2.922	2.18043	2.922	1.99891	2.922	1.6226	2.922	1.27505
		2.924	2.18192	2.924	2.00028	2.924	1.62371	2.924	1.27593
		2.926	2.18342	2.926	2.00165	2.926	1.62482	2.926	1.2768
		2.928	2.18713	2.928	2.00524	2.928	1.62593	2.928	1.27767
		2.93	2.18862	2.93	2.00661	2.93	1.62704	2.93	1.27855
		2.932	2.19012	2.932	2.00798	2.932	1.63037	2.932	1.27942
		2.934	2.19161	2.934	2.00935	2.934	1.63148	2.934	1.28029
		2.936	2.1931	2.936	2.01072	2.936	1.63259	2.936	1.28116
		2.938	2.1946	2.938	2.01208	2.938	1.63371	2.938	1.28426
		2.94	2.19609	2.94	2.01345	2.94	1.63482	2.94	1.28514
		2.942	2.19758	2.942	2.01482	2.942	1.63593	2.942	1.28601
		2.944	2.19908	2.944	2.01619	2.944	1.63704	2.944	1.28688
		2.946	2.2028	2.946	2.0198	2.946	1.63815	2.946	1.28776
		2.948	2.2043	2.948	2.02117	2.948	1.63927	2.948	1.28863
		2.95	2.2058	2.95	2.02254	2.95	1.64038	2.95	1.28951
		2.952	2.20729	2.952	2.02391	2.952	1.64149	2.952	1.29038
		2.954	2.20879	2.954	2.02528	2.954	1.64484	2.954	1.29126
		2.956	2.21028	2.956	2.02665	2.956	1.64595	2.956	1.29213
		2.958	2.21178	2.958	2.02802	2.958	1.64707	2.958	1.293
		2.96	2.21327	2.96	2.02939	2.96	1.64818	2.96	1.29388
		2.962	2.21701	2.962	2.03077	2.962	1.6493	2.962	1.29475
		2.964	2.21851	2.964	2.03438	2.964	1.65041	2.964	1.29563
		2.966	2.22001	2.966	2.03575	2.966	1.65152	2.966	1.2965
		2.968	2.2215	2.968	2.03713	2.968	1.65264	2.968	1.29962
		2.97	2.223	2.97	2.0385	2.97	1.65375	2.97	1.3005
		2.972	2.2245	2.972	2.03987	2.972	1.65486	2.972	1.30138
		2.974	2.22599	2.974	2.04125	2.974	1.65598	2.974	1.30225
		2.976	2.22749	2.976	2.04262	2.976	1.65709	2.976	1.30313
		2.978	2.22899	2.978	2.04399	2.978	1.66046	2.978	1.304
		2.98	2.23274	2.98	2.04536	2.98	1.66158	2.98	1.30488
		2.982	2.23424	2.982	2.04674	2.982	1.66269	2.982	1.30575
		2.984	2.23574	2.984	2.05037	2.984	1.66381	2.984	1.30663
		2.986	2.23724	2.986	2.05174	2.986	1.66492	2.986	1.30751
		2.988	2.23874	2.988	2.05312	2.988	1.66604	2.988	1.30838
		2.99	2.24023	2.99	2.05449	2.99	1.66715	2.99	1.30926
		2.992	2.24173	2.992	2.05587	2.992	1.66827	2.992	1.31013
		2.994	2.24323	2.994	2.05724	2.994	1.66938	2.994	1.31101
		2.996	2.24473	2.996	2.05862	2.996	1.6705	2.996	1.31188
		2.998	2.2485	2.998	2.05999	2.998	1.67161	2.998	1.31276
		3	2.25	3	2.06136	3	1.675	3	1.31591
		3.002	2.2515	3.002	2.06274	3.002	1.67612	3.002	1.31679
		3.004	2.253	3.004	2.06639	3.004	1.67723	3.004	1.31766
		3.006	2.2545	3.006	2.06776	3.006	1.67835	3.006	1.31854
		3.008	2.256	3.008	2.06914	3.008	1.67947	3.008	1.31942
		3.01	2.2575	3.01	2.07052	3.01	1.68058	3.01	1.3203
		3.012	2.259	3.012	2.07189	3.012	1.6817	3.012	1.32117
		3.014	2.2605	3.014	2.07327	3.014	1.68282	3.014	1.32205
		3.016	2.26428	3.016	2.07464	3.016	1.68393	3.016	1.32293
		3.018	2.26579	3.018	2.07602	3.018	1.68505	3.018	1.3238
		3.02	2.26729	3.02	2.07739	3.02	1.68617	3.02	1.32468
		3.022	2.26879	3.022	2.08106	3.022	1.68728	3.022	1.32556
		3.024	2.27029	3.024	2.08244	3.024	1.69069	3.024	1.32644
		3.026	2.27179	3.026	2.08381	3.026	1.69181	3.026	1.32731
		3.028	2.27329	3.028	2.08519	3.028	1.69293	3.028	1.32819
		3.03	2.2748	3.03	2.08657	3.03	1.69405	3.03	1.32907
		3.032	2.2763	3.032	2.08795	3.032	1.69516	3.032	1.33224
		3.034	2.2801	3.034	2.08932	3.034	1.69628	3.034	1.33312
		3.036	2.2816	3.036	2.0907	3.036	1.6974	3.036	1.334
		3.038	2.2831	3.038	2.09208	3.038	1.69852	3.038	1.33488
		3.04	2.28461	3.04	2.09345	3.04	1.69964	3.04	1.33576
		3.042	2.28611	3.042	2.09714	3.042	1.70075	3.042	1.33664
		3.044	2.28761	3.044	2.09852	3.044	1.70187	3.044	1.33752
		3.046	2.28912	3.046	2.09989	3.046	1.70299	3.046	1.33839
		3.048	2.29062	3.048	2.10127	3.048	1.70642	3.048	1.33927
		3.05	2.29212	3.05	2.10265	3.05	1.70754	3.05	1.34015
		3.052	2.29594	3.052	2.10403	3.052	1.70866	3.052	1.34103
		3.054	2.29744	3.054	2.10541	3.054	1.70978	3.054	1.34191
		3.056	2.29895	3.056	2.10679	3.056	1.7109	3.056	1.34279
		3.058	2.30045	3.058	2.10817	3.058	1.71202	3.058	1.34367
		3.06	2.30195	3.06	2.10955	3.06	1.71314	3.06	1.34455
		3.062	2.30346	3.062	2.11324	3.062	1.71426	3.062	1.34542
		3.064	2.30496	3.064	2.11462	3.064	1.71538	3.064	1.3463
		3.066	2.30647	3.066	2.116	3.066	1.7165	3.066	1.3495
		3.068	2.30797	3.068	2.11738	3.068	1.71762	3.068	1.35038
		3.07	2.3118	3.07	2.11877	3.07	1.71873	3.07	1.35127
		3.072	2.31331	3.072	2.12015	3.072	1.72218	3.072	1.35215
		3.074	2.31482	3.074	2.12153	3.074	1.7233	3.074	1.35303
		3.076	2.31632	3.076	2.12291	3.076	1.72442	3.076	1.35391
		3.078	2.31783	3.078	2.12429	3.078	1.72555	3.078	1.35479
		3.08	2.31933	3.08	2.12567	3.08	1.72667	3.08	1.35567
		3.082	2.32084	3.082	2.12705	3.082	1.72779	3.082	1.35655
		3.084	2.32235	3.084	2.13076	3.084	1.72891	3.084	1.35743
		3.086	2.32385	3.086	2.13215	3.086	1.73003	3.086	1.35831
		3.088	2.32536	3.088	2.13353	3.088	1.73115	3.088	1.35919
		3.09	2.3292	3.09	2.13491	3.09	1.73227	3.09	1.36007
		3.092	2.33071	3.092	2.13629	3.092	1.73339	3.092	1.36095
		3.094	2.33222	3.094	2.13767	3.094	1.73452	3.094	1.36183
		3.096	2.33373	3.096	2.13905	3.096	1.73798	3.096	1.36271
		3.098	2.33523	3.098	2.14044	3.098	1.7391	3.098	1.36359
		3.1	2.33674	3.1	2.14182	3.1	1.74023	3.1	1.36682
		3.102	2.33825	3.102	2.1432	3.102	1.74135	3.102	1.3677
		3.104	2.33976	3.104	2.14693	3.104	1.74247	3.104	1.36858
		3.106	2.34127	3.106	2.14832	3.106	1.7436	3.106	1.36946
		3.108	2.34513	3.108	2.1497	3.108	1.74472	3.108	1.37035
		3.11	2.34664	3.11	2.15108	3.11	1.74584	3.11	1.37123
		3.112	2.34815	3.112	2.15247	3.112	1.74696	3.112	1.37211
		3.114	2.34965	3.114	2.15385	3.114	1.74809	3.114	1.37299
		3.116	2.35116	3.116	2.15523	3.116	1.74921	3.116	1.37387
		3.118	2.35267	3.118	2.15662	3.118	1.75033	3.118	1.37475
		3.12	2.35418	3.12	2.158	3.12	1.75145	3.12	1.37564
		3.122	2.35569	3.122	2.15938	3.122	1.75494	3.122	1.37652
		3.124	2.3572	3.124	2.16313	3.124	1.75607	3.124	1.3774
		3.126	2.35871	3.126	2.16452	3.126	1.75719	3.126	1.37828
		3.128	2.36259	3.128	2.1659	3.128	1.75832	3.128	1.37916
		3.13	2.3641	3.13	2.16729	3.13	1.75944	3.13	1.38005
		3.132	2.36561	3.132	2.16867	3.132	1.76056	3.132	1.3833
		3.134	2.36712	3.134	2.17006	3.134	1.76169	3.134	1.38418
		3.136	2.36863	3.136	2.17144	3.136	1.76281	3.136	1.38507
		3.138	2.37014	3.138	2.17283	3.138	1.76394	3.138	1.38595
		3.14	2.37165	3.14	2.17421	3.14	1.76506	3.14	1.38683
		3.142	2.37316	3.142	2.1756	3.142	1.76618	3.142	1.38772
		3.144	2.37467	3.144	2.17698	3.144	1.76731	3.144	1.3886
		3.146	2.37618	3.146	2.18075	3.146	1.77082	3.146	1.38948
		3.148	2.38008	3.148	2.18214	3.148	1.77194	3.148	1.39037
		3.15	2.38159	3.15	2.18352	3.15	1.77307	3.15	1.39125
		3.152	2.3831	3.152	2.18491	3.152	1.77419	3.152	1.39213
		3.154	2.38462	3.154	2.1863	3.154	1.77532	3.154	1.39302
		3.156	2.38613	3.156	2.18768	3.156	1.77645	3.156	1.3939
		3.158	2.38764	3.158	2.18907	3.158	1.77757	3.158	1.39478
		3.16	2.38915	3.16	2.19045	3.16	1.7787	3.16	1.39567
		3.162	2.39066	3.162	2.19184	3.162	1.77982	3.162	1.39655
		3.164	2.39218	3.164	2.19323	3.164	1.78095	3.164	1.39743
		3.166	2.39609	3.166	2.19461	3.166	1.78207	3.166	1.39832
		3.168	2.3976	3.168	2.1984	3.168	1.7832	3.168	1.4016
		3.17	2.39911	3.17	2.19979	3.17	1.78433	3.17	1.40248
		3.172	2.40063	3.172	2.20118	3.172	1.78545	3.172	1.40337
		3.174	2.40214	3.174	2.20256	3.174	1.78898	3.174	1.40425
		3.176	2.40365	3.176	2.20395	3.176	1.79011	3.176	1.40514
		3.178	2.40517	3.178	2.20534	3.178	1.79124	3.178	1.40602
		3.18	2.40668	3.18	2.20673	3.18	1.79236	3.18	1.40691
		3.182	2.4082	3.182	2.20812	3.182	1.79349	3.182	1.40779
		3.184	2.40971	3.184	2.2095	3.184	1.79462	3.184	1.40868
		3.186	2.41364	3.186	2.21089	3.186	1.79575	3.186	1.40956
		3.188	2.41515	3.188	2.21469	3.188	1.79687	3.188	1.41045
		3.19	2.41667	3.19	2.21608	3.19	1.798	3.19	1.41133
		3.192	2.41818	3.192	2.21747	3.192	1.79913	3.192	1.41222
		3.194	2.4197	3.194	2.21886	3.194	1.80025	3.194	1.4131
		3.196	2.42121	3.196	2.22025	3.196	1.80138	3.196	1.41399
		3.198	2.42273	3.198	2.22164	3.198	1.80251	3.198	1.41487
		3.2	2.42424	3.2	2.22303	3.2	1.80606	3.2	1.41576
		3.202	2.42576	3.202	2.22442	3.202	1.80719	3.202	1.41664
		3.204	2.42727	3.204	2.22581	3.204	1.80832	3.204	1.41995
		3.206	2.43122	3.206	2.2272	3.206	1.80945	3.206	1.42084
		3.208	2.43273	3.208	2.22859	3.208	1.81058	3.208	1.42173
		3.21	2.43425	3.21	2.23241	3.21	1.8117	3.21	1.42261
		3.212	2.43577	3.212	2.2338	3.212	1.81283	3.212	1.4235
		3.214	2.43728	3.214	2.23519	3.214	1.81396	3.214	1.42439
		3.216	2.4388	3.216	2.23658	3.216	1.81509	3.216	1.42527
		3.218	2.44032	3.218	2.23797	3.218	1.81622	3.218	1.42616
		3.22	2.44183	3.22	2.23936	3.22	1.81735	3.22	1.42705
		3.222	2.44335	3.222	2.24075	3.222	1.81848	3.222	1.42793
		3.224	2.44487	3.224	2.24215	3.224	1.81961	3.224	1.42882
		3.226	2.44638	3.226	2.24354	3.226	1.82318	3.226	1.4297
		3.228	2.45035	3.228	2.24493	3.228	1.82431	3.228	1.43059
		3.23	2.45186	3.23	2.24632	3.23	1.82544	3.23	1.43148
		3.232	2.45338	3.232	2.24771	3.232	1.82657	3.232	1.43236
		3.234	2.4549	3.234	2.25155	3.234	1.8277	3.234	1.43325
		3.236	2.45642	3.236	2.25294	3.236	1.82883	3.236	1.43414
		3.238	2.45794	3.238	2.25433	3.238	1.82996	3.238	1.43502
		3.24	2.45945	3.24	2.25573	3.24	1.83109	3.24	1.43836
		3.242	2.46097	3.242	2.25712	3.242	1.83222	3.242	1.43925
		3.244	2.46249	3.244	2.25851	3.244	1.83335	3.244	1.44014
		3.246	2.46401	3.246	2.2599	3.246	1.83448	3.246	1.44103
		3.248	2.46799	3.248	2.2613	3.248	1.83561	3.248	1.44192
		3.25	2.46951	3.25	2.26269	3.25	1.83674	3.25	1.4428
		3.252	2.47103	3.252	2.26408	3.252	1.83787	3.252	1.44369
		3.254	2.47255	3.254	2.26547	3.254	1.84147	3.254	1.44458
		3.256	2.47407	3.256	2.26933	3.256	1.8426	3.256	1.44547
		3.258	2.47559	3.258	2.27073	3.258	1.84373	3.258	1.44635
		3.26	2.47711	3.26	2.27212	3.26	1.84486	3.26	1.44724
		3.262	2.47863	3.262	2.27352	3.262	1.846	3.262	1.44813
		3.264	2.48015	3.264	2.27491	3.264	1.84713	3.264	1.44902
		3.266	2.48167	3.266	2.2763	3.266	1.84826	3.266	1.44991
		3.268	2.48566	3.268	2.2777	3.268	1.84939	3.268	1.45079
		3.27	2.48718	3.27	2.27909	3.27	1.85052	3.27	1.45168
		3.272	2.4887	3.272	2.28048	3.272	1.85165	3.272	1.45257
		3.274	2.49022	3.274	2.28188	3.274	1.85279	3.274	1.45346
		3.276	2.49175	3.276	2.28327	3.276	1.85392	3.276	1.45683
		3.278	2.49327	3.278	2.28715	3.278	1.85505	3.278	1.45772
		3.28	2.49479	3.28	2.28855	3.28	1.85867	3.28	1.45861
		3.282	2.49631	3.282	2.28994	3.282	1.8598	3.282	1.4595
		3.284	2.49783	3.284	2.29134	3.284	1.86093	3.284	1.46038
		3.286	2.49935	3.286	2.29273	3.286	1.86207	3.286	1.46127
		3.288	2.50087	3.288	2.29413	3.288	1.8632	3.288	1.46216
		3.29	2.50489	3.29	2.29552	3.29	1.86433	3.29	1.46305
		3.292	2.50641	3.292	2.29692	3.292	1.86547	3.292	1.46394
		3.294	2.50793	3.294	2.29831	3.294	1.8666	3.294	1.46483
		3.296	2.50945	3.296	2.29971	3.296	1.86773	3.296	1.46572
		3.298	2.51098	3.298	2.3011	3.298	1.86887	3.298	1.46661
		3.3	2.5125	3.3	2.3025	3.3	1.87	3.3	1.4675
		3.302	2.51402	3.302	2.3064	3.302	1.87113	3.302	1.46839
		3.304	2.51555	3.304	2.30779	3.304	1.87227	3.304	1.46928
		3.306	2.51707	3.306	2.30919	3.306	1.8734	3.306	1.47017
		3.308	2.51859	3.308	2.31059	3.308	1.87453	3.308	1.47106
		3.31	2.52011	3.31	2.31198	3.31	1.87817	3.31	1.47195
		3.312	2.52415	3.312	2.31338	3.312	1.87931	3.312	1.47284
		3.314	2.52567	3.314	2.31478	3.314	1.88044	3.314	1.47624
		3.316	2.52719	3.316	2.31618	3.316	1.88158	3.316	1.47713
		3.318	2.52872	3.318	2.31757	3.318	1.88271	3.318	1.47802
		3.32	2.53024	3.32	2.31897	3.32	1.88385	3.32	1.47891
		3.322	2.53177	3.322	2.32037	3.322	1.88498	3.322	1.4798
		3.324	2.53329	3.324	2.32176	3.324	1.88612	3.324	1.48069
		3.326	2.53482	3.326	2.32568	3.326	1.88725	3.326	1.48158
		3.328	2.53634	3.328	2.32708	3.328	1.88839	3.328	1.48247
		3.33	2.53786	3.33	2.32848	3.33	1.88952	3.33	1.48336
		3.332	2.53939	3.332	2.32988	3.332	1.89066	3.332	1.48425
		3.334	2.54344	3.334	2.33127	3.334	1.89179	3.334	1.48515
		3.336	2.54496	3.336	2.33267	3.336	1.89293	3.336	1.48604
		3.338	2.54649	3.338	2.33407	3.338	1.89659	3.338	1.48693
		3.34	2.54802	3.34	2.33547	3.34	1.89773	3.34	1.48782
		3.342	2.54954	3.342	2.33687	3.342	1.89886	3.342	1.48871
		3.344	2.55107	3.344	2.33827	3.344	1.9	3.344	1.4896
		3.346	2.55259	3.346	2.33967	3.346	1.90114	3.346	1.49049
		3.348	2.55412	3.348	2.34106	3.348	1.90227	3.348	1.49138
		3.35	2.55564	3.35	2.345	3.35	1.90341	3.35	1.49227
		3.352	2.55717	3.352	2.3464	3.352	1.90455	3.352	1.4957
		3.354	2.5587	3.354	2.3478	3.354	1.90568	3.354	1.4966
		3.356	2.56276	3.356	2.3492	3.356	1.90682	3.356	1.49749
		3.358	2.56429	3.358	2.3506	3.358	1.90795	3.358	1.49838
		3.36	2.56582	3.36	2.352	3.36	1.90909	3.36	1.49927
		3.362	2.56735	3.362	2.3534	3.362	1.91023	3.362	1.50017
		3.364	2.56887	3.364	2.3548	3.364	1.91136	3.364	1.50106
		3.366	2.5704	3.366	2.3562	3.366	1.9125	3.366	1.50195
		3.368	2.57193	3.368	2.3576	3.368	1.91619	3.368	1.50284
		3.37	2.57345	3.37	2.359	3.37	1.91733	3.37	1.50373
		3.372	2.57498	3.372	2.3604	3.372	1.91846	3.372	1.50463
		3.374	2.57651	3.374	2.36436	3.374	1.9196	3.374	1.50552
		3.376	2.57804	3.376	2.36576	3.376	1.92074	3.376	1.50641
		3.378	2.58212	3.378	2.36716	3.378	1.92188	3.378	1.5073
		3.38	2.58365	3.38	2.36856	3.38	1.92302	3.38	1.5082
		3.382	2.58518	3.382	2.36996	3.382	1.92415	3.382	1.50909
		3.384	2.58671	3.384	2.37136	3.384	1.92529	3.384	1.50998
		3.386	2.58824	3.386	2.37277	3.386	1.92643	3.386	1.51087
		3.388	2.58977	3.388	2.37417	3.388	1.92757	3.388	1.51177
		3.39	2.5913	3.39	2.37557	3.39	1.9287	3.39	1.51266
		3.392	2.59282	3.392	2.37697	3.392	1.92984	3.392	1.51612
		3.394	2.59435	3.394	2.37837	3.394	1.93098	3.394	1.51702
		3.396	2.59588	3.396	2.37977	3.396	1.93212	3.396	1.51791
		3.398	2.59741	3.398	2.38375	3.398	1.93583	3.398	1.5188
		3.4	2.60152	3.4	2.38515	3.4	1.93697	3.4	1.5197
		3.402	2.60305	3.402	2.38655	3.402	1.93811	3.402	1.52059
		3.404	2.60458	3.404	2.38796	3.404	1.93925	3.404	1.52148
		3.406	2.60611	3.406	2.38936	3.406	1.94039	3.406	1.52238
		3.408	2.60764	3.408	2.39076	3.408	1.94153	3.408	1.52327
		3.41	2.60917	3.41	2.39217	3.41	1.94267	3.41	1.52417
		3.412	2.6107	3.412	2.39357	3.412	1.94381	3.412	1.52506
		3.414	2.61223	3.414	2.39497	3.414	1.94495	3.414	1.52595
		3.416	2.61376	3.416	2.39638	3.416	1.94608	3.416	1.52685
		3.418	2.61529	3.418	2.39778	3.418	1.94722	3.418	1.52774
		3.42	2.61682	3.42	2.39918	3.42	1.94836	3.42	1.52864
		3.422	2.61835	3.422	2.40058	3.422	1.9495	3.422	1.52953
		3.424	2.62247	3.424	2.40458	3.424	1.95064	3.424	1.53042
		3.426	2.624	3.426	2.40599	3.426	1.95178	3.426	1.53132
		3.428	2.62554	3.428	2.40739	3.428	1.95552	3.428	1.53221
		3.43	2.62707	3.43	2.4088	3.43	1.95666	3.43	1.53311
		3.432	2.6286	3.432	2.4102	3.432	1.9578	3.432	1.5366
		3.434	2.63013	3.434	2.4116	3.434	1.95894	3.434	1.5375
		3.436	2.63166	3.436	2.41301	3.436	1.96008	3.436	1.53839
		3.438	2.6332	3.438	2.41441	3.438	1.96122	3.438	1.53929
		3.44	2.63473	3.44	2.41582	3.44	1.96236	3.44	1.54018
		3.442	2.63626	3.442	2.41722	3.442	1.9635	3.442	1.54108
		3.444	2.63779	3.444	2.41863	3.444	1.96465	3.444	1.54197
		3.446	2.64193	3.446	2.42003	3.446	1.96579	3.446	1.54287
		3.448	2.64347	3.448	2.42144	3.448	1.96693	3.448	1.54376
		3.45	2.645	3.45	2.42545	3.45	1.96807	3.45	1.54466
		3.452	2.64653	3.452	2.42686	3.452	1.96921	3.452	1.54555
		3.454	2.64807	3.454	2.42827	3.454	1.97035	3.454	1.54645
		3.456	2.6496	3.456	2.42967	3.456	1.97149	3.456	1.54735
		3.458	2.65113	3.458	2.43108	3.458	1.97525	3.458	1.54824
		3.46	2.65267	3.46	2.43248	3.46	1.97639	3.46	1.54914
		3.462	2.6542	3.462	2.43389	3.462	1.97754	3.462	1.55003
		3.464	2.65573	3.464	2.4353	3.464	1.97868	3.464	1.55093
		3.466	2.65727	3.466	2.4367	3.466	1.97982	3.466	1.55182
		3.468	2.6588	3.468	2.43811	3.468	1.98096	3.468	1.55272
		3.47	2.66296	3.47	2.43952	3.47	1.98211	3.47	1.55361
		3.472	2.6645	3.472	2.44092	3.472	1.98325	3.472	1.55714
		3.474	2.66603	3.474	2.44233	3.474	1.98439	3.474	1.55804
		3.476	2.66757	3.476	2.44637	3.476	1.98553	3.476	1.55893
		3.478	2.6691	3.478	2.44777	3.478	1.98668	3.478	1.55983
		3.48	2.67064	3.48	2.44918	3.48	1.98782	3.48	1.56073
		3.482	2.67217	3.482	2.45059	3.482	1.98896	3.482	1.56162
		3.484	2.67371	3.484	2.452	3.484	1.9901	3.484	1.56252
		3.486	2.67524	3.486	2.4534	3.486	1.99125	3.486	1.56342
		3.488	2.67678	3.488	2.45481	3.488	1.99239	3.488	1.56432
		3.49	2.67831	3.49	2.45622	3.49	1.99617	3.49	1.56521
		3.492	2.67985	3.492	2.45763	3.492	1.99732	3.492	1.56611
		3.494	2.68403	3.494	2.45903	3.494	1.99846	3.494	1.56701
		3.496	2.68556	3.496	2.46044	3.496	1.99961	3.496	1.5679
		3.498	2.6871	3.498	2.46185	3.498	2.00075	3.498	1.5688
		3.5	2.68864	3.5	2.46326	3.5	2.00189	3.5	1.5697
		3.502	2.69017	3.502	2.46732	3.502	2.00304	3.502	1.57059
		3.504	2.69171	3.504	2.46873	3.504	2.00418	3.504	1.57149
		3.506	2.69325	3.506	2.47014	3.506	2.00533	3.506	1.57239
		3.508	2.69478	3.508	2.47155	3.508	2.00647	3.508	1.57328
		3.51	2.69632	3.51	2.47295	3.51	2.00761	3.51	1.57418
		3.512	2.69785	3.512	2.47436	3.512	2.00876	3.512	1.57508
		3.514	2.69939	3.514	2.47577	3.514	2.0099	3.514	1.57864
		3.516	2.70093	3.516	2.47718	3.516	2.01105	3.516	1.57954
		3.518	2.70513	3.518	2.47859	3.518	2.01219	3.518	1.58043
		3.52	2.70667	3.52	2.48	3.52	2.01333	3.52	1.58133
		3.522	2.7082	3.522	2.48141	3.522	2.01448	3.522	1.58223
		3.524	2.70974	3.524	2.48282	3.524	2.01829	3.524	1.58313
		3.526	2.71128	3.526	2.48423	3.526	2.01944	3.526	1.58403
		3.528	2.71282	3.528	2.48831	3.528	2.02058	3.528	1.58493
		3.53	2.71436	3.53	2.48972	3.53	2.02173	3.53	1.58583
		3.532	2.71589	3.532	2.49113	3.532	2.02287	3.532	1.58672
		3.534	2.71743	3.534	2.49254	3.534	2.02402	3.534	1.58762
		3.536	2.71897	3.536	2.49395	3.536	2.02516	3.536	1.58852
		3.538	2.72051	3.538	2.49536	3.538	2.02631	3.538	1.58942
		3.54	2.72205	3.54	2.49677	3.54	2.02745	3.54	1.59032
		3.542	2.72358	3.542	2.49818	3.542	2.0286	3.542	1.59122
		3.544	2.72781	3.544	2.49959	3.544	2.02975	3.544	1.59212
		3.546	2.72935	3.546	2.501	3.546	2.03089	3.546	1.59301
		3.548	2.73088	3.548	2.50242	3.548	2.03204	3.548	1.59391
		3.55	2.73242	3.55	2.50383	3.55	2.03318	3.55	1.59481
		3.552	2.73396	3.552	2.50524	3.552	2.03433	3.552	1.59571
		3.554	2.7355	3.554	2.50934	3.554	2.03547	3.554	1.59661
		3.556	2.73704	3.556	2.51075	3.556	2.03931	3.556	1.59751
		3.558	2.73858	3.558	2.51216	3.558	2.04046	3.558	1.6011
		3.56	2.74012	3.56	2.51358	3.56	2.04161	3.56	1.602
		3.562	2.74166	3.562	2.51499	3.562	2.04275	3.562	1.6029
		3.564	2.7432	3.564	2.5164	3.564	2.0439	3.564	1.6038
		3.566	2.74474	3.566	2.51781	3.566	2.04505	3.566	1.6047
		3.568	2.74898	3.568	2.51922	3.568	2.04619	3.568	1.6056
		3.57	2.75052	3.57	2.52064	3.57	2.04734	3.57	1.6065
		3.572	2.75206	3.572	2.52205	3.572	2.04849	3.572	1.6074
		3.574	2.7536	3.574	2.52346	3.574	2.04963	3.574	1.6083
		3.576	2.75515	3.576	2.52487	3.576	2.05078	3.576	1.6092
		3.578	2.75669	3.578	2.52628	3.578	2.05193	3.578	1.6101
		3.58	2.75823	3.58	2.5277	3.58	2.05308	3.58	1.611
		3.582	2.75977	3.582	2.53182	3.582	2.05422	3.582	1.6119
		3.584	2.76131	3.584	2.53324	3.584	2.05537	3.584	1.6128
		3.586	2.76285	3.586	2.53465	3.586	2.05652	3.586	1.6137
		3.588	2.76439	3.588	2.53606	3.588	2.05766	3.588	1.6146
		3.59	2.76593	3.59	2.53748	3.59	2.06153	3.59	1.6155
		3.592	2.76747	3.592	2.53889	3.592	2.06268	3.592	1.6164
		3.594	2.77174	3.594	2.5403	3.594	2.06383	3.594	1.6173
		3.596	2.77328	3.596	2.54172	3.596	2.06498	3.596	1.6182
		3.598	2.77482	3.598	2.54313	3.598	2.06612	3.598	1.6191
		3.6	2.77636	3.6	2.54455	3.6	2.06727	3.6	1.62
		3.602	2.77791	3.602	2.54596	3.602	2.06842	3.602	1.62363
		3.604	2.77945	3.604	2.54737	3.604	2.06957	3.604	1.62453
		3.606	2.78099	3.606	2.54879	3.606	2.07072	3.606	1.62543
		3.608	2.78253	3.608	2.5502	3.608	2.07187	3.608	1.62633
		3.61	2.78408	3.61	2.55435	3.61	2.07302	3.61	1.62723
		3.612	2.78562	3.612	2.55576	3.612	2.07416	3.612	1.62814
		3.614	2.78716	3.614	2.55718	3.614	2.07531	3.614	1.62904
		3.616	2.7887	3.616	2.55859	3.616	2.07646	3.616	1.62994
		3.618	2.79025	3.618	2.56001	3.618	2.07761	3.618	1.63084
		3.62	2.79453	3.62	2.56142	3.62	2.07876	3.62	1.63174
		3.622	2.79607	3.622	2.56284	3.622	2.07991	3.622	1.63264
		3.624	2.79762	3.624	2.56425	3.624	2.0838	3.624	1.63355
		3.626	2.79916	3.626	2.56567	3.626	2.08495	3.626	1.63445
		3.628	2.80071	3.628	2.56708	3.628	2.0861	3.628	1.63535
		3.63	2.80225	3.63	2.5685	3.63	2.08725	3.63	1.63625
		3.632	2.80379	3.632	2.56992	3.632	2.0884	3.632	1.63715
		3.634	2.80534	3.634	2.57133	3.634	2.08955	3.634	1.63805
		3.636	2.80688	3.636	2.57275	3.636	2.0907	3.636	1.63895
		3.638	2.80843	3.638	2.57692	3.638	2.09185	3.638	1.63986
		3.64	2.80997	3.64	2.57833	3.64	2.093	3.64	1.64076
		3.642	2.81151	3.642	2.57975	3.642	2.09415	3.642	1.64166
		3.644	2.81306	3.644	2.58117	3.644	2.0953	3.644	1.64256
		3.646	2.81736	3.646	2.58258	3.646	2.09645	3.646	1.64622
		3.648	2.81891	3.648	2.584	3.648	2.0976	3.648	1.64713
		3.65	2.82045	3.65	2.58542	3.65	2.09875	3.65	1.64803
		3.652	2.822	3.652	2.58683	3.652	2.0999	3.652	1.64893
		3.654	2.82355	3.654	2.58825	3.654	2.10105	3.654	1.64984
		3.656	2.82509	3.656	2.58967	3.656	2.1022	3.656	1.65074
		3.658	2.82664	3.658	2.59108	3.658	2.10335	3.658	1.65164
		3.66	2.82818	3.66	2.5925	3.66	2.10727	3.66	1.65255
		3.662	2.82973	3.662	2.59392	3.662	2.10842	3.662	1.65345
		3.664	2.83127	3.664	2.59533	3.664	2.10958	3.664	1.65435
		3.666	2.83282	3.666	2.59675	3.666	2.11073	3.666	1.65525
		3.668	2.83436	3.668	2.60095	3.668	2.11188	3.668	1.65616
		3.67	2.83591	3.67	2.60236	3.67	2.11303	3.67	1.65706
		3.672	2.84024	3.672	2.60378	3.672	2.11418	3.672	1.65796
		3.674	2.84178	3.674	2.6052	3.674	2.11533	3.674	1.65887
		3.676	2.84333	3.676	2.60662	3.676	2.11648	3.676	1.65977
		3.678	2.84488	3.678	2.60804	3.678	2.11764	3.678	1.66067
		3.68	2.84642	3.68	2.60945	3.68	2.11879	3.68	1.66158
		3.682	2.84797	3.682	2.61087	3.682	2.11994	3.682	1.66248
		3.684	2.84952	3.684	2.61229	3.684	2.12109	3.684	1.66338
		3.686	2.85107	3.686	2.61371	3.686	2.12224	3.686	1.66428
		3.688	2.85261	3.688	2.61513	3.688	2.12339	3.688	1.66519
		3.69	2.85416	3.69	2.61655	3.69	2.12455	3.69	1.66609
		3.692	2.85571	3.692	2.61796	3.692	2.1257	3.692	1.66979
		3.694	2.85725	3.694	2.61938	3.694	2.12685	3.694	1.6707
		3.696	2.8588	3.696	2.6236	3.696	2.1308	3.696	1.6716
		3.698	2.86315	3.698	2.62502	3.698	2.13195	3.698	1.6725
		3.7	2.8647	3.7	2.62644	3.7	2.13311	3.7	1.67341
		3.702	2.86625	3.702	2.62786	3.702	2.13426	3.702	1.67431
		3.704	2.86779	3.704	2.62928	3.704	2.13541	3.704	1.67522
		3.706	2.86934	3.706	2.6307	3.706	2.13657	3.706	1.67612
		3.708	2.87089	3.708	2.63212	3.708	2.13772	3.708	1.67703
		3.71	2.87244	3.71	2.63354	3.71	2.13887	3.71	1.67793
		3.712	2.87399	3.712	2.63496	3.712	2.14002	3.712	1.67884
		3.714	2.87554	3.714	2.63638	3.714	2.14118	3.714	1.67974
		3.716	2.87708	3.716	2.6378	3.716	2.14233	3.716	1.68065
		3.718	2.87863	3.718	2.63922	3.718	2.14348	3.718	1.68155
		3.72	2.88018	3.72	2.64064	3.72	2.14464	3.72	1.68245
		3.722	2.88173	3.722	2.64206	3.722	2.14579	3.722	1.68336
		3.724	2.88328	3.724	2.64348	3.724	2.14694	3.724	1.68426
		3.726	2.88765	3.726	2.64772	3.726	2.1481	3.726	1.68517
		3.728	2.8892	3.728	2.64914	3.728	2.14925	3.728	1.68607
		3.73	2.89075	3.73	2.65056	3.73	2.1504	3.73	1.68698
		3.732	2.8923	3.732	2.65198	3.732	2.15438	3.732	1.68788
		3.734	2.89385	3.734	2.6534	3.734	2.15554	3.734	1.68879
		3.736	2.8954	3.736	2.65482	3.736	2.15669	3.736	1.68969
		3.738	2.89695	3.738	2.65625	3.738	2.15785	3.738	1.69343
		3.74	2.8985	3.74	2.65767	3.74	2.159	3.74	1.69433
		3.742	2.90005	3.742	2.65909	3.742	2.16015	3.742	1.69524
		3.744	2.9016	3.744	2.66051	3.744	2.16131	3.744	1.69615
		3.746	2.90315	3.746	2.66193	3.746	2.16246	3.746	1.69705
		3.748	2.9047	3.748	2.66335	3.748	2.16362	3.748	1.69796
		3.75	2.90625	3.75	2.66477	3.75	2.16477	3.75	1.69886
		3.752	2.9078	3.752	2.66619	3.752	2.16593	3.752	1.69977
		3.754	2.91219	3.754	2.66762	3.754	2.16708	3.754	1.70068
		3.756	2.91375	3.756	2.67188	3.756	2.16824	3.756	1.70158
		3.758	2.9153	3.758	2.6733	3.758	2.16939	3.758	1.70249
		3.76	2.91685	3.76	2.67473	3.76	2.17055	3.76	1.70339
		3.762	2.9184	3.762	2.67615	3.762	2.1717	3.762	1.7043
		3.764	2.91995	3.764	2.67757	3.764	2.17285	3.764	1.70521
		3.766	2.9215	3.766	2.679	3.766	2.17401	3.766	1.70611
		3.768	2.92305	3.768	2.68042	3.768	2.17516	3.768	1.70702
		3.77	2.92461	3.77	2.68184	3.77	2.17917	3.77	1.70792
		3.772	2.92616	3.772	2.68326	3.772	2.18033	3.772	1.70883
		3.774	2.92771	3.774	2.68469	3.774	2.18149	3.774	1.70974
		3.776	2.92926	3.776	2.68611	3.776	2.18264	3.776	1.71064
		3.778	2.93081	3.778	2.68753	3.778	2.1838	3.778	1.71155
		3.78	2.93236	3.78	2.68895	3.78	2.18495	3.78	1.71245
		3.782	2.93678	3.782	2.69038	3.782	2.18611	3.782	1.71336
		3.784	2.93833	3.784	2.6918	3.784	2.18727	3.784	1.71427
		3.786	2.93989	3.786	2.69609	3.786	2.18842	3.786	1.71517
		3.788	2.94144	3.788	2.69752	3.788	2.18958	3.788	1.71895
		3.79	2.94299	3.79	2.69894	3.79	2.19073	3.79	1.71986
		3.792	2.94455	3.792	2.70036	3.792	2.19189	3.792	1.72076
		3.794	2.9461	3.794	2.70179	3.794	2.19305	3.794	1.72167
		3.796	2.94765	3.796	2.70321	3.796	2.1942	3.796	1.72258
		3.798	2.9492	3.798	2.70464	3.798	2.19536	3.798	1.72349
		3.8	2.95076	3.8	2.70606	3.8	2.19652	3.8	1.72439
		3.802	2.95231	3.802	2.70748	3.802	2.19767	3.802	1.7253
		3.804	2.95386	3.804	2.70891	3.804	2.19883	3.804	1.72621
		3.806	2.95542	3.806	2.71033	3.806	2.19998	3.806	1.72712
		3.808	2.95697	3.808	2.71176	3.808	2.20402	3.808	1.72802
		3.81	2.96141	3.81	2.71318	3.81	2.20518	3.81	1.72893
		3.812	2.96296	3.812	2.71461	3.812	2.20634	3.812	1.72984
		3.814	2.96452	3.814	2.71603	3.814	2.2075	3.814	1.73075
		3.816	2.96607	3.816	2.71745	3.816	2.20865	3.816	1.73165
		3.818	2.96763	3.818	2.72177	3.818	2.20981	3.818	1.73256
		3.82	2.96918	3.82	2.7232	3.82	2.21097	3.82	1.73347
		3.822	2.97074	3.822	2.72462	3.822	2.21213	3.822	1.73438
		3.824	2.97229	3.824	2.72605	3.824	2.21328	3.824	1.73528
		3.826	2.97385	3.826	2.72747	3.826	2.21444	3.826	1.73619
		3.828	2.9754	3.828	2.7289	3.828	2.2156	3.828	1.7371
		3.83	2.97695	3.83	2.73033	3.83	2.21676	3.83	1.73801
		3.832	2.97851	3.832	2.73175	3.832	2.21792	3.832	1.73892
		3.834	2.98006	3.834	2.73318	3.834	2.21907	3.834	1.73982
		3.836	2.98162	3.836	2.7346	3.836	2.22023	3.836	1.74364
		3.838	2.98608	3.838	2.73603	3.838	2.22139	3.838	1.74455
		3.84	2.98764	3.84	2.73745	3.84	2.22255	3.84	1.74545
		3.842	2.98919	3.842	2.73888	3.842	2.2237	3.842	1.74636
		3.844	2.99075	3.844	2.74031	3.844	2.22486	3.844	1.74727
		3.846	2.9923	3.846	2.74173	3.846	2.22893	3.846	1.74818
		3.848	2.99386	3.848	2.74316	3.848	2.23009	3.848	1.74909
		3.85	2.99542	3.85	2.7475	3.85	2.23125	3.85	1.75
		3.852	2.99697	3.852	2.74893	3.852	2.23241	3.852	1.75091
		3.854	2.99853	3.854	2.75035	3.854	2.23357	3.854	1.75182
		3.856	3.00008	3.856	2.75178	3.856	2.23473	3.856	1.75273
		3.858	3.00164	3.858	2.75321	3.858	2.23589	3.858	1.75364
		3.86	3.0032	3.86	2.75464	3.86	2.23705	3.86	1.75455
		3.862	3.00475	3.862	2.75606	3.862	2.2382	3.862	1.75545
		3.864	3.00631	3.864	2.75749	3.864	2.23936	3.864	1.75636
		3.866	3.00787	3.866	2.75892	3.866	2.24052	3.866	1.75727
		3.868	3.01235	3.868	2.76035	3.868	2.24168	3.868	1.75818
		3.87	3.01391	3.87	2.76177	3.87	2.24284	3.87	1.75909
		3.872	3.01547	3.872	2.7632	3.872	2.244	3.872	1.76
		3.874	3.01702	3.874	2.76463	3.874	2.24516	3.874	1.76091
		3.876	3.01858	3.876	2.76605	3.876	2.24632	3.876	1.76182
		3.878	3.02014	3.878	2.76748	3.878	2.24748	3.878	1.76273
		3.88	3.0217	3.88	2.76891	3.88	2.24864	3.88	1.76364
		3.882	3.02325	3.882	2.77328	3.882	2.2498	3.882	1.76455
		3.884	3.02481	3.884	2.77471	3.884	2.25095	3.884	1.76545
		3.886	3.02637	3.886	2.77613	3.886	2.25506	3.886	1.76931
		3.888	3.02793	3.888	2.77756	3.888	2.25622	3.888	1.77022
		3.89	3.02948	3.89	2.77899	3.89	2.25738	3.89	1.77113
		3.892	3.03104	3.892	2.78042	3.892	2.25854	3.892	1.77204
		3.894	3.0326	3.894	2.78185	3.894	2.2597	3.894	1.77295
		3.896	3.03416	3.896	2.78328	3.896	2.26086	3.896	1.77386
		3.898	3.03867	3.898	2.78471	3.898	2.26202	3.898	1.77477
		3.9	3.04023	3.9	2.78614	3.9	2.26318	3.9	1.77568
		3.902	3.04179	3.902	2.78757	3.902	2.26434	3.902	1.77659
		3.904	3.04335	3.904	2.78899	3.904	2.2655	3.904	1.7775
		3.906	3.0449	3.906	2.79042	3.906	2.26666	3.906	1.77841
		3.908	3.04646	3.908	2.79185	3.908	2.26782	3.908	1.77932
		3.91	3.04802	3.91	2.79328	3.91	2.26898	3.91	1.78023
		3.912	3.04958	3.912	2.79471	3.912	2.27015	3.912	1.78115
		3.914	3.05114	3.914	2.7991	3.914	2.27131	3.914	1.78206
		3.916	3.0527	3.916	2.80053	3.916	2.27247	3.916	1.78297
		3.918	3.05426	3.918	2.80196	3.918	2.27363	3.918	1.78388
		3.92	3.05582	3.92	2.80339	3.92	2.27479	3.92	1.78479
		3.922	3.05738	3.922	2.80482	3.922	2.27595	3.922	1.7857
		3.924	3.05894	3.924	2.80625	3.924	2.27711	3.924	1.78661
		3.926	3.0605	3.926	2.80768	3.926	2.28124	3.926	1.78752
		3.928	3.06503	3.928	2.80912	3.928	2.28241	3.928	1.78843
		3.93	3.06659	3.93	2.81055	3.93	2.28357	3.93	1.78934
		3.932	3.06815	3.932	2.81198	3.932	2.28473	3.932	1.79025
		3.934	3.06971	3.934	2.81341	3.934	2.28589	3.934	1.79116
		3.936	3.07127	3.936	2.81484	3.936	2.28705	3.936	1.79207
		3.938	3.07283	3.938	2.81627	3.938	2.28822	3.938	1.79597
		3.94	3.07439	3.94	2.8177	3.94	2.28938	3.94	1.79688
		3.942	3.07595	3.942	2.81913	3.942	2.29054	3.942	1.79779
		3.944	3.07752	3.944	2.82056	3.944	2.2917	3.944	1.7987
		3.946	3.07908	3.946	2.82199	3.946	2.29287	3.946	1.79962
		3.948	3.08064	3.948	2.82641	3.948	2.29403	3.948	1.80053
		3.95	3.0822	3.95	2.82784	3.95	2.29519	3.95	1.80144
		3.952	3.08376	3.952	2.82927	3.952	2.29635	3.952	1.80235
		3.954	3.08532	3.954	2.8307	3.954	2.29751	3.954	1.80326
		3.956	3.08688	3.956	2.83214	3.956	2.29868	3.956	1.80418
		3.958	3.09144	3.958	2.83357	3.958	2.29984	3.958	1.80509
		3.96	3.093	3.96	2.835	3.96	2.301	3.96	1.806
		3.962	3.09456	3.962	2.83643	3.962	2.30216	3.962	1.80691
		3.964	3.09612	3.964	2.83786	3.964	2.30332	3.964	1.80782
		3.966	3.09769	3.966	2.8393	3.966	2.30449	3.966	1.80874
		3.968	3.09925	3.968	2.84073	3.968	2.30865	3.968	1.80965
		3.97	3.10081	3.97	2.84216	3.97	2.30982	3.97	1.81056
		3.972	3.10237	3.972	2.84359	3.972	2.31098	3.972	1.81147
		3.974	3.10393	3.974	2.84502	3.974	2.31215	3.974	1.81238
		3.976	3.1055	3.976	2.84645	3.976	2.31331	3.976	1.8133
		3.978	3.10706	3.978	2.84789	3.978	2.31447	3.978	1.81421
		3.98	3.10862	3.98	2.84932	3.98	2.31564	3.98	1.81512
		3.982	3.11018	3.982	2.85377	3.982	2.3168	3.982	1.81603
		3.984	3.11175	3.984	2.8552	3.984	2.31796	3.984	1.81695
		3.986	3.11331	3.986	2.85663	3.986	2.31913	3.986	1.81786
		3.988	3.11487	3.988	2.85807	3.988	2.32029	3.988	1.81877
		3.99	3.11945	3.99	2.8595	3.99	2.32145	3.99	1.81968
		3.992	3.12102	3.992	2.86093	3.992	2.32262	3.992	1.82362
		3.994	3.12258	3.994	2.86237	3.994	2.32378	3.994	1.82453
		3.996	3.12415	3.996	2.8638	3.996	2.32495	3.996	1.82545
[truncated: 2 more rows]

## Sheet: Figure 3d
Vd (V)	Jd (arb. units)	Vd (V)	Jd (arb. units)	Vd (V)	Jd (arb. units)	Vd (V)	Jd (arb. units)	Vd (V)	Jd (arb. units)
	(rtgL)/(rtunL-1) = 0		1		2		5		10
0.005	0.03308	0.00981	0.02918	0.01366	0.02623	0.0236	0.02254	0.04052	0.02153
0.01	0.04752	0.01679	0.04118	0.02208	0.03661	0.03357	0.02856	0.05033	0.02444
0.015	0.07943	0.02487	0.05978	0.0317	0.05061	0.04655	0.03824	0.06436	0.0299
0.02	0.09239	0.03318	0.07989	0.04196	0.06655	0.06014	0.04864	0.0807	0.03677
0.025	0.10791	0.04034	0.09299	0.05187	0.0814	0.07334	0.05858	0.09728	0.0438
0.03	0.12341	0.04748	0.10593	0.06105	0.09407	0.08641	0.06836	0.11411	0.0509
0.035	0.14726	0.05486	0.12038	0.06996	0.10593	0.09971	0.07841	0.13113	0.05813
0.04	0.16257	0.06245	0.13606	0.07918	0.11871	0.11321	0.08871	0.14815	0.06545
0.045	0.17441	0.07005	0.15182	0.08833	0.13127	0.12639	0.09866	0.16499	0.0726
0.05	0.20227	0.07743	0.16621	0.09764	0.14432	0.13967	0.10862	0.18206	0.07985
0.055	0.21037	0.08473	0.18017	0.1071	0.15788	0.1527	0.11835	0.19884	0.0871
0.06	0.22809	0.09207	0.19434	0.11639	0.17084	0.16521	0.12752	0.21589	0.09423
0.065	0.24853	0.09972	0.21039	0.12545	0.18316	0.17799	0.13689	0.23242	0.10139
0.07	0.2615	0.10683	0.22318	0.13448	0.19536	0.19072	0.14631	0.24922	0.10855
0.075	0.27723	0.11407	0.23673	0.14352	0.20761	0.20348	0.15568	0.26608	0.11565
0.08	0.29034	0.12141	0.25097	0.15282	0.22061	0.21611	0.16497	0.28253	0.1227
0.085	0.31159	0.12874	0.26508	0.16195	0.23317	0.22884	0.17431	0.2997	0.12979
0.09	0.32099	0.13586	0.27791	0.17064	0.24433	0.24155	0.18365	0.31593	0.13681
0.095	0.33856	0.14299	0.29087	0.17953	0.25614	0.25431	0.19295	0.33235	0.14376
0.1	0.34966	0.15012	0.30375	0.18852	0.26822	0.26691	0.20223	0.34931	0.15068
0.105	0.36501	0.15726	0.31667	0.19746	0.28016	0.27946	0.21139	0.36517	0.1575
0.11	0.37558	0.16444	0.32988	0.20621	0.29154	0.29185	0.22038	0.38107	0.16425
0.115	0.38237	0.17124	0.34082	0.21478	0.30231	0.30398	0.22904	0.39691	0.17084
0.12	0.39082	0.1781	0.35205	0.22327	0.31291	0.31605	0.23755	0.41331	0.17732
0.125	0.39532	0.18478	0.36226	0.23163	0.32311	0.32793	0.24583	0.4286	0.18362
0.13	0.39773	0.19127	0.37129	0.23986	0.33283	0.33961	0.25389	0.44315	0.18973
0.135	0.39955	0.19762	0.37953	0.24799	0.34236	0.35108	0.26177	0.45876	0.19575
0.14	0.40088	0.20368	0.3859	0.25585	0.35101	0.3625	0.26955	0.47326	0.20157
0.145	0.40147	0.20947	0.39073	0.26331	0.35849	0.37367	0.27704	0.48743	0.20723
0.15	0.405	0.21519	0.39506	0.2708	0.36608	0.38448	0.28415	0.50188	0.21278
0.155	0.40921	0.22073	0.3983	0.27811	0.37306	0.39495	0.2908	0.51598	0.21823
0.16	0.42071	0.22617	0.40103	0.28529	0.37958	0.40553	0.29752	0.5298	0.22364
0.165	0.431	0.2317	0.40419	0.29243	0.38613	0.41611	0.30437	0.54393	0.22906
0.17	0.4381	0.23729	0.40781	0.29938	0.39203	0.4269	0.31128	0.55784	0.23446
0.175	0.45207	0.24304	0.41231	0.30614	0.3974	0.43745	0.31812	0.57119	0.23983
0.18	0.46051	0.249	0.41816	0.3129	0.40268	0.44828	0.32502	0.58525	0.24525
0.185	0.47896	0.25522	0.42557	0.31963	0.40798	0.45897	0.33188	0.59974	0.25073
0.19	0.4927	0.26172	0.43463	0.32633	0.41311	0.46937	0.33862	0.61285	0.25621
0.195	0.50197	0.2684	0.44481	0.33306	0.41829	0.48016	0.34546	0.62725	0.26177
0.2	0.51861	0.27507	0.45492	0.33987	0.42379	0.49066	0.35227	0.64165	0.26735
0.205	0.53293	0.28177	0.46521	0.34684	0.4298	0.50139	0.35922	0.65571	0.27295
0.21	0.54869	0.28867	0.47672	0.35409	0.43655	0.51227	0.36623	0.66976	0.27857
0.215	0.57182	0.29562	0.48855	0.36163	0.44425	0.52315	0.37332	0.68469	0.2843
0.22	0.5911	0.30273	0.50133	0.36951	0.453	0.53412	0.38058	0.69916	0.29008
0.225	0.60865	0.30999	0.51511	0.37766	0.46253	0.54528	0.38804	0.71347	0.29591
0.23	0.6235	0.31718	0.5283	0.38607	0.47289	0.55639	0.39544	0.72804	0.30179
0.235	0.64299	0.32434	0.54139	0.39459	0.48353	0.56717	0.40262	0.74289	0.30773
0.24	0.66056	0.33166	0.55545	0.40313	0.49427	0.57834	0.41	0.75802	0.31373
0.245	0.67083	0.33905	0.5699	0.41166	0.50503	0.58958	0.41752	0.77255	0.31971
0.25	0.70107	0.34646	0.58447	0.42051	0.51657	0.60085	0.42509	0.78859	0.32585
0.255	0.72418	0.354	0.59993	0.42947	0.52855	0.61194	0.43263	0.80399	0.33208
0.26	0.7423	0.36167	0.61612	0.43837	0.54048	0.62332	0.44033	0.8196	0.33839
0.265	0.76709	0.36936	0.63239	0.44756	0.55319	0.63487	0.44819	0.83537	0.3448
0.27	0.78163	0.37698	0.6482	0.45682	0.56608	0.64634	0.45603	0.85049	0.3512
0.275	0.80613	0.38452	0.66375	0.466	0.57875	0.65764	0.46375	0.86517	0.3576
0.28	0.82651	0.39214	0.67953	0.47521	0.5915	0.66911	0.47155	0.88095	0.36411
0.285	0.85093	0.39979	0.69566	0.48451	0.60455	0.68047	0.47932	0.89664	0.37061
0.29	0.87466	0.40755	0.71237	0.49404	0.61823	0.69204	0.48729	0.91322	0.37722
0.295	0.8967	0.41533	0.72912	0.5036	0.63202	0.70371	0.49535	0.929	0.38384
0.3	0.91534	0.42306	0.74568	0.51311	0.6458	0.71541	0.50341	0.94572	0.39057
0.305	0.94119	0.43098	0.76342	0.52279	0.65991	0.72695	0.51145	0.96157	0.39731
0.31	0.95575	0.43904	0.78193	0.53257	0.67425	0.7389	0.51972	0.97683	0.40406
0.315	0.96946	0.4469	0.79931	0.54228	0.68859	0.75073	0.52798	0.99428	0.41093
0.32	0.98671	0.45468	0.81612	0.55188	0.70267	0.76269	0.53636	1.0101	0.4177
0.325	0.99684	0.4624	0.83269	0.56153	0.7166	0.77451	0.54474	1.02629	0.42447
0.33	1	0.47013	0.84913	0.57098	0.73013	0.78664	0.55325	1.04154	0.43112
0.335	0.99419	0.47758	0.86402	0.5803	0.74322	0.79855	0.56163	1.05853	0.43778
0.34	0.97513	0.48492	0.87833	0.58947	0.75573	0.81033	0.56989	1.07433	0.44419
0.345	0.94412	0.49212	0.89151	0.59823	0.76736	0.82198	0.57788	1.08794	0.4502
0.35	0.90784	0.49891	0.90244	0.60692	0.77835	0.83324	0.58545	1.10367	0.45606
0.355	0.86126	0.50546	0.9117	0.61516	0.78813	0.84379	0.59247	1.1179	0.4615
0.36	0.80695	0.51152	0.91827	0.62286	0.7965	0.85456	0.59918	1.13088	0.4665
0.365	0.74999	0.51713	0.92204	0.63018	0.80355	0.86434	0.60515	1.14261	0.47104
0.37	0.69024	0.52225	0.92276	0.63728	0.8098	0.87372	0.6105	1.15477	0.47525
0.375	0.6441	0.52688	0.92045	0.64407	0.8152	0.88296	0.61534	1.16677	0.47912
0.38	0.59961	0.53112	0.91574	0.65036	0.81916	0.89122	0.61952	1.17782	0.48263
0.385	0.55436	0.53469	0.90708	0.65619	0.82177	0.89945	0.62329	1.18767	0.48577
0.39	0.51599	0.53754	0.89419	0.66175	0.82328	0.90734	0.62666	1.19789	0.48868
0.395	0.48685	0.53984	0.87783	0.6669	0.82381	0.9145	0.62961	1.20582	0.49121
0.4	0.45726	0.54122	0.85591	0.67184	0.82364	0.92206	0.63242	1.21472	0.49364
0.405	0.43317	0.54122	0.29808	0.67629	0.82212	0.92898	0.63481	1.22434	0.49597
0.41	0.41262	0.54392	0.29644	0.6807	0.82016	0.93561	0.6369	1.23234	0.49806
0.415	0.39388	0.54853	0.29413	0.68484	0.81758	0.94218	0.63885	1.24074	0.50004
0.42	0.37811	0.55328	0.29248	0.6886	0.81391	0.94909	0.64082	1.2494	0.50193
0.425	0.36516	0.55802	0.29093	0.69221	0.80959	0.95494	0.64233	1.25652	0.50356
0.43	0.35314	0.56289	0.29008	0.69545	0.8043	0.96147	0.64386	1.26376	0.50509
0.435	0.34267	0.56776	0.28935	0.69822	0.79766	0.96745	0.64509	1.27224	0.50668
0.44	0.33303	0.57266	0.28875	0.70059	0.78967	0.97337	0.64617	1.2785	0.508
0.445	0.32654	0.57761	0.28849	0.7024	0.77993	0.97912	0.6471	1.28577	0.50939
0.45	0.31931	0.58263	0.28858	0.70357	0.76841	0.9845	0.6479	1.29267	0.51068
0.455	0.31348	0.58766	0.28882	0.70357	0.29986	0.99057	0.64889	1.3009	0.51205
0.46	0.30836	0.59278	0.28943	0.704	0.29998	0.99594	0.64958	1.30728	0.51314
0.465	0.30428	0.59786	0.29	0.7096	0.30177	1.00169	0.6503	1.3147	0.51432
0.47	0.30093	0.60304	0.29095	0.71517	0.30354	1.00721	0.65088	1.32154	0.5154
0.475	0.29734	0.60819	0.29188	0.72088	0.30554	1.01243	0.65133	1.32772	0.51638
0.48	0.29581	0.61331	0.29277	0.72656	0.30753	1.01791	0.65182	1.33349	0.51727
0.485	0.29279	0.61854	0.29407	0.73221	0.30951	1.02304	0.65218	1.34048	0.51825
0.49	0.29122	0.62374	0.29534	0.73784	0.31149	1.02851	0.65259	1.34717	0.51914
0.495	0.29067	0.62904	0.29703	0.74358	0.3137	1.03391	0.65288	1.35342	0.51994
0.5	0.28959	0.63432	0.2987	0.7493	0.3159	1.03872	0.65284	1.3594	0.52064
0.505	0.28875	0.63959	0.30036	0.755	0.31811	1.04344	0.65267	1.36622	0.52145
0.51	0.2883	0.64484	0.30201	0.76087	0.32055	1.04855	0.65257	1.37249	0.52217
0.515	0.288	0.65015	0.30386	0.76655	0.32275	1.05306	0.65214	1.37835	0.5228
0.52	0.28838	0.65544	0.30571	0.77236	0.3252	1.05789	0.65177	1.38392	0.52335
0.525	0.2885	0.6608	0.30777	0.77816	0.32764	1.06243	0.65128	1.39043	0.52401
0.53	0.28922	0.66612	0.30983	0.78395	0.33009	1.06685	0.65066	1.39534	0.52438
0.535	0.29012	0.67152	0.31211	0.7899	0.33279	1.07122	0.6499	1.40104	0.52487
0.54	0.2907	0.6769	0.31439	0.79565	0.33523	1.07554	0.64902	1.40744	0.52548
0.545	0.29194	0.68228	0.31667	0.80157	0.33794	1.07979	0.64801	1.41334	0.52601
0.55	0.2926	0.68765	0.31894	0.80749	0.34066	1.08392	0.64708	1.41872	0.52646
0.555	0.29401	0.69308	0.32145	0.8134	0.34337	1.08826	0.64624	1.42481	0.52704
0.56	0.29547	0.69842	0.32372	0.81931	0.34609	1.08826	0.36225	1.43164	0.52776
0.565	0.29728	0.70384	0.32623	0.82519	0.34881	1.08944	0.36268	1.43659	0.52819
0.57	0.2989	0.70924	0.32874	0.83106	0.35154	1.09651	0.36528	1.44354	0.52898
0.575	0.3007	0.71472	0.3315	0.83692	0.35427	1.10355	0.36788	1.44983	0.5297
0.58	0.30253	0.72011	0.33401	0.84298	0.35728	1.11116	0.37079	1.45553	0.53035
0.585	0.30408	0.72558	0.33678	0.84883	0.36002	1.11818	0.3734	1.46214	0.53115
0.59	0.30622	0.73105	0.33955	0.85489	0.36305	1.12579	0.37632	1.46813	0.53189
0.595	0.3084	0.73651	0.34232	0.86074	0.3658	1.13279	0.37894	1.47502	0.5328
0.6	0.31082	0.74196	0.34509	0.86677	0.36883	1.13979	0.38156	1.48127	0.53364
0.605	0.31288	0.74741	0.34787	0.8728	0.37188	1.14739	0.3845	1.48716	0.53442
0.61	0.31504	0.75294	0.35092	0.87882	0.37493	1.155	0.38745	1.49434	0.53537
0.615	0.31753	0.75839	0.35371	0.88484	0.37798	1.16195	0.39009	1.49956	0.53603
0.62	0.31996	0.76383	0.35651	0.89066	0.38076	1.16953	0.39305	1.50605	0.53686
0.625	0.32234	0.76936	0.35957	0.89668	0.38383	1.17646	0.3957	1.51217	0.53764
0.63	0.32493	0.77488	0.36265	0.9027	0.38691	1.18402	0.39868	1.51939	0.5386
0.635	0.32777	0.7803	0.36545	0.90871	0.39	1.1916	0.40166	1.52603	0.53951
0.64	0.33029	0.78582	0.36854	0.91493	0.39339	1.19918	0.40465	1.5323	0.54036
0.645	0.33308	0.79133	0.37164	0.92093	0.3965	1.20612	0.40732	1.53838	0.54116
0.65	0.33561	0.79684	0.37474	0.92694	0.39961	1.2137	0.41032	1.54424	0.54191
0.655	0.33841	0.80236	0.37785	0.93295	0.40273	1.22126	0.41333	1.55121	0.54286
0.66	0.34132	0.80787	0.38097	0.93896	0.40585	1.22881	0.41635	1.55757	0.54375
0.665	0.34435	0.81338	0.38409	0.94497	0.40899	1.23638	0.41938	1.56367	0.54459
0.67	0.34723	0.81897	0.38751	0.9512	0.41244	1.24327	0.42207	1.57128	0.54564
0.675	0.35022	0.82448	0.39065	0.9572	0.41559	1.25085	0.42511	1.5772	0.54639
0.68	0.35307	0.82999	0.3938	0.96319	0.41875	1.25843	0.42816	1.58293	0.54709
0.685	0.35597	0.83559	0.39725	0.96941	0.42223	1.26601	0.43122	1.59005	0.548
0.69	0.35908	0.8411	0.40042	0.97542	0.42541	1.27359	0.43428	1.59531	0.5486
0.695	0.36221	0.8466	0.40359	0.98166	0.42891	1.28118	0.43735	1.59531	0.39518
0.7	0.36551	0.85221	0.40707	0.98767	0.4321	1.28806	0.44008	1.59922	0.39626
0.705	0.36863	0.8577	0.41026	0.99368	0.4353	1.29563	0.44316	1.60813	0.39871
0.71	0.37172	0.8633	0.41376	0.9999	0.43884	1.3032	0.44625	1.617	0.40117
0.715	0.37475	0.8688	0.41697	1.0059	0.44205	1.31079	0.44935	1.62756	0.404
0.72	0.37805	0.87441	0.42049	1.01214	0.44561	1.31838	0.45245	1.6364	0.40647
0.725	0.38147	0.87992	0.42372	1.01816	0.44884	1.326	0.45557	1.64522	0.40894
0.73	0.38476	0.88552	0.42726	1.02441	0.45241	1.33361	0.45869	1.65403	0.41142
0.735	0.38801	0.89112	0.43081	1.03043	0.45567	1.34123	0.46182	1.66462	0.41427
0.74	0.39139	0.89672	0.43437	1.03667	0.45926	1.34883	0.46495	1.67345	0.41676
0.745	0.39468	0.90222	0.43764	1.04267	0.46253	1.35643	0.4681	1.68227	0.41925
0.75	0.39799	0.90784	0.44122	1.04892	0.46615	1.36404	0.47125	1.69107	0.42174
0.755	0.40134	0.91335	0.4445	1.05495	0.46943	1.37167	0.47441	1.70169	0.42462
0.76	0.40497	0.91897	0.44811	1.06122	0.47307	1.37932	0.47758	1.71048	0.42712
0.765	0.40844	0.92457	0.45172	1.06725	0.47637	1.38697	0.48075	1.71926	0.42963
0.77	0.41198	0.93018	0.45535	1.07352	0.48003	1.39463	0.48393	1.72987	0.43253
0.775	0.41527	0.93579	0.45899	1.07954	0.48335	1.40227	0.48712	1.73863	0.43505
0.78	0.41867	0.9413	0.46232	1.0858	0.48703	1.40992	0.49032	1.74738	0.43757
0.785	0.42228	0.94693	0.46598	1.09182	0.49036	1.41757	0.49352	1.75801	0.44048
0.79	0.42598	0.95244	0.46932	1.09811	0.49406	1.42523	0.49673	1.76679	0.44301
0.795	0.42964	0.95806	0.473	1.10416	0.49742	1.43291	0.49995	1.77557	0.44555
0.8	0.43314	0.96367	0.47669	1.11046	0.50114	1.43981	0.50279	1.78435	0.44808
0.805	0.43656	0.96928	0.4804	1.11649	0.50451	1.44751	0.50603	1.79504	0.45102
0.81	0.44011	0.97492	0.48411	1.12278	0.50825	1.45521	0.50927	1.80379	0.45357
0.815	0.44382	0.98044	0.4875	1.12907	0.512	1.46292	0.51252	1.81449	0.45652
0.82	0.44762	0.98608	0.49124	1.13512	0.5154	1.47061	0.51577	1.82325	0.45908
0.825	0.45142	0.9917	0.49498	1.14144	0.51917	1.4783	0.51903	1.83199	0.46164
0.83	0.45498	0.99732	0.49874	1.1475	0.52259	1.48601	0.5223	1.84275	0.46461
0.835	0.45854	1.00295	0.50252	1.15383	0.52638	1.49374	0.52558	1.85149	0.46718
0.84	0.46209	1.0086	0.5063	1.15988	0.52981	1.5015	0.52887	1.86026	0.46976
0.845	0.46589	1.01412	0.50974	1.16619	0.53363	1.50926	0.53216	1.87106	0.47275
0.85	0.46987	1.01977	0.51354	1.17224	0.53707	1.51702	0.53546	1.87984	0.47533
0.855	0.47381	1.02541	0.51736	1.17858	0.54091	1.52477	0.53877	1.8886	0.47792
0.86	0.47734	1.03104	0.52118	1.18466	0.54437	1.53252	0.54209	1.89945	0.48093
0.865	0.48095	1.03668	0.52502	1.19102	0.54823	1.54028	0.54541	1.90821	0.48352
0.87	0.48467	1.04221	0.52851	1.19709	0.55171	1.54806	0.54874	1.9191	0.48655
0.875	0.48863	1.04787	0.53236	1.20342	0.55559	1.55586	0.55208	1.92787	0.48915
0.88	0.49267	1.05353	0.53623	1.20977	0.55948	1.56369	0.55543	1.93663	0.49176
0.885	0.49658	1.05918	0.54011	1.21585	0.56299	1.57064	0.55836	1.94753	0.4948
0.89	0.50023	1.06482	0.54401	1.22195	0.56651	1.57847	0.56172	1.95631	0.49742
0.895	0.50386	1.07035	0.54754	1.22834	0.57042	1.58628	0.56509	1.96511	0.50005
0.9	0.50763	1.07602	0.55145	1.23443	0.57396	1.59409	0.56847	1.97609	0.50311
0.905	0.5118	1.08169	0.55538	1.2408	0.5779	1.60191	0.57185	1.98492	0.50574
0.91	0.51598	1.08723	0.55893	1.24688	0.58145	1.60976	0.57524	1.99594	0.50881
0.915	0.51981	1.0929	0.56288	1.25327	0.58541	1.61763	0.57864	2.00475	0.51145
0.92	0.52347	1.09856	0.56684	1.25938	0.58898	1.62552	0.58204	2.01357	0.5141
0.925	0.52714	1.10422	0.5708	1.2658	0.59296	1.63342	0.58545	2.02461	0.51719
0.93	0.53127	1.1099	0.57478	1.27192	0.59654	1.64131	0.58888	2.03342	0.51985
0.935	0.53547	1.11545	0.57839	1.27832	0.60055	1.64918	0.5923	2.04226	0.52251
0.94	0.53961	1.12114	0.58239	1.28442	0.60415	1.65614	0.5953	2.05338	0.52562
0.945	0.54339	1.12681	0.5864	1.29083	0.60817	1.66404	0.59874	2.06223	0.52829
0.95	0.5471	1.13249	0.59042	1.29696	0.61179	1.67198	0.60219	2.07111	0.53096
0.955	0.55104	1.13803	0.59406	1.30311	0.61542	1.67993	0.60564	2.08231	0.53409
0.96	0.55516	1.14373	0.5981	1.30955	0.61947	1.68788	0.60911	2.0912	0.53677
0.965	0.55946	1.14929	0.60176	1.31568	0.62311	1.69584	0.61258	2.1024	0.53992
0.97	0.56358	1.15498	0.60583	1.32211	0.62719	1.70379	0.61606	2.11129	0.54261
0.975	0.5674	1.16067	0.6099	1.32824	0.63085	1.7108	0.61909	2.12017	0.5453
0.98	0.57114	1.16636	0.61399	1.33439	0.63452	1.71876	0.62258	2.13142	0.54847
0.985	0.57518	1.17192	0.61768	1.34086	0.63862	1.72673	0.62608	2.14034	0.55117
0.99	0.57961	1.17763	0.62179	1.34703	0.64231	1.73474	0.62959	2.14926	0.55388
0.995	0.58389	1.18334	0.62591	1.35319	0.646	1.74277	0.63311	2.1606	0.55706
1	0.58781	1.18891	0.62963	1.35965	0.65013	1.74984	0.63616	2.16956	0.55978
1.005	0.59159	1.19462	0.63377	1.36579	0.65384	1.75787	0.63969	2.17854	0.5625
1.01	0.59559	1.20032	0.63792	1.37227	0.658	1.76589	0.64323	2.18995	0.5657
1.015	0.59985	1.20588	0.64167	1.37845	0.66173	1.7739	0.64677	2.19893	0.56843
1.02	0.60427	1.2116	0.64584	1.38465	0.66546	1.78194	0.65032	2.20788	0.57117
1.025	0.60849	1.21719	0.6496	1.39115	0.66965	1.79	0.65388	2.21933	0.57439
1.03	0.61243	1.22292	0.6538	1.39733	0.6734	1.79712	0.65697	2.2283	0.57713
1.035	0.61622	1.22864	0.658	1.40349	0.67716	1.80521	0.66055	2.23728	0.57988
1.04	0.62029	1.2342	0.66179	1.41	0.68138	1.81331	0.66412	2.2488	0.58312
1.045	0.62482	1.23993	0.66602	1.4162	0.68515	1.82141	0.66771	2.25785	0.58587
1.05	0.62929	1.24567	0.67025	1.42242	0.68894	1.82849	0.67082	2.26691	0.58864
1.055	0.63336	1.25126	0.67407	1.42863	0.69273	1.8366	0.67442	2.27598	0.5914
1.06	0.63713	1.25686	0.67789	1.43516	0.69698	1.84472	0.67803	2.2876	0.59466
1.065	0.64117	1.26259	0.68216	1.44135	0.70079	1.85287	0.68165	2.29667	0.59744
1.07	0.6456	1.26832	0.68644	1.44755	0.70461	1.86002	0.68478	2.30574	0.60022
1.075	0.65013	1.2739	0.69029	1.4541	0.70889	1.8682	0.68841	2.31739	0.6035
1.08	0.6544	1.27966	0.69459	1.46034	0.71273	1.87638	0.69205	2.32646	0.60629
1.085	0.65836	1.28527	0.69845	1.46658	0.71657	1.88456	0.69569	2.33556	0.60908
1.09	0.66229	1.29102	0.70277	1.4728	0.72042	1.89167	0.69884	2.34469	0.61188
1.095	0.66653	1.29661	0.70666	1.47901	0.72427	1.89984	0.7025	2.35645	0.61518
1.1	0.67111	1.30236	0.711	1.48558	0.72861	1.90806	0.70616	2.36562	0.61799
1.105	0.67567	1.30796	0.7149	1.49182	0.73248	1.91525	0.70933	2.3748	0.6208
1.11	0.67975	1.31374	0.71926	1.49808	0.73636	1.92352	0.71301	2.38397	0.62361
1.115	0.68358	1.31935	0.72318	1.50434	0.74025	1.93176	0.7167	2.39583	0.62694
1.12	0.68775	1.32512	0.72756	1.51058	0.74415	1.93894	0.71988	2.40501	0.62976
1.125	0.69236	1.33072	0.7315	1.51717	0.74853	1.94717	0.72358	2.41416	0.63259
1.13	0.69697	1.33648	0.7359	1.52342	0.75244	1.95543	0.72729	2.42607	0.63594
1.135	0.70122	1.3421	0.73986	1.52968	0.75636	1.96371	0.731	2.43529	0.63877
1.14	0.70518	1.34773	0.74382	1.53596	0.76029	1.97092	0.7342	2.44451	0.64161
1.145	0.70925	1.35352	0.74825	1.54225	0.76423	1.97924	0.73793	2.45376	0.64445
1.15	0.71369	1.35913	0.75223	1.54852	0.76817	1.98649	0.74115	2.46303	0.6473
1.155	0.71838	1.3649	0.75668	1.55514	0.77261	1.99481	0.74489	2.47509	0.65068
1.16	0.72288	1.37052	0.76068	1.56141	0.77657	2.00313	0.74863	2.48441	0.65354
1.165	0.72695	1.37632	0.76515	1.56769	0.78054	2.01034	0.75186	2.49369	0.6564
1.17	0.73085	1.38197	0.76916	1.574	0.78452	2.01868	0.75562	2.50296	0.65926
1.175	0.73524	1.3876	0.77318	1.5803	0.7885	2.02704	0.75939	2.51509	0.66267
1.18	0.74004	1.39338	0.77769	1.5866	0.79249	2.03432	0.76264	2.52439	0.66554
1.185	0.74467	1.39901	0.78172	1.59289	0.79649	2.04274	0.76642	2.5337	0.66842
1.19	0.74877	1.40481	0.78625	1.59918	0.80049	2.05002	0.76967	2.54307	0.6713
1.195	0.75271	1.41046	0.7903	1.60548	0.80451	2.05841	0.77347	2.55243	0.67418
1.2	0.75707	1.41611	0.79436	1.61218	0.80904	2.06679	0.77727	2.5647	0.67762
1.205	0.76178	1.42175	0.79843	1.61814	0.81256	2.07406	0.78054	2.57413	0.68051
1.21	0.76646	1.42755	0.803	1.62484	0.81711	2.0825	0.78436	2.58354	0.68341
1.215	0.77081	1.43319	0.80708	1.63115	0.82115	2.08981	0.78764	2.59294	0.68631
1.22	0.7748	1.43884	0.81118	1.63745	0.8252	2.09828	0.79147	2.60236	0.68922
1.225	0.77896	1.44468	0.81577	1.64379	0.82927	2.10676	0.7953	2.61471	0.69268
1.23	0.78361	1.45034	0.81988	1.65014	0.83333	2.11409	0.7986	2.62414	0.6956
1.235	0.78852	1.45598	0.824	1.6565	0.83741	2.12257	0.80245	2.63358	0.69852
1.24	0.79302	1.4618	0.82863	1.66285	0.84149	2.12987	0.80575	2.64306	0.70144
1.245	0.79696	1.46745	0.83276	1.66918	0.84558	2.13835	0.80961	2.65255	0.70436
1.25	0.80103	1.47313	0.8369	1.67551	0.84968	2.1457	0.81293	2.66205	0.70729
1.255	0.80573	1.4788	0.84105	1.68187	0.85379	2.15426	0.8168	2.67461	0.7108
1.26	0.81064	1.48446	0.84521	1.68824	0.8579	2.16164	0.82013	2.68416	0.71373
1.265	0.81522	1.49029	0.84989	1.69463	0.86202	2.17021	0.82402	2.6937	0.71668
1.27	0.81932	1.49595	0.85406	1.701	0.86615	2.17875	0.82791	2.70324	0.71962
1.275	0.8234	1.50162	0.85824	1.70735	0.87029	2.18609	0.83125	2.71275	0.72258
1.28	0.8279	1.50731	0.86243	1.7137	0.87443	2.19465	0.83516	2.7223	0.72553
1.285	0.83284	1.51317	0.86715	1.72008	0.87858	2.20204	0.83851	2.73496	0.72907
1.29	0.83764	1.51884	0.87135	1.72649	0.88274	2.21067	0.84243	2.74459	0.73203
1.295	0.84183	1.5245	0.87557	1.7325	0.88636	2.21809	0.84579	2.75422	0.735
1.3	0.84578	1.53017	0.87979	1.73888	0.89054	2.22674	0.84973	2.76387	0.73797
1.305	0.85023	1.53587	0.88402	1.74526	0.89472	2.23414	0.85309	2.77352	0.74095
1.31	0.85527	1.54156	0.88826	1.75164	0.8989	2.24277	0.85704	2.78321	0.74393
1.315	0.86012	1.54743	0.89303	1.75805	0.9031	2.25017	0.86042	2.79285	0.74691
1.32	0.86436	1.55311	0.89728	1.76447	0.9073	2.25883	0.86438	2.80252	0.7499
1.325	0.86838	1.55879	0.90155	1.7709	0.91151	2.26628	0.86777	2.81537	0.75348
1.33	0.87282	1.56448	0.90581	1.77731	0.91573	2.27374	0.87115	2.82505	0.75648
1.335	0.87773	1.57018	0.91009	1.78372	0.91995	2.28246	0.87514	2.83477	0.75948
1.34	0.88268	1.57589	0.91438	1.79013	0.92419	2.28992	0.87853	2.8445	0.76248
1.345	0.88709	1.58158	0.91867	1.79655	0.92843	2.29861	0.88253	2.85427	0.76549
1.35	0.89113	1.58745	0.92351	1.803	0.93268	2.30605	0.88594	2.86405	0.7685
1.355	0.89542	1.59315	0.92782	1.80904	0.93636	2.31478	0.88995	2.87385	0.77152
1.36	0.90036	1.59886	0.93213	1.81548	0.94062	2.32228	0.89336	2.88365	0.77453
1.365	0.90545	1.60458	0.93646	1.8219	0.94489	2.33106	0.89739	2.89345	0.77756
1.37	0.9099	1.61029	0.94079	1.82834	0.94917	2.33858	0.90081	2.90325	0.78058
1.375	0.91388	1.61598	0.94513	1.83479	0.95345	2.34608	0.90424	2.91303	0.78361
1.38	0.91823	1.62169	0.94948	1.84126	0.95775	2.35486	0.90828	2.92615	0.78726
1.385	0.9232	1.6274	0.95383	1.84732	0.96147	2.36234	0.91172	2.93601	0.7903
1.39	0.92821	1.63313	0.95819	1.85378	0.96577	2.37115	0.91578	2.94588	0.79335
1.395	0.93278	1.63885	0.96256	1.86022	0.97008	2.37866	0.91923	2.9558	0.79639
1.4	0.93689	1.64457	0.96694	1.86668	0.9744	2.38623	0.92268	2.96572	0.79945
1.405	0.94115	1.65027	0.97132	1.87316	0.97873	2.3951	0.92675	2.97566	0.8025
1.41	0.94602	1.65618	0.97628	1.87923	0.98248	2.40266	0.93022	2.98561	0.80556
1.415	0.95119	1.66172	0.98011	1.88572	0.98682	2.41152	0.9343	2.99553	0.80862
1.42	0.95584	1.66746	0.98452	1.8922	0.99117	2.41905	0.93777	3.00545	0.81169
1.425	0.9599	1.6732	0.98894	1.89868	0.99552	2.42658	0.94125	3.01539	0.81476
1.43	0.96412	1.67891	0.99336	1.90515	0.99989	2.43547	0.94536	3.02534	0.81783
1.435	0.96909	1.68483	0.99836	1.91123	1.00366	2.44308	0.94884	3.03532	0.82091
1.44	0.97427	1.69037	1.00223	1.91775	1.00804	2.45068	0.95233	3.04535	0.82399
1.445	0.9789	1.69612	1.00667	1.92427	1.01242	2.45964	0.95645	3.05539	0.82708
1.45	0.98303	1.70187	1.01112	1.93077	1.01681	2.46722	0.95995	3.06545	0.83016
1.455	0.98734	1.7076	1.01558	1.93682	1.02061	2.47615	0.96409	3.07551	0.83326
1.46	0.99221	1.71332	1.02005	1.94333	1.02501	2.48373	0.9676	3.08558	0.83635
1.465	0.9974	1.71907	1.02453	1.94987	1.02942	2.49133	0.97111	3.09564	0.83945
1.47	1.00217	1.72482	1.02901	1.95597	1.03323	2.50033	0.97527	3.10569	0.84256
1.475	1.0063	1.73059	1.0335	1.9625	1.03766	2.50799	0.97879	3.11575	0.84567
1.48	1.01048	1.73634	1.038	1.96902	1.04209	2.51565	0.98231	3.12584	0.84878
1.485	1.01545	1.74207	1.0425	1.97554	1.04653	2.52466	0.98649	3.13597	0.85189
1.49	1.02078	1.74781	1.04702	1.98163	1.05036	2.53229	0.99002	3.14614	0.85501
1.495	1.02548	1.75358	1.05154	1.98819	1.05482	2.5399	0.99356	3.15632	0.85814
1.5	1.02955	1.75915	1.05547	1.99476	1.05928	2.54895	0.99776	3.16653	0.86126
1.505	1.03387	1.76491	1.06	2.00086	1.06312	2.55664	1.0013	3.17674	0.86439
1.51	1.03888	1.77066	1.06454	2.0074	1.0676	2.56433	1.00485	3.18694	0.86753
1.515	1.0441	1.77641	1.06909	2.01394	1.07208	2.57203	1.00841	3.19711	0.87067
1.52	1.04885	1.78218	1.07365	2.02051	1.07657	2.58113	1.01263	3.2073	0.87381
1.525	1.05304	1.78796	1.07821	2.02664	1.08044	2.5888	1.01619	3.21753	0.87695
1.53	1.05729	1.79374	1.08278	2.03323	1.08494	2.59647	1.01976	3.22777	0.8801
1.535	1.06228	1.7995	1.08736	2.03934	1.08882	2.60558	1.024	3.23805	0.88326
1.54	1.06765	1.80526	1.09195	2.04591	1.09334	2.6133	1.02758	3.24834	0.88641
1.545	1.0724	1.81103	1.09655	2.05248	1.09786	2.62104	1.03116	3.25866	0.88958
1.55	1.07646	1.81661	1.10053	2.0586	1.10175	2.62879	1.03474	3.26901	0.89274
1.555	1.0808	1.82241	1.10514	2.06522	1.10629	2.63797	1.03901	3.27936	0.89591
1.56	1.08597	1.82818	1.10975	2.07136	1.11019	2.64568	1.0426	3.2897	0.89908
1.565	1.09124	1.83395	1.11437	2.07796	1.11474	2.65339	1.0462	3.30003	0.90226
1.57	1.0959	1.83973	1.11901	2.08454	1.1193	2.66112	1.0498	3.31037	0.90544
1.575	1.10006	1.84531	1.12302	2.09113	1.12386	2.67033	1.05409	3.32074	0.90862
1.58	1.10449	1.85111	1.12766	2.09728	1.12778	2.67813	1.0577	3.33114	0.91181
1.585	1.10958	1.8569	1.13231	2.10393	1.13236	2.68592	1.06132	3.34157	0.915
1.59	1.11493	1.86268	1.13697	2.11007	1.13629	2.69369	1.06494	3.35199	0.9182
1.595	1.11965	1.86847	1.14164	2.11668	1.14089	2.70295	1.06925	3.36247	0.92139
1.6	1.12371	1.87405	1.14567	2.12281	1.14483	2.71071	1.07288	3.37296	0.9246
1.605	1.12812	1.87986	1.15035	2.12944	1.14943	2.71848	1.07651	3.38348	0.9278
1.61	1.13342	1.88567	1.15504	2.13609	1.15405	2.72627	1.08015	3.39009	0.93031
1.615	1.13877	1.89147	1.15973	2.14226	1.158	2.73558	1.08448	3.40056	0.93352
1.62	1.14331	1.89703	1.16379	2.14892	1.16263	2.74343	1.08813	3.41104	0.93674
1.625	1.14742	1.90284	1.1685	2.15505	1.16659	2.75128	1.09178	3.42154	0.93996
1.63	1.15203	1.90866	1.17322	2.16169	1.17123	2.7591	1.09543	3.43207	0.94318
1.635	1.1573	1.91426	1.17729	2.16785	1.1752	2.76688	1.09909	3.44266	0.94641
1.64	1.16255	1.92007	1.18202	2.17454	1.17986	2.77622	1.10346	3.45326	0.94964
1.645	1.16716	1.92587	1.18675	2.18072	1.18384	2.78406	1.10712	3.46386	0.95287
1.65	1.17129	1.93168	1.1915	2.18739	1.18851	2.79194	1.1108	3.47452	0.95611
1.655	1.17587	1.93727	1.19559	2.19354	1.1925	2.79982	1.11447	3.48514	0.95936
1.66	1.18129	1.94311	1.20035	2.2002	1.19718	2.80769	1.11815	3.49576	0.9626
1.665	1.1866	1.94894	1.20511	2.20639	1.20118	2.81555	1.12183	3.50636	0.96585
1.67	1.19098	1.95475	1.20989	2.2131	1.20588	2.82496	1.12623	3.51301	0.96838
1.675	1.19509	1.96033	1.214	2.21929	1.20989	2.83281	1.12992	3.52367	0.97164
1.68	1.19996	1.96616	1.21879	2.22598	1.21459	2.84069	1.13362	3.53435	0.9749
1.685	1.20542	1.972	1.22358	2.23215	1.21861	2.84861	1.13732	3.54506	0.97816
1.69	1.21053	1.97761	1.22771	2.23884	1.22333	2.85654	1.14102	3.55579	0.98143
1.695	1.21493	1.98344	1.23252	2.24504	1.22736	2.86448	1.14473	3.56657	0.9847
1.7	1.21915	1.98926	1.23733	2.25177	1.2321	2.87395	1.14917	3.57736	0.98797
1.705	1.22401	1.99486	1.24147	2.25798	1.23614	2.88184	1.15288	3.58811	0.99125
1.71	1.22953	2.00071	1.2463	2.26468	1.24088	2.88974	1.1566	3.59478	0.99379
1.715	1.23468	2.00633	1.25045	2.27086	1.24493	2.89766	1.16033	3.60552	0.99708
1.72	1.23892	2.01217	1.2553	2.27758	1.24969	2.90563	1.16405	3.61632	1.00036
1.725	1.24313	2.018	1.26014	2.28381	1.25375	2.91362	1.16778	3.62711	1.00366
1.73	1.24828	2.02384	1.265	2.29057	1.25852	2.92158	1.17152	3.63795	1.00695
1.735	1.25385	2.02947	1.26917	2.29678	1.26259	2.93113	1.176	3.64881	1.01025
1.74	1.25872	2.03534	1.27404	2.3035	1.26738	2.93908	1.17974	3.65972	1.01355
1.745	1.26292	2.04095	1.27823	2.3097	1.27145	2.94702	1.18349	3.67066	1.01686
1.75	1.26738	2.04678	1.28311	2.31593	1.27554	2.955	1.18724	3.67737	1.01941
1.755	1.27258	2.05263	1.288	2.32271	1.28034	2.96298	1.191	3.68826	1.02273
1.76	1.27807	2.05826	1.2922	2.32895	1.28443	2.97101	1.19476	--	--
1.765	1.28294	2.06414	1.2971	2.33569	1.28925	2.97904	1.19852	--	--
1.77	1.28707	2.06976	1.30131	2.34191	1.29335	2.98705	1.20229	--	--
1.775	1.29155	2.07561	1.30623	2.34866	1.29818	2.99503	1.20606	--	--
1.78	1.297	2.08146	1.31115	2.35492	1.30229	--	--	--	--
1.785	1.30253	2.08709	1.31538	2.36118	1.30641	--	--	--	--
1.79	1.30707	2.09273	1.3196	2.36796	1.31126	--	--	--	--
1.795	1.31119	2.09861	1.32455	2.37419	1.31538	--	--	--	--
1.8	1.316	2.10447	1.3295	2.38096	1.32024	--	--	--	--
1.805	1.32151	2.11009	1.33374	2.38721	1.32437	--	--	--	--
1.81	1.32682	2.11597	1.3387	2.39348	1.32851	--	--	--	--
1.815	1.33132	2.12162	1.34295	2.40029	1.33339	--	--	--	--
1.82	1.33553	2.12751	1.34793	2.40655	1.33754	--	--	--	--
1.825	1.34042	2.13313	1.35219	2.4128	1.34169	--	--	--	--
1.83	1.34607	2.139	1.35718	2.41959	1.34659	--	--	--	--
1.835	1.35131	2.14464	1.36145	2.42586	1.35075	--	--	--	--
1.84	1.35554	2.15054	1.36646	2.43215	1.35491	--	--	--	--
1.845	1.35981	2.15619	1.37074	2.43899	1.35983	--	--	--	--
1.85	1.36509	2.16208	1.37576	2.44525	1.36401	--	--	--	--
1.855	1.37073	2.1677	1.38005	2.4515	1.36818	--	--	--	--
1.86	1.37563	2.1736	1.38508			--	--	--	--
1.865	1.37986	2.17926	1.38937			--	--	--	--
1.87	1.38438	2.18517	1.39442			--	--	--	--
1.875	1.38972	2.19081	1.39873			--	--	--	--
1.88	1.39533	2.1967	1.40378			--	--	--	--
1.885	1.40013	2.20234	1.4081			--	--	--	--
1.89	1.40422	2.20827	1.41317			--	--	--	--
1.895	1.40889	2.21393	1.4175			--	--	--	--
1.9	1.41459	2.21985	1.42258			--	--	--	--
1.905	1.42002	2.22549	1.42692			--	--	--	--
1.91	1.42443	2.23139	1.43202			--	--	--	--
1.915	1.42867	2.23706	1.43636			--	--	--	--
1.92	1.43373	--	--			--	--	--	--
1.925	1.43937	--	--			--	--	--	--
1.93	1.44459	--	--			--	--	--	--
1.935	1.44895	--	--			--	--	--	--
1.94	1.45324	--	--			--	--	--	--
1.945	1.4585	--	--			--	--	--	--
1.95	1.4643	--	--			--	--	--	--
1.955	1.46922	--	--			--	--	--	--
1.96	1.47331	--	--			--	--	--	--
1.965	1.47796	--	--			--	--	--	--
1.97	1.48358	--	--			--	--	--	--
1.975	1.48908	--	--			--	--	--	--
1.98	1.49371	--	--			--	--	--	--
1.985	1.49795	--	--			--	--	--	--
1.99	1.50281	--	--			--	--	--	--
1.995	1.50851	--	--			--	--	--	--
2	1.51396	--	--			--	--	--	--
0	0.02058	2.23706	1.43636	2.4515	1.36818	2.99503	1.20606	3.68826	1.02273
0.005	0.03308	2.23139	1.43202	2.44525	1.36401	2.98705	1.20229	3.67737	1.01941
0.01	0.04752	2.22549	1.42692	2.43899	1.35983	2.97904	1.19852	3.67066	1.01686
0.015	0.07943	2.21985	1.42258	2.43215	1.35491	2.97101	1.19476	3.65972	1.01355
0.02	0.09239	2.21393	1.4175	2.42586	1.35075	2.96298	1.191	3.64881	1.01025
0.025	0.10791	2.20827	1.41317	2.41959	1.34659	2.955	1.18724	3.63795	1.00695
0.03	0.12341	2.20234	1.4081	2.4128	1.34169	2.94702	1.18349	3.62711	1.00366
0.035	0.14726	2.1967	1.40378	2.40655	1.33754	2.93908	1.17974	3.61632	1.00036
0.04	0.16257	2.19081	1.39873	2.40029	1.33339	2.93113	1.176	3.60552	0.99708
0.045	0.17441	2.18517	1.39442	2.39348	1.32851	2.92158	1.17152	3.59478	0.99379
0.05	0.20227	2.17926	1.38937	2.38721	1.32437	2.91362	1.16778	3.58811	0.99125
0.055	0.21037	2.1736	1.38508	2.38096	1.32024	2.90563	1.16405	3.57736	0.98797
0.06	0.22809	2.1677	1.38005	2.37419	1.31538	2.89766	1.16033	3.56657	0.9847
0.065	0.24853	2.16208	1.37576	2.36796	1.31126	2.88974	1.1566	3.55579	0.98143
0.07	0.2615	2.15619	1.37074	2.36118	1.30641	2.88184	1.15288	3.54506	0.97816
0.075	0.27723	2.15054	1.36646	2.35492	1.30229	2.87395	1.14917	3.53435	0.9749
0.08	0.29034	2.14464	1.36145	2.34866	1.29818	2.86448	1.14473	3.52367	0.97164
0.085	0.31159	2.139	1.35718	2.34191	1.29335	2.85654	1.14102	3.51301	0.96838
0.09	0.32099	2.13313	1.35219	2.33569	1.28925	2.84861	1.13732	3.50636	0.96585
0.095	0.33856	2.12751	1.34793	2.32895	1.28443	2.84069	1.13362	3.49576	0.9626
0.1	0.34966	2.12162	1.34295	2.32271	1.28034	2.83281	1.12992	3.48514	0.95936
0.105	0.36501	2.11597	1.3387	2.31593	1.27554	2.82496	1.12623	3.47452	0.95611
0.11	0.37558	2.11009	1.33374	2.3097	1.27145	2.81555	1.12183	3.46386	0.95287
0.115	0.38237	2.10447	1.3295	2.3035	1.26738	2.80769	1.11815	3.45326	0.94964
0.12	0.39082	2.09861	1.32455	2.29678	1.26259	2.79982	1.11447	3.44266	0.94641
0.125	0.39532	2.09273	1.3196	2.29057	1.25852	2.79194	1.1108	3.43207	0.94318
0.13	0.39773	2.08709	1.31538	2.28381	1.25375	2.78406	1.10712	3.42154	0.93996
0.135	0.39955	2.08146	1.31115	2.27758	1.24969	2.77622	1.10346	3.41104	0.93674
0.14	0.40088	2.07561	1.30623	2.27086	1.24493	2.76688	1.09909	3.40056	0.93352
0.145	0.40147	2.06976	1.30131	2.26468	1.24088	2.7591	1.09543	3.39009	0.93031
0.15	0.405	2.06414	1.2971	2.25798	1.23614	2.75128	1.09178	3.38348	0.9278
0.155	0.40921	2.05826	1.2922	2.25177	1.2321	2.74343	1.08813	3.37296	0.9246
0.16	0.42071	2.05263	1.288	2.24504	1.22736	2.73558	1.08448	3.36247	0.92139
0.165	0.431	2.04678	1.28311	2.23884	1.22333	2.72627	1.08015	3.35199	0.9182
0.17	0.4381	2.04095	1.27823	2.23215	1.21861	2.71848	1.07651	3.34157	0.915
0.175	0.45207	2.03534	1.27404	2.22598	1.21459	2.71071	1.07288	3.33114	0.91181
0.18	0.46051	2.02947	1.26917	2.21929	1.20989	2.70295	1.06925	3.32074	0.90862
0.185	0.47896	2.02384	1.265	2.2131	1.20588	2.69369	1.06494	3.31037	0.90544
0.19	0.4927	2.018	1.26014	2.20639	1.20118	2.68592	1.06132	3.30003	0.90226
0.195	0.50197	2.01217	1.2553	2.2002	1.19718	2.67813	1.0577	3.2897	0.89908
0.2	0.51861	2.00633	1.25045	2.19354	1.1925	2.67033	1.05409	3.27936	0.89591
0.205	0.53293	2.00071	1.2463	2.18739	1.18851	2.66112	1.0498	3.26901	0.89274
0.21	0.54869	1.99486	1.24147	2.18072	1.18384	2.65339	1.0462	3.25866	0.88958
0.215	0.57182	1.98926	1.23733	2.17454	1.17986	2.64568	1.0426	3.24834	0.88641
0.22	0.5911	1.98344	1.23252	2.16785	1.1752	2.63797	1.03901	3.23805	0.88326
0.225	0.60865	1.97761	1.22771	2.16169	1.17123	2.62879	1.03474	3.22777	0.8801
0.23	0.6235	1.972	1.22358	2.15505	1.16659	2.62104	1.03116	3.21753	0.87695
0.235	0.64299	1.96616	1.21879	2.14892	1.16263	2.6133	1.02758	3.2073	0.87381
0.24	0.66056	1.96033	1.214	2.14226	1.158	2.60558	1.024	3.19711	0.87067
0.245	0.67083	1.95475	1.20989	2.13609	1.15405	2.59647	1.01976	3.18694	0.86753
0.25	0.70107	1.94894	1.20511	2.12944	1.14943	2.5888	1.01619	3.17674	0.86439
0.255	0.72418	1.94311	1.20035	2.12281	1.14483	2.58113	1.01263	3.16653	0.86126
0.26	0.7423	1.93727	1.19559	2.11668	1.14089	2.57203	1.00841	3.15632	0.85814
0.265	0.76709	1.93168	1.1915	2.11007	1.13629	2.56433	1.00485	3.14614	0.85501
0.27	0.78163	1.92587	1.18675	2.10393	1.13236	2.55664	1.0013	3.13597	0.85189
0.275	0.80613	1.92007	1.18202	2.09728	1.12778	2.54895	0.99776	3.12584	0.84878
0.28	0.82651	1.91426	1.17729	2.09113	1.12386	2.5399	0.99356	3.11575	0.84567
0.285	0.85093	1.90866	1.17322	2.08454	1.1193	2.53229	0.99002	3.10569	0.84256
0.29	0.87466	1.90284	1.1685	2.07796	1.11474	2.52466	0.98649	3.09564	0.83945
0.295	0.8967	1.89703	1.16379	2.07136	1.11019	2.51565	0.98231	3.08558	0.83635
0.3	0.91534	1.89147	1.15973	2.06522	1.10629	2.50799	0.97879	3.07551	0.83326
0.305	0.94119	1.88567	1.15504	2.0586	1.10175	2.50033	0.97527	3.06545	0.83016
0.31	0.95575	1.87986	1.15035	2.05248	1.09786	2.49133	0.97111	3.05539	0.82708
0.315	0.96946	1.87405	1.14567	2.04591	1.09334	2.48373	0.9676	3.04535	0.82399
0.32	0.98671	1.86847	1.14164	2.03934	1.08882	2.47615	0.96409	3.03532	0.82091
0.325	0.99684	1.86268	1.13697	2.03323	1.08494	2.46722	0.95995	3.02534	0.81783
0.33	1	1.8569	1.13231	2.02664	1.08044	2.45964	0.95645	3.01539	0.81476
0.335	0.99419	1.85111	1.12766	2.02051	1.07657	2.45068	0.95233	3.00545	0.81169
0.34	0.97513	1.84531	1.12302	2.01394	1.07208	2.44308	0.94884	2.99553	0.80862
0.345	0.94412	1.83973	1.11901	2.0074	1.0676	2.43547	0.94536	2.98561	0.80556
0.35	0.90784	1.83395	1.11437	2.00086	1.06312	2.42658	0.94125	2.97566	0.8025
0.355	0.86126	1.82818	1.10975	1.99476	1.05928	2.41905	0.93777	2.96572	0.79945
0.36	0.80695	1.82241	1.10514	1.98819	1.05482	2.41152	0.9343	2.9558	0.79639
0.365	0.74999	1.81661	1.10053	1.98163	1.05036	2.40266	0.93022	2.94588	0.79335
0.37	0.69024	1.81103	1.09655	1.97554	1.04653	2.3951	0.92675	2.93601	0.7903
0.375	0.6441	1.80526	1.09195	1.96902	1.04209	2.38623	0.92268	2.92615	0.78726
0.38	0.59961	1.7995	1.08736	1.9625	1.03766	2.37866	0.91923	2.91303	0.78361
0.385	0.55436	1.79374	1.08278	1.95597	1.03323	2.37115	0.91578	2.90325	0.78058
0.39	0.51599	1.78796	1.07821	1.94987	1.02942	2.36234	0.91172	2.89345	0.77756
0.395	0.48685	1.78218	1.07365	1.94333	1.02501	2.35486	0.90828	2.88365	0.77453
0.4	0.45726	1.77641	1.06909	1.93682	1.02061	2.34608	0.90424	2.87385	0.77152
0.405	0.43317	1.77066	1.06454	1.93077	1.01681	2.33858	0.90081	2.86405	0.7685
0.41	0.41262	1.76491	1.06	1.92427	1.01242	2.33106	0.89739	2.85427	0.76549
0.415	0.39388	1.75915	1.05547	1.91775	1.00804	2.32228	0.89336	2.8445	0.76248
0.42	0.37811	1.75358	1.05154	1.91123	1.00366	2.31478	0.88995	2.83477	0.75948
0.425	0.36516	1.74781	1.04702	1.90515	0.99989	2.30605	0.88594	2.82505	0.75648
0.43	0.35314	1.74207	1.0425	1.89868	0.99552	2.29861	0.88253	2.81537	0.75348
0.435	0.34267	1.73634	1.038	1.8922	0.99117	2.28992	0.87853	2.80252	0.7499
0.44	0.33303	1.73059	1.0335	1.88572	0.98682	2.28246	0.87514	2.79285	0.74691
0.445	0.32654	1.72482	1.02901	1.87923	0.98248	2.27374	0.87115	2.78321	0.74393
0.45	0.31931	1.71907	1.02453	1.87316	0.97873	2.26628	0.86777	2.77352	0.74095
0.455	0.31348	1.71332	1.02005	1.86668	0.9744	2.25883	0.86438	2.76387	0.73797
0.46	0.30836	1.7076	1.01558	1.86022	0.97008	2.25017	0.86042	2.75422	0.735
0.465	0.30428	1.70187	1.01112	1.85378	0.96577	2.24277	0.85704	2.74459	0.73203
0.47	0.30093	1.69612	1.00667	1.84732	0.96147	2.23414	0.85309	2.73496	0.72907
0.475	0.29734	1.69037	1.00223	1.84126	0.95775	2.22674	0.84973	2.7223	0.72553
0.48	0.29581	1.68483	0.99836	1.83479	0.95345	2.21809	0.84579	2.71275	0.72258
0.485	0.29279	1.67891	0.99336	1.82834	0.94917	2.21067	0.84243	2.70324	0.71962
0.49	0.29122	1.6732	0.98894	1.8219	0.94489	2.20204	0.83851	2.6937	0.71668
0.495	0.29067	1.66746	0.98452	1.81548	0.94062	2.19465	0.83516	2.68416	0.71373
0.5	0.28959	1.66172	0.98011	1.80904	0.93636	2.18609	0.83125	2.67461	0.7108
0.505	0.28875	1.65618	0.97628	1.803	0.93268	2.17875	0.82791	2.66205	0.70729
0.51	0.2883	1.65027	0.97132	1.79655	0.92843	2.17021	0.82402	2.65255	0.70436
0.515	0.288	1.64457	0.96694	1.79013	0.92419	2.16164	0.82013	2.64306	0.70144
0.52	0.28838	1.63885	0.96256	1.78372	0.91995	2.15426	0.8168	2.63358	0.69852
0.525	0.2885	1.63313	0.95819	1.77731	0.91573	2.1457	0.81293	2.62414	0.6956
0.53	0.28922	1.6274	0.95383	1.7709	0.91151	2.13835	0.80961	2.61471	0.69268
0.535	0.29012	1.62169	0.94948	1.76447	0.9073	2.12987	0.80575	2.60236	0.68922
0.54	0.2907	1.61598	0.94513	1.75805	0.9031	2.12257	0.80245	2.59294	0.68631
0.545	0.29194	1.61029	0.94079	1.75164	0.8989	2.11409	0.7986	2.58354	0.68341
0.55	0.2926	1.60458	0.93646	1.74526	0.89472	2.10676	0.7953	2.57413	0.68051
0.555	0.29401	1.59886	0.93213	1.73888	0.89054	2.09828	0.79147	2.5647	0.67762
0.56	0.29547	1.59315	0.92782	1.7325	0.88636	2.08981	0.78764	2.55243	0.67418
0.565	0.29728	1.58745	0.92351	1.72649	0.88274	2.0825	0.78436	2.54307	0.6713
0.57	0.2989	1.58158	0.91867	1.72008	0.87858	2.07406	0.78054	2.5337	0.66842
0.575	0.3007	1.57589	0.91438	1.7137	0.87443	2.06679	0.77727	2.52439	0.66554
0.58	0.30253	1.57018	0.91009	1.70735	0.87029	2.05841	0.77347	2.51509	0.66267
0.585	0.30408	1.56448	0.90581	1.701	0.86615	2.05002	0.76967	2.50296	0.65926
0.59	0.30622	1.55879	0.90155	1.69463	0.86202	2.04274	0.76642	2.49369	0.6564
0.595	0.3084	1.55311	0.89728	1.68824	0.8579	2.03432	0.76264	2.48441	0.65354
0.6	0.31082	1.54743	0.89303	1.68187	0.85379	2.02704	0.75939	2.47509	0.65068
0.605	0.31288	1.54156	0.88826	1.67551	0.84968	2.01868	0.75562	2.46303	0.6473
0.61	0.31504	1.53587	0.88402	1.66918	0.84558	2.01034	0.75186	2.45376	0.64445
0.615	0.31753	1.53017	0.87979	1.66285	0.84149	2.00313	0.74863	2.44451	0.64161
0.62	0.31996	1.5245	0.87557	1.6565	0.83741	1.99481	0.74489	2.43529	0.63877
0.625	0.32234	1.51884	0.87135	1.65014	0.83333	1.98649	0.74115	2.42607	0.63594
0.63	0.32493	1.51317	0.86715	1.64379	0.82927	1.97924	0.73793	2.41416	0.63259
0.635	0.32777	1.50731	0.86243	1.63745	0.8252	1.97092	0.7342	2.40501	0.62976
0.64	0.33029	1.50162	0.85824	1.63115	0.82115	1.96371	0.731	2.39583	0.62694
0.645	0.33308	1.49595	0.85406	1.62484	0.81711	1.95543	0.72729	2.38397	0.62361
0.65	0.33561	1.49029	0.84989	1.61814	0.81256	1.94717	0.72358	2.3748	0.6208
0.655	0.33841	1.48446	0.84521	1.61218	0.80904	1.93894	0.71988	2.36562	0.61799
0.66	0.34132	1.4788	0.84105	1.60548	0.80451	1.93176	0.7167	2.35645	0.61518
0.665	0.34435	1.47313	0.8369	1.59918	0.80049	1.92352	0.71301	2.34469	0.61188
0.67	0.34723	1.46745	0.83276	1.59289	0.79649	1.91525	0.70933	2.33556	0.60908
0.675	0.35022	1.4618	0.82863	1.5866	0.79249	1.90806	0.70616	2.32646	0.60629
0.68	0.35307	1.45598	0.824	1.5803	0.7885	1.89984	0.7025	2.31739	0.6035
0.685	0.35597	1.45034	0.81988	1.574	0.78452	1.89167	0.69884	2.30574	0.60022
0.69	0.35908	1.44468	0.81577	1.56769	0.78054	1.88456	0.69569	2.29667	0.59744
0.695	0.36221	1.43884	0.81118	1.56141	0.77657	1.87638	0.69205	2.2876	0.59466
0.7	0.36551	1.43319	0.80708	1.55514	0.77261	1.8682	0.68841	2.27598	0.5914
0.705	0.36863	1.42755	0.803	1.54852	0.76817	1.86002	0.68478	2.26691	0.58864
0.71	0.37172	1.42175	0.79843	1.54225	0.76423	1.85287	0.68165	2.25785	0.58587
0.715	0.37475	1.41611	0.79436	1.53596	0.76029	1.84472	0.67803	2.2488	0.58312
0.72	0.37805	1.41046	0.7903	1.52968	0.75636	1.8366	0.67442	2.23728	0.57988
0.725	0.38147	1.40481	0.78625	1.52342	0.75244	1.82849	0.67082	2.2283	0.57713
0.73	0.38476	1.39901	0.78172	1.51717	0.74853	1.82141	0.66771	2.21933	0.57439
0.735	0.38801	1.39338	0.77769	1.51058	0.74415	1.81331	0.66412	2.20788	0.57117
0.74	0.39139	1.3876	0.77318	1.50434	0.74025	1.80521	0.66055	2.19893	0.56843
0.745	0.39468	1.38197	0.76916	1.49808	0.73636	1.79712	0.65697	2.18995	0.5657
0.75	0.39799	1.37632	0.76515	1.49182	0.73248	1.79	0.65388	2.17854	0.5625
0.755	0.40134	1.37052	0.76068	1.48558	0.72861	1.78194	0.65032	2.16956	0.55978
0.76	0.40497	1.3649	0.75668	1.47901	0.72427	1.7739	0.64677	2.1606	0.55706
0.765	0.40844	1.35913	0.75223	1.4728	0.72042	1.76589	0.64323	2.14926	0.55388
0.77	0.41198	1.35352	0.74825	1.46658	0.71657	1.75787	0.63969	2.14034	0.55117
0.775	0.41527	1.34773	0.74382	1.46034	0.71273	1.74984	0.63616	2.13142	0.54847
0.78	0.41867	1.3421	0.73986	1.4541	0.70889	1.74277	0.63311	2.12017	0.5453
0.785	0.42228	1.33648	0.7359	1.44755	0.70461	1.73474	0.62959	2.11129	0.54261
0.79	0.42598	1.33072	0.7315	1.44135	0.70079	1.72673	0.62608	2.1024	0.53992
0.795	0.42964	1.32512	0.72756	1.43516	0.69698	1.71876	0.62258	2.0912	0.53677
0.8	0.43314	1.31935	0.72318	1.42863	0.69273	1.7108	0.61909	2.08231	0.53409
0.805	0.43656	1.31374	0.71926	1.42242	0.68894	1.70379	0.61606	2.07111	0.53096
0.81	0.44011	1.30796	0.7149	1.4162	0.68515	1.69584	0.61258	2.06223	0.52829
0.815	0.44382	1.30236	0.711	1.41	0.68138	1.68788	0.60911	2.05338	0.52562
0.82	0.44762	1.29661	0.70666	1.40349	0.67716	1.67993	0.60564	2.04226	0.52251
0.825	0.45142	1.29102	0.70277	1.39733	0.6734	1.67198	0.60219	2.03342	0.51985
0.83	0.45498	1.28527	0.69845	1.39115	0.66965	1.66404	0.59874	2.02461	0.51719
0.835	0.45854	1.27966	0.69459	1.38465	0.66546	1.65614	0.5953	2.01357	0.5141
0.84	0.46209	1.2739	0.69029	1.37845	0.66173	1.64918	0.5923	2.00475	0.51145
0.845	0.46589	1.26832	0.68644	1.37227	0.658	1.64131	0.58888	1.99594	0.50881
0.85	0.46987	1.26259	0.68216	1.36579	0.65384	1.63342	0.58545	1.98492	0.50574
0.855	0.47381	1.25686	0.67789	1.35965	0.65013	1.62552	0.58204	1.97609	0.50311
0.86	0.47734	1.25126	0.67407	1.35319	0.646	1.61763	0.57864	1.96511	0.50005
0.865	0.48095	1.24567	0.67025	1.34703	0.64231	1.60976	0.57524	1.95631	0.49742
0.87	0.48467	1.23993	0.66602	1.34086	0.63862	1.60191	0.57185	1.94753	0.4948
0.875	0.48863	1.2342	0.66179	1.33439	0.63452	1.59409	0.56847	1.93663	0.49176
0.88	0.49267	1.22864	0.658	1.32824	0.63085	1.58628	0.56509	1.92787	0.48915
0.885	0.49658	1.22292	0.6538	1.32211	0.62719	1.57847	0.56172	1.9191	0.48655
0.89	0.50023	1.21719	0.6496	1.31568	0.62311	1.57064	0.55836	1.90821	0.48352
0.895	0.50386	1.2116	0.64584	1.30955	0.61947	1.56369	0.55543	1.89945	0.48093
0.9	0.50763	1.20588	0.64167	1.30311	0.61542	1.55586	0.55208	1.8886	0.47792
0.905	0.5118	1.20032	0.63792	1.29696	0.61179	1.54806	0.54874	1.87984	0.47533
0.91	0.51598	1.19462	0.63377	1.29083	0.60817	1.54028	0.54541	1.87106	0.47275
0.915	0.51981	1.18891	0.62963	1.28442	0.60415	1.53252	0.54209	1.86026	0.46976
0.92	0.52347	1.18334	0.62591	1.27832	0.60055	1.52477	0.53877	1.85149	0.46718
0.925	0.52714	1.17763	0.62179	1.27192	0.59654	1.51702	0.53546	1.84275	0.46461
0.93	0.53127	1.17192	0.61768	1.2658	0.59296	1.50926	0.53216	1.83199	0.46164
0.935	0.53547	1.16636	0.61399	1.25938	0.58898	1.5015	0.52887	1.82325	0.45908
0.94	0.53961	1.16067	0.6099	1.25327	0.58541	1.49374	0.52558	1.81449	0.45652
0.945	0.54339	1.15498	0.60583	1.24688	0.58145	1.48601	0.5223	1.80379	0.45357
0.95	0.5471	1.14929	0.60176	1.2408	0.5779	1.4783	0.51903	1.79504	0.45102
0.955	0.55104	1.14373	0.5981	1.23443	0.57396	1.47061	0.51577	1.78435	0.44808
0.96	0.55516	1.13803	0.59406	1.22834	0.57042	1.46292	0.51252	1.77557	0.44555
0.965	0.55946	1.13249	0.59042	1.22195	0.56651	1.45521	0.50927	1.76679	0.44301
0.97	0.56358	1.12681	0.5864	1.21585	0.56299	1.44751	0.50603	1.75801	0.44048
0.975	0.5674	1.12114	0.58239	1.20977	0.55948	1.43981	0.50279	1.74738	0.43757
0.98	0.57114	1.11545	0.57839	1.20342	0.55559	1.43291	0.49995	1.73863	0.43505
0.985	0.57518	1.1099	0.57478	1.19709	0.55171	1.42523	0.49673	1.72987	0.43253
0.99	0.57961	1.10422	0.5708	1.19102	0.54823	1.41757	0.49352	1.71926	0.42963
0.995	0.58389	1.09856	0.56684	1.18466	0.54437	1.40992	0.49032	1.71048	0.42712
1	0.58781	1.0929	0.56288	1.17858	0.54091	1.40227	0.48712	1.70169	0.42462
1.005	0.59159	1.08723	0.55893	1.17224	0.53707	1.39463	0.48393	1.69107	0.42174
1.01	0.59559	1.08169	0.55538	1.16619	0.53363	1.38697	0.48075	1.68227	0.41925
1.015	0.59985	1.07602	0.55145	1.15988	0.52981	1.37932	0.47758	1.67345	0.41676
1.02	0.60427	1.07035	0.54754	1.15383	0.52638	1.37167	0.47441	1.66462	0.41427
1.025	0.60849	1.06482	0.54401	1.1475	0.52259	1.36404	0.47125	1.65403	0.41142
1.03	0.61243	1.05918	0.54011	1.14144	0.51917	1.35643	0.4681	1.64522	0.40894
1.035	0.61622	1.05353	0.53623	1.13512	0.5154	1.34883	0.46495	1.6364	0.40647
1.04	0.62029	1.04787	0.53236	1.12907	0.512	1.34123	0.46182	1.62756	0.404
1.045	0.62482	1.04221	0.52851	1.12278	0.50825	1.33361	0.45869	1.617	0.40117
1.05	0.62929	1.03668	0.52502	1.11649	0.50451	1.326	0.45557	1.60813	0.39871
1.055	0.63336	1.03104	0.52118	1.11046	0.50114	1.31838	0.45245	1.59922	0.39626
1.06	0.63713	1.02541	0.51736	1.10416	0.49742	1.31079	0.44935	1.59031	0.3938
1.065	0.64117	1.01977	0.51354	1.09811	0.49406	1.3032	0.44625	1.58141	0.39135
1.07	0.6456	1.01412	0.50974	1.09182	0.49036	1.29563	0.44316	1.57245	0.38891
1.075	0.65013	1.0086	0.5063	1.0858	0.48703	1.28806	0.44008	1.56349	0.38647
1.08	0.6544	1.00295	0.50252	1.07954	0.48335	1.28118	0.43735	1.55454	0.38403
1.085	0.65836	0.99732	0.49874	1.07352	0.48003	1.27359	0.43428	1.54557	0.3816
1.09	0.66229	0.9917	0.49498	1.06725	0.47637	1.26601	0.43122	1.53657	0.37917
1.095	0.66653	0.98608	0.49124	1.06122	0.47307	1.25843	0.42816	1.52753	0.37674
1.1	0.67111	0.98044	0.4875	1.05495	0.46943	1.25085	0.42511	1.51847	0.37432
1.105	0.67567	0.97492	0.48411	1.04892	0.46615	1.24327	0.42207	1.50938	0.3719
1.11	0.67975	0.96928	0.4804	1.04267	0.46253	1.23638	0.41938	1.50029	0.36948
1.115	0.68358	0.96367	0.47669	1.03667	0.45926	1.22881	0.41635	1.49115	0.36707
1.12	0.68775	0.95806	0.473	1.03043	0.45567	1.22126	0.41333	1.48198	0.36467
1.125	0.69236	0.95244	0.46932	1.02441	0.45241	1.2137	0.41032	1.47276	0.36226
1.13	0.69697	0.94693	0.46598	1.01816	0.44884	1.20612	0.40732	1.46503	0.36019
1.135	0.70122	0.9413	0.46232	1.01214	0.44561	1.19918	0.40465	1.45579	0.3578
1.14	0.70518	0.93579	0.45899	1.0059	0.44205	1.1916	0.40166	1.44652	0.3554
1.145	0.70925	0.93018	0.45535	0.9999	0.43884	1.18402	0.39868	1.43866	0.35334
1.15	0.71369	0.92457	0.45172	0.99368	0.4353	1.17646	0.3957	1.42928	0.35095
1.155	0.71838	0.91897	0.44811	0.98767	0.4321	1.16953	0.39305	1.42123	0.34888
1.16	0.72288	0.91335	0.4445	0.98166	0.42891	1.16195	0.39009	1.41176	0.3465
1.165	0.72695	0.90784	0.44122	0.97542	0.42541	1.155	0.38745	1.40362	0.34444
1.17	0.73085	0.90222	0.43764	0.96941	0.42223	1.14739	0.3845	1.39541	0.34237
1.175	0.73524	0.89672	0.43437	0.96319	0.41875	1.13979	0.38156	1.38714	0.34031
1.18	0.74004	0.89112	0.43081	0.9572	0.41559	1.13279	0.37894	1.37884	0.33825
1.185	0.74467	0.88552	0.42726	0.9512	0.41244	1.12579	0.37632	1.37045	0.33619
1.19	0.74877	0.87992	0.42372	0.94497	0.40899	1.11818	0.3734	1.36198	0.33412
1.195	0.75271	0.87441	0.42049	0.93896	0.40585	1.11116	0.37079	1.35343	0.33206
1.2	0.75707	0.8688	0.41697	0.93295	0.40273	1.10355	0.36788	1.34472	0.33
1.205	0.76178	0.8633	0.41376	0.92694	0.39961	1.09651	0.36528	1.33719	0.32824
1.21	0.76646	0.8577	0.41026	0.92093	0.3965	1.08944	0.36268	1.32834	0.32617
1.215	0.77081	0.85221	0.40707	0.91493	0.39339	1.08235	0.36009	1.32055	0.32441
1.22	0.7748	0.8466	0.40359	0.90871	0.39	1.07525	0.3575	1.31269	0.32264
1.225	0.77896	0.8411	0.40042	0.9027	0.38691	1.06812	0.35491	1.30471	0.32086
1.23	0.78361	0.83559	0.39725	0.89668	0.38383	1.06044	0.35204	1.29659	0.31908
1.235	0.78852	0.82999	0.3938	0.89066	0.38076	1.05331	0.34947	1.28942	0.31759
1.24	0.79302	0.82448	0.39065	0.88484	0.37798	1.0467	0.34718	1.28211	0.31609
1.245	0.79696	0.81897	0.38751	0.87882	0.37493	1.0395	0.34461	1.27456	0.31458
1.25	0.80103	0.81338	0.38409	0.8728	0.37188	1.03228	0.34205	1.26681	0.31307
1.255	0.80573	0.80787	0.38097	0.86677	0.36883	1.02559	0.33977	1.25985	0.31183
1.26	0.81064	0.80236	0.37785	0.86074	0.3658	1.01832	0.3372	1.25264	0.31058
1.265	0.81522	0.79684	0.37474	0.85489	0.36305	1.01154	0.33493	1.24625	0.30959
1.27	0.81932	0.79133	0.37164	0.84883	0.36002	1.0042	0.33237	1.23956	0.30859
1.275	0.8234	0.78582	0.36854	0.84298	0.35728	0.99739	0.33009	1.23328	0.30785
1.28	0.8279	0.7803	0.36545	0.83692	0.35427	0.99053	0.32782	1.22672	0.30709
1.285	0.83284	0.77488	0.36265	0.83106	0.35154	0.98364	0.32554	1.22136	0.30685
1.29	0.83764	0.76936	0.35957	0.82519	0.34881	0.97718	0.32353	1.21704	0.30713
1.295	0.84183	0.76383	0.35651	0.81931	0.34609	0.97016	0.32126	1.2127	0.30764
1.3	0.84578	0.75839	0.35371	0.8134	0.34337	0.9636	0.31924	1.21075	0.30943
1.305	0.85023	0.75294	0.35092	0.80749	0.34066	0.9565	0.31696	1.21075	0.49256
1.31	0.85527	0.74741	0.34787	0.80157	0.33794	0.94984	0.31494	1.20582	0.49121
1.315	0.86012	0.74196	0.34509	0.79565	0.33523	0.94362	0.31318	1.19789	0.48868
1.32	0.86436	0.73651	0.34232	0.7899	0.33279	0.93685	0.31115	1.18767	0.48577
1.325	0.86838	0.73105	0.33955	0.78395	0.33009	0.93002	0.30912	1.17782	0.48263
1.33	0.87282	0.72558	0.33678	0.77816	0.32764	0.92356	0.30734	1.16677	0.47912
1.335	0.87773	0.72011	0.33401	0.77236	0.3252	0.91744	0.3058	1.15477	0.47525
1.34	0.88268	0.71472	0.3315	0.76655	0.32275	0.9108	0.304	1.14261	0.47104
1.345	0.88709	0.70924	0.32874	0.76087	0.32055	0.90494	0.30269	1.13088	0.4665
1.35	0.89113	0.70384	0.32623	0.755	0.31811	0.89856	0.30112	1.1179	0.4615
1.355	0.89542	0.69842	0.32372	0.7493	0.3159	0.89252	0.29978	1.10367	0.45606
1.36	0.90036	0.69308	0.32145	0.74358	0.3137	0.88633	0.29842	1.08794	0.4502
1.365	0.90545	0.68765	0.31894	0.73784	0.31149	0.88045	0.2973	1.07433	0.44419
1.37	0.9099	0.68228	0.31667	0.73221	0.30951	0.87441	0.29615	1.05853	0.43778
1.375	0.91388	0.6769	0.31439	0.72656	0.30753	0.8686	0.29522	1.04154	0.43112
1.38	0.91823	0.67152	0.31211	0.72088	0.30554	0.863	0.2945	1.02629	0.42447
1.385	0.9232	0.66612	0.30983	0.71517	0.30354	0.85758	0.29399	1.0101	0.4177
1.39	0.92821	0.6608	0.30777	0.7096	0.30177	0.85242	0.29368	0.99428	0.41093
1.395	0.93278	0.65544	0.30571	0.704	0.29998	0.84702	0.29333	0.97683	0.40406
1.4	0.93689	0.65015	0.30386	0.69851	0.29841	0.84231	0.29364	0.96157	0.39731
1.405	0.94115	0.64484	0.30201	0.69296	0.29682	0.83778	0.29412	0.94572	0.39057
1.41	0.94602	0.63959	0.30036	0.6875	0.29545	0.83349	0.295	0.929	0.38384
1.415	0.95119	0.63432	0.2987	0.68215	0.29427	0.82949	0.29627	0.91322	0.37722
1.42	0.95584	0.62904	0.29703	0.67673	0.29308	0.82596	0.29813	0.89664	0.37061
1.425	0.9599	0.62374	0.29534	0.67143	0.29207	0.82361	0.30122	0.88095	0.36411
1.43	0.96412	0.61854	0.29407	0.66606	0.29105	0.82192	0.3053	0.86517	0.3576
1.435	0.96909	0.61331	0.29277	0.6609	0.29042	0.82192	0.57784	0.85049	0.3512
1.44	0.97427	0.60819	0.29188	0.65566	0.28976	0.81033	0.56989	0.83537	0.3448
1.445	0.9789	0.60304	0.29095	0.65046	0.28927	0.79855	0.56163	0.8196	0.33839
1.45	0.98303	0.59786	0.29	0.64543	0.28917	0.78664	0.55325	0.80399	0.33208
1.455	0.98734	0.59278	0.28943	0.64056	0.28943	0.77451	0.54474	0.78859	0.32585
1.46	0.99221	0.58766	0.28882	0.6356	0.28964	0.76269	0.53636	0.77255	0.31971
1.465	0.9974	0.58263	0.28858	0.63083	0.2902	0.75073	0.52798	0.75802	0.31373
1.47	1.00217	0.57761	0.28849	0.62611	0.2911	0.7389	0.51972	0.74289	0.30773
1.475	1.0063	0.57266	0.28875	0.62148	0.29233	0.72695	0.51145	0.72804	0.30179
1.48	1.01048	0.56776	0.28935	0.61709	0.29408	0.71541	0.50341	0.71347	0.29591
1.485	1.01545	0.56289	0.29008	0.61283	0.29632	0.70371	0.49535	0.69916	0.29008
1.49	1.02078	0.55802	0.29093	0.60874	0.29905	0.69204	0.48729	0.68469	0.2843
1.495	1.02548	0.55328	0.29248	0.60483	0.30243	0.68047	0.47932	0.66976	0.27857
1.5	1.02955	0.54853	0.29413	0.60129	0.30682	0.66911	0.47155	0.65571	0.27295
1.505	1.03387	0.54392	0.29644	0.59805	0.31219	0.65764	0.46375	0.64165	0.26735
1.51	1.03888	0.53937	0.2992	0.5952	0.31869	0.64634	0.45603	0.62725	0.26177
1.515	1.0441	0.53498	0.30276	0.593	0.32719	0.63487	0.44819	0.61285	0.25621
1.52	1.04885	0.53061	0.30673	0.59156	0.338	0.62332	0.44033	0.59974	0.25073
1.525	1.05304	0.52646	0.31181	0.59128	0.35229	0.61194	0.43263	0.58525	0.24525
1.53	1.05729	0.52243	0.31778	0.59128	0.75813	0.60085	0.42509	0.57119	0.23983
1.535	1.06228	0.51857	0.32462	0.58947	0.75573	0.58958	0.41752	0.55784	0.23446
1.54	1.06765	0.51497	0.33315	0.5803	0.74322	0.57834	0.41	0.54393	0.22906
1.545	1.0724	0.51168	0.34349	0.57098	0.73013	0.56717	0.40262	0.5298	0.22364
1.55	1.07646	0.50867	0.35557	0.56153	0.7166	0.55639	0.39544	0.51598	0.21823
1.555	1.0808	0.50613	0.3705	0.55188	0.70267	0.54528	0.38804	0.50188	0.21278
1.56	1.08597	0.50428	0.3895	0.54228	0.68859	0.53412	0.38058	0.48743	0.20723
1.565	1.09124	0.50322	0.41341	0.53257	0.67425	0.52315	0.37332	0.47326	0.20157
1.57	1.0959	0.50322	0.90853	0.52279	0.65991	0.51227	0.36623	0.45876	0.19575
1.575	1.10006	0.49891	0.90244	0.51311	0.6458	0.50139	0.35922	0.44315	0.18973
1.58	1.10449	0.49212	0.89151	0.5036	0.63202	0.49066	0.35227	0.4286	0.18362
1.585	1.10958	0.48492	0.87833	0.49404	0.61823	0.48016	0.34546	0.41331	0.17732
1.59	1.11493	0.47758	0.86402	0.48451	0.60455	0.46937	0.33862	0.39691	0.17084
1.595	1.11965	0.47013	0.84913	0.47521	0.5915	0.45897	0.33188	0.38107	0.16425
1.6	1.12371	0.4624	0.83269	0.466	0.57875	0.44828	0.32502	0.36517	0.1575
1.605	1.12812	0.45468	0.81612	0.45682	0.56608	0.43745	0.31812	0.34931	0.15068
1.61	1.13342	0.4469	0.79931	0.44756	0.55319	0.4269	0.31128	0.33235	0.14376
1.615	1.13877	0.43904	0.78193	0.43837	0.54048	0.41611	0.30437	0.31593	0.13681
1.62	1.14331	0.43098	0.76342	0.42947	0.52855	0.40553	0.29752	0.2997	0.12979
1.625	1.14742	0.42306	0.74568	0.42051	0.51657	0.39495	0.2908	0.28253	0.1227
1.63	1.15203	0.41533	0.72912	0.41166	0.50503	0.38448	0.28415	0.26608	0.11565
1.635	1.1573	0.40755	0.71237	0.40313	0.49427	0.37367	0.27704	0.24922	0.10855
1.64	1.16255	0.39979	0.69566	0.39459	0.48353	0.3625	0.26955	0.23242	0.10139
1.645	1.16716	0.39214	0.67953	0.38607	0.47289	0.35108	0.26177	0.21589	0.09423
1.65	1.17129	0.38452	0.66375	0.37766	0.46253	0.33961	0.25389	0.19884	0.0871
1.655	1.17587	0.37698	0.6482	0.36951	0.453	0.32793	0.24583	0.18206	0.07985
1.66	1.18129	0.36936	0.63239	0.36163	0.44425	0.31605	0.23755	0.16499	0.0726
1.665	1.1866	0.36167	0.61612	0.35409	0.43655	0.30398	0.22904	0.14815	0.06545
1.67	1.19098	0.354	0.59993	0.34684	0.4298	0.29185	0.22038	0.13113	0.05813
1.675	1.19509	0.34646	0.58447	0.33987	0.42379	0.27946	0.21139	0.11411	0.0509
1.68	1.19996	0.33905	0.5699	0.33306	0.41829	0.26691	0.20223	0.09728	0.0438
1.685	1.20542	0.33166	0.55545	0.32633	0.41311	0.25431	0.19295	0.0807	0.03677
1.69	1.21053	0.32434	0.54139	0.31963	0.40798	0.24155	0.18365	0.06436	0.0299
1.695	1.21493	0.31718	0.5283	0.3129	0.40268	0.22884	0.17431	0.05033	0.02444
1.7	1.21915	0.30999	0.51511	0.30614	0.3974	0.21611	0.16497	0.04052	0.02153
1.705	1.22401	0.30273	0.50133	0.29938	0.39203	0.20348	0.15568	--	--
1.71	1.22953	0.29562	0.48855	0.29243	0.38613	0.19072	0.14631	--	--
1.715	1.23468	0.28867	0.47672	0.28529	0.37958	0.17799	0.13689	--	--
1.72	1.23892	0.28177	0.46521	0.27811	0.37306	0.16521	0.12752	--	--
1.725	1.24313	0.27507	0.45492	0.2708	0.36608	0.1527	0.11835	--	--
1.73	1.24828	0.2684	0.44481	0.26331	0.35849	0.13967	0.10862	--	--
1.735	1.25385	0.26172	0.43463	0.25585	0.35101	0.12639	0.09866	--	--
1.74	1.25872	0.25522	0.42557	0.24799	0.34236	0.11321	0.08871	--	--
1.745	1.26292	0.249	0.41816	0.23986	0.33283	0.09971	0.07841	--	--
1.75	1.26738	0.24304	0.41231	0.23163	0.32311	0.08641	0.06836	--	--
1.755	1.27258	0.23729	0.40781	0.22327	0.31291	0.07334	0.05858	--	--
1.76	1.27807	0.2317	0.40419	0.21478	0.30231	0.06014	0.04864	--	--
1.765	1.28294	0.22617	0.40103	0.20621	0.29154	0.04655	0.03824	--	--
1.77	1.28707	0.22073	0.3983	0.19746	0.28016	0.03357	0.02856	--	--
1.775	1.29155	0.21519	0.39506	0.18852	0.26822	0.0236	0.02254	--	--
1.78	1.297	0.20947	0.39073	0.17953	0.25614	--	--	--	--
1.785	1.30253	0.20368	0.3859	0.17064	0.24433	--	--	--	--
1.79	1.30707	0.19762	0.37953	0.16195	0.23317	--	--	--	--
1.795	1.31119	0.19127	0.37129	0.15282	0.22061	--	--	--	--
1.8	1.316	0.18478	0.36226	0.14352	0.20761	--	--	--	--
1.805	1.32151	0.1781	0.35205	0.13448	0.19536	--	--	--	--
1.81	1.32682	0.17124	0.34082	0.12545	0.18316	--	--	--	--
1.815	1.33132	0.16444	0.32988	0.11639	0.17084	--	--	--	--
1.82	1.33553	0.15726	0.31667	0.1071	0.15788	--	--	--	--
1.825	1.34042	0.15012	0.30375	0.09764	0.14432	--	--	--	--
1.83	1.34607	0.14299	0.29087	0.08833	0.13127	--	--	--	--
1.835	1.35131	0.13586	0.27791	0.07918	0.11871	--	--	--	--
1.84	1.35554	0.12874	0.26508	0.06996	0.10593	--	--	--	--
1.845	1.35981	0.12141	0.25097	0.06105	0.09407	--	--	--	--
1.85	1.36509	0.11407	0.23673	0.05187	0.0814	--	--	--	--
1.855	1.37073	0.10683	0.22318	0.04196	0.06655	--	--	--	--
1.86	1.37563	0.09972	0.21039	0.0317	0.05061	--	--	--	--
1.865	1.37986	0.09207	0.19434	0.02208	0.03661	--	--	--	--
1.87	1.38438	0.08473	0.18017	0.01366	0.02623	--	--	--	--
1.875	1.38972	0.07743	0.16621	--	--	--	--	--	--
1.88	1.39533	0.07005	0.15182	--	--	--	--	--	--
1.885	1.40013	0.06245	0.13606	--	--	--	--	--	--
1.89	1.40422	0.05486	0.12038	--	--	--	--	--	--
1.895	1.40889	0.04748	0.10593	--	--	--	--	--	--
1.9	1.41459	0.04034	0.09299	--	--	--	--	--	--
1.905	1.42002	0.03318	0.07989	--	--	--	--	--	--
1.91	1.42443	0.02487	0.05978	--	--	--	--	--	--
1.915	1.42867	0.01679	0.04118	--	--	--	--	--	--
1.92	1.43373	0.00981	0.02918	--	--	--	--	--	--
1.925	1.43937	--	--	--	--	--	--	--	--
1.93	1.44459	--	--	--	--	--	--	--	--
1.935	1.44895	--	--	--	--	--	--	--	--
1.94	1.45324	--	--	--	--	--	--	--	--
1.945	1.4585	--	--	--	--	--	--	--	--
1.95	1.4643	--	--	--	--	--	--	--	--
1.955	1.46922	--	--	--	--	--	--	--	--
1.96	1.47331	--	--	--	--	--	--	--	--
1.965	1.47796	--	--	--	--	--	--	--	--
1.97	1.48358	--	--	--	--	--	--	--	--
1.975	1.48908	--	--	--	--	--	--	--	--
1.98	1.49371	--	--	--	--	--	--	--	--
1.985	1.49795	--	--	--	--	--	--	--	--
1.99	1.50281	--	--	--	--	--	--	--	--
1.995	1.50851	--	--	--	--	--	--	--	--
2	1.51396	--	--	--	--	--	--	--	--

## Sheet: Figure 3e
(rtgL)/(rtunL-1)	PVR
	rbg = 0	rbg = rtg, EPVR	rbg = rtg, IPVR
0.1	3.45148	3.44968	3.44968
0.13335	3.43945	3.45062	3.45062
0.17783	3.41934	3.45239	3.45239
0.23714	3.38466	3.44344	3.44344
0.31623	3.33546	3.41396	3.41396
0.4217	3.26	3.39759	3.39759
0.56234	3.15383	3.35164	3.35164
0.74989	3.01155	3.28948	3.28948
1	2.85075	3.19637	3.19637
1.33352	2.66273	3.07094	3.07094
1.77828	2.46538	2.86127	2.91604
2.37137	2.2622	2.55808	2.73882
3.16228	2.06949	2.23577	2.54341
4.21697	1.89782	1.95298	2.34254
5.62341	1.7197	1.71438	2.14276
7.49894	1.55493	1.53538	1.9619
10	1.40557	1.38741	1.78729
13.3352	1.27092	1.2725	1.61785
17.7828	1.16673	1.18535	1.45644
23.7137	1.08402	1.11888	1.31231
31.6228	1.03379	1.06166	1.19626
