# Supplementary material for: Toward high-current-density and high-frequency graphene resonant tunneling transistors
Source: Nat Commun. 2025 May 23;16:4805. doi: 10.1038/s41467-025-58720-7 (PMC12102250; doi:10.1038/s41467-025-58720-7)
Supplement: Supplementary file 3 — Source Data [file 41467_2025_58720_MOESM3_ESM.zip › Figure 4.xlsx]

## Sheet: Figure 4a
Vd (V)	Id (mA)					Vd (V)	Id (mA)
	Vg = -40 V	-45	-50	-55	-60		Vg = 40 V	45	50	55	60
0.9	0.58719	0.59258	0.60556	0.62306	0.64755	0.1	0.15804	0.16516	0.17194	0.17886	0.18477
0.8975	0.58591	0.59101	0.6041	0.62126	0.64561	0.0975	0.15415	0.1611	0.16768	0.17439	0.18027
0.895	0.58451	0.58936	0.60254	0.61979	0.64437	0.095	0.15027	0.15696	0.16342	0.16989	0.17582
0.8925	0.58278	0.58798	0.60091	0.61803	0.6427	0.0925	0.14636	0.15287	0.15912	0.16558	0.17124
0.89	0.58139	0.58629	0.59939	0.61636	0.64105	0.09	0.14245	0.14888	0.15485	0.16109	0.16669
0.8875	0.58003	0.58493	0.59813	0.6148	0.63883	0.0875	0.13855	0.14473	0.15066	0.15663	0.16213
0.885	0.57864	0.58339	0.59658	0.61322	0.63708	0.085	0.1347	0.14067	0.14637	0.15226	0.15765
0.8825	0.57752	0.58186	0.59494	0.61166	0.63533	0.0825	0.13067	0.13657	0.14216	0.14779	0.153
0.88	0.57619	0.58035	0.59403	0.61004	0.63355	0.08	0.12673	0.13247	0.13783	0.14334	0.14842
0.8775	0.57453	0.5791	0.59235	0.60845	0.63179	0.0775	0.12283	0.12836	0.13358	0.13897	0.14375
0.875	0.57329	0.57752	0.59048	0.60681	0.62977	0.075	0.11893	0.12422	0.12927	0.13453	0.13912
0.8725	0.57179	0.57601	0.58902	0.60524	0.62805	0.0725	0.115	0.12017	0.12496	0.13008	0.1346
0.87	0.5705	0.57446	0.58738	0.60361	0.62615	0.07	0.11102	0.11604	0.12075	0.12558	0.12992
0.8675	0.56901	0.57289	0.58582	0.60203	0.62469	0.0675	0.10711	0.11184	0.11646	0.12122	0.12539
0.865	0.56763	0.57135	0.58451	0.60039	0.62297	0.065	0.10309	0.10778	0.11218	0.11673	0.12083
0.8625	0.56623	0.56988	0.58307	0.59881	0.62114	0.0625	0.09919	0.10362	0.10792	0.11227	0.11615
0.86	0.56489	0.56832	0.58142	0.5972	0.61973	0.06	0.0953	0.09953	0.10361	0.10786	0.11153
0.8575	0.5632	0.56674	0.57986	0.59574	0.61807	0.0575	0.09133	0.09544	0.09935	0.10338	0.10693
0.855	0.56192	0.56519	0.57877	0.5942	0.6162	0.055	0.08742	0.09134	0.09506	0.09894	0.10229
0.8525	0.56067	0.56377	0.57706	0.59265	0.61441	0.0525	0.08348	0.08719	0.0908	0.09447	0.09769
0.85	0.55915	0.56227	0.57554	0.59107	0.61278	0.05	0.07952	0.08307	0.08645	0.08999	0.09305
0.8475	0.5577	0.56104	0.57404	0.58952	0.61127	0.0475	0.07554	0.07889	0.08213	0.0855	0.08843
0.845	0.55647	0.55945	0.57266	0.58791	0.60947	0.045	0.07157	0.07478	0.07783	0.081	0.08385
0.8425	0.55516	0.55808	0.57097	0.5864	0.60792	0.0425	0.06763	0.07065	0.07351	0.0765	0.0792
0.84	0.55356	0.55647	0.56934	0.58457	0.60627	0.04	0.0637	0.06653	0.06926	0.07202	0.07453
0.8375	0.55218	0.5549	0.5682	0.58314	0.60453	0.0375	0.05967	0.0624	0.06498	0.06755	0.06989
0.835	0.55075	0.55354	0.56658	0.58138	0.60301	0.035	0.05571	0.05819	0.06064	0.06306	0.06528
0.8325	0.54942	0.55211	0.56493	0.57992	0.6014	0.0325	0.05175	0.05404	0.05637	0.0586	0.06064
0.83	0.54809	0.5506	0.56331	0.57855	0.59972	0.03	0.04779	0.04995	0.05203	0.05411	0.05597
0.8275	0.54667	0.54906	0.56177	0.57689	0.59803	0.0275	0.04381	0.04578	0.04769	0.04965	0.05133
0.825	0.54518	0.54695	0.56007	0.57535	0.59667	0.025	0.03985	0.04164	0.04339	0.04514	0.04668
0.8225	0.54401	0.54556	0.55873	0.57385	0.59474	0.0225	0.03589	0.03749	0.03905	0.04061	0.04206
0.82	0.54248	0.54405	0.557	0.57236	0.59325	0.02	0.03189	0.03334	0.03474	0.03611	0.03737
0.8175	0.5411	0.54244	0.55567	0.57061	0.5917	0.0175	0.02793	0.02918	0.03039	0.03161	0.0327
0.815	0.53986	0.54096	0.55432	0.56933	0.58979	0.015	0.02394	0.02503	0.02607	0.02711	0.02805
0.8125	0.53836	0.5394	0.5527	0.56753	0.588	0.0125	0.01997	0.02086	0.02173	0.02259	0.02339
0.81	0.5369	0.53753	0.55111	0.56607	0.58653	0.01	0.01597	0.01669	0.01741	0.01809	0.01873
0.8075	0.53545	0.5363	0.54933	0.56449	0.58475	0.0075	0.012	0.01255	0.01308	0.01359	0.01406
0.805	0.53432	0.53488	0.54775	0.56242	0.58293	0.005	0.00802	0.00838	0.00874	0.00908	0.0094
0.8025	0.53316	0.5336	0.5462	0.56102	0.58154	0.0025	0.00403	0.00422	0.0044	0.00458	0.00472
0.8	0.53173	0.532	0.54487	0.55974	0.57969	0	4.8e-05	4.9e-05	5.7e-05	5.2e-05	5.8e-05
0.7975	0.53023	0.53039	0.5433	0.55816	0.5779	-0.0025	-0.00394	-0.00413	-0.00428	-0.00446	-0.00461
0.795	0.52862	0.52879	0.54177	0.55682	0.5764	-0.005	-0.00792	-0.0083	-0.00863	-0.00899	-0.00928
0.7925	0.52743	0.52732	0.54022	0.55503	0.57484	-0.0075	-0.01191	-0.01248	-0.01297	-0.01349	-0.01396
0.79	0.52616	0.52574	0.53872	0.55363	0.57299	-0.01	-0.0159	-0.01666	-0.01734	-0.01804	-0.01867
0.7875	0.52475	0.52431	0.53712	0.552	0.57144	-0.0125	-0.0199	-0.02084	-0.02166	-0.02256	-0.02335
0.785	0.52348	0.52283	0.53572	0.55026	0.56978	-0.015	-0.0239	-0.02501	-0.02602	-0.02708	-0.02802
0.7825	0.52225	0.52141	0.53388	0.54895	0.56801	-0.0175	-0.02789	-0.0292	-0.03038	-0.03161	-0.03272
0.78	0.52078	0.51968	0.53251	0.54742	0.56624	-0.02	-0.0319	-0.03339	-0.03474	-0.03614	-0.03741
0.7775	0.51929	0.51811	0.53098	0.54558	0.56473	-0.0225	-0.03589	-0.03757	-0.03908	-0.04067	-0.0421
0.775	0.51819	0.51659	0.52911	0.54407	0.56321	-0.025	-0.03989	-0.04176	-0.04345	-0.04518	-0.04679
0.7725	0.51667	0.51498	0.52772	0.54269	0.56129	-0.0275	-0.04388	-0.04592	-0.0478	-0.04973	-0.0515
0.77	0.51533	0.5136	0.52624	0.54131	0.55974	-0.03	-0.04789	-0.05014	-0.05217	-0.05427	-0.0562
0.7675	0.51413	0.51199	0.52455	0.53972	0.55795	-0.0325	-0.05186	-0.0543	-0.05652	-0.05879	-0.06089
0.765	0.51296	0.51044	0.52299	0.53805	0.55655	-0.035	-0.05587	-0.05846	-0.06092	-0.06334	-0.06556
0.7625	0.5114	0.50883	0.52151	0.53648	0.55487	-0.0375	-0.05989	-0.06261	-0.0653	-0.0679	-0.07025
0.76	0.50985	0.5072	0.51985	0.53478	0.55337	-0.04	-0.06388	-0.06683	-0.06967	-0.07242	-0.07498
0.7575	0.50844	0.5057	0.51824	0.53318	0.55168	-0.0425	-0.06791	-0.07106	-0.07403	-0.07699	-0.0797
0.755	0.50735	0.50445	0.51679	0.53168	0.54981	-0.045	-0.0719	-0.07533	-0.07845	-0.08157	-0.0844
0.7525	0.50614	0.50289	0.51526	0.53023	0.54832	-0.0475	-0.07592	-0.07952	-0.08282	-0.08607	-0.08912
0.75	0.50492	0.50131	0.51355	0.52828	0.54675	-0.05	-0.07992	-0.08367	-0.08718	-0.09063	-0.09385
0.7475	0.50367	0.49949	0.5121	0.52684	0.54529	-0.0525	-0.08395	-0.08782	-0.09155	-0.09518	-0.09853
0.745	0.50227	0.49812	0.51024	0.52553	0.54361	-0.055	-0.08793	-0.09207	-0.09592	-0.0997	-0.10325
0.7425	0.50094	0.49667	0.50872	0.52378	0.54189	-0.0575	-0.09196	-0.0963	-0.1003	-0.10428	-0.10796
0.74	0.49974	0.49505	0.5073	0.52236	0.54034	-0.06	-0.09599	-0.10047	-0.10473	-0.1088	-0.11265
0.7375	0.4984	0.49345	0.50569	0.5206	0.53873	-0.0625	-0.09995	-0.10468	-0.10915	-0.11331	-0.11731
0.735	0.4972	0.49189	0.50417	0.51911	0.53699	-0.065	-0.104	-0.10894	-0.11345	-0.11786	-0.12199
0.7325	0.49584	0.49053	0.50263	0.51782	0.53562	-0.0675	-0.10803	-0.11309	-0.1178	-0.12241	-0.12667
0.73	0.49436	0.4889	0.50095	0.51613	0.53424	-0.07	-0.11205	-0.11724	-0.12217	-0.12695	-0.13136
0.7275	0.49286	0.48749	0.49942	0.51472	0.53269	-0.0725	-0.11606	-0.12149	-0.12668	-0.13146	-0.13608
0.725	0.49217	0.48613	0.49768	0.51305	0.53108	-0.075	-0.12006	-0.12569	-0.13101	-0.13604	-0.1408
0.7225	0.49075	0.48443	0.4962	0.51135	0.52958	-0.0775	-0.12411	-0.12985	-0.13541	-0.14051	-0.14555
0.72	0.48948	0.4828	0.49483	0.50994	0.52799	-0.08	-0.12815	-0.13408	-0.13976	-0.14511	-0.1502
0.7175	0.48833	0.4813	0.49329	0.50815	0.52642	-0.0825	-0.1322	-0.13828	-0.14417	-0.14963	-0.15494
0.715	0.48716	0.47979	0.4917	0.50658	0.52483	-0.085	-0.1362	-0.14252	-0.14855	-0.15423	-0.15957
0.7125	0.48598	0.47813	0.49025	0.50487	0.52336	-0.0875	-0.1402	-0.14669	-0.1529	-0.15877	-0.16436
0.71	0.48468	0.47676	0.48861	0.5035	0.52141	-0.09	-0.14426	-0.15088	-0.15733	-0.16333	-0.16903
0.7075	0.4835	0.47513	0.48691	0.50198	0.51979	-0.0925	-0.14822	-0.15508	-0.1616	-0.16779	-0.1737
0.705	0.48215	0.47359	0.48542	0.50041	0.51834	-0.095	-0.15221	-0.15928	-0.16595	-0.17236	-0.17839
0.7025	0.48105	0.47222	0.48378	0.49893	0.51682	-0.0975	-0.15619	-0.16355	-0.17046	-0.17683	-0.18307
0.7	0.48019	0.4708	0.48219	0.49723	0.51492	-0.1	-0.1602	-0.1677	-0.17482	-0.18152	-0.1877
0.6975	0.47878	0.46899	0.48033	0.49583	0.51347	-0.1025	-0.16431	-0.17196	-0.17912	-0.18609	-0.19245
0.695	0.47763	0.46735	0.47892	0.49409	0.51177	-0.105	-0.16837	-0.17615	-0.18344	-0.19069	-0.19716
0.6925	0.47653	0.4659	0.47769	0.49243	0.51028	-0.1075	-0.17236	-0.1803	-0.18785	-0.19517	-0.20191
0.69	0.47505	0.46436	0.47594	0.4909	0.50871	-0.11	-0.17641	-0.18446	-0.19216	-0.19973	-0.20662
0.6875	0.47404	0.46289	0.47417	0.48956	0.50685	-0.1125	-0.18045	-0.18864	-0.19656	-0.2043	-0.21135
0.685	0.47297	0.46131	0.4726	0.48754	0.5053	-0.115	-0.18439	-0.19287	-0.201	-0.20866	-0.21606
0.6825	0.47167	0.45988	0.471	0.48588	0.50379	-0.1175	-0.18842	-0.19712	-0.2053	-0.21333	-0.22072
0.68	0.47074	0.45839	0.46971	0.48425	0.50218	-0.12	-0.1925	-0.20134	-0.20979	-0.21784	-0.22537
0.6775	0.46932	0.45679	0.46813	0.48294	0.5006	-0.1225	-0.19639	-0.20556	-0.21418	-0.2224	-0.23009
0.675	0.46805	0.45499	0.46649	0.48142	0.49883	-0.125	-0.20039	-0.20977	-0.21852	-0.22692	-0.2348
0.6725	0.46714	0.45343	0.46476	0.47979	0.49736	-0.1275	-0.20444	-0.21392	-0.22291	-0.23145	-0.23955
0.67	0.46595	0.45199	0.46322	0.47812	0.49591	-0.13	-0.20851	-0.21816	-0.22725	-0.23586	-0.24407
0.6675	0.46517	0.45061	0.46191	0.47631	0.49435	-0.1325	-0.21244	-0.22244	-0.23167	-0.24035	-0.24872
0.665	0.46396	0.44875	0.46012	0.47493	0.49282	-0.135	-0.21653	-0.22658	-0.23598	-0.24478	-0.25345
0.6625	0.46283	0.44711	0.45855	0.47302	0.49081	-0.1375	-0.22033	-0.23077	-0.24042	-0.24947	-0.25801
0.66	0.46182	0.44567	0.45695	0.47185	0.48916	-0.14	-0.22442	-0.23494	-0.24473	-0.25394	-0.26266
0.6575	0.46079	0.44416	0.45525	0.47023	0.48756	-0.1425	-0.22839	-0.23901	-0.24912	-0.25839	-0.26732
0.655	0.4599	0.44259	0.45355	0.46845	0.48599	-0.145	-0.23248	-0.24339	-0.25351	-0.2629	-0.27195
0.6525	0.45876	0.44103	0.45195	0.46706	0.48422	-0.1475	-0.23646	-0.24751	-0.25781	-0.2673	-0.27664
0.65	0.45772	0.43949	0.45051	0.46538	0.48277	-0.15	-0.24048	-0.25166	-0.26227	-0.27191	-0.28137
0.6475	0.45681	0.43807	0.44881	0.46384	0.48123	-0.1525	-0.24442	-0.25585	-0.26649	-0.27618	-0.28602
0.645	0.45607	0.43678	0.44721	0.4621	0.47948	-0.155	-0.24852	-0.26014	-0.27066	-0.28078	-0.29065
0.6425	0.45524	0.43512	0.44562	0.46075	0.47805	-0.1575	-0.25259	-0.26405	-0.27509	-0.28544	-0.29525
0.64	0.45428	0.43355	0.44412	0.4592	0.47609	-0.16	-0.25674	-0.26828	-0.27925	-0.28986	-0.30007
0.6375	0.45343	0.4319	0.4424	0.45754	0.47469	-0.1625	-0.2607	-0.2725	-0.28362	-0.29423	-0.30444
0.635	0.45281	0.43047	0.44103	0.45568	0.47313	-0.165	-0.26441	-0.27658	-0.288	-0.2988	-0.30909
0.6325	0.45176	0.4291	0.43933	0.45405	0.47156	-0.1675	-0.26838	-0.28072	-0.29244	-0.30316	-0.31373
0.63	0.45091	0.42757	0.43796	0.45231	0.46962	-0.17	-0.27238	-0.28505	-0.29674	-0.3077	-0.31836
0.6275	0.45048	0.426	0.43642	0.45083	0.46796	-0.1725	-0.27648	-0.28897	-0.30097	-0.31219	-0.32274
0.625	0.44971	0.42446	0.43471	0.44941	0.46654	-0.175	-0.28037	-0.29302	-0.30496	-0.31669	-0.32759
0.6225	0.44904	0.42306	0.43327	0.44787	0.46479	-0.1775	-0.28423	-0.29728	-0.3093	-0.32126	-0.3321
0.62	0.44866	0.42137	0.43183	0.4463	0.46292	-0.18	-0.28801	-0.3014	-0.31363	-0.32582	-0.33674
0.6175	0.44759	0.41985	0.43022	0.44468	0.46125	-0.1825	-0.2922	-0.3056	-0.31783	-0.33025	-0.34136
0.615	0.44732	0.41832	0.4285	0.44296	0.45963	-0.185	-0.2962	-0.30981	-0.32238	-0.33486	-0.34576
0.6125	0.44679	0.41679	0.4269	0.44141	0.45803	-0.1875	-0.3002	-0.31385	-0.3267	-0.33939	-0.35038
0.61	0.44611	0.41543	0.42506	0.43976	0.45643	-0.19	-0.3041	-0.31804	-0.33101	-0.34367	-0.3549
0.6075	0.44575	0.41405	0.4236	0.43812	0.45473	-0.1925	-0.30814	-0.3223	-0.33525	-0.34802	-0.35916
0.605	0.44508	0.41247	0.42181	0.43653	0.45299	-0.195	-0.31206	-0.32652	-0.33953	-0.35242	-0.36378
0.6025	0.44461	0.41104	0.42036	0.43487	0.45143	-0.1975	-0.31615	-0.33066	-0.34377	-0.35697	-0.36851
0.6	0.44434	0.40953	0.41865	0.43321	0.44997	-0.2	-0.31996	-0.33468	-0.34823	-0.36126	-0.37315
0.5975	0.44353	0.40794	0.41701	0.43171	0.44821	-0.2025	-0.32386	-0.33884	-0.35238	-0.36584	-0.37762
0.595	0.44309	0.40634	0.41533	0.43009	0.44632	-0.205	-0.3279	-0.34282	-0.35681	-0.37011	-0.38206
0.5925	0.44238	0.40476	0.41377	0.42831	0.44467	-0.2075	-0.33189	-0.34695	-0.36091	-0.37461	-0.38665
0.59	0.44257	0.40346	0.41228	0.42665	0.44306	-0.21	-0.33571	-0.3512	-0.36514	-0.37921	-0.39105
0.5875	0.44105	0.40189	0.41059	0.42501	0.44101	-0.2125	-0.33977	-0.35515	-0.36962	-0.38357	-0.3956
0.585	0.44039	0.40019	0.40911	0.42362	0.43934	-0.215	-0.34356	-0.35924	-0.3737	-0.38825	-0.40004
0.5825	0.43984	0.39874	0.4075	0.42189	0.43762	-0.2175	-0.34751	-0.36332	-0.37794	-0.39239	-0.40462
0.58	0.43931	0.39716	0.40616	0.4203	0.43576	-0.22	-0.35147	-0.36734	-0.38209	-0.39652	-0.40894
0.5775	0.43849	0.39573	0.40438	0.41843	0.43439	-0.2225	-0.35522	-0.37149	-0.38654	-0.40099	-0.41326
0.575	0.43732	0.39441	0.4028	0.41679	0.4326	-0.225	-0.35912	-0.37551	-0.39067	-0.40536	-0.41792
0.5725	0.43641	0.3928	0.4013	0.41507	0.43097	-0.2275	-0.36311	-0.37939	-0.39498	-0.40961	-0.42218
0.57	0.43558	0.3913	0.3996	0.41341	0.42922	-0.23	-0.36704	-0.38347	-0.39904	-0.41402	-0.4267
0.5675	0.43463	0.38986	0.39793	0.41179	0.42735	-0.2325	-0.37098	-0.3878	-0.40327	-0.41836	-0.4312
0.565	0.43383	0.38837	0.39631	0.41022	0.42575	-0.235	-0.37484	-0.39178	-0.40761	-0.4227	-0.43568
0.5625	0.43273	0.38706	0.39494	0.40855	0.42407	-0.2375	-0.37839	-0.3955	-0.41223	-0.42712	-0.44002
0.56	0.43167	0.38561	0.39321	0.40697	0.4221	-0.24	-0.3827	-0.39968	-0.41604	-0.43132	-0.44433
0.5575	0.43076	0.38417	0.39167	0.4053	0.42055	-0.2425	-0.38663	-0.40358	-0.42015	-0.43562	-0.44884
0.555	0.42947	0.3826	0.39018	0.40346	0.41875	-0.245	-0.3903	-0.40754	-0.42433	-0.44006	-0.45304
0.5525	0.4282	0.38095	0.38835	0.40175	0.41696	-0.2475	-0.39419	-0.41151	-0.42861	-0.44458	-0.45754
0.55	0.42701	0.3795	0.38676	0.40009	0.41536	-0.25	-0.39811	-0.4156	-0.43276	-0.44898	-0.46159
0.5475	0.4259	0.37801	0.38525	0.39829	0.41384	-0.2525	-0.40187	-0.41992	-0.43698	-0.45327	-0.46564
0.545	0.42461	0.37649	0.38353	0.39658	0.41203	-0.255	-0.40597	-0.42366	-0.44135	-0.45743	-0.47004
0.5425	0.42305	0.3751	0.382	0.3952	0.41027	-0.2575	-0.40965	-0.42757	-0.44549	-0.46199	-0.47474
0.54	0.42192	0.37367	0.38039	0.39331	0.40863	-0.26	-0.41342	-0.43168	-0.44934	-0.46633	-0.47904
0.5375	0.42043	0.37222	0.37877	0.39177	0.40685	-0.2625	-0.417	-0.43573	-0.45342	-0.47089	-0.4834
0.535	0.41913	0.37059	0.37722	0.3901	0.40522	-0.265	-0.42085	-0.43964	-0.45752	-0.47493	-0.48737
0.5325	0.41755	0.36935	0.37559	0.3884	0.40318	-0.2675	-0.4246	-0.44392	-0.46179	-0.47915	-0.49176
0.53	0.41624	0.36784	0.37404	0.38668	0.40144	-0.27	-0.42836	-0.44766	-0.46592	-0.48342	-0.49624
0.5275	0.4147	0.3665	0.37219	0.38525	0.39979	-0.2725	-0.43215	-0.45155	-0.46999	-0.48745	-0.50017
0.525	0.4134	0.36496	0.37067	0.38337	0.39789	-0.275	-0.43604	-0.45551	-0.47434	-0.49195	-0.50442
0.5225	0.41198	0.36348	0.36902	0.38154	0.39639	-0.2775	-0.43964	-0.45963	-0.47831	-0.49606	-0.50901
0.52	0.41046	0.36232	0.36742	0.37993	0.39449	-0.28	-0.44347	-0.46347	-0.48222	-0.50021	-0.51305
0.5175	0.40891	0.36102	0.36581	0.37818	0.39276	-0.2825	-0.44742	-0.46746	-0.48644	-0.50419	-0.5172
0.515	0.40722	0.35929	0.3643	0.37672	0.3909	-0.285	-0.45097	-0.47137	-0.49079	-0.5084	-0.52139
0.5125	0.40584	0.35797	0.36272	0.37503	0.38911	-0.2875	-0.45515	-0.47514	-0.495	-0.51256	-0.52537
0.51	0.40414	0.35647	0.36123	0.37321	0.38737	-0.29	-0.45856	-0.47907	-0.49887	-0.51696	-0.52943
0.5075	0.40268	0.35519	0.35955	0.37145	0.3856	-0.2925	-0.46241	-0.48303	-0.50312	-0.52088	-0.53323
0.505	0.40122	0.35393	0.3579	0.36973	0.3839	-0.295	-0.46606	-0.48703	-0.50692	-0.52494	-0.53737
0.5025	0.39965	0.35253	0.35621	0.36797	0.38226	-0.2975	-0.4697	-0.49091	-0.51106	-0.52929	-0.54146
0.5	0.39793	0.35106	0.35463	0.3662	0.38033	-0.3	-0.47335	-0.49474	-0.51513	-0.53345	-0.54528
0.4975	0.39621	0.34984	0.35303	0.36472	0.37868	-0.3025	-0.47695	-0.49877	-0.51923	-0.53759	-0.54921
0.495	0.39487	0.34845	0.35144	0.3628	0.37694	-0.305	-0.48077	-0.50235	-0.52358	-0.5418	-0.55336
0.4925	0.393	0.3473	0.34971	0.3613	0.37516	-0.3075	-0.48429	-0.50631	-0.52758	-0.54586	-0.5574
0.49	0.39159	0.34595	0.34822	0.35972	0.37346	-0.31	-0.48823	-0.5102	-0.53161	-0.54983	-0.56121
0.4875	0.38989	0.34485	0.34665	0.3579	0.37167	-0.3125	-0.49166	-0.51387	-0.53552	-0.5541	-0.56527
0.485	0.38816	0.34324	0.34497	0.3565	0.36996	-0.315	-0.49578	-0.51776	-0.53966	-0.55827	-0.56935
0.4825	0.38647	0.34217	0.34348	0.3549	0.36779	-0.3175	-0.499	-0.52177	-0.54362	-0.56208	-0.57285
0.48	0.38482	0.3407	0.34179	0.35301	0.36632	-0.32	-0.50287	-0.52562	-0.54776	-0.56633	-0.57682
0.4775	0.38327	0.33984	0.34013	0.35119	0.36466	-0.3225	-0.50647	-0.52967	-0.5516	-0.57042	-0.58048
0.475	0.38158	0.33871	0.3386	0.34935	0.36264	-0.325	-0.51017	-0.53352	-0.55548	-0.57446	-0.58399
0.4725	0.37993	0.33775	0.33712	0.34791	0.36089	-0.3275	-0.51366	-0.53726	-0.55974	-0.57847	-0.58791
0.47	0.37815	0.33655	0.33541	0.34623	0.35932	-0.33	-0.51722	-0.54116	-0.56304	-0.5824	-0.59122
0.4675	0.37627	0.33554	0.33396	0.34441	0.35753	-0.3325	-0.521	-0.54497	-0.56695	-0.58618	-0.59439
0.465	0.37454	0.33437	0.33231	0.34272	0.35552	-0.335	-0.52473	-0.54883	-0.57122	-0.59058	-0.59659
0.4625	0.3728	0.33328	0.33078	0.34117	0.35381	-0.3375	-0.52847	-0.55286	-0.57495	-0.59471	-0.58996
0.46	0.37102	0.33236	0.32925	0.33948	0.35201	-0.34	-0.53209	-0.55666	-0.57952	-0.59825	-0.56983
0.4575	0.36918	0.33188	0.32766	0.33776	0.35038	-0.3425	-0.53557	-0.56039	-0.58352	-0.60192	-0.55659
0.455	0.36759	0.33109	0.32601	0.33596	0.34861	-0.345	-0.53916	-0.56438	-0.58709	-0.60587	-0.54547
0.4525	0.3658	0.3301	0.32473	0.33425	0.34687	-0.3475	-0.543	-0.568	-0.59154	-0.60967	-0.52512
0.45	0.36412	0.32972	0.32309	0.33239	0.34485	-0.35	-0.54677	-0.57174	-0.59518	-0.61415	-0.5168
0.4475	0.3624	0.32905	0.32153	0.33087	0.34317	-0.3525	-0.55032	-0.57584	-0.59891	-0.61797	-0.51284
0.445	0.36064	0.32932	0.31989	0.32904	0.34159	-0.355	-0.55387	-0.57942	-0.6028	-0.62159	-0.51242
0.4425	0.35879	0.32882	0.31814	0.32759	0.3397	-0.3575	-0.55721	-0.58334	-0.6064	-0.6252	-0.51366
0.44	0.35696	0.33037	0.31666	0.32576	0.33796	-0.36	-0.56101	-0.58723	-0.6106	-0.62906	-0.51528
0.4375	0.35495	0.33387	0.31511	0.3242	0.3362	-0.3625	-0.56435	-0.59091	-0.61459	-0.63285	-0.51719
0.435	0.35295	0.33514	0.31361	0.32238	0.33447	-0.365	-0.56799	-0.59462	-0.61872	-0.63644	-0.51905
0.4325	0.35139	0.33518	0.31195	0.32073	0.33259	-0.3675	-0.57137	-0.59824	-0.62202	-0.64023	-0.52169
0.43	0.34948	0.33531	0.31036	0.31902	0.33093	-0.37	-0.57473	-0.60203	-0.62564	-0.64395	-0.5239
0.4275	0.3478	0.33542	0.30896	0.31741	0.32904	-0.3725	-0.57853	-0.60612	-0.62903	-0.64756	-0.52605
0.425	0.34587	0.33525	0.30739	0.31573	0.32718	-0.375	-0.58236	-0.60966	-0.63309	-0.65158	-0.52813
0.4225	0.34381	0.33572	0.30594	0.314	0.32557	-0.3775	-0.58581	-0.61314	-0.63728	-0.65551	-0.53037
0.42	0.34212	0.33695	0.30462	0.3124	0.3239	-0.38	-0.58916	-0.61722	-0.64118	-0.65937	-0.53272
0.4175	0.34025	0.34041	0.30297	0.31071	0.322	-0.3825	-0.59264	-0.62081	-0.64471	-0.66255	-0.53463
0.415	0.33833	0.3427	0.30163	0.3089	0.32032	-0.385	-0.59635	-0.62431	-0.64896	-0.66626	-0.53731
0.4125	0.33615	0.34228	0.29995	0.30749	0.31845	-0.3875	-0.60004	-0.62799	-0.65259	-0.66999	-0.5392
0.41	0.33449	0.34197	0.29865	0.30583	0.31665	-0.39	-0.60325	-0.63161	-0.65626	-0.67343	-0.54178
0.4075	0.3326	0.34117	0.29742	0.30448	0.31483	-0.3925	-0.60692	-0.63521	-0.65963	-0.67695	-0.54379
0.405	0.33067	0.34059	0.2959	0.30266	0.31322	-0.395	-0.61022	-0.63908	-0.66399	-0.68038	-0.54621
0.4025	0.32871	0.33958	0.29434	0.3011	0.31166	-0.3975	-0.61341	-0.64277	-0.66742	-0.68413	-0.54859
0.4	0.32679	0.33838	0.29302	0.29932	0.30969	-0.4	-0.61701	-0.64616	-0.67138	-0.68734	-0.55089
0.3975	0.32496	0.33749	0.29156	0.29751	0.3079	-0.4025	-0.62036	-0.64962	-0.67518	-0.69099	-0.55334
0.395	0.32296	0.33624	0.29023	0.296	0.30605	-0.405	-0.62398	-0.65302	-0.67881	-0.69418	-0.55604
0.3925	0.32091	0.3348	0.28869	0.29435	0.30434	-0.4075	-0.62752	-0.65676	-0.68251	-0.69801	-0.55825
0.39	0.31899	0.33359	0.28765	0.29281	0.30268	-0.41	-0.63127	-0.66036	-0.68589	-0.69953	-0.56009
0.3875	0.31718	0.3319	0.28643	0.29101	0.30099	-0.4125	-0.6349	-0.66429	-0.68932	-0.69491	-0.56283
0.385	0.31492	0.33053	0.28513	0.28952	0.29905	-0.415	-0.63847	-0.66788	-0.69325	-0.66598	-0.56501
0.3825	0.31307	0.32906	0.28384	0.28782	0.29744	-0.4175	-0.64221	-0.67086	-0.69707	-0.62331	-0.56747
0.38	0.31112	0.32737	0.28249	0.28613	0.29575	-0.42	-0.64506	-0.67493	-0.70057	-0.58539	-0.5702
0.3775	0.3093	0.32579	0.28142	0.28468	0.29412	-0.4225	-0.64871	-0.67851	-0.7041	-0.58828	-0.57266
0.375	0.30729	0.32412	0.28017	0.28312	0.29226	-0.425	-0.65204	-0.68225	-0.70782	-0.58901	-0.57534
0.3725	0.30528	0.32226	0.2792	0.28123	0.29058	-0.4275	-0.65562	-0.68576	-0.71097	-0.59036	-0.57747
0.37	0.30332	0.32045	0.27817	0.27982	0.28885	-0.43	-0.65856	-0.68905	-0.71455	-0.59213	-0.57989
0.3675	0.30127	0.31864	0.27708	0.27806	0.28709	-0.4325	-0.66227	-0.69238	-0.71822	-0.59411	-0.58256
0.365	0.29924	0.31704	0.27611	0.27646	0.28532	-0.435	-0.66573	-0.69583	-0.72164	-0.59585	-0.58481
0.3625	0.29721	0.31514	0.27527	0.275	0.28376	-0.4375	-0.66892	-0.69942	-0.7253	-0.59764	-0.5872
0.36	0.29539	0.31335	0.27435	0.27336	0.28176	-0.44	-0.67304	-0.70281	-0.72859	-0.59969	-0.58965
0.3575	0.29326	0.31138	0.27388	0.27195	0.28026	-0.4425	-0.67583	-0.70631	-0.73175	-0.60159	-0.59229
0.355	0.29132	0.30941	0.27327	0.27035	0.27869	-0.445	-0.67946	-0.70976	-0.73516	-0.60403	-0.595
0.3525	0.28919	0.30756	0.27401	0.26883	0.27706	-0.4475	-0.68254	-0.71339	-0.73834	-0.60596	-0.59772
0.35	0.28732	0.30555	0.27965	0.26755	0.27546	-0.45	-0.68642	-0.71718	-0.74172	-0.60764	-0.59997
0.3475	0.2853	0.30372	0.28297	0.26582	0.27361	-0.4525	-0.68897	-0.72083	-0.7455	-0.60979	-0.60239
0.345	0.28325	0.30167	0.28276	0.26441	0.27204	-0.455	-0.69202	-0.72475	-0.74848	-0.612	-0.60511
0.3425	0.28127	0.2998	0.28268	0.26303	0.27059	-0.4575	-0.69543	-0.72795	-0.75194	-0.61386	-0.60786
0.34	0.27934	0.29777	0.28256	0.26127	0.26877	-0.46	-0.69898	-0.73127	-0.75566	-0.61624	-0.61038
0.3375	0.27732	0.29591	0.28263	0.25985	0.26718	-0.4625	-0.70243	-0.73472	-0.7588	-0.61826	-0.61303
0.335	0.27536	0.29383	0.28253	0.25871	0.26542	-0.465	-0.70607	-0.73787	-0.76197	-0.62047	-0.61525
0.3325	0.27324	0.29173	0.28219	0.25719	0.2639	-0.4675	-0.70914	-0.74162	-0.76565	-0.62248	-0.61801
0.33	0.27136	0.28989	0.28202	0.25564	0.26214	-0.47	-0.7123	-0.74469	-0.7688	-0.62504	-0.621
0.3275	0.26931	0.28782	0.2826	0.25438	0.26061	-0.4725	-0.71521	-0.7482	-0.77179	-0.6273	-0.62324
0.325	0.26748	0.28599	0.28738	0.25288	0.25924	-0.475	-0.71852	-0.75156	-0.77516	-0.62923	-0.62592
0.3225	0.26536	0.28403	0.29265	0.25163	0.25764	-0.4775	-0.72213	-0.75463	-0.77849	-0.63184	-0.62847
0.32	0.26319	0.28191	0.29295	0.25035	0.25611	-0.48	-0.72518	-0.75809	-0.78186	-0.63379	-0.63119
0.3175	0.26125	0.27988	0.29221	0.24899	0.25457	-0.4825	-0.72871	-0.76116	-0.78493	-0.63645	-0.63377
0.315	0.25931	0.27769	0.29135	0.24787	0.25285	-0.485	-0.73234	-0.76445	-0.78816	-0.63871	-0.63615
0.3125	0.25727	0.27568	0.29006	0.24649	0.25131	-0.4875	-0.73524	-0.76781	-0.79132	-0.6409	-0.63908
0.31	0.25521	0.27347	0.28845	0.24504	0.25	-0.49	-0.7384	-0.77157	-0.79416	-0.64307	-0.64139
0.3075	0.25314	0.27139	0.28694	0.24402	0.24841	-0.4925	-0.74205	-0.77461	-0.79709	-0.64549	-0.64398
0.305	0.25092	0.26924	0.28543	0.24301	0.2469	-0.495	-0.74514	-0.77766	-0.80003	-0.6477	-0.64651
0.3025	0.24889	0.26716	0.28377	0.24195	0.2453	-0.4975	-0.74819	-0.78113	-0.80286	-0.6501	-0.64916
0.3	0.24699	0.26514	0.28212	0.24111	0.24377	-0.5	-0.75136	-0.78416	-0.80576	-0.65184	-0.65187
0.2975	0.24509	0.263	0.28039	0.24036	0.24227	-0.5025	-0.7541	-0.78747	-0.78441	-0.65441	-0.65411
0.295	0.24296	0.26093	0.27869	0.23938	0.2406	-0.505	-0.7567	-0.79051	-0.71505	-0.65656	-0.65683
0.2925	0.24087	0.25889	0.27679	0.23885	0.23936	-0.5075	-0.76029	-0.79388	-0.68179	-0.65911	-0.65912
0.29	0.23872	0.2568	0.2748	0.23815	0.23771	-0.51	-0.76329	-0.79691	-0.67407	-0.66133	-0.66188
0.2875	0.23658	0.25455	0.2728	0.24082	0.23639	-0.5125	-0.76626	-0.80007	-0.67899	-0.6638	-0.66456
0.285	0.23444	0.25236	0.27079	0.24655	0.23507	-0.515	-0.76934	-0.80341	-0.67705	-0.66615	-0.66716
0.2825	0.23249	0.25014	0.26881	0.24749	0.23351	-0.5175	-0.77271	-0.80646	-0.67927	-0.66859	-0.6691
0.28	0.2307	0.24812	0.26672	0.24723	0.23213	-0.52	-0.77622	-0.80989	-0.68023	-0.67048	-0.67174
0.2775	0.22861	0.24599	0.26471	0.24726	0.23075	-0.5225	-0.77896	-0.81284	-0.68287	-0.6735	-0.67431
0.275	0.22671	0.24371	0.26279	0.24713	0.22938	-0.525	-0.7824	-0.81587	-0.68434	-0.67547	-0.67674
0.2725	0.22454	0.24157	0.26058	0.24641	0.22803	-0.5275	-0.78537	-0.81882	-0.68619	-0.67785	-0.67934
0.27	0.22257	0.23928	0.25851	0.24627	0.22697	-0.53	-0.78849	-0.82162	-0.68788	-0.68039	-0.682
0.2675	0.22048	0.2371	0.2564	0.24621	0.22579	-0.5325	-0.79149	-0.82532	-0.68967	-0.68286	-0.68475
0.265	0.21823	0.23492	0.25419	0.24699	0.22428	-0.535	-0.79439	-0.82821	-0.69164	-0.68535	-0.68702
0.2625	0.21629	0.23288	0.25202	0.25301	0.22298	-0.5375	-0.79765	-0.83145	-0.69288	-0.68736	-0.68947
0.26	0.21435	0.23078	0.24974	0.25674	0.22185	-0.54	-0.80063	-0.83456	-0.69456	-0.68919	-0.69213
0.2575	0.21227	0.2285	0.24763	0.25616	0.22059	-0.5425	-0.80365	-0.83771	-0.69671	-0.69183	-0.69494
0.255	0.21029	0.22627	0.2455	0.25467	0.21935	-0.545	-0.80702	-0.84045	-0.69862	-0.69381	-0.69728
0.2525	0.20815	0.22403	0.24325	0.25339	0.21843	-0.5475	-0.80995	-0.84354	-0.70033	-0.69652	-0.69988
0.25	0.2061	0.22183	0.24102	0.25189	0.21772	-0.55	-0.81267	-0.84687	-0.70232	-0.69908	-0.70249
0.2475	0.20407	0.21965	0.2387	0.25036	0.2169	-0.5525	-0.81557	-0.84988	-0.70438	-0.701	-0.70508
0.245	0.20219	0.21748	0.23649	0.24864	0.21595	-0.555	-0.81845	-0.85263	-0.70654	-0.70387	-0.70723
0.2425	0.20002	0.21526	0.23406	0.24678	0.21525	-0.5575	-0.82159	-0.85563	-0.70904	-0.70587	-0.71007
0.24	0.19792	0.21294	0.23183	0.24485	0.21496	-0.56	-0.82451	-0.85826	-0.71104	-0.70797	-0.71232
0.2375	0.19593	0.21086	0.22946	0.24304	0.21462	-0.5625	-0.8273	-0.86152	-0.71276	-0.71022	-0.71478
0.235	0.19378	0.20851	0.22724	0.24091	0.21714	-0.565	-0.83057	-0.86421	-0.71472	-0.71272	-0.71712
0.2325	0.19169	0.20638	0.22484	0.23885	0.219	-0.5675	-0.83319	-0.86727	-0.71667	-0.71457	-0.71951
0.23	0.18972	0.20412	0.22251	0.2366	0.21958	-0.57	-0.83601	-0.87035	-0.71861	-0.71706	-0.72189
0.2275	0.18773	0.2018	0.22025	0.23449	0.21948	-0.5725	-0.83877	-0.87333	-0.72081	-0.71958	-0.72454
0.225	0.18569	0.19977	0.21791	0.23241	0.21963	-0.575	-0.84143	-0.87626	-0.72244	-0.72171	-0.72694
0.2225	0.18358	0.19752	0.21543	0.23021	0.21982	-0.5775	-0.84459	-0.87872	-0.72441	-0.72411	-0.72964
0.22	0.18144	0.19531	0.21316	0.2281	0.22085	-0.58	-0.84742	-0.88197	-0.72598	-0.72621	-0.73215
0.2175	0.17947	0.19302	0.21077	0.22587	0.22395	-0.5825	-0.8506	-0.88457	-0.72815	-0.72857	-0.7347
0.215	0.17743	0.19084	0.20823	0.22359	0.22487	-0.585	-0.85328	-0.88717	-0.7301	-0.73111	-0.73655
0.2125	0.17538	0.18868	0.20596	0.22123	0.22407	-0.5875	-0.85605	-0.89016	-0.73226	-0.73327	-0.73871
0.21	0.17328	0.18639	0.20359	0.21886	0.22338	-0.59	-0.85871	-0.89261	-0.73426	-0.73502	-0.74099
0.2075	0.1712	0.1842	0.20118	0.21641	0.22201	-0.5925	-0.86167	-0.89557	-0.73628	-0.73724	-0.74368
0.205	0.1692	0.182	0.1987	0.21412	0.22063	-0.595	-0.86464	-0.89847	-0.73803	-0.73984	-0.74577
0.2025	0.16713	0.17968	0.19636	0.21155	0.2188	-0.5975	-0.86723	-0.9007	-0.74037	-0.74195	-0.74855
0.2	0.16506	0.17755	0.19383	0.20914	0.21693	-0.6	-0.86993	-0.90391	-0.7421	-0.74457	-0.75074
0.1975	0.163	0.17532	0.19142	0.20669	0.21502	-0.6025	-0.87294	-0.9061	-0.74414	-0.74653	-0.75323
0.195	0.16097	0.17298	0.18896	0.20418	0.21297	-0.605	-0.87583	-0.909	-0.74582	-0.74876	-0.75615
0.1925	0.15893	0.17071	0.1866	0.20176	0.21087	-0.6075	-0.87888	-0.91159	-0.74772	-0.75112	-0.7584
0.19	0.15676	0.16854	0.18419	0.19927	0.2086	-0.61	-0.88158	-0.91415	-0.75001	-0.75328	-0.76049
0.1875	0.1547	0.16628	0.18173	0.19678	0.20646	-0.6125	-0.88447	-0.91638	-0.75171	-0.75556	-0.76291
0.185	0.15265	0.16412	0.17934	0.19429	0.20441	-0.615	-0.887	-0.91879	-0.75393	-0.7576	-0.76486
0.1825	0.1506	0.16189	0.17705	0.19171	0.20215	-0.6175	-0.88989	-0.92154	-0.75563	-0.75986	-0.76719
0.18	0.14857	0.15965	0.17456	0.18909	0.19991	-0.62	-0.89239	-0.92389	-0.75757	-0.76167	-0.7698
0.1775	0.14647	0.15742	0.17214	0.18643	0.19746	-0.6225	-0.89528	-0.92673	-0.75946	-0.7643	-0.77202
0.175	0.14446	0.15524	0.16969	0.18394	0.1949	-0.625	-0.89817	-0.92858	-0.76146	-0.76633	-0.77426
0.1725	0.14236	0.15293	0.16719	0.18135	0.19247	-0.6275	-0.90092	-0.93106	-0.76325	-0.76853	-0.77691
0.17	0.14031	0.15066	0.16482	0.17895	0.19003	-0.63	-0.90371	-0.90268	-0.76534	-0.77083	-0.77887
0.1675	0.13819	0.14838	0.16247	0.17626	0.18751	-0.6325	-0.90624	-0.85707	-0.76721	-0.77271	-0.78115
0.165	0.13612	0.1462	0.15991	0.17363	0.18499	-0.635	-0.90881	-0.86535	-0.76958	-0.77473	-0.7834
0.1625	0.13409	0.144	0.15753	0.17105	0.18255	-0.6375	-0.91149	-0.82818	-0.77155	-0.77728	-0.78552
0.16	0.13198	0.14171	0.15509	0.1684	0.17984	-0.64	-0.91441	-0.81229	-0.77356	-0.77923	-0.78804
0.1575	0.12987	0.13951	0.15267	0.16583	0.17722	-0.6425	-0.91721	-0.79116	-0.77514	-0.78081	-0.7897
0.155	0.12785	0.1373	0.15022	0.16316	0.17456	-0.645	-0.91973	-0.79242	-0.77745	-0.78347	-0.79235
0.1525	0.12577	0.13505	0.1477	0.16064	0.17188	-0.6475	-0.92232	-0.79406	-0.77994	-0.78604	-0.79457
0.15	0.12368	0.1329	0.14536	0.15798	0.16921	-0.65	-0.9254	-0.79592	-0.78188	-0.78764	-0.79733
0.1475	0.12158	0.13061	0.14294	0.15542	0.1666	-0.6525	-0.92769	-0.79683	-0.78368	-0.79	-0.79958
0.145	0.11964	0.12842	0.14044	0.1528	0.16382	-0.655	-0.9305	-0.79842	-0.78519	-0.79205	-0.80147
0.1425	0.11758	0.12626	0.13797	0.1501	0.16118	-0.6575	-0.93273	-0.79908	-0.78697	-0.79419	-0.80368
0.14	0.11548	0.12404	0.1356	0.14742	0.15839	-0.66	-0.93517	-0.80083	-0.78939	-0.79666	-0.80632
0.1375	0.11335	0.12175	0.13319	0.14483	0.15562	-0.6625	-0.93808	-0.80231	-0.79171	-0.7986	-0.80863
0.135	0.11132	0.11953	0.13072	0.14213	0.15281	-0.665	-0.94106	-0.80404	-0.79323	-0.8007	-0.81072
0.1325	0.10931	0.11733	0.12812	0.1395	0.15015	-0.6675	-0.94354	-0.80566	-0.79533	-0.80283	-0.81292
0.13	0.10719	0.11511	0.12576	0.13687	0.14736	-0.67	-0.94592	-0.80713	-0.79775	-0.80505	-0.81485
0.1275	0.10511	0.11294	0.12332	0.13419	0.14457	-0.6725	-0.94824	-0.80865	-0.79912	-0.8072	-0.81718
0.125	0.10309	0.11066	0.12085	0.13159	0.14186	-0.675	-0.95087	-0.81043	-0.8015	-0.80936	-0.81886
0.1225	0.10102	0.10844	0.11839	0.12892	0.13911	-0.6775	-0.95329	-0.81179	-0.8029	-0.81139	-0.82136
0.12	0.09894	0.10626	0.11609	0.12632	0.13636	-0.68	-0.95593	-0.81264	-0.805	-0.81345	-0.82369
0.1175	0.09687	0.10407	0.11363	0.12361	0.13347	-0.6825	-0.95849	-0.81425	-0.8071	-0.81534	-0.82566
0.115	0.09484	0.10184	0.11108	0.12095	0.13065	-0.685	-0.96064	-0.81622	-0.80887	-0.81775	-0.82825
0.1125	0.09279	0.09959	0.10867	0.11835	0.12779	-0.6875	-0.96284	-0.81766	-0.81092	-0.82003	-0.83047
0.11	0.09069	0.09732	0.10623	0.11579	0.12501	-0.69	-0.96546	-0.81869	-0.81234	-0.82193	-0.83269
0.1075	0.08865	0.0951	0.10375	0.1131	0.12218	-0.6925	-0.96823	-0.82016	-0.81429	-0.82386	-0.83483
0.105	0.08649	0.0929	0.10138	0.11045	0.11933	-0.695	-0.97053	-0.82169	-0.81664	-0.82576	-0.83696
0.1025	0.08435	0.09065	0.09892	0.1078	0.11651	-0.6975	-0.97309	-0.82291	-0.81822	-0.82796	-0.83955
0.1	0.08229	0.0884	0.09648	0.10513	0.11366	-0.7	-0.97546	-0.82483	-0.82024	-0.83	-0.84188
0.0975	0.08028	0.0862	0.09406	0.10246	0.11089	-0.7025	-0.97809	-0.82638	-0.82231	-0.83254	-0.8437
0.095	0.07817	0.08396	0.0916	0.09974	0.10806	-0.705	-0.98001	-0.8284	-0.82421	-0.83416	-0.84589
0.0925	0.0761	0.08177	0.08926	0.09708	0.10517	-0.7075	-0.98274	-0.82897	-0.82605	-0.83639	-0.84861
0.09	0.07409	0.07951	0.08679	0.09439	0.10243	-0.71	-0.98498	-0.83032	-0.82761	-0.83778	-0.85062
0.0875	0.07199	0.07734	0.08437	0.09176	0.0994	-0.7125	-0.98769	-0.83179	-0.82935	-0.84013	-0.85276
0.085	0.06993	0.07507	0.08193	0.0891	0.09662	-0.715	-0.99015	-0.83304	-0.83145	-0.84208	-0.85461
0.0825	0.06787	0.07284	0.07948	0.08643	0.09372	-0.7175	-0.99237	-0.83485	-0.83294	-0.84446	-0.85678
0.08	0.06577	0.07064	0.07704	0.08378	0.09101	-0.72	-0.99431	-0.83676	-0.83459	-0.84629	-0.85927
0.0775	0.0637	0.06844	0.07466	0.08121	0.08805	-0.7225	-0.99643	-0.83808	-0.83709	-0.84809	-0.86095
0.075	0.06168	0.06621	0.07225	0.07856	0.08521	-0.725	-0.99901	-0.83977	-0.83892	-0.85002	-0.86363
0.0725	0.05958	0.06398	0.06982	0.07593	0.08236	-0.7275	-1.00159	-0.84169	-0.84058	-0.85181	-0.86558
0.07	0.05749	0.06172	0.06742	0.07328	0.07944	-0.73	-1.00339	-0.8434	-0.84226	-0.85436	-0.86737
0.0675	0.05546	0.05953	0.06503	0.07062	0.07661	-0.7325	-1.00598	-0.84526	-0.84365	-0.85573	-0.86952
0.065	0.05342	0.05732	0.06258	0.06796	0.07378	-0.735	-1.00867	-0.84635	-0.84566	-0.85754	-0.8714
0.0625	0.05135	0.0551	0.06019	0.06539	0.07094	-0.7375	-1.0106	-0.84799	-0.84791	-0.86001	-0.87362
0.06	0.04928	0.05287	0.05776	0.06275	0.06811	-0.74	-1.01233	-0.84918	-0.85008	-0.86185	-0.87538
0.0575	0.04721	0.05067	0.0553	0.06017	0.06524	-0.7425	-1.01488	-0.8513	-0.85165	-0.86417	-0.87704
0.055	0.04514	0.04849	0.05289	0.05753	0.06238	-0.745	-1.01718	-0.85306	-0.85335	-0.86595	-0.87921
0.0525	0.0431	0.04627	0.0505	0.05489	0.0595	-0.7475	-1.01906	-0.85464	-0.85568	-0.86779	-0.88164
0.05	0.04107	0.04406	0.04808	0.05225	0.0567	-0.75	-1.02128	-0.85643	-0.85717	-0.86998	-0.88376
0.0475	0.039	0.04186	0.04565	0.0496	0.05382	-0.7525	-1.02354	-0.85764	-0.85859	-0.87171	-0.88592
0.045	0.03695	0.03967	0.04326	0.047	0.05096	-0.755	-1.02575	-0.85942	-0.86047	-0.87355	-0.8875
0.0425	0.03489	0.03746	0.04085	0.0444	0.04814	-0.7575	-1.02807	-0.86127	-0.86231	-0.87579	-0.88966
0.04	0.03283	0.03526	0.03845	0.04173	0.0453	-0.76	-1.02957	-0.86271	-0.86405	-0.87778	-0.89178
0.0375	0.03075	0.03303	0.036	0.03913	0.04247	-0.7625	-1.03207	-0.86386	-0.86628	-0.87978	-0.89389
0.035	0.02871	0.03084	0.03363	0.03655	0.03962	-0.765	-1.03435	-0.86548	-0.8681	-0.88216	-0.89603
0.0325	0.02667	0.02864	0.03123	0.03393	0.03677	-0.7675	-1.03676	-0.8672	-0.86978	-0.88363	-0.89816
0.03	0.0246	0.02639	0.02883	0.03132	0.03394	-0.77	-1.03867	-0.86904	-0.87171	-0.88563	-0.90058
0.0275	0.02256	0.02422	0.02643	0.0287	0.03109	-0.7725	-1.04048	-0.87112	-0.87413	-0.88758	-0.902
0.025	0.0205	0.022	0.02402	0.02608	0.02826	-0.775	-1.04279	-0.87265	-0.87529	-0.88997	-0.9041
0.0225	0.01845	0.01982	0.02164	0.02348	0.02542	-0.7775	-1.0444	-0.87371	-0.87768	-0.89166	-0.90653
0.02	0.01641	0.0176	0.01923	0.02087	0.02261	-0.78	-1.04651	-0.87548	-0.87902	-0.8938	-0.90862
0.0175	0.01437	0.0154	0.01682	0.01825	0.01977	-0.7825	-1.04845	-0.87714	-0.88079	-0.89595	-0.91019
0.015	0.01232	0.01321	0.01442	0.01564	0.01695	-0.785	-1.05011	-0.87783	-0.88282	-0.89717	-0.91197
0.0125	0.01027	0.01102	0.01202	0.01305	0.01412	-0.7875	-1.05189	-0.88007	-0.88452	-0.89954	-0.91433
0.01	0.00822	0.00882	0.00963	0.01044	0.01131	-0.79	-1.05382	-0.88201	-0.8868	-0.90086	-0.91593
0.0075	0.00618	0.00663	0.00723	0.00784	0.00849	-0.7925	-1.05546	-0.88296	-0.88854	-0.9029	-0.91757
0.005	0.00413	0.00443	0.00483	0.00524	0.00567	-0.795	-1.05691	-0.88419	-0.89067	-0.90545	-0.9197
0.0025	0.00209	0.00224	0.00244	0.00264	0.00285	-0.7975	-1.05909	-0.8865	-0.89245	-0.90734	-0.92215
0	4.4e-05	4.7e-05	5e-05	4.5e-05	3.9e-05	-0.8	-1.06163	-0.88802	-0.89412	-0.90972	-0.924
-0.0025	-0.002	-0.00215	-0.00235	-0.00255	-0.00277	-0.8025	-1.06371	-0.88907	-0.89577	-0.91106	-0.92617
-0.005	-0.00403	-0.00434	-0.00474	-0.00514	-0.00558	-0.805	-1.06506	-0.8906	-0.89771	-0.91343	-0.92779
-0.0075	-0.00607	-0.00652	-0.00712	-0.00773	-0.00839	-0.8075	-1.06667	-0.89221	-0.89908	-0.91542	-0.93009
-0.01	-0.00811	-0.00871	-0.00951	-0.01033	-0.0112	-0.81	-1.06839	-0.8936	-0.90098	-0.91761	-0.93204
-0.0125	-0.01015	-0.01089	-0.0119	-0.01293	-0.014	-0.8125	-1.06993	-0.89544	-0.90282	-0.91962	-0.93475
-0.015	-0.01219	-0.01308	-0.01428	-0.01551	-0.0168	-0.815	-1.07227	-0.89662	-0.90444	-0.92146	-0.9367
-0.0175	-0.01422	-0.01527	-0.01666	-0.0181	-0.0196	-0.8175	-1.07442	-0.89885	-0.90675	-0.92301	-0.93855
-0.02	-0.01626	-0.01745	-0.01905	-0.02068	-0.0224	-0.82	-1.07585	-0.8998	-0.90841	-0.92523	-0.94085
-0.0225	-0.0183	-0.01965	-0.02143	-0.02327	-0.0252	-0.8225	-1.07768	-0.90187	-0.91057	-0.92658	-0.94261
-0.025	-0.02034	-0.0218	-0.02381	-0.02586	-0.028	-0.825	-1.07897	-0.90322	-0.91193	-0.92878	-0.94487
-0.0275	-0.02238	-0.02399	-0.02617	-0.02843	-0.0308	-0.8275	-1.08117	-0.90539	-0.91368	-0.93128	-0.94579
-0.03	-0.0244	-0.02615	-0.02858	-0.03102	-0.03359	-0.83	-1.08242	-0.90628	-0.91552	-0.93327	-0.94811
-0.0325	-0.02645	-0.02835	-0.03094	-0.0336	-0.03638	-0.8325	-1.08029	-0.90789	-0.91706	-0.93483	-0.94978
-0.035	-0.0285	-0.03053	-0.03332	-0.03618	-0.03918	-0.835	-1.08507	-0.9093	-0.91907	-0.93674	-0.95137
-0.0375	-0.0305	-0.03269	-0.03568	-0.03875	-0.04198	-0.8375	-1.06798	-0.91126	-0.92054	-0.9383	-0.95333
-0.04	-0.03255	-0.03484	-0.03808	-0.04135	-0.04473	-0.84	-1.05146	-0.91303	-0.92253	-0.94006	-0.95565
-0.0425	-0.03458	-0.03704	-0.04044	-0.04387	-0.0475	-0.8425	-1.01185	-0.91481	-0.92449	-0.94137	-0.95758
-0.045	-0.03661	-0.0392	-0.04279	-0.04648	-0.05032	-0.845	-0.97968	-0.91673	-0.92622	-0.94331	-0.96002
-0.0475	-0.03863	-0.04138	-0.04519	-0.04904	-0.05311	-0.8475	-0.98561	-0.91826	-0.92822	-0.94456	-0.96194
-0.05	-0.04064	-0.04357	-0.04758	-0.05163	-0.05588	-0.85	-0.934	-0.91928	-0.93034	-0.94636	-0.96406
-0.0525	-0.04267	-0.04569	-0.04997	-0.05418	-0.05865	-0.8525	-0.93551	-0.92116	-0.93221	-0.9485	-0.96563
-0.055	-0.0447	-0.04785	-0.05233	-0.05677	-0.06149	-0.855	-0.92937	-0.92292	-0.93394	-0.95064	-0.9674
-0.0575	-0.04671	-0.05005	-0.05468	-0.05941	-0.06422	-0.8575	-0.92953	-0.92402	-0.93589	-0.95224	-0.96914
-0.06	-0.04874	-0.05221	-0.05704	-0.06192	-0.06692	-0.86	-0.93002	-0.92569	-0.93736	-0.9542	-0.97157
-0.0625	-0.05079	-0.05438	-0.05942	-0.06449	-0.06969	-0.8625	-0.93094	-0.92643	-0.94007	-0.9563	-0.97322
-0.065	-0.05276	-0.05652	-0.06173	-0.06702	-0.07249	-0.865	-0.9321	-0.92794	-0.94137	-0.95769	-0.97501
-0.0675	-0.0548	-0.0587	-0.06412	-0.06954	-0.07523	-0.8675	-0.93307	-0.92964	-0.94324	-0.95944	-0.97751
-0.07	-0.05684	-0.06083	-0.06649	-0.07214	-0.07806	-0.87	-0.93383	-0.93122	-0.94456	-0.96185	-0.97955
-0.0725	-0.05886	-0.063	-0.06884	-0.07468	-0.08088	-0.8725	-0.93456	-0.93293	-0.94672	-0.96345	-0.98157
-0.075	-0.06088	-0.06521	-0.07115	-0.07721	-0.08362	-0.875	-0.93537	-0.93467	-0.94797	-0.9653	-0.98389
-0.0775	-0.06293	-0.06734	-0.07355	-0.07975	-0.0864	-0.8775	-0.93618	-0.93677	-0.94936	-0.96727	-0.98574
-0.08	-0.06493	-0.06951	-0.07593	-0.08233	-0.0892	-0.88	-0.93754	-0.9385	-0.95111	-0.9695	-0.9875
-0.0825	-0.06693	-0.07168	-0.07824	-0.08487	-0.09195	-0.8825	-0.93745	-0.94007	-0.95296	-0.97197	-0.98918
-0.085	-0.06895	-0.07385	-0.08058	-0.0874	-0.09466	-0.885	-0.9388	-0.94141	-0.95506	-0.97367	-0.99098
-0.0875	-0.07097	-0.07599	-0.08293	-0.08997	-0.09748	-0.8875	-0.93958	-0.9425	-0.95696	-0.97571	-0.99257
-0.09	-0.07297	-0.07816	-0.08534	-0.09255	-0.10026	-0.89	-0.94077	-0.94444	-0.95892	-0.9778	-0.99514
-0.0925	-0.07504	-0.08031	-0.08768	-0.09508	-0.10296	-0.8925	-0.94212	-0.94603	-0.96063	-0.97938	-0.99687
-0.095	-0.07706	-0.08246	-0.09	-0.09765	-0.10568	-0.895	-0.94318	-0.94838	-0.96258	-0.98074	-0.99848
-0.0975	-0.07905	-0.0846	-0.09232	-0.10016	-0.10854	-0.8975	-0.9442	-0.95003	-0.9647	-0.98267	-1.00043
-0.1	-0.08108	-0.08676	-0.09471	-0.10273	-0.11132	-0.9	-0.94547	-0.95178	-0.96646	-0.98457	-1.00274

## Sheet: Figure 4b
Vd (V)	Id (mA)							Vd (V)	Id (mA)		Vd (V)	Id (mA)	Vd (V)	Id (mA)
	Vg = -30 V	-35	-40	-45	-50	-55	-60		Vg = 30 V	35		Vg = 40 V		Vg = 45 V	50	55	60
1	0.81393	0.76334	0.73969	0.72644	--	--	--	0.1	0.1554	0.1641	-1.2	--	0.1	0.18507	0.19371	0.2019	0.20984
0.995	0.81088	0.76145	0.73627	0.72357	--	--	--	0.095	0.1475	0.15568	-1.176	--	0.095	0.17564	0.18381	0.1916	0.19925
0.99	0.80731	0.75973	0.7333	0.72039	--	--	--	0.09	0.13957	0.14724	-1.152	-1.25695	0.09	0.16618	0.17401	0.18132	0.18855
0.985	0.80417	0.75838	0.73046	0.71757	--	--	--	0.085	0.1316	0.13883	-1.128	-1.23559	0.085	0.15672	0.16407	0.17099	0.17784
0.98	0.80102	0.75731	0.72765	0.71436	--	--	--	0.08	0.1237	0.13043	-1.104	-1.21423	0.08	0.14735	0.15423	0.16068	0.16709
0.975	0.79746	0.75623	0.724	0.71183	--	--	--	0.075	0.11576	0.12202	-1.08	-1.19261	0.075	0.13795	0.14432	0.15041	0.15644
0.97	0.79439	0.75557	0.72175	0.70881	--	--	--	0.07	0.10784	0.1136	-1.056	-1.17233	0.07	0.12847	0.13446	0.14014	0.14578
0.965	0.79011	0.75526	0.71863	0.70569	--	--	--	0.065	0.09992	0.10519	-1.032	-1.1518	0.065	0.11895	0.12459	0.12981	0.13512
0.96	0.78782	0.75518	0.7156	0.70202	--	--	--	0.06	0.09203	0.09683	-1.008	-1.13237	0.06	0.10962	0.11479	0.11961	0.12447
0.955	0.78402	0.75512	0.71247	0.69949	--	--	--	0.055	0.08409	0.08846	-0.984	-1.11626	0.055	0.10029	0.10495	0.10939	0.11385
0.95	0.78103	0.75508	0.70934	0.69642	--	--	--	0.05	0.07623	0.08015	-0.96	-1.18807	0.05	0.09086	0.09515	0.09919	0.10325
0.945	0.77681	0.75493	0.70643	0.69333	--	--	--	0.045	0.06837	0.07186	-0.936	-1.18757	0.045	0.08156	0.08536	0.08903	0.09265
0.94	0.7742	0.75431	0.70329	0.69031	--	--	--	0.04	0.06059	0.06364	-0.912	-1.24963	0.04	0.07226	0.07563	0.07893	0.0822
0.935	0.77082	0.75332	0.70042	0.68735	--	--	--	0.035	0.05284	0.05543	-0.888	-1.23554	0.035	0.06304	0.06595	0.06883	0.07176
0.93	0.76746	0.75203	0.69733	0.68414	--	--	--	0.03	0.04508	0.04728	-0.864	-1.21962	0.03	0.05379	0.05632	0.05883	0.06137
0.925	0.76428	0.75037	0.69445	0.68059	--	--	--	0.025	0.03739	0.03919	-0.84	-1.20242	0.025	0.04467	0.04677	0.04881	0.05099
0.92	0.7608	0.74891	0.69134	0.67789	--	--	--	0.02	0.02978	0.03118	-0.816	-1.18379	0.02	0.03558	0.03726	0.03894	0.04065
0.915	0.75742	0.74654	0.68821	0.6746	--	--	--	0.015	0.02218	0.02323	-0.792	-1.16407	0.015	0.02651	0.0278	0.02903	0.03034
0.91	0.75316	0.74479	0.68528	0.67098	--	--	--	0.01	0.01467	0.01534	-0.768	-1.14341	0.01	0.01749	0.01838	0.01919	0.02005
0.905	0.75053	0.74212	0.68237	0.66794	--	--	--	0.005	0.00714	0.00745	-0.744	-1.12153	0.005	0.00856	0.00896	0.00937	0.00979
0.9	0.74667	0.74044	0.67953	0.66478	--	--	--	0	-0.00036	-0.00037	-0.72	-1.09865	0	-0.00045	-0.00041	-0.00045	-0.00048
0.895	0.74335	0.73752	0.67602	0.66136	--	--	--	-0.005	-0.00786	-0.00821	-0.696	-1.07482	-0.005	-0.00936	-0.00981	-0.01027	-0.01075
0.89	0.73957	0.73549	0.67365	0.65784	--	--	--	-0.01	-0.01538	-0.01608	-0.672	-1.05013	-0.01	-0.01836	-0.01917	-0.02009	-0.021
0.885	0.73639	0.73255	0.67057	0.65524	--	--	--	-0.015	-0.02293	-0.02397	-0.648	-1.02418	-0.015	-0.02736	-0.02862	-0.02997	-0.03132
0.88	0.73296	0.73001	0.66763	0.65152	--	--	--	-0.02	-0.03055	-0.03193	-0.624	-0.99707	-0.02	-0.03644	-0.0381	-0.03989	-0.04167
0.875	0.72943	0.72754	0.66476	0.64846	--	--	--	-0.025	-0.03823	-0.03995	-0.6	-0.9692	-0.025	-0.0455	-0.04761	-0.04988	-0.05205
0.87	0.72549	0.72508	0.66201	0.64519	--	--	--	-0.03	-0.04595	-0.04808	-0.576	-0.94059	-0.03	-0.05469	-0.0572	-0.0599	-0.06256
0.865	0.7221	0.72224	0.65905	0.64204	--	--	--	-0.035	-0.05376	-0.05626	-0.552	-0.9104	-0.035	-0.0639	-0.06686	-0.07	-0.07302
0.86	0.71855	0.71946	0.65618	0.63905	--	--	--	-0.04	-0.0616	-0.06449	-0.528	-0.87937	-0.04	-0.07328	-0.07654	-0.08013	-0.08359
0.855	0.71398	0.71642	0.65346	0.63556	--	--	--	-0.045	-0.06951	-0.07279	-0.504	-0.84719	-0.045	-0.08244	-0.08633	-0.09032	-0.09424
0.85	0.71112	0.71323	0.65055	0.63233	--	--	--	-0.05	-0.0775	-0.08119	-0.48	-0.81423	-0.05	-0.09203	-0.09611	-0.10066	-0.10492
0.845	0.70793	0.71077	0.64775	0.62906	--	--	--	-0.055	-0.08552	-0.0897	-0.456	-0.78012	-0.055	-0.10146	-0.10607	-0.11098	-0.11569
0.84	0.70456	0.70776	0.64459	0.62605	--	--	--	-0.06	-0.09354	-0.09816	-0.432	-0.74487	-0.06	-0.11098	-0.11593	-0.12132	-0.12651
0.835	0.70084	0.70472	0.64215	0.62204	--	--	--	-0.065	-0.10165	-0.1067	-0.408	-0.709	-0.065	-0.12057	-0.12598	-0.13164	-0.13724
0.83	0.69745	0.7016	0.63929	0.61937	--	--	--	-0.07	-0.10972	-0.11529	-0.384	-0.67229	-0.07	-0.1302	-0.13594	-0.14212	-0.14819
0.825	0.6942	0.69856	0.63665	0.61591	--	--	--	-0.075	-0.11787	-0.12388	-0.36	-0.63437	-0.075	-0.13982	-0.146	-0.15255	-0.15909
0.82	0.68954	0.69545	0.63353	0.61299	--	--	--	-0.08	-0.126	-0.13257	-0.336	-0.59578	-0.08	-0.14946	-0.15605	-0.16308	-0.16994
0.815	0.68684	0.69189	0.63119	0.60935	--	--	--	-0.085	-0.13417	-0.14121	-0.312	-0.55633	-0.085	-0.15916	-0.16609	-0.17355	-0.18086
0.81	0.68301	0.68928	0.62858	0.6065	--	--	--	-0.09	-0.14235	-0.14989	-0.288	-0.51624	-0.09	-0.16883	-0.17618	-0.18409	-0.19178
0.805	0.6796	0.68623	0.6258	0.60324	--	--	--	-0.095	-0.15056	-0.15853	-0.264	-0.47522	-0.095	-0.17851	-0.18629	-0.19467	-0.20281
0.8	0.6753	0.68256	0.62324	0.59984	--	--	--	-0.1	-0.15871	-0.16721	-0.24	-0.43356	-0.1	-0.18819	-0.1964	-0.20517	-0.21367
0.795	0.67227	0.6794	0.62053	0.59664	--	--	--	-0.105	-0.16692	-0.17592	-0.216	-0.39101	-0.105	-0.19785	-0.20645	-0.21562	-0.22451
0.79	0.66837	0.67683	0.61792	0.59298	--	--	--	-0.11	-0.17508	-0.18463	-0.192	-0.34784	-0.11	-0.20758	-0.21659	-0.22623	-0.2353
0.785	0.66494	0.67324	0.6148	0.59013	--	--	--	-0.115	-0.18333	-0.19327	-0.168	-0.304	-0.115	-0.21727	-0.22678	-0.23691	-0.24649
0.78	0.66143	0.66984	0.61295	0.58685	--	--	--	-0.12	-0.19145	-0.20201	-0.144	-0.2599	-0.12	-0.227	-0.23667	-0.24721	-0.25746
0.775	0.65768	0.66714	0.61027	0.58359	--	--	--	-0.125	-0.19967	-0.21068	-0.12	-0.21543	-0.125	-0.23664	-0.247	-0.25798	-0.26828
0.77	0.65427	0.66387	0.60759	0.58044	--	--	--	-0.13	-0.20784	-0.2194	-0.096	-0.17106	-0.13	-0.24651	-0.25705	-0.26866	-0.27939
0.765	0.6501	0.66072	0.60513	0.57722	--	--	--	-0.135	-0.21599	-0.22808	-0.072	-0.12682	-0.135	-0.256	-0.26724	-0.27916	-0.29031
0.76	0.6468	0.65723	0.6031	0.57378	--	--	--	-0.14	-0.22416	-0.23679	-0.048	-0.08332	-0.14	-0.26568	-0.27721	-0.28959	-0.3012
0.755	0.64263	0.65422	0.60044	0.57055	--	--	--	-0.145	-0.23235	-0.24549	-0.024	-0.04107	-0.145	-0.27532	-0.2875	-0.30025	-0.31179
0.75	0.63933	0.651	0.59792	0.56742	--	--	--	-0.15	-0.24052	-0.25418	0	-0.00038	-0.15	-0.28494	-0.29755	-0.31075	-0.32276
0.745	0.63509	0.64759	0.59592	0.56411	--	--	--	-0.155	-0.24868	-0.26281	0.024	0.04027	-0.155	-0.29441	-0.3077	-0.32133	-0.3335
0.74	0.6319	0.64408	0.59316	0.56043	--	--	--	-0.16	-0.25686	-0.27148	0.048	0.08212	-0.16	-0.30427	-0.31772	-0.33183	-0.34449
0.735	0.62827	0.64089	0.59101	0.55739	--	--	--	-0.165	-0.26503	-0.28014	0.072	0.12493	-0.165	-0.31373	-0.32778	-0.34234	-0.35521
0.73	0.62451	0.63762	0.58847	0.55433	--	--	--	-0.17	-0.27312	-0.28873	0.096	0.16789	-0.17	-0.32334	-0.33782	-0.35269	-0.36588
0.725	0.62069	0.63362	0.5865	0.55076	--	--	--	-0.175	-0.28119	-0.29736			-0.175	-0.33285	-0.34778	-0.36317	-0.37648
0.72	0.61706	0.63089	0.58429	0.54744	--	--	--	-0.18	-0.28922	-0.30595			-0.18	-0.34248	-0.35779	-0.3736	-0.38716
0.715	0.6134	0.62745	0.58229	0.54434	--	--	--	-0.185	-0.29733	-0.31453			-0.185	-0.35187	-0.36786	-0.38398	-0.39756
0.71	0.60919	0.62398	0.58003	0.54136	--	--	--	-0.19	-0.30538	-0.32314			-0.19	-0.36132	-0.37783	-0.39442	-0.40805
0.705	0.60566	0.61967	0.57767	0.53818	--	--	--	-0.195	-0.31343	-0.33163			-0.195	-0.37075	-0.38751	-0.40461	-0.41846
0.7	0.60186	0.6173	0.57592	0.53477	--	--	--	-0.2	-0.32138	-0.3401			-0.2	-0.3802	-0.39768	-0.4149	-0.42838
0.695	0.59826	0.61371	0.5735	0.53165	--	--	--	-0.205	-0.3293	-0.34866			-0.205	-0.3896	-0.40761	-0.42521	-0.43889
0.69	0.59456	0.61043	0.5715	0.52805	--	--	--	-0.21	-0.33729	-0.35713			-0.21	-0.39905	-0.41748	-0.43538	-0.4493
0.685	0.59083	0.60689	0.56948	0.52522	--	--	--	-0.215	-0.34524	-0.36561			-0.215	-0.40837	-0.42724	-0.44548	-0.45942
0.68	0.58682	0.60363	0.56758	0.52164	--	--	--	-0.22	-0.35315	-0.37405			-0.22	-0.4179	-0.43724	-0.45565	-0.46944
0.675	0.58277	0.60012	0.56517	0.51882	--	--	--	-0.225	-0.36112	-0.38243			-0.225	-0.42716	-0.44691	-0.46569	-0.47946
0.67	0.57926	0.59652	0.56319	0.51569	--	--	--	-0.23	-0.36895	-0.39081			-0.23	-0.43649	-0.45659	-0.47562	-0.48945
0.665	0.57473	0.59313	0.56095	0.51251	--	--	--	-0.235	-0.37679	-0.39917			-0.235	-0.44555	-0.46647	-0.48569	-0.4987
0.66	0.57179	0.58912	0.55871	0.50923	--	--	--	-0.24	-0.38466	-0.40747			-0.24	-0.45492	-0.47621	-0.49546	-0.50883
0.655	0.56788	0.58602	0.55646	0.50602	--	--	--	-0.245	-0.39241	-0.41577			-0.245	-0.46399	-0.48586	-0.50523	-0.51843
0.65	0.56406	0.58174	0.55414	0.503	--	--	--	-0.25	-0.40017	-0.4241			-0.25	-0.47345	-0.49537	-0.51504	-0.52791
0.645	0.56022	0.5786	0.55201	0.49934	--	--	--	-0.255	-0.40804	-0.43236			-0.255	-0.48271	-0.50508	-0.52486	-0.53721
0.64	0.5565	0.57522	0.54939	0.49637	--	--	--	-0.26	-0.41571	-0.44051			-0.26	-0.49193	-0.51453	-0.53459	-0.54668
0.635	0.55253	0.57184	0.54705	0.49339	--	--	--	-0.265	-0.42343	-0.44857			-0.265	-0.50097	-0.52412	-0.54421	-0.55577
0.63	0.54855	0.56827	0.54451	0.49021	--	--	--	-0.27	-0.43105	-0.45672			-0.27	-0.51034	-0.53356	-0.55384	-0.56489
0.625	0.5449	0.56458	0.54214	0.48692	--	--	--	-0.275	-0.43869	-0.46475			-0.275	-0.51936	-0.54295	-0.56327	-0.57374
0.62	0.54079	0.56128	0.53968	0.48402	--	--	--	-0.28	-0.44623	-0.47277			-0.28	-0.52831	-0.55248	-0.57263	-0.5825
0.615	0.53712	0.55744	0.53699	0.48082	--	--	--	-0.285	-0.45378	-0.48079			-0.285	-0.53744	-0.56184	-0.58194	-0.59122
0.61	0.53315	0.55385	0.53438	0.47776	--	--	--	-0.29	-0.46128	-0.48888			-0.29	-0.54643	-0.57097	-0.59119	-0.59989
0.605	0.52948	0.54986	0.53169	0.47453	--	--	--	-0.295	-0.4689	-0.49676			-0.295	-0.55529	-0.5805	-0.59985	-0.60805
0.6	0.5256	0.54666	0.52902	0.4712	--	--	--	-0.3	-0.47643	-0.50467			-0.3	-0.5643	-0.58959	-0.6093	-0.61626
0.595	0.52174	0.54209	0.52607	0.46826	0.45719	--	--	-0.305	-0.48394	-0.51264			-0.305	-0.5732	-0.59858	-0.61819	-0.62437
0.59	0.51781	0.53918	0.52377	0.46503	0.45403	--	--	-0.31	-0.49123	-0.52031			-0.31	-0.58179	-0.60764	-0.62695	-0.63233
0.585	0.514	0.53532	0.52075	0.46191	0.45044	--	--	-0.315	-0.4985	-0.52804			-0.315	-0.59084	-0.61682	-0.63581	-0.64024
0.58	0.51003	0.53133	0.51782	0.45879	0.4466	--	--	-0.32	-0.50574	-0.53578			-0.32	-0.5996	-0.62566	-0.64452	-0.64803
0.575	0.50612	0.52768	0.51514	0.45616	0.44363	--	--	-0.325	-0.513	-0.54344			-0.325	-0.60797	-0.63451	-0.65302	-0.65552
0.57	0.50216	0.52402	0.5124	0.45286	0.44004	--	--	-0.33	-0.52004	-0.55115			-0.33	-0.61674	-0.64347	-0.66155	-0.66301
0.565	0.49831	0.52033	0.50931	0.45009	0.43658	--	--	-0.335	-0.5274	-0.55878			-0.335	-0.62528	-0.65234	-0.67004	-0.67006
0.56	0.4944	0.51604	0.50637	0.44722	0.43301	--	--	-0.34	-0.5345	-0.56645			-0.34	-0.63408	-0.66096	-0.67827	-0.67705
0.555	0.49028	0.5123	0.50371	0.44437	0.4298	--	--	-0.345	-0.54159	-0.57378			-0.345	-0.64191	-0.66951	-0.68635	-0.68387
0.55	0.48641	0.50822	0.50055	0.44122	0.42629	--	--	-0.35	-0.54876	-0.5814			-0.35	-0.65103	-0.67808	-0.69441	-0.69011
0.545	0.4824	0.50486	0.4979	0.43869	0.4228	--	--	-0.355	-0.55592	-0.58891			-0.355	-0.65954	-0.68669	-0.70244	-0.69609
0.54	0.47827	0.50067	0.4944	0.43603	0.41944	--	--	-0.36	-0.56293	-0.59641			-0.36	-0.66761	-0.69516	-0.71031	-0.69053
0.535	0.47426	0.4968	0.49193	0.43305	0.41587	--	--	-0.365	-0.56992	-0.60383			-0.365	-0.67617	-0.70366	-0.71797	-0.67568
0.53	0.47037	0.49303	0.48863	0.43071	0.41244	--	--	-0.37	-0.57685	-0.61122			-0.37	-0.68477	-0.7117	-0.72543	-0.65802
0.525	0.46642	0.48896	0.48569	0.42816	0.40879	--	--	-0.375	-0.58374	-0.6189			-0.375	-0.69302	-0.72005	-0.7329	-0.65653
0.52	0.46223	0.48494	0.48268	0.42601	0.40564	--	--	-0.38	-0.59071	-0.62584			-0.38	-0.70039	-0.72791	-0.74031	-0.643
0.515	0.45821	0.48047	0.47963	0.42379	0.40185	--	--	-0.385	-0.59754	-0.63299			-0.385	-0.70925	-0.73587	-0.74732	-0.62222
0.51	0.45404	0.47691	0.47653	0.42161	0.39878	--	--	-0.39	-0.60428	-0.64018			-0.39	-0.71682	-0.74401	-0.75439	-0.62379
0.505	0.45035	0.47254	0.47309	0.41991	0.39511	--	--	-0.395	-0.61077	-0.64731			-0.395	-0.72524	-0.752	-0.76109	-0.62769
0.5	0.44619	0.46871	0.47016	0.41817	0.39184	--	--	-0.4	-0.61751	-0.65458			-0.4	-0.73314	-0.75979	-0.76784	-0.6323
0.495	0.44232	0.46456	0.46683	0.41685	0.38839	--	--	-0.405	-0.62445	-0.66164			-0.405	-0.74123	-0.76742	-0.7743	-0.6371
0.49	0.4382	0.46043	0.46354	0.41556	0.3848	--	--	-0.41	-0.63092	-0.66889			-0.41	-0.7491	-0.77523	-0.78068	-0.64194
0.485	0.43412	0.45613	0.46006	0.41486	0.38142	--	--	-0.415	-0.63776	-0.67613			-0.415	-0.75698	-0.78281	-0.78702	-0.64725
0.48	0.43008	0.45168	0.45706	0.41433	0.37827	--	--	-0.42	-0.64412	-0.68329			-0.42	-0.76467	-0.79016	-0.79287	-0.65248
0.475	0.42568	0.4479	0.45366	0.41394	0.37495	--	--	-0.425	-0.6505	-0.69021			-0.425	-0.77234	-0.7975	-0.79856	-0.65755
0.47	0.42194	0.44344	0.45031	0.41373	0.37143	--	--	-0.43	-0.65717	-0.69705			-0.43	-0.78003	-0.80484	-0.80149	-0.6632
0.465	0.41775	0.43945	0.44696	0.41347	0.36846	--	--	-0.435	-0.66337	-0.7039			-0.435	-0.7872	-0.81199	-0.78266	-0.66855
0.46	0.41357	0.43476	0.44336	0.41291	0.36515	--	--	-0.44	-0.66991	-0.71062			-0.44	-0.79506	-0.81914	-0.76636	-0.67415
0.455	0.40936	0.43071	0.43992	0.41207	0.36195	--	--	-0.445	-0.67598	-0.71758			-0.445	-0.80244	-0.82627	-0.75465	-0.67931
0.45	0.40527	0.4261	0.43611	0.41111	0.35862	--	--	-0.45	-0.68241	-0.72427			-0.45	-0.81001	-0.83313	-0.75321	-0.68508
0.445	0.40088	0.42183	0.43251	0.40957	0.35574	--	--	-0.455	-0.68883	-0.73089			-0.455	-0.81744	-0.83929	-0.73262	-0.69074
0.44	0.39708	0.41749	0.4283	0.40801	0.35256	--	--	-0.46	-0.69498	-0.73768			-0.46	-0.8248	-0.84584	-0.71693	-0.6963
0.435	0.393	0.41323	0.42488	0.40612	0.34953	--	--	-0.465	-0.70124	-0.74447			-0.465	-0.83205	-0.8528	-0.71421	-0.70197
0.43	0.38874	0.40902	0.42041	0.40414	0.3467	--	--	-0.47	-0.70721	-0.75096			-0.47	-0.83907	-0.85921	-0.71835	--
0.425	0.38455	0.40431	0.4168	0.40174	0.34375	--	--	-0.475	-0.71355	-0.75752			-0.475	-0.84611	-0.86579	-0.72245	--
0.42	0.38021	0.40022	0.41289	0.39952	0.34137	--	--	-0.48	-0.7196	-0.76399			-0.48	-0.85317	-0.87192	-0.72688	--
0.415	0.37624	0.39575	0.40877	0.39704	0.33881	--	--	-0.485	-0.72555	-0.77053			-0.485	-0.86002	-0.87807	-0.73147	--
0.41	0.37158	0.39125	0.40445	0.39446	0.33657	--	--	-0.49	-0.73159	-0.77691			-0.49	-0.86712	-0.88406	-0.73637	--
0.405	0.36772	0.38631	0.40053	0.39173	0.33478	0.3271	--	-0.495	-0.73773	-0.78347			-0.495	-0.87395	-0.88973	-0.7408	--
0.4	0.36326	0.38242	0.39644	0.38894	0.33328	0.32357	--	-0.5	-0.74369	-0.79004			-0.5	-0.8806	-0.89582	-0.74561	--
0.395	0.35923	0.37779	0.39186	0.38603	0.33244	0.32003	--	-0.505	-0.74959	-0.79638			-0.505	-0.88774	-0.9014	-0.75032	--
0.39	0.35478	0.37348	0.38761	0.38313	0.33296	0.31664	--	-0.51	-0.75565	-0.80277			-0.51	-0.89426	-0.90671	-0.7552	--
0.385	0.35053	0.36886	0.38294	0.38036	0.33572	0.31351	--	-0.515	-0.76169	-0.80917			-0.515	-0.90009	-0.91172	-0.76008	--
0.38	0.3463	0.36429	0.37891	0.37693	0.3377	0.31031	--	-0.52	-0.76748	-0.81539			-0.52	-0.90756	-0.91693	-0.76503	--
0.375	0.34205	0.35976	0.37408	0.37409	0.33881	0.30703	--	-0.525	-0.77316	-0.82176			-0.525	-0.91407	-0.92145	-0.77006	--
0.37	0.33764	0.35515	0.36954	0.3709	0.34031	0.30419	--	-0.53	-0.77911	-0.82805			-0.53	-0.92029	-0.91079	-0.77502	--
0.365	0.3332	0.35059	0.36519	0.36753	0.34281	0.30115	--	-0.535	-0.78493	-0.83436			-0.535	-0.92615	-0.88923	-0.78001	--
0.36	0.3291	0.34579	0.36046	0.36408	0.34439	0.29828	--	-0.54	-0.79075	-0.84024			-0.54	-0.93291	-0.86847	-0.78506	--
0.355	0.32474	0.34134	0.35588	0.36047	0.34382	0.29556	--	-0.545	-0.79614	-0.84627			-0.545	-0.93896	-0.8691	-0.78996	--
0.35	0.32035	0.33624	0.3512	0.3568	0.34244	0.29309	--	-0.55	-0.80186	-0.85229			-0.55	-0.94551	-0.8699	-0.79501	--
0.345	0.31592	0.33202	0.34651	0.35256	0.3405	0.29087	--	-0.555	-0.80766	-0.85837			-0.555	-0.95151	-0.86731	-0.79998	--
0.34	0.31178	0.32729	0.34165	0.34892	0.33839	0.28876	--	-0.56	-0.81324	-0.8645			-0.56	-0.95752	-0.8355	-0.80504	--
0.335	0.30726	0.32265	0.33694	0.34452	0.33599	0.28743	--	-0.565	-0.81868	-0.87062			-0.565	-0.96346	-0.82495	-0.80996	--
0.33	0.30274	0.31785	0.33212	0.34047	0.3334	0.28715	0.28253	-0.57	-0.8244	-0.8766			-0.57	-0.96937	-0.82806	-0.81498	--
0.325	0.29852	0.31325	0.32735	0.33609	0.33069	0.29174	0.27912	-0.575	-0.82979	-0.88249			-0.575	-0.9748	-0.83151	--	--
0.32	0.29388	0.30862	0.32232	0.33197	0.32781	0.29474	0.27629	-0.58	-0.83523	-0.88824			-0.58	-0.98043	-0.83502	--	--
0.315	0.28969	0.30349	0.3174	0.32739	0.32439	0.29548	0.27329	-0.585	-0.84081	-0.89412			-0.585	-0.98634	-0.83873	--	--
0.31	0.28509	0.29889	0.31262	0.32279	0.32163	0.29623	0.27056	-0.59	-0.84631	-0.90004			-0.59	-0.99188	-0.84239	--	--
0.305	0.28097	0.2942	0.30765	0.31822	0.31828	0.29883	0.26788	-0.595	-0.85168	-0.9056			-0.595	-0.99716	-0.84619	--	--
0.3	0.27642	0.28941	0.30253	0.31345	0.31487	0.30337	0.26546	-0.6	-0.85697	-0.91155			-0.6	-1.00258	-0.85004	--	--
0.295	0.27199	0.28458	0.29738	0.30873	0.31136	0.30378	0.26322	-0.605	-0.8624	-0.91705			-0.605	-1.00771	-0.85382	--	--
0.29	0.26754	0.27985	0.29272	0.30343	0.30773	0.30197	0.26134	-0.61	-0.8678	-0.92231			-0.61	-1.01265	-0.85798	--	--
0.285	0.26294	0.27528	0.28719	0.29881	0.30379	0.29926	0.26022	-0.615	-0.8731	-0.92809			-0.615	-1.01788	-0.86204	--	--
0.28	0.2586	0.27029	0.28249	0.29373	0.29973	0.29666	0.26221	-0.62	-0.87792	-0.9338			-0.62	-1.02299	-0.86618	--	--
0.275	0.254	0.26562	0.27709	0.28892	0.29565	0.29351	0.26558	-0.625	-0.88322	-0.93936			-0.625	-1.02765	-0.87008	--	--
0.27	0.2496	0.26081	0.27229	0.28347	0.29104	0.29047	0.26718	-0.63	-0.88846	-0.94476			-0.63	-1.03243	-0.87416	--	--
0.265	0.2451	0.25622	0.26708	0.27868	0.2868	0.28695	0.26788	-0.635	-0.89361	-0.95003			-0.635	-1.03728	-0.87835	--	--
0.26	0.24057	0.25114	0.26188	0.27347	0.28207	0.28363	0.26953	-0.64	-0.89846	-0.95548			-0.64	-1.04165	-0.88226	--	--
0.255	0.23592	0.24647	0.25698	0.26796	0.27753	0.2799	0.27487	-0.645	-0.90368	-0.96109			-0.645	-1.04629	-0.8865	--	--
0.25	0.23145	0.24162	0.2516	0.26276	0.27247	0.27619	0.27457	-0.65	-0.90854	-0.96679			-0.65	-1.05033	-0.89045	--	--
0.245	0.22694	0.23685	0.2468	0.25768	0.26756	0.27233	0.27179	-0.655	-0.91356	-0.97225			-0.655	-1.0543	-0.89461	--	--
0.24	0.22234	0.23196	0.2416	0.25223	0.26222	0.26829	0.26873	-0.66	-0.91897	-0.9776			-0.66	-1.05806	-0.89878	--	--
0.235	0.21779	0.22697	0.23652	0.24678	0.25735	0.26414	0.26496	-0.665	-0.92374	-0.98247			-0.665	-1.0614	-0.90298	--	--
0.23	0.21319	0.22245	0.23138	0.24163	0.25226	0.25966	0.26124	-0.67	-0.92891	-0.98755			-0.67	-1.04932	-0.90707	--	--
0.225	0.20867	0.21751	0.22629	0.23627	0.24682	0.2554	0.25696	-0.675	-0.93371	-0.99295			-0.675	-1.02614	-0.91117	--	--
0.22	0.20395	0.2126	0.22111	0.23104	0.24158	0.2507	0.25322	-0.68	-0.93874	-0.99801			-0.68	-1.01234	-0.91512	--	--
0.215	0.19942	0.20772	0.21613	0.22562	0.23644	0.2459	0.24868	-0.685	-0.94355	-1.00326			-0.685	-1.01211	-0.91898	--	--
0.21	0.19476	0.20296	0.21102	0.22022	0.23101	0.24105	0.24455	-0.69	-0.94841	-1.00819			-0.69	-1.01215	-0.92318	--	--
0.205	0.19018	0.198	0.20575	0.21504	0.22535	0.23606	0.24028	-0.695	-0.95331	-1.01325			-0.695	-1.01187	-0.92732	--	--
0.2	0.1853	0.19317	0.20079	0.20963	0.21991	0.23111	0.23579	-0.7	-0.9579	-1.0181			-0.7	-1.01155	-0.93135	--	--
0.195	0.1807	0.18825	0.19563	0.2042	0.21452	0.2257	0.23123	-0.705	-0.96254	-1.02377			-0.705	-1.01098	-0.93538	--	--
0.19	0.17613	0.18334	0.19054	0.19859	0.20859	0.22047	0.22633	-0.71	-0.96721	-1.02844			-0.71	-1.0123	-0.93959	--	--
0.185	0.17148	0.1785	0.18534	0.19359	0.20333	0.215	0.22166	-0.715	-0.97188	-1.03332			-0.715	-1.01028	-0.9434	--	--
0.18	0.16688	0.17364	0.18039	0.18799	0.19758	0.20969	0.21654	-0.72	-0.97658	-1.03801			-0.72	-0.98485	-0.94737	--	--
0.175	0.16204	0.16873	0.17526	0.18273	0.19205	0.20399	0.21164	-0.725	-0.98183	-1.04337			-0.725	-0.97071	-0.95123	--	--
0.17	0.15756	0.16384	0.17012	0.17753	0.18606	0.19841	0.20614	-0.73	-0.98602	-1.04804			-0.73	-0.97263	-0.95535	--	--
0.165	0.15269	0.15888	0.16485	0.17212	0.18081	0.19265	0.20112	-0.735	-0.99041	-1.05304			-0.735	-0.97483	-0.95936	--	--
0.16	0.14817	0.15371	0.15973	0.1667	0.17518	0.18698	0.19564	-0.74	-0.99505	-1.05797			-0.74	-0.97758	--	--	--
0.155	0.14349	0.14892	0.15466	0.16136	0.16944	0.18098	0.18997	-0.745	-0.99972	-1.06228			-0.745	-0.98019	--	--	--
0.15	0.13885	0.14396	0.14954	0.15607	0.16375	0.17519	0.1845	-0.75	-1.00412	-1.0675			-0.75	-0.98284	--	--	--
0.145	0.134	0.13899	0.14435	0.15046	0.1581	0.16937	0.17879	-0.755	-1.00888	-1.07231			-0.755	-0.98518	--	--	--
0.14	0.1294	0.13395	0.13922	0.14534	0.15247	0.16341	0.17305	-0.76	-1.01314	-1.07699			-0.76	-0.98808	--	--	--
0.135	0.12476	0.12905	0.13402	0.13993	0.14669	0.15747	0.16692	-0.765	-1.01782	-1.08122			-0.765	-0.99039	--	--	--
0.13	0.12004	0.12423	0.1289	0.13468	0.14107	0.15153	0.16115	-0.77	-1.02274	-1.08567			-0.77	-0.99335	--	--	--
0.125	0.11538	0.11911	0.12371	0.12924	0.13542	0.14549	0.1551	-0.775	-1.02723	-1.09023			-0.775	-0.99638	--	--	--
0.12	0.1106	0.1143	0.11858	0.124	0.12973	0.13924	0.14897	-0.78	-1.03153	-1.09513			-0.78	-0.99914	--	--	--
0.115	0.10592	0.10939	0.11342	0.11866	0.12388	0.13348	0.14258	-0.785	-1.03607	-1.0996			-0.785	-1.00215	--	--	--
0.11	0.10118	0.10443	0.1082	0.11338	0.11841	0.12753	0.13662	-0.79	-1.04035	-1.10417			-0.79	-1.00514	--	--	--
0.105	0.09647	0.09942	0.10309	0.10802	0.11281	0.12149	0.1303	-0.795	-1.04469	-1.10871			-0.795	-1.00803	--	--	--
0.1	0.09162	0.09463	0.09801	0.10266	0.10716	0.11553	0.12409	-0.8	-1.04892	-1.11256			-0.8	-1.01103	--	--	--
0.095	0.08707	0.08966	0.09277	0.0974	0.10156	0.10953	0.11786	-0.805	-1.0537	-1.11784			-0.805	-1.0144	--	--	--
0.09	0.08231	0.08474	0.08775	0.0921	0.09598	0.10347	0.1115	-0.81	-1.05768	-1.12182			-0.81	-1.01713	--	--	--
0.085	0.07759	0.0798	0.08263	0.08677	0.09041	0.09743	0.10525	-0.815	-1.06216	-1.12605			-0.815	-1.02016	--	--	--
0.08	0.07289	0.07499	0.07754	0.08136	0.08474	0.09146	0.09887	-0.82	-1.06638	-1.13067			-0.82	-1.02309	--	--	--
0.075	0.06818	0.07012	0.07244	0.07622	0.07941	0.08537	0.09252	-0.825	-1.07072	-1.13489			-0.825	-1.02613	--	--	--
0.07	0.06347	0.06514	0.06737	0.0709	0.07389	0.0796	0.08612	-0.83	-1.0745	-1.13928			-0.83	-1.02923	--	--	--
0.065	0.05875	0.06034	0.06229	0.06567	0.0684	0.07361	0.0798	-0.835	-1.07875	-1.14304			-0.835	-1.03197	--	--	--
0.06	0.05404	0.05547	0.05722	0.06042	0.06287	0.06771	0.07325	-0.84	-1.08291	-1.14727			-0.84	-1.03545	--	--	--
0.055	0.04935	0.05067	0.05221	0.0552	0.05749	0.06184	0.06701	-0.845	-1.08688	-1.15158			-0.845	-1.03873	--	--	--
0.05	0.04468	0.04584	0.04718	0.05004	0.05206	0.05601	0.06071	-0.85	-1.09078	-1.15563			-0.85	-1.04171	--	--	--
0.045	0.04003	0.04108	0.04228	0.04474	0.04665	0.05012	0.05435	-0.855	-1.09491	-1.15987			-0.855	-1.04478	--	--	--
0.04	0.03539	0.03631	0.03737	0.03966	0.04134	0.04432	0.04806	-0.86	-1.09933	-1.16392			-0.86	-1.04803	--	--	--
0.035	0.03079	0.03161	0.03247	0.03451	0.03594	0.03861	0.0418	-0.865	-1.10354	-1.16812			-0.865	-1.0515	--	--	--
0.03	0.02626	0.02695	0.02769	0.02945	0.03072	0.03289	0.0357	-0.87	-1.1078	-1.17219			-0.87	-1.0545	--	--	--
0.025	0.02173	0.02235	0.02291	0.02438	0.02545	0.02723	0.02955	-0.875	-1.11193	-1.17626			-0.875	-1.05794	--	--	--
0.02	0.01724	0.01774	0.01821	0.01939	0.02021	0.02164	0.02345	-0.88	-1.11616	-1.18042			-0.88	-1.06123	--	--	--
0.015	0.01284	0.01322	0.01353	0.01442	0.01506	0.01614	0.01744	-0.885	-1.1206	-1.18389			-0.885	-1.06463	--	--	--
0.01	0.00845	0.00871	0.0089	0.00947	0.00995	0.01063	0.01147	-0.89	-1.12441	-1.18763			-0.89	-1.06801	--	--	--
0.005	0.00411	0.00423	0.00431	0.00459	0.00482	0.00513	0.00557	-0.895	-1.129	-1.19182			-0.895	-1.07204	--	--	--
0	-0.00024	-0.00025	-0.00028	-0.00028	-0.00026	-0.00029	-0.00032	-0.9	-1.1329	-1.19542			-0.9	-1.07576	--	--	--
-0.005	-0.00457	-0.0047	-0.00487	-0.00515	-0.00536	-0.00576	-0.00618	-0.905	-1.13698	-1.19942			-0.905	-1.08014	--	--	--
-0.01	-0.00891	-0.00917	-0.00944	-0.00998	-0.01042	-0.01117	-0.01203	-0.91	-1.14077	-1.20356			-0.91	-1.08376	--	--	--
-0.015	-0.01325	-0.01363	-0.01405	-0.01488	-0.01551	-0.01662	-0.0179	-0.915	-1.14479	-1.20686			-0.915	-1.08865	--	--	--
-0.02	-0.01763	-0.01811	-0.01869	-0.01978	-0.02061	-0.02213	-0.02376	-0.92	-1.14869	-1.2112			-0.92	-1.09371	--	--	--
-0.025	-0.022	-0.02259	-0.02337	-0.02466	-0.02579	-0.02757	-0.0297	-0.925	-1.15247	-1.21506			-0.925	-1.09806	--	--	--
-0.03	-0.0265	-0.02717	-0.02804	-0.02956	-0.03091	-0.03315	-0.03563	-0.93	-1.15647	-1.21913			-0.93	-1.1027	--	--	--
-0.035	-0.03091	-0.03166	-0.03277	-0.03451	-0.03609	-0.03872	-0.04158	-0.935	-1.1601	-1.22292			-0.935	-1.10723	--	--	--
-0.04	-0.03539	-0.03619	-0.03749	-0.03953	-0.04127	-0.04438	-0.04762	-0.94	-1.16404	-1.22668			-0.94	-1.1113	--	--	--
-0.045	-0.03986	-0.04075	-0.04225	-0.04443	-0.04643	-0.05004	-0.05365	-0.945	-1.1679	-1.23034			-0.945	-1.11508	--	--	--
-0.05	-0.04439	-0.04534	-0.04697	-0.04945	-0.05165	-0.05554	-0.05971	-0.95	-1.17147	-1.23436			-0.95	-1.11935	--	--	--
-0.055	-0.04889	-0.04994	-0.05176	-0.05447	-0.05682	-0.06131	-0.06565	-0.955	-1.17539	-1.23822			-0.955	-1.12433	--	--	--
-0.06	-0.05337	-0.05454	-0.05644	-0.05946	-0.06207	-0.06685	-0.07177	-0.96	-1.17923	-1.24232			-0.96	-1.12857	--	--	--
-0.065	-0.05787	-0.05908	-0.06127	-0.06445	-0.06734	-0.07265	-0.07771	-0.965	-1.18282	-1.24541			-0.965	-1.13287	--	--	--
-0.07	-0.06241	-0.06376	-0.06606	-0.06945	-0.07255	-0.07818	-0.0839	-0.97	-1.18661	-1.24897			-0.97	-1.13766	--	--	--
-0.075	-0.06686	-0.06833	-0.07078	-0.07437	-0.0778	-0.08395	-0.08985	-0.975	-1.19046	-1.25247			-0.975	--	--	--	--
-0.08	-0.07134	-0.07299	-0.07556	-0.0794	-0.08306	-0.08954	-0.09595	-0.98	-1.19402	-1.25611			-0.98	--	--	--	--
-0.085	-0.07584	-0.07754	-0.08039	-0.08435	-0.08822	-0.09523	-0.102	-0.985	-1.19767	-1.25997			-0.985	--	--	--	--
-0.09	-0.08032	-0.08225	-0.08518	-0.08925	-0.09343	-0.10087	-0.108	-0.99	-1.20143	-1.2633			-0.99	--	--	--	--
-0.095	-0.08483	-0.0868	-0.08986	-0.0944	-0.09871	-0.10646	-0.11408	-0.995	-1.20524	-1.26636			-0.995	--	--	--	--
-0.1	-0.08929	-0.09148	-0.0947	-0.09924	-0.10393	-0.11211	-0.12009	-1	-1.20877	-1.27044			-1	--	--	--	--
								-1.005	-1.21241	-1.27401
								-1.01	-1.21599	-1.27737
								-1.015	-1.21979	-1.28078
								-1.02	-1.22352	-1.28449
								-1.025	-1.22701	-1.28788
								-1.03	-1.23052	-1.29111
								-1.035	-1.23413	-1.29445
								-1.04	-1.23789	-1.29783
								-1.045	-1.24192	-1.30074
								-1.05	-1.24552	-1.30401
								-1.055	-1.24943	-1.30742
								-1.06	-1.25298	-1.31069
								-1.065	-1.25643	-1.31404
								-1.07	-1.25991	-1.31625
								-1.075	-1.26289	-1.31931
								-1.08	-1.26634	-1.32313
								-1.085	-1.27015	-1.32595
								-1.09	-1.27388	-1.32899
								-1.095	-1.27787	-1.33192
								-1.1	-1.28087	-1.33504
								-1.105	-1.28398	-1.33796
								-1.11	-1.28787	-1.34063
								-1.115	-1.291	-1.34365
								-1.12	-1.29454	-1.34603
								-1.125	-1.29786	-1.34883
								-1.13	-1.3007	-1.35131
								-1.135	-1.30408	-1.35391
								-1.14	-1.30711	-1.35663
								-1.145	-1.31033	-1.35901
								-1.15	-1.31321	-1.3614
								-1.155	-1.31665	-1.36387
								-1.16	-1.32009	-1.20787
								-1.165	-1.32334	-1.21231
								-1.17	-1.32665	-1.21628
								-1.175	-1.32982	-1.2204
								-1.18	-1.33319	-1.22417
								-1.185	-1.33629	-1.22835
								-1.19	-1.33975	-1.23282
								-1.195	-1.34281	-1.23673
								-1.2	-1.34595	-1.24065
								-1.205	-1.3488	-1.2447
								-1.21	-1.3516	-1.24884
								-1.215	-1.3542	-1.25349
								-1.22	-1.35765	-1.25752
								-1.225	-1.36068	-1.26153
								-1.23	-1.36349	-1.26518
								-1.235	-1.36638	-1.26954
								-1.24	-1.36981	-1.27343
								-1.245	-1.37305	-1.27768
								-1.25	-1.37615	-1.28131
								-1.255	-1.37891	-1.28529
								-1.26	-1.38148	-1.28917
								-1.265	-1.38464	-1.29374
								-1.27	-1.38745	-1.29718
								-1.275	-1.3902	-1.30091
								-1.28	-1.39302	-1.30448
								-1.285	-1.39595	-1.30815
								-1.29	-1.3988	-1.3103
								-1.295	-1.40131	-1.29823
								-1.3	-1.40463	-1.28111
								-1.305	-1.40709	-1.25839
								-1.31	-1.4097	-1.26091
								-1.315	-1.41261	-1.26359
								-1.32	-1.41527	-1.26656
								-1.325	-1.41756	-1.26939
								-1.33	-1.42054	-1.27254
								-1.335	-1.42305	-1.27565
								-1.34	-1.42526	-1.27858
								-1.345	-1.42833	-1.28171
								-1.35	-1.43042	-1.28473
								-1.355	-1.43317	-1.28785
								-1.36	-1.43525	-1.2912
								-1.365	-1.43767	-1.294
								-1.37	-1.44008	-1.29708
								-1.375	-1.44236	-1.30029
								-1.38	-1.44468	-1.30311
								-1.385	-1.37917	-1.30622
								-1.39	-1.32445	--
								-1.395	-1.30496	--
								-1.4	-1.27844	--
								-1.405	-1.2755	--
								-1.41	-1.27892	--
								-1.415	-1.28146	--
								-1.42	-1.28398	--
								-1.425	-1.2869	--
								-1.43	-1.28937	--
								-1.435	-1.29241	--
								-1.44	-1.29578	--
								-1.445	-1.2979	--
								-1.45	-1.30101	--
								-1.455	-1.30355	--
								-1.46	-1.30637	--
								-1.465	-1.30901	--
								-1.47	-1.31222	--
								-1.475	-1.31525	--
								-1.48	-1.31802	--
								-1.485	-1.3207	--
								-1.49	-1.32358	--
								-1.495	-1.32652	--
								-1.5	-1.32942	--

## Sheet: Figure 4c
Vg (V)	Peak current density (mA/μm2)		Vg (V)	Peak current density (mA/μm2)
	Room temperature, for positive Id	Room temperature, for negative Id		Low temperature, for positive Id	Low temperature, for negative Id
-60	0.56056	--	-60	0.70722	--
-57.5	0.59651	--	-57.5	0.72269	--
-55	0.63953	--	-55	0.75859	--
-52.5	0.6827	--	-52.5	0.80414	--
-50	0.73057	--	-50	0.85842	--
-47.5	0.78504	--	-47.5	0.92946	--
-45	0.85386	--	-45	--	--
-42.5	0.95024	--	-42.5	--	--
-40	--	--	-40	--	--
-37.5	--	--	-37.5	--	--
-35	--	--	-35	--	--
-32.5	--	--	-32.5	--	--
-30	--	--	-30	--	--
30	--	--	-27.5	--	--
32.5	--	--	-25	--	--
35	--	--	-22.5	--	--
37.5	--	--	-20	--	--
40	--	2.70152	20	--	--
42.5	--	2.49909	22.5	--	--
45	--	2.3189	25	--	--
47.5	--	2.16118	27.5	--	--
50	--	2.00844	30	--	3.60239
52.5	--	1.87022	32.5	--	3.51304
55	--	1.74102	35	--	3.40349
57.5	--	1.61269	37.5	--	--
60	--	1.49036	40	--	2.97613
			42.5	--	2.84671
			45	--	2.64677
			47.5	--	2.45707
			50	--	2.29763
			52.5	--	2.14512
			55	--	1.9998
			57.5	--	1.86524
			60	--	1.73592

## Sheet: Figure 4d,e
Vd (V)	Id (A)
	T = 9.6 K, Vg = -20 V	9.6 K, 20 V	19.4 K, -20 V	19.4 K, 20 V	30 K, -20 V	30 K, 20 V	50 K, -20 V	50 K, 20 V	150 K, -20 V	150 K, 20 V	200 K, -20 V	200 K, 20 V	250 K, -20 V	250 K, 20 V	300 K, -20 V	300 K, 20 V
-0.6	-2.1395e-06	-1.8214e-06	-2.144e-06	-1.8207e-06	-2.1482e-06	-1.8192e-06	-2.1351e-06	-1.8083e-06	-1.9223e-06	-1.6526e-06	-1.8886e-06	-1.622e-06	-1.7444e-06	-1.4974e-06	-1.6231e-06	-1.4076e-06
-0.595	-2.1257e-06	-1.7999e-06	-2.1287e-06	-1.7981e-06	-2.1331e-06	-1.7974e-06	-2.1217e-06	-1.787e-06	-1.9078e-06	-1.631e-06	-1.8751e-06	-1.603e-06	-1.7326e-06	-1.4807e-06	-1.6121e-06	-1.3916e-06
-0.59	-2.1091e-06	-1.7779e-06	-2.1135e-06	-1.7764e-06	-2.1178e-06	-1.7746e-06	-2.1054e-06	-1.7651e-06	-1.8954e-06	-1.6137e-06	-1.8617e-06	-1.5838e-06	-1.7208e-06	-1.4631e-06	-1.6013e-06	-1.376e-06
-0.585	-2.0955e-06	-1.7564e-06	-2.0985e-06	-1.7548e-06	-2.103e-06	-1.7542e-06	-2.0922e-06	-1.7443e-06	-1.8809e-06	-1.5925e-06	-1.8501e-06	-1.5652e-06	-1.7088e-06	-1.4465e-06	-1.5898e-06	-1.3603e-06
-0.58	-2.081e-06	-1.7352e-06	-2.0839e-06	-1.7336e-06	-2.0889e-06	-1.7329e-06	-2.0778e-06	-1.7236e-06	-1.8696e-06	-1.5754e-06	-1.8371e-06	-1.5471e-06	-1.6976e-06	-1.4281e-06	-1.5806e-06	-1.345e-06
-0.575	-2.0669e-06	-1.7128e-06	-2.0692e-06	-1.7123e-06	-2.0745e-06	-1.7118e-06	-2.0643e-06	-1.702e-06	-1.8565e-06	-1.5547e-06	-1.8257e-06	-1.5277e-06	-1.6867e-06	-1.413e-06	-1.5694e-06	-1.3294e-06
-0.57	-2.0532e-06	-1.6943e-06	-2.0556e-06	-1.6914e-06	-2.0611e-06	-1.6907e-06	-2.051e-06	-1.6804e-06	-1.8444e-06	-1.5373e-06	-1.8141e-06	-1.5099e-06	-1.6757e-06	-1.395e-06	-1.5593e-06	-1.3142e-06
-0.565	-2.0394e-06	-1.6712e-06	-2.0417e-06	-1.6704e-06	-2.0473e-06	-1.6699e-06	-2.0378e-06	-1.6612e-06	-1.8326e-06	-1.5179e-06	-1.8025e-06	-1.4919e-06	-1.6653e-06	-1.3803e-06	-1.5493e-06	-1.2996e-06
-0.56	-2.0275e-06	-1.6528e-06	-2.0285e-06	-1.6499e-06	-2.0346e-06	-1.6492e-06	-2.0253e-06	-1.6394e-06	-1.8217e-06	-1.5002e-06	-1.7916e-06	-1.4725e-06	-1.6547e-06	-1.3623e-06	-1.5399e-06	-1.2842e-06
-0.555	-2.0145e-06	-1.63e-06	-2.0159e-06	-1.6292e-06	-2.0226e-06	-1.6289e-06	-2.0132e-06	-1.62e-06	-1.8101e-06	-1.4811e-06	-1.7806e-06	-1.4562e-06	-1.6451e-06	-1.3477e-06	-1.5309e-06	-1.2695e-06
-0.55	-2.0027e-06	-1.6121e-06	-2.0054e-06	-1.6084e-06	-2.0107e-06	-1.6085e-06	-2.0012e-06	-1.599e-06	-1.7976e-06	-1.4638e-06	-1.7703e-06	-1.4366e-06	-1.6355e-06	-1.3302e-06	-1.5227e-06	-1.2548e-06
-0.545	-1.9909e-06	-1.5896e-06	-1.9929e-06	-1.5886e-06	-1.9992e-06	-1.5883e-06	-1.9903e-06	-1.5795e-06	-1.7879e-06	-1.4449e-06	-1.7609e-06	-1.42e-06	-1.6267e-06	-1.3149e-06	-1.5137e-06	-1.24e-06
-0.54	-1.9802e-06	-1.5713e-06	-1.9823e-06	-1.568e-06	-1.9893e-06	-1.5679e-06	-1.9798e-06	-1.5593e-06	-1.7779e-06	-1.4277e-06	-1.7512e-06	-1.4019e-06	-1.6184e-06	-1.2988e-06	-1.5049e-06	-1.2257e-06
-0.535	-1.9703e-06	-1.55e-06	-1.9719e-06	-1.548e-06	-1.9795e-06	-1.5487e-06	-1.9711e-06	-1.5394e-06	-1.7688e-06	-1.4096e-06	-1.7418e-06	-1.3849e-06	-1.6094e-06	-1.2834e-06	-1.497e-06	-1.2113e-06
-0.53	-1.9618e-06	-1.5312e-06	-1.9628e-06	-1.5284e-06	-1.9704e-06	-1.5278e-06	-1.9616e-06	-1.52e-06	-1.7598e-06	-1.3925e-06	-1.7346e-06	-1.3673e-06	-1.6021e-06	-1.2673e-06	-1.4899e-06	-1.1989e-06
-0.525	-1.9533e-06	-1.5103e-06	-1.9544e-06	-1.5084e-06	-1.9624e-06	-1.5092e-06	-1.954e-06	-1.5012e-06	-1.7517e-06	-1.3749e-06	-1.7256e-06	-1.3505e-06	-1.5946e-06	-1.2526e-06	-1.4829e-06	-1.1825e-06
-0.52	-1.9442e-06	-1.4916e-06	-1.9465e-06	-1.4887e-06	-1.9553e-06	-1.4888e-06	-1.9468e-06	-1.48e-06	-1.7446e-06	-1.3576e-06	-1.7204e-06	-1.3332e-06	-1.5878e-06	-1.237e-06	-1.4767e-06	-1.1708e-06
-0.515	-1.9388e-06	-1.4714e-06	-1.9407e-06	-1.4695e-06	-1.9499e-06	-1.4704e-06	-1.9412e-06	-1.4628e-06	-1.7377e-06	-1.341e-06	-1.713e-06	-1.3168e-06	-1.5819e-06	-1.2223e-06	-1.47e-06	-1.1547e-06
-0.51	-1.9333e-06	-1.4526e-06	-1.9345e-06	-1.45e-06	-1.9448e-06	-1.45e-06	-1.9367e-06	-1.4422e-06	-1.7325e-06	-1.3233e-06	-1.7075e-06	-1.3001e-06	-1.5764e-06	-1.2073e-06	-1.4646e-06	-1.1433e-06
-0.505	-1.9295e-06	-1.4333e-06	-1.931e-06	-1.4308e-06	-1.9409e-06	-1.4321e-06	-1.9329e-06	-1.425e-06	-1.7267e-06	-1.3077e-06	-1.7027e-06	-1.2838e-06	-1.5719e-06	-1.1926e-06	-1.4593e-06	-1.1279e-06
-0.5	-1.9269e-06	-1.4147e-06	-1.9275e-06	-1.4123e-06	-1.9386e-06	-1.4131e-06	-1.9308e-06	-1.405e-06	-1.7234e-06	-1.2902e-06	-1.6988e-06	-1.2678e-06	-1.568e-06	-1.1766e-06	-1.4543e-06	-1.1164e-06
-0.495	-1.9255e-06	-1.3963e-06	-1.9263e-06	-1.3934e-06	-1.9384e-06	-1.3942e-06	-1.9303e-06	-1.3881e-06	-1.7202e-06	-1.2734e-06	-1.6961e-06	-1.2516e-06	-1.5654e-06	-1.1649e-06	-1.452e-06	-1.1017e-06
-0.49	-1.9256e-06	-1.3782e-06	-1.9261e-06	-1.3758e-06	-1.9387e-06	-1.3765e-06	-1.9312e-06	-1.3685e-06	-1.719e-06	-1.2595e-06	-1.6945e-06	-1.2364e-06	-1.5629e-06	-1.1479e-06	-1.4476e-06	-1.0908e-06
-0.485	-1.9269e-06	-1.3602e-06	-1.9281e-06	-1.3569e-06	-1.9409e-06	-1.3582e-06	-1.9339e-06	-1.3523e-06	-1.7185e-06	-1.2422e-06	-1.6942e-06	-1.2207e-06	-1.5627e-06	-1.1365e-06	-1.4476e-06	-1.0762e-06
-0.48	-1.931e-06	-1.3425e-06	-1.9303e-06	-1.3403e-06	-1.9438e-06	-1.3409e-06	-1.9373e-06	-1.334e-06	-1.7195e-06	-1.2282e-06	-1.6946e-06	-1.2055e-06	-1.5619e-06	-1.1204e-06	-1.4453e-06	-1.0653e-06
-0.475	-1.9348e-06	-1.3254e-06	-1.9356e-06	-1.3234e-06	-1.9513e-06	-1.3232e-06	-1.9437e-06	-1.317e-06	-1.7214e-06	-1.2111e-06	-1.6964e-06	-1.1904e-06	-1.5648e-06	-1.1089e-06	-1.4461e-06	-1.051e-06
-0.47	-1.9418e-06	-1.3081e-06	-1.9411e-06	-1.3046e-06	-1.9561e-06	-1.3065e-06	-1.9504e-06	-1.3001e-06	-1.7251e-06	-1.1973e-06	-1.6987e-06	-1.1742e-06	-1.5659e-06	-1.094e-06	-1.4459e-06	-1.0404e-06
-0.465	-1.9496e-06	-1.2916e-06	-1.9496e-06	-1.2896e-06	-1.9667e-06	-1.2895e-06	-1.9597e-06	-1.2834e-06	-1.7297e-06	-1.1821e-06	-1.7031e-06	-1.1619e-06	-1.5712e-06	-1.0817e-06	-1.4477e-06	-1.0269e-06
-0.46	-1.9592e-06	-1.2753e-06	-1.958e-06	-1.2715e-06	-1.9744e-06	-1.2732e-06	-1.9693e-06	-1.2672e-06	-1.7361e-06	-1.1677e-06	-1.7085e-06	-1.1456e-06	-1.5744e-06	-1.0683e-06	-1.45e-06	-1.0158e-06
-0.455	-1.9699e-06	-1.2597e-06	-1.9688e-06	-1.2568e-06	-1.987e-06	-1.256e-06	-1.9808e-06	-1.2511e-06	-1.7445e-06	-1.1533e-06	-1.715e-06	-1.1334e-06	-1.5821e-06	-1.0554e-06	-1.4543e-06	-1.0038e-06
-0.45	-1.9814e-06	-1.2437e-06	-1.9794e-06	-1.2393e-06	-1.997e-06	-1.2418e-06	-1.9924e-06	-1.2354e-06	-1.7528e-06	-1.1391e-06	-1.7222e-06	-1.1184e-06	-1.5878e-06	-1.0425e-06	-1.4587e-06	-9.928e-07
-0.445	-1.9928e-06	-1.2281e-06	-1.991e-06	-1.2256e-06	-2.0106e-06	-1.2249e-06	-2.0048e-06	-1.2203e-06	-1.7619e-06	-1.1253e-06	-1.7305e-06	-1.1048e-06	-1.5968e-06	-1.0303e-06	-1.465e-06	-9.823e-07
-0.44	-2.0045e-06	-1.2131e-06	-2.0024e-06	-1.2091e-06	-2.0212e-06	-1.2114e-06	-2.0168e-06	-1.2049e-06	-1.7719e-06	-1.1119e-06	-1.7391e-06	-1.0914e-06	-1.6066e-06	-1.0177e-06	-1.4719e-06	-9.704e-07
-0.435	-2.0159e-06	-1.1982e-06	-2.0131e-06	-1.1947e-06	-2.0337e-06	-1.1946e-06	-2.0288e-06	-1.1902e-06	-1.7823e-06	-1.0984e-06	-1.7479e-06	-1.078e-06	-1.6162e-06	-1.0058e-06	-1.4793e-06	-9.59e-07
-0.43	-2.0263e-06	-1.1835e-06	-2.0242e-06	-1.1793e-06	-2.0439e-06	-1.1816e-06	-2.0395e-06	-1.1754e-06	-1.792e-06	-1.0855e-06	-1.7562e-06	-1.0654e-06	-1.6263e-06	-9.941e-07	-1.488e-06	-9.481e-07
-0.425	-2.0366e-06	-1.1695e-06	-2.0336e-06	-1.1655e-06	-2.0545e-06	-1.1663e-06	-2.0502e-06	-1.1613e-06	-1.8022e-06	-1.0723e-06	-1.765e-06	-1.0526e-06	-1.6373e-06	-9.823e-07	-1.4982e-06	-9.375e-07
-0.42	-2.0456e-06	-1.1553e-06	-2.0431e-06	-1.151e-06	-2.0631e-06	-1.1528e-06	-2.0593e-06	-1.1474e-06	-1.8113e-06	-1.0601e-06	-1.7733e-06	-1.0402e-06	-1.6476e-06	-9.71e-07	-1.5061e-06	-9.274e-07
-0.415	-2.0545e-06	-1.142e-06	-2.0507e-06	-1.1378e-06	-2.0721e-06	-1.1386e-06	-2.0676e-06	-1.134e-06	-1.8203e-06	-1.0478e-06	-1.7811e-06	-1.028e-06	-1.6583e-06	-9.613e-07	-1.5174e-06	-9.168e-07
-0.41	-2.062e-06	-1.1281e-06	-2.0581e-06	-1.1243e-06	-2.0796e-06	-1.1256e-06	-2.0759e-06	-1.1204e-06	-1.8287e-06	-1.0356e-06	-1.7881e-06	-1.016e-06	-1.6679e-06	-9.474e-07	-1.5269e-06	-9.071e-07
-0.405	-2.0694e-06	-1.1161e-06	-2.0653e-06	-1.1112e-06	-2.0869e-06	-1.1124e-06	-2.0836e-06	-1.1076e-06	-1.8355e-06	-1.0241e-06	-1.7961e-06	-1.0046e-06	-1.6776e-06	-9.393e-07	-1.5367e-06	-8.97e-07
-0.4	-2.0766e-06	-1.1038e-06	-2.0715e-06	-1.0987e-06	-2.0945e-06	-1.0999e-06	-2.0911e-06	-1.0948e-06	-1.8425e-06	-1.0125e-06	-1.804e-06	-9.927e-07	-1.6857e-06	-9.264e-07	-1.547e-06	-8.865e-07
-0.395	-2.0847e-06	-1.0894e-06	-2.0787e-06	-1.0859e-06	-2.1031e-06	-1.0872e-06	-2.0995e-06	-1.0823e-06	-1.8484e-06	-1.0004e-06	-1.8087e-06	-9.823e-07	-1.6942e-06	-9.177e-07	-1.5563e-06	-8.783e-07
-0.39	-2.0937e-06	-1.0793e-06	-2.0883e-06	-1.074e-06	-2.1129e-06	-1.0756e-06	-2.1097e-06	-1.0705e-06	-1.8534e-06	-9.901e-07	-1.8173e-06	-9.707e-07	-1.702e-06	-9.059e-07	-1.5661e-06	-8.678e-07
-0.385	-2.104e-06	-1.0666e-06	-2.0959e-06	-1.062e-06	-2.1246e-06	-1.0634e-06	-2.1217e-06	-1.0583e-06	-1.8605e-06	-9.809e-07	-1.8245e-06	-9.606e-07	-1.7105e-06	-8.974e-07	-1.5768e-06	-8.594e-07
-0.38	-2.1202e-06	-1.0558e-06	-2.1112e-06	-1.0508e-06	-2.139e-06	-1.052e-06	-2.1377e-06	-1.0478e-06	-1.8668e-06	-9.689e-07	-1.8359e-06	-9.511e-07	-1.7171e-06	-8.861e-07	-1.5835e-06	-8.497e-07
-0.375	-2.1372e-06	-1.0442e-06	-2.1253e-06	-1.0392e-06	-2.1595e-06	-1.0419e-06	-2.1576e-06	-1.0357e-06	-1.8769e-06	-9.609e-07	-1.8471e-06	-9.395e-07	-1.7275e-06	-8.782e-07	-1.5952e-06	-8.415e-07
-0.37	-2.161e-06	-1.034e-06	-2.1475e-06	-1.0287e-06	-2.1842e-06	-1.0309e-06	-2.1834e-06	-1.026e-06	-1.8884e-06	-9.494e-07	-1.8622e-06	-9.315e-07	-1.7382e-06	-8.675e-07	-1.6036e-06	-8.326e-07
-0.365	-2.189e-06	-1.0232e-06	-2.1741e-06	-1.0179e-06	-2.2148e-06	-1.0187e-06	-2.2137e-06	-1.0145e-06	-1.9052e-06	-9.413e-07	-1.8802e-06	-9.211e-07	-1.7512e-06	-8.597e-07	-1.6157e-06	-8.24e-07
-0.36	-2.2249e-06	-1.0136e-06	-2.2074e-06	-1.0078e-06	-2.2532e-06	-1.0101e-06	-2.2532e-06	-1.0054e-06	-1.9257e-06	-9.315e-07	-1.9031e-06	-9.123e-07	-1.7673e-06	-8.5e-07	-1.6284e-06	-8.157e-07
-0.355	-2.27e-06	-1.004e-06	-2.2491e-06	-9.975e-07	-2.3005e-06	-9.994e-07	-2.3015e-06	-9.965e-07	-1.9514e-06	-9.229e-07	-1.9301e-06	-9.034e-07	-1.787e-06	-8.416e-07	-1.6444e-06	-8.074e-07
-0.35	-2.3247e-06	-9.947e-07	-2.2987e-06	-9.888e-07	-2.3571e-06	-9.907e-07	-2.3594e-06	-9.854e-07	-1.9839e-06	-9.146e-07	-1.9645e-06	-8.954e-07	-1.8114e-06	-8.33e-07	-1.6626e-06	-7.994e-07
-0.345	-2.3906e-06	-9.858e-07	-2.3594e-06	-9.795e-07	-2.4268e-06	-9.811e-07	-2.4293e-06	-9.779e-07	-2.0232e-06	-9.067e-07	-2.002e-06	-8.866e-07	-1.8403e-06	-8.251e-07	-1.6839e-06	-7.909e-07
-0.34	-2.471e-06	-9.775e-07	-2.433e-06	-9.717e-07	-2.5093e-06	-9.733e-07	-2.5128e-06	-9.68e-07	-2.0721e-06	-8.986e-07	-2.052e-06	-8.791e-07	-1.8753e-06	-8.168e-07	-1.7095e-06	-7.834e-07
-0.335	-2.5643e-06	-9.704e-07	-2.5203e-06	-9.627e-07	-2.6073e-06	-9.648e-07	-2.6134e-06	-9.617e-07	-2.1294e-06	-8.912e-07	-2.1079e-06	-8.713e-07	-1.9174e-06	-8.092e-07	-1.741e-06	-7.751e-07
-0.33	-2.6796e-06	-9.622e-07	-2.6246e-06	-9.561e-07	-2.7263e-06	-9.572e-07	-2.7321e-06	-9.528e-07	-2.1984e-06	-8.839e-07	-2.1762e-06	-8.645e-07	-1.9673e-06	-8.014e-07	-1.7771e-06	-7.674e-07
-0.325	-2.8144e-06	-9.562e-07	-2.7485e-06	-9.479e-07	-2.8661e-06	-9.503e-07	-2.8739e-06	-9.464e-07	-2.2792e-06	-8.772e-07	-2.2561e-06	-8.574e-07	-2.0259e-06	-7.938e-07	-1.8201e-06	-7.594e-07
-0.32	-2.9749e-06	-9.485e-07	-2.8968e-06	-9.424e-07	-3.0321e-06	-9.433e-07	-3.0417e-06	-9.393e-07	-2.376e-06	-8.707e-07	-2.3514e-06	-8.507e-07	-2.0957e-06	-7.865e-07	-1.8706e-06	-7.519e-07
-0.315	-3.1669e-06	-9.436e-07	-3.0682e-06	-9.352e-07	-3.2307e-06	-9.37e-07	-3.2419e-06	-9.334e-07	-2.4897e-06	-8.639e-07	-2.4643e-06	-8.443e-07	-2.1772e-06	-7.791e-07	-1.9301e-06	-7.433e-07
-0.31	-3.3946e-06	-9.367e-07	-3.2774e-06	-9.3e-07	-3.4681e-06	-9.308e-07	-3.4812e-06	-9.273e-07	-2.6239e-06	-8.581e-07	-2.598e-06	-8.378e-07	-2.2729e-06	-7.715e-07	-1.9993e-06	-7.344e-07
-0.305	-3.668e-06	-9.309e-07	-3.5229e-06	-9.234e-07	-3.751e-06	-9.26e-07	-3.7689e-06	-9.223e-07	-2.7826e-06	-8.519e-07	-2.7556e-06	-8.301e-07	-2.3871e-06	-7.641e-07	-2.0805e-06	-7.282e-07
-0.3	-3.9947e-06	-9.275e-07	-3.8219e-06	-9.195e-07	-4.0908e-06	-9.204e-07	-4.1106e-06	-9.168e-07	-2.9713e-06	-8.463e-07	-2.9446e-06	-8.264e-07	-2.5204e-06	-7.55e-07	-2.1759e-06	-7.18e-07
-0.295	-4.3853e-06	-9.222e-07	-4.1753e-06	-9.14e-07	-4.5012e-06	-9.168e-07	-4.5274e-06	-9.127e-07	-3.1948e-06	-8.398e-07	-3.1683e-06	-8.177e-07	-2.6789e-06	-7.503e-07	-2.2867e-06	-7.11e-07
-0.29	-4.8576e-06	-9.183e-07	-4.6033e-06	-9.108e-07	-4.9894e-06	-9.115e-07	-5.0205e-06	-9.081e-07	-3.4607e-06	-8.342e-07	-3.4375e-06	-8.134e-07	-2.8653e-06	-7.399e-07	-2.4184e-06	-7.005e-07
-0.285	-5.4179e-06	-9.146e-07	-5.1134e-06	-9.072e-07	-5.5711e-06	-9.089e-07	-5.6141e-06	-9.043e-07	-3.776e-06	-8.265e-07	-3.7593e-06	-8.046e-07	-3.0879e-06	-7.333e-07	-2.5741e-06	-6.926e-07
-0.28	-6.0691e-06	-9.12e-07	-5.7153e-06	-9.025e-07	-6.2509e-06	-9.043e-07	-6.3036e-06	-9.003e-07	-4.1541e-06	-8.206e-07	-4.1458e-06	-7.991e-07	-3.3541e-06	-7.24e-07	-2.7572e-06	-6.821e-07
-0.275	-6.823e-06	-9.08e-07	-6.4125e-06	-9.008e-07	-7.0298e-06	-9.017e-07	-7.0971e-06	-8.961e-07	-4.6001e-06	-8.115e-07	-4.6103e-06	-7.897e-07	-3.6726e-06	-7.145e-07	-2.9749e-06	-6.725e-07
-0.27	-7.6787e-06	-9.033e-07	-7.2004e-06	-8.954e-07	-7.9169e-06	-8.968e-07	-8e-06	-8.915e-07	-5.1235e-06	-8.042e-07	-5.162e-06	-7.827e-07	-4.0553e-06	-7.067e-07	-3.2352e-06	-6.615e-07
-0.265	-8.6456e-06	-8.969e-07	-8.0864e-06	-8.917e-07	-9.027e-06	-8.914e-07	-9.2497e-06	-8.862e-07	-5.7259e-06	-7.934e-07	-5.8004e-06	-7.715e-07	-4.5129e-06	-6.949e-07	-3.5441e-06	-6.508e-07
-0.26	-9.998e-06	-8.898e-07	-9.1731e-06	-8.835e-07	-1.0248e-05	-8.852e-07	-1.0421e-05	-8.784e-07	-6.4063e-06	-7.819e-07	-6.5307e-06	-7.628e-07	-5.0682e-06	-6.855e-07	-3.9132e-06	-6.391e-07
-0.255	-1.08981e-05	-8.811e-07	-1.03249e-05	-8.776e-07	-1.12075e-05	-8.772e-07	-1.13681e-05	-8.707e-07	-7.1673e-06	-7.707e-07	-7.3393e-06	-7.492e-07	-5.6852e-06	-6.721e-07	-4.3478e-06	-6.279e-07
-0.25	-1.21501e-05	-8.713e-07	-1.13443e-05	-8.665e-07	-1.24885e-05	-8.678e-07	-1.26846e-05	-8.609e-07	-8.0081e-06	-7.551e-07	-8.2114e-06	-7.376e-07	-6.3968e-06	-6.61e-07	-4.8528e-06	-6.152e-07
-0.245	-1.34508e-05	-8.595e-07	-1.25893e-05	-8.574e-07	-1.38109e-05	-8.57e-07	-1.4022e-05	-8.487e-07	-8.9233e-06	-7.413e-07	-9.1203e-06	-7.218e-07	-7.1803e-06	-6.478e-07	-5.4263e-06	-6.028e-07
-0.24	-1.47638e-05	-8.447e-07	-1.38634e-05	-8.431e-07	-1.51353e-05	-8.432e-07	-1.53349e-05	-8.349e-07	-9.8994e-06	-7.23e-07	-1.00213e-05	-7.067e-07	-8.001e-06	-6.341e-07	-6.0535e-06	-5.893e-07
-0.235	-1.60569e-05	-8.252e-07	-1.5133e-05	-8.279e-07	-1.64245e-05	-8.267e-07	-1.66461e-05	-8.172e-07	-1.08834e-05	-7.052e-07	-1.08662e-05	-6.89e-07	-8.8194e-06	-6.197e-07	-6.7159e-06	-5.77e-07
-0.23	-1.72904e-05	-8.06e-07	-1.63817e-05	-8.077e-07	-1.76409e-05	-8.067e-07	-1.78459e-05	-7.975e-07	-1.18412e-05	-6.85e-07	-1.1651e-05	-6.709e-07	-9.5886e-06	-6.048e-07	-7.3883e-06	-5.628e-07
-0.225	-1.8354e-05	-7.778e-07	-1.75772e-05	-7.846e-07	-1.86698e-05	-7.83e-07	-1.8827e-05	-7.731e-07	-1.27295e-05	-6.635e-07	-1.23673e-05	-6.529e-07	-1.02882e-05	-5.894e-07	-8.0392e-06	-5.486e-07
-0.22	-1.90445e-05	-7.501e-07	-1.8626e-05	-7.562e-07	-1.93172e-05	-7.548e-07	-1.93586e-05	-7.462e-07	-1.35427e-05	-6.412e-07	-1.30219e-05	-6.318e-07	-1.09078e-05	-5.739e-07	-8.6479e-06	-5.35e-07
-0.215	-1.92499e-05	-7.145e-07	-1.93147e-05	-7.251e-07	-1.94968e-05	-7.239e-07	-1.94097e-05	-7.158e-07	-1.42907e-05	-6.182e-07	-1.36124e-05	-6.111e-07	-1.14501e-05	-5.576e-07	-9.1862e-06	-5.208e-07
-0.21	-1.90654e-05	-6.796e-07	-1.9518e-05	-6.895e-07	-1.93188e-05	-6.886e-07	-1.91224e-05	-6.827e-07	-1.49693e-05	-5.946e-07	-1.41269e-05	-5.891e-07	-1.19261e-05	-5.414e-07	-9.65e-06	-5.074e-07
-0.205	-1.86295e-05	-6.397e-07	-1.93545e-05	-6.526e-07	-1.88819e-05	-6.531e-07	-1.86267e-05	-6.481e-07	-1.55441e-05	-5.707e-07	-1.45432e-05	-5.679e-07	-1.23384e-05	-5.256e-07	-1.00392e-05	-4.934e-07
-0.2	-1.80681e-05	-6.028e-07	-1.89879e-05	-6.136e-07	-1.83166e-05	-6.148e-07	-1.80246e-05	-6.127e-07	-1.59296e-05	-5.477e-07	-1.48062e-05	-5.462e-07	-1.2665e-05	-5.093e-07	-1.03514e-05	-4.803e-07
-0.195	-1.7438e-05	-5.633e-07	-1.85175e-05	-5.755e-07	-1.76868e-05	-5.79e-07	-1.73786e-05	-5.783e-07	-1.60616e-05	-5.243e-07	-1.4878e-05	-5.254e-07	-1.28965e-05	-4.946e-07	-1.05923e-05	-4.675e-07
-0.19	-1.67996e-05	-5.302e-07	-1.80128e-05	-5.397e-07	-1.70602e-05	-5.439e-07	-1.67322e-05	-5.455e-07	-1.59627e-05	-5.04e-07	-1.47763e-05	-5.055e-07	-1.30029e-05	-4.792e-07	-1.07532e-05	-4.556e-07
-0.185	-1.61824e-05	-4.967e-07	-1.75271e-05	-5.073e-07	-1.64699e-05	-5.128e-07	-1.61308e-05	-5.163e-07	-1.57224e-05	-4.829e-07	-1.45529e-05	-4.862e-07	-1.29708e-05	-4.659e-07	-1.08318e-05	-4.441e-07
-0.18	-1.56218e-05	-4.725e-07	-1.70869e-05	-4.791e-07	-1.59476e-05	-4.858e-07	-1.55877e-05	-4.898e-07	-1.53983e-05	-4.645e-07	-1.42535e-05	-4.688e-07	-1.2792e-05	-4.523e-07	-1.08023e-05	-4.329e-07
-0.175	-1.51306e-05	-4.485e-07	-1.6712e-05	-4.561e-07	-1.5495e-05	-4.632e-07	-1.51139e-05	-4.683e-07	-1.50396e-05	-4.5e-07	-1.39166e-05	-4.526e-07	-1.25943e-05	-4.414e-07	-1.06813e-05	-4.234e-07
-0.17	-1.47167e-05	-4.335e-07	-1.63881e-05	-4.369e-07	-1.51116e-05	-4.442e-07	-1.47e-05	-4.494e-07	-1.4651e-05	-4.343e-07	-1.35542e-05	-4.385e-07	-1.22801e-05	-4.307e-07	-1.04775e-05	-4.138e-07
-0.165	-1.43614e-05	-4.181e-07	-1.61001e-05	-4.219e-07	-1.47772e-05	-4.292e-07	-1.43297e-05	-4.348e-07	-1.42466e-05	-4.236e-07	-1.31754e-05	-4.261e-07	-1.19331e-05	-4.202e-07	-1.01986e-05	-4.061e-07
-0.16	-1.40525e-05	-4.087e-07	-1.58121e-05	-4.098e-07	-1.44666e-05	-4.174e-07	-1.39855e-05	-4.214e-07	-1.38283e-05	-4.118e-07	-1.27823e-05	-4.145e-07	-1.15391e-05	-4.131e-07	-9.8779e-06	-3.982e-07
-0.155	-1.37528e-05	-3.977e-07	-1.54984e-05	-3.985e-07	-1.41543e-05	-4.059e-07	-1.36352e-05	-4.117e-07	-1.33964e-05	-4.026e-07	-1.23702e-05	-4.044e-07	-1.10845e-05	-4.031e-07	-9.5182e-06	-3.908e-07
-0.15	-1.34392e-05	-3.913e-07	-1.51363e-05	-3.903e-07	-1.38047e-05	-3.974e-07	-1.32605e-05	-4.016e-07	-1.2944e-05	-3.933e-07	-1.19352e-05	-3.922e-07	-1.06816e-05	-3.966e-07	-9.1319e-06	-3.847e-07
-0.145	-1.30738e-05	-3.84e-07	-1.47066e-05	-3.832e-07	-1.33933e-05	-3.894e-07	-1.28266e-05	-3.932e-07	-1.24674e-05	-3.856e-07	-1.14779e-05	-3.84e-07	-1.02106e-05	-3.875e-07	-8.7292e-06	-3.754e-07
-0.14	-1.2631e-05	-3.784e-07	-1.41985e-05	-3.766e-07	-1.28971e-05	-3.831e-07	-1.23275e-05	-3.874e-07	-1.19587e-05	-3.768e-07	-1.09862e-05	-3.721e-07	-9.6513e-06	-3.797e-07	-8.3184e-06	-3.688e-07
-0.135	-1.20963e-05	-3.718e-07	-1.36082e-05	-3.703e-07	-1.23138e-05	-3.751e-07	-1.17472e-05	-3.776e-07	-1.14138e-05	-3.683e-07	-1.0464e-05	-3.623e-07	-9.2476e-06	-3.695e-07	-7.881e-06	-3.574e-07
-0.13	-1.14789e-05	-3.632e-07	-1.29198e-05	-3.613e-07	-1.16482e-05	-3.662e-07	-1.10994e-05	-3.685e-07	-1.08205e-05	-3.572e-07	-9.9031e-06	-3.502e-07	-8.687e-06	-3.584e-07	-7.434e-06	-3.476e-07
-0.125	-1.07857e-05	-3.513e-07	-1.21466e-05	-3.501e-07	-1.09118e-05	-3.538e-07	-1.03906e-05	-3.551e-07	-1.01771e-05	-3.447e-07	-9.3045e-06	-3.366e-07	-8.2151e-06	-3.447e-07	-6.9702e-06	-3.341e-07
-0.12	-1.00412e-05	-3.361e-07	-1.1296e-05	-3.351e-07	-1.01243e-05	-3.387e-07	-9.6356e-06	-3.4e-07	-9.4794e-06	-3.284e-07	-8.6763e-06	-3.206e-07	-7.6489e-06	-3.287e-07	-6.4934e-06	-3.203e-07
-0.115	-9.2563e-06	-3.187e-07	-1.04005e-05	-3.172e-07	-9.3084e-06	-3.202e-07	-8.8548e-06	-3.209e-07	-8.7394e-06	-3.09e-07	-8.0199e-06	-3.033e-07	-7.0875e-06	-3.108e-07	-6.0064e-06	-3.046e-07
-0.11	-8.4493e-06	-2.989e-07	-9.4774e-06	-2.976e-07	-8.4761e-06	-3.003e-07	-8.0618e-06	-3.013e-07	-7.9783e-06	-2.893e-07	-7.3472e-06	-2.846e-07	-6.4918e-06	-2.924e-07	-5.5194e-06	-2.883e-07
-0.105	-7.6371e-06	-2.787e-07	-8.5542e-06	-2.78e-07	-7.6482e-06	-2.799e-07	-7.2714e-06	-2.803e-07	-7.2186e-06	-2.686e-07	-6.6686e-06	-2.665e-07	-5.9144e-06	-2.731e-07	-5.0369e-06	-2.714e-07
-0.1	-6.8381e-06	-2.585e-07	-7.6472e-06	-2.578e-07	-6.8373e-06	-2.599e-07	-6.5002e-06	-2.607e-07	-6.4781e-06	-2.491e-07	-5.9968e-06	-2.489e-07	-5.3344e-06	-2.547e-07	-4.5594e-06	-2.551e-07
-0.095	-6.0681e-06	-2.406e-07	-6.7707e-06	-2.387e-07	-6.0575e-06	-2.406e-07	-5.7626e-06	-2.398e-07	-5.7698e-06	-2.297e-07	-5.3524e-06	-2.313e-07	-4.7781e-06	-2.366e-07	-4.094e-06	-2.392e-07
-0.09	-5.3453e-06	-2.217e-07	-5.9417e-06	-2.215e-07	-5.335e-06	-2.232e-07	-5.0736e-06	-2.243e-07	-5.096e-06	-2.123e-07	-4.7378e-06	-2.147e-07	-4.2475e-06	-2.193e-07	-3.6442e-06	-2.239e-07
-0.085	-4.6733e-06	-2.058e-07	-5.1774e-06	-2.043e-07	-4.6561e-06	-2.064e-07	-4.4314e-06	-2.054e-07	-4.4669e-06	-1.958e-07	-4.1627e-06	-1.985e-07	-3.7107e-06	-2.033e-07	-3.2133e-06	-2.097e-07
-0.08	-4.0506e-06	-1.906e-07	-4.4791e-06	-1.889e-07	-4.0331e-06	-1.91e-07	-3.8348e-06	-1.927e-07	-3.8851e-06	-1.811e-07	-3.6228e-06	-1.834e-07	-3.2502e-06	-1.883e-07	-2.7999e-06	-1.958e-07
-0.075	-3.4621e-06	-1.746e-07	-3.8445e-06	-1.74e-07	-3.4498e-06	-1.77e-07	-3.2691e-06	-1.763e-07	-3.3535e-06	-1.672e-07	-3.1118e-06	-1.696e-07	-2.7849e-06	-1.76e-07	-2.4129e-06	-1.835e-07
-0.07	-2.9098e-06	-1.634e-07	-3.2547e-06	-1.61e-07	-2.9003e-06	-1.64e-07	-2.7372e-06	-1.665e-07	-2.8615e-06	-1.562e-07	-2.6323e-06	-1.568e-07	-2.3624e-06	-1.63e-07	-2.0527e-06	-1.714e-07
-0.065	-2.3931e-06	-1.499e-07	-2.7049e-06	-1.493e-07	-2.3872e-06	-1.529e-07	-2.2434e-06	-1.525e-07	-2.4012e-06	-1.442e-07	-2.1828e-06	-1.452e-07	-1.9683e-06	-1.502e-07	-1.7231e-06	-1.604e-07
-0.06	-1.929e-06	-1.409e-07	-2.1911e-06	-1.385e-07	-1.9177e-06	-1.419e-07	-1.801e-06	-1.445e-07	-1.97e-06	-1.35e-07	-1.7765e-06	-1.347e-07	-1.6131e-06	-1.406e-07	-1.4253e-06	-1.5e-07
-0.055	-1.5253e-06	-1.29e-07	-1.7339e-06	-1.287e-07	-1.5175e-06	-1.314e-07	-1.4273e-06	-1.324e-07	-1.5799e-06	-1.262e-07	-1.4184e-06	-1.252e-07	-1.2985e-06	-1.308e-07	-1.1623e-06	-1.402e-07
-0.05	-1.1913e-06	-1.205e-07	-1.3456e-06	-1.187e-07	-1.1872e-06	-1.221e-07	-1.118e-06	-1.24e-07	-1.2414e-06	-1.166e-07	-1.1168e-06	-1.154e-07	-1.0291e-06	-1.223e-07	-9.342e-07	-1.308e-07
-0.045	-9.146e-07	-1.1e-07	-1.0363e-06	-1.097e-07	-9.11e-07	-1.126e-07	-8.563e-07	-1.133e-07	-9.595e-07	-1.066e-07	-8.624e-07	-1.086e-07	-8.016e-07	-1.134e-07	-7.372e-07	-1.217e-07
-0.04	-6.784e-07	-1.026e-07	-7.787e-07	-1.007e-07	-6.743e-07	-1.036e-07	-6.34e-07	-1.06e-07	-7.28e-07	-9.99e-08	-6.478e-07	-9.88e-08	-6.102e-07	-1.048e-07	-5.727e-07	-1.121e-07
-0.035	-4.812e-07	-9.22e-08	-5.596e-07	-9.18e-08	-4.807e-07	-9.52e-08	-4.478e-07	-9.61e-08	-5.338e-07	-8.97e-08	-4.699e-07	-9.14e-08	-4.534e-07	-9.61e-08	-4.369e-07	-1.03e-07
-0.03	-3.28e-07	-8.49e-08	-3.828e-07	-8.37e-08	-3.293e-07	-8.64e-08	-3.076e-07	-8.92e-08	-3.776e-07	-8.28e-08	-3.313e-07	-8.16e-08	-3.284e-07	-8.71e-08	-3.263e-07	-9.29e-08
-0.025	-2.201e-07	-7.46e-08	-2.524e-07	-7.5e-08	-2.219e-07	-7.89e-08	-2.086e-07	-7.88e-08	-2.588e-07	-7.2e-08	-2.281e-07	-7.39e-08	-2.322e-07	-7.74e-08	-2.381e-07	-8.25e-08
-0.02	-1.441e-07	-6.6e-08	-1.629e-07	-6.48e-08	-1.465e-07	-6.8e-08	-1.392e-07	-7.05e-08	-1.701e-07	-6.3e-08	-1.544e-07	-6.36e-08	-1.586e-07	-6.68e-08	-1.675e-07	-7.17e-08
-0.015	-9.2e-08	-5.36e-08	-1.014e-07	-5.44e-08	-9.45e-08	-5.63e-08	-8.97e-08	-5.74e-08	-1.082e-07	-5.17e-08	-9.71e-08	-5.28e-08	-1.033e-07	-5.49e-08	-1.108e-07	-5.61e-08
-0.01	-5.26e-08	-4.05e-08	-5.83e-08	-4.02e-08	-5.61e-08	-4.28e-08	-5.29e-08	-4.51e-08	-6.31e-08	-3.84e-08	-5.86e-08	-3.88e-08	-6.09e-08	-4.05e-08	-6.78e-08	-4.31e-08
-0.005	-2.37e-08	-2.21e-08	-2.74e-08	-2.37e-08	-2.52e-08	-2.4e-08	-2.52e-08	-2.55e-08	-2.88e-08	-2.22e-08	-2.64e-08	-2.21e-08	-2.81e-08	-2.32e-08	-3.06e-08	-2.2e-08
0	-3.2e-09	1.9e-09	-2.2e-09	-4e-10	-3.8e-09	3e-10	-3.5e-09	-6e-10	-3.3e-09	-9e-10	-4.2e-09	-5e-10	-2.3e-09	-6e-10	-3.6e-09	-8e-10
0.005	1.39e-08	3.63e-08	1.48e-08	3.12e-08	1.36e-08	3.58e-08	1.36e-08	3.57e-08	1.75e-08	2.66e-08	1.59e-08	2.76e-08	1.75e-08	2.66e-08	2.08e-08	3.04e-08
0.01	2.78e-08	8.49e-08	3.09e-08	7.59e-08	2.79e-08	8.54e-08	2.78e-08	8.6e-08	3.44e-08	6.44e-08	3.06e-08	6.42e-08	3.44e-08	6.34e-08	3.98e-08	6.51e-08
0.015	3.96e-08	1.561e-07	4.22e-08	1.383e-07	3.97e-08	1.577e-07	3.93e-08	1.614e-07	4.62e-08	1.143e-07	4.44e-08	1.143e-07	4.87e-08	1.097e-07	5.59e-08	1.134e-07
0.02	4.94e-08	2.606e-07	5.28e-08	2.307e-07	5.03e-08	2.685e-07	4.99e-08	2.728e-07	5.95e-08	1.846e-07	5.51e-08	1.829e-07	6.06e-08	1.722e-07	6.99e-08	1.713e-07
0.025	5.95e-08	4.184e-07	6.16e-08	3.704e-07	5.89e-08	4.324e-07	5.89e-08	4.401e-07	6.76e-08	2.788e-07	6.52e-08	2.783e-07	7.21e-08	2.539e-07	8.31e-08	2.475e-07
0.03	6.75e-08	6.314e-07	7e-08	5.734e-07	6.73e-08	6.507e-07	6.72e-08	6.579e-07	7.81e-08	4.106e-07	7.35e-08	4.094e-07	8.17e-08	3.623e-07	9.23e-08	3.424e-07
0.035	7.56e-08	8.903e-07	7.8e-08	8.237e-07	7.5e-08	9.085e-07	7.53e-08	9.183e-07	8.45e-08	5.824e-07	8.19e-08	5.833e-07	9.08e-08	5.035e-07	1.038e-07	4.666e-07
0.04	8.3e-08	1.193e-06	8.5e-08	1.1088e-06	8.2e-08	1.2137e-06	8.2e-08	1.226e-06	9.33e-08	7.992e-07	8.94e-08	8.06e-07	9.88e-08	6.805e-07	1.113e-07	6.189e-07
0.045	8.99e-08	1.5538e-06	9.13e-08	1.4436e-06	8.85e-08	1.5667e-06	8.88e-08	1.5818e-06	9.93e-08	1.0612e-06	9.66e-08	1.0822e-06	1.066e-07	9.007e-07	1.217e-07	8.052e-07
0.05	9.67e-08	1.9712e-06	9.82e-08	1.8234e-06	9.52e-08	1.9753e-06	9.47e-08	1.9967e-06	1.068e-07	1.3762e-06	1.035e-07	1.4071e-06	1.147e-07	1.1686e-06	1.291e-07	1.0294e-06
0.055	1.032e-07	2.4565e-06	1.041e-07	2.2619e-06	1.014e-07	2.4458e-06	1.005e-07	2.4755e-06	1.139e-07	1.7405e-06	1.095e-07	1.7838e-06	1.218e-07	1.4865e-06	1.376e-07	1.2913e-06
0.06	1.094e-07	3.0077e-06	1.1e-07	2.7581e-06	1.078e-07	2.9886e-06	1.066e-07	3.0308e-06	1.194e-07	2.153e-06	1.168e-07	2.2e-06	1.294e-07	1.8488e-06	1.452e-07	1.5915e-06
0.065	1.153e-07	3.6447e-06	1.161e-07	3.3275e-06	1.128e-07	3.6117e-06	1.131e-07	3.6626e-06	1.264e-07	2.6108e-06	1.225e-07	2.6562e-06	1.364e-07	2.245e-06	1.535e-07	1.9313e-06
0.07	1.215e-07	4.3696e-06	1.224e-07	3.9781e-06	1.197e-07	4.3184e-06	1.185e-07	4.3834e-06	1.331e-07	3.1183e-06	1.299e-07	3.1497e-06	1.431e-07	2.6704e-06	1.615e-07	2.3079e-06
0.075	1.27e-07	5.1827e-06	1.28e-07	4.7188e-06	1.253e-07	5.1165e-06	1.247e-07	5.185e-06	1.4e-07	3.6745e-06	1.364e-07	3.6859e-06	1.512e-07	3.1224e-06	1.693e-07	2.7167e-06
0.08	1.324e-07	6.0582e-06	1.334e-07	5.5434e-06	1.309e-07	5.9775e-06	1.301e-07	6.0499e-06	1.468e-07	4.2833e-06	1.437e-07	4.2723e-06	1.593e-07	3.6037e-06	1.777e-07	3.1546e-06
0.085	1.381e-07	6.9556e-06	1.397e-07	6.4197e-06	1.359e-07	6.8668e-06	1.349e-07	6.9263e-06	1.539e-07	4.9354e-06	1.507e-07	4.9014e-06	1.672e-07	4.1183e-06	1.862e-07	3.6149e-06
0.09	1.431e-07	7.8447e-06	1.439e-07	7.3064e-06	1.411e-07	7.7398e-06	1.407e-07	7.7861e-06	1.608e-07	5.628e-06	1.588e-07	5.5616e-06	1.759e-07	4.6545e-06	1.953e-07	4.0978e-06
0.095	1.483e-07	8.7226e-06	1.493e-07	8.1642e-06	1.463e-07	8.604e-06	1.464e-07	8.6416e-06	1.682e-07	6.34e-06	1.668e-07	6.2295e-06	1.844e-07	5.2103e-06	2.038e-07	4.5921e-06
0.1	1.52e-07	9.6201e-06	1.547e-07	9.0039e-06	1.518e-07	9.4794e-06	1.522e-07	9.5115e-06	1.78e-07	7.0664e-06	1.757e-07	6.8828e-06	1.941e-07	5.7738e-06	2.132e-07	5.0973e-06
0.105	1.591e-07	1.05453e-05	1.61e-07	9.8568e-06	1.58e-07	1.03757e-05	1.59e-07	1.04035e-05	1.862e-07	7.7876e-06	1.863e-07	7.5133e-06	2.022e-07	6.329e-06	2.225e-07	5.6077e-06
0.11	1.651e-07	1.14788e-05	1.678e-07	1.0737e-05	1.655e-07	1.12747e-05	1.659e-07	1.12795e-05	1.959e-07	8.5002e-06	1.94e-07	8.1231e-06	2.146e-07	6.8658e-06	2.328e-07	6.1169e-06
0.115	1.759e-07	1.23637e-05	1.76e-07	1.16123e-05	1.734e-07	1.21261e-05	1.74e-07	1.2098e-05	2.056e-07	9.1895e-06	2.066e-07	8.7079e-06	2.243e-07	7.3972e-06	2.421e-07	6.6135e-06
0.12	1.836e-07	1.31722e-05	1.858e-07	1.24419e-05	1.83e-07	1.28997e-05	1.832e-07	1.28244e-05	2.173e-07	9.8512e-06	2.167e-07	9.2697e-06	2.355e-07	7.9053e-06	2.538e-07	7.0887e-06
0.125	1.94e-07	1.39069e-05	1.945e-07	1.31734e-05	1.918e-07	1.35921e-05	1.931e-07	1.34851e-05	2.298e-07	1.04823e-05	2.309e-07	9.802e-06	2.476e-07	8.3905e-06	2.653e-07	7.5384e-06
0.13	2.038e-07	1.4571e-05	2.052e-07	1.38105e-05	2.03e-07	1.42243e-05	2.039e-07	1.40957e-05	2.432e-07	1.10744e-05	2.431e-07	1.02941e-05	2.611e-07	8.8455e-06	2.771e-07	7.958e-06
0.135	2.155e-07	1.51593e-05	2.161e-07	1.43713e-05	2.134e-07	1.47828e-05	2.164e-07	1.46478e-05	2.584e-07	1.16279e-05	2.59e-07	1.07372e-05	2.732e-07	9.2683e-06	2.893e-07	8.3509e-06
0.14	2.297e-07	1.56181e-05	2.291e-07	1.48766e-05	2.276e-07	1.52289e-05	2.306e-07	1.50823e-05	2.747e-07	1.21377e-05	2.745e-07	1.1135e-05	2.887e-07	9.6535e-06	3.02e-07	8.7097e-06
0.145	2.44e-07	1.59082e-05	2.444e-07	1.53061e-05	2.433e-07	1.55255e-05	2.467e-07	1.53674e-05	2.926e-07	1.26012e-05	2.926e-07	1.14867e-05	3.021e-07	1.00137e-05	3.148e-07	9.0479e-06
0.15	2.646e-07	1.60399e-05	2.621e-07	1.56297e-05	2.62e-07	1.56741e-05	2.656e-07	1.55013e-05	3.11e-07	1.30134e-05	3.104e-07	1.18069e-05	3.192e-07	1.03424e-05	3.287e-07	9.3513e-06
0.155	2.876e-07	1.60537e-05	2.847e-07	1.58349e-05	2.835e-07	1.57177e-05	2.878e-07	1.5523e-05	3.319e-07	1.33717e-05	3.306e-07	1.20871e-05	3.343e-07	1.0638e-05	3.419e-07	9.6279e-06
0.16	3.141e-07	1.59982e-05	3.093e-07	1.59409e-05	3.081e-07	1.56908e-05	3.117e-07	1.54716e-05	3.538e-07	1.36673e-05	3.514e-07	1.23291e-05	3.51e-07	1.09007e-05	3.554e-07	9.8632e-06
0.165	3.43e-07	1.59197e-05	3.36e-07	1.59791e-05	3.354e-07	1.56374e-05	3.392e-07	1.53937e-05	3.761e-07	1.38876e-05	3.73e-07	1.25281e-05	3.693e-07	1.11066e-05	3.714e-07	1.00614e-05
0.17	3.748e-07	1.58347e-05	3.669e-07	1.59799e-05	3.662e-07	1.55688e-05	3.706e-07	1.53076e-05	4e-07	1.40425e-05	3.956e-07	1.26853e-05	3.863e-07	1.12614e-05	3.839e-07	1.02066e-05
0.175	4.109e-07	1.57499e-05	4.005e-07	1.59524e-05	4.009e-07	1.54987e-05	4.038e-07	1.52262e-05	4.25e-07	1.4118e-05	4.189e-07	1.28049e-05	4.048e-07	1.13614e-05	4.001e-07	1.03085e-05
0.18	4.509e-07	1.56525e-05	4.386e-07	1.58962e-05	4.39e-07	1.54207e-05	4.394e-07	1.51371e-05	4.498e-07	1.41217e-05	4.43e-07	1.28832e-05	4.227e-07	1.14147e-05	4.132e-07	1.03601e-05
0.185	4.934e-07	1.55485e-05	4.788e-07	1.58108e-05	4.792e-07	1.53321e-05	4.789e-07	1.5042e-05	4.753e-07	1.40578e-05	4.663e-07	1.29265e-05	4.405e-07	1.1417e-05	4.29e-07	1.03722e-05
0.19	5.375e-07	1.54165e-05	5.237e-07	1.56952e-05	5.218e-07	1.52261e-05	5.189e-07	1.49253e-05	5.009e-07	1.39361e-05	4.907e-07	1.29236e-05	4.594e-07	1.13798e-05	4.423e-07	1.03484e-05
0.195	5.822e-07	1.5271e-05	5.687e-07	1.55638e-05	5.66e-07	1.51038e-05	5.606e-07	1.4787e-05	5.263e-07	1.37808e-05	5.143e-07	1.2877e-05	4.771e-07	1.13112e-05	4.565e-07	1.02839e-05
0.2	6.243e-07	1.5103e-05	6.119e-07	1.54252e-05	6.081e-07	1.49579e-05	6.004e-07	1.46256e-05	5.52e-07	1.36044e-05	5.376e-07	1.27894e-05	4.953e-07	1.12037e-05	4.704e-07	1.01631e-05
0.205	6.627e-07	1.4916e-05	6.526e-07	1.52704e-05	6.481e-07	1.47825e-05	6.384e-07	1.44337e-05	5.744e-07	1.34197e-05	5.604e-07	1.26639e-05	5.12e-07	1.10531e-05	4.838e-07	9.9834e-06
0.21	6.967e-07	1.46879e-05	6.895e-07	1.50807e-05	6.84e-07	1.45641e-05	6.73e-07	1.41995e-05	5.976e-07	1.32172e-05	5.817e-07	1.24944e-05	5.3e-07	1.08455e-05	4.976e-07	9.7169e-06
0.215	7.248e-07	1.44036e-05	7.208e-07	1.48375e-05	7.155e-07	1.42809e-05	7.04e-07	1.38881e-05	6.188e-07	1.29803e-05	6.021e-07	1.22758e-05	5.45e-07	1.05625e-05	5.099e-07	9.3575e-06
0.22	7.487e-07	1.40182e-05	7.484e-07	1.45161e-05	7.422e-07	1.38946e-05	7.306e-07	1.34652e-05	6.379e-07	1.2685e-05	6.211e-07	1.19767e-05	5.618e-07	1.01867e-05	5.228e-07	8.8869e-06
0.225	7.679e-07	1.34924e-05	7.695e-07	1.40794e-05	7.644e-07	1.33613e-05	7.532e-07	1.28911e-05	6.558e-07	1.22951e-05	6.374e-07	1.15785e-05	5.759e-07	9.7128e-06	5.345e-07	8.3301e-06
0.23	7.829e-07	1.27947e-05	7.877e-07	1.34853e-05	7.825e-07	1.26526e-05	7.719e-07	1.21502e-05	6.715e-07	1.1767e-05	6.544e-07	1.10529e-05	5.898e-07	9.1327e-06	5.467e-07	7.6939e-06
0.235	7.952e-07	1.19394e-05	8.009e-07	1.27135e-05	7.968e-07	1.1791e-05	7.87e-07	1.12707e-05	6.858e-07	1.10915e-05	6.689e-07	1.03861e-05	6.038e-07	8.4575e-06	5.572e-07	7.0213e-06
0.24	8.053e-07	1.09854e-05	8.131e-07	1.17782e-05	8.09e-07	1.08219e-05	8e-07	1.03211e-05	6.975e-07	1.02841e-05	6.82e-07	9.6072e-06	6.155e-07	7.729e-06	5.682e-07	6.3422e-06
0.245	8.133e-07	9.9999e-06	8.221e-07	1.07606e-05	8.184e-07	9.842e-06	8.096e-07	9.3783e-06	7.091e-07	9.4184e-06	6.938e-07	8.7633e-06	6.275e-07	6.9869e-06	5.783e-07	5.6878e-06
0.25	8.204e-07	9.0582e-06	8.303e-07	9.752e-06	8.268e-07	8.901e-06	8.187e-07	8.4847e-06	7.179e-07	8.552e-06	7.044e-07	7.9125e-06	6.381e-07	6.2689e-06	5.882e-07	5.0916e-06
0.255	8.259e-07	8.1583e-06	8.365e-07	8.7873e-06	8.328e-07	8.0195e-06	8.254e-07	7.6429e-06	7.279e-07	7.7192e-06	7.14e-07	7.0812e-06	6.485e-07	5.5891e-06	5.979e-07	4.5606e-06
0.26	8.31e-07	7.3085e-06	8.427e-07	7.882e-06	8.392e-07	7.1819e-06	8.315e-07	6.8426e-06	7.335e-07	6.9283e-06	7.226e-07	6.2966e-06	6.583e-07	4.984e-06	6.069e-07	4.1058e-06
0.265	8.344e-07	6.5103e-06	8.461e-07	7.0272e-06	8.435e-07	6.4036e-06	8.367e-07	6.1015e-06	7.421e-07	6.188e-06	7.304e-07	5.5813e-06	6.672e-07	4.4575e-06	6.16e-07	3.7213e-06
0.27	8.383e-07	5.7894e-06	8.499e-07	6.2414e-06	8.474e-07	5.6967e-06	8.406e-07	5.4336e-06	7.491e-07	5.5153e-06	7.38e-07	4.9574e-06	6.768e-07	4.0158e-06	6.249e-07	3.4006e-06
0.275	8.426e-07	5.1583e-06	8.544e-07	5.5443e-06	8.508e-07	5.0783e-06	8.445e-07	4.862e-06	7.559e-07	4.9263e-06	7.453e-07	4.4326e-06	6.845e-07	3.6438e-06	6.332e-07	3.1295e-06
0.28	8.464e-07	4.6267e-06	8.573e-07	4.9469e-06	8.551e-07	4.559e-06	8.492e-07	4.3787e-06	7.622e-07	4.4284e-06	7.531e-07	3.998e-06	6.94e-07	3.3332e-06	6.411e-07	2.9026e-06
0.285	8.518e-07	4.1853e-06	8.626e-07	4.4506e-06	8.598e-07	4.1302e-06	8.538e-07	3.9795e-06	7.687e-07	4.01e-06	7.601e-07	3.6376e-06	7.006e-07	3.0741e-06	6.512e-07	2.7103e-06
0.29	8.573e-07	3.8201e-06	8.68e-07	4.0408e-06	8.654e-07	3.7734e-06	8.598e-07	3.6467e-06	7.755e-07	3.661e-06	7.659e-07	3.3398e-06	7.099e-07	2.8565e-06	6.585e-07	2.5453e-06
0.295	8.639e-07	3.5205e-06	8.737e-07	3.7014e-06	8.719e-07	3.4768e-06	8.657e-07	3.3719e-06	7.824e-07	3.3705e-06	7.742e-07	3.0905e-06	7.164e-07	2.6709e-06	6.676e-07	2.4037e-06
0.3	8.706e-07	3.2678e-06	8.808e-07	3.4183e-06	8.78e-07	3.2294e-06	8.72e-07	3.1384e-06	7.895e-07	3.1262e-06	7.816e-07	2.8793e-06	7.267e-07	2.5124e-06	6.758e-07	2.2811e-06
0.305	8.777e-07	3.0555e-06	8.876e-07	3.1807e-06	8.849e-07	3.0193e-06	8.791e-07	2.9426e-06	7.974e-07	2.9184e-06	7.889e-07	2.7043e-06	7.327e-07	2.3763e-06	6.847e-07	2.174e-06
0.31	8.859e-07	2.873e-06	8.95e-07	2.9793e-06	8.928e-07	2.8406e-06	8.868e-07	2.7729e-06	8.041e-07	2.7416e-06	7.97e-07	2.5489e-06	7.423e-07	2.2584e-06	6.93e-07	2.078e-06
0.315	8.939e-07	2.7173e-06	9.036e-07	2.8059e-06	9.001e-07	2.6859e-06	8.946e-07	2.6275e-06	8.135e-07	2.5888e-06	8.064e-07	2.4201e-06	7.5e-07	2.1561e-06	7.02e-07	1.9976e-06
0.32	9.036e-07	2.5811e-06	9.119e-07	2.6574e-06	9.099e-07	2.5535e-06	9.035e-07	2.501e-06	8.211e-07	2.4579e-06	8.134e-07	2.304e-06	7.589e-07	2.0668e-06	7.108e-07	1.9233e-06
0.325	9.123e-07	2.4644e-06	9.21e-07	2.5282e-06	9.173e-07	2.4371e-06	9.122e-07	2.3915e-06	8.309e-07	2.344e-06	8.237e-07	2.2073e-06	7.675e-07	1.9883e-06	7.194e-07	1.8602e-06
0.33	9.225e-07	2.3621e-06	9.304e-07	2.4169e-06	9.288e-07	2.3373e-06	9.221e-07	2.2953e-06	8.392e-07	2.2445e-06	8.31e-07	2.119e-06	7.767e-07	1.9194e-06	7.287e-07	1.8017e-06
0.335	9.324e-07	2.2727e-06	9.4e-07	2.3185e-06	9.374e-07	2.2497e-06	9.324e-07	2.2124e-06	8.492e-07	2.1582e-06	8.416e-07	2.0455e-06	7.858e-07	1.8591e-06	7.38e-07	1.7527e-06
0.34	9.431e-07	2.196e-06	9.51e-07	2.235e-06	9.49e-07	2.173e-06	9.414e-07	2.1396e-06	8.59e-07	2.0832e-06	8.509e-07	1.978e-06	7.953e-07	1.8075e-06	7.476e-07	1.7062e-06
0.345	9.555e-07	2.1284e-06	9.617e-07	2.1629e-06	9.59e-07	2.107e-06	9.53e-07	2.0769e-06	8.693e-07	2.0172e-06	8.612e-07	1.9222e-06	8.046e-07	1.7578e-06	7.564e-07	1.6677e-06
0.35	9.64e-07	2.0698e-06	9.72e-07	2.0982e-06	9.71e-07	2.0491e-06	9.638e-07	2.0217e-06	8.795e-07	1.9603e-06	8.714e-07	1.8711e-06	8.146e-07	1.7179e-06	7.667e-07	1.6309e-06
0.355	9.779e-07	2.0196e-06	9.842e-07	2.0448e-06	9.814e-07	2.0001e-06	9.754e-07	1.9744e-06	8.907e-07	1.9104e-06	8.822e-07	1.8284e-06	8.242e-07	1.6834e-06	7.759e-07	1.6014e-06
0.36	9.888e-07	1.9771e-06	9.957e-07	1.9972e-06	9.935e-07	1.9573e-06	9.871e-07	1.9341e-06	9.013e-07	1.8672e-06	8.928e-07	1.7887e-06	8.35e-07	1.6504e-06	7.855e-07	1.572e-06
0.365	1.0011e-06	1.9376e-06	1.0087e-06	1.9574e-06	1.0057e-06	1.921e-06	9.991e-07	1.8989e-06	9.134e-07	1.8289e-06	9.038e-07	1.7573e-06	8.446e-07	1.6245e-06	7.971e-07	1.5491e-06
0.37	1.0141e-06	1.9073e-06	1.0207e-06	1.923e-06	1.0184e-06	1.8902e-06	1.0117e-06	1.8692e-06	9.255e-07	1.7972e-06	9.158e-07	1.7276e-06	8.566e-07	1.5987e-06	8.057e-07	1.5253e-06
0.375	1.0274e-06	1.8797e-06	1.0345e-06	1.8944e-06	1.0314e-06	1.8637e-06	1.0254e-06	1.844e-06	9.358e-07	1.7682e-06	9.271e-07	1.7037e-06	8.655e-07	1.5795e-06	8.178e-07	1.5074e-06
0.38	1.0405e-06	1.8566e-06	1.048e-06	1.8692e-06	1.0444e-06	1.8416e-06	1.0369e-06	1.8233e-06	9.493e-07	1.7442e-06	9.393e-07	1.6817e-06	8.791e-07	1.5593e-06	8.276e-07	1.4894e-06
0.385	1.0542e-06	1.8372e-06	1.0606e-06	1.8487e-06	1.0587e-06	1.8224e-06	1.0516e-06	1.8049e-06	9.611e-07	1.7228e-06	9.513e-07	1.6638e-06	8.891e-07	1.5439e-06	8.384e-07	1.474e-06
0.39	1.0684e-06	1.8206e-06	1.075e-06	1.8307e-06	1.0712e-06	1.8066e-06	1.064e-06	1.7886e-06	9.743e-07	1.705e-06	9.638e-07	1.647e-06	9.001e-07	1.5298e-06	8.49e-07	1.4601e-06
0.395	1.0826e-06	1.8062e-06	1.0887e-06	1.8159e-06	1.0849e-06	1.7929e-06	1.0795e-06	1.7764e-06	9.863e-07	1.6883e-06	9.763e-07	1.6339e-06	9.12e-07	1.517e-06	8.603e-07	1.4473e-06
0.4	1.0969e-06	1.7943e-06	1.1034e-06	1.8031e-06	1.1003e-06	1.7813e-06	1.0923e-06	1.7646e-06	9.986e-07	1.6751e-06	9.892e-07	1.6217e-06	9.239e-07	1.5061e-06	8.712e-07	1.4362e-06
0.405	1.1123e-06	1.7835e-06	1.1176e-06	1.7915e-06	1.1148e-06	1.7708e-06	1.1086e-06	1.7552e-06	1.0131e-06	1.6625e-06	1.0023e-06	1.6112e-06	9.362e-07	1.4959e-06	8.831e-07	1.4257e-06
0.41	1.1271e-06	1.7742e-06	1.1325e-06	1.7822e-06	1.1294e-06	1.7624e-06	1.1224e-06	1.7461e-06	1.0268e-06	1.6516e-06	1.0156e-06	1.6017e-06	9.483e-07	1.4857e-06	8.941e-07	1.4166e-06
0.415	1.1421e-06	1.7658e-06	1.1476e-06	1.7735e-06	1.1448e-06	1.754e-06	1.1374e-06	1.7388e-06	1.0405e-06	1.6418e-06	1.0293e-06	1.5935e-06	9.605e-07	1.4806e-06	9.067e-07	1.4076e-06
0.42	1.1578e-06	1.7582e-06	1.1628e-06	1.7656e-06	1.1602e-06	1.7476e-06	1.1528e-06	1.7313e-06	1.0543e-06	1.6327e-06	1.044e-06	1.5855e-06	9.735e-07	1.4705e-06	9.176e-07	1.4001e-06
0.425	1.1733e-06	1.7511e-06	1.1779e-06	1.7583e-06	1.1764e-06	1.7398e-06	1.1684e-06	1.7245e-06	1.0691e-06	1.6245e-06	1.0573e-06	1.5786e-06	9.86e-07	1.4658e-06	9.298e-07	1.3927e-06
0.43	1.1894e-06	1.7441e-06	1.1957e-06	1.7515e-06	1.1918e-06	1.7344e-06	1.1842e-06	1.7185e-06	1.0841e-06	1.6174e-06	1.0712e-06	1.5722e-06	9.992e-07	1.458e-06	9.417e-07	1.3865e-06
0.435	1.2055e-06	1.738e-06	1.2109e-06	1.7447e-06	1.2077e-06	1.7274e-06	1.1999e-06	1.7121e-06	1.097e-06	1.6102e-06	1.0858e-06	1.5658e-06	1.0118e-06	1.454e-06	9.542e-07	1.3802e-06
0.44	1.222e-06	1.732e-06	1.2271e-06	1.7387e-06	1.2238e-06	1.7226e-06	1.2162e-06	1.7069e-06	1.1133e-06	1.6039e-06	1.1001e-06	1.5616e-06	1.0263e-06	1.447e-06	9.665e-07	1.3754e-06
0.445	1.2387e-06	1.7264e-06	1.2436e-06	1.7333e-06	1.2406e-06	1.717e-06	1.2323e-06	1.7017e-06	1.127e-06	1.5985e-06	1.1148e-06	1.5545e-06	1.0389e-06	1.4446e-06	9.787e-07	1.3709e-06
0.45	1.2552e-06	1.7216e-06	1.2603e-06	1.7279e-06	1.2574e-06	1.7124e-06	1.2493e-06	1.6975e-06	1.1429e-06	1.5933e-06	1.1297e-06	1.5525e-06	1.0525e-06	1.4395e-06	9.912e-07	1.368e-06
0.455	1.2725e-06	1.7169e-06	1.2774e-06	1.7241e-06	1.2734e-06	1.7093e-06	1.2657e-06	1.6946e-06	1.1577e-06	1.5899e-06	1.1449e-06	1.5472e-06	1.0664e-06	1.4386e-06	1.0044e-06	1.3653e-06
0.46	1.2909e-06	1.7166e-06	1.2943e-06	1.7211e-06	1.2918e-06	1.7069e-06	1.2839e-06	1.6925e-06	1.1736e-06	1.5872e-06	1.1605e-06	1.5473e-06	1.0802e-06	1.4354e-06	1.0173e-06	1.3643e-06
0.465	1.3069e-06	1.713e-06	1.3122e-06	1.7192e-06	1.3091e-06	1.7064e-06	1.3012e-06	1.6922e-06	1.1895e-06	1.584e-06	1.1758e-06	1.5445e-06	1.0947e-06	1.4362e-06	1.0302e-06	1.3632e-06
0.47	1.326e-06	1.7157e-06	1.3302e-06	1.7207e-06	1.3268e-06	1.7067e-06	1.3182e-06	1.6922e-06	1.2057e-06	1.5852e-06	1.192e-06	1.5457e-06	1.109e-06	1.4357e-06	1.0439e-06	1.3619e-06
0.475	1.3428e-06	1.7149e-06	1.3483e-06	1.7195e-06	1.3451e-06	1.7089e-06	1.3366e-06	1.6953e-06	1.2218e-06	1.5841e-06	1.2074e-06	1.5465e-06	1.1233e-06	1.4374e-06	1.0569e-06	1.3658e-06
0.48	1.362e-06	1.7199e-06	1.3663e-06	1.7249e-06	1.3631e-06	1.7117e-06	1.3545e-06	1.698e-06	1.2376e-06	1.5876e-06	1.2238e-06	1.549e-06	1.1382e-06	1.4394e-06	1.0712e-06	1.3653e-06
0.485	1.3806e-06	1.7221e-06	1.3851e-06	1.7264e-06	1.3819e-06	1.7177e-06	1.373e-06	1.7031e-06	1.2548e-06	1.5886e-06	1.2395e-06	1.5521e-06	1.1525e-06	1.4432e-06	1.0844e-06	1.3702e-06
0.49	1.3989e-06	1.7294e-06	1.4036e-06	1.734e-06	1.4005e-06	1.7231e-06	1.3917e-06	1.7085e-06	1.2704e-06	1.5937e-06	1.2564e-06	1.5568e-06	1.1684e-06	1.4468e-06	1.0985e-06	1.3715e-06
0.495	1.4183e-06	1.7345e-06	1.4231e-06	1.7383e-06	1.4197e-06	1.7284e-06	1.4106e-06	1.7159e-06	1.2892e-06	1.598e-06	1.273e-06	1.5618e-06	1.1823e-06	1.4516e-06	1.1127e-06	1.3778e-06
0.5	1.4381e-06	1.7424e-06	1.4426e-06	1.7478e-06	1.4391e-06	1.7377e-06	1.4299e-06	1.7237e-06	1.3038e-06	1.6039e-06	1.2901e-06	1.5682e-06	1.1991e-06	1.4569e-06	1.1267e-06	1.3805e-06
0.505	1.4578e-06	1.751e-06	1.4622e-06	1.7537e-06	1.4586e-06	1.7448e-06	1.4487e-06	1.733e-06	1.3243e-06	1.6106e-06	1.3068e-06	1.5749e-06	1.2148e-06	1.4632e-06	1.1412e-06	1.3872e-06
0.51	1.477e-06	1.7609e-06	1.4823e-06	1.7654e-06	1.4784e-06	1.7562e-06	1.4689e-06	1.7422e-06	1.3392e-06	1.6181e-06	1.3234e-06	1.583e-06	1.2303e-06	1.4701e-06	1.1558e-06	1.3917e-06
0.515	1.4975e-06	1.771e-06	1.5022e-06	1.7735e-06	1.499e-06	1.7652e-06	1.4894e-06	1.7532e-06	1.3591e-06	1.6263e-06	1.3428e-06	1.591e-06	1.2454e-06	1.4774e-06	1.1702e-06	1.4e-06
0.52	1.5187e-06	1.7826e-06	1.5229e-06	1.787e-06	1.5195e-06	1.7772e-06	1.5094e-06	1.7641e-06	1.3757e-06	1.6352e-06	1.3595e-06	1.6001e-06	1.2608e-06	1.4854e-06	1.185e-06	1.4054e-06
0.525	1.5391e-06	1.7945e-06	1.5437e-06	1.7966e-06	1.5403e-06	1.7891e-06	1.5298e-06	1.7766e-06	1.3956e-06	1.6448e-06	1.378e-06	1.6104e-06	1.2778e-06	1.4941e-06	1.2e-06	1.4144e-06
0.53	1.5614e-06	1.8072e-06	1.5645e-06	1.8111e-06	1.5603e-06	1.8018e-06	1.5506e-06	1.7889e-06	1.4123e-06	1.655e-06	1.3955e-06	1.6204e-06	1.2938e-06	1.5033e-06	1.2154e-06	1.4204e-06
0.535	1.5801e-06	1.8204e-06	1.5855e-06	1.8224e-06	1.5821e-06	1.8154e-06	1.5712e-06	1.8026e-06	1.4321e-06	1.6659e-06	1.4141e-06	1.6316e-06	1.3105e-06	1.513e-06	1.2302e-06	1.4304e-06
0.54	1.6036e-06	1.8337e-06	1.6069e-06	1.8379e-06	1.6028e-06	1.829e-06	1.5925e-06	1.8159e-06	1.4506e-06	1.6772e-06	1.4325e-06	1.6429e-06	1.3272e-06	1.5229e-06	1.2458e-06	1.4382e-06
0.545	1.6233e-06	1.8489e-06	1.6282e-06	1.8503e-06	1.6249e-06	1.8434e-06	1.6138e-06	1.83e-06	1.4701e-06	1.689e-06	1.4513e-06	1.6534e-06	1.3437e-06	1.533e-06	1.2615e-06	1.448e-06
0.55	1.6469e-06	1.8624e-06	1.651e-06	1.8666e-06	1.6461e-06	1.8582e-06	1.6352e-06	1.8439e-06	1.4899e-06	1.7015e-06	1.4699e-06	1.6681e-06	1.3609e-06	1.5442e-06	1.276e-06	1.4571e-06
0.555	1.6666e-06	1.8784e-06	1.6716e-06	1.8804e-06	1.6681e-06	1.8729e-06	1.6566e-06	1.8595e-06	1.5096e-06	1.7138e-06	1.489e-06	1.6784e-06	1.3782e-06	1.5548e-06	1.2936e-06	1.4671e-06
0.56	1.6898e-06	1.8926e-06	1.6939e-06	1.8958e-06	1.6897e-06	1.8886e-06	1.6787e-06	1.8745e-06	1.5276e-06	1.7267e-06	1.5078e-06	1.6936e-06	1.3952e-06	1.5669e-06	1.3081e-06	1.477e-06
0.565	1.7114e-06	1.9078e-06	1.7156e-06	1.9116e-06	1.7118e-06	1.9045e-06	1.7005e-06	1.89e-06	1.548e-06	1.7404e-06	1.5273e-06	1.7047e-06	1.4124e-06	1.5787e-06	1.3247e-06	1.4877e-06
0.57	1.7339e-06	1.9252e-06	1.7376e-06	1.9272e-06	1.7339e-06	1.9202e-06	1.7228e-06	1.906e-06	1.5673e-06	1.7535e-06	1.5463e-06	1.7201e-06	1.4295e-06	1.5904e-06	1.3408e-06	1.4981e-06
0.575	1.7563e-06	1.9399e-06	1.7604e-06	1.9431e-06	1.7565e-06	1.9349e-06	1.7455e-06	1.9217e-06	1.5877e-06	1.7682e-06	1.5659e-06	1.732e-06	1.4474e-06	1.6025e-06	1.3561e-06	1.5094e-06
0.58	1.7791e-06	1.9566e-06	1.7823e-06	1.9597e-06	1.779e-06	1.9529e-06	1.7664e-06	1.9378e-06	1.6076e-06	1.7813e-06	1.5857e-06	1.7483e-06	1.4651e-06	1.6149e-06	1.3735e-06	1.5202e-06
0.585	1.8021e-06	1.9734e-06	1.8054e-06	1.9761e-06	1.8028e-06	1.9678e-06	1.7898e-06	1.9542e-06	1.6277e-06	1.7962e-06	1.6049e-06	1.7605e-06	1.483e-06	1.6281e-06	1.39e-06	1.5317e-06
0.59	1.825e-06	1.99e-06	1.8283e-06	1.9927e-06	1.8252e-06	1.9863e-06	1.8129e-06	1.9716e-06	1.6486e-06	1.8113e-06	1.6255e-06	1.7765e-06	1.5012e-06	1.6413e-06	1.4062e-06	1.5436e-06
0.595	1.8485e-06	2.0071e-06	1.8515e-06	2.0101e-06	1.8473e-06	2.0019e-06	1.8356e-06	1.9882e-06	1.6689e-06	1.8256e-06	1.6452e-06	1.7898e-06	1.5185e-06	1.6542e-06	1.4233e-06	1.5555e-06
0.6	1.8723e-06	2.025e-06	1.8747e-06	2.0272e-06	1.8714e-06	2.0209e-06	1.8591e-06	2.0062e-06	1.6899e-06	1.8416e-06	1.6655e-06	1.8068e-06	1.5374e-06	1.6685e-06	1.44e-06	1.5676e-06

## Sheet: Figure 4f
T (K)	Peak current density (μA/μm2)		PVR
	Vg = -20 V	20 V	Vg = -20 V	20 V
9.6	0.6221	0.51854	10.0009	9.36597
19.4	0.63056	0.5162	10.1329	9.29588
30	0.63012	0.50774	10.0634	9.21145
50	0.62725	0.50152	10.057	9.17438
150	0.51882	0.45612	9.34669	8.91188
200	0.4808	0.41747	8.78555	8.36421
250	0.42032	0.36864	8.32497	7.94918
300	0.35003	0.33493	7.49853	7.60786

## Sheet: Figure 4g
Number of h-BN layers	Peak current density (μA/μm2)	Number of h-BN layers	Peak current density (μA/μm2)
	Monolayer graphene		Bilayer graphene near peak	Bilayer graphene far peak
3	4.65606	2	288.89	864.94
2	637.66	3	4.54482	11.5872
2	562.25	4	0.1464	0.32596
3	10.742	5	0.000684258	0.00198
4	0.58175
5	0.000848828
4	0.76373
4	0.46007
5	0.0041
5	0.0023
4	1.07347
4	0.62117
4	1.16924
3	22.2999
3	14.9481
4	0.40169
4	0.5571
4	1.28154
3	15.7522
3	16.5294
6	5.5281e-05
6	7.9682e-05
6	0.00014042
1	2701.52
2	482.87
2	664.321
2	1051.25
2	1247.59
1	2336.4
3	8.09632
3	15.9744
