# Supplementary material for: Toward high-current-density and high-frequency graphene resonant tunneling transistors
Source: Nat Commun. 2025 May 23;16:4805. doi: 10.1038/s41467-025-58720-7 (PMC12102250; doi:10.1038/s41467-025-58720-7)
Supplement: Supplementary file 3 — Source Data [file 41467_2025_58720_MOESM3_ESM.zip › Figure 5.xlsx]

## Sheet: Figure 5a
f (GHz)	S11, magnitude (dB)		S11, phase (degree)
	Experiment	Simulation	Experiment	Simulation
0.01	1.2652	0.94586	-0.29798	-0.09976
0.02	1.439	0.94738	-0.79322	-0.04023
0.03	1.41059	0.94625	-0.58154	-0.06297
0.04	1.28058	0.94615	-0.74297	-0.0827
0.05	1.28502	0.94616	-0.79506	-0.10393
0.06	1.32897	0.94612	-0.63339	-0.12507
0.07	1.35008	0.94609	-1.00508	-0.14585
0.08	1.27485	0.9461	-0.83245	-0.16658
0.09	1.24414	0.9461	-0.86374	-0.18742
0.1	1.31592	0.94604	-1.05799	-0.20821
0.11	1.35751	0.9429	-1.12322	-0.2124
0.12	1.31792	0.94133	-1.17911	-0.21743
0.13	1.25517	0.94083	-1.0358	-0.22479
0.14	1.26428	0.94105	-1.21726	-0.23508
0.15	1.3332	0.9417	-1.3274	-0.24835
0.16	1.33384	0.94259	-1.62404	-0.26438
0.17	1.31365	0.94358	-1.37309	-0.28282
0.18	1.25758	0.94458	-1.14471	-0.30328
0.19	1.28965	0.94553	-1.42701	-0.32535
0.2	1.341	0.94638	-1.68399	-0.34867
0.21	1.36536	0.94712	-1.70183	-0.37291
0.22	1.31388	0.94773	-1.57561	-0.39778
0.23	1.3159	0.94821	-1.5779	-0.42306
0.24	1.32467	0.94857	-1.83046	-0.44854
0.25	1.33629	0.94881	-1.68177	-0.47408
0.26	1.25156	0.94895	-1.72255	-0.49954
0.27	1.22373	0.94901	-1.70852	-0.52485
0.28	1.27116	0.94898	-1.77148	-0.54993
0.29	1.34285	0.94888	-1.97742	-0.57473
0.3	1.34281	0.94873	-1.88862	-0.59924
0.31	1.29347	0.94854	-2.09581	-0.62342
0.32	1.30581	0.9483	-2.10658	-0.64729
0.33	1.36935	0.94804	-1.99394	-0.67083
0.34	1.33378	0.94776	-2.32585	-0.69407
0.35	1.32716	0.94746	-2.14417	-0.71701
0.36	1.24222	0.94715	-2.06129	-0.73967
0.37	1.23824	0.94684	-2.18605	-0.76207
0.38	1.30539	0.94653	-2.27812	-0.78423
0.39	1.28003	0.94622	-2.4133	-0.80618
0.4	1.25268	0.94592	-2.20709	-0.82792
0.41	1.24803	0.94562	-2.24329	-0.84949
0.42	1.2984	0.94533	-2.58602	-0.8709
0.43	1.33847	0.94505	-2.41312	-0.89218
0.44	1.31143	0.94477	-2.75072	-0.91333
0.45	1.27562	0.94451	-2.3716	-0.93437
0.46	1.23393	0.94426	-2.75002	-0.95532
0.47	1.30004	0.94402	-2.65884	-0.9762
0.48	1.32089	0.94379	-2.82602	-0.99701
0.49	1.28234	0.94357	-2.92234	-1.01777
0.5	1.23133	0.94336	-2.63689	-1.03848
0.51	1.25453	0.94316	-2.7034	-1.05916
0.52	1.28463	0.94296	-2.85599	-1.07981
0.53	1.27746	0.94278	-2.86195	-1.10045
0.54	1.26731	0.9426	-2.99718	-1.12106
0.55	1.27603	0.94242	-2.93705	-1.14167
0.56	1.28521	0.94225	-3.1798	-1.16228
0.57	1.30472	0.94209	-3.03679	-1.18288
0.58	1.26905	0.94193	-3.10639	-1.20349
0.59	1.28681	0.94177	-2.89813	-1.2241
0.6	1.31318	0.94162	-3.24514	-1.24472
0.61	1.30419	0.94147	-3.21876	-1.26534
0.62	1.29307	0.94132	-3.30146	-1.28598
0.63	1.2862	0.94117	-3.28877	-1.30662
0.64	1.23127	0.94103	-3.25862	-1.32727
0.65	1.2908	0.94088	-3.31744	-1.34794
0.66	1.27731	0.94073	-3.47856	-1.36861
0.67	1.25967	0.94058	-3.33287	-1.38929
0.68	1.25331	0.94043	-3.36774	-1.40998
0.69	1.27359	0.94028	-3.48345	-1.43068
0.7	1.31537	0.94013	-3.70016	-1.45138
0.71	1.30533	0.93998	-3.61507	-1.47209
0.72	1.30423	0.93982	-3.65386	-1.49281
0.73	1.2644	0.93966	-3.67378	-1.51353
0.74	1.25544	0.9395	-3.61033	-1.53425
0.75	1.22679	0.93934	-3.5988	-1.55497
0.76	1.20952	0.93917	-3.59809	-1.57569
0.77	1.19121	0.93901	-3.61462	-1.59642
0.78	1.26238	0.93883	-3.63446	-1.61714
0.79	1.29865	0.93866	-3.97348	-1.63785
0.8	1.28658	0.93848	-4.07259	-1.65856
0.81	1.24725	0.9383	-3.9981	-1.67927
0.82	1.23546	0.93812	-3.84847	-1.69997
0.83	1.27519	0.93793	-4.11301	-1.72066
0.84	1.25649	0.93774	-4.21669	-1.74134
0.85	1.25607	0.93755	-4.21549	-1.76202
0.86	1.22829	0.93735	-4.0849	-1.78268
0.87	1.20886	0.93715	-4.15942	-1.80333
0.88	1.25189	0.93695	-4.18128	-1.82397
0.89	1.24945	0.93674	-4.37446	-1.84459
0.9	1.22977	0.93653	-4.19244	-1.8652
0.91	1.20768	0.93632	-4.23425	-1.8858
0.92	1.21769	0.93611	-4.21747	-1.90638
0.93	1.25293	0.93589	-4.42116	-1.92694
0.94	1.22387	0.93567	-4.41902	-1.94749
0.95	1.22127	0.93545	-4.47001	-1.96802
0.96	1.21106	0.93523	-4.37351	-1.98854
0.97	1.19925	0.935	-4.54927	-2.00903
0.98	1.2214	0.93477	-4.52419	-2.02951
0.99	1.19367	0.93454	-4.49439	-2.04997
1	1.16629	0.93431	-4.44198	-2.07041
1.01	1.18176	0.93393	-4.6548	-2.0903
1.02	1.20488	0.93354	-4.69606	-2.11018
1.03	1.21903	0.93317	-4.73447	-2.13006
1.04	1.209	0.9328	-4.76448	-2.14994
1.05	1.19515	0.93243	-4.72271	-2.16982
1.06	1.18889	0.93207	-4.69314	-2.18971
1.07	1.19378	0.93172	-4.857	-2.20959
1.08	1.19093	0.93136	-4.80714	-2.22947
1.09	1.1982	0.93102	-4.89619	-2.24936
1.1	1.18618	0.93067	-4.95161	-2.26925
1.11	1.19178	0.93033	-5.07916	-2.28914
1.12	1.19978	0.92999	-5.03727	-2.30904
1.13	1.15807	0.92966	-4.94906	-2.32894
1.14	1.17709	0.92933	-4.95434	-2.34884
1.15	1.16508	0.929	-5.07427	-2.36875
1.16	1.16989	0.92867	-5.05577	-2.38867
1.17	1.17043	0.92835	-5.19396	-2.40859
1.18	1.16223	0.92803	-5.08432	-2.42851
1.19	1.19138	0.92771	-5.24066	-2.44844
1.2	1.1741	0.92739	-5.32516	-2.46838
1.21	1.19235	0.92707	-5.45969	-2.48832
1.22	1.20022	0.92676	-5.51865	-2.50827
1.23	1.17627	0.92644	-5.49447	-2.52823
1.24	1.18403	0.92613	-5.35751	-2.54819
1.25	1.18993	0.92582	-5.54647	-2.56816
1.26	1.15388	0.92551	-5.43865	-2.58813
1.27	1.13078	0.9252	-5.26083	-2.60811
1.28	1.1415	0.92489	-5.48042	-2.6281
1.29	1.17884	0.92458	-5.65973	-2.64809
1.3	1.19308	0.92428	-5.761	-2.66809
1.31	1.17734	0.92397	-5.68358	-2.6881
1.32	1.16952	0.92366	-5.58805	-2.70811
1.33	1.16979	0.92336	-5.74049	-2.72813
1.34	1.20668	0.92305	-5.90779	-2.74816
1.35	1.17993	0.92274	-6.07513	-2.76819
1.36	1.19567	0.92244	-6.03239	-2.78823
1.37	1.16033	0.92213	-5.70271	-2.80827
1.38	1.12849	0.92182	-5.72251	-2.82832
1.39	1.1491	0.92152	-5.78637	-2.84838
1.4	1.15045	0.92121	-5.91024	-2.86844
1.41	1.12476	0.9209	-5.8684	-2.88851
1.42	1.12272	0.92059	-5.9142	-2.90858
1.43	1.14337	0.92028	-5.96236	-2.92866
1.44	1.16581	0.91997	-6.13961	-2.94875
1.45	1.13574	0.91966	-6.13906	-2.96884
1.46	1.15539	0.91935	-6.14626	-2.98894
1.47	1.1304	0.91904	-6.15225	-3.00904
1.48	1.14436	0.91872	-6.19187	-3.02914
1.49	1.14416	0.91841	-6.19971	-3.04925
1.5	1.12202	0.91809	-6.25099	-3.06937
1.51	1.10441	0.91777	-6.14183	-3.08949
1.52	1.09227	0.91745	-6.0737	-3.10961
1.53	1.07035	0.91714	-6.14579	-3.12974
1.54	1.06852	0.91681	-6.16842	-3.14988
1.55	1.09929	0.91649	-6.27289	-3.17001
1.56	1.1088	0.91617	-6.37952	-3.19016
1.57	1.09768	0.91584	-6.34286	-3.2103
1.58	1.11006	0.91552	-6.45314	-3.23045
1.59	1.08931	0.91519	-6.54375	-3.2506
1.6	1.09313	0.91486	-6.38836	-3.27076
1.61	1.0754	0.91453	-6.33872	-3.29092
1.62	1.10099	0.91419	-6.5918	-3.31108
1.63	1.08693	0.91386	-6.48357	-3.33124
1.64	1.07874	0.91352	-6.50356	-3.35141
1.65	1.06236	0.91318	-6.55875	-3.37158
1.66	1.08774	0.91284	-6.67276	-3.39175
1.67	1.06336	0.9125	-6.60041	-3.41193
1.68	1.06615	0.91216	-6.59937	-3.4321
1.69	1.06008	0.91181	-6.76432	-3.45228
1.7	1.09519	0.91147	-6.7851	-3.47246
1.71	1.03964	0.91112	-6.52484	-3.49264
1.72	1.04088	0.91077	-6.46461	-3.51283
1.73	1.05803	0.91041	-6.66488	-3.53301
1.74	1.06106	0.91006	-6.9643	-3.5532
1.75	1.05031	0.9097	-6.9554	-3.57339
1.76	1.05805	0.90934	-6.87142	-3.59358
1.77	1.04619	0.90898	-6.78589	-3.61376
1.78	1.03567	0.90862	-6.80259	-3.63395
1.79	1.05558	0.90825	-6.98907	-3.65414
1.8	1.05018	0.90788	-6.98987	-3.67433
1.81	1.04032	0.90752	-6.98295	-3.69453
1.82	1.04636	0.90714	-7.09985	-3.71472
1.83	1.05543	0.90677	-7.17972	-3.73491
1.84	1.02111	0.90639	-6.72736	-3.7551
1.85	0.91129	0.90602	-5.67054	-3.77529
1.86	1.05204	0.90563	-7.00458	-3.79548
1.87	1.0383	0.90525	-7.17576	-3.81567
1.88	1.02033	0.90487	-7.08187	-3.83585
1.89	1.01253	0.90448	-7.08529	-3.85604
1.9	1.03742	0.90409	-7.17228	-3.87623
1.91	1.04902	0.9037	-7.36154	-3.89641
1.92	1.05115	0.90331	-7.38706	-3.9166
1.93	1.03418	0.90291	-7.42963	-3.93678
1.94	1.02796	0.90251	-7.39992	-3.95696
1.95	1.03192	0.90211	-7.37264	-3.97714
1.96	1.01155	0.90171	-6.95021	-3.99731
1.97	1.00172	0.9013	-7.03655	-4.01749
1.98	1.02695	0.90089	-7.55219	-4.03766
1.99	1.03152	0.90048	-7.55769	-4.05783
2	1.01641	0.90007	-7.52813	-4.078
2.01	1.00341	0.89966	-7.47599	-4.09817
2.02	0.99263	0.89924	-7.4612	-4.11833
2.03	1.00144	0.89882	-7.32093	-4.13849
2.04	0.98097	0.8984	-7.03789	-4.15865
2.05	0.96868	0.89798	-7.25869	-4.1788
2.06	1.00987	0.89755	-7.52079	-4.19895
2.07	0.99967	0.89712	-7.63502	-4.2191
2.08	0.99497	0.89669	-7.78123	-4.23924
2.09	0.96914	0.89626	-7.41694	-4.25938
2.1	0.95373	0.89582	-7.04685	-4.27952
2.11	0.92876	0.89538	-6.9279	-4.29966
2.12	0.94306	0.89494	-7.06083	-4.31979
2.13	0.97413	0.8945	-7.65295	-4.33991
2.14	0.94562	0.89405	-7.75022	-4.36003
2.15	0.95489	0.89361	-7.54886	-4.38015
2.16	0.92905	0.89316	-6.997	-4.40026
2.17	0.90715	0.8927	-6.67515	-4.42037
2.18	0.94858	0.89225	-7.36909	-4.44048
2.19	0.94797	0.89179	-7.70578	-4.46058
2.2	0.935	0.89133	-7.80734	-4.48067
2.21	0.92659	0.89087	-7.3927	-4.50076
2.22	0.91989	0.89041	-7.17152	-4.52085
2.23	0.88106	0.88994	-6.56692	-4.54093
2.24	0.92408	0.88947	-6.81755	-4.56101
2.25	0.90743	0.889	-7.03835	-4.58108
2.26	0.94616	0.88852	-7.67508	-4.60114
2.27	0.9157	0.88805	-7.7313	-4.6212
2.28	0.9343	0.88757	-7.96476	-4.64126
2.29	0.92878	0.88709	-7.98348	-4.66131
2.3	0.90347	0.88661	-7.65707	-4.68135
2.31	0.91275	0.88612	-7.12351	-4.70139
2.32	0.88087	0.88563	-6.92637	-4.72142
2.33	0.89724	0.88514	-7.34405	-4.74144
2.34	0.9108	0.88465	-7.80365	-4.76146
2.35	0.89538	0.88415	-7.39253	-4.78148
2.36	0.8633	0.88366	-7.03946	-4.80149
2.37	0.86746	0.88316	-6.9753	-4.82149
2.38	0.88035	0.88266	-7.53756	-4.84148
2.39	0.88503	0.88215	-7.88108	-4.86147
2.4	0.88852	0.88165	-7.84123	-4.88145
2.41	0.88654	0.88114	-7.69768	-4.90143
2.42	0.8867	0.88063	-7.79765	-4.9214
2.43	0.87368	0.88011	-7.80999	-4.94136
2.44	0.89205	0.8796	-7.93314	-4.96132
2.45	0.87328	0.87908	-7.92933	-4.98126
2.46	0.84668	0.87856	-7.56738	-5.00121
2.47	0.85164	0.87804	-7.11288	-5.02114
2.48	0.84425	0.87751	-6.94775	-5.04107
2.49	0.8487	0.87698	-7.02325	-5.06099
2.5	0.84504	0.87645	-7.10454	-5.0809
2.51	0.86085	0.87592	-7.71519	-5.10081
2.52	0.87663	0.87539	-7.94982	-5.12071
2.53	0.87696	0.87485	-8.07392	-5.1406
2.54	0.87489	0.87431	-8.11216	-5.16048
2.55	0.8699	0.87377	-8.17983	-5.18036
2.56	0.86451	0.87323	-8.3468	-5.20023
2.57	0.85583	0.87268	-8.08705	-5.22009
2.58	0.84975	0.87214	-7.47474	-5.23994
2.59	0.84949	0.87159	-7.05582	-5.25979
2.6	0.85542	0.87104	-7.24638	-5.27962
2.61	0.85726	0.87048	-7.77193	-5.29945
2.62	0.83854	0.86993	-7.63304	-5.31928
2.63	0.83124	0.86937	-7.86298	-5.33909
2.64	0.85819	0.86881	-8.22493	-5.35889
2.65	0.84822	0.86824	-8.44717	-5.37869
2.66	0.83891	0.86768	-8.12009	-5.39848
2.67	0.84922	0.86711	-7.81728	-5.41826
2.68	0.85305	0.86654	-7.85921	-5.43803
2.69	0.86665	0.86597	-8.17285	-5.4578
2.7	0.85013	0.8654	-8.20652	-5.47755
2.71	0.82147	0.86482	-7.81067	-5.4973
2.72	0.83151	0.86424	-7.48258	-5.51704
2.73	0.81681	0.86366	-8.07832	-5.53677
2.74	0.84884	0.86308	-8.55013	-5.55649
2.75	0.82325	0.8625	-8.3234	-5.57621
2.76	0.85008	0.86191	-8.11227	-5.59591
2.77	0.84837	0.86132	-8.13646	-5.6156
2.78	0.83451	0.86073	-8.20435	-5.63529
2.79	0.8316	0.86014	-8.15435	-5.65497
2.8	0.83569	0.85954	-8.33619	-5.67464
2.81	0.82509	0.85895	-8.5643	-5.6943
2.82	0.83287	0.85835	-8.92296	-5.71395
2.83	0.82697	0.85775	-8.59692	-5.73359
2.84	0.80332	0.85715	-7.96639	-5.75322
2.85	0.83006	0.85654	-7.66527	-5.77285
2.86	0.82207	0.85593	-7.62142	-5.79246
2.87	0.81985	0.85532	-7.60071	-5.81207
2.88	0.80857	0.85471	-7.58611	-5.83166
2.89	0.82796	0.8541	-8.14425	-5.85125
2.9	0.8179	0.85348	-8.4898	-5.87083
2.91	0.81657	0.85287	-8.65884	-5.8904
2.92	0.8072	0.85225	-8.89403	-5.90995
2.93	0.77972	0.85163	-8.89218	-5.9295
2.94	0.78551	0.851	-8.60764	-5.94904
2.95	0.79785	0.85038	-8.01813	-5.96857
2.96	0.7763	0.84975	-7.46238	-5.98809
2.97	0.78079	0.84912	-7.38433	-6.00761
2.98	0.77795	0.84849	-7.38063	-6.02711
2.99	0.76631	0.84786	-7.50794	-6.0466
3	0.76505	0.84722	-7.58269	-6.06608
3.01	0.76774	0.84659	-7.99112	-6.08555
3.02	0.74514	0.84595	-7.84101	-6.10502
3.03	0.74447	0.84531	-7.93	-6.12447
3.04	0.75639	0.84467	-8.08853	-6.14391
3.05	0.75715	0.84402	-8.03501	-6.16335
3.06	0.74817	0.84338	-8.07554	-6.18277
3.07	0.75224	0.84273	-8.17254	-6.20218
3.08	0.74226	0.84208	-8.00719	-6.22159
3.09	0.7474	0.84142	-7.57272	-6.24098
3.1	0.75079	0.84077	-7.15813	-6.26037
3.11	0.74894	0.84012	-7.14057	-6.27974
3.12	0.72536	0.83946	-7.40878	-6.2991
3.13	0.73322	0.8388	-7.66517	-6.31846
3.14	0.73221	0.83814	-8.21077	-6.3378
3.15	0.74146	0.83747	-8.41914	-6.35714
3.16	0.7354	0.83681	-8.44833	-6.37646
3.17	0.74066	0.83614	-7.8337	-6.39577
3.18	0.72434	0.83547	-7.64892	-6.41508
3.19	0.73223	0.8348	-7.87596	-6.43437
3.2	0.72821	0.83413	-7.80802	-6.45365
3.21	0.73918	0.83346	-7.76564	-6.47292
3.22	0.72984	0.83278	-7.52525	-6.49219
3.23	0.72483	0.8321	-7.61388	-6.51144
3.24	0.72414	0.83142	-7.78359	-6.53068
3.25	0.72664	0.83074	-8.07767	-6.54991
3.26	0.72496	0.83006	-7.92188	-6.56913
3.27	0.71976	0.82938	-7.68738	-6.58834
3.28	0.71921	0.82869	-7.71986	-6.60754
3.29	0.72978	0.828	-8.18651	-6.62673
3.3	0.72085	0.82731	-8.37693	-6.64591
3.31	0.73164	0.82662	-7.93942	-6.66508
3.32	0.71249	0.82593	-7.70707	-6.68424
3.33	0.71835	0.82523	-7.72509	-6.70339
3.34	0.72847	0.82453	-7.92156	-6.72253
3.35	0.72558	0.82384	-7.8887	-6.74165
3.36	0.7255	0.82314	-7.9193	-6.76077
3.37	0.7116	0.82243	-7.7591	-6.77988
3.38	0.71235	0.82173	-8.19465	-6.79897
3.39	0.71637	0.82103	-8.23898	-6.81806
3.4	0.71522	0.82032	-7.93636	-6.83713
3.41	0.71711	0.81961	-7.81824	-6.85619
3.42	0.72236	0.8189	-7.81236	-6.87525
3.43	0.702	0.81819	-8.14285	-6.89429
3.44	0.7089	0.81747	-8.40344	-6.91332
3.45	0.68438	0.81676	-8.20148	-6.93234
3.46	0.70113	0.81604	-7.97273	-6.95135
3.47	0.69963	0.81532	-7.88231	-6.97035
3.48	0.70813	0.8146	-8.0317	-6.98934
3.49	0.70576	0.81388	-8.00514	-7.00832
3.5	0.69706	0.81316	-8.18009	-7.02728
3.51	0.68791	0.81243	-8.26608	-7.04624
3.52	0.69296	0.81171	-8.24796	-7.06518
3.53	0.69131	0.81098	-8.12254	-7.08412
3.54	0.68533	0.81025	-8.16371	-7.10304
3.55	0.69763	0.80952	-8.25437	-7.12196
3.56	0.6962	0.80879	-8.2448	-7.14086
3.57	0.68894	0.80805	-8.17348	-7.15975
3.58	0.6776	0.80732	-8.09145	-7.17863
3.59	0.67993	0.80658	-8.1723	-7.1975
3.6	0.69286	0.80584	-8.46709	-7.21636
3.61	0.68398	0.8051	-8.54684	-7.2352
3.62	0.67716	0.80436	-8.34207	-7.25404
3.63	0.69636	0.80361	-8.18006	-7.27287
3.64	0.69046	0.80287	-8.1073	-7.29168
3.65	0.69308	0.80212	-8.15257	-7.31049
3.66	0.67003	0.80137	-8.32463	-7.32928
3.67	0.66815	0.80062	-8.47821	-7.34806
3.68	0.68264	0.79987	-8.41632	-7.36683
3.69	0.68495	0.79912	-8.44909	-7.38559
3.7	0.68042	0.79837	-8.77633	-7.40434
3.71	0.65247	0.79761	-8.63577	-7.42308
3.72	0.68027	0.79685	-8.37841	-7.4418
3.73	0.67312	0.7961	-8.13455	-7.46052
3.74	0.66357	0.79534	-8.28055	-7.47922
3.75	0.67097	0.79457	-8.45645	-7.49792
3.76	0.66982	0.79381	-8.64327	-7.5166
3.77	0.66182	0.79305	-8.7061	-7.53527
3.78	0.66874	0.79228	-8.39994	-7.55393
3.79	0.67013	0.79151	-8.45137	-7.57258
3.8	0.67858	0.79074	-8.68337	-7.59122
3.81	0.64719	0.78997	-8.67996	-7.60985
3.82	0.65773	0.7892	-8.72844	-7.62846
3.83	0.66029	0.78843	-8.64435	-7.64707
3.84	0.65613	0.78766	-8.65023	-7.66566
3.85	0.65876	0.78688	-8.60761	-7.68424
3.86	0.66133	0.7861	-8.76357	-7.70282
3.87	0.65397	0.78532	-8.70078	-7.72138
3.88	0.65844	0.78454	-8.85747	-7.73993
3.89	0.64856	0.78376	-8.79105	-7.75846
3.9	0.6701	0.78298	-8.7487	-7.77699
3.91	0.65298	0.7822	-8.50716	-7.79551
3.92	0.66436	0.78141	-8.55743	-7.81401
3.93	0.67873	0.78062	-8.55533	-7.8325
3.94	0.66378	0.77984	-8.74784	-7.85099
3.95	0.65399	0.77905	-9.08116	-7.86946
3.96	0.65333	0.77826	-9.49824	-7.88792
3.97	0.62303	0.77746	-9.66465	-7.90636
3.98	0.63844	0.77667	-9.05406	-7.9248
3.99	0.65083	0.77587	-8.77703	-7.94323
4	0.66877	0.77508	-8.83502	-7.96164
4.01	0.67813	0.77428	-8.76702	-7.98004
4.02	0.6855	0.77348	-8.9285	-7.99844
4.03	0.65037	0.77268	-8.93478	-8.01682
4.04	0.65044	0.77188	-8.99813	-8.03519
4.05	0.66135	0.77108	-9.02582	-8.05355
4.06	0.65636	0.77027	-9.08785	-8.07189
4.07	0.64533	0.76947	-9.54535	-8.09023
4.08	0.62827	0.76866	-9.61995	-8.10855
4.09	0.64278	0.76785	-9.21202	-8.12687
4.1	0.64613	0.76705	-8.95681	-8.14517
4.11	0.63562	0.76623	-8.89071	-8.16346
4.12	0.63244	0.76542	-9.01756	-8.18174
4.13	0.64093	0.76461	-8.99942	-8.20001
4.14	0.64258	0.7638	-8.87545	-8.21826
4.15	0.65264	0.76298	-8.91313	-8.23651
4.16	0.65545	0.76216	-9.03834	-8.25474
4.17	0.63807	0.76135	-9.24084	-8.27296
4.18	0.61934	0.76053	-9.40863	-8.29118
4.19	0.62028	0.75971	-9.16853	-8.30938
4.2	0.61852	0.75889	-9.14958	-8.32756
4.21	0.61809	0.75806	-9.27805	-8.34574
4.22	0.61116	0.75724	-9.43764	-8.36391
4.23	0.62059	0.75641	-9.26511	-8.38206
4.24	0.62361	0.75559	-9.05044	-8.40021
4.25	0.6212	0.75476	-8.99032	-8.41834
4.26	0.6299	0.75393	-9.01689	-8.43646
4.27	0.61883	0.7531	-9.07734	-8.45457
4.28	0.60527	0.75227	-9.18628	-8.47267
4.29	0.5958	0.75144	-9.40715	-8.49075
4.3	0.60666	0.7506	-9.40041	-8.50883
4.31	0.60345	0.74977	-9.35366	-8.52689
4.32	0.60519	0.74893	-9.41931	-8.54494
4.33	0.60168	0.7481	-9.34487	-8.56298
4.34	0.60041	0.74726	-9.21401	-8.58101
4.35	0.61341	0.74642	-9.34143	-8.59903
4.36	0.61518	0.74558	-9.17736	-8.61704
4.37	0.62191	0.74474	-9.23853	-8.63503
4.38	0.61689	0.74389	-9.15479	-8.65302
4.39	0.60625	0.74305	-9.34705	-8.67099
4.4	0.5827	0.74221	-9.464	-8.68895
4.41	0.60248	0.74136	-9.41959	-8.7069
4.42	0.59971	0.74051	-9.36156	-8.72484
4.43	0.59038	0.73966	-9.32667	-8.74277
4.44	0.57864	0.73882	-9.44296	-8.76068
4.45	0.58477	0.73796	-9.43953	-8.77859
4.46	0.58588	0.73711	-9.42594	-8.79648
4.47	0.58873	0.73626	-9.3976	-8.81436
4.48	0.59439	0.73541	-9.38722	-8.83223
4.49	0.584	0.73455	-9.46638	-8.85009
4.5	0.58543	0.7337	-9.3715	-8.86794
4.51	0.59973	0.73284	-9.44179	-8.88577
4.52	0.59073	0.73198	-9.45143	-8.9036
4.53	0.5858	0.73112	-9.57749	-8.92141
4.54	0.57301	0.73026	-9.68487	-8.93921
4.55	0.5845	0.7294	-9.46975	-8.957
4.56	0.59754	0.72854	-9.43537	-8.97478
4.57	0.59253	0.72767	-9.49403	-8.99255
4.58	0.59094	0.72681	-9.59992	-9.0103
4.59	0.58426	0.72594	-9.67912	-9.02805
4.6	0.58091	0.72508	-9.68216	-9.04578
4.61	0.57917	0.72421	-9.67082	-9.0635
4.62	0.56503	0.72334	-9.75954	-9.08121
4.63	0.56532	0.72247	-9.78967	-9.09891
4.64	0.56722	0.7216	-9.84217	-9.1166
4.65	0.58832	0.72073	-9.69221	-9.13428
4.66	0.57311	0.71986	-9.73823	-9.15194
4.67	0.58029	0.71898	-9.65315	-9.16959
4.68	0.5889	0.71811	-9.77543	-9.18723
4.69	0.57508	0.71723	-9.82073	-9.20486
4.7	0.56367	0.71636	-9.80384	-9.22248
4.71	0.55029	0.71548	-9.97328	-9.24009
4.72	0.55351	0.7146	-10.1128	-9.25769
4.73	0.55152	0.71372	-10.1209	-9.27527
4.74	0.56373	0.71284	-9.91173	-9.29284
4.75	0.5761	0.71196	-9.94451	-9.3104
4.76	0.58397	0.71108	-9.77655	-9.32795
4.77	0.56081	0.71019	-9.7902	-9.34549
4.78	0.56271	0.70931	-9.83637	-9.36302
4.79	0.5561	0.70842	-9.92536	-9.38054
4.8	0.54866	0.70754	-10.1278	-9.39804
4.81	0.53734	0.70665	-10.1885	-9.41553
4.82	0.53809	0.70576	-10.044	-9.43301
4.83	0.56137	0.70487	-10.0053	-9.45048
4.84	0.54914	0.70398	-10.0642	-9.46794
4.85	0.53638	0.70309	-10.1145	-9.48539
4.86	0.56495	0.7022	-10.1125	-9.50283
4.87	0.57624	0.70131	-10.031	-9.52025
4.88	0.57558	0.70041	-9.98827	-9.53766
4.89	0.56079	0.69952	-10.1193	-9.55506
4.9	0.53265	0.69862	-10.3477	-9.57245
4.91	0.53245	0.69773	-10.3501	-9.58983
4.92	0.54802	0.69683	-10.2482	-9.6072
4.93	0.5539	0.69593	-10.1342	-9.62455
4.94	0.57871	0.69503	-10.1287	-9.6419
4.95	0.56266	0.69413	-10.1788	-9.65923
4.96	0.54314	0.69323	-10.1712	-9.67655
4.97	0.54162	0.69233	-10.3336	-9.69386
4.98	0.52393	0.69143	-10.4454	-9.71116
4.99	0.523	0.69053	-10.6353	-9.72845
5	0.51303	0.68962	-10.5709	-9.74572
5.01	0.53331	0.68872	-10.2931	-9.76299
5.02	0.56511	0.68781	-10.2084	-9.78024
5.03	0.54787	0.6869	-10.33	-9.79748
5.04	0.55097	0.68599	-10.3584	-9.81471
5.05	0.52708	0.68509	-10.4535	-9.83193
5.06	0.53808	0.68418	-10.4617	-9.84914
5.07	0.53178	0.68327	-10.4437	-9.86633
5.08	0.51542	0.68236	-10.5724	-9.88352
5.09	0.50727	0.68144	-10.8607	-9.90069
5.1	0.5058	0.68053	-10.8307	-9.91785
5.11	0.5361	0.67962	-10.6671	-9.935
5.12	0.53908	0.6787	-10.6374	-9.95214
5.13	0.52311	0.67779	-10.713	-9.96927
5.14	0.51567	0.67687	-10.7001	-9.98638
5.15	0.54363	0.67595	-10.6274	-10.0035
5.16	0.52964	0.67504	-10.7512	-10.0206
5.17	0.54301	0.67412	-10.6805	-10.0377
5.18	0.53772	0.6732	-10.5777	-10.0547
5.19	0.55302	0.67228	-10.7527	-10.0718
5.2	0.52181	0.67136	-10.7859	-10.0888
5.21	0.50312	0.67044	-11.0605	-10.1059
5.22	0.49983	0.66951	-11.0908	-10.1229
5.23	0.507	0.66859	-10.9101	-10.1399
5.24	0.53687	0.66767	-10.8331	-10.1569
5.25	0.55315	0.66674	-10.8032	-10.1739
5.26	0.52503	0.66582	-10.8552	-10.1909
5.27	0.53903	0.66489	-10.8817	-10.2079
5.28	0.5231	0.66396	-10.8698	-10.2248
5.29	0.51648	0.66304	-10.8596	-10.2417
5.3	0.53462	0.66211	-10.8837	-10.2587
5.31	0.52496	0.66118	-10.9177	-10.2756
5.32	0.52268	0.66025	-11.0027	-10.2925
5.33	0.5198	0.65932	-11.114	-10.3094
5.34	0.50506	0.65839	-11.032	-10.3263
5.35	0.49799	0.65746	-11.1736	-10.3432
5.36	0.49077	0.65652	-11.1927	-10.36
5.37	0.51342	0.65559	-11.0632	-10.3769
5.38	0.53952	0.65465	-10.9622	-10.3937
5.39	0.54778	0.65372	-10.7402	-10.4106
5.4	0.54938	0.65278	-10.9393	-10.4274
5.41	0.52142	0.65185	-10.9996	-10.4442
5.42	0.50326	0.65091	-11.0823	-10.461
5.43	0.5114	0.64997	-11.0875	-10.4778
5.44	0.49506	0.64903	-11.2265	-10.4946
5.45	0.48685	0.6481	-11.2925	-10.5113
5.46	0.48668	0.64716	-11.3963	-10.5281
5.47	0.47625	0.64621	-11.2594	-10.5448
5.48	0.50955	0.64527	-11.0458	-10.5615
5.49	0.50961	0.64433	-11.0911	-10.5783
5.5	0.50079	0.64339	-11.0205	-10.595
5.51	0.4948	0.64245	-11.0755	-10.6116
5.52	0.4911	0.6415	-11.1085	-10.6283
5.53	0.49411	0.64056	-11.0857	-10.645
5.54	0.48036	0.63961	-11.2758	-10.6617
5.55	0.45602	0.63867	-11.4121	-10.6783
5.56	0.47099	0.63772	-11.3738	-10.695
5.57	0.48935	0.63677	-11.1942	-10.7116
5.58	0.48268	0.63582	-11.2973	-10.7282
5.59	0.4886	0.63488	-11.2006	-10.7448
5.6	0.5052	0.63393	-11.3042	-10.7614
5.61	0.47495	0.63298	-11.4043	-10.778
5.62	0.4898	0.63203	-11.3135	-10.7945
5.63	0.46292	0.63108	-11.4046	-10.8111
5.64	0.46359	0.63012	-11.3083	-10.8277
5.65	0.44989	0.62917	-11.3427	-10.8442
5.66	0.46096	0.62822	-11.3734	-10.8607
5.67	0.4882	0.62727	-11.3698	-10.8772
5.68	0.48605	0.62631	-11.2248	-10.8937
5.69	0.49643	0.62536	-11.3253	-10.9102
5.7	0.50343	0.6244	-11.199	-10.9267
5.71	0.48034	0.62345	-11.3434	-10.9432
5.72	0.48387	0.62249	-11.468	-10.9596
5.73	0.4425	0.62153	-11.6222	-10.9761
5.74	0.44516	0.62057	-11.569	-10.9925
5.75	0.46741	0.61962	-11.4975	-11.0089
5.76	0.46853	0.61866	-11.5139	-11.0253
5.77	0.46582	0.6177	-11.4437	-11.0417
5.78	0.46097	0.61674	-11.5731	-11.0581
5.79	0.48844	0.61578	-11.4286	-11.0745
5.8	0.4768	0.61482	-11.4074	-11.0909
5.81	0.47364	0.61386	-11.5152	-11.1072
5.82	0.44195	0.61289	-11.5397	-11.1236
5.83	0.44111	0.61193	-11.7365	-11.1399
5.84	0.44141	0.61097	-11.6362	-11.1562
5.85	0.43618	0.61	-11.7234	-11.1725
5.86	0.42596	0.60904	-11.6699	-11.1889
5.87	0.45246	0.60807	-11.5865	-11.2051
5.88	0.45631	0.60711	-11.5417	-11.2214
5.89	0.4871	0.60614	-11.5165	-11.2377
5.9	0.45855	0.60518	-11.5572	-11.2539
5.91	0.44749	0.60421	-11.7107	-11.2702
5.92	0.42662	0.60324	-11.7963	-11.2864
5.93	0.44742	0.60227	-11.7068	-11.3026
5.94	0.45955	0.60131	-11.6577	-11.3188
5.95	0.46887	0.60034	-11.6373	-11.335
5.96	0.45439	0.59937	-11.7437	-11.3512
5.97	0.43521	0.5984	-11.8148	-11.3674
5.98	0.41925	0.59743	-11.9112	-11.3836
5.99	0.40539	0.59645	-11.845	-11.3997
6	0.43791	0.59548	-11.8567	-11.4159
6.01	0.4405	0.59451	-11.7993	-11.432
6.02	0.43789	0.59354	-11.811	-11.4481
6.03	0.44552	0.59257	-11.8154	-11.4642
6.04	0.42168	0.59159	-11.9316	-11.4803
6.05	0.44337	0.59062	-11.9958	-11.4964
6.06	0.43686	0.58964	-11.9015	-11.5125
6.07	0.4277	0.58867	-11.8455	-11.5286
6.08	0.43419	0.58769	-12.0192	-11.5446
6.09	0.42627	0.58672	-11.9612	-11.5607
6.1	0.43197	0.58574	-12.0286	-11.5767
6.11	0.41619	0.58476	-12.0692	-11.5927
6.12	0.42224	0.58379	-12.1307	-11.6087
6.13	0.41944	0.58281	-11.9865	-11.6247
6.14	0.42817	0.58183	-11.9537	-11.6407
6.15	0.44892	0.58085	-12.0256	-11.6567
6.16	0.43959	0.57987	-11.986	-11.6727
6.17	0.43565	0.57889	-12.0581	-11.6886
6.18	0.41099	0.57791	-12.1516	-11.7046
6.19	0.40331	0.57693	-12.1827	-11.7205
6.2	0.42615	0.57595	-12.1242	-11.7364
6.21	0.41367	0.57497	-12.0281	-11.7523
6.22	0.44163	0.57399	-12.1031	-11.7682
6.23	0.41158	0.57301	-12.1668	-11.7841
6.24	0.4183	0.57203	-12.2361	-11.8
6.25	0.41158	0.57104	-12.3004	-11.8158
6.26	0.40973	0.57006	-12.2332	-11.8317
6.27	0.40671	0.56908	-12.2154	-11.8476
6.28	0.40609	0.56809	-12.266	-11.8634
6.29	0.40216	0.56711	-12.2882	-11.8792
6.3	0.43385	0.56612	-12.2874	-11.895
6.31	0.42416	0.56514	-12.2577	-11.9108
6.32	0.42904	0.56415	-12.2014	-11.9266
6.33	0.41571	0.56317	-12.2981	-11.9424
6.34	0.39948	0.56218	-12.3696	-11.9582
6.35	0.39169	0.56119	-12.3715	-11.9739
6.36	0.38099	0.5602	-12.3867	-11.9897
6.37	0.38127	0.55922	-12.4378	-12.0054
6.38	0.3971	0.55823	-12.4346	-12.0211
6.39	0.4066	0.55724	-12.3739	-12.0368
6.4	0.41091	0.55625	-12.3856	-12.0525
6.41	0.43506	0.55526	-12.4269	-12.0682
6.42	0.42002	0.55427	-12.4545	-12.0839
6.43	0.41349	0.55328	-12.3748	-12.0996
6.44	0.39811	0.55229	-12.5876	-12.1152
6.45	0.40104	0.5513	-12.4837	-12.1309
6.46	0.38503	0.55031	-12.609	-12.1465
6.47	0.38656	0.54932	-12.5829	-12.1621
6.48	0.38623	0.54833	-12.602	-12.1778
6.49	0.37776	0.54734	-12.5587	-12.1934
6.5	0.3971	0.54635	-12.5557	-12.2089
6.51	0.4261	0.54535	-12.5885	-12.2245
6.52	0.40888	0.54436	-12.6199	-12.2401
6.53	0.42549	0.54337	-12.6432	-12.2557
6.54	0.40641	0.54238	-12.6366	-12.2712
6.55	0.38844	0.54138	-12.6892	-12.2867
6.56	0.36858	0.54039	-12.7256	-12.3023
6.57	0.38665	0.53939	-12.6932	-12.3178
6.58	0.36575	0.5384	-12.7	-12.3333
6.59	0.37361	0.5374	-12.8074	-12.3488
6.6	0.38873	0.53641	-12.8817	-12.3643
6.61	0.38621	0.53541	-12.7161	-12.3798
6.62	0.38687	0.53442	-12.8121	-12.3952
6.63	0.39097	0.53342	-12.7892	-12.4107
6.64	0.38506	0.53242	-12.8307	-12.4261
6.65	0.3914	0.53143	-12.8527	-12.4415
6.66	0.38043	0.53043	-12.8062	-12.457
6.67	0.38009	0.52943	-12.9078	-12.4724
6.68	0.37568	0.52844	-12.9268	-12.4878
6.69	0.36336	0.52744	-12.9087	-12.5032
6.7	0.3747	0.52644	-12.9799	-12.5185
6.71	0.3772	0.52544	-13.0473	-12.5339
6.72	0.38399	0.52444	-12.8468	-12.5493
6.73	0.38158	0.52344	-12.9599	-12.5646
6.74	0.38386	0.52244	-13.0491	-12.5799
6.75	0.35953	0.52145	-13.0135	-12.5953
6.76	0.36139	0.52045	-13.0658	-12.6106
6.77	0.361	0.51945	-13.1536	-12.6259
6.78	0.37702	0.51845	-13.0885	-12.6412
6.79	0.38356	0.51745	-13.1345	-12.6564
6.8	0.38035	0.51644	-13.2034	-12.6717
6.81	0.37201	0.51544	-13.1879	-12.687
6.82	0.37699	0.51444	-13.1982	-12.7022
6.83	0.37427	0.51344	-13.1721	-12.7175
6.84	0.36706	0.51244	-13.2087	-12.7327
6.85	0.37936	0.51144	-13.1597	-12.7479
6.86	0.3574	0.51044	-13.2453	-12.7631
6.87	0.37048	0.50943	-13.1613	-12.7783
6.88	0.35858	0.50843	-13.2059	-12.7935
6.89	0.35455	0.50743	-13.3194	-12.8087
6.9	0.34289	0.50643	-13.3121	-12.8238
6.91	0.34815	0.50542	-13.3532	-12.839
6.92	0.35249	0.50442	-13.2636	-12.8541
6.93	0.36864	0.50342	-13.3129	-12.8693
6.94	0.38069	0.50241	-13.3794	-12.8844
6.95	0.3738	0.50141	-13.2784	-12.8995
6.96	0.36974	0.5004	-13.4026	-12.9146
6.97	0.34951	0.4994	-13.4175	-12.9297
6.98	0.35275	0.4984	-13.4486	-12.9448
6.99	0.3468	0.49739	-13.5137	-12.9598
7	0.34088	0.49639	-13.5421	-12.9749
7.01	0.34434	0.49538	-13.5066	-12.9899
7.02	0.35699	0.49438	-13.4925	-13.005
7.03	0.36675	0.49337	-13.4442	-13.02
7.04	0.36097	0.49237	-13.4569	-13.035
7.05	0.35767	0.49136	-13.5815	-13.05
7.06	0.35917	0.49035	-13.6508	-13.065
7.07	0.34906	0.48935	-13.5635	-13.08
7.08	0.34768	0.48834	-13.5681	-13.095
7.09	0.3477	0.48734	-13.6193	-13.1099
7.1	0.34027	0.48633	-13.5601	-13.1249
7.11	0.3403	0.48532	-13.5233	-13.1398
7.12	0.32851	0.48432	-13.6105	-13.1548
7.13	0.32969	0.48331	-13.6542	-13.1697
7.14	0.34782	0.4823	-13.6354	-13.1846
7.15	0.35769	0.48129	-13.5981	-13.1995
7.16	0.35181	0.48029	-13.6153	-13.2144
7.17	0.33816	0.47928	-13.7227	-13.2293
7.18	0.34097	0.47827	-13.701	-13.2442
7.19	0.34773	0.47726	-13.6093	-13.259
7.2	0.34235	0.47626	-13.6741	-13.2739
7.21	0.34661	0.47525	-13.6375	-13.2887
7.22	0.32598	0.47424	-13.7515	-13.3035
7.23	0.31632	0.47323	-13.7233	-13.3184
7.24	0.33606	0.47222	-13.6562	-13.3332
7.25	0.34559	0.47121	-13.7397	-13.348
7.26	0.3267	0.47021	-13.7533	-13.3628
7.27	0.31381	0.4692	-13.7638	-13.3775
7.28	0.32476	0.46819	-13.7918	-13.3923
7.29	0.31004	0.46718	-13.7224	-13.4071
7.3	0.33324	0.46617	-13.7767	-13.4218
7.31	0.31565	0.46516	-13.7385	-13.4365
7.32	0.32093	0.46415	-13.8421	-13.4513
7.33	0.32985	0.46314	-13.8451	-13.466
7.34	0.33974	0.46213	-13.8438	-13.4807
7.35	0.31628	0.46112	-13.7855	-13.4954
7.36	0.31736	0.46011	-13.8018	-13.5101
7.37	0.30671	0.4591	-13.8047	-13.5247
7.38	0.30716	0.45809	-13.8577	-13.5394
7.39	0.30523	0.45709	-13.8988	-13.5541
7.4	0.30367	0.45608	-13.9221	-13.5687
7.41	0.3066	0.45507	-13.9405	-13.5833
7.42	0.30312	0.45406	-13.9445	-13.598
7.43	0.3048	0.45305	-13.8936	-13.6126
7.44	0.32186	0.45204	-13.8444	-13.6272
7.45	0.32798	0.45102	-13.9736	-13.6418
7.46	0.30596	0.45001	-13.9184	-13.6564
7.47	0.30222	0.449	-13.9513	-13.6709
7.48	0.28621	0.44799	-14.0335	-13.6855
7.49	0.28366	0.44698	-14.0819	-13.7001
7.5	0.29837	0.44597	-13.9751	-13.7146
7.51	0.29293	0.44496	-14.0015	-13.7291
7.52	0.30575	0.44395	-13.895	-13.7437
7.53	0.315	0.44294	-13.945	-13.7582
7.54	0.30846	0.44193	-14.0435	-13.7727
7.55	0.29563	0.44092	-14.0392	-13.7872
7.56	0.29871	0.43991	-14.0248	-13.8017
7.57	0.30175	0.4389	-14.0008	-13.8161
7.58	0.28801	0.43789	-14.0093	-13.8306
7.59	0.29057	0.43688	-14.0031	-13.8451
7.6	0.29309	0.43587	-14.1442	-13.8595
7.61	0.3164	0.43486	-14.14	-13.8739
7.62	0.28516	0.43384	-14.1379	-13.8884
7.63	0.28136	0.43283	-14.1639	-13.9028
7.64	0.28286	0.43182	-14.2298	-13.9172
7.65	0.29071	0.43081	-14.212	-13.9316
7.66	0.30766	0.4298	-14.2369	-13.9459
7.67	0.28883	0.42879	-14.1426	-13.9603
7.68	0.27677	0.42778	-14.2	-13.9747
7.69	0.26461	0.42677	-14.1779	-13.989
7.7	0.29237	0.42576	-14.3006	-14.0034
7.71	0.2868	0.42475	-14.1276	-14.0177
7.72	0.28819	0.42374	-14.2092	-14.032
7.73	0.30061	0.42272	-14.2041	-14.0464
7.74	0.29077	0.42171	-14.2359	-14.0607
7.75	0.28612	0.4207	-14.2832	-14.075
7.76	0.27493	0.41969	-14.3325	-14.0892
7.77	0.28019	0.41868	-14.3497	-14.1035
7.78	0.27463	0.41767	-14.3743	-14.1178
7.79	0.27493	0.41666	-14.3069	-14.132
7.8	0.26937	0.41565	-14.3951	-14.1463
7.81	0.26361	0.41464	-14.4015	-14.1605
7.82	0.27463	0.41363	-14.4256	-14.1747
7.83	0.26945	0.41262	-14.3688	-14.189
7.84	0.28465	0.41161	-14.3879	-14.2032
7.85	0.2888	0.4106	-14.3963	-14.2174
7.86	0.28035	0.40959	-14.3915	-14.2316
7.87	0.27361	0.40857	-14.3696	-14.2457
7.88	0.24543	0.40756	-14.3603	-14.2599
7.89	0.25926	0.40655	-14.4738	-14.2741
7.9	0.26316	0.40554	-14.4278	-14.2882
7.91	0.26602	0.40453	-14.4904	-14.3024
7.92	0.26427	0.40352	-14.5532	-14.3165
7.93	0.26081	0.40251	-14.5155	-14.3306
7.94	0.25873	0.4015	-14.5194	-14.3447
7.95	0.26761	0.40049	-14.5186	-14.3588
7.96	0.2688	0.39948	-14.5002	-14.3729
7.97	0.26258	0.39847	-14.4843	-14.387
7.98	0.26995	0.39746	-14.587	-14.401
7.99	0.27127	0.39645	-14.6354	-14.4151
8	0.2699	0.39544	-14.6236	-14.4292
8.01	0.25401	0.39443	-14.6318	-14.4432
8.02	0.25058	0.39342	-14.6785	-14.4572
8.03	0.24068	0.39241	-14.7323	-14.4713
8.04	0.24004	0.3914	-14.6298	-14.4853
8.05	0.26034	0.39039	-14.6968	-14.4993
8.06	0.27132	0.38939	-14.806	-14.5133
8.07	0.25955	0.38838	-14.7491	-14.5273
8.08	0.26536	0.38737	-14.6477	-14.5412
8.09	0.24573	0.38636	-14.7642	-14.5552
8.1	0.27922	0.38535	-14.8316	-14.5692
8.11	0.24686	0.38434	-14.8094	-14.5831
8.12	0.23515	0.38333	-14.7787	-14.597
8.13	0.24489	0.38232	-14.7759	-14.611
8.14	0.24068	0.38131	-14.8515	-14.6249
8.15	0.23808	0.38031	-14.8486	-14.6388
8.16	0.24715	0.3793	-14.8343	-14.6527
8.17	0.25586	0.37829	-14.8949	-14.6666
8.18	0.24552	0.37728	-14.8444	-14.6805
8.19	0.26655	0.37627	-14.8482	-14.6944
8.2	0.2503	0.37527	-14.9311	-14.7082
8.21	0.23809	0.37426	-14.9632	-14.7221
8.22	0.23115	0.37325	-14.9918	-14.7359
8.23	0.24565	0.37224	-14.9615	-14.7497
8.24	0.23728	0.37124	-15.0043	-14.7636
8.25	0.24056	0.37023	-15.0033	-14.7774
8.26	0.24901	0.36922	-15.0441	-14.7912
8.27	0.23938	0.36821	-15.0445	-14.805
8.28	0.2377	0.36721	-15.0753	-14.8188
8.29	0.2392	0.3662	-15.0168	-14.8325
8.3	0.23611	0.36519	-15.0698	-14.8463
8.31	0.24034	0.36419	-15.056	-14.8601
8.32	0.23818	0.36318	-15.043	-14.8738
8.33	0.23898	0.36217	-15.0659	-14.8876
8.34	0.22973	0.36117	-15.0964	-14.9013
8.35	0.22247	0.36016	-14.9907	-14.915
8.36	0.24335	0.35916	-15.1847	-14.9288
8.37	0.23504	0.35815	-15.2224	-14.9424
8.38	0.20423	0.35715	-15.134	-14.9561
8.39	0.21764	0.35614	-15.1707	-14.9698
8.4	0.23774	0.35514	-15.1951	-14.9835
8.41	0.22386	0.35413	-15.2765	-14.9972
8.42	0.22116	0.35313	-15.1851	-15.0108
8.43	0.20473	0.35212	-15.1864	-15.0245
8.44	0.21418	0.35112	-15.2	-15.0381
8.45	0.22468	0.35011	-15.224	-15.0518
8.46	0.24636	0.34911	-15.1656	-15.0654
8.47	0.25027	0.3481	-15.4023	-15.079
8.48	0.25706	0.3471	-15.247	-15.0926
8.49	0.24432	0.3461	-15.3381	-15.1062
8.5	0.22392	0.34509	-15.3512	-15.1198
8.51	0.22354	0.34409	-15.2057	-15.1334
8.52	0.20123	0.34309	-15.3866	-15.1469
8.53	0.21623	0.34208	-15.3854	-15.1605
8.54	0.20391	0.34108	-15.4425	-15.174
8.55	0.20473	0.34008	-15.3552	-15.1876
8.56	0.20346	0.33908	-15.3923	-15.2011
8.57	0.22525	0.33807	-15.416	-15.2146
8.58	0.2404	0.33707	-15.5344	-15.2281
8.59	0.23116	0.33607	-15.4682	-15.2416
8.6	0.23684	0.33507	-15.511	-15.2552
8.61	0.21972	0.33407	-15.5338	-15.2686
8.62	0.20828	0.33307	-15.403	-15.2821
8.63	0.20702	0.33206	-15.513	-15.2956
8.64	0.19323	0.33106	-15.5487	-15.309
8.65	0.19473	0.33006	-15.6246	-15.3225
8.66	0.20043	0.32906	-15.6082	-15.3359
8.67	0.20641	0.32806	-15.6304	-15.3494
8.68	0.21077	0.32706	-15.6319	-15.3628
8.69	0.21972	0.32606	-15.7127	-15.3762
8.7	0.20268	0.32506	-15.5635	-15.3896
8.71	0.20809	0.32406	-15.5956	-15.403
8.72	0.20451	0.32307	-15.6962	-15.4164
8.73	0.19643	0.32207	-15.6445	-15.4298
8.74	0.20404	0.32107	-15.7073	-15.4432
8.75	0.19174	0.32007	-15.6817	-15.4565
8.76	0.18464	0.31907	-15.6695	-15.4699
8.77	0.19462	0.31807	-15.7924	-15.4832
8.78	0.20159	0.31708	-15.7689	-15.4966
8.79	0.20484	0.31608	-15.7947	-15.5099
8.8	0.19789	0.31508	-15.7377	-15.5232
8.81	0.18634	0.31408	-15.8063	-15.5365
8.82	0.21903	0.31309	-15.7969	-15.5498
8.83	0.19356	0.31209	-15.7931	-15.5631
8.84	0.17481	0.31109	-15.874	-15.5764
8.85	0.17196	0.3101	-15.9981	-15.5897
8.86	0.181	0.3091	-15.7973	-15.6029
8.87	0.18405	0.30811	-15.9192	-15.6162
8.88	0.19729	0.30711	-15.9467	-15.6295
8.89	0.18674	0.30612	-15.865	-15.6427
8.9	0.18118	0.30512	-15.8842	-15.6559
8.91	0.17362	0.30413	-16.019	-15.6692
8.92	0.18347	0.30313	-15.9808	-15.6824
8.93	0.19461	0.30214	-16.041	-15.6956
8.94	0.18454	0.30114	-15.9253	-15.7088
8.95	0.17931	0.30015	-16.0212	-15.722
8.96	0.18408	0.29916	-15.9804	-15.7352
8.97	0.18496	0.29816	-16.0454	-15.7483
8.98	0.17691	0.29717	-15.987	-15.7615
8.99	0.20705	0.29618	-16.0897	-15.7746
9	0.18303	0.29519	-16.0279	-15.7878
9.01	0.19069	0.29419	-16.151	-15.8009
9.02	0.19025	0.2932	-16.1217	-15.8141
9.03	0.17424	0.29221	-16.1365	-15.8272
9.04	0.16418	0.29122	-16.1051	-15.8403
9.05	0.15963	0.29023	-16.1611	-15.8534
9.06	0.16174	0.28924	-16.1713	-15.8665
9.07	0.16616	0.28825	-16.1908	-15.8796
9.08	0.17402	0.28726	-16.1889	-15.8927
9.09	0.18987	0.28627	-16.1577	-15.9057
9.1	0.18678	0.28528	-16.1849	-15.9188
9.11	0.17319	0.28429	-16.1673	-15.9319
9.12	0.1697	0.2833	-16.1475	-15.9449
9.13	0.17681	0.28231	-16.3014	-15.958
9.14	0.17507	0.28132	-16.1822	-15.971
9.15	0.15936	0.28033	-16.1966	-15.984
9.16	0.17134	0.27935	-16.2219	-15.997
9.17	0.15684	0.27836	-16.1542	-16.01
9.18	0.16314	0.27737	-16.2584	-16.023
9.19	0.15288	0.27638	-16.2441	-16.036
9.2	0.16862	0.2754	-16.2643	-16.049
9.21	0.1642	0.27441	-16.2961	-16.062
9.22	0.18225	0.27343	-16.23	-16.0749
9.23	0.18657	0.27244	-16.335	-16.0879
9.24	0.16068	0.27145	-16.3238	-16.1008
9.25	0.15493	0.27047	-16.3951	-16.1138
9.26	0.16516	0.26948	-16.3972	-16.1267
9.27	0.14511	0.2685	-16.3756	-16.1396
9.28	0.14783	0.26752	-16.2977	-16.1525
9.29	0.14734	0.26653	-16.309	-16.1654
9.3	0.15016	0.26555	-16.2628	-16.1783
9.31	0.16256	0.26456	-16.4476	-16.1912
9.32	0.14716	0.26358	-16.4458	-16.2041
9.33	0.16072	0.2626	-16.4299	-16.217
9.34	0.14839	0.26162	-16.3735	-16.2298
9.35	0.14072	0.26064	-16.4722	-16.2427
9.36	0.15008	0.25965	-16.397	-16.2555
9.37	0.14854	0.25867	-16.5492	-16.2684
9.38	0.13395	0.25769	-16.3989	-16.2812
9.39	0.13769	0.25671	-16.5289	-16.294
9.4	0.14495	0.25573	-16.5877	-16.3069
9.41	0.15217	0.25475	-16.5211	-16.3197
9.42	0.14836	0.25377	-16.5179	-16.3325
9.43	0.1428	0.25279	-16.4814	-16.3453
9.44	0.15331	0.25181	-16.5955	-16.3581
9.45	0.12966	0.25083	-16.5984	-16.3708
9.46	0.13455	0.24985	-16.5151	-16.3836
9.47	0.12368	0.24888	-16.4572	-16.3964
9.48	0.14775	0.2479	-16.6052	-16.4091
9.49	0.13866	0.24692	-16.6221	-16.4219
9.5	0.13368	0.24594	-16.6393	-16.4346
9.51	0.1371	0.24497	-16.5025	-16.4473
9.52	0.13439	0.24399	-16.5995	-16.4601
9.53	0.12224	0.24302	-16.6312	-16.4728
9.54	0.12255	0.24204	-16.6287	-16.4855
9.55	0.12563	0.24107	-16.6311	-16.4982
9.56	0.11209	0.24009	-16.6621	-16.5109
9.57	0.12482	0.23912	-16.783	-16.5236
9.58	0.13383	0.23814	-16.7	-16.5362
9.59	0.13174	0.23717	-16.7319	-16.5489
9.6	0.1345	0.23619	-16.6116	-16.5616
9.61	0.14303	0.23522	-16.7657	-16.5742
9.62	0.1307	0.23425	-16.69	-16.5868
9.63	0.14183	0.23328	-16.5983	-16.5995
9.64	0.12282	0.2323	-16.7991	-16.6121
9.65	0.12281	0.23133	-16.76	-16.6247
9.66	0.11866	0.23036	-16.7704	-16.6373
9.67	0.10554	0.22939	-16.7419	-16.6499
9.68	0.12238	0.22842	-16.8448	-16.6625
9.69	0.11976	0.22745	-16.8166	-16.6751
9.7	0.12536	0.22648	-16.8207	-16.6877
9.71	0.12782	0.22551	-16.8486	-16.7003
9.72	0.09949	0.22454	-16.8289	-16.7128
9.73	0.12201	0.22357	-16.8145	-16.7254
9.74	0.11317	0.2226	-16.8557	-16.738
9.75	0.09752	0.22164	-16.9437	-16.7505
9.76	0.12272	0.22067	-16.7765	-16.763
9.77	0.11229	0.2197	-16.9743	-16.7756
9.78	0.11318	0.21873	-16.9572	-16.7881
9.79	0.10601	0.21777	-16.9477	-16.8006
9.8	0.09524	0.2168	-16.9271	-16.8131
9.81	0.11091	0.21584	-16.8808	-16.8256
9.82	0.11453	0.21487	-16.9482	-16.8381
9.83	0.12627	0.2139	-16.9216	-16.8506
9.84	0.12078	0.21294	-17.1796	-16.8631
9.85	0.13226	0.21198	-16.947	-16.8755
9.86	0.10079	0.21101	-17.0179	-16.888
9.87	0.10137	0.21005	-17.0427	-16.9004
9.88	0.1064	0.20909	-17.0637	-16.9129
9.89	0.10025	0.20812	-17.0503	-16.9253
9.9	0.09649	0.20716	-17.0943	-16.9378
9.91	0.11183	0.2062	-17.1368	-16.9502
9.92	0.1034	0.20524	-17.0739	-16.9626
9.93	0.08238	0.20428	-17.015	-16.975
9.94	0.09966	0.20332	-17.119	-16.9874
9.95	0.10066	0.20236	-17.2117	-16.9998
9.96	0.10981	0.2014	-17.1891	-17.0122
9.97	0.12114	0.20044	-17.1566	-17.0246
9.98	0.11694	0.19948	-17.241	-17.0369
9.99	0.09351	0.19852	-17.2217	-17.0493
10	0.09655	0.19756	-17.1774	-17.0617
10.01	0.08955	0.1966	-17.1915	-17.074
10.02	0.09098	0.19565	-17.1944	-17.0863
10.03	0.10333	0.19469	-17.2235	-17.0987
10.04	0.08807	0.19373	-17.1582	-17.111
10.05	0.11393	0.19278	-17.3489	-17.1233
10.06	0.09076	0.19182	-17.2594	-17.1356
10.07	0.08905	0.19086	-17.3366	-17.1479
10.08	0.07805	0.18991	-17.2927	-17.1602
10.09	0.08609	0.18896	-17.2518	-17.1725
10.1	0.08651	0.188	-17.2943	-17.1848
10.11	0.07713	0.18705	-17.347	-17.1971
10.12	0.08984	0.18609	-17.3168	-17.2094
10.13	0.08599	0.18514	-17.4	-17.2216
10.14	0.06921	0.18419	-17.3902	-17.2339
10.15	0.10275	0.18324	-17.2897	-17.2461
10.16	0.09108	0.18229	-17.444	-17.2584
10.17	0.07767	0.18133	-17.414	-17.2706
10.18	0.08328	0.18038	-17.4529	-17.2828
10.19	0.07274	0.17943	-17.3962	-17.295
10.2	0.06972	0.17848	-17.4648	-17.3073
10.21	0.0974	0.17753	-17.4749	-17.3195
10.22	0.08552	0.17659	-17.504	-17.3317
10.23	0.08712	0.17564	-17.5876	-17.3438
10.24	0.09205	0.17469	-17.5222	-17.356
10.25	0.0794	0.17374	-17.4948	-17.3682
10.26	0.08178	0.17279	-17.5284	-17.3804
10.27	0.07581	0.17185	-17.5675	-17.3925
10.28	0.07077	0.1709	-17.5275	-17.4047
10.29	0.0584	0.16995	-17.5888	-17.4169
10.3	0.05329	0.16901	-17.5925	-17.429
10.31	0.06186	0.16806	-17.5797	-17.4411
10.32	0.07192	0.16712	-17.5596	-17.4533
10.33	0.07501	0.16617	-17.5732	-17.4654
10.34	0.09229	0.16523	-17.5972	-17.4775
10.35	0.08388	0.16429	-17.7363	-17.4896
10.36	0.06503	0.16334	-17.5355	-17.5017
10.37	0.05906	0.1624	-17.6535	-17.5138
10.38	0.06122	0.16146	-17.7709	-17.5259
10.39	0.0478	0.16052	-17.7697	-17.5379
10.4	0.07534	0.15958	-17.6659	-17.55
10.41	0.0612	0.15864	-17.6286	-17.5621
10.42	0.06144	0.1577	-17.7901	-17.5741
10.43	0.07065	0.15676	-17.6687	-17.5862
10.44	0.05401	0.15582	-17.7878	-17.5983
10.45	0.0558	0.15488	-17.6814	-17.6103
10.46	0.0643	0.15394	-17.8475	-17.6223
10.47	0.05387	0.153	-17.9097	-17.6343
10.48	0.03326	0.15206	-17.805	-17.6464
10.49	0.04212	0.15113	-17.8128	-17.6584
10.5	0.03877	0.15019	-17.7656	-17.6704
10.51	0.07582	0.14925	-17.9351	-17.6824
10.52	0.06527	0.14832	-17.8168	-17.6944
10.53	0.07235	0.14738	-17.8492	-17.7064
10.54	0.06008	0.14645	-17.7998	-17.7183
10.55	0.03654	0.14551	-17.849	-17.7303
10.56	0.04829	0.14458	-17.9349	-17.7423
10.57	0.03812	0.14365	-17.9334	-17.7542
10.58	0.04228	0.14271	-17.8873	-17.7662
10.59	0.04522	0.14178	-17.9768	-17.7781
10.6	0.0614	0.14085	-18.0334	-17.7901
10.61	0.04934	0.13992	-17.963	-17.802
10.62	0.04823	0.13899	-18.019	-17.8139
10.63	0.06036	0.13806	-17.9998	-17.8258
10.64	0.05246	0.13713	-17.9307	-17.8377
10.65	0.0534	0.1362	-17.9765	-17.8496
10.66	0.03896	0.13527	-17.992	-17.8615
10.67	0.03977	0.13434	-18.0254	-17.8734
10.68	0.05296	0.13341	-18.111	-17.8853
10.69	0.05071	0.13248	-18.0749	-17.8972
10.7	0.04449	0.13156	-18.0757	-17.9091
10.71	0.04154	0.13063	-18.0474	-17.9209
10.72	0.03183	0.1297	-18.1631	-17.9328
10.73	0.04465	0.12878	-18.1472	-17.9446
10.74	0.05901	0.12785	-18.2194	-17.9565
10.75	0.03893	0.12693	-18.2316	-17.9683
10.76	0.05358	0.126	-18.1886	-17.9802
10.77	0.03682	0.12508	-18.2144	-17.992
10.78	0.03354	0.12416	-18.1801	-18.0038
10.79	0.03695	0.12323	-18.2545	-18.0156
10.8	0.01726	0.12231	-18.212	-18.0274
10.81	0.02437	0.12139	-18.2439	-18.0392
10.82	0.02667	0.12047	-18.3149	-18.051
10.83	0.03446	0.11955	-18.3673	-18.0628
10.84	0.01877	0.11862	-18.3878	-18.0746
10.85	0.02675	0.1177	-18.3358	-18.0864
10.86	0.03214	0.11678	-18.4194	-18.0981
10.87	0.04234	0.11587	-18.3683	-18.1099
10.88	0.02581	0.11495	-18.3384	-18.1216
10.89	0.03351	0.11403	-18.3116	-18.1334
10.9	0.01299	0.11311	-18.37	-18.1452
10.91	0.00705	0.11219	-18.3791	-18.1569
10.92	0.00563	0.11128	-18.362	-18.1686
10.93	0.00711	0.11036	-18.4471	-18.1803
10.94	0.00428	0.10945	-18.4781	-18.1921
10.95	0.01947	0.10853	-18.4426	-18.2038
10.96	0.02562	0.10762	-18.4431	-18.2155
10.97	0.01058	0.1067	-18.4727	-18.2272
10.98	0.01467	0.10579	-18.4734	-18.2389
10.99	0.02863	0.10487	-18.5968	-18.2506
11	0.0188	0.10396	-18.5211	-18.2622
11.01	0.01042	0.10305	-18.5469	-18.2739
11.02	0.0139	0.10214	-18.511	-18.2856
11.03	0.01355	0.10123	-18.555	-18.2972
11.04	0.02149	0.10032	-18.5441	-18.3089
11.05	0.011	0.09941	-18.5724	-18.3206
11.06	0.01031	0.0985	-18.4895	-18.3322
11.07	0.00947	0.09759	-18.6057	-18.3438
11.08	-0.00215	0.09668	-18.5856	-18.3555
11.09	0.03209	0.09577	-18.6419	-18.3671
11.1	0.02251	0.09486	-18.7601	-18.3787
11.11	-0.00193	0.09395	-18.6586	-18.3903
11.12	-0.0019	0.09305	-18.6353	-18.4019
11.13	0.00797	0.09214	-18.6176	-18.4135
11.14	0.01593	0.09124	-18.7431	-18.4251
11.15	0.00949	0.09033	-18.6826	-18.4367
11.16	0.01186	0.08943	-18.7686	-18.4483
11.17	0.00813	0.08852	-18.7395	-18.4599
11.18	0.02883	0.08762	-18.8742	-18.4715
11.19	0.00474	0.08672	-18.8178	-18.483
11.2	-0.00198	0.08581	-18.7875	-18.4946
11.21	-0.01937	0.08491	-18.811	-18.5061
11.22	-0.02036	0.08401	-18.7799	-18.5177
11.23	-0.00876	0.08311	-18.7869	-18.5292
11.24	-0.01241	0.08221	-18.7761	-18.5407
11.25	-0.0154	0.08131	-18.8147	-18.5523
11.26	-0.00095279	0.08041	-18.8496	-18.5638
11.27	0.00298	0.07951	-18.9147	-18.5753
11.28	0.000227941	0.07861	-18.8763	-18.5868
11.29	-0.00367	0.07771	-18.9654	-18.5983
11.3	-0.00703	0.07681	-18.9081	-18.6098
11.31	-0.00664	0.07592	-18.8522	-18.6213
11.32	-0.01477	0.07502	-18.8893	-18.6328
11.33	-0.02639	0.07412	-18.9517	-18.6443
11.34	-0.01381	0.07323	-18.9359	-18.6558
11.35	-0.01569	0.07233	-18.9724	-18.6672
11.36	0.00148	0.07144	-19	-18.6787
11.37	-0.00973	0.07055	-18.9388	-18.6902
11.38	-0.0248	0.06965	-18.992	-18.7016
11.39	-0.02397	0.06876	-19.0226	-18.7131
11.4	-0.02057	0.06787	-19.03	-18.7245
11.41	-0.01548	0.06698	-19.0831	-18.736
11.42	-0.01194	0.06608	-18.98	-18.7474
11.43	-0.01742	0.06519	-19.0417	-18.7588
11.44	-0.02187	0.0643	-19.0131	-18.7702
11.45	-0.02839	0.06341	-19.0681	-18.7816
11.46	-0.02016	0.06252	-19.1452	-18.7931
11.47	-0.03364	0.06164	-19.1523	-18.8044
11.48	-0.01816	0.06075	-19.1556	-18.8159
11.49	-0.03318	0.05986	-19.13	-18.8272
11.5	-0.01901	0.05897	-19.1143	-18.8386
11.51	-0.02054	0.05809	-19.1363	-18.85
11.52	-0.0251	0.0572	-19.1596	-18.8614
11.53	-0.02521	0.05631	-19.0873	-18.8727
11.54	-0.0358	0.05543	-19.1374	-18.8841
11.55	-0.02704	0.05455	-19.1765	-18.8955
11.56	-0.01904	0.05366	-19.2194	-18.9068
11.57	-0.02659	0.05278	-19.1833	-18.9182
11.58	-0.02872	0.0519	-19.2251	-18.9295
11.59	-0.02892	0.05101	-19.268	-18.9408
11.6	-0.02669	0.05013	-19.2614	-18.9522
11.61	-0.02042	0.04925	-19.2962	-18.9635
11.62	-0.01841	0.04837	-19.2653	-18.9748
11.63	-0.04165	0.04749	-19.2988	-18.9861
11.64	-0.04352	0.04661	-19.2595	-18.9974
11.65	-0.03663	0.04573	-19.3284	-19.0087
11.66	-0.03426	0.04485	-19.3027	-19.02
11.67	-0.02261	0.04397	-19.3295	-19.0313
11.68	-0.02919	0.0431	-19.3375	-19.0426
11.69	-0.02698	0.04222	-19.2751	-19.0539
11.7	-0.03233	0.04134	-19.3789	-19.0652
11.71	-0.03787	0.04047	-19.3913	-19.0764
11.72	-0.03671	0.03959	-19.3511	-19.0877
11.73	-0.03223	0.03872	-19.3037	-19.0989
11.74	-0.04133	0.03784	-19.3572	-19.1102
11.75	-0.04968	0.03697	-19.3802	-19.1214
11.76	-0.03664	0.03609	-19.4246	-19.1327
11.77	-0.03234	0.03522	-19.4092	-19.1439
11.78	-0.03917	0.03435	-19.423	-19.1552
11.79	-0.0476	0.03348	-19.4112	-19.1664
11.8	-0.04859	0.03261	-19.5306	-19.1776
11.81	-0.05092	0.03174	-19.4516	-19.1888
11.82	-0.04946	0.03087	-19.4267	-19.2
11.83	-0.05103	0.03	-19.4973	-19.2112
11.84	-0.04613	0.02913	-19.4236	-19.2224
11.85	-0.05185	0.02826	-19.4682	-19.2336
11.86	-0.04314	0.02739	-19.4855	-19.2448
11.87	-0.04348	0.02652	-19.5003	-19.256
11.88	-0.04398	0.02566	-19.5829	-19.2672
11.89	-0.03764	0.02479	-19.6224	-19.2783
11.9	-0.0331	0.02393	-19.5883	-19.2895
11.91	-0.04374	0.02306	-19.6408	-19.3007
11.92	-0.02132	0.0222	-19.5576	-19.3118
11.93	-0.03563	0.02133	-19.5419	-19.323
11.94	-0.0646	0.02047	-19.5391	-19.3341
11.95	-0.06665	0.01961	-19.631	-19.3453
11.96	-0.06142	0.01874	-19.5983	-19.3564
11.97	-0.04805	0.01788	-19.5955	-19.3676
11.98	-0.05208	0.01702	-19.7372	-19.3787
11.99	-0.04365	0.01616	-19.5952	-19.3898
12	-0.04297	0.0153	-19.6756	-19.4009
12.01	-0.04992	0.01444	-19.6806	-19.412
12.02	-0.05132	0.01358	-19.7139	-19.4231
12.03	-0.06668	0.01272	-19.6651	-19.4342
12.04	-0.05389	0.01186	-19.6977	-19.4453
12.05	-0.07488	0.01101	-19.6767	-19.4564
12.06	-0.07802	0.01015	-19.7125	-19.4675
12.07	-0.06685	0.00929	-19.6931	-19.4786
12.08	-0.07594	0.00844	-19.7482	-19.4897
12.09	-0.07855	0.00758	-19.737	-19.5007
12.1	-0.05431	0.00673	-19.7516	-19.5118
12.11	-0.05034	0.00587	-19.7694	-19.5228
12.12	-0.0503	0.00502	-19.8142	-19.5339
12.13	-0.05196	0.00417	-19.7811	-19.545
12.14	-0.06998	0.00331	-19.7894	-19.556
12.15	-0.07323	0.00246	-19.7771	-19.567
12.16	-0.07394	0.00161	-19.864	-19.5781
12.17	-0.0705	0.000759555	-19.8336	-19.5891
12.18	-0.068	-9.07457e-05	-19.8121	-19.6001
12.19	-0.07459	-0.000940492	-19.8303	-19.6111
12.2	-0.0596	-0.00179	-19.8669	-19.6222
12.21	-0.0771	-0.00264	-19.8658	-19.6332
12.22	-0.08131	-0.00349	-19.8531	-19.6442
12.23	-0.06144	-0.00433	-19.8425	-19.6552
12.24	-0.06988	-0.00518	-19.8455	-19.6662
12.25	-0.07968	-0.00603	-19.946	-19.6772
12.26	-0.08151	-0.00687	-19.8851	-19.6882
12.27	-0.07593	-0.00772	-19.8949	-19.6991
12.28	-0.07306	-0.00856	-19.9987	-19.7101
12.29	-0.0775	-0.00941	-19.929	-19.7211
12.3	-0.05332	-0.01025	-19.9817	-19.7321
12.31	-0.06739	-0.01109	-19.938	-19.743
12.32	-0.06307	-0.01194	-20.0001	-19.754
12.33	-0.08211	-0.01278	-20.0389	-19.7649
12.34	-0.06198	-0.01362	-20.0835	-19.7759
12.35	-0.0705	-0.01446	-20.068	-19.7868
12.36	-0.08941	-0.0153	-19.9905	-19.7978
12.37	-0.0881	-0.01614	-20.0472	-19.8087
12.38	-0.09049	-0.01698	-20.0461	-19.8196
12.39	-0.08715	-0.01782	-20.1119	-19.8305
12.4	-0.08829	-0.01866	-20.1168	-19.8414
12.41	-0.08138	-0.01949	-20.1366	-19.8524
12.42	-0.05163	-0.02033	-20.1135	-19.8633
12.43	-0.07012	-0.02117	-20.1874	-19.8742
12.44	-0.07474	-0.022	-20.0998	-19.8851
12.45	-0.0792	-0.02284	-20.1091	-19.896
12.46	-0.08894	-0.02367	-20.0975	-19.9069
12.47	-0.09965	-0.02451	-20.173	-19.9178
12.48	-0.09717	-0.02534	-20.1129	-19.9286
12.49	-0.09294	-0.02617	-20.1719	-19.9395
12.5	-0.09771	-0.02701	-20.3004	-19.9504
12.51	-0.09951	-0.02784	-20.1805	-19.9612
12.52	-0.08606	-0.02867	-20.2053	-19.9721
12.53	-0.09495	-0.0295	-20.282	-19.983
12.54	-0.08841	-0.03033	-20.2764	-19.9938
12.55	-0.08104	-0.03116	-20.3269	-20.0047
12.56	-0.12149	-0.03199	-20.2471	-20.0155
12.57	-0.11348	-0.03282	-20.2374	-20.0264
12.58	-0.10301	-0.03365	-20.2715	-20.0372
12.59	-0.09197	-0.03447	-20.3295	-20.048
12.6	-0.10898	-0.0353	-20.3484	-20.0588
12.61	-0.11168	-0.03613	-20.3712	-20.0697
12.62	-0.10526	-0.03695	-20.3069	-20.0805
12.63	-0.10105	-0.03778	-20.3255	-20.0913
12.64	-0.097	-0.0386	-20.3257	-20.1021
12.65	-0.11785	-0.03943	-20.4576	-20.1129
12.66	-0.12466	-0.04025	-20.422	-20.1237
12.67	-0.0953	-0.04107	-20.4183	-20.1345
12.68	-0.10521	-0.04189	-20.3892	-20.1453
12.69	-0.1202	-0.04272	-20.4752	-20.1561
12.7	-0.11608	-0.04354	-20.3885	-20.1669
12.71	-0.11333	-0.04436	-20.4769	-20.1776
12.72	-0.1139	-0.04518	-20.4637	-20.1884
12.73	-0.11149	-0.046	-20.4659	-20.1992
12.74	-0.10244	-0.04682	-20.4996	-20.2099
12.75	-0.10272	-0.04763	-20.4797	-20.2207
12.76	-0.11794	-0.04845	-20.5283	-20.2315
12.77	-0.12539	-0.04927	-20.5561	-20.2422
12.78	-0.10661	-0.05009	-20.5386	-20.2529
12.79	-0.1263	-0.0509	-20.5201	-20.2637
12.8	-0.10466	-0.05172	-20.5107	-20.2744
12.81	-0.11054	-0.05253	-20.5326	-20.2852
12.82	-0.12328	-0.05335	-20.6512	-20.2959
12.83	-0.1072	-0.05416	-20.6011	-20.3066
12.84	-0.11686	-0.05497	-20.5527	-20.3173
12.85	-0.11603	-0.05579	-20.6052	-20.3281
12.86	-0.13331	-0.0566	-20.6607	-20.3388
12.87	-0.12637	-0.05741	-20.6446	-20.3495
12.88	-0.12311	-0.05822	-20.5695	-20.3602
12.89	-0.12443	-0.05903	-20.6787	-20.3709
12.9	-0.12621	-0.05984	-20.6159	-20.3816
12.91	-0.126	-0.06065	-20.6839	-20.3923
12.92	-0.12178	-0.06146	-20.7833	-20.4029
12.93	-0.11393	-0.06227	-20.7158	-20.4136
12.94	-0.11683	-0.06308	-20.7692	-20.4243
12.95	-0.11908	-0.06388	-20.7755	-20.435
12.96	-0.11844	-0.06469	-20.7515	-20.4456
12.97	-0.13323	-0.0655	-20.7527	-20.4563
12.98	-0.13345	-0.0663	-20.7417	-20.467
12.99	-0.12966	-0.06711	-20.739	-20.4776
13	-0.13051	-0.06791	-20.7615	-20.4883
13.01	-0.12927	-0.06871	-20.8532	-20.4989
13.02	-0.1229	-0.06952	-20.8603	-20.5096
13.03	-0.12249	-0.07032	-20.9117	-20.5202
13.04	-0.13243	-0.07112	-20.7725	-20.5308
13.05	-0.11438	-0.07192	-20.8923	-20.5415
13.06	-0.11885	-0.07272	-20.8773	-20.5521
13.07	-0.13631	-0.07352	-20.8962	-20.5627
13.08	-0.15328	-0.07432	-20.8209	-20.5733
13.09	-0.1362	-0.07512	-20.7881	-20.584
13.1	-0.12763	-0.07592	-20.9075	-20.5946
13.11	-0.14392	-0.07672	-20.9309	-20.6052
13.12	-0.13659	-0.07752	-20.9568	-20.6158
13.13	-0.12471	-0.07831	-20.8308	-20.6264
13.14	-0.12825	-0.07911	-20.9926	-20.637
13.15	-0.12526	-0.0799	-20.9447	-20.6476
13.16	-0.11849	-0.0807	-21.0277	-20.6581
13.17	-0.13605	-0.08149	-21.0104	-20.6687
13.18	-0.15591	-0.08229	-20.9275	-20.6793
13.19	-0.14937	-0.08308	-20.9981	-20.6899
13.2	-0.12533	-0.08387	-20.9748	-20.7005
13.21	-0.14514	-0.08467	-21.0124	-20.711
13.22	-0.13472	-0.08546	-21.0371	-20.7216
13.23	-0.14429	-0.08625	-21.0085	-20.7321
13.24	-0.14345	-0.08704	-21.0612	-20.7427
13.25	-0.13785	-0.08783	-21.0893	-20.7532
13.26	-0.12772	-0.08862	-21.0712	-20.7638
13.27	-0.15124	-0.08941	-21.135	-20.7743
13.28	-0.13587	-0.0902	-21.1294	-20.7849
13.29	-0.14416	-0.09098	-21.1965	-20.7954
13.3	-0.14211	-0.09177	-21.1707	-20.8059
13.31	-0.14026	-0.09256	-21.2153	-20.8165
13.32	-0.15372	-0.09334	-21.2247	-20.827
13.33	-0.14686	-0.09413	-21.2013	-20.8375
13.34	-0.14154	-0.09491	-21.1908	-20.848
13.35	-0.14637	-0.0957	-21.1405	-20.8585
13.36	-0.13245	-0.09648	-21.3077	-20.869
13.37	-0.15378	-0.09726	-21.1929	-20.8795
13.38	-0.15063	-0.09805	-21.2985	-20.89
13.39	-0.16563	-0.09883	-21.2432	-20.9005
13.4	-0.15514	-0.09961	-21.2231	-20.911
13.41	-0.14792	-0.10039	-21.3177	-20.9215
13.42	-0.15354	-0.10117	-21.2644	-20.932
13.43	-0.15984	-0.10195	-21.3292	-20.9425
13.44	-0.1468	-0.10273	-21.2691	-20.953
13.45	-0.14867	-0.10351	-21.3919	-20.9634
13.46	-0.16371	-0.10429	-21.3213	-20.9739
13.47	-0.16803	-0.10506	-21.3383	-20.9844
13.48	-0.16644	-0.10584	-21.3829	-20.9948
13.49	-0.16485	-0.10662	-21.3521	-21.0053
13.5	-0.16374	-0.10739	-21.3544	-21.0157
13.51	-0.15781	-0.10817	-21.4553	-21.0262
13.52	-0.17254	-0.10894	-21.5199	-21.0366
13.53	-0.14893	-0.10972	-21.4319	-21.0471
13.54	-0.17104	-0.11049	-21.4671	-21.0575
13.55	-0.16621	-0.11126	-21.5167	-21.068
13.56	-0.1666	-0.11203	-21.5221	-21.0784
13.57	-0.16164	-0.11281	-21.5078	-21.0888
13.58	-0.16343	-0.11358	-21.4895	-21.0993
13.59	-0.17292	-0.11435	-21.5526	-21.1097
13.6	-0.16871	-0.11512	-21.558	-21.1201
13.61	-0.1734	-0.11589	-21.5227	-21.1305
13.62	-0.17494	-0.11666	-21.5789	-21.1409
13.63	-0.16001	-0.11742	-21.5827	-21.1513
13.64	-0.17955	-0.11819	-21.5405	-21.1617
13.65	-0.16048	-0.11896	-21.6731	-21.1721
13.66	-0.16091	-0.11972	-21.6675	-21.1825
13.67	-0.17445	-0.12049	-21.5729	-21.1929
13.68	-0.1681	-0.12126	-21.7097	-21.2033
13.69	-0.17555	-0.12202	-21.6733	-21.2137
13.7	-0.17579	-0.12279	-21.7157	-21.2241
13.71	-0.17858	-0.12355	-21.6455	-21.2344
13.72	-0.17537	-0.12431	-21.6267	-21.2448
13.73	-0.1791	-0.12507	-21.6271	-21.2552
13.74	-0.16147	-0.12584	-21.7442	-21.2656
13.75	-0.17085	-0.1266	-21.6757	-21.2759
13.76	-0.167	-0.12736	-21.7579	-21.2863
13.77	-0.18579	-0.12812	-21.7474	-21.2966
13.78	-0.17244	-0.12888	-21.6862	-21.307
13.79	-0.17949	-0.12964	-21.7265	-21.3173
13.8	-0.19008	-0.1304	-21.8749	-21.3277
13.81	-0.18343	-0.13115	-21.9052	-21.338
13.82	-0.18541	-0.13191	-21.7961	-21.3484
13.83	-0.19067	-0.13267	-21.8155	-21.3587
13.84	-0.19994	-0.13343	-21.8553	-21.369
13.85	-0.19121	-0.13418	-21.8217	-21.3793
13.86	-0.18504	-0.13494	-21.9237	-21.3897
13.87	-0.18246	-0.13569	-21.9165	-21.4
13.88	-0.18356	-0.13644	-21.9149	-21.4103
13.89	-0.18765	-0.1372	-21.9802	-21.4206
13.9	-0.18195	-0.13795	-21.9764	-21.4309
13.91	-0.208	-0.1387	-21.9281	-21.4413
13.92	-0.18729	-0.13946	-21.8533	-21.4516
13.93	-0.17953	-0.14021	-22.0117	-21.4619
13.94	-0.19983	-0.14096	-21.8594	-21.4721
13.95	-0.20198	-0.14171	-22.0004	-21.4825
13.96	-0.19309	-0.14246	-22.005	-21.4927
13.97	-0.18042	-0.14321	-21.9306	-21.503
13.98	-0.19232	-0.14395	-21.9866	-21.5133
13.99	-0.22553	-0.1447	-22.0167	-21.5236
14	-0.21066	-0.14545	-22.0181	-21.5339
14.01	-0.19877	-0.1462	-21.9441	-21.5441
14.02	-0.20675	-0.14694	-22.0505	-21.5544
14.03	-0.2113	-0.14769	-22.0198	-21.5647
14.04	-0.19214	-0.14843	-22.1004	-21.575
14.05	-0.18743	-0.14918	-22.068	-21.5852
14.06	-0.19417	-0.14992	-22.1057	-21.5955
14.07	-0.19007	-0.15066	-22.0984	-21.6057
14.08	-0.19089	-0.15141	-22.0395	-21.616
14.09	-0.20371	-0.15215	-22.1551	-21.6262
14.1	-0.21633	-0.15289	-22.1334	-21.6365
14.11	-0.21627	-0.15363	-22.106	-21.6467
14.12	-0.19808	-0.15437	-22.1094	-21.6569
14.13	-0.20509	-0.15511	-22.1353	-21.6672
14.14	-0.20807	-0.15585	-22.1831	-21.6774
14.15	-0.21704	-0.15659	-22.2249	-21.6876
14.16	-0.21606	-0.15733	-22.2576	-21.6979
14.17	-0.19882	-0.15806	-22.2817	-21.7081
14.18	-0.19024	-0.1588	-22.2705	-21.7183
14.19	-0.20541	-0.15954	-22.2656	-21.7285
14.2	-0.22372	-0.16027	-22.3154	-21.7387
14.21	-0.20609	-0.16101	-22.2413	-21.7489
14.22	-0.21664	-0.16174	-22.2218	-21.7592
14.23	-0.20457	-0.16248	-22.2511	-21.7693
14.24	-0.21581	-0.16321	-22.2948	-21.7796
14.25	-0.21438	-0.16394	-22.3167	-21.7898
14.26	-0.2107	-0.16468	-22.3523	-21.7999
14.27	-0.22534	-0.16541	-22.3061	-21.8101
14.28	-0.19868	-0.16614	-22.3517	-21.8203
14.29	-0.20751	-0.16687	-22.3607	-21.8305
14.3	-0.20729	-0.1676	-22.3374	-21.8407
14.31	-0.21853	-0.16833	-22.3384	-21.8509
14.32	-0.21573	-0.16906	-22.4387	-21.861
14.33	-0.22508	-0.16979	-22.3162	-21.8712
14.34	-0.21858	-0.17052	-22.3658	-21.8814
14.35	-0.21979	-0.17124	-22.3271	-21.8915
14.36	-0.22245	-0.17197	-22.4048	-21.9017
14.37	-0.22669	-0.1727	-22.457	-21.9119
14.38	-0.21425	-0.17342	-22.4841	-21.922
14.39	-0.20233	-0.17415	-22.4183	-21.9322
14.4	-0.21678	-0.17487	-22.4647	-21.9423
14.41	-0.23974	-0.1756	-22.4816	-21.9525
14.42	-0.21153	-0.17632	-22.5335	-21.9626
14.43	-0.21663	-0.17704	-22.5416	-21.9728
14.44	-0.23318	-0.17777	-22.5204	-21.9829
14.45	-0.22465	-0.17849	-22.5524	-21.993
14.46	-0.21681	-0.17921	-22.4454	-22.0032
14.47	-0.22441	-0.17993	-22.5598	-22.0133
14.48	-0.23795	-0.18065	-22.5004	-22.0234
14.49	-0.22975	-0.18137	-22.6166	-22.0335
14.5	-0.22019	-0.18209	-22.543	-22.0436
14.51	-0.23176	-0.18281	-22.5438	-22.0538
14.52	-0.2192	-0.18352	-22.5797	-22.0639
14.53	-0.22775	-0.18424	-22.5819	-22.074
14.54	-0.22368	-0.18496	-22.6074	-22.0841
14.55	-0.23238	-0.18567	-22.6093	-22.0942
14.56	-0.24034	-0.18639	-22.5876	-22.1043
14.57	-0.21887	-0.1871	-22.6727	-22.1144
14.58	-0.23232	-0.18782	-22.6683	-22.1245
14.59	-0.22327	-0.18853	-22.661	-22.1346
14.6	-0.22925	-0.18925	-22.6832	-22.1447
14.61	-0.22172	-0.18996	-22.6632	-22.1548
14.62	-0.23645	-0.19067	-22.6154	-22.1649
14.63	-0.23899	-0.19138	-22.6465	-22.1749
14.64	-0.22397	-0.19209	-22.7232	-22.185
14.65	-0.2337	-0.1928	-22.7892	-22.1951
14.66	-0.23725	-0.19351	-22.7123	-22.2052
14.67	-0.24452	-0.19422	-22.7358	-22.2153
14.68	-0.23641	-0.19493	-22.7761	-22.2253
14.69	-0.24829	-0.19564	-22.8158	-22.2354
14.7	-0.23569	-0.19635	-22.8339	-22.2454
14.71	-0.23526	-0.19706	-22.7761	-22.2555
14.72	-0.24721	-0.19776	-22.7206	-22.2656
14.73	-0.24157	-0.19847	-22.7047	-22.2756
14.74	-0.2373	-0.19918	-22.7562	-22.2857
14.75	-0.249	-0.19988	-22.8056	-22.2957
14.76	-0.24485	-0.20058	-22.8815	-22.3058
14.77	-0.24492	-0.20129	-22.8056	-22.3158
14.78	-0.24161	-0.20199	-22.8102	-22.3258
14.79	-0.22953	-0.20269	-22.8693	-22.3359
14.8	-0.24577	-0.2034	-22.8535	-22.3459
14.81	-0.24407	-0.2041	-22.9122	-22.3559
14.82	-0.25764	-0.2048	-22.8879	-22.366
14.83	-0.25086	-0.2055	-22.8751	-22.376
14.84	-0.25747	-0.2062	-22.7761	-22.386
14.85	-0.24757	-0.2069	-22.8798	-22.396
14.86	-0.24527	-0.2076	-22.9385	-22.4061
14.87	-0.23215	-0.2083	-22.9387	-22.4161
14.88	-0.2405	-0.20899	-22.9742	-22.4261
14.89	-0.26215	-0.20969	-22.8898	-22.4361
14.9	-0.24412	-0.21039	-23.0154	-22.4461
14.91	-0.25724	-0.21108	-22.9754	-22.4561
14.92	-0.26538	-0.21178	-23.0245	-22.4661
14.93	-0.26883	-0.21248	-22.9515	-22.4761
14.94	-0.26642	-0.21317	-22.9019	-22.4861
14.95	-0.27009	-0.21386	-23.0034	-22.4961
14.96	-0.25683	-0.21456	-23.0018	-22.5061
14.97	-0.26228	-0.21525	-23.0283	-22.5161
14.98	-0.24945	-0.21594	-23.1246	-22.5261
14.99	-0.25792	-0.21663	-23.0117	-22.536
15	-0.24477	-0.21732	-23.0508	-22.546
15.01	-0.25881	-0.21802	-23.029	-22.556
15.02	-0.25046	-0.21871	-23.0828	-22.566
15.03	-0.2476	-0.21939	-23.0671	-22.5759
15.04	-0.27676	-0.22008	-23.0428	-22.5859
15.05	-0.26483	-0.22077	-23.1039	-22.5959
15.06	-0.27798	-0.22146	-23.0963	-22.6059
15.07	-0.25619	-0.22215	-23.2594	-22.6158
15.08	-0.26769	-0.22283	-23.1295	-22.6258
15.09	-0.26242	-0.22352	-23.1914	-22.6357
15.1	-0.24909	-0.22421	-23.1341	-22.6457
15.11	-0.26707	-0.22489	-23.0788	-22.6556
15.12	-0.25569	-0.22558	-23.1646	-22.6656
15.13	-0.261	-0.22626	-23.0835	-22.6755
15.14	-0.27901	-0.22694	-23.176	-22.6855
15.15	-0.2675	-0.22763	-23.2092	-22.6954
15.16	-0.27068	-0.22831	-23.3113	-22.7054
15.17	-0.25721	-0.22899	-23.2148	-22.7153
15.18	-0.27341	-0.22967	-23.2232	-22.7252
15.19	-0.26608	-0.23035	-23.2625	-22.7352
15.2	-0.27538	-0.23103	-23.3412	-22.7451
15.21	-0.27298	-0.23171	-23.2954	-22.755
15.22	-0.25161	-0.23239	-23.2798	-22.7649
15.23	-0.26303	-0.23307	-23.4091	-22.7749
15.24	-0.25188	-0.23375	-23.2764	-22.7848
15.25	-0.28618	-0.23443	-23.324	-22.7947
15.26	-0.26413	-0.2351	-23.3306	-22.8046
15.27	-0.27392	-0.23578	-23.2984	-22.8145
15.28	-0.26259	-0.23645	-23.3795	-22.8244
15.29	-0.27346	-0.23713	-23.4269	-22.8343
15.3	-0.29116	-0.2378	-23.3406	-22.8442
15.31	-0.26274	-0.23848	-23.4298	-22.8542
15.32	-0.2766	-0.23915	-23.4155	-22.864
15.33	-0.28977	-0.23982	-23.4214	-22.874
15.34	-0.27447	-0.2405	-23.5444	-22.8838
15.35	-0.26832	-0.24117	-23.3777	-22.8937
15.36	-0.27904	-0.24184	-23.5115	-22.9036
15.37	-0.2761	-0.24251	-23.43	-22.9135
15.38	-0.28016	-0.24318	-23.4769	-22.9234
15.39	-0.28987	-0.24385	-23.4751	-22.9333
15.4	-0.28024	-0.24452	-23.523	-22.9432
15.41	-0.28496	-0.24519	-23.5352	-22.953
15.42	-0.27705	-0.24586	-23.516	-22.9629
15.43	-0.2752	-0.24653	-23.4712	-22.9728
15.44	-0.27443	-0.24719	-23.4344	-22.9827
15.45	-0.29394	-0.24786	-23.5053	-22.9925
15.46	-0.30741	-0.24853	-23.4725	-23.0024
15.47	-0.29799	-0.24919	-23.6897	-23.0123
15.48	-0.28155	-0.24986	-23.5574	-23.0221
15.49	-0.30383	-0.25052	-23.5982	-23.032
15.5	-0.29624	-0.25118	-23.7298	-23.0418
15.51	-0.2742	-0.25185	-23.6328	-23.0517
15.52	-0.28988	-0.25251	-23.6285	-23.0615
15.53	-0.29631	-0.25317	-23.64	-23.0714
15.54	-0.31545	-0.25383	-23.688	-23.0812
15.55	-0.28833	-0.2545	-23.7065	-23.0911
15.56	-0.28131	-0.25516	-23.6569	-23.1009
15.57	-0.28648	-0.25582	-23.6253	-23.1108
15.58	-0.2985	-0.25648	-23.6476	-23.1206
15.59	-0.28942	-0.25714	-23.7505	-23.1304
15.6	-0.2959	-0.25779	-23.675	-23.1403
15.61	-0.29203	-0.25845	-23.6418	-23.1501
15.62	-0.29293	-0.25911	-23.86	-23.1599
15.63	-0.29354	-0.25977	-23.7984	-23.1698
15.64	-0.29923	-0.26042	-23.6358	-23.1796
15.65	-0.29064	-0.26108	-23.815	-23.1894
15.66	-0.29428	-0.26173	-23.7009	-23.1992
15.67	-0.30576	-0.26239	-23.7888	-23.2091
15.68	-0.3127	-0.26304	-23.7518	-23.2189
15.69	-0.30858	-0.2637	-23.8898	-23.2287
15.7	-0.28464	-0.26435	-23.7926	-23.2385
15.71	-0.29512	-0.265	-23.8994	-23.2483
15.72	-0.30838	-0.26565	-23.806	-23.2581
15.73	-0.29869	-0.26631	-23.9058	-23.2679
15.74	-0.29961	-0.26696	-23.9018	-23.2777
15.75	-0.31481	-0.26761	-23.9465	-23.2875
15.76	-0.30455	-0.26826	-23.8901	-23.2973
15.77	-0.29538	-0.26891	-23.8229	-23.3071
15.78	-0.30873	-0.26956	-23.866	-23.3169
15.79	-0.30976	-0.2702	-23.9331	-23.3267
15.8	-0.30104	-0.27085	-23.8425	-23.3365
15.81	-0.28692	-0.2715	-23.9727	-23.3463
15.82	-0.30185	-0.27215	-23.875	-23.3561
15.83	-0.31039	-0.27279	-23.9466	-23.3659
15.84	-0.30835	-0.27344	-23.946	-23.3756
15.85	-0.30315	-0.27408	-23.9992	-23.3854
15.86	-0.30746	-0.27473	-23.9514	-23.3952
15.87	-0.31956	-0.27537	-24.0166	-23.405
15.88	-0.32347	-0.27602	-23.9629	-23.4148
15.89	-0.32085	-0.27666	-24.0272	-23.4245
15.9	-0.30761	-0.2773	-24.0302	-23.4343
15.91	-0.30659	-0.27794	-23.9915	-23.4441
15.92	-0.32586	-0.27858	-23.9639	-23.4538
15.93	-0.31068	-0.27923	-24.0979	-23.4636
15.94	-0.30728	-0.27987	-24.0504	-23.4733
15.95	-0.31151	-0.28051	-24.0382	-23.4831
15.96	-0.31136	-0.28115	-24.0385	-23.4929
15.97	-0.32307	-0.28178	-24.0734	-23.5026
15.98	-0.32995	-0.28242	-24.1944	-23.5124
15.99	-0.3224	-0.28306	-24.1173	-23.5221
16	-0.31227	-0.2837	-24.0966	-23.5319
16.01	-0.32269	-0.28433	-24.2563	-23.5416
16.02	-0.32164	-0.28497	-24.2454	-23.5514
16.03	-0.32849	-0.28561	-24.2122	-23.5611
16.04	-0.32157	-0.28624	-24.2555	-23.5708
16.05	-0.33704	-0.28688	-24.2068	-23.5806
16.06	-0.32104	-0.28751	-24.2769	-23.5903
16.07	-0.33168	-0.28814	-24.298	-23.6
16.08	-0.33664	-0.28878	-24.2244	-23.6098
16.09	-0.31642	-0.28941	-24.275	-23.6195
16.1	-0.32558	-0.29004	-24.2678	-23.6292
16.11	-0.33858	-0.29067	-24.2958	-23.639
16.12	-0.34417	-0.2913	-24.4123	-23.6487
16.13	-0.32927	-0.29193	-24.4163	-23.6584
16.14	-0.32805	-0.29256	-24.3563	-23.6681
16.15	-0.36155	-0.29319	-24.2711	-23.6779
16.16	-0.34165	-0.29382	-24.4053	-23.6876
16.17	-0.34614	-0.29445	-24.3452	-23.6973
16.18	-0.32118	-0.29508	-24.3965	-23.707
16.19	-0.34818	-0.29571	-24.3683	-23.7167
16.2	-0.31915	-0.29633	-24.3872	-23.7264
16.21	-0.35087	-0.29696	-24.4235	-23.7361
16.22	-0.35821	-0.29759	-24.447	-23.7458
16.23	-0.33131	-0.29821	-24.517	-23.7555
16.24	-0.34024	-0.29884	-24.4721	-23.7652
16.25	-0.33462	-0.29946	-24.4961	-23.7749
16.26	-0.32974	-0.30008	-24.4805	-23.7846
16.27	-0.34799	-0.30071	-24.4928	-23.7943
16.28	-0.34636	-0.30133	-24.401	-23.804
16.29	-0.32651	-0.30195	-24.465	-23.8137
16.3	-0.33335	-0.30257	-24.4333	-23.8234
16.31	-0.33986	-0.30319	-24.4891	-23.8331
16.32	-0.34036	-0.30382	-24.5301	-23.8428
16.33	-0.35163	-0.30444	-24.5485	-23.8525
16.34	-0.31719	-0.30505	-24.5124	-23.8622
16.35	-0.35297	-0.30567	-24.5627	-23.8718
16.36	-0.32582	-0.30629	-24.5304	-23.8815
16.37	-0.33923	-0.30691	-24.6165	-23.8912
16.38	-0.3396	-0.30753	-24.7088	-23.9009
16.39	-0.36419	-0.30815	-24.5282	-23.9105
16.4	-0.34318	-0.30876	-24.505	-23.9202
16.41	-0.34417	-0.30938	-24.6129	-23.9299
16.42	-0.35597	-0.30999	-24.6116	-23.9396
16.43	-0.34309	-0.31061	-24.6198	-23.9492
16.44	-0.34985	-0.31122	-24.6718	-23.9589
16.45	-0.33406	-0.31184	-24.5819	-23.9686
16.46	-0.34877	-0.31245	-24.7423	-23.9782
16.47	-0.36291	-0.31306	-24.6038	-23.9879
16.48	-0.34956	-0.31368	-24.6728	-23.9975
16.49	-0.33877	-0.31429	-24.6317	-24.0072
16.5	-0.34486	-0.3149	-24.691	-24.0168
16.51	-0.35169	-0.31551	-24.6628	-24.0265
16.52	-0.34737	-0.31612	-24.6749	-24.0361
16.53	-0.34679	-0.31673	-24.7208	-24.0458
16.54	-0.36069	-0.31734	-24.7517	-24.0554
16.55	-0.34364	-0.31795	-24.737	-24.0651
16.56	-0.34212	-0.31856	-24.689	-24.0747
16.57	-0.34685	-0.31916	-24.8032	-24.0844
16.58	-0.35723	-0.31977	-24.7401	-24.094
16.59	-0.36278	-0.32038	-24.8536	-24.1036
16.6	-0.35232	-0.32099	-24.7437	-24.1133
16.61	-0.35661	-0.32159	-24.8046	-24.1229
16.62	-0.34482	-0.3222	-24.8166	-24.1325
16.63	-0.34654	-0.3228	-24.7869	-24.1422
16.64	-0.34562	-0.32341	-24.8411	-24.1518
16.65	-0.34919	-0.32401	-24.79	-24.1614
16.66	-0.35556	-0.32461	-24.8089	-24.1711
16.67	-0.3549	-0.32522	-24.8121	-24.1807
16.68	-0.36594	-0.32582	-24.8882	-24.1903
16.69	-0.36676	-0.32642	-24.8269	-24.1999
16.7	-0.35772	-0.32702	-24.805	-24.2096
16.71	-0.36229	-0.32762	-24.8505	-24.2192
16.72	-0.3567	-0.32822	-24.8393	-24.2288
16.73	-0.36611	-0.32882	-24.9632	-24.2384
16.74	-0.35141	-0.32942	-24.9349	-24.248
16.75	-0.35942	-0.33002	-24.9507	-24.2576
16.76	-0.37281	-0.33062	-24.8926	-24.2672
16.77	-0.36241	-0.33122	-24.9755	-24.2768
16.78	-0.34462	-0.33181	-24.9544	-24.2864
16.79	-0.37315	-0.33241	-24.9782	-24.2961
16.8	-0.38461	-0.33301	-24.9132	-24.3057
16.81	-0.36783	-0.3336	-24.8934	-24.3153
16.82	-0.34643	-0.3342	-25.0213	-24.3249
16.83	-0.3663	-0.33479	-25.0328	-24.3345
16.84	-0.36267	-0.33539	-25.0188	-24.344
16.85	-0.36288	-0.33598	-24.9862	-24.3536
16.86	-0.3492	-0.33657	-24.975	-24.3632
16.87	-0.36579	-0.33717	-25.0625	-24.3728
16.88	-0.36613	-0.33776	-25.0919	-24.3824
16.89	-0.36212	-0.33835	-25.0651	-24.392
16.9	-0.35992	-0.33894	-25.0617	-24.4016
16.91	-0.37177	-0.33953	-24.9882	-24.4112
16.92	-0.37041	-0.34012	-25.1049	-24.4208
16.93	-0.3692	-0.34071	-25.1226	-24.4304
16.94	-0.3629	-0.3413	-25.0522	-24.4399
16.95	-0.35607	-0.34189	-25.1435	-24.4495
16.96	-0.34518	-0.34248	-25.1114	-24.4591
16.97	-0.37846	-0.34307	-25.0882	-24.4687
16.98	-0.36381	-0.34365	-25.196	-24.4782
16.99	-0.3719	-0.34424	-25.1209	-24.4878
17	-0.36936	-0.34483	-25.194	-24.4974
17.01	-0.35624	-0.34541	-25.2227	-24.5069
17.02	-0.37078	-0.346	-25.3246	-24.5165
17.03	-0.37786	-0.34658	-25.2053	-24.5261
17.04	-0.36931	-0.34717	-25.2202	-24.5357
17.05	-0.38661	-0.34775	-25.2468	-24.5452
17.06	-0.36051	-0.34834	-25.1639	-24.5548
17.07	-0.37327	-0.34892	-25.2267	-24.5643
17.08	-0.38851	-0.3495	-25.2294	-24.5739
17.09	-0.36688	-0.35008	-25.2293	-24.5835
17.1	-0.37144	-0.35066	-25.2575	-24.593
17.11	-0.3747	-0.35124	-25.2881	-24.6026
17.12	-0.38036	-0.35183	-25.296	-24.6121
17.13	-0.38391	-0.35241	-25.4327	-24.6217
17.14	-0.3829	-0.35298	-25.3327	-24.6312
17.15	-0.37548	-0.35356	-25.3471	-24.6408
17.16	-0.37263	-0.35414	-25.3438	-24.6503
17.17	-0.38992	-0.35472	-25.3564	-24.6599
17.18	-0.39135	-0.3553	-25.4206	-24.6694
17.19	-0.3796	-0.35588	-25.4084	-24.679
17.2	-0.38919	-0.35645	-25.4198	-24.6885
17.21	-0.39254	-0.35703	-25.3738	-24.698
17.22	-0.38412	-0.3576	-25.3794	-24.7076
17.23	-0.39076	-0.35818	-25.4289	-24.7171
17.24	-0.39653	-0.35875	-25.4561	-24.7267
17.25	-0.37814	-0.35933	-25.4597	-24.7362
17.26	-0.37993	-0.3599	-25.5174	-24.7457
17.27	-0.38329	-0.36047	-25.4187	-24.7553
17.28	-0.37927	-0.36105	-25.5626	-24.7648
17.29	-0.39456	-0.36162	-25.5017	-24.7743
17.3	-0.39574	-0.36219	-25.5495	-24.7838
17.31	-0.37444	-0.36276	-25.5178	-24.7934
17.32	-0.39516	-0.36333	-25.5202	-24.8029
17.33	-0.38502	-0.3639	-25.4826	-24.8124
17.34	-0.41506	-0.36447	-25.558	-24.8219
17.35	-0.40026	-0.36504	-25.4084	-24.8315
17.36	-0.39063	-0.36561	-25.5755	-24.841
17.37	-0.37241	-0.36618	-25.4374	-24.8505
17.38	-0.38579	-0.36675	-25.5894	-24.86
17.39	-0.39204	-0.36731	-25.5947	-24.8695
17.4	-0.39378	-0.36788	-25.5279	-24.879
17.41	-0.38696	-0.36845	-25.5638	-24.8886
17.42	-0.41921	-0.36901	-25.5417	-24.8981
17.43	-0.40701	-0.36958	-25.6666	-24.9076
17.44	-0.399	-0.37014	-25.6068	-24.9171
17.45	-0.37456	-0.37071	-25.5951	-24.9266
17.46	-0.39476	-0.37127	-25.6741	-24.9361
17.47	-0.39799	-0.37184	-25.6766	-24.9456
17.48	-0.38064	-0.3724	-25.6928	-24.9551
17.49	-0.38281	-0.37296	-25.7567	-24.9646
17.5	-0.39476	-0.37352	-25.7893	-24.9741
17.51	-0.38911	-0.37409	-25.7832	-24.9836
17.52	-0.38058	-0.37465	-25.7775	-24.9931
17.53	-0.41735	-0.37521	-25.7491	-25.0026
17.54	-0.39832	-0.37577	-25.7296	-25.0121
17.55	-0.39755	-0.37633	-25.7483	-25.0216
17.56	-0.40367	-0.37689	-25.773	-25.0311
17.57	-0.41744	-0.37745	-25.7485	-25.0406
17.58	-0.38432	-0.37801	-25.7891	-25.0501
17.59	-0.4004	-0.37856	-25.8228	-25.0596
17.6	-0.4052	-0.37912	-25.8699	-25.069
17.61	-0.39288	-0.37968	-25.8382	-25.0785
17.62	-0.39705	-0.38023	-25.7699	-25.088
17.63	-0.41064	-0.38079	-25.8387	-25.0975
17.64	-0.39044	-0.38135	-25.8578	-25.107
17.65	-0.40286	-0.3819	-25.8763	-25.1165
17.66	-0.41021	-0.38246	-25.8683	-25.1259
17.67	-0.40022	-0.38301	-25.882	-25.1354
17.68	-0.3971	-0.38356	-25.9269	-25.1449
17.69	-0.42315	-0.38412	-25.9278	-25.1544
17.7	-0.40287	-0.38467	-25.7704	-25.1639
17.71	-0.40718	-0.38522	-25.8556	-25.1733
17.72	-0.41358	-0.38577	-25.9504	-25.1828
17.73	-0.39564	-0.38632	-26.044	-25.1923
17.74	-0.41717	-0.38688	-25.9805	-25.2017
17.75	-0.42727	-0.38743	-25.9336	-25.2112
17.76	-0.41481	-0.38798	-26.0497	-25.2207
17.77	-0.42501	-0.38852	-26.0284	-25.2301
17.78	-0.41975	-0.38907	-26.0659	-25.2396
17.79	-0.40212	-0.38962	-26.0721	-25.2491
17.8	-0.38957	-0.39017	-25.9997	-25.2585
17.81	-0.42282	-0.39072	-26.1158	-25.268
17.82	-0.41847	-0.39127	-26.0807	-25.2775
17.83	-0.41164	-0.39181	-26.0099	-25.2869
17.84	-0.41885	-0.39236	-26.0767	-25.2964
17.85	-0.42365	-0.3929	-26.0997	-25.3058
17.86	-0.42305	-0.39345	-26.0883	-25.3153
17.87	-0.4123	-0.39399	-26.0353	-25.3247
17.88	-0.41266	-0.39454	-26.1523	-25.3342
17.89	-0.41693	-0.39508	-26.0999	-25.3436
17.9	-0.42258	-0.39563	-26.0691	-25.3531
17.91	-0.3939	-0.39617	-26.1273	-25.3625
17.92	-0.41326	-0.39671	-26.2559	-25.372
17.93	-0.4285	-0.39725	-26.1671	-25.3814
17.94	-0.42578	-0.39779	-26.2262	-25.3909
17.95	-0.42896	-0.39834	-26.2329	-25.4003
17.96	-0.41409	-0.39888	-26.1555	-25.4098
17.97	-0.42848	-0.39942	-26.1993	-25.4192
17.98	-0.42395	-0.39996	-26.1998	-25.4287
17.99	-0.42076	-0.4005	-26.1146	-25.4381
18	-0.42611	-0.40103	-26.1786	-25.4475
18.01	-0.42503	-0.40157	-26.155	-25.457
18.02	-0.43437	-0.40211	-26.3072	-25.4664
18.03	-0.42055	-0.40265	-26.3067	-25.4759
18.04	-0.43375	-0.40319	-26.2479	-25.4853
18.05	-0.43917	-0.40372	-26.2968	-25.4947
18.06	-0.43574	-0.40426	-26.3072	-25.5041
18.07	-0.45026	-0.40479	-26.3151	-25.5136
18.08	-0.42668	-0.40533	-26.3816	-25.523
18.09	-0.42845	-0.40586	-26.3618	-25.5324
18.1	-0.43062	-0.4064	-26.3619	-25.5419
18.11	-0.43995	-0.40693	-26.4323	-25.5513
18.12	-0.44113	-0.40747	-26.3281	-25.5607
18.13	-0.43422	-0.408	-26.3973	-25.5702
18.14	-0.433	-0.40853	-26.4053	-25.5796
18.15	-0.43371	-0.40906	-26.3995	-25.589
18.16	-0.44336	-0.40959	-26.3703	-25.5984
18.17	-0.4391	-0.41013	-26.3664	-25.6078
18.18	-0.44253	-0.41066	-26.4465	-25.6173
18.19	-0.43381	-0.41119	-26.4897	-25.6267
18.2	-0.44954	-0.41172	-26.4906	-25.6361
18.21	-0.43716	-0.41225	-26.4818	-25.6455
18.22	-0.42934	-0.41277	-26.4415	-25.6549
18.23	-0.44705	-0.4133	-26.5207	-25.6643
18.24	-0.42667	-0.41383	-26.5964	-25.6738
18.25	-0.42126	-0.41436	-26.6139	-25.6832
18.26	-0.45119	-0.41489	-26.4704	-25.6926
18.27	-0.45481	-0.41541	-26.5266	-25.702
18.28	-0.4312	-0.41594	-26.5393	-25.7114
18.29	-0.43415	-0.41646	-26.5602	-25.7208
18.3	-0.45533	-0.41699	-26.6152	-25.7302
18.31	-0.43842	-0.41751	-26.5666	-25.7396
18.32	-0.43359	-0.41804	-26.5146	-25.749
18.33	-0.43843	-0.41856	-26.725	-25.7584
18.34	-0.45488	-0.41909	-26.6277	-25.7678
18.35	-0.45449	-0.41961	-26.6181	-25.7772
18.36	-0.45412	-0.42013	-26.6874	-25.7866
18.37	-0.44248	-0.42065	-26.6609	-25.796
18.38	-0.43152	-0.42118	-26.6483	-25.8054
18.39	-0.44616	-0.4217	-26.6157	-25.8148
18.4	-0.459	-0.42222	-26.8057	-25.8242
18.41	-0.4469	-0.42274	-26.8016	-25.8336
18.42	-0.4327	-0.42326	-26.7542	-25.843
18.43	-0.46544	-0.42378	-26.7989	-25.8524
18.44	-0.43781	-0.4243	-26.6629	-25.8618
18.45	-0.43987	-0.42482	-26.827	-25.8712
18.46	-0.46093	-0.42533	-26.7169	-25.8806
18.47	-0.44897	-0.42585	-26.7614	-25.89
18.48	-0.44394	-0.42637	-26.7834	-25.8994
18.49	-0.44503	-0.42689	-26.8067	-25.9088
18.5	-0.44609	-0.4274	-26.9232	-25.9182
18.51	-0.44504	-0.42792	-26.718	-25.9275
18.52	-0.44821	-0.42843	-26.7724	-25.9369
18.53	-0.44367	-0.42895	-26.8577	-25.9463
18.54	-0.47483	-0.42946	-26.8289	-25.9557
18.55	-0.45889	-0.42998	-26.8191	-25.9651
18.56	-0.46145	-0.43049	-26.8178	-25.9745
18.57	-0.47017	-0.431	-26.8644	-25.9838
18.58	-0.4464	-0.43152	-26.8602	-25.9932
18.59	-0.45068	-0.43203	-26.8987	-26.0026
18.6	-0.47159	-0.43254	-26.9341	-26.012
18.61	-0.43876	-0.43305	-26.908	-26.0214
18.62	-0.46151	-0.43356	-26.9911	-26.0307
18.63	-0.47069	-0.43408	-27.2346	-26.0401
18.64	-0.44842	-0.43459	-27.0254	-26.0495
18.65	-0.4661	-0.4351	-27.0143	-26.0589
18.66	-0.46842	-0.4356	-26.8908	-26.0682
18.67	-0.45827	-0.43611	-26.9372	-26.0776
18.68	-0.44811	-0.43662	-27.0804	-26.087
18.69	-0.4622	-0.43713	-27.016	-26.0963
18.7	-0.45925	-0.43764	-26.9759	-26.1057
18.71	-0.46782	-0.43815	-26.9603	-26.1151
18.72	-0.47495	-0.43865	-27.006	-26.1244
18.73	-0.45627	-0.43916	-27.096	-26.1338
18.74	-0.46267	-0.43966	-27.0156	-26.1432
18.75	-0.45014	-0.44017	-27.0685	-26.1526
18.76	-0.46554	-0.44068	-27.065	-26.1619
18.77	-0.46676	-0.44118	-27.0548	-26.1713
18.78	-0.46181	-0.44168	-26.9973	-26.1806
18.79	-0.4587	-0.44219	-27.0627	-26.19
18.8	-0.46497	-0.44269	-27.0752	-26.1994
18.81	-0.47381	-0.44319	-27.0231	-26.2087
18.82	-0.4638	-0.4437	-27.2051	-26.2181
18.83	-0.46038	-0.4442	-27.1262	-26.2274
18.84	-0.45848	-0.4447	-27.1532	-26.2368
18.85	-0.46915	-0.4452	-27.1007	-26.2462
18.86	-0.46662	-0.4457	-27.0792	-26.2555
18.87	-0.46369	-0.4462	-27.1379	-26.2649
18.88	-0.47178	-0.4467	-27.2131	-26.2742
18.89	-0.46531	-0.4472	-27.1602	-26.2836
18.9	-0.43998	-0.4477	-27.2931	-26.2929
18.91	-0.47169	-0.4482	-27.2361	-26.3023
18.92	-0.46425	-0.4487	-27.276	-26.3116
18.93	-0.45571	-0.4492	-27.1212	-26.321
18.94	-0.45865	-0.44969	-27.2457	-26.3303
18.95	-0.47752	-0.45019	-27.2262	-26.3397
18.96	-0.48384	-0.45069	-27.2924	-26.349
18.97	-0.47037	-0.45118	-27.2586	-26.3584
18.98	-0.45882	-0.45168	-27.1922	-26.3677
18.99	-0.47685	-0.45218	-27.1956	-26.3771
19	-0.46297	-0.45267	-27.1765	-26.3864
19.01	-0.47012	-0.45317	-27.2916	-26.3957
19.02	-0.44615	-0.45366	-27.2601	-26.4051
19.03	-0.47088	-0.45415	-27.277	-26.4144
19.04	-0.48017	-0.45465	-27.2939	-26.4238
19.05	-0.48702	-0.45514	-27.3186	-26.4331
19.06	-0.4841	-0.45563	-27.3545	-26.4424
19.07	-0.47015	-0.45612	-27.321	-26.4518
19.08	-0.47425	-0.45661	-27.3516	-26.4611
19.09	-0.43815	-0.45711	-27.3972	-26.4705
19.1	-0.46213	-0.4576	-27.393	-26.4798
19.11	-0.48533	-0.45809	-27.3277	-26.4891
19.12	-0.48129	-0.45858	-27.4163	-26.4985
19.13	-0.47491	-0.45907	-27.3676	-26.5078
19.14	-0.46802	-0.45956	-27.4204	-26.5171
19.15	-0.47906	-0.46004	-27.3046	-26.5265
19.16	-0.50279	-0.46053	-27.4952	-26.5358
19.17	-0.48003	-0.46102	-27.5026	-26.5451
19.18	-0.4617	-0.46151	-27.4286	-26.5544
19.19	-0.49884	-0.46199	-27.4018	-26.5638
19.2	-0.48524	-0.46248	-27.5197	-26.5731
19.21	-0.47662	-0.46297	-27.4864	-26.5824
19.22	-0.46178	-0.46345	-27.5279	-26.5918
19.23	-0.46048	-0.46394	-27.5084	-26.6011
19.24	-0.4909	-0.46442	-27.513	-26.6104
19.25	-0.48905	-0.46491	-27.5183	-26.6197
19.26	-0.4956	-0.46539	-27.6179	-26.6291
19.27	-0.49026	-0.46588	-27.6106	-26.6384
19.28	-0.48048	-0.46636	-27.5176	-26.6477
19.29	-0.4794	-0.46684	-27.7089	-26.657
19.3	-0.49005	-0.46732	-27.5186	-26.6664
19.31	-0.4961	-0.46781	-27.5683	-26.6757
19.32	-0.49096	-0.46829	-27.6382	-26.685
19.33	-0.50828	-0.46877	-27.627	-26.6943
19.34	-0.47548	-0.46925	-27.6441	-26.7036
19.35	-0.50183	-0.46973	-27.5943	-26.713
19.36	-0.48762	-0.47021	-27.632	-26.7223
19.37	-0.48865	-0.47069	-27.6649	-26.7316
19.38	-0.50491	-0.47117	-27.6221	-26.7409
19.39	-0.48704	-0.47165	-27.6226	-26.7502
19.4	-0.5082	-0.47213	-27.737	-26.7595
19.41	-0.50173	-0.4726	-27.6668	-26.7689
19.42	-0.5026	-0.47308	-27.7041	-26.7782
19.43	-0.49093	-0.47356	-27.6551	-26.7875
19.44	-0.49649	-0.47404	-27.7746	-26.7968
19.45	-0.49917	-0.47451	-27.725	-26.8061
19.46	-0.48519	-0.47499	-27.793	-26.8154
19.47	-0.48817	-0.47546	-27.7178	-26.8247
19.48	-0.48477	-0.47594	-27.8003	-26.834
19.49	-0.49075	-0.47641	-27.7479	-26.8433
19.5	-0.49978	-0.47689	-27.7416	-26.8527
19.51	-0.4928	-0.47736	-27.7766	-26.862
19.52	-0.49263	-0.47783	-27.7527	-26.8713
19.53	-0.49458	-0.47831	-27.7155	-26.8806
19.54	-0.49193	-0.47878	-27.8618	-26.8899
19.55	-0.50147	-0.47925	-27.7625	-26.8992
19.56	-0.50294	-0.47972	-27.7928	-26.9085
19.57	-0.48315	-0.4802	-27.8611	-26.9178
19.58	-0.49415	-0.48067	-27.8615	-26.9271
19.59	-0.49928	-0.48114	-27.9043	-26.9364
19.6	-0.48028	-0.48161	-27.798	-26.9457
19.61	-0.49519	-0.48208	-27.8976	-26.955
19.62	-0.50805	-0.48255	-27.8983	-26.9643
19.63	-0.51404	-0.48302	-27.86	-26.9736
19.64	-0.48952	-0.48348	-27.8244	-26.9829
19.65	-0.49048	-0.48395	-27.8747	-26.9922
19.66	-0.49566	-0.48442	-27.7908	-27.0015
19.67	-0.52672	-0.48489	-27.944	-27.0108
19.68	-0.49548	-0.48536	-28.028	-27.0201
19.69	-0.50475	-0.48582	-27.9486	-27.0294
19.7	-0.51138	-0.48629	-28.0404	-27.0387
19.71	-0.5117	-0.48675	-28.0286	-27.048
19.72	-0.49083	-0.48722	-28.0023	-27.0573
19.73	-0.50564	-0.48769	-28.0486	-27.0665
19.74	-0.51256	-0.48815	-28.0363	-27.0758
19.75	-0.4992	-0.48861	-28.0145	-27.0851
19.76	-0.47198	-0.48908	-28.118	-27.0944
19.77	-0.4944	-0.48954	-28.0617	-27.1037
19.78	-0.52981	-0.49001	-28.1263	-27.113
19.79	-0.50733	-0.49047	-28.0522	-27.1223
19.8	-0.51747	-0.49093	-28.0451	-27.1316
19.81	-0.5083	-0.49139	-28.1791	-27.1409
19.82	-0.50677	-0.49185	-28.0217	-27.1502
19.83	-0.51576	-0.49231	-28.0924	-27.1595
19.84	-0.49663	-0.49278	-28.1144	-27.1687
19.85	-0.52044	-0.49324	-28.0898	-27.178
19.86	-0.49493	-0.4937	-28.1424	-27.1873
19.87	-0.5341	-0.49416	-28.1103	-27.1966
19.88	-0.517	-0.49461	-28.2054	-27.2059
19.89	-0.51792	-0.49507	-28.1722	-27.2152
19.9	-0.51598	-0.49553	-28.1553	-27.2245
19.91	-0.51003	-0.49599	-28.1989	-27.2337
19.92	-0.5169	-0.49645	-28.1777	-27.243
19.93	-0.51908	-0.49691	-28.2434	-27.2523
19.94	-0.48196	-0.49736	-28.2781	-27.2616
19.95	-0.50651	-0.49782	-28.2651	-27.2709
19.96	-0.51366	-0.49827	-28.2166	-27.2801
19.97	-0.51861	-0.49873	-28.2887	-27.2894
19.98	-0.5257	-0.49919	-28.3241	-27.2987
[truncated: 2 more rows]

## Sheet: Figure 5b
Vg (V)	dId/dVd (mS)
	Vd = -0.84 V	-0.82	-0.8	-0.78	-0.76	-0.74	-0.72	-0.7	-0.68	-0.66	-0.64	-0.62	-0.6	-0.58	-0.56
19	-0.1365	-0.223	-0.2485	-0.2915	-0.273	-0.2655	-0.296	-0.225	-0.2025	-0.223	-0.122	0.004	0.1405	0.3235	0.5195
19.1	0.0775	-0.021	-0.164	-0.399	-15.628	-0.4655	-0.425	-0.42	-0.328	-0.316	-0.2065	-0.085	0.0875	0.2915	0.5015
19.2	0.1905	0.118	0.0395	-0.087	-0.195	-0.404	-17.0595	-0.574	-0.4655	-0.388	-0.2735	-0.1205	0.0325	0.2745	0.524
19.3	0.223	0.152	0.0855	0.0065	-0.091	-0.216	-0.36	-0.6645	-17.724	-0.52	-0.3675	-0.2045	0.0375	0.2585	0.4965
19.4	0.236	0.175	0.11	0.0265	-0.0445	-0.1645	-0.283	-0.442	-18.291	-0.565	-0.429	-0.232	-0.005	0.2435	0.5265
19.5	0.2465	0.185	0.129	0.052	-0.0285	-0.1195	-0.233	-0.379	-0.634	-18.497	-0.462	-0.251	-0.0225	0.233	0.4955
19.6	0.261	0.188	0.1435	0.064	-0.011	-0.107	-0.2245	-0.3545	-0.5755	-18.609	-0.5015	-0.3075	-0.0545	0.2095	0.4865
19.7	0.27	0.208	0.143	0.0745	-0.0205	-0.071	-0.1745	-0.335	-0.5105	-18.7325	-0.5385	-0.3305	-0.0865	0.2135	0.471
19.8	0.272	0.2025	0.1495	0.0815	0.001	-0.086	-0.1675	-0.2985	-0.4725	-18.785	-0.5815	-0.3535	-0.0875	0.1795	0.46
19.9	0.272	0.2105	0.1465	0.093	0.006	-0.07	-0.1515	-0.2935	-0.45	-0.8295	-18.532	-0.4295	-0.116	0.1515	0.4835
20	0.27	0.222	0.1565	0.09	0.0155	-0.0735	-0.1425	-0.254	-0.4275	-0.778	-18.6875	-0.4145	-0.1565	0.1455	0.458
20.1	0.2705	0.22	0.15	0.091	0.025	-0.067	-0.169	-0.255	-0.416	-0.795	-18.588	-0.452	-0.1805	0.1445	0.436
20.2	0.271	0.2195	0.163	0.079	0.0315	-0.0745	-0.1495	-0.2715	-0.4335	-0.699	-18.5655	-0.482	-0.1965	0.1085	0.4245
20.3	0.28	0.2225	0.1575	0.09	0.0155	-0.0535	-0.1485	-0.249	-0.414	-0.724	-18.492	-0.51	-0.2065	0.081	0.398
20.4	0.2835	0.2195	0.1505	0.11	0.0295	-0.0585	-0.152	-0.2535	-0.391	-0.724	-18.373	-0.5335	-0.2755	0.056	0.3585
20.5	0.285	0.2195	0.1575	0.1005	0.0185	-0.048	-0.143	-0.2475	-0.4295	-0.742	-18.292	-0.5755	-0.2475	0.0445	0.359

## Sheet: Figure 5c
Vg (V)	fmax (GHz)
	Vd = -0.85 V	-0.83	-0.81	-0.79	-0.77	-0.75	-0.73	-0.71	-0.69	-0.67	-0.65	-0.63	-0.61	-0.59	-0.57	-0.55
19	7.97	8.2	8.58	8.72	8.81	8.87	8.94	8.64	8.01	6.53	2.97	0.21	NaN	NaN	NaN	NaN
19.1	NaN	NaN	1.77	4.02	10.15	10.39	10.77	10.21	10.01	8.85	6.67	1.68	NaN	NaN	NaN	NaN
19.2	NaN	NaN	NaN	0.19	2.26	4.52	11.22	11.39	11.12	10.26	8.71	4.92	NaN	NaN	NaN	NaN
19.3	NaN	NaN	NaN	NaN	0.21	2.24	4.41	6.06	11.78	11.19	9.84	6.74	0.5	NaN	NaN	NaN
19.4	NaN	NaN	NaN	NaN	NaN	1.03	3.52	5.36	12.12	11.73	10.52	7.64	1.02	NaN	NaN	NaN
19.5	NaN	NaN	NaN	NaN	NaN	0.48	2.4	4.88	6.67	12.19	11.1	8.54	1.89	NaN	NaN	NaN
19.6	NaN	NaN	NaN	NaN	NaN	0.21	2.14	4.15	6.23	12.23	11.21	9.17	3.84	NaN	NaN	NaN
19.7	NaN	NaN	NaN	NaN	NaN	0.13	1.51	3.87	5.89	12.35	11.38	9.56	4.06	NaN	NaN	NaN
19.8	NaN	NaN	NaN	NaN	NaN	NaN	1.3	3.76	5.84	12.34	11.69	9.76	4.87	NaN	NaN	NaN
19.9	NaN	NaN	NaN	NaN	NaN	NaN	0.83	3.66	5.61	7.31	11.81	10.01	5.62	NaN	NaN	NaN
20	NaN	NaN	NaN	NaN	NaN	NaN	0.84	3.4	5.39	6.98	11.97	10.3	6.19	NaN	NaN	NaN
20.1	NaN	NaN	NaN	NaN	NaN	NaN	0.88	3.4	5.38	7.05	12.16	10.83	6.92	NaN	NaN	NaN
20.2	NaN	NaN	NaN	NaN	NaN	NaN	0.78	3.14	5.29	7.14	12.27	11.06	7.68	NaN	NaN	NaN
20.3	NaN	NaN	NaN	NaN	NaN	NaN	0.65	3.04	5.28	6.91	12.27	11.05	7.88	0.21	NaN	NaN
20.4	NaN	NaN	NaN	NaN	NaN	NaN	0.56	3.09	5.07	6.92	12.32	11.13	8.47	0.65	NaN	NaN
20.5	NaN	NaN	NaN	NaN	NaN	NaN	0.64	2.97	5.21	6.96	12.29	11.24	8.36	0.78	NaN	NaN
