# Supplementary material for: Toward high-current-density and high-frequency graphene resonant tunneling transistors
Source: Nat Commun. 2025 May 23;16:4805. doi: 10.1038/s41467-025-58720-7 (PMC12102250; doi:10.1038/s41467-025-58720-7)
Supplement: Supplementary file 3 — Source Data [file 41467_2025_58720_MOESM3_ESM.zip › Supplementary Figure 1.xlsx]

## Sheet: Figure S1a
Vd (V)	Id (A)
	Vg = -30 V	-29.5	-29	-28.5	-28	-27.5	-27	-26.5	-26	-25.5	-25	-24.5	-24	-23.5	-23	-22.5	-22	-21.5	-21	-20.5	-20	-19.5	-19	-18.5	-18	-17.5	-17	-16.5	-16	-15.5	-15	-14.5	-14	-13.5	-13	-12.5	-12	-11.5	-11	-10.5	-10	-9.5	-9	-8.5	-8	-7.5	-7	-6.5	-6
-1	-0.000109995	-0.000109757	-0.000109402	-0.000109086	-0.000108656	-0.000108309	-0.000108005	-0.000107745	-0.000107276	-0.000106726	-0.000106482	-0.00010605	-0.000105552	-0.000105011	-0.000104537	-0.000103976	-0.000103435	-0.000102919	-0.000102276	-0.000101543	-0.000100941	-0.000100309	-9.9399e-05	-9.8568e-05	-9.7839e-05	-9.6797e-05	-9.5729e-05	-9.4612e-05	-9.3468e-05	-9.2267e-05	-9.11e-05	-8.9663e-05	-8.8224e-05	-8.6852e-05	-8.5106e-05	-8.3523e-05	-8.1761e-05	-7.9957e-05	-7.8139e-05	-7.6051e-05	-7.3753e-05	-7.156e-05	-6.9208e-05	-6.664e-05	-6.4173e-05	-6.159e-05	-5.9084e-05	-5.6577e-05	-5.4079e-05
-0.99	-0.000108856	-0.000108632	-0.000108267	-0.000107982	-0.000107559	-0.000107181	-0.000106853	-0.000106583	-0.000106153	-0.000105661	-0.000105383	-0.000105032	-0.000104451	-0.000103844	-0.000103429	-0.00010288	-0.000102393	-0.000101791	-0.000101247	-0.000100478	-9.9945e-05	-9.9277e-05	-9.8362e-05	-9.7603e-05	-9.6835e-05	-9.5746e-05	-9.4713e-05	-9.3641e-05	-9.2529e-05	-9.1321e-05	-9.0203e-05	-8.881e-05	-8.7315e-05	-8.5934e-05	-8.4295e-05	-8.2653e-05	-8.0942e-05	-7.9161e-05	-7.7383e-05	-7.5272e-05	-7.3034e-05	-7.0898e-05	-6.8502e-05	-6.6016e-05	-6.3539e-05	-6.102e-05	-5.85e-05	-5.6011e-05	-5.3545e-05
-0.98	-0.000107656	-0.000107419	-0.000107062	-0.000106837	-0.000106463	-0.000106064	-0.00010569	-0.000105501	-0.000105025	-0.000104516	-0.000104246	-0.000103843	-0.0001033	-0.000102741	-0.000102359	-0.000101754	-0.000101303	-0.000100789	-0.000100147	-9.9521e-05	-9.889e-05	-9.8177e-05	-9.7319e-05	-9.6645e-05	-9.581e-05	-9.4837e-05	-9.3784e-05	-9.2651e-05	-9.1589e-05	-9.0371e-05	-8.9253e-05	-8.7886e-05	-8.649e-05	-8.5021e-05	-8.3411e-05	-8.1831e-05	-8.0149e-05	-7.8373e-05	-7.6615e-05	-7.4546e-05	-7.2311e-05	-7.0177e-05	-6.7862e-05	-6.5384e-05	-6.2919e-05	-6.0415e-05	-5.7952e-05	-5.5464e-05	-5.2997e-05
-0.97	-0.000106536	-0.000106286	-0.000105947	-0.00010567	-0.00010525	-0.000104943	-0.000104603	-0.000104356	-0.000103873	-0.000103382	-0.000103173	-0.000102811	-0.000102203	-0.000101715	-0.000101246	-0.000100677	-0.000100244	-9.9694e-05	-9.9099e-05	-9.844e-05	-9.7737e-05	-9.7182e-05	-9.6335e-05	-9.5521e-05	-9.4816e-05	-9.3793e-05	-9.2784e-05	-9.17e-05	-9.0596e-05	-8.9414e-05	-8.8309e-05	-8.6932e-05	-8.5581e-05	-8.4188e-05	-8.2558e-05	-8.1023e-05	-7.9357e-05	-7.7607e-05	-7.5812e-05	-7.3755e-05	-7.1572e-05	-6.9497e-05	-6.7196e-05	-6.4706e-05	-6.2315e-05	-5.9821e-05	-5.7343e-05	-5.4919e-05	-5.247e-05
-0.96	-0.000105374	-0.000105158	-0.000104775	-0.000104493	-0.000104066	-0.000103803	-0.000103381	-0.000103191	-0.000102717	-0.000102252	-0.00010197	-0.000101682	-0.000101054	-0.000100525	-0.000100158	-9.9665e-05	-9.9167e-05	-9.8635e-05	-9.8055e-05	-9.7303e-05	-9.6705e-05	-9.6109e-05	-9.5277e-05	-9.4514e-05	-9.3817e-05	-9.2826e-05	-9.176e-05	-9.0732e-05	-8.9629e-05	-8.8517e-05	-8.7403e-05	-8.5997e-05	-8.4653e-05	-8.3233e-05	-8.1718e-05	-8.0193e-05	-7.8523e-05	-7.6786e-05	-7.5038e-05	-7.3006e-05	-7.0872e-05	-6.8732e-05	-6.6505e-05	-6.4011e-05	-6.1671e-05	-5.9179e-05	-5.6759e-05	-5.4304e-05	-5.1933e-05
-0.95	-0.000104238	-0.000103935	-0.000103628	-0.000103382	-0.000102935	-0.000102683	-0.000102287	-0.000102044	-0.000101628	-0.000101156	-0.000100854	-0.000100548	-9.9947e-05	-9.9459e-05	-9.9073e-05	-9.8557e-05	-9.807e-05	-9.7582e-05	-9.6974e-05	-9.6245e-05	-9.5734e-05	-9.507e-05	-9.4204e-05	-9.3542e-05	-9.2812e-05	-9.1865e-05	-9.0753e-05	-8.9728e-05	-8.871e-05	-8.7562e-05	-8.6484e-05	-8.5127e-05	-8.3788e-05	-8.2428e-05	-8.0836e-05	-7.9374e-05	-7.767e-05	-7.5998e-05	-7.4294e-05	-7.2243e-05	-7.0168e-05	-6.8023e-05	-6.5806e-05	-6.338e-05	-6.107e-05	-5.8572e-05	-5.6124e-05	-5.3747e-05	-5.1391e-05
-0.94	-0.000103069	-0.000102776	-0.000102487	-0.000102194	-0.000101775	-0.000101541	-0.000101153	-0.000100856	-0.000100586	-0.000100014	-9.9806e-05	-9.9431e-05	-9.886e-05	-9.8428e-05	-9.7974e-05	-9.7453e-05	-9.6964e-05	-9.6483e-05	-9.5904e-05	-9.5223e-05	-9.4688e-05	-9.4053e-05	-9.3212e-05	-9.2492e-05	-9.1809e-05	-9.0824e-05	-8.975e-05	-8.8803e-05	-8.7768e-05	-8.6581e-05	-8.5486e-05	-8.4159e-05	-8.2959e-05	-8.1557e-05	-8.0005e-05	-7.8532e-05	-7.6883e-05	-7.52e-05	-7.3514e-05	-7.1543e-05	-6.9436e-05	-6.7264e-05	-6.5103e-05	-6.2763e-05	-6.0429e-05	-5.7935e-05	-5.5553e-05	-5.3198e-05	-5.0815e-05
-0.93	-0.000101907	-0.000101665	-0.000101394	-0.00010109	-0.000100637	-0.000100392	-0.00010001	-9.9716e-05	-9.9442e-05	-9.8897e-05	-9.8642e-05	-9.8351e-05	-9.7782e-05	-9.7295e-05	-9.6908e-05	-9.6321e-05	-9.5918e-05	-9.5445e-05	-9.4824e-05	-9.4119e-05	-9.3606e-05	-9.2991e-05	-9.2134e-05	-9.1419e-05	-9.0736e-05	-8.986e-05	-8.8715e-05	-8.7805e-05	-8.6808e-05	-8.5615e-05	-8.4518e-05	-8.3222e-05	-8.1995e-05	-8.0648e-05	-7.9162e-05	-7.7625e-05	-7.6066e-05	-7.4414e-05	-7.2694e-05	-7.0811e-05	-6.8675e-05	-6.6615e-05	-6.4397e-05	-6.2054e-05	-5.9824e-05	-5.7365e-05	-5.4981e-05	-5.2601e-05	-5.0293e-05
-0.92	-0.000100753	-0.000100495	-0.000100236	-9.9905e-05	-9.9527e-05	-9.9256e-05	-9.8854e-05	-9.8644e-05	-9.8346e-05	-9.7839e-05	-9.7458e-05	-9.7173e-05	-9.6677e-05	-9.616e-05	-9.5785e-05	-9.5245e-05	-9.4849e-05	-9.4311e-05	-9.3767e-05	-9.3047e-05	-9.2539e-05	-9.1943e-05	-9.111e-05	-9.046e-05	-8.9777e-05	-8.8839e-05	-8.7769e-05	-8.6809e-05	-8.585e-05	-8.4679e-05	-8.3605e-05	-8.2329e-05	-8.1095e-05	-7.9806e-05	-7.8286e-05	-7.6767e-05	-7.5241e-05	-7.368e-05	-7.1921e-05	-7.0026e-05	-6.7949e-05	-6.5921e-05	-6.372e-05	-6.1427e-05	-5.918e-05	-5.675e-05	-5.4375e-05	-5.2031e-05	-4.9728e-05
-0.91	-9.9594e-05	-9.9354e-05	-9.906e-05	-9.8746e-05	-9.8342e-05	-9.8087e-05	-9.7696e-05	-9.7521e-05	-9.7211e-05	-9.6676e-05	-9.6385e-05	-9.6113e-05	-9.5549e-05	-9.5123e-05	-9.4682e-05	-9.4176e-05	-9.3744e-05	-9.3244e-05	-9.2698e-05	-9.2008e-05	-9.1494e-05	-9.0874e-05	-9.0046e-05	-8.9387e-05	-8.8762e-05	-8.7808e-05	-8.677e-05	-8.5838e-05	-8.4856e-05	-8.3705e-05	-8.2656e-05	-8.1372e-05	-8.015e-05	-7.8882e-05	-7.7404e-05	-7.5978e-05	-7.442e-05	-7.2935e-05	-7.1123e-05	-6.9277e-05	-6.725e-05	-6.5159e-05	-6.2979e-05	-6.0733e-05	-5.8531e-05	-5.6125e-05	-5.3764e-05	-5.1445e-05	-4.917e-05
-0.9	-9.8459e-05	-9.8171e-05	-9.7964e-05	-9.7638e-05	-9.7218e-05	-9.7008e-05	-9.6585e-05	-9.6388e-05	-9.6076e-05	-9.5646e-05	-9.5297e-05	-9.5018e-05	-9.4442e-05	-9.3941e-05	-9.3572e-05	-9.3128e-05	-9.2671e-05	-9.2241e-05	-9.158e-05	-9.094e-05	-9.0481e-05	-8.9875e-05	-8.9025e-05	-8.8375e-05	-8.7735e-05	-8.683e-05	-8.5772e-05	-8.4853e-05	-8.3919e-05	-8.2761e-05	-8.1761e-05	-8.0438e-05	-7.9219e-05	-7.8012e-05	-7.655e-05	-7.509e-05	-7.3548e-05	-7.2081e-05	-7.0351e-05	-6.8506e-05	-6.6502e-05	-6.451e-05	-6.2297e-05	-6.0083e-05	-5.7878e-05	-5.5505e-05	-5.3179e-05	-5.0865e-05	-4.8618e-05
-0.89	-9.7302e-05	-9.7039e-05	-9.6826e-05	-9.6471e-05	-9.6071e-05	-9.5849e-05	-9.5485e-05	-9.5255e-05	-9.498e-05	-9.4482e-05	-9.4153e-05	-9.3836e-05	-9.3376e-05	-9.2871e-05	-9.2552e-05	-9.2025e-05	-9.1545e-05	-9.1055e-05	-9.0604e-05	-8.9882e-05	-8.9453e-05	-8.8809e-05	-8.7987e-05	-8.7364e-05	-8.6711e-05	-8.5782e-05	-8.4841e-05	-8.3822e-05	-8.2955e-05	-8.1837e-05	-8.08e-05	-7.9531e-05	-7.8362e-05	-7.7098e-05	-7.565e-05	-7.431e-05	-7.2713e-05	-7.124e-05	-6.9519e-05	-6.7719e-05	-6.5762e-05	-6.3809e-05	-6.1617e-05	-5.9358e-05	-5.7219e-05	-5.489e-05	-5.2597e-05	-5.0322e-05	-4.8051e-05
-0.88	-9.6165e-05	-9.5871e-05	-9.5643e-05	-9.5321e-05	-9.4979e-05	-9.4711e-05	-9.4394e-05	-9.4137e-05	-9.3819e-05	-9.3381e-05	-9.3034e-05	-9.2662e-05	-9.2247e-05	-9.1775e-05	-9.1438e-05	-9.0906e-05	-9.0514e-05	-9.0006e-05	-8.9527e-05	-8.884e-05	-8.8357e-05	-8.7741e-05	-8.6903e-05	-8.6271e-05	-8.5653e-05	-8.4749e-05	-8.3797e-05	-8.2845e-05	-8.1979e-05	-8.0872e-05	-7.9859e-05	-7.8619e-05	-7.745e-05	-7.6204e-05	-7.477e-05	-7.3412e-05	-7.1843e-05	-7.042e-05	-6.8777e-05	-6.6976e-05	-6.4994e-05	-6.3054e-05	-6.0936e-05	-5.871e-05	-5.6579e-05	-5.4257e-05	-5.198e-05	-4.9737e-05	-4.7493e-05
-0.87	-9.4935e-05	-9.4749e-05	-9.45e-05	-9.4172e-05	-9.3818e-05	-9.3598e-05	-9.3265e-05	-9.2949e-05	-9.267e-05	-9.2229e-05	-9.1946e-05	-9.1589e-05	-9.1149e-05	-9.0701e-05	-9.0313e-05	-8.9867e-05	-8.9402e-05	-8.894e-05	-8.8434e-05	-8.7761e-05	-8.7326e-05	-8.6682e-05	-8.5923e-05	-8.5285e-05	-8.4664e-05	-8.3764e-05	-8.2803e-05	-8.1872e-05	-8.0973e-05	-7.9896e-05	-7.8916e-05	-7.7653e-05	-7.6544e-05	-7.5364e-05	-7.3841e-05	-7.2572e-05	-7.1033e-05	-6.9627e-05	-6.8e-05	-6.6201e-05	-6.4228e-05	-6.2357e-05	-6.0264e-05	-5.802e-05	-5.5891e-05	-5.3646e-05	-5.1361e-05	-4.9147e-05	-4.6934e-05
-0.86	-9.381e-05	-9.3587e-05	-9.3326e-05	-9.3128e-05	-9.2689e-05	-9.2483e-05	-9.2084e-05	-9.1886e-05	-9.1533e-05	-9.1173e-05	-9.0844e-05	-9.047e-05	-9.0082e-05	-8.9618e-05	-8.9243e-05	-8.8752e-05	-8.8365e-05	-8.7899e-05	-8.7414e-05	-8.6772e-05	-8.629e-05	-8.5672e-05	-8.4887e-05	-8.4276e-05	-8.3579e-05	-8.2752e-05	-8.1803e-05	-8.0911e-05	-7.9973e-05	-7.8959e-05	-7.7998e-05	-7.6765e-05	-7.5634e-05	-7.4388e-05	-7.3014e-05	-7.1633e-05	-7.0248e-05	-6.8781e-05	-6.7215e-05	-6.5374e-05	-6.3487e-05	-6.1629e-05	-5.9601e-05	-5.736e-05	-5.526e-05	-5.3023e-05	-5.0733e-05	-4.8604e-05	-4.6344e-05
-0.85	-9.2663e-05	-9.2459e-05	-9.2168e-05	-9.1998e-05	-9.154e-05	-9.1376e-05	-9.0983e-05	-9.0716e-05	-9.0457e-05	-9.0033e-05	-8.9729e-05	-8.9386e-05	-8.8978e-05	-8.8513e-05	-8.8149e-05	-8.7763e-05	-8.7259e-05	-8.6832e-05	-8.6327e-05	-8.574e-05	-8.5218e-05	-8.4622e-05	-8.3872e-05	-8.3225e-05	-8.2584e-05	-8.1703e-05	-8.0805e-05	-7.9876e-05	-7.9037e-05	-7.798e-05	-7.7023e-05	-7.5856e-05	-7.4713e-05	-7.3515e-05	-7.212e-05	-7.0778e-05	-6.9362e-05	-6.7958e-05	-6.6357e-05	-6.4611e-05	-6.2749e-05	-6.0922e-05	-5.8871e-05	-5.6641e-05	-5.4584e-05	-5.2393e-05	-5.013e-05	-4.799e-05	-4.5794e-05
-0.84	-9.1592e-05	-9.1371e-05	-9.1018e-05	-9.0917e-05	-9.0494e-05	-9.0228e-05	-8.9824e-05	-8.9662e-05	-8.9349e-05	-8.8872e-05	-8.862e-05	-8.8332e-05	-8.783e-05	-8.7449e-05	-8.7084e-05	-8.661e-05	-8.6144e-05	-8.5676e-05	-8.5236e-05	-8.4663e-05	-8.4165e-05	-8.3583e-05	-8.2808e-05	-8.223e-05	-8.1614e-05	-8.0696e-05	-7.981e-05	-7.8885e-05	-7.8037e-05	-7.7013e-05	-7.6047e-05	-7.4925e-05	-7.3789e-05	-7.2652e-05	-7.1192e-05	-6.9913e-05	-6.8576e-05	-6.7126e-05	-6.5545e-05	-6.384e-05	-6.1995e-05	-6.0137e-05	-5.8106e-05	-5.5983e-05	-5.3922e-05	-5.1781e-05	-4.9532e-05	-4.7426e-05	-4.5225e-05
-0.83	-9.0455e-05	-9.0246e-05	-8.9963e-05	-8.9752e-05	-8.9338e-05	-8.9115e-05	-8.874e-05	-8.8501e-05	-8.822e-05	-8.7788e-05	-8.7552e-05	-8.7187e-05	-8.6748e-05	-8.6327e-05	-8.599e-05	-8.5573e-05	-8.5155e-05	-8.4681e-05	-8.4148e-05	-8.3618e-05	-8.3081e-05	-8.2489e-05	-8.1757e-05	-8.1223e-05	-8.0574e-05	-7.9714e-05	-7.8829e-05	-7.7956e-05	-7.7096e-05	-7.6069e-05	-7.5066e-05	-7.3976e-05	-7.2843e-05	-7.1752e-05	-7.0308e-05	-6.9014e-05	-6.7728e-05	-6.6297e-05	-6.4742e-05	-6.3059e-05	-6.1209e-05	-5.9457e-05	-5.7373e-05	-5.5323e-05	-5.3306e-05	-5.1136e-05	-4.8918e-05	-4.6835e-05	-4.4636e-05
-0.82	-8.9315e-05	-8.9086e-05	-8.878e-05	-8.862e-05	-8.8219e-05	-8.7992e-05	-8.7651e-05	-8.7373e-05	-8.7062e-05	-8.6681e-05	-8.651e-05	-8.6121e-05	-8.5697e-05	-8.5284e-05	-8.4926e-05	-8.4509e-05	-8.4061e-05	-8.3564e-05	-8.317e-05	-8.2518e-05	-8.2001e-05	-8.1504e-05	-8.0727e-05	-8.0165e-05	-7.9525e-05	-7.869e-05	-7.7814e-05	-7.6931e-05	-7.6109e-05	-7.5078e-05	-7.4138e-05	-7.3043e-05	-7.1916e-05	-7.0822e-05	-6.9433e-05	-6.8165e-05	-6.6852e-05	-6.5465e-05	-6.393e-05	-6.2303e-05	-6.0483e-05	-5.874e-05	-5.6681e-05	-5.4635e-05	-5.2636e-05	-5.0502e-05	-4.8318e-05	-4.6234e-05	-4.4088e-05
-0.81	-8.8166e-05	-8.7971e-05	-8.7677e-05	-8.7489e-05	-8.7138e-05	-8.691e-05	-8.65e-05	-8.6282e-05	-8.603e-05	-8.5572e-05	-8.5363e-05	-8.508e-05	-8.4612e-05	-8.416e-05	-8.3847e-05	-8.3332e-05	-8.2975e-05	-8.2531e-05	-8.212e-05	-8.1461e-05	-8.0975e-05	-8.0457e-05	-7.9693e-05	-7.9052e-05	-7.8528e-05	-7.7651e-05	-7.6781e-05	-7.5914e-05	-7.513e-05	-7.4044e-05	-7.3192e-05	-7.2124e-05	-7.0996e-05	-6.9922e-05	-6.8559e-05	-6.7299e-05	-6.6004e-05	-6.4619e-05	-6.3129e-05	-6.1494e-05	-5.9727e-05	-5.7987e-05	-5.5943e-05	-5.3962e-05	-5.1953e-05	-4.983e-05	-4.7735e-05	-4.5642e-05	-4.3523e-05
-0.8	-8.7038e-05	-8.6886e-05	-8.6635e-05	-8.6424e-05	-8.6017e-05	-8.5798e-05	-8.5445e-05	-8.5228e-05	-8.4923e-05	-8.4446e-05	-8.4246e-05	-8.3982e-05	-8.352e-05	-8.3084e-05	-8.2755e-05	-8.2274e-05	-8.1876e-05	-8.1388e-05	-8.0985e-05	-8.0412e-05	-7.9923e-05	-7.9411e-05	-7.86e-05	-7.8081e-05	-7.7518e-05	-7.6687e-05	-7.5771e-05	-7.4948e-05	-7.4154e-05	-7.3115e-05	-7.2243e-05	-7.1183e-05	-7.0068e-05	-6.8998e-05	-6.7705e-05	-6.6444e-05	-6.5158e-05	-6.3761e-05	-6.2337e-05	-6.0771e-05	-5.899e-05	-5.726e-05	-5.5244e-05	-5.327e-05	-5.1293e-05	-4.919e-05	-4.715e-05	-4.5045e-05	-4.2947e-05
-0.79	-8.5909e-05	-8.5765e-05	-8.5536e-05	-8.5281e-05	-8.4912e-05	-8.4684e-05	-8.4329e-05	-8.4087e-05	-8.3838e-05	-8.3376e-05	-8.3173e-05	-8.2825e-05	-8.2441e-05	-8.2012e-05	-8.1685e-05	-8.1219e-05	-8.0818e-05	-8.0324e-05	-7.9962e-05	-7.931e-05	-7.8855e-05	-7.8329e-05	-7.7599e-05	-7.7074e-05	-7.6485e-05	-7.5716e-05	-7.4786e-05	-7.3943e-05	-7.3199e-05	-7.2181e-05	-7.1313e-05	-7.0266e-05	-6.9192e-05	-6.8056e-05	-6.6803e-05	-6.5595e-05	-6.4297e-05	-6.2979e-05	-6.1528e-05	-5.9937e-05	-5.8228e-05	-5.6493e-05	-5.4538e-05	-5.2592e-05	-5.0606e-05	-4.8569e-05	-4.6532e-05	-4.4436e-05	-4.2372e-05
-0.78	-8.4833e-05	-8.4635e-05	-8.4429e-05	-8.41e-05	-8.3803e-05	-8.3612e-05	-8.3202e-05	-8.2996e-05	-8.274e-05	-8.2272e-05	-8.2107e-05	-8.1798e-05	-8.1323e-05	-8.0964e-05	-8.0629e-05	-8.0162e-05	-7.9767e-05	-7.9203e-05	-7.8848e-05	-7.8262e-05	-7.7827e-05	-7.7309e-05	-7.6549e-05	-7.6035e-05	-7.5528e-05	-7.4695e-05	-7.3764e-05	-7.2917e-05	-7.2221e-05	-7.1225e-05	-7.039e-05	-6.9287e-05	-6.8297e-05	-6.719e-05	-6.5858e-05	-6.4704e-05	-6.3468e-05	-6.2185e-05	-6.0775e-05	-5.9129e-05	-5.7446e-05	-5.5748e-05	-5.3844e-05	-5.1934e-05	-4.9931e-05	-4.7953e-05	-4.5897e-05	-4.3839e-05	-4.18e-05
-0.77	-8.3727e-05	-8.3608e-05	-8.3327e-05	-8.3015e-05	-8.2744e-05	-8.249e-05	-8.216e-05	-8.1945e-05	-8.1648e-05	-8.1203e-05	-8.1033e-05	-8.0668e-05	-8.0286e-05	-7.991e-05	-7.9542e-05	-7.9079e-05	-7.8727e-05	-7.8162e-05	-7.7841e-05	-7.7258e-05	-7.6828e-05	-7.6281e-05	-7.5498e-05	-7.5e-05	-7.4508e-05	-7.3663e-05	-7.2775e-05	-7.1976e-05	-7.1248e-05	-7.0217e-05	-6.9366e-05	-6.839e-05	-6.732e-05	-6.6249e-05	-6.5019e-05	-6.3786e-05	-6.259e-05	-6.1352e-05	-5.9927e-05	-5.8384e-05	-5.6775e-05	-5.499e-05	-5.3114e-05	-5.1264e-05	-4.932e-05	-4.7277e-05	-4.5278e-05	-4.3237e-05	-4.1249e-05
-0.76	-8.263e-05	-8.2483e-05	-8.2224e-05	-8.1922e-05	-8.1608e-05	-8.1392e-05	-8.1068e-05	-8.0785e-05	-8.0566e-05	-8.0106e-05	-7.9913e-05	-7.9659e-05	-7.9217e-05	-7.8802e-05	-7.8501e-05	-7.8033e-05	-7.7625e-05	-7.7152e-05	-7.6784e-05	-7.6216e-05	-7.5808e-05	-7.5227e-05	-7.4483e-05	-7.3955e-05	-7.35e-05	-7.2661e-05	-7.1791e-05	-7.1002e-05	-7.0216e-05	-6.9308e-05	-6.8436e-05	-6.7452e-05	-6.6465e-05	-6.5348e-05	-6.4084e-05	-6.2931e-05	-6.1737e-05	-6.0506e-05	-5.918e-05	-5.7617e-05	-5.5961e-05	-5.4239e-05	-5.2394e-05	-5.0557e-05	-4.864e-05	-4.6674e-05	-4.4655e-05	-4.265e-05	-4.0715e-05
-0.75	-8.1555e-05	-8.1415e-05	-8.1138e-05	-8.0845e-05	-8.0567e-05	-8.036e-05	-8.0001e-05	-7.9677e-05	-7.9469e-05	-7.9001e-05	-7.8814e-05	-7.8566e-05	-7.8183e-05	-7.775e-05	-7.74e-05	-7.6957e-05	-7.6574e-05	-7.6173e-05	-7.5754e-05	-7.5183e-05	-7.4726e-05	-7.4256e-05	-7.3543e-05	-7.2975e-05	-7.2486e-05	-7.165e-05	-7.0768e-05	-6.9974e-05	-6.9222e-05	-6.8306e-05	-6.7429e-05	-6.6463e-05	-6.5517e-05	-6.4406e-05	-6.3251e-05	-6.2091e-05	-6.088e-05	-5.9647e-05	-5.8377e-05	-5.6809e-05	-5.5201e-05	-5.3528e-05	-5.1722e-05	-4.9867e-05	-4.794e-05	-4.6026e-05	-4.4026e-05	-4.205e-05	-4.0119e-05
-0.74	-8.046e-05	-8.0291e-05	-8.0088e-05	-7.9777e-05	-7.9513e-05	-7.9261e-05	-7.894e-05	-7.8608e-05	-7.842e-05	-7.7947e-05	-7.7754e-05	-7.7471e-05	-7.7123e-05	-7.671e-05	-7.6347e-05	-7.5904e-05	-7.5547e-05	-7.5093e-05	-7.4754e-05	-7.4129e-05	-7.366e-05	-7.3194e-05	-7.2507e-05	-7.197e-05	-7.1422e-05	-7.0637e-05	-6.9773e-05	-6.9032e-05	-6.828e-05	-6.7388e-05	-6.6493e-05	-6.5493e-05	-6.4564e-05	-6.3461e-05	-6.2358e-05	-6.1237e-05	-6.0045e-05	-5.8835e-05	-5.7518e-05	-5.5994e-05	-5.4423e-05	-5.2786e-05	-5.0957e-05	-4.9155e-05	-4.7291e-05	-4.541e-05	-4.3432e-05	-4.1474e-05	-3.955e-05
-0.73	-7.943e-05	-7.927e-05	-7.8972e-05	-7.8729e-05	-7.8439e-05	-7.8203e-05	-7.7906e-05	-7.7556e-05	-7.7343e-05	-7.6904e-05	-7.6699e-05	-7.6383e-05	-7.6028e-05	-7.5674e-05	-7.5298e-05	-7.4879e-05	-7.4512e-05	-7.4057e-05	-7.3669e-05	-7.3121e-05	-7.2639e-05	-7.2144e-05	-7.1409e-05	-7.0921e-05	-7.0424e-05	-6.9624e-05	-6.8766e-05	-6.8014e-05	-6.7279e-05	-6.6377e-05	-6.5533e-05	-6.4581e-05	-6.3615e-05	-6.2636e-05	-6.1438e-05	-6.0428e-05	-5.9224e-05	-5.7955e-05	-5.6684e-05	-5.523e-05	-5.3663e-05	-5.2058e-05	-5.0202e-05	-4.8453e-05	-4.6641e-05	-4.4717e-05	-4.2797e-05	-4.0885e-05	-3.9002e-05
-0.72	-7.8326e-05	-7.8154e-05	-7.7939e-05	-7.7698e-05	-7.7391e-05	-7.716e-05	-7.6842e-05	-7.6527e-05	-7.6273e-05	-7.5889e-05	-7.5634e-05	-7.5341e-05	-7.501e-05	-7.462e-05	-7.4201e-05	-7.3881e-05	-7.3473e-05	-7.3019e-05	-7.265e-05	-7.2069e-05	-7.1622e-05	-7.1135e-05	-7.0421e-05	-6.9938e-05	-6.9391e-05	-6.8631e-05	-6.7784e-05	-6.7038e-05	-6.6312e-05	-6.5395e-05	-6.4581e-05	-6.3636e-05	-6.2725e-05	-6.1778e-05	-6.0554e-05	-5.9553e-05	-5.8322e-05	-5.7113e-05	-5.5862e-05	-5.4449e-05	-5.2887e-05	-5.1334e-05	-4.9496e-05	-4.7767e-05	-4.5973e-05	-4.4096e-05	-4.2192e-05	-4.0306e-05	-3.843e-05
-0.71	-7.7292e-05	-7.713e-05	-7.6882e-05	-7.6642e-05	-7.6347e-05	-7.6096e-05	-7.5818e-05	-7.5422e-05	-7.521e-05	-7.4876e-05	-7.4675e-05	-7.4275e-05	-7.3969e-05	-7.3573e-05	-7.3236e-05	-7.2841e-05	-7.2388e-05	-7.2024e-05	-7.1674e-05	-7.1107e-05	-7.0613e-05	-7.0098e-05	-6.9424e-05	-6.8946e-05	-6.8329e-05	-6.764e-05	-6.6843e-05	-6.6018e-05	-6.5387e-05	-6.4462e-05	-6.3643e-05	-6.2718e-05	-6.1793e-05	-6.0845e-05	-5.9677e-05	-5.8706e-05	-5.7486e-05	-5.627e-05	-5.5076e-05	-5.3677e-05	-5.2169e-05	-5.055e-05	-4.8792e-05	-4.7047e-05	-4.5338e-05	-4.3496e-05	-4.1606e-05	-3.9686e-05	-3.7849e-05
-0.7	-7.6313e-05	-7.6113e-05	-7.5857e-05	-7.5625e-05	-7.5312e-05	-7.5064e-05	-7.4753e-05	-7.444e-05	-7.4164e-05	-7.3769e-05	-7.3614e-05	-7.3312e-05	-7.2857e-05	-7.2566e-05	-7.2207e-05	-7.1797e-05	-7.1389e-05	-7.1022e-05	-7.0627e-05	-7.0074e-05	-6.9597e-05	-6.9128e-05	-6.843e-05	-6.7923e-05	-6.7402e-05	-6.6639e-05	-6.5838e-05	-6.5116e-05	-6.4392e-05	-6.3545e-05	-6.2779e-05	-6.1816e-05	-6.089e-05	-5.9919e-05	-5.8784e-05	-5.78e-05	-5.6636e-05	-5.5468e-05	-5.4235e-05	-5.2842e-05	-5.1383e-05	-4.9834e-05	-4.8063e-05	-4.6336e-05	-4.4625e-05	-4.2857e-05	-4.0939e-05	-3.9099e-05	-3.7243e-05
-0.69	-7.5255e-05	-7.5086e-05	-7.4811e-05	-7.4646e-05	-7.4277e-05	-7.4074e-05	-7.3731e-05	-7.3447e-05	-7.3172e-05	-7.2749e-05	-7.2643e-05	-7.2268e-05	-7.1884e-05	-7.1571e-05	-7.1145e-05	-7.0764e-05	-7.0345e-05	-7.0022e-05	-6.9594e-05	-6.9052e-05	-6.8569e-05	-6.8187e-05	-6.7403e-05	-6.6944e-05	-6.6416e-05	-6.5659e-05	-6.4844e-05	-6.4145e-05	-6.3412e-05	-6.2568e-05	-6.1831e-05	-6.092e-05	-5.9965e-05	-5.9036e-05	-5.7925e-05	-5.6938e-05	-5.5771e-05	-5.4615e-05	-5.3434e-05	-5.2048e-05	-5.0542e-05	-4.9078e-05	-4.7338e-05	-4.5677e-05	-4.3961e-05	-4.22e-05	-4.0337e-05	-3.8513e-05	-3.6708e-05
-0.68	-7.4269e-05	-7.4079e-05	-7.3859e-05	-7.3579e-05	-7.3279e-05	-7.3042e-05	-7.2782e-05	-7.2442e-05	-7.2241e-05	-7.1756e-05	-7.1546e-05	-7.1252e-05	-7.0884e-05	-7.0571e-05	-7.0147e-05	-6.9787e-05	-6.9312e-05	-6.8959e-05	-6.8593e-05	-6.8e-05	-6.7606e-05	-6.7177e-05	-6.6459e-05	-6.5957e-05	-6.5427e-05	-6.4653e-05	-6.3876e-05	-6.3182e-05	-6.2478e-05	-6.1628e-05	-6.0882e-05	-5.9893e-05	-5.9075e-05	-5.8163e-05	-5.7015e-05	-5.6058e-05	-5.4914e-05	-5.3807e-05	-5.2598e-05	-5.1246e-05	-4.978e-05	-4.8334e-05	-4.6623e-05	-4.4999e-05	-4.3291e-05	-4.1557e-05	-3.9722e-05	-3.7916e-05	-3.6135e-05
-0.67	-7.3366e-05	-7.3116e-05	-7.2901e-05	-7.2622e-05	-7.2309e-05	-7.2074e-05	-7.1789e-05	-7.1421e-05	-7.1241e-05	-7.0769e-05	-7.0587e-05	-7.0271e-05	-6.9881e-05	-6.9541e-05	-6.9136e-05	-6.8789e-05	-6.8349e-05	-6.7948e-05	-6.7627e-05	-6.7057e-05	-6.6581e-05	-6.6131e-05	-6.5446e-05	-6.4981e-05	-6.445e-05	-6.3676e-05	-6.2905e-05	-6.2228e-05	-6.1565e-05	-6.0677e-05	-5.9936e-05	-5.9025e-05	-5.8207e-05	-5.7223e-05	-5.6141e-05	-5.5203e-05	-5.405e-05	-5.3004e-05	-5.1793e-05	-5.0424e-05	-4.9025e-05	-4.7567e-05	-4.5939e-05	-4.4297e-05	-4.2651e-05	-4.0903e-05	-3.9085e-05	-3.7316e-05	-3.5563e-05
-0.66	-7.2425e-05	-7.2193e-05	-7.1955e-05	-7.1657e-05	-7.1365e-05	-7.1126e-05	-7.0818e-05	-7.046e-05	-7.0294e-05	-6.9833e-05	-6.9624e-05	-6.9314e-05	-6.8909e-05	-6.8556e-05	-6.8169e-05	-6.7801e-05	-6.74e-05	-6.6977e-05	-6.6653e-05	-6.6064e-05	-6.5612e-05	-6.5125e-05	-6.4452e-05	-6.3966e-05	-6.3511e-05	-6.2719e-05	-6.1989e-05	-6.1288e-05	-6.0596e-05	-5.981e-05	-5.8991e-05	-5.8113e-05	-5.7268e-05	-5.6401e-05	-5.5263e-05	-5.4338e-05	-5.3203e-05	-5.2159e-05	-5.0975e-05	-4.963e-05	-4.8216e-05	-4.6815e-05	-4.5202e-05	-4.3595e-05	-4.1977e-05	-4.026e-05	-3.8481e-05	-3.6745e-05	-3.5e-05
-0.65	-0.000103351	-7.1273e-05	-7.1078e-05	-7.0768e-05	-7.2206e-05	-7.0178e-05	-6.987e-05	-6.9444e-05	-6.9292e-05	-6.8829e-05	-6.8662e-05	-6.8357e-05	-6.7954e-05	-6.7608e-05	-6.7189e-05	-6.6824e-05	-6.6465e-05	-6.6028e-05	-6.5619e-05	-6.5096e-05	-6.4596e-05	-6.4178e-05	-6.347e-05	-6.3013e-05	-6.2545e-05	-6.1772e-05	-6.1072e-05	-6.0346e-05	-5.9656e-05	-5.8838e-05	-5.8065e-05	-5.7202e-05	-5.637e-05	-5.5493e-05	-5.4401e-05	-5.348e-05	-5.2339e-05	-5.1349e-05	-5.0172e-05	-4.8852e-05	-4.7437e-05	-4.6089e-05	-4.4483e-05	-4.2907e-05	-4.1274e-05	-3.9609e-05	-3.7875e-05	-3.6153e-05	-3.4425e-05
-0.64	-0.000101868	-7.7058e-05	-7.0127e-05	-7.392e-05	-6.9532e-05	-9.2278e-05	-6.8958e-05	-6.8556e-05	-6.8361e-05	-6.7958e-05	-6.7695e-05	-6.7411e-05	-6.6982e-05	-6.664e-05	-6.6294e-05	-6.5883e-05	-6.5501e-05	-6.5062e-05	-6.4713e-05	-6.4152e-05	-6.3658e-05	-6.3193e-05	-6.2496e-05	-6.2063e-05	-6.1597e-05	-6.0848e-05	-6.0082e-05	-5.9425e-05	-5.8728e-05	-5.7927e-05	-5.7124e-05	-5.6296e-05	-5.5442e-05	-5.4594e-05	-5.3545e-05	-5.2588e-05	-5.1483e-05	-5.0555e-05	-4.9365e-05	-4.8048e-05	-4.6726e-05	-4.5345e-05	-4.377e-05	-4.2211e-05	-4.0629e-05	-3.8966e-05	-3.7253e-05	-3.557e-05	-3.3855e-05
-0.63	-0.000100296	-0.000100002	-7.4639e-05	-6.9e-05	-7.541e-05	-9.804e-05	-6.7978e-05	-6.7688e-05	-6.7438e-05	-7.3221e-05	-6.6776e-05	-6.6484e-05	-6.6057e-05	-6.5667e-05	-6.5372e-05	-6.4973e-05	-6.4599e-05	-6.4147e-05	-6.3744e-05	-6.3209e-05	-6.2745e-05	-6.2246e-05	-6.1589e-05	-6.1135e-05	-6.0635e-05	-5.9878e-05	-5.9129e-05	-5.8462e-05	-5.7816e-05	-5.6971e-05	-5.6255e-05	-5.5329e-05	-5.4549e-05	-5.3722e-05	-5.2684e-05	-5.1739e-05	-5.0623e-05	-4.9712e-05	-4.8584e-05	-4.7259e-05	-4.598e-05	-4.4611e-05	-4.3038e-05	-4.1535e-05	-3.9956e-05	-3.8334e-05	-3.6638e-05	-3.4966e-05	-3.3321e-05
-0.62	-9.8679e-05	-9.8374e-05	-9.7898e-05	-9.7474e-05	-9.6952e-05	-9.6484e-05	-8.7675e-05	-9.544e-05	-9.5153e-05	-6.613e-05	-9.0156e-05	-6.5576e-05	-6.5151e-05	-6.4821e-05	-6.4436e-05	-6.4068e-05	-6.375e-05	-6.3174e-05	-6.2781e-05	-6.2349e-05	-6.1805e-05	-6.1283e-05	-6.0658e-05	-6.0194e-05	-5.9704e-05	-5.8921e-05	-5.8166e-05	-5.7544e-05	-5.6868e-05	-5.6039e-05	-5.5314e-05	-5.4466e-05	-5.3616e-05	-5.2851e-05	-5.1741e-05	-5.087e-05	-4.9884e-05	-4.8863e-05	-4.7817e-05	-4.6536e-05	-4.5214e-05	-4.3895e-05	-4.2321e-05	-4.084e-05	-3.9311e-05	-3.7703e-05	-3.6e-05	-3.4385e-05	-3.2749e-05
-0.61	-9.7137e-05	-9.6807e-05	-9.6375e-05	-9.5969e-05	-9.5475e-05	-9.5088e-05	-9.4595e-05	-9.4037e-05	-9.371e-05	-6.5248e-05	-7.2899e-05	-9.1858e-05	-7.9753e-05	-6.7596e-05	-6.3503e-05	-6.5347e-05	-6.2726e-05	-6.2318e-05	-6.2011e-05	-6.1331e-05	-6.0876e-05	-6.0383e-05	-5.9727e-05	-5.9263e-05	-5.8726e-05	-5.8057e-05	-5.7243e-05	-5.6638e-05	-5.5991e-05	-5.514e-05	-5.4392e-05	-5.3584e-05	-5.2787e-05	-5.1987e-05	-5.0953e-05	-5.0023e-05	-4.9008e-05	-4.8056e-05	-4.7011e-05	-4.5756e-05	-4.4464e-05	-4.3182e-05	-4.1637e-05	-4.0172e-05	-3.8663e-05	-3.7049e-05	-3.5405e-05	-3.3756e-05	-3.217e-05
-0.6	-9.5503e-05	-9.5247e-05	-9.4819e-05	-9.4404e-05	-9.386e-05	-9.3465e-05	-9.3059e-05	-9.263e-05	-9.2256e-05	-9.1549e-05	-9.1087e-05	-7.3976e-05	-8.767e-05	-8.9084e-05	-8.354e-05	-8.7724e-05	-7.1459e-05	-7.5888e-05	-6.5666e-05	-6.209e-05	-6.0095e-05	-5.9457e-05	-5.884e-05	-5.8397e-05	-5.787e-05	-5.7145e-05	-5.638e-05	-5.5768e-05	-5.5076e-05	-5.4253e-05	-5.3471e-05	-5.2706e-05	-5.1886e-05	-5.1127e-05	-5.0141e-05	-4.9158e-05	-4.8205e-05	-4.7254e-05	-4.6217e-05	-4.4951e-05	-4.3735e-05	-4.2455e-05	-4.0953e-05	-3.9507e-05	-3.7999e-05	-3.6391e-05	-3.4815e-05	-3.3204e-05	-3.1606e-05
-0.59	-9.3903e-05	-9.3616e-05	-9.3207e-05	-9.2814e-05	-9.2263e-05	-9.1987e-05	-9.1535e-05	-9.1076e-05	-9.0716e-05	-9.0029e-05	-8.9584e-05	-8.9076e-05	-8.8332e-05	-8.7701e-05	-8.7086e-05	-8.6442e-05	-8.5658e-05	-8.3342e-05	-6.5794e-05	-7.4834e-05	-6.2129e-05	-6.0104e-05	-5.7961e-05	-5.75e-05	-5.7042e-05	-5.6277e-05	-5.5447e-05	-5.4902e-05	-5.4209e-05	-5.3388e-05	-5.256e-05	-5.184e-05	-5.1032e-05	-5.0214e-05	-4.9305e-05	-4.8363e-05	-4.7414e-05	-4.6458e-05	-4.5417e-05	-4.4162e-05	-4.2957e-05	-4.1722e-05	-4.0266e-05	-3.8826e-05	-3.733e-05	-3.576e-05	-3.4195e-05	-3.261e-05	-3.1039e-05
-0.58	-9.2289e-05	-9.2041e-05	-9.1571e-05	-9.1177e-05	-9.0775e-05	-9.0349e-05	-9.0066e-05	-8.9561e-05	-8.9164e-05	-8.8448e-05	-8.8144e-05	-8.7598e-05	-8.6936e-05	-8.6302e-05	-8.5663e-05	-8.4901e-05	-8.4324e-05	-8.344e-05	-8.2763e-05	-8.1875e-05	-5.824e-05	-6.3398e-05	-5.7002e-05	-5.6622e-05	-5.6166e-05	-5.5399e-05	-5.4708e-05	-5.4062e-05	-5.3332e-05	-5.2528e-05	-5.1686e-05	-5.0981e-05	-5.0194e-05	-4.9382e-05	-4.8482e-05	-4.7525e-05	-4.6587e-05	-4.565e-05	-4.4642e-05	-4.3398e-05	-4.2219e-05	-4.0994e-05	-3.953e-05	-3.8162e-05	-3.6686e-05	-3.5142e-05	-3.3569e-05	-3.2045e-05	-3.0488e-05
-0.57	-9.0702e-05	-9.0429e-05	-8.997e-05	-8.962e-05	-8.9166e-05	-8.8753e-05	-8.845e-05	-8.8007e-05	-8.7591e-05	-8.7006e-05	-8.6646e-05	-8.6073e-05	-8.5481e-05	-8.4836e-05	-8.4199e-05	-8.3533e-05	-8.287e-05	-8.2193e-05	-8.147e-05	-8.0367e-05	-7.9576e-05	-7.8959e-05	-6.3047e-05	-5.7096e-05	-5.5257e-05	-5.7135e-05	-5.5109e-05	-5.312e-05	-5.2471e-05	-5.1673e-05	-5.0863e-05	-5.0108e-05	-4.938e-05	-4.8565e-05	-4.7649e-05	-4.6718e-05	-4.5838e-05	-4.4853e-05	-4.3871e-05	-4.2652e-05	-4.1507e-05	-4.0253e-05	-3.884e-05	-3.7504e-05	-3.6015e-05	-3.4519e-05	-3.2967e-05	-3.1472e-05	-2.9939e-05
-0.56	-8.8988e-05	-8.8757e-05	-8.8324e-05	-8.7988e-05	-8.7606e-05	-8.7199e-05	-8.6893e-05	-8.6426e-05	-8.6051e-05	-8.5479e-05	-8.5147e-05	-8.4585e-05	-8.3946e-05	-8.3357e-05	-8.2775e-05	-8.2149e-05	-8.1411e-05	-8.0805e-05	-8.0123e-05	-7.9075e-05	-7.8315e-05	-7.756e-05	-7.6418e-05	-5.9861e-05	-7.0854e-05	-6.4431e-05	-5.2935e-05	-5.2299e-05	-5.1622e-05	-5.0819e-05	-5.0048e-05	-4.9333e-05	-4.8518e-05	-4.7743e-05	-4.6855e-05	-4.5897e-05	-4.5028e-05	-4.4045e-05	-4.3103e-05	-4.1947e-05	-4.0774e-05	-3.951e-05	-3.816e-05	-3.6839e-05	-3.5379e-05	-3.39e-05	-3.2377e-05	-3.0915e-05	-2.9413e-05
-0.55	-8.7359e-05	-8.7083e-05	-8.6768e-05	-8.6378e-05	-8.5997e-05	-8.563e-05	-8.5296e-05	-8.4832e-05	-8.4517e-05	-8.3885e-05	-8.3601e-05	-8.3042e-05	-8.2426e-05	-8.1808e-05	-8.1304e-05	-8.0614e-05	-8.0047e-05	-7.9384e-05	-7.8548e-05	-7.7818e-05	-7.7056e-05	-7.6306e-05	-7.5123e-05	-7.432e-05	-7.3407e-05	-7.2278e-05	-6.9969e-05	-6.9798e-05	-6.8611e-05	-4.9998e-05	-5.1572e-05	-4.8458e-05	-4.7726e-05	-4.6954e-05	-4.6063e-05	-4.5132e-05	-4.4282e-05	-4.332e-05	-4.2339e-05	-4.1173e-05	-4.0029e-05	-3.882e-05	-3.7476e-05	-3.619e-05	-3.4743e-05	-3.3303e-05	-3.1802e-05	-3.0331e-05	-2.8869e-05
-0.54	-8.5673e-05	-8.5369e-05	-8.5026e-05	-8.4749e-05	-8.4281e-05	-8.4014e-05	-8.3618e-05	-8.3263e-05	-8.3007e-05	-8.2267e-05	-8.206e-05	-8.1517e-05	-8.0937e-05	-8.0324e-05	-7.9863e-05	-7.9238e-05	-7.8629e-05	-7.7992e-05	-7.7168e-05	-7.6428e-05	-7.5688e-05	-7.4969e-05	-7.3839e-05	-7.3011e-05	-7.2175e-05	-7.0972e-05	-6.9748e-05	-6.8603e-05	-6.7456e-05	-4.9216e-05	-6.4821e-05	-4.7903e-05	-4.7841e-05	-4.6149e-05	-5.3464e-05	-4.434e-05	-4.7897e-05	-4.2532e-05	-4.1613e-05	-4.0484e-05	-3.9349e-05	-3.8105e-05	-3.6805e-05	-3.5522e-05	-3.4081e-05	-3.271e-05	-3.1235e-05	-2.9782e-05	-2.8332e-05
-0.53	-8.3902e-05	-8.368e-05	-8.3435e-05	-8.3081e-05	-8.2662e-05	-8.237e-05	-8.2046e-05	-8.1658e-05	-8.1362e-05	-8.0804e-05	-8.0457e-05	-7.9948e-05	-7.9359e-05	-7.8821e-05	-7.8341e-05	-7.7751e-05	-7.719e-05	-7.6534e-05	-7.5812e-05	-7.501e-05	-7.4332e-05	-7.3592e-05	-7.2513e-05	-7.1745e-05	-7.0832e-05	-6.9719e-05	-6.865e-05	-6.7424e-05	-6.6311e-05	-6.4043e-05	-6.3729e-05	-6.2318e-05	-4.6161e-05	-5.7575e-05	-5.8127e-05	-5.6492e-05	-5.3799e-05	-5.0546e-05	-4.7544e-05	-4.1488e-05	-3.8593e-05	-3.7442e-05	-3.6149e-05	-3.4904e-05	-3.4241e-05	-3.2096e-05	-3.0652e-05	-2.9232e-05	-2.8431e-05
-0.52	-8.2293e-05	-8.2021e-05	-8.1762e-05	-8.1336e-05	-8.0981e-05	-8.0689e-05	-8.0401e-05	-8.003e-05	-7.974e-05	-7.9178e-05	-7.8881e-05	-7.8422e-05	-7.7817e-05	-7.7249e-05	-7.6808e-05	-7.6262e-05	-7.5695e-05	-7.5089e-05	-7.4373e-05	-7.3663e-05	-7.2929e-05	-7.2295e-05	-7.1147e-05	-7.0381e-05	-6.9602e-05	-6.8449e-05	-6.7334e-05	-6.6141e-05	-6.514e-05	-6.3779e-05	-6.2593e-05	-6.12e-05	-5.6388e-05	-5.8624e-05	-5.7048e-05	-5.5544e-05	-5.3994e-05	-5.165e-05	-5.0682e-05	-3.902e-05	-3.9721e-05	-3.678e-05	-3.8118e-05	-4.098e-05	-3.8861e-05	-3.676e-05	-3.4544e-05	-3.2717e-05	-3.0729e-05
-0.51	-8.0587e-05	-8.0323e-05	-8.0022e-05	-7.9692e-05	-7.9378e-05	-7.9105e-05	-7.8814e-05	-7.8415e-05	-7.8188e-05	-7.7564e-05	-7.7316e-05	-7.6848e-05	-7.6217e-05	-7.5733e-05	-7.526e-05	-7.475e-05	-7.4222e-05	-7.353e-05	-7.2926e-05	-7.2172e-05	-7.1549e-05	-7.089e-05	-6.9738e-05	-6.9037e-05	-6.8238e-05	-6.7157e-05	-6.6102e-05	-6.4947e-05	-6.3885e-05	-6.2568e-05	-6.1415e-05	-6.0077e-05	-5.879e-05	-5.7595e-05	-5.6054e-05	-5.4553e-05	-5.3045e-05	-5.1499e-05	-4.9838e-05	-4.8027e-05	-4.6235e-05	-4.4301e-05	-4.2262e-05	-4.03e-05	-3.8188e-05	-3.6152e-05	-3.4145e-05	-3.214e-05	-3.0168e-05
-0.5	-7.8895e-05	-7.8583e-05	-7.831e-05	-7.8038e-05	-7.7614e-05	-7.7441e-05	-7.7185e-05	-7.6781e-05	-7.654e-05	-7.5943e-05	-7.5745e-05	-7.5214e-05	-7.4641e-05	-7.4208e-05	-7.376e-05	-7.329e-05	-7.2688e-05	-7.2103e-05	-7.1465e-05	-7.0743e-05	-7.0122e-05	-6.9445e-05	-6.8352e-05	-6.7716e-05	-6.692e-05	-6.5821e-05	-6.4837e-05	-6.3715e-05	-6.261e-05	-6.1398e-05	-6.0192e-05	-5.8922e-05	-5.772e-05	-5.6467e-05	-5.5029e-05	-5.3545e-05	-5.2041e-05	-5.0525e-05	-4.8931e-05	-4.7134e-05	-4.5331e-05	-4.3478e-05	-4.1552e-05	-3.9602e-05	-3.7533e-05	-3.5505e-05	-3.3534e-05	-3.1573e-05	-2.9618e-05
-0.49	-7.7211e-05	-7.6933e-05	-7.6621e-05	-7.6374e-05	-7.5936e-05	-7.5757e-05	-7.5472e-05	-7.5137e-05	-7.4928e-05	-7.4409e-05	-7.412e-05	-7.3643e-05	-7.3144e-05	-7.2672e-05	-7.2186e-05	-7.1751e-05	-7.1149e-05	-7.0673e-05	-6.9985e-05	-6.9236e-05	-6.8663e-05	-6.8143e-05	-6.6988e-05	-6.6327e-05	-6.5602e-05	-6.4523e-05	-6.3505e-05	-6.2459e-05	-6.1377e-05	-6.023e-05	-5.9036e-05	-5.7773e-05	-5.6645e-05	-5.5369e-05	-5.3953e-05	-5.2571e-05	-5.1075e-05	-4.9614e-05	-4.8057e-05	-4.6265e-05	-4.4512e-05	-4.2736e-05	-4.0807e-05	-3.8837e-05	-3.6849e-05	-3.4902e-05	-3.2927e-05	-3.096e-05	-2.9063e-05
-0.48	-7.5504e-05	-7.5192e-05	-7.4975e-05	-7.4663e-05	-7.4317e-05	-7.4074e-05	-7.3803e-05	-7.3493e-05	-7.3219e-05	-7.2735e-05	-7.2476e-05	-7.1997e-05	-7.1487e-05	-7.1069e-05	-7.0619e-05	-7.0195e-05	-6.9625e-05	-6.9124e-05	-6.8502e-05	-6.7795e-05	-6.7247e-05	-6.6611e-05	-6.5537e-05	-6.4976e-05	-6.42e-05	-6.3168e-05	-6.2218e-05	-6.1147e-05	-6.0094e-05	-5.8915e-05	-5.7865e-05	-5.6626e-05	-5.5464e-05	-5.4305e-05	-5.2915e-05	-5.1524e-05	-5.0068e-05	-4.8658e-05	-4.7141e-05	-4.5365e-05	-4.3715e-05	-4.1919e-05	-4.0023e-05	-3.8095e-05	-3.6156e-05	-3.4196e-05	-3.2313e-05	-3.0355e-05	-2.8503e-05
-0.47	-7.3798e-05	-7.3476e-05	-7.3181e-05	-7.2909e-05	-7.2584e-05	-7.241e-05	-7.2177e-05	-7.1777e-05	-7.1641e-05	-7.1094e-05	-7.086e-05	-7.0432e-05	-6.9917e-05	-6.9471e-05	-6.9049e-05	-6.8679e-05	-6.8091e-05	-6.7593e-05	-6.7023e-05	-6.6316e-05	-6.5769e-05	-6.5214e-05	-6.4166e-05	-6.3555e-05	-6.2803e-05	-6.1917e-05	-6.0911e-05	-5.9876e-05	-5.8865e-05	-5.7648e-05	-5.6691e-05	-5.5427e-05	-5.4328e-05	-5.3224e-05	-5.1809e-05	-5.0491e-05	-4.9082e-05	-4.7726e-05	-4.6168e-05	-4.448e-05	-4.2882e-05	-4.1135e-05	-3.9189e-05	-3.7364e-05	-3.5446e-05	-3.3533e-05	-3.1661e-05	-2.9752e-05	-2.7929e-05
-0.46	-7.2001e-05	-7.1761e-05	-7.1513e-05	-7.1298e-05	-7.0942e-05	-7.0692e-05	-7.0518e-05	-7.0136e-05	-6.9961e-05	-6.9556e-05	-6.9224e-05	-6.8804e-05	-6.8309e-05	-6.7917e-05	-6.7471e-05	-6.7109e-05	-6.6553e-05	-6.6035e-05	-6.5474e-05	-6.4782e-05	-6.4275e-05	-6.3752e-05	-6.2722e-05	-6.214e-05	-6.1382e-05	-6.0517e-05	-5.9496e-05	-5.8536e-05	-5.7623e-05	-5.6438e-05	-5.5499e-05	-5.4294e-05	-5.3234e-05	-5.2105e-05	-5.0722e-05	-4.9443e-05	-4.8064e-05	-4.6712e-05	-4.5214e-05	-4.359e-05	-4.2032e-05	-4.0301e-05	-3.8445e-05	-3.6607e-05	-3.4743e-05	-3.2806e-05	-3.1009e-05	-2.9156e-05	-2.7372e-05
-0.45	-7.0285e-05	-7.0076e-05	-6.9808e-05	-6.9619e-05	-6.9298e-05	-6.9001e-05	-6.8863e-05	-6.8563e-05	-6.8275e-05	-6.7801e-05	-6.7647e-05	-6.7169e-05	-6.6737e-05	-6.6306e-05	-6.5868e-05	-6.549e-05	-6.4991e-05	-6.4485e-05	-6.3936e-05	-6.3393e-05	-6.2811e-05	-6.2298e-05	-6.1293e-05	-6.0743e-05	-6.0069e-05	-5.9103e-05	-5.8179e-05	-5.7261e-05	-5.6338e-05	-5.5236e-05	-5.4227e-05	-5.309e-05	-5.2044e-05	-5.0983e-05	-4.9697e-05	-4.837e-05	-4.7103e-05	-4.5735e-05	-4.4269e-05	-4.2684e-05	-4.1129e-05	-3.9458e-05	-3.7648e-05	-3.5874e-05	-3.4049e-05	-3.2194e-05	-3.0346e-05	-2.8539e-05	-2.6784e-05
-0.44	-6.8584e-05	-6.8365e-05	-6.8169e-05	-6.7969e-05	-6.7574e-05	-6.7414e-05	-6.7153e-05	-6.6877e-05	-6.6588e-05	-6.6171e-05	-6.6039e-05	-6.5536e-05	-6.5147e-05	-6.4713e-05	-6.4352e-05	-6.3937e-05	-6.343e-05	-6.297e-05	-6.2426e-05	-6.1842e-05	-6.138e-05	-6.0829e-05	-5.9858e-05	-5.9287e-05	-5.8653e-05	-5.7731e-05	-5.6855e-05	-5.5917e-05	-5.5031e-05	-5.3972e-05	-5.3014e-05	-5.1853e-05	-5.0855e-05	-4.9825e-05	-4.8578e-05	-4.7276e-05	-4.6053e-05	-4.474e-05	-4.3325e-05	-4.1776e-05	-4.0248e-05	-3.862e-05	-3.6859e-05	-3.5077e-05	-3.3317e-05	-3.1522e-05	-2.9704e-05	-2.7937e-05	-2.6196e-05
-0.43	-6.6814e-05	-6.6589e-05	-6.6445e-05	-6.6289e-05	-6.5872e-05	-6.5728e-05	-6.5486e-05	-6.5213e-05	-6.4961e-05	-6.4494e-05	-6.437e-05	-6.3927e-05	-6.3498e-05	-6.3087e-05	-6.2762e-05	-6.2381e-05	-6.1899e-05	-6.1468e-05	-6.0898e-05	-6.0337e-05	-5.9894e-05	-5.9372e-05	-5.8383e-05	-5.7851e-05	-5.722e-05	-5.6369e-05	-5.5509e-05	-5.4606e-05	-5.3726e-05	-5.2688e-05	-5.1722e-05	-5.0633e-05	-4.9695e-05	-4.8734e-05	-4.7427e-05	-4.6194e-05	-4.4992e-05	-4.3714e-05	-4.2339e-05	-4.0791e-05	-3.9353e-05	-3.7764e-05	-3.6014e-05	-3.4325e-05	-3.2585e-05	-3.0806e-05	-2.9059e-05	-2.7296e-05	-2.5628e-05
-0.42	-6.5113e-05	-6.4904e-05	-6.4799e-05	-6.4506e-05	-6.4182e-05	-6.4041e-05	-6.3826e-05	-6.3512e-05	-6.3309e-05	-6.2828e-05	-6.2713e-05	-6.232e-05	-6.1883e-05	-6.1488e-05	-6.1143e-05	-6.0848e-05	-6.0293e-05	-5.9891e-05	-5.9384e-05	-5.8787e-05	-5.842e-05	-5.7885e-05	-5.6967e-05	-5.6438e-05	-5.5756e-05	-5.4955e-05	-5.4148e-05	-5.3281e-05	-5.2487e-05	-5.1398e-05	-5.0384e-05	-4.9394e-05	-4.8415e-05	-4.7563e-05	-4.6303e-05	-4.5113e-05	-4.3933e-05	-4.2714e-05	-4.1394e-05	-3.9837e-05	-3.8447e-05	-3.6884e-05	-3.5242e-05	-3.3566e-05	-3.1868e-05	-3.0118e-05	-2.8424e-05	-2.6657e-05	-2.5001e-05
-0.41	-6.343e-05	-6.3173e-05	-6.3073e-05	-6.2796e-05	-6.2533e-05	-6.2369e-05	-6.2177e-05	-6.1814e-05	-6.1651e-05	-6.1273e-05	-6.1103e-05	-6.0736e-05	-6.0333e-05	-5.9898e-05	-5.9584e-05	-5.9289e-05	-5.8753e-05	-5.8317e-05	-5.7898e-05	-5.7304e-05	-5.6898e-05	-5.6404e-05	-5.5454e-05	-5.496e-05	-5.4352e-05	-5.354e-05	-5.2783e-05	-5.1838e-05	-5.1144e-05	-5.01e-05	-4.9148e-05	-4.8208e-05	-4.7243e-05	-4.6342e-05	-4.5151e-05	-4.3994e-05	-4.2839e-05	-4.1681e-05	-4.0411e-05	-3.8956e-05	-3.7545e-05	-3.6025e-05	-3.4349e-05	-3.276e-05	-3.1105e-05	-2.9414e-05	-2.7759e-05	-2.6001e-05	-2.4386e-05
-0.4	-6.1687e-05	-6.1499e-05	-6.1355e-05	-6.1081e-05	-6.0825e-05	-6.0667e-05	-6.0457e-05	-6.0176e-05	-5.9998e-05	-5.9654e-05	-5.9471e-05	-5.9096e-05	-5.8724e-05	-5.8274e-05	-5.8031e-05	-5.7685e-05	-5.7198e-05	-5.6735e-05	-5.6372e-05	-5.5792e-05	-5.5388e-05	-5.4837e-05	-5.4002e-05	-5.3495e-05	-5.3012e-05	-5.2097e-05	-5.141e-05	-5.0565e-05	-4.9785e-05	-4.8835e-05	-4.7923e-05	-4.6975e-05	-4.6076e-05	-4.5198e-05	-4.4012e-05	-4.2895e-05	-4.1815e-05	-4.0619e-05	-3.939e-05	-3.7963e-05	-3.6615e-05	-3.5174e-05	-3.3559e-05	-3.1985e-05	-3.0366e-05	-2.8715e-05	-2.7102e-05	-2.538e-05	-2.3799e-05
-0.39	-6.0034e-05	-5.9872e-05	-5.969e-05	-5.9402e-05	-5.9155e-05	-5.9032e-05	-5.8783e-05	-5.8535e-05	-5.8361e-05	-5.7974e-05	-5.7766e-05	-5.7488e-05	-5.7104e-05	-5.667e-05	-5.6427e-05	-5.6077e-05	-5.5624e-05	-5.5244e-05	-5.4787e-05	-5.4247e-05	-5.3883e-05	-5.3356e-05	-5.2541e-05	-5.2081e-05	-5.155e-05	-5.0767e-05	-5.0055e-05	-4.9246e-05	-4.8492e-05	-4.7576e-05	-4.6641e-05	-4.5741e-05	-4.4876e-05	-4.4002e-05	-4.2847e-05	-4.1762e-05	-4.0771e-05	-3.957e-05	-3.8436e-05	-3.702e-05	-3.569e-05	-3.4269e-05	-3.2703e-05	-3.1224e-05	-2.962e-05	-2.7981e-05	-2.6407e-05	-2.4748e-05	-2.3203e-05
-0.38	-5.8342e-05	-5.8184e-05	-5.7985e-05	-5.7776e-05	-5.746e-05	-5.7453e-05	-5.7069e-05	-5.6906e-05	-5.6723e-05	-5.639e-05	-5.6154e-05	-5.5865e-05	-5.5454e-05	-5.5083e-05	-5.4809e-05	-5.4486e-05	-5.4081e-05	-5.3729e-05	-5.3257e-05	-5.2735e-05	-5.2318e-05	-5.1912e-05	-5.1052e-05	-5.0621e-05	-5.0142e-05	-4.9324e-05	-4.8633e-05	-4.7781e-05	-4.7135e-05	-4.6245e-05	-4.5372e-05	-4.4449e-05	-4.3625e-05	-4.2814e-05	-4.1688e-05	-4.0648e-05	-3.9703e-05	-3.8485e-05	-3.7374e-05	-3.605e-05	-3.4719e-05	-3.3374e-05	-3.1873e-05	-3.0409e-05	-2.8853e-05	-2.7263e-05	-2.5703e-05	-2.4113e-05	-2.2617e-05
-0.37	-5.6652e-05	-5.6455e-05	-5.6329e-05	-5.6083e-05	-5.5864e-05	-5.5764e-05	-5.5457e-05	-5.5288e-05	-5.5033e-05	-5.473e-05	-5.4507e-05	-5.4227e-05	-5.3868e-05	-5.3549e-05	-5.3228e-05	-5.2957e-05	-5.2487e-05	-5.2113e-05	-5.1752e-05	-5.1251e-05	-5.0812e-05	-5.0442e-05	-4.9613e-05	-4.9182e-05	-4.8672e-05	-4.7954e-05	-4.7286e-05	-4.6441e-05	-4.5775e-05	-4.493e-05	-4.4123e-05	-4.3214e-05	-4.2395e-05	-4.1609e-05	-4.054e-05	-3.9508e-05	-3.8564e-05	-3.7455e-05	-3.6365e-05	-3.5037e-05	-3.381e-05	-3.2489e-05	-3.1022e-05	-2.9633e-05	-2.8087e-05	-2.6541e-05	-2.5033e-05	-2.3482e-05	-2.2008e-05
-0.36	-5.4998e-05	-5.4823e-05	-5.4672e-05	-5.445e-05	-5.4248e-05	-5.4117e-05	-5.3851e-05	-5.3628e-05	-5.3436e-05	-5.3074e-05	-5.2909e-05	-5.2673e-05	-5.2227e-05	-5.1916e-05	-5.1654e-05	-5.1341e-05	-5.0964e-05	-5.056e-05	-5.0253e-05	-4.9692e-05	-4.9316e-05	-4.8935e-05	-4.814e-05	-4.7727e-05	-4.7253e-05	-4.6538e-05	-4.5836e-05	-4.5115e-05	-4.4465e-05	-4.3642e-05	-4.2845e-05	-4.1961e-05	-4.1175e-05	-4.0434e-05	-3.9388e-05	-3.8361e-05	-3.7427e-05	-3.6411e-05	-3.5362e-05	-3.4059e-05	-3.2857e-05	-3.1607e-05	-3.0196e-05	-2.8817e-05	-2.7266e-05	-2.5803e-05	-2.4323e-05	-2.2843e-05	-2.1376e-05
-0.35	-5.3342e-05	-5.3159e-05	-5.3059e-05	-5.2835e-05	-5.2598e-05	-5.2475e-05	-5.2207e-05	-5.2059e-05	-5.1823e-05	-5.1483e-05	-5.1379e-05	-5.1099e-05	-5.0673e-05	-5.0355e-05	-5.008e-05	-4.9783e-05	-4.9382e-05	-4.9054e-05	-4.8668e-05	-4.8211e-05	-4.7773e-05	-4.7423e-05	-4.6683e-05	-4.6311e-05	-4.5824e-05	-4.5118e-05	-4.4474e-05	-4.3766e-05	-4.3153e-05	-4.2317e-05	-4.1532e-05	-4.0714e-05	-3.9904e-05	-3.9228e-05	-3.8242e-05	-3.7256e-05	-3.6368e-05	-3.5361e-05	-3.4315e-05	-3.3101e-05	-3.1907e-05	-3.0662e-05	-2.9267e-05	-2.796e-05	-2.6519e-05	-2.5051e-05	-2.3645e-05	-2.2182e-05	-2.0783e-05
-0.34	-5.1744e-05	-5.1551e-05	-5.1425e-05	-5.1202e-05	-5.096e-05	-5.0874e-05	-5.0659e-05	-5.0386e-05	-5.0213e-05	-4.9896e-05	-4.9762e-05	-4.9516e-05	-4.9087e-05	-4.8774e-05	-4.8536e-05	-4.8203e-05	-4.7842e-05	-4.7507e-05	-4.7187e-05	-4.6692e-05	-4.6342e-05	-4.5934e-05	-4.525e-05	-4.4817e-05	-4.4357e-05	-4.3677e-05	-4.3046e-05	-4.2408e-05	-4.1789e-05	-4.0948e-05	-4.0245e-05	-3.9483e-05	-3.8669e-05	-3.805e-05	-3.7068e-05	-3.6162e-05	-3.5277e-05	-3.4292e-05	-3.3301e-05	-3.2129e-05	-3.097e-05	-2.9771e-05	-2.8469e-05	-2.7181e-05	-2.5759e-05	-2.4309e-05	-2.297e-05	-2.155e-05	-2.0175e-05
-0.33	-5.0141e-05	-4.9984e-05	-4.9802e-05	-4.9633e-05	-4.9394e-05	-4.9262e-05	-4.9032e-05	-4.8789e-05	-4.8662e-05	-4.8302e-05	-4.8153e-05	-4.7918e-05	-4.7537e-05	-4.7182e-05	-4.6969e-05	-4.669e-05	-4.628e-05	-4.6045e-05	-4.5715e-05	-4.5166e-05	-4.4858e-05	-4.4446e-05	-4.3786e-05	-4.3375e-05	-4.2964e-05	-4.2266e-05	-4.1679e-05	-4.1074e-05	-4.0457e-05	-3.9655e-05	-3.8988e-05	-3.8228e-05	-3.7451e-05	-3.6833e-05	-3.5875e-05	-3.5028e-05	-3.4167e-05	-3.3204e-05	-3.228e-05	-3.1123e-05	-3.0046e-05	-2.8862e-05	-2.7623e-05	-2.6358e-05	-2.5001e-05	-2.3617e-05	-2.228e-05	-2.0884e-05	-1.9584e-05
-0.32	-4.8581e-05	-4.8409e-05	-4.8203e-05	-4.8045e-05	-4.7798e-05	-4.7636e-05	-4.747e-05	-4.723e-05	-4.7073e-05	-4.6712e-05	-4.6591e-05	-4.634e-05	-4.5981e-05	-4.5664e-05	-4.5447e-05	-4.5112e-05	-4.4754e-05	-4.4491e-05	-4.4154e-05	-4.3742e-05	-4.3328e-05	-4.3002e-05	-4.2297e-05	-4.1915e-05	-4.1535e-05	-4.0869e-05	-4.0302e-05	-3.9717e-05	-3.9099e-05	-3.8396e-05	-3.7695e-05	-3.6953e-05	-3.6223e-05	-3.5644e-05	-3.4703e-05	-3.3872e-05	-3.3062e-05	-3.2122e-05	-3.1234e-05	-3.0113e-05	-2.9077e-05	-2.7958e-05	-2.675e-05	-2.5504e-05	-2.4223e-05	-2.2878e-05	-2.16e-05	-2.0243e-05	-1.8984e-05
-0.31	-4.6991e-05	-4.6794e-05	-4.664e-05	-4.6459e-05	-4.6247e-05	-4.6099e-05	-4.5913e-05	-4.5692e-05	-4.5477e-05	-4.5157e-05	-4.504e-05	-4.4765e-05	-4.447e-05	-4.4132e-05	-4.3898e-05	-4.3606e-05	-4.3284e-05	-4.2919e-05	-4.2676e-05	-4.2219e-05	-4.1876e-05	-4.1525e-05	-4.0874e-05	-4.0491e-05	-4.0159e-05	-3.9505e-05	-3.8926e-05	-3.8365e-05	-3.7737e-05	-3.7077e-05	-3.6413e-05	-3.5655e-05	-3.4985e-05	-3.4398e-05	-3.3564e-05	-3.2736e-05	-3.1985e-05	-3.1054e-05	-3.0212e-05	-2.9122e-05	-2.8117e-05	-2.7064e-05	-2.5861e-05	-2.4678e-05	-2.3464e-05	-2.2184e-05	-2.0928e-05	-1.9622e-05	-1.8365e-05
-0.3	-4.5445e-05	-4.528e-05	-4.5133e-05	-4.4909e-05	-4.4702e-05	-4.4538e-05	-4.4365e-05	-4.4143e-05	-4.3913e-05	-4.3613e-05	-4.3536e-05	-4.3274e-05	-4.2889e-05	-4.2617e-05	-4.2426e-05	-4.212e-05	-4.1779e-05	-4.1455e-05	-4.116e-05	-4.0711e-05	-4.0405e-05	-4.0063e-05	-3.9409e-05	-3.9097e-05	-3.8726e-05	-3.8159e-05	-3.7582e-05	-3.7019e-05	-3.6413e-05	-3.5776e-05	-3.5124e-05	-3.4378e-05	-3.3744e-05	-3.3195e-05	-3.2366e-05	-3.1596e-05	-3.0839e-05	-2.9968e-05	-2.9164e-05	-2.8104e-05	-2.7168e-05	-2.615e-05	-2.5009e-05	-2.3837e-05	-2.2664e-05	-2.1437e-05	-2.0215e-05	-1.8962e-05	-1.7736e-05
-0.29	-4.395e-05	-4.3746e-05	-4.3586e-05	-4.3386e-05	-4.3161e-05	-4.2995e-05	-4.2865e-05	-4.2631e-05	-4.237e-05	-4.2076e-05	-4.2007e-05	-4.1719e-05	-4.1397e-05	-4.1149e-05	-4.0901e-05	-4.0608e-05	-4.0284e-05	-3.9962e-05	-3.969e-05	-3.928e-05	-3.8976e-05	-3.8627e-05	-3.7995e-05	-3.7687e-05	-3.7309e-05	-3.6757e-05	-3.6217e-05	-3.566e-05	-3.5078e-05	-3.4416e-05	-3.3836e-05	-3.3152e-05	-3.2537e-05	-3.1982e-05	-3.1244e-05	-3.0469e-05	-2.9743e-05	-2.8929e-05	-2.8144e-05	-2.7132e-05	-2.6199e-05	-2.5232e-05	-2.4126e-05	-2.3026e-05	-2.1897e-05	-2.0699e-05	-1.9537e-05	-1.8311e-05	-1.7135e-05
-0.28	-4.2413e-05	-4.2252e-05	-4.2047e-05	-4.1879e-05	-4.1654e-05	-4.1499e-05	-4.133e-05	-4.1125e-05	-4.0881e-05	-4.0573e-05	-4.0493e-05	-4.0246e-05	-3.993e-05	-3.9609e-05	-3.9401e-05	-3.9165e-05	-3.8814e-05	-3.8524e-05	-3.8251e-05	-3.7829e-05	-3.7551e-05	-3.7202e-05	-3.6611e-05	-3.6257e-05	-3.5923e-05	-3.5342e-05	-3.483e-05	-3.4358e-05	-3.385e-05	-3.3141e-05	-3.261e-05	-3.1912e-05	-3.1385e-05	-3.0801e-05	-3.0061e-05	-2.9346e-05	-2.8665e-05	-2.787e-05	-2.7112e-05	-2.6133e-05	-2.5236e-05	-2.4306e-05	-2.3252e-05	-2.2196e-05	-2.1121e-05	-1.9949e-05	-1.8848e-05	-1.7663e-05	-1.6522e-05
-0.27	-4.0914e-05	-4.076e-05	-4.059e-05	-4.0362e-05	-4.0114e-05	-3.9957e-05	-3.9768e-05	-3.9624e-05	-3.9426e-05	-3.9088e-05	-3.8985e-05	-3.8763e-05	-3.8438e-05	-3.8187e-05	-3.7932e-05	-3.7677e-05	-3.7338e-05	-3.7089e-05	-3.6809e-05	-3.6377e-05	-3.6109e-05	-3.5768e-05	-3.5201e-05	-3.4894e-05	-3.4538e-05	-3.399e-05	-3.3508e-05	-3.3012e-05	-3.2514e-05	-3.1852e-05	-3.1337e-05	-3.0674e-05	-3.0118e-05	-2.961e-05	-2.8934e-05	-2.8212e-05	-2.7565e-05	-2.6801e-05	-2.6082e-05	-2.5141e-05	-2.4324e-05	-2.3374e-05	-2.2369e-05	-2.1374e-05	-2.0315e-05	-1.9189e-05	-1.812e-05	-1.6997e-05	-1.5891e-05
-0.26	-3.9456e-05	-3.9303e-05	-3.9115e-05	-3.8914e-05	-3.8649e-05	-3.8513e-05	-3.8277e-05	-3.8127e-05	-3.7963e-05	-3.7651e-05	-3.7527e-05	-3.7312e-05	-3.6998e-05	-3.6754e-05	-3.6491e-05	-3.6216e-05	-3.5913e-05	-3.5624e-05	-3.5361e-05	-3.4987e-05	-3.4676e-05	-3.4364e-05	-3.3796e-05	-3.3535e-05	-3.3145e-05	-3.264e-05	-3.2157e-05	-3.1653e-05	-3.1243e-05	-3.0606e-05	-3.0084e-05	-2.9486e-05	-2.8949e-05	-2.8426e-05	-2.7719e-05	-2.7098e-05	-2.644e-05	-2.573e-05	-2.5054e-05	-2.4141e-05	-2.3369e-05	-2.2498e-05	-2.1516e-05	-2.0546e-05	-1.9534e-05	-1.845e-05	-1.7428e-05	-1.6345e-05	-1.528e-05
-0.25	-3.7983e-05	-3.779e-05	-3.7654e-05	-3.7437e-05	-3.7213e-05	-3.7076e-05	-3.6814e-05	-3.6658e-05	-3.6457e-05	-3.6193e-05	-3.6064e-05	-3.586e-05	-3.5502e-05	-3.5293e-05	-3.5057e-05	-3.4851e-05	-3.4479e-05	-3.4243e-05	-3.3951e-05	-3.3588e-05	-3.3299e-05	-3.2973e-05	-3.2443e-05	-3.2156e-05	-3.1802e-05	-3.1325e-05	-3.0826e-05	-3.0379e-05	-2.9961e-05	-2.9398e-05	-2.8857e-05	-2.8238e-05	-2.7718e-05	-2.7264e-05	-2.6597e-05	-2.5964e-05	-2.532e-05	-2.4671e-05	-2.4025e-05	-2.3188e-05	-2.2386e-05	-2.1567e-05	-2.0654e-05	-1.9724e-05	-1.8745e-05	-1.7747e-05	-1.6752e-05	-1.5682e-05	-1.4694e-05
-0.24	-3.6528e-05	-3.6364e-05	-3.6217e-05	-3.5972e-05	-3.5751e-05	-3.558e-05	-3.5381e-05	-3.521e-05	-3.4975e-05	-3.4751e-05	-3.4608e-05	-3.445e-05	-3.4085e-05	-3.3841e-05	-3.3637e-05	-3.3381e-05	-3.3052e-05	-3.2824e-05	-3.2542e-05	-3.2244e-05	-3.191e-05	-3.1625e-05	-3.1113e-05	-3.0802e-05	-3.0485e-05	-2.9999e-05	-2.9551e-05	-2.9113e-05	-2.8661e-05	-2.8133e-05	-2.7614e-05	-2.705e-05	-2.6537e-05	-2.6071e-05	-2.5448e-05	-2.4838e-05	-2.4276e-05	-2.363e-05	-2.3011e-05	-2.2199e-05	-2.146e-05	-2.0662e-05	-1.9787e-05	-1.8914e-05	-1.7969e-05	-1.6979e-05	-1.6048e-05	-1.5015e-05	-1.4064e-05
-0.23	-3.5075e-05	-3.494e-05	-3.4752e-05	-3.4548e-05	-3.4313e-05	-3.4174e-05	-3.3937e-05	-3.3765e-05	-3.3597e-05	-3.3304e-05	-3.3215e-05	-3.301e-05	-3.2674e-05	-3.2431e-05	-3.2204e-05	-3.1986e-05	-3.1654e-05	-3.1445e-05	-3.1146e-05	-3.086e-05	-3.0566e-05	-3.025e-05	-2.9783e-05	-2.9466e-05	-2.9179e-05	-2.8686e-05	-2.8251e-05	-2.7834e-05	-2.738e-05	-2.6889e-05	-2.639e-05	-2.5825e-05	-2.5346e-05	-2.4926e-05	-2.4319e-05	-2.3713e-05	-2.3216e-05	-2.2571e-05	-2.1985e-05	-2.1214e-05	-2.0501e-05	-1.9743e-05	-1.8921e-05	-1.8061e-05	-1.7208e-05	-1.6254e-05	-1.5358e-05	-1.4362e-05	-1.3483e-05
-0.22	-3.3643e-05	-3.348e-05	-3.3301e-05	-3.3127e-05	-3.2883e-05	-3.2757e-05	-3.2543e-05	-3.2351e-05	-3.2173e-05	-3.193e-05	-3.1814e-05	-3.1615e-05	-3.1279e-05	-3.1029e-05	-3.0832e-05	-3.0575e-05	-3.0286e-05	-3.0089e-05	-2.9833e-05	-2.9488e-05	-2.9216e-05	-2.8903e-05	-2.8443e-05	-2.8146e-05	-2.7837e-05	-2.7384e-05	-2.7022e-05	-2.6592e-05	-2.6161e-05	-2.5605e-05	-2.5195e-05	-2.4643e-05	-2.4195e-05	-2.3828e-05	-2.317e-05	-2.2625e-05	-2.2138e-05	-2.1535e-05	-2.0985e-05	-2.0242e-05	-1.9536e-05	-1.8867e-05	-1.8068e-05	-1.7256e-05	-1.6426e-05	-1.5489e-05	-1.4669e-05	-1.3735e-05	-1.284e-05
-0.21	-3.2194e-05	-3.2045e-05	-3.1914e-05	-3.1693e-05	-3.1511e-05	-3.1331e-05	-3.1142e-05	-3.0958e-05	-3.0752e-05	-3.0531e-05	-3.0412e-05	-3.0215e-05	-2.9888e-05	-2.9648e-05	-2.949e-05	-2.9213e-05	-2.8895e-05	-2.8735e-05	-2.8441e-05	-2.8186e-05	-2.7852e-05	-2.7549e-05	-2.7146e-05	-2.6854e-05	-2.6583e-05	-2.6117e-05	-2.5716e-05	-2.5314e-05	-2.4923e-05	-2.4425e-05	-2.3986e-05	-2.3464e-05	-2.3024e-05	-2.2662e-05	-2.2066e-05	-2.1564e-05	-2.1067e-05	-2.0497e-05	-1.996e-05	-1.9266e-05	-1.86e-05	-1.7949e-05	-1.7188e-05	-1.6422e-05	-1.5637e-05	-1.4764e-05	-1.3989e-05	-1.3058e-05	-1.2228e-05
-0.2	-3.0809e-05	-3.0636e-05	-3.049e-05	-3.0242e-05	-3.0077e-05	-2.9917e-05	-2.9787e-05	-2.9581e-05	-2.9336e-05	-2.9138e-05	-2.9063e-05	-2.8842e-05	-2.8505e-05	-2.8284e-05	-2.8089e-05	-2.7843e-05	-2.7522e-05	-2.736e-05	-2.7087e-05	-2.6862e-05	-2.6561e-05	-2.6236e-05	-2.5828e-05	-2.5559e-05	-2.5293e-05	-2.4843e-05	-2.447e-05	-2.4066e-05	-2.3696e-05	-2.3202e-05	-2.2816e-05	-2.2287e-05	-2.1894e-05	-2.1539e-05	-2.0948e-05	-2.0463e-05	-2.0025e-05	-1.9451e-05	-1.8963e-05	-1.829e-05	-1.7666e-05	-1.7048e-05	-1.6334e-05	-1.5597e-05	-1.485e-05	-1.4044e-05	-1.328e-05	-1.2419e-05	-1.162e-05
-0.19	-2.9372e-05	-2.919e-05	-2.9051e-05	-2.8816e-05	-2.87e-05	-2.8512e-05	-2.8359e-05	-2.815e-05	-2.7951e-05	-2.7744e-05	-2.7681e-05	-2.7458e-05	-2.7151e-05	-2.6918e-05	-2.6753e-05	-2.6475e-05	-2.6189e-05	-2.6022e-05	-2.5775e-05	-2.5498e-05	-2.5233e-05	-2.4921e-05	-2.4536e-05	-2.4287e-05	-2.4001e-05	-2.3584e-05	-2.3207e-05	-2.2838e-05	-2.2466e-05	-2.2011e-05	-2.1627e-05	-2.1143e-05	-2.074e-05	-2.0396e-05	-1.986e-05	-1.9365e-05	-1.8978e-05	-1.8444e-05	-1.7979e-05	-1.7339e-05	-1.6749e-05	-1.6159e-05	-1.5495e-05	-1.4788e-05	-1.4084e-05	-1.3303e-05	-1.2597e-05	-1.178e-05	-1.1017e-05
-0.18	-2.7919e-05	-2.7766e-05	-2.762e-05	-2.7414e-05	-2.7247e-05	-2.711e-05	-2.6966e-05	-2.6748e-05	-2.6519e-05	-2.6354e-05	-2.6278e-05	-2.6029e-05	-2.5792e-05	-2.5582e-05	-2.5391e-05	-2.5149e-05	-2.4863e-05	-2.4694e-05	-2.4437e-05	-2.4193e-05	-2.3944e-05	-2.3626e-05	-2.3266e-05	-2.3012e-05	-2.2739e-05	-2.2351e-05	-2.198e-05	-2.1649e-05	-2.1266e-05	-2.083e-05	-2.046e-05	-1.9992e-05	-1.9614e-05	-1.9276e-05	-1.8789e-05	-1.8324e-05	-1.7941e-05	-1.7438e-05	-1.6979e-05	-1.6394e-05	-1.5839e-05	-1.5276e-05	-1.463e-05	-1.3981e-05	-1.3298e-05	-1.2573e-05	-1.1904e-05	-1.1136e-05	-1.0411e-05
-0.17	-2.6472e-05	-2.6336e-05	-2.6182e-05	-2.5975e-05	-2.5849e-05	-2.569e-05	-2.5576e-05	-2.5377e-05	-2.5144e-05	-2.4982e-05	-2.4878e-05	-2.4678e-05	-2.4431e-05	-2.4205e-05	-2.4042e-05	-2.3803e-05	-2.3536e-05	-2.337e-05	-2.3117e-05	-2.2869e-05	-2.2631e-05	-2.234e-05	-2.1976e-05	-2.1737e-05	-2.1484e-05	-2.1114e-05	-2.0752e-05	-2.0407e-05	-2.0072e-05	-1.9674e-05	-1.9315e-05	-1.8813e-05	-1.8501e-05	-1.8179e-05	-1.7724e-05	-1.7269e-05	-1.692e-05	-1.6416e-05	-1.5989e-05	-1.5441e-05	-1.4923e-05	-1.4406e-05	-1.3792e-05	-1.3184e-05	-1.2556e-05	-1.1856e-05	-1.1227e-05	-1.0498e-05	-9.825e-06
-0.16	-2.5007e-05	-2.4883e-05	-2.4741e-05	-2.4521e-05	-2.4407e-05	-2.4281e-05	-2.4158e-05	-2.3955e-05	-2.3755e-05	-2.3588e-05	-2.3525e-05	-2.3325e-05	-2.3031e-05	-2.2875e-05	-2.2697e-05	-2.2448e-05	-2.2221e-05	-2.2043e-05	-2.1802e-05	-2.1585e-05	-2.1343e-05	-2.1059e-05	-2.0708e-05	-2.0492e-05	-2.0244e-05	-1.9871e-05	-1.9545e-05	-1.9226e-05	-1.8914e-05	-1.851e-05	-1.8177e-05	-1.7709e-05	-1.7398e-05	-1.7066e-05	-1.6644e-05	-1.6213e-05	-1.5868e-05	-1.5421e-05	-1.5018e-05	-1.4484e-05	-1.3999e-05	-1.3515e-05	-1.295e-05	-1.238e-05	-1.18e-05	-1.1148e-05	-1.0537e-05	-9.868e-06	-9.226e-06
-0.15	-2.3545e-05	-2.3428e-05	-2.3259e-05	-2.3081e-05	-2.2955e-05	-2.2843e-05	-2.2757e-05	-2.2547e-05	-2.2359e-05	-2.2234e-05	-2.2121e-05	-2.1938e-05	-2.1671e-05	-2.1498e-05	-2.1332e-05	-2.1104e-05	-2.0898e-05	-2.0731e-05	-2.0505e-05	-2.027e-05	-2.0063e-05	-1.9796e-05	-1.9463e-05	-1.9234e-05	-1.9012e-05	-1.8653e-05	-1.8322e-05	-1.8042e-05	-1.775e-05	-1.7354e-05	-1.7046e-05	-1.6595e-05	-1.6287e-05	-1.6005e-05	-1.5583e-05	-1.5204e-05	-1.484e-05	-1.4422e-05	-1.4047e-05	-1.3552e-05	-1.3107e-05	-1.2614e-05	-1.2106e-05	-1.1582e-05	-1.1047e-05	-1.0431e-05	-9.871e-06	-9.225e-06	-8.632e-06
-0.14	-2.2069e-05	-2.1949e-05	-2.1803e-05	-2.1636e-05	-2.1513e-05	-2.1416e-05	-2.1297e-05	-2.1131e-05	-2.0927e-05	-2.0787e-05	-2.0729e-05	-2.0541e-05	-2.0304e-05	-2.0132e-05	-1.9992e-05	-1.9768e-05	-1.9554e-05	-1.9406e-05	-1.9185e-05	-1.8962e-05	-1.8752e-05	-1.8515e-05	-1.8213e-05	-1.7989e-05	-1.7752e-05	-1.7452e-05	-1.7139e-05	-1.683e-05	-1.6552e-05	-1.6206e-05	-1.5905e-05	-1.5498e-05	-1.5213e-05	-1.4938e-05	-1.4529e-05	-1.4173e-05	-1.385e-05	-1.3445e-05	-1.3094e-05	-1.2632e-05	-1.2224e-05	-1.1754e-05	-1.1268e-05	-1.0781e-05	-1.0279e-05	-9.712e-06	-9.196e-06	-8.589e-06	-8.036e-06
-0.13	-2.0575e-05	-2.0462e-05	-2.0323e-05	-2.0159e-05	-2.0066e-05	-1.9972e-05	-1.985e-05	-1.9675e-05	-1.9518e-05	-1.9382e-05	-1.9327e-05	-1.915e-05	-1.8932e-05	-1.8749e-05	-1.8614e-05	-1.8405e-05	-1.8203e-05	-1.8084e-05	-1.7853e-05	-1.7654e-05	-1.7468e-05	-1.724e-05	-1.6956e-05	-1.6727e-05	-1.6544e-05	-1.6231e-05	-1.5954e-05	-1.5668e-05	-1.5393e-05	-1.5065e-05	-1.4766e-05	-1.4396e-05	-1.412e-05	-1.3866e-05	-1.3484e-05	-1.3153e-05	-1.2827e-05	-1.2475e-05	-1.213e-05	-1.169e-05	-1.1344e-05	-1.0906e-05	-1.0444e-05	-9.996e-06	-9.541e-06	-9.001e-06	-8.518e-06	-7.965e-06	-7.457e-06
-0.12	-1.9062e-05	-1.8972e-05	-1.8839e-05	-1.8685e-05	-1.8578e-05	-1.8484e-05	-1.8384e-05	-1.8252e-05	-1.8087e-05	-1.7956e-05	-1.7873e-05	-1.7744e-05	-1.7537e-05	-1.7362e-05	-1.7249e-05	-1.708e-05	-1.6859e-05	-1.6733e-05	-1.6529e-05	-1.6352e-05	-1.6168e-05	-1.5956e-05	-1.5696e-05	-1.5482e-05	-1.5303e-05	-1.5012e-05	-1.477e-05	-1.4509e-05	-1.4228e-05	-1.393e-05	-1.3643e-05	-1.3298e-05	-1.3046e-05	-1.2799e-05	-1.2465e-05	-1.2151e-05	-1.1844e-05	-1.1495e-05	-1.119e-05	-1.0785e-05	-1.0447e-05	-1.0051e-05	-9.635e-06	-9.212e-06	-8.785e-06	-8.305e-06	-7.842e-06	-7.347e-06	-6.862e-06
-0.11	-1.7524e-05	-1.7466e-05	-1.7324e-05	-1.7192e-05	-1.7139e-05	-1.7015e-05	-1.6934e-05	-1.6775e-05	-1.6654e-05	-1.6531e-05	-1.6458e-05	-1.6329e-05	-1.6131e-05	-1.5976e-05	-1.5844e-05	-1.5689e-05	-1.5522e-05	-1.541e-05	-1.5202e-05	-1.5033e-05	-1.4886e-05	-1.4665e-05	-1.4456e-05	-1.4238e-05	-1.4073e-05	-1.3796e-05	-1.3563e-05	-1.3336e-05	-1.3081e-05	-1.2791e-05	-1.2525e-05	-1.2208e-05	-1.1969e-05	-1.1739e-05	-1.1408e-05	-1.1145e-05	-1.086e-05	-1.0536e-05	-1.0264e-05	-9.899e-06	-9.559e-06	-9.204e-06	-8.809e-06	-8.435e-06	-8.039e-06	-7.596e-06	-7.185e-06	-6.73e-06	-6.277e-06
-0.1	-1.6e-05	-1.5938e-05	-1.5824e-05	-1.5693e-05	-1.564e-05	-1.5532e-05	-1.5443e-05	-1.5309e-05	-1.5212e-05	-1.508e-05	-1.4994e-05	-1.4896e-05	-1.4714e-05	-1.4575e-05	-1.4453e-05	-1.4305e-05	-1.4157e-05	-1.4059e-05	-1.3875e-05	-1.3722e-05	-1.357e-05	-1.3384e-05	-1.3166e-05	-1.2989e-05	-1.2823e-05	-1.2583e-05	-1.2346e-05	-1.2154e-05	-1.1905e-05	-1.1657e-05	-1.1424e-05	-1.1127e-05	-1.0905e-05	-1.0687e-05	-1.0389e-05	-1.0141e-05	-9.872e-06	-9.584e-06	-9.328e-06	-8.994e-06	-8.686e-06	-8.353e-06	-8e-06	-7.672e-06	-7.311e-06	-6.903e-06	-6.53e-06	-6.107e-06	-5.701e-06
-0.09	-1.4447e-05	-1.4402e-05	-1.4289e-05	-1.4179e-05	-1.4123e-05	-1.4019e-05	-1.3946e-05	-1.3838e-05	-1.3745e-05	-1.3634e-05	-1.3543e-05	-1.3458e-05	-1.3302e-05	-1.3165e-05	-1.3064e-05	-1.2927e-05	-1.2796e-05	-1.27e-05	-1.2541e-05	-1.2386e-05	-1.2257e-05	-1.2108e-05	-1.1871e-05	-1.1732e-05	-1.1591e-05	-1.135e-05	-1.1148e-05	-1.0975e-05	-1.0746e-05	-1.0522e-05	-1.0293e-05	-1.0026e-05	-9.822e-06	-9.629e-06	-9.361e-06	-9.13e-06	-8.895e-06	-8.627e-06	-8.387e-06	-8.088e-06	-7.815e-06	-7.516e-06	-7.194e-06	-6.899e-06	-6.553e-06	-6.209e-06	-5.866e-06	-5.494e-06	-5.118e-06
-0.08	-1.2891e-05	-1.2845e-05	-1.2744e-05	-1.2648e-05	-1.2593e-05	-1.2529e-05	-1.244e-05	-1.2343e-05	-1.2263e-05	-1.2167e-05	-1.2084e-05	-1.2004e-05	-1.1849e-05	-1.1755e-05	-1.1658e-05	-1.1548e-05	-1.1423e-05	-1.1322e-05	-1.1204e-05	-1.1055e-05	-1.0925e-05	-1.0792e-05	-1.0599e-05	-1.046e-05	-1.0331e-05	-1.0121e-05	-9.949e-06	-9.789e-06	-9.586e-06	-9.387e-06	-9.176e-06	-8.946e-06	-8.752e-06	-8.576e-06	-8.334e-06	-8.128e-06	-7.92e-06	-7.676e-06	-7.481e-06	-7.198e-06	-6.945e-06	-6.681e-06	-6.387e-06	-6.129e-06	-5.82e-06	-5.514e-06	-5.207e-06	-4.873e-06	-4.543e-06
-0.07	-1.1299e-05	-1.1273e-05	-1.1179e-05	-1.1108e-05	-1.1051e-05	-1.0994e-05	-1.0918e-05	-1.0832e-05	-1.0777e-05	-1.0685e-05	-1.0613e-05	-1.0537e-05	-1.0399e-05	-1.0323e-05	-1.0233e-05	-1.0133e-05	-1.0024e-05	-9.95e-06	-9.826e-06	-9.698e-06	-9.6e-06	-9.486e-06	-9.291e-06	-9.19e-06	-9.08e-06	-8.891e-06	-8.742e-06	-8.582e-06	-8.415e-06	-8.236e-06	-8.056e-06	-7.844e-06	-7.684e-06	-7.513e-06	-7.305e-06	-7.124e-06	-6.942e-06	-6.721e-06	-6.547e-06	-6.305e-06	-6.083e-06	-5.851e-06	-5.596e-06	-5.355e-06	-5.095e-06	-4.829e-06	-4.551e-06	-4.26e-06	-3.967e-06
-0.06	-9.731e-06	-9.69e-06	-9.641e-06	-9.545e-06	-9.504e-06	-9.448e-06	-9.388e-06	-9.326e-06	-9.271e-06	-9.191e-06	-9.125e-06	-9.059e-06	-8.966e-06	-8.884e-06	-8.809e-06	-8.715e-06	-8.631e-06	-8.555e-06	-8.456e-06	-8.34e-06	-8.268e-06	-8.151e-06	-7.997e-06	-7.916e-06	-7.806e-06	-7.654e-06	-7.516e-06	-7.39e-06	-7.24e-06	-7.093e-06	-6.928e-06	-6.75e-06	-6.597e-06	-6.468e-06	-6.283e-06	-6.111e-06	-5.965e-06	-5.771e-06	-5.621e-06	-5.408e-06	-5.218e-06	-5.028e-06	-4.8e-06	-4.589e-06	-4.369e-06	-4.142e-06	-3.904e-06	-3.654e-06	-3.399e-06
-0.05	-8.127e-06	-8.106e-06	-8.049e-06	-7.99e-06	-7.944e-06	-7.896e-06	-7.851e-06	-7.803e-06	-7.742e-06	-7.674e-06	-7.634e-06	-7.583e-06	-7.495e-06	-7.426e-06	-7.363e-06	-7.273e-06	-7.219e-06	-7.154e-06	-7.061e-06	-6.982e-06	-6.919e-06	-6.815e-06	-6.691e-06	-6.621e-06	-6.525e-06	-6.402e-06	-6.285e-06	-6.179e-06	-6.057e-06	-5.927e-06	-5.786e-06	-5.647e-06	-5.52e-06	-5.405e-06	-5.249e-06	-5.113e-06	-4.977e-06	-4.821e-06	-4.694e-06	-4.517e-06	-4.362e-06	-4.196e-06	-4.008e-06	-3.832e-06	-3.651e-06	-3.452e-06	-3.252e-06	-3.039e-06	-2.831e-06
-0.04	-6.528e-06	-6.508e-06	-6.465e-06	-6.41e-06	-6.364e-06	-6.339e-06	-6.308e-06	-6.264e-06	-6.225e-06	-6.168e-06	-6.13e-06	-6.084e-06	-6.016e-06	-5.967e-06	-5.907e-06	-5.847e-06	-5.789e-06	-5.753e-06	-5.678e-06	-5.6e-06	-5.554e-06	-5.479e-06	-5.38e-06	-5.319e-06	-5.243e-06	-5.135e-06	-5.048e-06	-4.964e-06	-4.865e-06	-4.756e-06	-4.647e-06	-4.536e-06	-4.428e-06	-4.34e-06	-4.215e-06	-4.102e-06	-3.996e-06	-3.867e-06	-3.763e-06	-3.621e-06	-3.497e-06	-3.358e-06	-3.214e-06	-3.069e-06	-2.927e-06	-2.769e-06	-2.604e-06	-2.438e-06	-2.267e-06
-0.03	-4.913e-06	-4.893e-06	-4.864e-06	-4.822e-06	-4.798e-06	-4.775e-06	-4.744e-06	-4.714e-06	-4.676e-06	-4.638e-06	-4.613e-06	-4.579e-06	-4.527e-06	-4.487e-06	-4.455e-06	-4.41e-06	-4.363e-06	-4.324e-06	-4.267e-06	-4.216e-06	-4.18e-06	-4.124e-06	-4.05e-06	-4.007e-06	-3.941e-06	-3.873e-06	-3.799e-06	-3.742e-06	-3.666e-06	-3.584e-06	-3.504e-06	-3.417e-06	-3.335e-06	-3.268e-06	-3.178e-06	-3.088e-06	-3.01e-06	-2.91e-06	-2.834e-06	-2.725e-06	-2.633e-06	-2.527e-06	-2.42e-06	-2.31e-06	-2.197e-06	-2.083e-06	-1.959e-06	-1.835e-06	-1.706e-06
-0.02	-3.286e-06	-3.273e-06	-3.262e-06	-3.231e-06	-3.21e-06	-3.2e-06	-3.175e-06	-3.152e-06	-3.125e-06	-3.105e-06	-3.092e-06	-3.066e-06	-3.033e-06	-3.007e-06	-2.981e-06	-2.942e-06	-2.917e-06	-2.9e-06	-2.861e-06	-2.822e-06	-2.804e-06	-2.766e-06	-2.709e-06	-2.679e-06	-2.644e-06	-2.597e-06	-2.547e-06	-2.509e-06	-2.459e-06	-2.403e-06	-2.353e-06	-2.292e-06	-2.238e-06	-2.194e-06	-2.127e-06	-2.073e-06	-2.015e-06	-1.951e-06	-1.899e-06	-1.827e-06	-1.767e-06	-1.695e-06	-1.622e-06	-1.549e-06	-1.474e-06	-1.399e-06	-1.314e-06	-1.231e-06	-1.145e-06
-0.01	-1.652e-06	-1.646e-06	-1.642e-06	-1.628e-06	-1.619e-06	-1.612e-06	-1.598e-06	-1.589e-06	-1.577e-06	-1.561e-06	-1.556e-06	-1.546e-06	-1.528e-06	-1.515e-06	-1.499e-06	-1.482e-06	-1.465e-06	-1.456e-06	-1.444e-06	-1.425e-06	-1.41e-06	-1.396e-06	-1.366e-06	-1.355e-06	-1.337e-06	-1.313e-06	-1.289e-06	-1.268e-06	-1.243e-06	-1.213e-06	-1.191e-06	-1.155e-06	-1.129e-06	-1.11e-06	-1.077e-06	-1.05e-06	-1.019e-06	-9.86e-07	-9.62e-07	-9.24e-07	-8.98e-07	-8.62e-07	-8.21e-07	-7.86e-07	-7.5e-07	-7.11e-07	-6.68e-07	-6.29e-07	-5.82e-07
3e-06	-1.2e-08	-1e-08	-1.4e-08	-1e-08	-1.3e-08	-1.6e-08	-1.2e-08	-1.5e-08	-1.4e-08	-1.5e-08	-1.6e-08	-1.3e-08	-1.5e-08	-1.4e-08	-1.6e-08	-1e-08	-1.4e-08	-1e-08	-7e-09	-1.5e-08	-1.7e-08	-1.5e-08	-1.5e-08	-1.8e-08	-1.7e-08	-1.9e-08	-1.9e-08	-2.1e-08	-2e-08	-2e-08	-2.2e-08	-1.9e-08	-1.8e-08	-1.9e-08	-2e-08	-1.9e-08	-1.8e-08	-2.2e-08	-1.9e-08	-1.7e-08	-2.2e-08	-2e-08	-1.9e-08	-2.1e-08	-2.3e-08	-2.3e-08	-2.3e-08	-2.4e-08	-2.6e-08
0.01	1.638e-06	1.629e-06	1.615e-06	1.61e-06	1.596e-06	1.589e-06	1.583e-06	1.569e-06	1.559e-06	1.543e-06	1.54e-06	1.526e-06	1.507e-06	1.493e-06	1.481e-06	1.473e-06	1.455e-06	1.441e-06	1.426e-06	1.411e-06	1.389e-06	1.373e-06	1.345e-06	1.327e-06	1.306e-06	1.279e-06	1.262e-06	1.233e-06	1.208e-06	1.181e-06	1.156e-06	1.127e-06	1.102e-06	1.079e-06	1.046e-06	1.017e-06	9.89e-07	9.53e-07	9.27e-07	8.91e-07	8.55e-07	8.25e-07	7.8e-07	7.45e-07	7.06e-07	6.64e-07	6.24e-07	5.76e-07	5.36e-07
0.02	3.294e-06	3.277e-06	3.254e-06	3.239e-06	3.213e-06	3.202e-06	3.178e-06	3.155e-06	3.136e-06	3.107e-06	3.092e-06	3.071e-06	3.035e-06	3.007e-06	2.981e-06	2.955e-06	2.925e-06	2.908e-06	2.864e-06	2.832e-06	2.799e-06	2.766e-06	2.709e-06	2.676e-06	2.64e-06	2.583e-06	2.548e-06	2.494e-06	2.446e-06	2.391e-06	2.338e-06	2.277e-06	2.231e-06	2.185e-06	2.118e-06	2.06e-06	2.005e-06	1.937e-06	1.882e-06	1.81e-06	1.734e-06	1.67e-06	1.585e-06	1.512e-06	1.436e-06	1.356e-06	1.272e-06	1.183e-06	1.097e-06
0.03	4.956e-06	4.93e-06	4.895e-06	4.872e-06	4.834e-06	4.817e-06	4.788e-06	4.755e-06	4.718e-06	4.674e-06	4.659e-06	4.62e-06	4.57e-06	4.535e-06	4.486e-06	4.455e-06	4.404e-06	4.366e-06	4.318e-06	4.264e-06	4.228e-06	4.168e-06	4.084e-06	4.04e-06	3.983e-06	3.897e-06	3.839e-06	3.764e-06	3.699e-06	3.608e-06	3.525e-06	3.432e-06	3.363e-06	3.292e-06	3.199e-06	3.108e-06	3.022e-06	2.924e-06	2.843e-06	2.729e-06	2.621e-06	2.523e-06	2.396e-06	2.283e-06	2.168e-06	2.047e-06	1.923e-06	1.787e-06	1.659e-06
0.04	6.624e-06	6.598e-06	6.556e-06	6.514e-06	6.468e-06	6.44e-06	6.402e-06	6.361e-06	6.307e-06	6.255e-06	6.231e-06	6.179e-06	6.116e-06	6.059e-06	6.008e-06	5.952e-06	5.891e-06	5.837e-06	5.777e-06	5.701e-06	5.651e-06	5.577e-06	5.464e-06	5.403e-06	5.33e-06	5.216e-06	5.129e-06	5.047e-06	4.944e-06	4.828e-06	4.727e-06	4.592e-06	4.508e-06	4.411e-06	4.284e-06	4.17e-06	4.055e-06	3.922e-06	3.804e-06	3.659e-06	3.515e-06	3.379e-06	3.211e-06	3.061e-06	2.908e-06	2.74e-06	2.576e-06	2.393e-06	2.223e-06
0.05	8.306e-06	8.264e-06	8.207e-06	8.16e-06	8.096e-06	8.061e-06	8.018e-06	7.961e-06	7.905e-06	7.832e-06	7.81e-06	7.743e-06	7.66e-06	7.586e-06	7.518e-06	7.461e-06	7.374e-06	7.312e-06	7.243e-06	7.151e-06	7.075e-06	6.992e-06	6.849e-06	6.777e-06	6.682e-06	6.55e-06	6.429e-06	6.322e-06	6.207e-06	6.055e-06	5.938e-06	5.763e-06	5.656e-06	5.537e-06	5.376e-06	5.227e-06	5.082e-06	4.917e-06	4.77e-06	4.587e-06	4.407e-06	4.24e-06	4.03e-06	3.841e-06	3.65e-06	3.438e-06	3.227e-06	3.005e-06	2.786e-06
0.06	9.993e-06	9.93e-06	9.855e-06	9.809e-06	9.738e-06	9.698e-06	9.632e-06	9.581e-06	9.509e-06	9.418e-06	9.385e-06	9.316e-06	9.208e-06	9.128e-06	9.038e-06	8.966e-06	8.859e-06	8.79e-06	8.708e-06	8.598e-06	8.524e-06	8.414e-06	8.238e-06	8.153e-06	8.049e-06	7.884e-06	7.733e-06	7.613e-06	7.467e-06	7.284e-06	7.136e-06	6.954e-06	6.809e-06	6.668e-06	6.463e-06	6.292e-06	6.121e-06	5.917e-06	5.75e-06	5.52e-06	5.319e-06	5.102e-06	4.862e-06	4.623e-06	4.393e-06	4.135e-06	3.885e-06	3.614e-06	3.352e-06
0.07	1.1657e-05	1.1599e-05	1.1534e-05	1.1472e-05	1.1379e-05	1.1337e-05	1.1263e-05	1.1201e-05	1.1105e-05	1.1014e-05	1.098e-05	1.089e-05	1.0761e-05	1.0681e-05	1.0558e-05	1.0489e-05	1.0368e-05	1.0283e-05	1.0179e-05	1.0068e-05	9.964e-06	9.826e-06	9.642e-06	9.538e-06	9.409e-06	9.21e-06	9.049e-06	8.902e-06	8.738e-06	8.539e-06	8.367e-06	8.145e-06	7.979e-06	7.804e-06	7.564e-06	7.372e-06	7.174e-06	6.935e-06	6.727e-06	6.466e-06	6.22e-06	5.974e-06	5.685e-06	5.417e-06	5.143e-06	4.843e-06	4.546e-06	4.234e-06	3.926e-06
0.08	1.3363e-05	1.3298e-05	1.3187e-05	1.3132e-05	1.3043e-05	1.2973e-05	1.2902e-05	1.2816e-05	1.2732e-05	1.2617e-05	1.2568e-05	1.2468e-05	1.2328e-05	1.2216e-05	1.2107e-05	1.2014e-05	1.1874e-05	1.1779e-05	1.1669e-05	1.1505e-05	1.1401e-05	1.1258e-05	1.1033e-05	1.092e-05	1.077e-05	1.0564e-05	1.0365e-05	1.0204e-05	9.994e-06	9.783e-06	9.585e-06	9.334e-06	9.146e-06	8.947e-06	8.679e-06	8.451e-06	8.206e-06	7.955e-06	7.715e-06	7.406e-06	7.14e-06	6.844e-06	6.527e-06	6.212e-06	5.892e-06	5.554e-06	5.206e-06	4.857e-06	4.496e-06
0.09	1.5063e-05	1.4981e-05	1.4889e-05	1.4802e-05	1.4692e-05	1.4635e-05	1.4536e-05	1.4443e-05	1.433e-05	1.4225e-05	1.4167e-05	1.4056e-05	1.39e-05	1.3764e-05	1.3654e-05	1.3543e-05	1.3393e-05	1.3267e-05	1.314e-05	1.2975e-05	1.2866e-05	1.2705e-05	1.2433e-05	1.2306e-05	1.2148e-05	1.1895e-05	1.1708e-05	1.1519e-05	1.1278e-05	1.1008e-05	1.0805e-05	1.0518e-05	1.0324e-05	1.0079e-05	9.785e-06	9.53e-06	9.271e-06	8.968e-06	8.713e-06	8.37e-06	8.049e-06	7.732e-06	7.368e-06	7.016e-06	6.655e-06	6.272e-06	5.874e-06	5.476e-06	5.065e-06
0.1	1.6759e-05	1.6678e-05	1.6561e-05	1.6477e-05	1.6331e-05	1.6302e-05	1.6174e-05	1.6088e-05	1.5985e-05	1.5852e-05	1.5778e-05	1.5638e-05	1.5462e-05	1.5324e-05	1.5202e-05	1.5067e-05	1.4907e-05	1.4782e-05	1.4637e-05	1.4446e-05	1.4316e-05	1.4146e-05	1.3866e-05	1.3704e-05	1.352e-05	1.3249e-05	1.3029e-05	1.2821e-05	1.2586e-05	1.2269e-05	1.2038e-05	1.1725e-05	1.1489e-05	1.1257e-05	1.0907e-05	1.0625e-05	1.0348e-05	9.989e-06	9.711e-06	9.323e-06	8.977e-06	8.605e-06	8.213e-06	7.818e-06	7.418e-06	6.991e-06	6.555e-06	6.1e-06	5.64e-06
0.11	1.8438e-05	1.8373e-05	1.8214e-05	1.8124e-05	1.797e-05	1.7943e-05	1.7833e-05	1.7723e-05	1.7574e-05	1.743e-05	1.7361e-05	1.7218e-05	1.7044e-05	1.6893e-05	1.6755e-05	1.6612e-05	1.6416e-05	1.6272e-05	1.6126e-05	1.593e-05	1.5767e-05	1.5542e-05	1.5274e-05	1.5108e-05	1.4923e-05	1.4614e-05	1.4371e-05	1.4136e-05	1.3876e-05	1.3537e-05	1.3289e-05	1.2949e-05	1.2678e-05	1.2425e-05	1.2025e-05	1.1705e-05	1.1401e-05	1.1012e-05	1.0716e-05	1.0287e-05	9.897e-06	9.49e-06	9.067e-06	8.625e-06	8.172e-06	7.714e-06	7.24e-06	6.725e-06	6.226e-06
0.12	2.015e-05	2.0043e-05	1.9894e-05	1.9824e-05	1.9656e-05	1.9586e-05	1.9491e-05	1.9352e-05	1.9197e-05	1.9053e-05	1.8968e-05	1.8802e-05	1.8628e-05	1.8445e-05	1.8289e-05	1.8142e-05	1.7927e-05	1.7808e-05	1.7613e-05	1.7398e-05	1.7212e-05	1.6998e-05	1.6708e-05	1.65e-05	1.6306e-05	1.5984e-05	1.5706e-05	1.5439e-05	1.5177e-05	1.4794e-05	1.4523e-05	1.4151e-05	1.3876e-05	1.3584e-05	1.3181e-05	1.2817e-05	1.2482e-05	1.2053e-05	1.1725e-05	1.1248e-05	1.0844e-05	1.0402e-05	9.92e-06	9.439e-06	8.963e-06	8.441e-06	7.91e-06	7.358e-06	6.814e-06
0.13	2.1856e-05	2.1728e-05	2.161e-05	2.1509e-05	2.1318e-05	2.1258e-05	2.1119e-05	2.0984e-05	2.0862e-05	2.0688e-05	2.0576e-05	2.0419e-05	2.0218e-05	2.0007e-05	1.9844e-05	1.9675e-05	1.9434e-05	1.9323e-05	1.9115e-05	1.8866e-05	1.871e-05	1.8455e-05	1.8132e-05	1.7893e-05	1.7686e-05	1.7355e-05	1.7041e-05	1.6762e-05	1.6465e-05	1.6053e-05	1.5777e-05	1.5372e-05	1.5044e-05	1.4725e-05	1.4306e-05	1.3922e-05	1.356e-05	1.31e-05	1.276e-05	1.2218e-05	1.1795e-05	1.1297e-05	1.0787e-05	1.0251e-05	9.729e-06	9.164e-06	8.602e-06	7.983e-06	7.4e-06
0.14	2.3559e-05	2.3438e-05	2.3308e-05	2.3163e-05	2.3003e-05	2.293e-05	2.2774e-05	2.262e-05	2.2472e-05	2.229e-05	2.2201e-05	2.2033e-05	2.1788e-05	2.1569e-05	2.1416e-05	2.1158e-05	2.0969e-05	2.0819e-05	2.0617e-05	2.0349e-05	2.0161e-05	1.989e-05	1.9558e-05	1.9317e-05	1.9071e-05	1.8712e-05	1.8396e-05	1.8088e-05	1.7745e-05	1.7314e-05	1.7016e-05	1.6558e-05	1.6234e-05	1.59e-05	1.5437e-05	1.5013e-05	1.4631e-05	1.4153e-05	1.3772e-05	1.3222e-05	1.2736e-05	1.2201e-05	1.1638e-05	1.1076e-05	1.0506e-05	9.9e-06	9.281e-06	8.643e-06	7.988e-06
0.15	2.5279e-05	2.5151e-05	2.4971e-05	2.4884e-05	2.4647e-05	2.4561e-05	2.4445e-05	2.4273e-05	2.4109e-05	2.3925e-05	2.3799e-05	2.3621e-05	2.337e-05	2.3158e-05	2.2967e-05	2.2709e-05	2.2486e-05	2.2341e-05	2.2089e-05	2.1824e-05	2.1627e-05	2.1354e-05	2.0979e-05	2.074e-05	2.0467e-05	2.008e-05	1.9741e-05	1.9412e-05	1.9048e-05	1.8616e-05	1.8294e-05	1.7823e-05	1.7444e-05	1.7078e-05	1.6591e-05	1.6119e-05	1.5708e-05	1.5176e-05	1.476e-05	1.4186e-05	1.3688e-05	1.311e-05	1.2505e-05	1.1899e-05	1.1295e-05	1.0642e-05	9.968e-06	9.292e-06	8.583e-06
0.16	2.6974e-05	2.6852e-05	2.6656e-05	2.6542e-05	2.633e-05	2.6232e-05	2.6067e-05	2.5924e-05	2.5763e-05	2.5521e-05	2.5416e-05	2.5215e-05	2.4965e-05	2.4728e-05	2.4542e-05	2.4233e-05	2.3995e-05	2.3851e-05	2.3585e-05	2.3316e-05	2.3094e-05	2.2803e-05	2.2401e-05	2.2179e-05	2.1883e-05	2.1468e-05	2.1093e-05	2.0749e-05	2.037e-05	1.9885e-05	1.9543e-05	1.9003e-05	1.8644e-05	1.8258e-05	1.7728e-05	1.7255e-05	1.6777e-05	1.6235e-05	1.5786e-05	1.5171e-05	1.4635e-05	1.4034e-05	1.3382e-05	1.2729e-05	1.2068e-05	1.1386e-05	1.0671e-05	9.941e-06	9.177e-06
0.17	2.8664e-05	2.8533e-05	2.836e-05	2.8224e-05	2.7974e-05	2.7901e-05	2.775e-05	2.7571e-05	2.7376e-05	2.7119e-05	2.7023e-05	2.6788e-05	2.6537e-05	2.6281e-05	2.6103e-05	2.5819e-05	2.5497e-05	2.5391e-05	2.5063e-05	2.4799e-05	2.456e-05	2.4291e-05	2.382e-05	2.3593e-05	2.3271e-05	2.2847e-05	2.245e-05	2.207e-05	2.167e-05	2.1176e-05	2.0822e-05	2.0218e-05	1.9839e-05	1.9445e-05	1.8877e-05	1.8386e-05	1.7902e-05	1.7299e-05	1.6812e-05	1.6174e-05	1.5583e-05	1.4936e-05	1.4268e-05	1.3562e-05	1.2867e-05	1.2131e-05	1.1375e-05	1.0601e-05	9.782e-06
0.18	3.0394e-05	3.0217e-05	3.0036e-05	2.9919e-05	2.9657e-05	2.9538e-05	2.9424e-05	2.9241e-05	2.8991e-05	2.8746e-05	2.867e-05	2.8409e-05	2.8118e-05	2.7858e-05	2.7646e-05	2.739e-05	2.7046e-05	2.6928e-05	2.6583e-05	2.6287e-05	2.6033e-05	2.5733e-05	2.529e-05	2.5005e-05	2.4669e-05	2.4209e-05	2.3792e-05	2.3378e-05	2.2973e-05	2.2456e-05	2.2072e-05	2.1471e-05	2.1019e-05	2.0603e-05	2.0025e-05	1.9506e-05	1.9007e-05	1.8381e-05	1.7842e-05	1.7168e-05	1.6546e-05	1.5869e-05	1.5133e-05	1.4417e-05	1.3659e-05	1.2874e-05	1.208e-05	1.1247e-05	1.0395e-05
0.19	3.2105e-05	3.1943e-05	3.1716e-05	3.1562e-05	3.1307e-05	3.122e-05	3.105e-05	3.0857e-05	3.0608e-05	3.0359e-05	3.0255e-05	3.0011e-05	2.9709e-05	2.9408e-05	2.9177e-05	2.8948e-05	2.8587e-05	2.844e-05	2.8062e-05	2.7825e-05	2.7504e-05	2.7191e-05	2.674e-05	2.6398e-05	2.6082e-05	2.5574e-05	2.517e-05	2.4707e-05	2.4266e-05	2.3734e-05	2.3303e-05	2.2711e-05	2.2272e-05	2.1801e-05	2.1195e-05	2.0629e-05	2.0126e-05	1.9446e-05	1.8881e-05	1.817e-05	1.7488e-05	1.6774e-05	1.6021e-05	1.5255e-05	1.4452e-05	1.3635e-05	1.278e-05	1.1898e-05	1.1007e-05
0.2	3.3842e-05	3.3624e-05	3.3389e-05	3.326e-05	3.296e-05	3.2892e-05	3.2745e-05	3.2478e-05	3.2268e-05	3.1976e-05	3.188e-05	3.1621e-05	3.1307e-05	3.1029e-05	3.0735e-05	3.0505e-05	3.0126e-05	2.9961e-05	2.9586e-05	2.9302e-05	2.8989e-05	2.8644e-05	2.8174e-05	2.7814e-05	2.7505e-05	2.6966e-05	2.6509e-05	2.605e-05	2.5619e-05	2.5007e-05	2.4569e-05	2.3943e-05	2.3492e-05	2.2991e-05	2.2357e-05	2.1779e-05	2.1206e-05	2.0494e-05	1.9903e-05	1.9171e-05	1.8445e-05	1.771e-05	1.6888e-05	1.6082e-05	1.5253e-05	1.4377e-05	1.3484e-05	1.2562e-05	1.1617e-05
0.21	3.5565e-05	3.5357e-05	3.5091e-05	3.4908e-05	3.4623e-05	3.4558e-05	3.434e-05	3.4137e-05	3.3883e-05	3.3604e-05	3.3514e-05	3.3241e-05	3.2898e-05	3.2591e-05	3.2316e-05	3.206e-05	3.1657e-05	3.1483e-05	3.1091e-05	3.0774e-05	3.0459e-05	3.0099e-05	2.9615e-05	2.9274e-05	2.8931e-05	2.8354e-05	2.7853e-05	2.7397e-05	2.6897e-05	2.6319e-05	2.5829e-05	2.5162e-05	2.4709e-05	2.4176e-05	2.3522e-05	2.2859e-05	2.2311e-05	2.1559e-05	2.0916e-05	2.0155e-05	1.9413e-05	1.8637e-05	1.7774e-05	1.6937e-05	1.6036e-05	1.5149e-05	1.4209e-05	1.3229e-05	1.2238e-05
0.22	3.7219e-05	3.7022e-05	3.6769e-05	3.6589e-05	3.6345e-05	3.6204e-05	3.6009e-05	3.5795e-05	3.5536e-05	3.5272e-05	3.5114e-05	3.484e-05	3.4476e-05	3.4151e-05	3.3821e-05	3.3608e-05	3.3169e-05	3.2996e-05	3.2616e-05	3.2273e-05	3.1929e-05	3.1555e-05	3.1022e-05	3.069e-05	3.0323e-05	2.9732e-05	2.9211e-05	2.87e-05	2.8236e-05	2.7626e-05	2.7087e-05	2.6414e-05	2.5891e-05	2.537e-05	2.4681e-05	2.4002e-05	2.3358e-05	2.2643e-05	2.1989e-05	2.1146e-05	2.0374e-05	1.9581e-05	1.8677e-05	1.7789e-05	1.6857e-05	1.5911e-05	1.4939e-05	1.3894e-05	1.2862e-05
0.23	3.8935e-05	3.8779e-05	3.846e-05	3.8301e-05	3.8016e-05	3.7867e-05	3.7689e-05	3.7404e-05	3.7163e-05	3.6851e-05	3.6738e-05	3.6431e-05	3.6077e-05	3.571e-05	3.5415e-05	3.5108e-05	3.4743e-05	3.4525e-05	3.4106e-05	3.3714e-05	3.3381e-05	3.2984e-05	3.2449e-05	3.2104e-05	3.1732e-05	3.1135e-05	3.0586e-05	3.002e-05	2.9564e-05	2.8916e-05	2.8356e-05	2.7639e-05	2.7141e-05	2.6541e-05	2.5838e-05	2.5114e-05	2.4504e-05	2.3692e-05	2.3044e-05	2.2126e-05	2.1338e-05	2.049e-05	1.9571e-05	1.8627e-05	1.7672e-05	1.6651e-05	1.5641e-05	1.4576e-05	1.3469e-05
0.24	4.0655e-05	4.0438e-05	4.0117e-05	3.9962e-05	3.9651e-05	3.9537e-05	3.9361e-05	3.9039e-05	3.8843e-05	3.85e-05	3.8337e-05	3.8051e-05	3.7659e-05	3.7314e-05	3.6998e-05	3.6684e-05	3.6246e-05	3.6042e-05	3.566e-05	3.5227e-05	3.4891e-05	3.4456e-05	3.3897e-05	3.3552e-05	3.3106e-05	3.2497e-05	3.1937e-05	3.1396e-05	3.0851e-05	3.0196e-05	2.9649e-05	2.8883e-05	2.833e-05	2.7736e-05	2.6983e-05	2.6253e-05	2.5593e-05	2.4752e-05	2.4068e-05	2.3147e-05	2.2311e-05	2.1434e-05	2.0453e-05	1.9469e-05	1.8457e-05	1.7429e-05	1.6357e-05	1.5255e-05	1.4113e-05
0.25	4.2362e-05	4.2151e-05	4.1831e-05	4.1632e-05	4.1302e-05	4.1155e-05	4.097e-05	4.0683e-05	4.0449e-05	4.0128e-05	3.9966e-05	3.9634e-05	3.9283e-05	3.8889e-05	3.853e-05	3.8237e-05	3.7807e-05	3.7522e-05	3.7157e-05	3.6743e-05	3.6369e-05	3.5901e-05	3.5348e-05	3.4944e-05	3.45e-05	3.3874e-05	3.3261e-05	3.2726e-05	3.2142e-05	3.1475e-05	3.0898e-05	3.0151e-05	2.9532e-05	2.8946e-05	2.8155e-05	2.736e-05	2.6681e-05	2.5851e-05	2.5103e-05	2.4157e-05	2.3247e-05	2.2343e-05	2.134e-05	2.0295e-05	1.9288e-05	1.8164e-05	1.7066e-05	1.5922e-05	1.4737e-05
0.26	4.4086e-05	4.3855e-05	4.3463e-05	4.3301e-05	4.2933e-05	4.284e-05	4.2617e-05	4.2291e-05	4.2097e-05	4.1745e-05	4.1543e-05	4.1194e-05	4.0859e-05	4.0444e-05	4.0046e-05	3.9741e-05	3.9329e-05	3.9041e-05	3.8638e-05	3.8202e-05	3.7801e-05	3.7373e-05	3.6765e-05	3.6326e-05	3.5932e-05	3.5221e-05	3.4605e-05	3.4097e-05	3.3452e-05	3.2736e-05	3.2186e-05	3.1356e-05	3.0782e-05	3.0133e-05	2.9325e-05	2.8504e-05	2.7802e-05	2.6914e-05	2.6169e-05	2.5163e-05	2.4234e-05	2.3282e-05	2.223e-05	2.1156e-05	2.0108e-05	1.8953e-05	1.7781e-05	1.659e-05	1.5377e-05
0.27	4.5751e-05	4.553e-05	4.5219e-05	4.4969e-05	4.4604e-05	4.4476e-05	4.4257e-05	4.3974e-05	4.3744e-05	4.3325e-05	4.3149e-05	4.2835e-05	4.2414e-05	4.1995e-05	4.1607e-05	4.1304e-05	4.086e-05	4.0592e-05	4.0098e-05	3.9708e-05	3.9239e-05	3.8824e-05	3.8182e-05	3.7767e-05	3.727e-05	3.6563e-05	3.5954e-05	3.5402e-05	3.4813e-05	3.4005e-05	3.3434e-05	3.2585e-05	3.197e-05	3.1327e-05	3.0479e-05	2.9668e-05	2.8887e-05	2.7995e-05	2.7199e-05	2.6189e-05	2.5189e-05	2.4223e-05	2.3104e-05	2.2006e-05	2.0923e-05	1.9758e-05	1.8498e-05	1.7272e-05	1.6025e-05
0.28	4.741e-05	4.7208e-05	4.6887e-05	4.6631e-05	4.6287e-05	4.6134e-05	4.5939e-05	4.5559e-05	4.5358e-05	4.494e-05	4.4717e-05	4.4368e-05	4.3986e-05	4.3558e-05	4.3183e-05	4.2829e-05	4.2374e-05	4.2082e-05	4.1613e-05	4.1224e-05	4.0768e-05	4.0285e-05	3.9649e-05	3.9159e-05	3.8685e-05	3.7955e-05	3.7333e-05	3.6724e-05	3.6086e-05	3.5356e-05	3.4664e-05	3.3855e-05	3.3171e-05	3.2537e-05	3.1629e-05	3.0816e-05	2.999e-05	2.9072e-05	2.8244e-05	2.7171e-05	2.6185e-05	2.5153e-05	2.3995e-05	2.2849e-05	2.1719e-05	2.0508e-05	1.9257e-05	1.7953e-05	1.6692e-05
0.29	4.9147e-05	4.887e-05	4.8478e-05	4.8291e-05	4.7911e-05	4.7753e-05	4.7548e-05	4.7191e-05	4.701e-05	4.6543e-05	4.6329e-05	4.597e-05	4.5538e-05	4.5151e-05	4.4718e-05	4.4421e-05	4.3902e-05	4.358e-05	4.3116e-05	4.2686e-05	4.223e-05	4.1758e-05	4.1116e-05	4.0609e-05	4.0102e-05	3.9354e-05	3.8679e-05	3.8049e-05	3.7397e-05	3.6627e-05	3.5922e-05	3.5085e-05	3.4393e-05	3.3699e-05	3.2786e-05	3.1904e-05	3.1112e-05	3.0124e-05	2.9266e-05	2.8167e-05	2.7175e-05	2.6108e-05	2.4884e-05	2.3711e-05	2.2527e-05	2.1271e-05	1.9983e-05	1.8614e-05	1.7306e-05
0.3	5.0842e-05	5.0491e-05	5.0189e-05	4.9956e-05	4.9611e-05	4.9401e-05	4.912e-05	4.8859e-05	4.8605e-05	4.8183e-05	4.7969e-05	4.7525e-05	4.7128e-05	4.6725e-05	4.6283e-05	4.5984e-05	4.5389e-05	4.5094e-05	4.4657e-05	4.4183e-05	4.3702e-05	4.3213e-05	4.2489e-05	4.2016e-05	4.1504e-05	4.0685e-05	4.0019e-05	3.9375e-05	3.8716e-05	3.7894e-05	3.7226e-05	3.6318e-05	3.5592e-05	3.4847e-05	3.3977e-05	3.3065e-05	3.2197e-05	3.1192e-05	3.0311e-05	2.9175e-05	2.8117e-05	2.7023e-05	2.5808e-05	2.4584e-05	2.3357e-05	2.2042e-05	2.0696e-05	1.9314e-05	1.7971e-05
0.31	5.2534e-05	5.2168e-05	5.1862e-05	5.1629e-05	5.124e-05	5.1031e-05	5.0751e-05	5.0479e-05	5.0209e-05	4.9752e-05	4.9557e-05	4.9113e-05	4.8672e-05	4.8232e-05	4.781e-05	4.7475e-05	4.6929e-05	4.6586e-05	4.6115e-05	4.5608e-05	4.5139e-05	4.4633e-05	4.3887e-05	4.344e-05	4.2905e-05	4.2065e-05	4.1408e-05	4.0711e-05	4.0013e-05	3.9224e-05	3.8478e-05	3.7528e-05	3.6783e-05	3.6037e-05	3.513e-05	3.4188e-05	3.3298e-05	3.2284e-05	3.1318e-05	3.0166e-05	2.9101e-05	2.7946e-05	2.6693e-05	2.5423e-05	2.4186e-05	2.2783e-05	2.1435e-05	2e-05	1.8609e-05
0.32	5.4213e-05	5.3882e-05	5.3584e-05	5.3265e-05	5.2868e-05	5.2645e-05	5.2418e-05	5.2118e-05	5.1824e-05	5.1387e-05	5.1164e-05	5.0741e-05	5.0223e-05	4.9817e-05	4.9352e-05	4.8936e-05	4.8448e-05	4.8023e-05	4.7626e-05	4.7089e-05	4.664e-05	4.6079e-05	4.5283e-05	4.4758e-05	4.4326e-05	4.3414e-05	4.276e-05	4.2033e-05	4.132e-05	4.0492e-05	3.9751e-05	3.8768e-05	3.8005e-05	3.7239e-05	3.6302e-05	3.5284e-05	3.436e-05	3.3353e-05	3.2386e-05	3.1169e-05	3.0057e-05	2.8871e-05	2.7583e-05	2.6282e-05	2.4994e-05	2.3562e-05	2.2172e-05	2.0703e-05	1.9284e-05
0.33	5.592e-05	5.5589e-05	5.5234e-05	5.4876e-05	5.4511e-05	5.4298e-05	5.4023e-05	5.3732e-05	5.3374e-05	5.2954e-05	5.2742e-05	5.2308e-05	5.182e-05	5.1324e-05	5.0926e-05	5.0442e-05	4.9942e-05	4.9633e-05	4.9142e-05	4.8525e-05	4.8096e-05	4.7514e-05	4.6746e-05	4.6184e-05	4.5676e-05	4.4838e-05	4.4098e-05	4.3285e-05	4.2624e-05	4.1771e-05	4.1001e-05	4.0027e-05	3.9208e-05	3.8439e-05	3.7466e-05	3.6421e-05	3.5463e-05	3.4414e-05	3.339e-05	3.2192e-05	3.1049e-05	2.9802e-05	2.8485e-05	2.7169e-05	2.5807e-05	2.4352e-05	2.2906e-05	2.1402e-05	1.9947e-05
0.34	5.7607e-05	5.7211e-05	5.689e-05	5.6573e-05	5.6123e-05	5.5898e-05	5.5608e-05	5.5335e-05	5.5006e-05	5.4573e-05	5.4318e-05	5.3876e-05	5.3396e-05	5.2883e-05	5.2449e-05	5.1987e-05	5.1481e-05	5.1098e-05	5.0591e-05	5.0002e-05	4.9576e-05	4.8923e-05	4.8144e-05	4.7567e-05	4.7052e-05	4.6181e-05	4.5412e-05	4.4618e-05	4.3899e-05	4.3051e-05	4.2232e-05	4.1186e-05	4.0376e-05	3.9603e-05	3.8569e-05	3.7598e-05	3.6551e-05	3.5484e-05	3.4387e-05	3.3164e-05	3.2016e-05	3.0733e-05	2.9389e-05	2.8038e-05	2.6628e-05	2.5109e-05	2.3648e-05	2.2097e-05	2.061e-05
0.35	5.9295e-05	5.8857e-05	5.8549e-05	5.8224e-05	5.7787e-05	5.7558e-05	5.728e-05	5.6916e-05	5.6589e-05	5.6086e-05	5.5896e-05	5.5407e-05	5.4932e-05	5.442e-05	5.397e-05	5.3487e-05	5.3058e-05	5.259e-05	5.2058e-05	5.1462e-05	5.0998e-05	5.035e-05	4.9559e-05	4.9017e-05	4.844e-05	4.7554e-05	4.6741e-05	4.5946e-05	4.5173e-05	4.4233e-05	4.35e-05	4.243e-05	4.1589e-05	4.0777e-05	3.9725e-05	3.8648e-05	3.7668e-05	3.6523e-05	3.5389e-05	3.416e-05	3.2919e-05	3.1651e-05	3.0248e-05	2.8872e-05	2.7453e-05	2.5912e-05	2.4393e-05	2.2789e-05	2.1221e-05
0.36	6.0965e-05	6.0514e-05	6.0088e-05	5.9775e-05	5.9426e-05	5.9185e-05	5.884e-05	5.8558e-05	5.8124e-05	5.7719e-05	5.7466e-05	5.6962e-05	5.6493e-05	5.5931e-05	5.5466e-05	5.4996e-05	5.4483e-05	5.4047e-05	5.3542e-05	5.2941e-05	5.2386e-05	5.18e-05	5.0971e-05	5.0406e-05	4.9792e-05	4.8859e-05	4.811e-05	4.7277e-05	4.6484e-05	4.555e-05	4.4746e-05	4.37e-05	4.2828e-05	4.1874e-05	4.0865e-05	3.9801e-05	3.8754e-05	3.7604e-05	3.6432e-05	3.5202e-05	3.3912e-05	3.2591e-05	3.1153e-05	2.9717e-05	2.826e-05	2.6687e-05	2.5111e-05	2.3488e-05	2.1884e-05
0.37	6.2609e-05	6.2153e-05	6.1839e-05	6.1426e-05	6.1006e-05	6.0791e-05	6.0472e-05	6.0179e-05	5.9709e-05	5.9227e-05	5.8967e-05	5.8534e-05	5.8042e-05	5.7484e-05	5.6982e-05	5.6479e-05	5.5978e-05	5.5529e-05	5.502e-05	5.4448e-05	5.3784e-05	5.3212e-05	5.2338e-05	5.1796e-05	5.1192e-05	5.0216e-05	4.9436e-05	4.859e-05	4.7774e-05	4.6777e-05	4.5979e-05	4.4872e-05	4.4044e-05	4.3109e-05	4.2033e-05	4.0956e-05	3.9829e-05	3.864e-05	3.7485e-05	3.6198e-05	3.4865e-05	3.3507e-05	3.2049e-05	3.0554e-05	2.9086e-05	2.7457e-05	2.5832e-05	2.4168e-05	2.2601e-05
0.38	6.4206e-05	6.3751e-05	6.3466e-05	6.3091e-05	6.2586e-05	6.2344e-05	6.2076e-05	6.1723e-05	6.125e-05	6.0787e-05	6.0553e-05	6.006e-05	5.9563e-05	5.8966e-05	5.8528e-05	5.8e-05	5.746e-05	5.699e-05	5.6483e-05	5.586e-05	5.5235e-05	5.4651e-05	5.378e-05	5.3212e-05	5.2525e-05	5.1553e-05	5.0715e-05	4.9887e-05	4.907e-05	4.8049e-05	4.7209e-05	4.6128e-05	4.52e-05	4.4279e-05	4.3162e-05	4.2063e-05	4.0925e-05	3.9675e-05	3.8554e-05	3.7142e-05	3.5877e-05	3.4438e-05	3.295e-05	3.1426e-05	2.9874e-05	2.8226e-05	2.6593e-05	2.4855e-05	2.3249e-05
0.39	6.5833e-05	6.5413e-05	6.5009e-05	6.4591e-05	6.4231e-05	6.398e-05	6.3636e-05	6.3355e-05	6.2855e-05	6.2368e-05	6.2089e-05	6.1649e-05	6.1082e-05	6.0483e-05	6.0074e-05	5.9487e-05	5.8992e-05	5.846e-05	5.7867e-05	5.7289e-05	5.6681e-05	5.6073e-05	5.518e-05	5.4606e-05	5.3891e-05	5.2927e-05	5.2024e-05	5.1162e-05	5.0377e-05	4.933e-05	4.8388e-05	4.7323e-05	4.6447e-05	4.5518e-05	4.4273e-05	4.3157e-05	4.2018e-05	4.0728e-05	3.9586e-05	3.8141e-05	3.6822e-05	3.5386e-05	3.3828e-05	3.229e-05	3.0693e-05	2.8999e-05	2.7318e-05	2.5565e-05	2.3919e-05
0.4	6.7505e-05	6.6974e-05	6.6654e-05	6.6297e-05	6.5793e-05	6.5534e-05	6.5191e-05	6.4897e-05	6.4464e-05	6.389e-05	6.3665e-05	6.3182e-05	6.264e-05	6.202e-05	6.1554e-05	6.0939e-05	6.0435e-05	5.9952e-05	5.9304e-05	5.8719e-05	5.8119e-05	5.7445e-05	5.6551e-05	5.5977e-05	5.5284e-05	5.4219e-05	5.3432e-05	5.2498e-05	5.1629e-05	5.0549e-05	4.9664e-05	4.8541e-05	4.7602e-05	4.6591e-05	4.5424e-05	4.4272e-05	4.3078e-05	4.1843e-05	4.065e-05	3.9167e-05	3.7782e-05	3.6272e-05	3.4678e-05	3.3107e-05	3.1554e-05	2.9746e-05	2.8062e-05	2.6264e-05	2.4574e-05
0.41	6.9133e-05	6.8642e-05	6.8233e-05	6.7909e-05	6.7376e-05	6.7129e-05	6.6821e-05	6.6455e-05	6.6002e-05	6.5498e-05	6.516e-05	6.4726e-05	6.4111e-05	6.3497e-05	6.3088e-05	6.2468e-05	6.1934e-05	6.1445e-05	6.0714e-05	6.0171e-05	5.9495e-05	5.8862e-05	5.7924e-05	5.7343e-05	5.6636e-05	5.5586e-05	5.4713e-05	5.3757e-05	5.2927e-05	5.1853e-05	5.0875e-05	4.9822e-05	4.8781e-05	4.7684e-05	4.6514e-05	4.5417e-05	4.4152e-05	4.2856e-05	4.1669e-05	4.0087e-05	3.8769e-05	3.7161e-05	3.5567e-05	3.39e-05	3.2317e-05	3.0563e-05	2.88e-05	2.6996e-05	2.5225e-05
0.42	7.0763e-05	7.0258e-05	6.9845e-05	6.9503e-05	6.9021e-05	6.8731e-05	6.8344e-05	6.8014e-05	6.7575e-05	6.6996e-05	6.6706e-05	6.63e-05	6.5639e-05	6.5008e-05	6.4504e-05	6.3969e-05	6.3401e-05	6.2891e-05	6.2188e-05	6.1577e-05	6.0912e-05	6.0264e-05	5.9346e-05	5.875e-05	5.7976e-05	5.6895e-05	5.6009e-05	5.5077e-05	5.4167e-05	5.308e-05	5.2058e-05	5.0992e-05	4.9934e-05	4.8915e-05	4.7646e-05	4.649e-05	4.5215e-05	4.3918e-05	4.2617e-05	4.1116e-05	3.9709e-05	3.8078e-05	3.6467e-05	3.4722e-05	3.3137e-05	3.1331e-05	2.9516e-05	2.7695e-05	2.5883e-05
0.43	7.2355e-05	7.1831e-05	7.1461e-05	7.1069e-05	7.0594e-05	7.0293e-05	6.9883e-05	6.9581e-05	6.9108e-05	6.8542e-05	6.816e-05	6.7808e-05	6.7179e-05	6.6524e-05	6.6026e-05	6.5467e-05	6.486e-05	6.4344e-05	6.3678e-05	6.3053e-05	6.2293e-05	6.1639e-05	6.0737e-05	6.01e-05	5.9343e-05	5.8183e-05	5.7285e-05	5.6373e-05	5.5408e-05	5.4324e-05	5.3258e-05	5.2143e-05	5.1164e-05	5.0032e-05	4.877e-05	4.7588e-05	4.6328e-05	4.4971e-05	4.3624e-05	4.2084e-05	4.0646e-05	3.8996e-05	3.7351e-05	3.5581e-05	3.3961e-05	3.2109e-05	3.0262e-05	2.8384e-05	2.6546e-05
0.44	7.3985e-05	7.3435e-05	7.3082e-05	7.2671e-05	7.2165e-05	7.1862e-05	7.1473e-05	7.1146e-05	7.0633e-05	7.0077e-05	6.9781e-05	6.9336e-05	6.8646e-05	6.8063e-05	6.7548e-05	6.694e-05	6.6335e-05	6.5793e-05	6.5106e-05	6.4404e-05	6.3743e-05	6.3043e-05	6.2092e-05	6.1419e-05	6.0679e-05	5.9545e-05	5.8571e-05	5.7625e-05	5.6676e-05	5.5559e-05	5.4536e-05	5.3343e-05	5.2304e-05	5.1189e-05	4.9926e-05	4.867e-05	4.7403e-05	4.5997e-05	4.4642e-05	4.305e-05	4.1599e-05	3.9919e-05	3.8258e-05	3.6414e-05	3.4725e-05	3.2885e-05	3.0984e-05	2.9122e-05	2.7195e-05
0.45	7.562e-05	7.5032e-05	7.4609e-05	7.4224e-05	7.3712e-05	7.3432e-05	7.3046e-05	7.2671e-05	7.219e-05	7.1611e-05	7.1305e-05	7.0732e-05	7.0119e-05	6.949e-05	6.8977e-05	6.8382e-05	6.7799e-05	6.7168e-05	6.6453e-05	6.5825e-05	6.5099e-05	6.4441e-05	6.345e-05	6.2744e-05	6.199e-05	6.0865e-05	5.9879e-05	5.8909e-05	5.7939e-05	5.6772e-05	5.5761e-05	5.4501e-05	5.3471e-05	5.2337e-05	5.1045e-05	4.9791e-05	4.842e-05	4.6955e-05	4.5635e-05	4.4043e-05	4.2503e-05	4.0803e-05	3.9135e-05	3.7275e-05	3.5546e-05	3.3693e-05	3.1706e-05	2.9839e-05	2.7899e-05
0.46	7.7176e-05	7.6652e-05	7.6153e-05	7.5759e-05	7.52e-05	7.4976e-05	7.4577e-05	7.4215e-05	7.371e-05	7.3098e-05	7.2802e-05	7.2228e-05	7.1702e-05	7.0986e-05	7.049e-05	6.9827e-05	6.9288e-05	6.8673e-05	6.7918e-05	6.7183e-05	6.6536e-05	6.5839e-05	6.4785e-05	6.4104e-05	6.3274e-05	6.2121e-05	6.1133e-05	6.0184e-05	5.9197e-05	5.8017e-05	5.6986e-05	5.5685e-05	5.4648e-05	5.3516e-05	5.2152e-05	5.0817e-05	4.949e-05	4.8027e-05	4.6662e-05	4.4998e-05	4.3467e-05	4.1702e-05	3.9966e-05	3.8115e-05	3.6346e-05	3.4457e-05	3.2455e-05	3.0486e-05	2.855e-05
0.47	7.8748e-05	7.8193e-05	7.7756e-05	7.7321e-05	7.6803e-05	7.6493e-05	7.6113e-05	7.5735e-05	7.5255e-05	7.4588e-05	7.4323e-05	7.3784e-05	7.3139e-05	7.2469e-05	7.1986e-05	7.1294e-05	7.0703e-05	7.0122e-05	6.9297e-05	6.8593e-05	6.792e-05	6.7226e-05	6.6208e-05	6.5447e-05	6.4635e-05	6.346e-05	6.2488e-05	6.1399e-05	6.0444e-05	5.9224e-05	5.816e-05	5.6869e-05	5.5753e-05	5.4653e-05	5.3252e-05	5.1909e-05	5.0498e-05	4.9053e-05	4.767e-05	4.5962e-05	4.4365e-05	4.2642e-05	4.0827e-05	3.8923e-05	3.7125e-05	3.5224e-05	3.3195e-05	3.1173e-05	2.9233e-05
0.48	8.0368e-05	7.9802e-05	7.9285e-05	7.8906e-05	7.8346e-05	7.8083e-05	7.7623e-05	7.7268e-05	7.6718e-05	7.614e-05	7.5794e-05	7.5251e-05	7.4609e-05	7.3963e-05	7.3408e-05	7.2763e-05	7.2156e-05	7.1536e-05	7.0694e-05	7.0008e-05	6.9303e-05	6.8538e-05	6.7536e-05	6.6787e-05	6.5898e-05	6.4832e-05	6.3727e-05	6.2637e-05	6.17e-05	6.0459e-05	5.9374e-05	5.8072e-05	5.6916e-05	5.5721e-05	5.4359e-05	5.2945e-05	5.1618e-05	5.0124e-05	4.862e-05	4.6924e-05	4.5365e-05	4.3517e-05	4.1672e-05	3.9763e-05	3.7966e-05	3.5983e-05	3.3929e-05	3.1911e-05	2.9925e-05
0.49	8.1977e-05	8.134e-05	8.0808e-05	8.0482e-05	7.9938e-05	7.9618e-05	7.9175e-05	7.8738e-05	7.827e-05	7.7613e-05	7.7269e-05	7.6737e-05	7.6121e-05	7.5357e-05	7.4888e-05	7.4171e-05	7.3509e-05	7.2931e-05	7.2145e-05	7.1369e-05	7.0697e-05	6.9927e-05	6.8898e-05	6.8044e-05	6.7192e-05	6.6121e-05	6.5005e-05	6.3928e-05	6.2921e-05	6.1654e-05	6.0519e-05	5.9239e-05	5.8042e-05	5.687e-05	5.5477e-05	5.4027e-05	5.2643e-05	5.1106e-05	4.9588e-05	4.7894e-05	4.6318e-05	4.4441e-05	4.2543e-05	4.0607e-05	3.8742e-05	3.671e-05	3.4642e-05	3.2605e-05	3.0573e-05
0.5	8.3488e-05	8.2959e-05	8.2439e-05	8.1985e-05	8.1387e-05	8.1139e-05	8.0688e-05	8.0244e-05	7.9777e-05	7.9105e-05	7.8745e-05	7.82e-05	7.7538e-05	7.6821e-05	7.6291e-05	7.5585e-05	7.4987e-05	7.4308e-05	7.3521e-05	7.2779e-05	7.1987e-05	7.1344e-05	7.0175e-05	6.9349e-05	6.8539e-05	6.7345e-05	6.6257e-05	6.5194e-05	6.4145e-05	6.28e-05	6.1684e-05	6.0419e-05	5.911e-05	5.7995e-05	5.651e-05	5.5068e-05	5.3705e-05	5.2111e-05	5.0594e-05	4.8835e-05	4.7204e-05	4.5333e-05	4.3378e-05	4.1453e-05	3.9569e-05	3.757e-05	3.5374e-05	3.3314e-05	3.1245e-05
0.51	8.5083e-05	8.4522e-05	8.3988e-05	8.3585e-05	8.2922e-05	8.2667e-05	8.2219e-05	8.175e-05	8.12e-05	8.0625e-05	8.0232e-05	7.966e-05	7.9033e-05	7.8241e-05	7.7637e-05	7.7068e-05	7.6349e-05	7.5768e-05	7.4912e-05	7.4134e-05	7.3425e-05	7.2641e-05	7.1558e-05	7.0699e-05	6.9864e-05	6.8673e-05	6.749e-05	6.6466e-05	6.539e-05	6.4047e-05	6.2965e-05	6.1557e-05	6.0325e-05	5.9105e-05	5.7638e-05	5.6139e-05	5.4745e-05	5.3185e-05	5.157e-05	4.9785e-05	4.8164e-05	4.6212e-05	4.4252e-05	4.2291e-05	4.0353e-05	3.8312e-05	3.6102e-05	3.3994e-05	3.1911e-05
0.52	8.6625e-05	8.6028e-05	8.5476e-05	8.5069e-05	8.4457e-05	8.416e-05	8.3741e-05	8.3261e-05	8.2644e-05	8.2045e-05	8.1711e-05	8.1117e-05	8.0497e-05	7.9692e-05	7.9084e-05	7.8448e-05	7.7724e-05	7.7178e-05	7.6311e-05	7.5512e-05	7.4785e-05	7.4009e-05	7.2898e-05	7.1993e-05	7.1159e-05	6.9914e-05	6.8703e-05	6.7657e-05	6.662e-05	6.5268e-05	6.413e-05	6.2736e-05	6.1397e-05	6.0224e-05	5.8719e-05	5.7228e-05	5.5839e-05	5.4256e-05	5.2564e-05	5.0727e-05	4.91e-05	4.714e-05	4.5133e-05	4.3072e-05	4.1112e-05	3.9065e-05	3.6826e-05	3.4681e-05	3.257e-05
0.53	8.8205e-05	8.7546e-05	8.696e-05	8.6634e-05	8.5982e-05	8.5675e-05	8.525e-05	8.4772e-05	8.4169e-05	8.3567e-05	8.3177e-05	8.2576e-05	8.1982e-05	8.1084e-05	8.0491e-05	7.9827e-05	7.9126e-05	7.8517e-05	7.7687e-05	7.6884e-05	7.6097e-05	7.5318e-05	7.4202e-05	7.3347e-05	7.2438e-05	7.1198e-05	6.9947e-05	6.886e-05	6.7822e-05	6.643e-05	6.537e-05	6.3842e-05	6.2518e-05	6.1314e-05	5.9826e-05	5.8259e-05	5.6788e-05	5.5217e-05	5.3547e-05	5.1697e-05	4.9978e-05	4.8068e-05	4.5984e-05	4.3891e-05	4.1889e-05	3.981e-05	3.7558e-05	3.5362e-05	3.3279e-05
0.54	8.968e-05	8.9104e-05	8.8528e-05	8.8109e-05	8.7543e-05	8.7193e-05	8.6706e-05	8.6218e-05	8.5715e-05	8.5013e-05	8.4694e-05	8.4032e-05	8.3301e-05	8.2552e-05	8.1924e-05	8.1199e-05	8.0571e-05	7.99e-05	7.9054e-05	7.8246e-05	7.7455e-05	7.6661e-05	7.5497e-05	7.4615e-05	7.369e-05	7.245e-05	7.1238e-05	7.0105e-05	6.9057e-05	6.7628e-05	6.6434e-05	6.4991e-05	6.3617e-05	6.243e-05	6.088e-05	5.9272e-05	5.7803e-05	5.6193e-05	5.4496e-05	5.2659e-05	5.0863e-05	4.8925e-05	4.6831e-05	4.4725e-05	4.2708e-05	4.0523e-05	3.8276e-05	3.6065e-05	3.3916e-05
0.55	9.126e-05	9.0613e-05	9.008e-05	8.965e-05	8.9013e-05	8.8657e-05	8.8227e-05	8.7703e-05	8.7177e-05	8.6495e-05	8.6094e-05	8.5481e-05	8.4766e-05	8.3984e-05	8.3337e-05	8.2573e-05	8.1999e-05	8.1248e-05	8.0414e-05	7.9517e-05	7.8729e-05	7.7993e-05	7.6801e-05	7.5973e-05	7.4999e-05	7.3624e-05	7.2469e-05	7.13e-05	7.0215e-05	6.8751e-05	6.7549e-05	6.6153e-05	6.4704e-05	6.3525e-05	6.1907e-05	6.034e-05	5.8804e-05	5.7153e-05	5.5463e-05	5.3592e-05	5.18e-05	4.9778e-05	4.7738e-05	4.5566e-05	4.3508e-05	4.1291e-05	3.9039e-05	3.6756e-05	3.458e-05
0.56	9.2733e-05	9.2151e-05	9.155e-05	9.1136e-05	9.0445e-05	9.0172e-05	8.9645e-05	8.916e-05	8.8621e-05	8.7923e-05	8.7489e-05	8.6897e-05	8.6139e-05	8.5396e-05	8.4702e-05	8.4053e-05	8.3357e-05	8.2602e-05	8.1762e-05	8.0894e-05	8.0109e-05	7.9246e-05	7.8094e-05	7.7215e-05	7.6264e-05	7.4874e-05	7.3737e-05	7.2505e-05	7.1339e-05	6.9918e-05	6.8702e-05	6.7316e-05	6.5877e-05	6.4572e-05	6.3e-05	6.1377e-05	5.9847e-05	5.81e-05	5.6431e-05	5.4527e-05	5.2673e-05	5.0693e-05	4.8569e-05	4.6365e-05	4.4319e-05	4.2089e-05	3.9769e-05	3.743e-05	3.523e-05
0.57	9.4229e-05	9.372e-05	9.3059e-05	9.2593e-05	9.194e-05	9.1618e-05	9.1094e-05	9.0603e-05	9.0108e-05	8.9359e-05	8.897e-05	8.8318e-05	8.7596e-05	8.6848e-05	8.6114e-05	8.5411e-05	8.4682e-05	8.3966e-05	8.313e-05	8.2218e-05	8.138e-05	8.055e-05	7.9388e-05	7.8518e-05	7.7495e-05	7.6229e-05	7.4927e-05	7.3777e-05	7.2538e-05	7.1092e-05	6.9911e-05	6.8452e-05	6.7005e-05	6.5668e-05	6.4069e-05	6.2477e-05	6.0842e-05	5.9099e-05	5.7388e-05	5.5436e-05	5.3561e-05	5.1556e-05	4.944e-05	4.718e-05	4.5101e-05	4.2854e-05	4.0486e-05	3.8156e-05	3.5881e-05
0.58	9.5735e-05	9.5237e-05	9.4607e-05	9.4129e-05	9.3421e-05	9.3041e-05	9.2604e-05	9.2129e-05	9.1485e-05	9.0777e-05	9.0414e-05	8.9713e-05	8.898e-05	8.8167e-05	8.7537e-05	8.682e-05	8.6078e-05	8.527e-05	8.4457e-05	8.3568e-05	8.2751e-05	8.1864e-05	8.0657e-05	7.9865e-05	7.8704e-05	7.7396e-05	7.6133e-05	7.4926e-05	7.3736e-05	7.2334e-05	7.1026e-05	6.9535e-05	6.8105e-05	6.6701e-05	6.5144e-05	6.3506e-05	6.189e-05	6.0119e-05	5.8337e-05	5.642e-05	5.4451e-05	5.2435e-05	5.0295e-05	4.8016e-05	4.5878e-05	4.3611e-05	4.1204e-05	3.887e-05	3.6565e-05
0.59	9.7243e-05	9.6703e-05	9.6094e-05	9.5573e-05	9.4815e-05	9.4521e-05	9.4009e-05	9.3411e-05	9.2942e-05	9.2206e-05	9.1832e-05	9.1059e-05	9.0382e-05	8.953e-05	8.8923e-05	8.8156e-05	8.7382e-05	8.6706e-05	8.5766e-05	8.489e-05	8.4016e-05	8.3147e-05	8.1958e-05	8.1075e-05	8.0047e-05	7.864e-05	7.7392e-05	7.6117e-05	7.4905e-05	7.348e-05	7.2162e-05	7.0683e-05	6.921e-05	6.7846e-05	6.6146e-05	6.4545e-05	6.2862e-05	6.1064e-05	5.9284e-05	5.7309e-05	5.5362e-05	5.33e-05	5.1106e-05	4.8863e-05	4.6642e-05	4.4346e-05	4.1921e-05	3.9578e-05	3.7239e-05
0.6	9.8643e-05	9.8156e-05	9.7528e-05	9.7087e-05	9.6381e-05	9.6033e-05	9.5351e-05	9.4872e-05	9.4341e-05	9.3614e-05	9.3245e-05	9.2534e-05	9.1781e-05	9.0956e-05	9.0275e-05	8.9512e-05	8.8775e-05	8.8033e-05	8.7113e-05	8.623e-05	8.5323e-05	8.4395e-05	8.3232e-05	8.2312e-05	8.1194e-05	7.9867e-05	7.8567e-05	7.7323e-05	7.6071e-05	7.4642e-05	7.3347e-05	7.1808e-05	7.0256e-05	6.8929e-05	6.7182e-05	6.5492e-05	6.3906e-05	6.2033e-05	6.0255e-05	5.8197e-05	5.6277e-05	5.4134e-05	5.1944e-05	4.9631e-05	4.7413e-05	4.5115e-05	4.2697e-05	4.0271e-05	3.7881e-05
0.61	0.000100183	9.9592e-05	9.898e-05	9.852e-05	9.7784e-05	9.7446e-05	9.6856e-05	9.6327e-05	9.5712e-05	9.5014e-05	9.4569e-05	9.3905e-05	9.3112e-05	9.2332e-05	9.1757e-05	9.0807e-05	9.0066e-05	8.9349e-05	8.8425e-05	8.7473e-05	8.6613e-05	8.5683e-05	8.4472e-05	8.3569e-05	8.2405e-05	8.1117e-05	7.9775e-05	7.8541e-05	7.7175e-05	7.5763e-05	7.4432e-05	7.2876e-05	7.1415e-05	6.9908e-05	6.826e-05	6.6558e-05	6.4817e-05	6.2979e-05	6.1208e-05	5.9122e-05	5.7142e-05	5.5009e-05	5.2804e-05	5.0417e-05	4.8203e-05	4.5853e-05	4.3394e-05	4.0966e-05	3.8552e-05
0.62	0.000101654	0.000101063	0.000100486	9.9915e-05	9.9264e-05	9.8922e-05	9.8283e-05	9.7785e-05	9.7234e-05	9.6475e-05	9.5982e-05	9.5252e-05	9.4506e-05	9.3729e-05	9.3036e-05	9.2178e-05	9.1406e-05	9.0639e-05	8.9653e-05	8.884e-05	8.7888e-05	8.7015e-05	8.5773e-05	8.4748e-05	8.3632e-05	8.2323e-05	8.0959e-05	7.9687e-05	7.8362e-05	7.6887e-05	7.5522e-05	7.3954e-05	7.2411e-05	7.0993e-05	6.9271e-05	6.7534e-05	6.5812e-05	6.3937e-05	6.2152e-05	6.006e-05	5.8005e-05	5.5896e-05	5.3641e-05	5.1207e-05	4.8955e-05	4.6563e-05	4.4131e-05	4.1676e-05	3.9202e-05
0.63	0.000103069	0.000102446	0.00010187	0.000101349	0.000100649	0.000100318	9.9677e-05	9.9191e-05	9.8586e-05	9.7803e-05	9.7336e-05	9.6629e-05	9.5924e-05	9.5048e-05	9.4348e-05	9.3518e-05	9.267e-05	9.1981e-05	9.1012e-05	9.0072e-05	8.9127e-05	8.8223e-05	8.7021e-05	8.5978e-05	8.4861e-05	8.3501e-05	8.2174e-05	8.0862e-05	7.956e-05	7.8078e-05	7.6601e-05	7.505e-05	7.3517e-05	7.2062e-05	7.0277e-05	6.8571e-05	6.6827e-05	6.4875e-05	6.3086e-05	6.0939e-05	5.8919e-05	5.6727e-05	5.4425e-05	5.1991e-05	4.9693e-05	4.7314e-05	4.4826e-05	4.2341e-05	3.9868e-05
0.64	0.00010459	0.000103902	0.000103282	0.000102803	0.000102122	0.00010169	0.000101148	0.000100586	0.000100006	9.9158e-05	9.8697e-05	9.7994e-05	9.7217e-05	9.6363e-05	9.5673e-05	9.4867e-05	9.4033e-05	9.3205e-05	9.2342e-05	9.1351e-05	9.0413e-05	8.951e-05	8.8228e-05	8.7194e-05	8.6144e-05	8.473e-05	8.3283e-05	8.1918e-05	8.0658e-05	7.913e-05	7.7737e-05	7.6108e-05	7.4567e-05	7.3055e-05	7.1289e-05	6.9556e-05	6.7805e-05	6.5827e-05	6.4001e-05	6.1829e-05	5.9799e-05	5.7594e-05	5.5256e-05	5.282e-05	5.0502e-05	4.8062e-05	4.5536e-05	4.304e-05	4.0509e-05
0.65	0.00010597	0.00010534	0.000104652	0.000104149	0.000103507	0.000103103	0.000102531	0.000101943	0.000101379	0.000100547	0.000100124	9.9376e-05	9.8592e-05	9.766e-05	9.7066e-05	9.6178e-05	9.5259e-05	9.4519e-05	9.3638e-05	9.2676e-05	9.1605e-05	9.075e-05	8.9491e-05	8.8404e-05	8.7295e-05	8.5838e-05	8.4495e-05	8.3166e-05	8.1843e-05	8.0282e-05	7.8872e-05	7.7221e-05	7.5673e-05	7.4104e-05	7.2355e-05	7.0575e-05	6.8766e-05	6.6746e-05	6.4884e-05	6.2746e-05	6.0679e-05	5.8447e-05	5.6052e-05	5.3627e-05	5.1305e-05	4.8798e-05	4.6263e-05	4.3727e-05	4.1188e-05
0.66	0.000107397	0.000106771	0.000106065	0.000105571	0.00010495	0.000104498	0.00010393	0.000103338	0.000102744	0.000101884	0.000101381	0.000100705	9.9895e-05	9.9017e-05	9.8369e-05	9.7402e-05	9.662e-05	9.58e-05	9.4935e-05	9.3929e-05	9.2917e-05	9.2022e-05	9.0738e-05	8.9652e-05	8.8569e-05	8.7093e-05	8.5639e-05	8.4299e-05	8.2928e-05	8.1342e-05	7.9983e-05	7.8317e-05	7.6713e-05	7.5224e-05	7.3436e-05	7.1581e-05	6.9733e-05	6.7714e-05	6.59e-05	6.3617e-05	6.1556e-05	5.9221e-05	5.6868e-05	5.4429e-05	5.2035e-05	4.9528e-05	4.6987e-05	4.4398e-05	4.1846e-05
0.67	0.000108773	0.00010826	0.000107557	0.000106987	0.000106218	0.000105883	0.000105318	0.000104724	0.00010408	0.000103303	0.000102743	0.000102066	0.000101319	0.000100356	9.9678e-05	9.8742e-05	9.7957e-05	9.7011e-05	9.6174e-05	9.5224e-05	9.4183e-05	9.3258e-05	9.1954e-05	9.0895e-05	8.9758e-05	8.8279e-05	8.6785e-05	8.5373e-05	8.4129e-05	8.2526e-05	8.1135e-05	7.9365e-05	7.7796e-05	7.6216e-05	7.4425e-05	7.256e-05	7.0682e-05	6.8662e-05	6.6793e-05	6.452e-05	6.241e-05	6.0038e-05	5.7695e-05	5.5231e-05	5.2808e-05	5.0264e-05	4.7717e-05	4.5088e-05	4.2486e-05
0.68	0.000110231	0.000109634	0.000108904	0.000108407	0.00010762	0.000107276	0.000106682	0.000106131	0.000105531	0.000104649	0.000104073	0.000103398	0.000102542	0.000101624	0.000100997	0.000100083	9.9153e-05	9.8291e-05	9.744e-05	9.6473e-05	9.5387e-05	9.4489e-05	9.3153e-05	9.2048e-05	9.0902e-05	8.9462e-05	8.7949e-05	8.6563e-05	8.5208e-05	8.3603e-05	8.2122e-05	8.0427e-05	7.8783e-05	7.7276e-05	7.543e-05	7.3519e-05	7.1634e-05	6.9611e-05	6.7695e-05	6.5413e-05	6.3313e-05	6.0906e-05	5.8552e-05	5.5996e-05	5.3576e-05	5.1017e-05	4.8424e-05	4.5764e-05	4.3148e-05
0.69	0.000111757	0.000110974	0.000110347	0.000109708	0.000108968	0.000108616	0.000108048	0.00010747	0.000106792	0.000105977	0.000105426	0.000104734	0.000103891	0.000102926	0.000102329	0.000101346	0.000100529	9.9555e-05	9.8651e-05	9.7733e-05	9.661e-05	9.5694e-05	9.4329e-05	9.3269e-05	9.2152e-05	9.0606e-05	8.9102e-05	8.7677e-05	8.6322e-05	8.4686e-05	8.3198e-05	8.1528e-05	7.9807e-05	7.8233e-05	7.6411e-05	7.4535e-05	7.2598e-05	7.0617e-05	6.8615e-05	6.6284e-05	6.4107e-05	6.1657e-05	5.9297e-05	5.6791e-05	5.4316e-05	5.1752e-05	4.9131e-05	4.6418e-05	4.3831e-05
0.7	0.000113042	0.000112416	0.00011171	0.000111065	0.000110324	0.000109959	0.000109403	0.000108821	0.000108171	0.000107249	0.000106737	0.000106009	0.000105139	0.000104291	0.000103562	0.000102544	0.000101783	0.000100833	9.9885e-05	9.8954e-05	9.7867e-05	9.687e-05	9.5588e-05	9.4442e-05	9.3266e-05	9.1755e-05	9.0248e-05	8.8845e-05	8.7325e-05	8.5819e-05	8.4334e-05	8.2567e-05	8.0844e-05	7.9238e-05	7.7395e-05	7.5461e-05	7.3522e-05	7.1569e-05	6.9488e-05	6.7145e-05	6.498e-05	6.2462e-05	6.0171e-05	5.7524e-05	5.5086e-05	5.2478e-05	4.9842e-05	4.7098e-05	4.4468e-05
0.71	0.000114425	0.000113841	0.000113106	0.000112507	0.000111716	0.000111288	0.000110734	0.000110217	0.000109481	0.000108584	0.000108048	0.000107327	0.000106471	0.000105558	0.000104848	0.00010393	0.000102974	0.000102088	0.000101172	0.000100126	9.9085e-05	9.8112e-05	9.67e-05	9.5645e-05	9.4452e-05	9.2854e-05	9.1452e-05	8.9936e-05	8.8441e-05	8.6919e-05	8.5344e-05	8.3647e-05	8.1894e-05	8.0224e-05	7.8407e-05	7.6454e-05	7.4455e-05	7.2475e-05	7.0447e-05	6.8014e-05	6.5898e-05	6.3336e-05	6.0941e-05	5.8326e-05	5.5841e-05	5.3224e-05	5.0521e-05	4.7777e-05	4.5137e-05
0.72	0.000115781	0.000115178	0.000114455	0.000113886	0.000113076	0.000112696	0.000112063	0.000111487	0.000110783	0.000109897	0.000109354	0.000108595	0.000107781	0.000106848	0.000106068	0.000105174	0.000104237	0.000103269	0.000102421	0.000101373	0.000100315	9.9248e-05	9.7852e-05	9.6851e-05	9.5556e-05	9.4071e-05	9.2494e-05	9.1112e-05	8.9567e-05	8.7969e-05	8.6405e-05	8.4662e-05	8.2946e-05	8.1206e-05	7.9334e-05	7.7406e-05	7.5425e-05	7.3387e-05	7.1312e-05	6.8902e-05	6.6664e-05	6.4164e-05	6.178e-05	5.9102e-05	5.6567e-05	5.3958e-05	5.1235e-05	4.8465e-05	4.5802e-05
0.73	0.000117139	0.000116517	0.000115805	0.000115253	0.000114372	0.000113949	0.000113347	0.000112788	0.000112105	0.000111239	0.00011066	0.000109793	0.000109019	0.000108075	0.00010734	0.000106487	0.000105545	0.000104502	0.000103609	0.00010254	0.00010148	0.000100483	9.9032e-05	9.8009e-05	9.6667e-05	9.5217e-05	9.3623e-05	9.2161e-05	9.0717e-05	8.9022e-05	8.7479e-05	8.5698e-05	8.3918e-05	8.2196e-05	8.0384e-05	7.8386e-05	7.6301e-05	7.4305e-05	7.2193e-05	6.9803e-05	6.754e-05	6.4995e-05	6.2538e-05	5.9909e-05	5.7326e-05	5.4684e-05	5.1926e-05	4.9142e-05	4.6439e-05
0.74	0.000118518	0.000117841	0.000117115	0.000116609	0.000115709	0.000115288	0.000114736	0.000114051	0.000113435	0.00011253	0.000111961	0.000111087	0.000110328	0.000109338	0.000108555	0.000107695	0.000106794	0.000105758	0.000104847	0.00010372	0.000102725	0.000101645	0.00010022	9.9108e-05	9.7861e-05	9.6302e-05	9.4709e-05	9.3338e-05	9.1782e-05	9.0128e-05	8.8531e-05	8.6757e-05	8.4952e-05	8.3166e-05	8.1305e-05	7.928e-05	7.726e-05	7.5246e-05	7.3033e-05	7.061e-05	6.8363e-05	6.584e-05	6.3384e-05	6.0665e-05	5.8069e-05	5.5375e-05	5.2633e-05	4.9799e-05	4.7048e-05
0.75	0.000119834	0.000119234	0.000118483	0.000117927	0.000117096	0.000116574	0.000116032	0.000115459	0.000114745	0.000113784	0.000113267	0.000112436	0.000111514	0.000110642	0.000109808	0.000108918	0.000108077	0.000106935	0.000106058	0.000104954	0.000103952	0.000102802	0.000101372	0.000100288	9.8991e-05	9.7458e-05	9.5843e-05	9.4377e-05	9.2846e-05	9.1183e-05	8.953e-05	8.7787e-05	8.5914e-05	8.4142e-05	8.2284e-05	8.018e-05	7.8137e-05	7.6087e-05	7.3944e-05	7.1505e-05	6.9166e-05	6.6628e-05	6.4157e-05	6.146e-05	5.8836e-05	5.6089e-05	5.3296e-05	5.0446e-05	4.7736e-05
0.76	0.000121199	0.000120523	0.000119784	0.000119195	0.000118395	0.000117932	0.000117218	0.000116671	0.000115984	0.000115033	0.000114535	0.000113696	0.000112817	0.000111845	0.000111091	0.00011013	0.000109266	0.000108154	0.000107243	0.000106131	0.000105042	0.000103948	0.000102547	0.000101432	0.000100157	9.8575e-05	9.6957e-05	9.5489e-05	9.3871e-05	9.2201e-05	9.0667e-05	8.8841e-05	8.7048e-05	8.519e-05	8.322e-05	8.11e-05	7.9067e-05	7.7028e-05	7.4817e-05	7.2331e-05	6.9994e-05	6.7465e-05	6.4972e-05	6.221e-05	5.9567e-05	5.6773e-05	5.3996e-05	5.1124e-05	4.8376e-05
0.77	0.000122512	0.000121886	0.000121076	0.000120576	0.000119695	0.00011924	0.000118624	0.000117935	0.000117324	0.000116273	0.000115734	0.000114944	0.000114041	0.000113116	0.0001123	0.000111363	0.000110438	0.000109387	0.000108461	0.000107279	0.000106253	0.000105081	0.00010373	0.000102541	0.000101283	9.9682e-05	9.8081e-05	9.663e-05	9.4898e-05	9.3164e-05	9.1666e-05	8.98e-05	8.801e-05	8.6229e-05	8.4231e-05	8.2033e-05	8.0037e-05	7.7882e-05	7.5689e-05	7.3196e-05	7.085e-05	6.8256e-05	6.5732e-05	6.2959e-05	6.0284e-05	5.7524e-05	5.4675e-05	5.1808e-05	4.9049e-05
0.78	0.000123846	0.000123206	0.000122323	0.000121745	0.000121009	0.000120512	0.000119836	0.000119218	0.000118551	0.000117543	0.000116982	0.000116168	0.000115314	0.000114299	0.000113554	0.00011257	0.000111569	0.000110588	0.000109623	0.000108529	0.00010738	0.000106296	0.000104873	0.000103693	0.000102393	0.000100795	9.9159e-05	9.773e-05	9.5955e-05	9.4262e-05	9.2718e-05	9.0764e-05	8.8985e-05	8.717e-05	8.516e-05	8.2979e-05	8.0962e-05	7.8727e-05	7.6565e-05	7.4025e-05	7.1652e-05	6.9088e-05	6.6515e-05	6.372e-05	6.1007e-05	5.8262e-05	5.5349e-05	5.2494e-05	4.9662e-05
0.79	0.000125164	0.000124505	0.000123709	0.000123099	0.000122321	0.000121798	0.000121142	0.000120466	0.000119791	0.000118862	0.000118267	0.000117389	0.000116603	0.000115467	0.000114673	0.000113753	0.000112739	0.000111732	0.000110814	0.000109621	0.000108524	0.00010743	0.000106012	0.000104821	0.000103514	0.000101846	0.000100164	9.8787e-05	9.7038e-05	9.5353e-05	9.3734e-05	9.1804e-05	8.9906e-05	8.8135e-05	8.6066e-05	8.3894e-05	8.187e-05	7.9654e-05	7.7382e-05	7.4855e-05	7.2456e-05	6.9859e-05	6.7304e-05	6.4512e-05	6.1732e-05	5.8994e-05	5.6079e-05	5.3162e-05	5.0308e-05
0.8	0.000126412	0.000125791	0.000125007	0.000124331	0.000123526	0.000123109	0.000122354	0.000121677	0.000120996	0.000120013	0.000119504	0.000118632	0.000117674	0.000116652	0.00011591	0.00011489	0.000113917	0.000112929	0.000111944	0.000110824	0.000109718	0.000108553	0.000107171	0.000105921	0.000104594	0.000102928	0.000101266	9.9872e-05	9.8111e-05	9.638e-05	9.469e-05	9.2814e-05	9.0896e-05	8.9071e-05	8.6977e-05	8.4844e-05	8.2755e-05	8.0552e-05	7.8233e-05	7.5676e-05	7.3301e-05	7.0646e-05	6.8083e-05	6.5266e-05	6.2481e-05	5.9662e-05	5.6775e-05	5.3838e-05	5.0972e-05
0.81	0.000127776	0.000127108	0.000126268	0.000125718	0.000124778	0.000124339	0.00012364	0.000122918	0.000122262	0.000121296	0.000120703	0.00011985	0.000118994	0.000117826	0.00011717	0.000116044	0.000115118	0.000114096	0.000113065	0.000111981	0.000110881	0.000109661	0.000108289	0.000107051	0.000105688	0.000104081	0.000102339	0.000100925	9.9131e-05	9.7419e-05	9.5685e-05	9.3736e-05	9.1874e-05	9.0052e-05	8.7903e-05	8.5755e-05	8.372e-05	8.1445e-05	7.916e-05	7.6522e-05	7.404e-05	7.1426e-05	6.8766e-05	6.5989e-05	6.3175e-05	6.0374e-05	5.7453e-05	5.4513e-05	5.1578e-05
0.82	0.000129025	0.000128363	0.000127525	0.000126942	0.000126087	0.000125524	0.000124945	0.000124163	0.000123491	0.00012253	0.000121959	0.000121087	0.000120178	0.00011901	0.000118255	0.000117224	0.000116301	0.000115296	0.000114224	0.000113097	0.000111988	0.000110798	0.000109415	0.000108147	0.000106759	0.000105109	0.000103467	0.000101881	0.000100179	9.8364e-05	9.666e-05	9.4781e-05	9.275e-05	9.1027e-05	8.8845e-05	8.6646e-05	8.4582e-05	8.2305e-05	8.0041e-05	7.7403e-05	7.4891e-05	7.2208e-05	6.9528e-05	6.6739e-05	6.3876e-05	6.1102e-05	5.8136e-05	5.5163e-05	5.2235e-05
0.83	0.000130283	0.00012964	0.000128759	0.000128195	0.000127374	0.000126742	0.000126083	0.000125411	0.000124681	0.000123761	0.000123197	0.000122262	0.000121346	0.000120248	0.000119454	0.000118441	0.00011744	0.000116386	0.000115302	0.000114221	0.000113115	0.000111891	0.000110471	0.000109237	0.000107847	0.000106164	0.000104451	0.000102993	0.00010123	9.9361e-05	9.7608e-05	9.5808e-05	9.3709e-05	9.1948e-05	8.9749e-05	8.7541e-05	8.5461e-05	8.3211e-05	8.0864e-05	7.8277e-05	7.5727e-05	7.3031e-05	7.0318e-05	6.7475e-05	6.4581e-05	6.1794e-05	5.8789e-05	5.5843e-05	5.2854e-05
0.84	0.000131529	0.000130904	0.000130001	0.000129388	0.000128561	0.000127949	0.000127321	0.000126621	0.000125939	0.000124965	0.000124397	0.000123448	0.000122481	0.000121437	0.000120596	0.000119582	0.000118556	0.000117523	0.000116439	0.000115291	0.000114229	0.000112998	0.000111576	0.000110307	0.000108811	0.000107246	0.000105513	0.000103978	0.000102262	0.000100429	9.862e-05	9.6771e-05	9.4641e-05	9.2849e-05	9.0691e-05	8.8456e-05	8.6365e-05	8.4028e-05	8.1713e-05	7.91e-05	7.6521e-05	7.3801e-05	7.116e-05	6.8186e-05	6.5346e-05	6.2468e-05	5.9498e-05	5.6473e-05	5.3519e-05
0.85	0.00013279	0.000132149	0.000131292	0.000130633	0.000129823	0.000129117	0.000128519	0.000127807	0.000127157	0.000126144	0.000125513	0.00012458	0.000123675	0.000122617	0.000121799	0.000120676	0.000119661	0.000118666	0.000117625	0.000116375	0.000115264	0.000114153	0.000112698	0.000111342	0.000109943	0.000108332	0.000106566	0.000105026	0.000103305	0.000101417	9.9667e-05	9.7769e-05	9.5598e-05	9.3826e-05	9.1605e-05	8.9351e-05	8.719e-05	8.4924e-05	8.2586e-05	7.9889e-05	7.7328e-05	7.4607e-05	7.1807e-05	6.8923e-05	6.6069e-05	6.3141e-05	6.0141e-05	5.7129e-05	5.4048e-05
0.86	0.000134006	0.000133302	0.000132545	0.000131848	0.000131042	0.000130429	0.000129712	0.000129016	0.000128341	0.000127286	0.000126804	0.000125815	0.000124887	0.000123777	0.000122902	0.000121875	0.000120812	0.000119815	0.000118722	0.00011753	0.000116356	0.000115184	0.000113811	0.00011241	0.000111007	0.000109391	0.00010758	0.000106016	0.000104293	0.00010243	0.000100613	9.8661e-05	9.6551e-05	9.4699e-05	9.2554e-05	9.0252e-05	8.8049e-05	8.5718e-05	8.3404e-05	8.0728e-05	7.807e-05	7.5394e-05	7.2584e-05	6.9712e-05	6.679e-05	6.3805e-05	6.0813e-05	5.7781e-05	5.4712e-05
0.87	0.000135263	0.000134547	0.000133817	0.000133085	0.000132228	0.000131592	0.000130883	0.000130275	0.000129463	0.000128505	0.000127892	0.000126958	0.000126002	0.000124918	0.000124077	0.000122998	0.000121943	0.000120955	0.000119872	0.000118646	0.000117508	0.000116209	0.000114858	0.000113507	0.000112071	0.000110441	0.000108662	0.000107073	0.000105268	0.000103429	0.000101639	9.9614e-05	9.7478e-05	9.5645e-05	9.345e-05	9.1149e-05	8.8898e-05	8.6545e-05	8.4216e-05	8.1523e-05	7.8867e-05	7.6123e-05	7.3323e-05	7.0475e-05	6.7503e-05	6.4511e-05	6.1514e-05	5.8422e-05	5.5367e-05
0.88	0.000136489	0.000135781	0.000135041	0.000134299	0.000133465	0.000132817	0.000132112	0.000131448	0.000130649	0.000129694	0.00012906	0.000128054	0.000127126	0.000126124	0.000125241	0.000124118	0.000123068	0.000122014	0.000120943	0.000119685	0.000118557	0.000117355	0.00011594	0.00011456	0.000113084	0.000111461	0.000109665	0.000108097	0.000106191	0.000104383	0.000102598	0.000100564	9.8444e-05	9.6584e-05	9.4275e-05	9.2056e-05	8.9772e-05	8.742e-05	8.5096e-05	8.2329e-05	7.9669e-05	7.6879e-05	7.4063e-05	7.1207e-05	6.8204e-05	6.5262e-05	6.2161e-05	5.9051e-05	5.5973e-05
0.89	0.000137689	0.000136978	0.00013623	0.000135515	0.000134657	0.000133994	0.000133228	0.000132689	0.000131893	0.000130858	0.000130217	0.000129201	0.000128214	0.000127239	0.000126377	0.000125259	0.000124171	0.00012312	0.000121988	0.000120762	0.000119659	0.000118413	0.00011699	0.000115605	0.000114072	0.000112485	0.00011065	0.000109124	0.00010722	0.000105429	0.000103557	0.000101476	9.9376e-05	9.7492e-05	9.5142e-05	9.2933e-05	9.0628e-05	8.8243e-05	8.5882e-05	8.3118e-05	8.0458e-05	7.763e-05	7.4792e-05	7.185e-05	6.8916e-05	6.5953e-05	6.2803e-05	5.97e-05	5.655e-05
0.9	0.000138875	0.000138235	0.000137423	0.000136731	0.000135753	0.000135218	0.000134448	0.000133867	0.000133076	0.00013197	0.000131362	0.000130357	0.000129407	0.000128342	0.000127445	0.000126352	0.000125375	0.000124206	0.000123032	0.000121813	0.000120738	0.000119489	0.000118038	0.000116645	0.000115188	0.000113487	0.000111714	0.00011018	0.000108226	0.000106391	0.000104466	0.000102315	0.00010032	9.8423e-05	9.6082e-05	9.3819e-05	9.1495e-05	8.9124e-05	8.6722e-05	8.3973e-05	8.1214e-05	7.84e-05	7.5566e-05	7.2601e-05	6.9645e-05	6.6639e-05	6.3481e-05	6.0333e-05	5.7183e-05
0.91	0.000140047	0.000139423	0.000138581	0.000137884	0.000136941	0.000136294	0.000135573	0.000134989	0.000134193	0.000133105	0.000132457	0.000131482	0.000130567	0.000129451	0.00012864	0.000127467	0.000126443	0.000125336	0.000124154	0.000122953	0.000121709	0.000120494	0.000119138	0.000117671	0.000116236	0.000114497	0.000112719	0.000111069	0.000109182	0.000107313	0.000105495	0.000103268	0.00010113	9.9341e-05	9.6968e-05	9.4635e-05	9.2318e-05	8.9898e-05	8.7498e-05	8.479e-05	8.2073e-05	7.9217e-05	7.6268e-05	7.3274e-05	7.04e-05	6.7342e-05	6.4151e-05	6.0963e-05	5.7809e-05
0.92	0.000141277	0.000140527	0.000139744	0.000139038	0.000138133	0.000137526	0.000136652	0.000136121	0.000135274	0.000134298	0.000133611	0.000132549	0.000131665	0.000130563	0.000129701	0.000128495	0.000127502	0.000126408	0.000125245	0.000124023	0.000122771	0.000121584	0.000120168	0.000118736	0.000117242	0.000115559	0.00011374	0.000112065	0.000110199	0.000108337	0.000106441	0.00010423	0.000101981	0.00010017	9.7873e-05	9.5466e-05	9.3205e-05	9.0734e-05	8.8309e-05	8.5546e-05	8.2775e-05	7.9942e-05	7.6948e-05	7.3967e-05	7.1062e-05	6.7904e-05	6.4776e-05	6.1599e-05	5.8415e-05
0.93	0.000142452	0.000141743	0.000140938	0.000140207	0.000139405	0.000138713	0.000137829	0.000137278	0.000136425	0.0001354	0.000134737	0.000133647	0.000132771	0.000131707	0.000130809	0.000129631	0.000128564	0.000127507	0.000126321	0.000125005	0.000123818	0.000122556	0.000121252	0.00011974	0.000118187	0.000116555	0.000114723	0.000113064	0.000111179	0.000109252	0.000107393	0.000105151	0.000103041	0.000101036	9.8717e-05	9.6338e-05	9.4008e-05	9.1605e-05	8.9108e-05	8.6315e-05	8.3568e-05	8.0733e-05	7.7687e-05	7.4699e-05	7.1712e-05	6.8581e-05	6.5454e-05	6.2225e-05	5.9e-05
0.94	0.000143673	0.000142894	0.000142106	0.000141333	0.000140498	0.000139732	0.000138934	0.000138397	0.00013759	0.000136526	0.000135831	0.000134834	0.000133909	0.000132737	0.000131889	0.000130725	0.000129613	0.000128585	0.00012737	0.000126082	0.000124883	0.00012359	0.000122238	0.000120752	0.000119251	0.000117568	0.000115708	0.000114066	0.00011213	0.000110189	0.000108313	0.000106065	0.000103919	0.000101927	9.9616e-05	9.7159e-05	9.4883e-05	9.2345e-05	8.9915e-05	8.7126e-05	8.4363e-05	8.1493e-05	7.8367e-05	7.5415e-05	7.2415e-05	6.9294e-05	6.6086e-05	6.284e-05	5.96e-05
0.95	0.000144862	0.000144023	0.000143237	0.000142479	0.000141581	0.000140935	0.000140069	0.000139524	0.000138653	0.000137645	0.00013685	0.000135983	0.000134982	0.000133778	0.00013294	0.0001318	0.000130601	0.000129656	0.000128438	0.000127139	0.000125868	0.000124657	0.00012322	0.00012178	0.000120193	0.0001186	0.000116688	0.000115001	0.000113009	0.000111123	0.000109177	0.000106976	0.000104897	0.000102773	0.000100444	9.8126e-05	9.5653e-05	9.3113e-05	9.067e-05	8.7937e-05	8.5108e-05	8.217e-05	7.9152e-05	7.6145e-05	7.3098e-05	6.9955e-05	6.6729e-05	6.3505e-05	6.0213e-05
0.96	0.000145971	0.000145159	0.000144365	0.000143604	0.000142713	0.000142006	0.000141203	0.000140603	0.000139783	0.000138684	0.000137891	0.000137044	0.000136042	0.000134869	0.000133997	0.000132885	0.000131689	0.00013068	0.000129502	0.000128124	0.000126989	0.000125703	0.000124221	0.000122727	0.000121189	0.00011956	0.00011767	0.000115937	0.000113986	0.00011204	0.000110097	0.000107903	0.00010573	0.000103651	0.000101298	9.8972e-05	9.6519e-05	9.3964e-05	9.1452e-05	8.8604e-05	8.5848e-05	8.2917e-05	7.9855e-05	7.6856e-05	7.3767e-05	7.062e-05	6.738e-05	6.4063e-05	6.0784e-05
0.97	0.00014715	0.000146285	0.000145493	0.000144766	0.000143785	0.000143156	0.000142336	0.000141734	0.000140917	0.000139769	0.000139031	0.000138146	0.000137037	0.000135914	0.000135077	0.000133956	0.000132748	0.000131744	0.000130485	0.000129172	0.000128033	0.00012678	0.000125179	0.000123732	0.000122157	0.000120508	0.000118663	0.000116858	0.000114915	0.000112936	0.000111052	0.000108786	0.000106631	0.000104517	0.000102148	9.9832e-05	9.736e-05	9.481e-05	9.2295e-05	8.9416e-05	8.6616e-05	8.3657e-05	8.0515e-05	7.7522e-05	7.4426e-05	7.1322e-05	6.801e-05	6.4676e-05	6.1392e-05
0.98	0.000148216	0.000147428	0.000146609	0.000145867	0.000145033	0.000144249	0.000143477	0.000142725	0.000141945	0.000140775	0.000140136	0.000139136	0.000138117	0.000137023	0.000136119	0.000134989	0.000133799	0.000132824	0.000131552	0.000130184	0.00012901	0.000127777	0.000126235	0.000124657	0.000123212	0.000121512	0.000119635	0.000117886	0.000115863	0.000113899	0.000111978	0.000109738	0.000107569	0.000105387	0.000102963	0.000100592	9.8127e-05	9.5627e-05	9.3056e-05	9.0163e-05	8.7356e-05	8.439e-05	8.1351e-05	7.8243e-05	7.515e-05	7.1988e-05	6.8643e-05	6.5342e-05	6.199e-05
0.99	0.00014945	0.000148535	0.000147726	0.000146963	0.000146086	0.000145377	0.000144561	0.000143811	0.000142966	0.000141924	0.000141227	0.000140255	0.000139236	0.000138035	0.000137182	0.000136079	0.000134862	0.000133752	0.000132592	0.000131254	0.000129981	0.000128681	0.000127235	0.000125682	0.000124236	0.000122533	0.000120594	0.000118769	0.000116768	0.000114762	0.00011285	0.000110596	0.000108436	0.000106285	0.000103807	0.000101444	9.8942e-05	9.6412e-05	9.383e-05	9.0926e-05	8.8117e-05	8.5078e-05	8.1985e-05	7.8974e-05	7.5901e-05	7.2631e-05	6.9283e-05	6.5953e-05	6.2576e-05
1	0.000150523	0.000149641	0.000148771	0.000148068	0.000147181	0.00014651	0.000145623	0.000144896	0.000144115	0.000142999	0.000142268	0.000141308	0.000140268	0.000139109	0.000138236	0.000137068	0.000135886	0.000134724	0.000133626	0.000132244	0.000131028	0.000129746	0.000128282	0.000126645	0.000125167	0.000123498	0.000121504	0.000119689	0.000117686	0.000115675	0.000113712	0.000111405	0.000109259	0.000107116	0.000104655	0.000102298	9.9766e-05	9.719e-05	9.4608e-05	9.1645e-05	8.8833e-05	8.5845e-05	8.2729e-05	7.9655e-05	7.6613e-05	7.3261e-05	6.9959e-05	6.6598e-05	6.3162e-05
1	0.000150465	0.000149595	0.00014872	0.000147984	0.000147147	0.000146478	0.00014571	0.000144913	0.000144105	0.000142966	0.000142281	0.000141232	0.000140256	0.000139129	0.00013822	0.000137051	0.000135829	0.000134654	0.000133553	0.000132248	0.000130996	0.000129754	0.000128279	0.000126663	0.00012516	0.000123413	0.00012147	0.000119661	0.000117678	0.000115649	0.000113677	0.000111397	0.000109291	0.00010712	0.00010472	0.000102293	9.9777e-05	9.7171e-05	9.4578e-05	9.1636e-05	8.883e-05	8.5816e-05	8.2783e-05	7.9615e-05	7.6581e-05	7.3232e-05	6.9932e-05	6.6572e-05	6.3186e-05
0.99	0.000149322	0.000148567	0.000147622	0.000146877	0.000146057	0.000145306	0.000144574	0.000143881	0.000143003	0.000141918	0.00014119	0.000140123	0.000139129	0.000138133	0.000137076	0.000136007	0.000134811	0.000133684	0.00013255	0.000131185	0.000130011	0.000128788	0.00012725	0.000125622	0.000124188	0.000122469	0.000120521	0.000118725	0.00011672	0.000114805	0.000112833	0.000110547	0.00010839	0.0001063	0.000103866	0.000101503	9.8932e-05	9.6347e-05	9.3845e-05	9.087e-05	8.8098e-05	8.5106e-05	8.2084e-05	7.887e-05	7.5883e-05	7.26e-05	6.9296e-05	6.5955e-05	6.2607e-05
0.98	0.000148226	0.000147415	0.000146504	0.000145782	0.00014496	0.000144169	0.000143478	0.000142725	0.000141868	0.00014084	0.000140085	0.000139043	0.000138085	0.000137018	0.000136122	0.000134953	0.000133739	0.000132668	0.000131486	0.000130148	0.000129004	0.000127705	0.000126199	0.000124654	0.000123214	0.000121465	0.000119578	0.000117782	0.00011585	0.000113815	0.000111892	0.000109663	0.000107432	0.000105456	0.000102989	0.00010072	9.8098e-05	9.5543e-05	9.3028e-05	9.0145e-05	8.7336e-05	8.4315e-05	8.1342e-05	7.8186e-05	7.5253e-05	7.1959e-05	6.8647e-05	6.537e-05	6.2032e-05
0.97	0.000147077	0.000146223	0.000145345	0.000144673	0.000143836	0.000143061	0.000142357	0.000141624	0.000140679	0.000139668	0.000139029	0.000137999	0.000137007	0.00013597	0.000135019	0.000133884	0.000132688	0.000131615	0.000130485	0.000129169	0.000128005	0.000126612	0.000125187	0.000123645	0.00012215	0.000120473	0.000118621	0.000116896	0.000114908	0.000112896	0.000111033	0.000108759	0.000106569	0.000104615	0.000102168	9.986e-05	9.7274e-05	9.4841e-05	9.2291e-05	8.9427e-05	8.6607e-05	8.364e-05	8.0656e-05	7.7454e-05	7.4515e-05	7.1283e-05	6.7966e-05	6.4746e-05	6.1399e-05
0.96	0.000145891	0.000145127	0.00014413	0.000143448	0.000142645	0.000141942	0.000141213	0.000140562	0.000139533	0.000138572	0.000137919	0.000136875	0.000135903	0.000134872	0.000133944	0.000132863	0.000131635	0.000130626	0.000129407	0.000128154	0.000126909	0.000125649	0.000124171	0.000122645	0.000121134	0.000119539	0.000117625	0.000115903	0.000114005	0.000111965	0.000110056	0.000107865	0.00010572	0.00010373	0.00010132	9.9052e-05	9.6424e-05	9.401e-05	9.1453e-05	8.8593e-05	8.5813e-05	8.2863e-05	7.991e-05	7.678e-05	7.3788e-05	7.0618e-05	6.7385e-05	6.4114e-05	6.0822e-05
0.95	0.000144741	0.000143958	0.000143027	0.000142439	0.000141541	0.00014085	0.000140075	0.00013942	0.000138416	0.000137482	0.000136798	0.000135826	0.000134851	0.000133743	0.000132797	0.000131753	0.000130615	0.00012956	0.000128369	0.000127132	0.000125947	0.000124666	0.000123062	0.000121678	0.00012018	0.000118533	0.000116635	0.000115015	0.000113042	0.000111076	0.000109143	0.000106978	0.000104849	0.000102841	0.000100399	9.8147e-05	9.5573e-05	9.3213e-05	9.0644e-05	8.7813e-05	8.509e-05	8.2128e-05	7.9206e-05	7.6095e-05	7.3094e-05	6.996e-05	6.6718e-05	6.3462e-05	6.023e-05
0.94	0.000143538	0.000142852	0.000141834	0.000141293	0.000140343	0.000139698	0.000139023	0.00013825	0.00013732	0.000136379	0.000135695	0.000134655	0.000133773	0.000132707	0.000131652	0.000130641	0.000129511	0.000128471	0.000127334	0.000126	0.000124901	0.00012361	0.000122046	0.000120688	0.000119166	0.000117513	0.000115645	0.000113971	0.000112099	0.00011014	0.000108261	0.000105993	0.000103908	0.000101924	9.9555e-05	9.7304e-05	9.4802e-05	9.2379e-05	8.9878e-05	8.7091e-05	8.4274e-05	8.14e-05	7.8445e-05	7.5337e-05	7.2374e-05	6.9301e-05	6.6087e-05	6.2847e-05	5.9627e-05
0.93	0.000142385	0.000141654	0.000140759	0.000140132	0.000139171	0.000138537	0.000137864	0.000137144	0.000136111	0.000135214	0.000134599	0.000133595	0.000132683	0.000131618	0.000130607	0.000129536	0.000128388	0.000127441	0.00012628	0.000124904	0.00012387	0.000122588	0.000121073	0.000119617	0.000118163	0.000116557	0.000114697	0.000112948	0.000111085	0.00010915	0.000107335	0.000105094	0.000103058	0.000100968	9.8718e-05	9.6424e-05	9.3978e-05	9.1559e-05	8.9069e-05	8.6287e-05	8.3528e-05	8.0644e-05	7.7714e-05	7.4638e-05	7.1739e-05	6.8571e-05	6.5425e-05	6.2207e-05	5.8966e-05
0.92	0.000141201	0.000140424	0.000139593	0.000138887	0.00013807	0.000137418	0.000136701	0.000136003	0.000135098	0.000134172	0.000133489	0.000132503	0.000131565	0.000130508	0.000129489	0.000128461	0.000127375	0.000126292	0.000125202	0.000123891	0.000122755	0.00012144	0.000119955	0.000118657	0.000117119	0.000115517	0.000113687	0.000111988	0.000110214	0.000108153	0.000106369	0.000104168	0.000102138	0.000100071	9.7829e-05	9.551e-05	9.3107e-05	9.0706e-05	8.8243e-05	8.5458e-05	8.2713e-05	7.9913e-05	7.7001e-05	7.3921e-05	7.1026e-05	6.7892e-05	6.4754e-05	6.1605e-05	5.8397e-05
0.91	0.000140003	0.000139284	0.000138438	0.000137664	0.000136883	0.000136243	0.000135505	0.000134771	0.00013396	0.000133005	0.000132393	0.000131367	0.00013045	0.000129397	0.000128447	0.000127343	0.000126261	0.000125189	0.000124165	0.000122804	0.000121695	0.000120321	0.000118973	0.000117604	0.000116134	0.000114536	0.000112658	0.000110993	0.000109225	0.000107205	0.00010544	0.000103256	0.000101256	9.918e-05	9.6921e-05	9.4679e-05	9.2273e-05	8.9844e-05	8.745e-05	8.4737e-05	8.1963e-05	7.9176e-05	7.6243e-05	7.3184e-05	7.034e-05	6.7213e-05	6.4089e-05	6.0976e-05	5.7808e-05
0.9	0.000138783	0.000138085	0.000137261	0.000136551	0.000135683	0.000135066	0.000134302	0.000133582	0.000132764	0.000131946	0.000131235	0.000130201	0.000129244	0.000128234	0.000127277	0.000126251	0.000125181	0.000124097	0.000123061	0.000121761	0.000120613	0.000119291	0.000117897	0.000116507	0.000115131	0.000113499	0.000111617	0.000110017	0.000108248	0.000106198	0.000104465	0.000102331	0.000100347	9.8276e-05	9.6043e-05	9.3806e-05	9.1431e-05	8.9024e-05	8.6682e-05	8.3945e-05	8.117e-05	7.8422e-05	7.5518e-05	7.2455e-05	6.9637e-05	6.6559e-05	6.3474e-05	6.0357e-05	5.716e-05
0.89	0.000137558	0.000136831	0.000136028	0.000135302	0.000134538	0.000133877	0.000133169	0.000132522	0.00013163	0.000130725	0.00013007	0.00012907	0.000128193	0.000127103	0.000126134	0.000125146	0.000124096	0.000122989	0.00012194	0.000120644	0.000119566	0.000118291	0.000116844	0.000115507	0.000114045	0.000112485	0.000110636	0.000109015	0.000107306	0.000105282	0.000103536	0.000101374	9.9423e-05	9.7394e-05	9.5124e-05	9.2933e-05	9.0562e-05	8.8207e-05	8.5833e-05	8.3086e-05	8.0366e-05	7.7644e-05	7.4801e-05	7.1747e-05	6.8948e-05	6.5892e-05	6.2827e-05	5.9719e-05	5.6531e-05
0.88	0.000136251	0.000135679	0.000134785	0.000134137	0.000133375	0.000132655	0.00013193	0.000131265	0.000130402	0.000129603	0.000128871	0.000127895	0.00012706	0.000125923	0.000125032	0.000124064	0.000122918	0.000121945	0.00012081	0.000119531	0.000118418	0.000117247	0.000115771	0.000114516	0.000113116	0.000111399	0.000109603	0.000107982	0.000106268	0.000104251	0.000102617	0.000100406	9.8418e-05	9.6468e-05	9.4261e-05	9.2022e-05	8.9757e-05	8.7391e-05	8.5014e-05	8.2288e-05	7.9555e-05	7.6889e-05	7.3988e-05	7.1033e-05	6.8233e-05	6.52e-05	6.2154e-05	5.9051e-05	5.589e-05
0.87	0.0001351	0.000134384	0.000133559	0.000132902	0.000132155	0.000131515	0.000130791	0.000130027	0.000129229	0.000128396	0.000127707	0.000126771	0.000125878	0.000124817	0.00012386	0.000122921	0.000121765	0.000120777	0.000119672	0.000118459	0.0001174	0.000116133	0.000114744	0.000113452	0.000112019	0.000110329	0.000108606	0.000106992	0.00010522	0.000103286	0.000101595	9.9455e-05	9.7426e-05	9.5518e-05	9.3397e-05	9.1264e-05	8.894e-05	8.6498e-05	8.4241e-05	8.1454e-05	7.8819e-05	7.6092e-05	7.3268e-05	7.0366e-05	6.7515e-05	6.4495e-05	6.1477e-05	5.842e-05	5.5287e-05
0.86	0.000133877	0.000133102	0.000132446	0.000131612	0.00013085	0.000130288	0.000129524	0.000128871	0.000128039	0.000127199	0.000126527	0.000125604	0.000124742	0.00012368	0.000122806	0.000121787	0.000120673	0.000119692	0.000118648	0.000117378	0.000116286	0.000115012	0.000113701	0.000112361	0.000110928	0.000109294	0.000107522	0.000105963	0.000104247	0.000102319	0.000100582	9.8484e-05	9.65e-05	9.4591e-05	9.253e-05	9.0353e-05	8.8025e-05	8.5669e-05	8.3319e-05	8.0603e-05	7.7986e-05	7.5322e-05	7.2551e-05	6.9608e-05	6.6788e-05	6.3832e-05	6.0814e-05	5.7755e-05	5.4653e-05
0.85	0.000132566	0.000131967	0.000131157	0.000130383	0.000129677	0.000129045	0.000128348	0.000127682	0.000126788	0.00012599	0.000125423	0.000124443	0.000123523	0.000122572	0.000121589	0.000120656	0.000119558	0.000118461	0.000117523	0.000116283	0.000115161	0.000113934	0.000112615	0.000111294	0.000109874	0.000108275	0.000106508	0.000104977	0.000103224	0.000101307	9.9642e-05	9.7504e-05	9.5572e-05	9.3653e-05	9.1562e-05	8.945e-05	8.7169e-05	8.4816e-05	8.2473e-05	7.9786e-05	7.7229e-05	7.4554e-05	7.1796e-05	6.8881e-05	6.6083e-05	6.3128e-05	6.0097e-05	5.7167e-05	5.3994e-05
0.84	0.000131349	0.000130647	0.000129807	0.000129246	0.000128451	0.00012783	0.000127138	0.000126474	0.000125643	0.000124845	0.000124242	0.000123277	0.000122336	0.000121365	0.000120397	0.000119473	0.000118419	0.000117427	0.000116345	0.000115178	0.000114057	0.000112832	0.000111467	0.000110201	0.000108785	0.00010719	0.000105463	0.000103887	0.000102214	0.000100286	9.8634e-05	9.6526e-05	9.4579e-05	9.277e-05	9.068e-05	8.8524e-05	8.622e-05	8.3926e-05	8.1666e-05	7.8973e-05	7.6401e-05	7.3713e-05	7.1032e-05	6.8182e-05	6.5366e-05	6.2437e-05	5.9395e-05	5.6493e-05	5.3373e-05
0.83	0.000130027	0.000129435	0.000128648	0.000127983	0.000127167	0.00012663	0.00012597	0.000125169	0.000124423	0.000123658	0.00012302	0.000122045	0.000121201	0.000120188	0.000119265	0.000118367	0.000117188	0.00011621	0.000115265	0.000114076	0.000112947	0.000111758	0.000110381	0.000109141	0.000107751	0.000106172	0.00010438	0.000102869	0.000101191	9.9326e-05	9.7631e-05	9.5572e-05	9.3666e-05	9.1718e-05	8.9747e-05	8.7656e-05	8.5305e-05	8.3088e-05	8.0879e-05	7.8103e-05	7.5636e-05	7.2927e-05	7.0221e-05	6.7409e-05	6.4597e-05	6.1722e-05	5.8715e-05	5.5821e-05	5.2743e-05
0.82	0.000128819	0.000128181	0.000127404	0.000126747	0.000125942	0.000125395	0.000124716	0.000124039	0.000123144	0.000122478	0.000121811	0.000120872	0.000120052	0.000118941	0.000118096	0.000117147	0.000116091	0.000115128	0.000114107	0.00011295	0.000111818	0.000110562	0.000109296	0.000108003	0.000106642	0.000105053	0.000103336	0.000101797	0.000100186	9.8284e-05	9.6639e-05	9.4595e-05	9.2698e-05	9.0824e-05	8.884e-05	8.6733e-05	8.4432e-05	8.2218e-05	7.9981e-05	7.7333e-05	7.4828e-05	7.2165e-05	6.9448e-05	6.6686e-05	6.3912e-05	6.1082e-05	5.8021e-05	5.518e-05	5.2103e-05
0.81	0.000127524	0.000126893	0.000126105	0.000125478	0.000124573	0.000124165	0.000123478	0.000122806	0.000121991	0.000121203	0.000120604	0.000119599	0.000118804	0.000117726	0.000116921	0.000115969	0.000114948	0.000113956	0.000112938	0.000111754	0.000110645	0.000109502	0.000108157	0.000106899	0.000105518	0.000103991	0.000102276	0.000100819	9.9058e-05	9.7319e-05	9.5644e-05	9.3692e-05	9.1702e-05	8.9835e-05	8.7884e-05	8.5791e-05	8.3529e-05	8.1339e-05	7.9156e-05	7.647e-05	7.4051e-05	7.1349e-05	6.8635e-05	6.5919e-05	6.3194e-05	6.0366e-05	5.7359e-05	5.4504e-05	5.1482e-05
0.8	0.000126174	0.000125535	0.000124761	0.000124233	0.000123304	0.000122849	0.000122218	0.000121513	0.000120756	0.000119982	0.000119358	0.000118438	0.000117562	0.000116602	0.000115743	0.000114809	0.000113741	0.000112765	0.000111821	0.000110675	0.00010949	0.000108308	0.000107037	0.000105801	0.00010443	0.000102931	0.000101215	9.9723e-05	9.8088e-05	9.6288e-05	9.4628e-05	9.2723e-05	9.0752e-05	8.8897e-05	8.698e-05	8.4818e-05	8.2606e-05	8.0459e-05	7.8264e-05	7.568e-05	7.3216e-05	7.0627e-05	6.7907e-05	6.5143e-05	6.2483e-05	5.9681e-05	5.6714e-05	5.3859e-05	5.0823e-05
0.79	0.000124902	0.000124259	0.000123466	0.000122957	0.000122087	0.000121575	0.00012094	0.000120234	0.000119547	0.000118678	0.00011813	0.000117202	0.000116372	0.00011539	0.000114531	0.000113616	0.000112582	0.000111551	0.000110652	0.000109519	0.000108392	0.000107209	0.000105919	0.000104721	0.000103318	0.000101885	0.000100173	9.8662e-05	9.7049e-05	9.5262e-05	9.3589e-05	9.1717e-05	8.9789e-05	8.7931e-05	8.6015e-05	8.389e-05	8.1701e-05	7.959e-05	7.7438e-05	7.4804e-05	7.2361e-05	6.9793e-05	6.7129e-05	6.4382e-05	6.1693e-05	5.8943e-05	5.5994e-05	5.3184e-05	5.0195e-05
0.78	0.000123583	0.000122939	0.000122211	0.00012166	0.000120761	0.000120319	0.000119686	0.000118996	0.000118198	0.000117432	0.000116899	0.000115959	0.000115144	0.000114252	0.000113219	0.000112467	0.000111416	0.000110422	0.000109486	0.000108313	0.000107218	0.000106034	0.000104829	0.000103545	0.000102217	0.000100784	9.9063e-05	9.7605e-05	9.5978e-05	9.4227e-05	9.259e-05	9.0735e-05	8.8754e-05	8.704e-05	8.5091e-05	8.2964e-05	8.0803e-05	7.8721e-05	7.6621e-05	7.4005e-05	7.1553e-05	6.9029e-05	6.6367e-05	6.3621e-05	6.0989e-05	5.825e-05	5.532e-05	5.2455e-05	4.9525e-05
0.77	0.000122239	0.000121625	0.000120925	0.000120374	0.000119475	0.000119013	0.00011838	0.000117749	0.000116992	0.000116184	0.000115604	0.000114761	0.000113917	0.000112904	0.000112066	0.000111239	0.000110091	0.000109228	0.000108258	0.000107072	0.000106073	0.000104926	0.000103664	0.000102461	0.000101099	9.967e-05	9.7932e-05	9.6506e-05	9.4925e-05	9.3242e-05	9.157e-05	8.9724e-05	8.7868e-05	8.6058e-05	8.4146e-05	8.2021e-05	7.9953e-05	7.7859e-05	7.5673e-05	7.3143e-05	7.0731e-05	6.8195e-05	6.557e-05	6.288e-05	6.0252e-05	5.7547e-05	5.4629e-05	5.1778e-05	4.8908e-05
0.76	0.000121001	0.000120269	0.000119541	0.00011905	0.000118131	0.000117712	0.000116996	0.000116499	0.000115719	0.000114969	0.000114373	0.000113498	0.000112627	0.000111669	0.00011082	0.000110063	0.000108934	0.000108078	0.000107069	0.000105931	0.000104882	0.000103758	0.000102496	0.000101265	9.9963e-05	9.8517e-05	9.6811e-05	9.5423e-05	9.3836e-05	9.2209e-05	9.0559e-05	8.8706e-05	8.6824e-05	8.5084e-05	8.3172e-05	8.1098e-05	7.895e-05	7.692e-05	7.4801e-05	7.2273e-05	6.9858e-05	6.7397e-05	6.4778e-05	6.214e-05	5.9473e-05	5.6794e-05	5.3939e-05	5.1114e-05	4.8257e-05
0.75	0.000119609	0.000118843	0.000118146	0.000117727	0.000116914	0.000116405	0.000115745	0.000115211	0.000114447	0.000113617	0.000113078	0.000112258	0.00011137	0.000110502	0.000109614	0.000108757	0.00010772	0.000106883	0.000105845	0.000104697	0.000103693	0.000102627	0.000101277	0.000100146	9.8781e-05	9.7412e-05	9.5688e-05	9.4393e-05	9.2766e-05	9.1179e-05	8.9544e-05	8.7639e-05	8.5841e-05	8.4073e-05	8.2178e-05	8.0193e-05	7.806e-05	7.6019e-05	7.3906e-05	7.1474e-05	6.903e-05	6.6576e-05	6.3976e-05	6.1267e-05	5.8739e-05	5.6095e-05	5.3216e-05	5.0441e-05	4.7605e-05
0.74	0.000118241	0.000117609	0.000116853	0.000116341	0.000115626	0.000115074	0.000114488	0.000113924	0.000113098	0.000112426	0.000111779	0.000110985	0.000110162	0.000109207	0.000108424	0.000107516	0.000106583	0.000105509	0.000104724	0.000103502	0.000102524	0.00010143	0.000100172	9.8991e-05	9.7696e-05	9.6306e-05	9.4643e-05	9.3271e-05	9.1702e-05	9.0148e-05	8.8468e-05	8.6628e-05	8.481e-05	8.3068e-05	8.1223e-05	7.9203e-05	7.7183e-05	7.509e-05	7.3044e-05	7.0639e-05	6.8198e-05	6.5841e-05	6.3162e-05	6.0495e-05	5.7983e-05	5.5425e-05	5.2548e-05	4.9778e-05	4.6976e-05
0.73	0.000116866	0.000116265	0.000115479	0.000114917	0.000114277	0.000113783	0.000113108	0.000112654	0.000111834	0.000111007	0.000110491	0.000109696	0.000108929	0.00010795	0.000107123	0.000106238	0.000105376	0.000104381	0.000103469	0.000102273	0.000101329	0.000100247	9.9041e-05	9.7823e-05	9.6548e-05	9.5202e-05	9.3535e-05	9.2219e-05	9.0615e-05	8.909e-05	8.7418e-05	8.5685e-05	8.3826e-05	8.217e-05	8.0241e-05	7.8305e-05	7.621e-05	7.4162e-05	7.2186e-05	6.9785e-05	6.7403e-05	6.5006e-05	6.2361e-05	5.9751e-05	5.7236e-05	5.4683e-05	5.1821e-05	4.9111e-05	4.635e-05
0.72	0.0001155	0.000114863	0.000114181	0.000113658	0.000112914	0.000112442	0.000111768	0.000111278	0.00011056	0.0001098	0.000109169	0.000108454	0.000107614	0.000106612	0.000105809	0.000105075	0.000104147	0.00010311	0.000102182	0.000101104	0.00010013	9.9115e-05	9.7788e-05	9.6712e-05	9.5418e-05	9.4107e-05	9.2416e-05	9.1112e-05	8.9484e-05	8.8032e-05	8.6355e-05	8.4541e-05	8.2801e-05	8.1153e-05	7.926e-05	7.7332e-05	7.532e-05	7.3239e-05	7.1309e-05	6.8874e-05	6.6557e-05	6.4084e-05	6.161e-05	5.8964e-05	5.6501e-05	5.3918e-05	5.1153e-05	4.8443e-05	4.5642e-05
0.71	0.000114192	0.000113484	0.000112795	0.000112318	0.000111653	0.000111088	0.00011044	0.000109905	0.000109272	0.000108444	0.000107864	0.000107109	0.000106376	0.000105371	0.000104489	0.000103819	0.00010287	0.000101892	0.000101033	9.9838e-05	9.8936e-05	9.7872e-05	9.6652e-05	9.5533e-05	9.4236e-05	9.2903e-05	9.1272e-05	8.9988e-05	8.8425e-05	8.6955e-05	8.5349e-05	8.3506e-05	8.1817e-05	8.0166e-05	7.8307e-05	7.6354e-05	7.4323e-05	7.2338e-05	7.0384e-05	6.8016e-05	6.5722e-05	6.3243e-05	6.0763e-05	5.8194e-05	5.5776e-05	5.3207e-05	5.0456e-05	4.7771e-05	4.5013e-05
0.7	0.000112787	0.000112067	0.000111369	0.000110942	0.000110225	0.000109701	0.000109086	0.000108621	0.000107904	0.000107091	0.000106631	0.000105732	0.000105032	0.000104164	0.000103177	0.00010256	0.000101575	0.000100673	9.973e-05	9.8538e-05	9.7724e-05	9.6733e-05	9.5476e-05	9.4274e-05	9.3128e-05	9.1752e-05	9.0097e-05	8.8886e-05	8.7378e-05	8.5847e-05	8.4303e-05	8.2487e-05	8.0763e-05	7.9171e-05	7.7286e-05	7.5375e-05	7.3455e-05	7.1445e-05	6.9483e-05	6.7179e-05	6.4823e-05	6.2518e-05	5.9957e-05	5.7398e-05	5.5044e-05	5.2487e-05	4.976e-05	4.7084e-05	4.4375e-05
0.69	0.000111385	0.000110673	0.000110061	0.000109555	0.000108844	0.00010832	0.000107718	0.000107225	0.000106509	0.000105687	0.000105327	0.00010442	0.000103769	0.000102796	0.000101986	0.000101201	0.00010022	9.9325e-05	9.8404e-05	9.7338e-05	9.6498e-05	9.5549e-05	9.4243e-05	9.3159e-05	9.1933e-05	9.0618e-05	8.8993e-05	8.7775e-05	8.6254e-05	8.4731e-05	8.3232e-05	8.143e-05	7.9718e-05	7.8125e-05	7.6322e-05	7.4415e-05	7.2454e-05	7.046e-05	6.855e-05	6.6355e-05	6.4003e-05	6.1683e-05	5.9208e-05	5.6612e-05	5.4241e-05	5.1778e-05	4.9075e-05	4.639e-05	4.3735e-05
0.68	0.000109982	0.000109317	0.000108616	0.000108164	0.000107525	0.000106979	0.000106372	0.000105865	0.000105127	0.000104381	0.000103997	0.000103084	0.000102464	0.000101547	0.000100649	0.000100015	9.9019e-05	9.8062e-05	9.7291e-05	9.612e-05	9.5237e-05	9.4309e-05	9.3031e-05	9.1992e-05	9.076e-05	8.9475e-05	8.7915e-05	8.6553e-05	8.5119e-05	8.3603e-05	8.2109e-05	8.0392e-05	7.8688e-05	7.7117e-05	7.5344e-05	7.3418e-05	7.1491e-05	6.9539e-05	6.7687e-05	6.5463e-05	6.3148e-05	6.0826e-05	5.8433e-05	5.5825e-05	5.3522e-05	5.1009e-05	4.8339e-05	4.5724e-05	4.3072e-05
0.67	0.000108526	0.000107906	0.000107141	0.000106809	0.000106136	0.000105648	0.000105006	0.000104503	0.000103855	0.000103044	0.000102565	0.000101866	0.000101167	0.000100221	9.9349e-05	9.8643e-05	9.7715e-05	9.6816e-05	9.605e-05	9.487e-05	9.406e-05	9.3074e-05	9.1807e-05	9.0764e-05	8.9607e-05	8.8347e-05	8.6762e-05	8.5461e-05	8.4019e-05	8.255e-05	8.1018e-05	7.9295e-05	7.7616e-05	7.6113e-05	7.4381e-05	7.2422e-05	7.0595e-05	6.8597e-05	6.6742e-05	6.4584e-05	6.2316e-05	6e-05	5.7604e-05	5.5063e-05	5.2742e-05	5.0309e-05	4.7605e-05	4.4992e-05	4.2419e-05
0.66	0.000107085	0.000106414	0.00010586	0.00010535	0.000104729	0.00010422	0.000103704	0.000103145	0.00010248	0.000101714	0.00010124	0.000100513	9.9818e-05	9.8908e-05	9.8031e-05	9.7334e-05	9.6446e-05	9.5595e-05	9.4702e-05	9.3643e-05	9.2795e-05	9.1868e-05	9.056e-05	8.9555e-05	8.843e-05	8.7143e-05	8.5583e-05	8.4327e-05	8.2881e-05	8.1452e-05	7.9967e-05	7.8209e-05	7.65e-05	7.5071e-05	7.3306e-05	7.1476e-05	6.9635e-05	6.7669e-05	6.5836e-05	6.3679e-05	6.1427e-05	5.9139e-05	5.6814e-05	5.4275e-05	5.192e-05	4.9524e-05	4.6878e-05	4.432e-05	4.1795e-05
0.65	0.000105634	0.000104997	0.000104455	0.000103946	0.000103306	0.000102842	0.00010229	0.000101743	0.00010112	0.000100409	9.9897e-05	9.9108e-05	9.8471e-05	9.7583e-05	9.6764e-05	9.6087e-05	9.5188e-05	9.4286e-05	9.3441e-05	9.2382e-05	9.1489e-05	9.0624e-05	8.9362e-05	8.8336e-05	8.7214e-05	8.5946e-05	8.4445e-05	8.3214e-05	8.1746e-05	8.0341e-05	7.8858e-05	7.7134e-05	7.5484e-05	7.3993e-05	7.2376e-05	7.0491e-05	6.8651e-05	6.6712e-05	6.493e-05	6.2747e-05	6.0521e-05	5.8339e-05	5.5961e-05	5.3478e-05	5.1128e-05	4.8768e-05	4.6166e-05	4.3603e-05	4.1126e-05
0.64	0.000104171	0.000103561	0.000103002	0.000102567	0.000101931	0.000101455	0.000100856	0.000100421	9.9686e-05	9.8981e-05	9.8531e-05	9.7837e-05	9.7196e-05	9.6227e-05	9.5476e-05	9.4746e-05	9.3798e-05	9.3043e-05	9.2164e-05	9.1095e-05	9.0296e-05	8.9358e-05	8.8113e-05	8.7112e-05	8.5984e-05	8.4758e-05	8.3199e-05	8.2066e-05	8.06e-05	7.9221e-05	7.7728e-05	7.6036e-05	7.4427e-05	7.298e-05	7.1361e-05	6.9491e-05	6.7663e-05	6.5796e-05	6.3956e-05	6.1812e-05	5.9612e-05	5.7478e-05	5.5115e-05	5.2677e-05	5.0406e-05	4.8033e-05	4.5471e-05	4.2937e-05	4.052e-05
0.63	0.000102737	0.000102185	0.000101598	0.000101074	0.000100555	9.9994e-05	9.9468e-05	9.8973e-05	9.8286e-05	9.7615e-05	9.715e-05	9.6528e-05	9.5755e-05	9.4811e-05	9.412e-05	9.3403e-05	9.248e-05	9.178e-05	9.0901e-05	8.983e-05	8.9008e-05	8.8033e-05	8.6853e-05	8.582e-05	8.473e-05	8.3529e-05	8.2097e-05	8.0839e-05	7.9495e-05	7.8097e-05	7.6634e-05	7.4946e-05	7.3374e-05	7.1919e-05	7.0297e-05	6.8536e-05	6.6704e-05	6.4839e-05	6.2979e-05	6.0929e-05	5.8781e-05	5.663e-05	5.4305e-05	5.187e-05	4.9608e-05	4.731e-05	4.4734e-05	4.2254e-05	3.9834e-05
0.62	0.000101268	0.000100712	0.000100102	9.9622e-05	9.914e-05	9.8637e-05	9.8097e-05	9.7557e-05	9.6914e-05	9.6274e-05	9.5772e-05	9.5101e-05	9.4393e-05	9.3548e-05	9.2759e-05	9.2061e-05	9.1219e-05	9.0449e-05	8.955e-05	8.8559e-05	8.7751e-05	8.6832e-05	8.5683e-05	8.458e-05	8.3548e-05	8.2343e-05	8.0892e-05	7.9742e-05	7.8281e-05	7.6961e-05	7.5549e-05	7.3888e-05	7.2311e-05	7.0875e-05	6.9292e-05	6.7443e-05	6.5702e-05	6.3892e-05	6.2002e-05	6.0023e-05	5.7899e-05	5.5736e-05	5.3468e-05	5.1067e-05	4.885e-05	4.6558e-05	4.4013e-05	4.1574e-05	3.9155e-05
0.61	9.977e-05	9.9312e-05	9.8669e-05	9.8172e-05	9.7694e-05	9.7247e-05	9.6677e-05	9.6203e-05	9.548e-05	9.4823e-05	9.4411e-05	9.3699e-05	9.3017e-05	9.22e-05	9.1433e-05	9.0775e-05	8.9895e-05	8.9139e-05	8.8279e-05	8.7333e-05	8.6477e-05	8.5574e-05	8.4457e-05	8.3289e-05	8.2367e-05	8.1065e-05	7.9705e-05	7.8504e-05	7.7149e-05	7.5793e-05	7.4374e-05	7.274e-05	7.1256e-05	6.9807e-05	6.8256e-05	6.6407e-05	6.4736e-05	6.297e-05	6.1154e-05	5.9096e-05	5.6982e-05	5.4897e-05	5.2681e-05	5.0228e-05	4.8086e-05	4.5807e-05	4.3247e-05	4.0909e-05	3.8481e-05
0.6	9.8225e-05	9.7848e-05	9.72e-05	9.6784e-05	9.6253e-05	9.5832e-05	9.5248e-05	9.4794e-05	9.4087e-05	9.3467e-05	9.3054e-05	9.2336e-05	9.1604e-05	9.0852e-05	9.005e-05	8.9428e-05	8.8591e-05	8.773e-05	8.697e-05	8.5975e-05	8.5246e-05	8.4283e-05	8.3126e-05	8.207e-05	8.1086e-05	7.9862e-05	7.8473e-05	7.7277e-05	7.5977e-05	7.4672e-05	7.3217e-05	7.1665e-05	7.0187e-05	6.8705e-05	6.7235e-05	6.5417e-05	6.3745e-05	6.1943e-05	6.0223e-05	5.8169e-05	5.6107e-05	5.4009e-05	5.1821e-05	4.9431e-05	4.7335e-05	4.5048e-05	4.258e-05	4.0197e-05	3.7813e-05
0.59	9.6888e-05	9.6387e-05	9.5795e-05	9.5319e-05	9.4722e-05	9.4296e-05	9.3819e-05	9.3349e-05	9.272e-05	9.2002e-05	9.1607e-05	9.0919e-05	9.0247e-05	8.9382e-05	8.8682e-05	8.8027e-05	8.72e-05	8.6447e-05	8.5597e-05	8.4711e-05	8.3852e-05	8.2976e-05	8.1841e-05	8.0842e-05	7.9888e-05	7.8668e-05	7.7308e-05	7.6164e-05	7.4885e-05	7.3537e-05	7.2113e-05	7.0635e-05	6.9147e-05	6.7705e-05	6.6123e-05	6.4466e-05	6.2784e-05	6.0994e-05	5.9248e-05	5.728e-05	5.5239e-05	5.3147e-05	5.1064e-05	4.8617e-05	4.6572e-05	4.4305e-05	4.1837e-05	3.9485e-05	3.7169e-05
0.58	9.5365e-05	9.4867e-05	9.4326e-05	9.3869e-05	9.3325e-05	9.283e-05	9.2322e-05	9.1972e-05	9.1278e-05	9.0601e-05	9.0206e-05	8.9449e-05	8.8861e-05	8.81e-05	8.7295e-05	8.6743e-05	8.5871e-05	8.5162e-05	8.4332e-05	8.3382e-05	8.2598e-05	8.1683e-05	8.0584e-05	7.9652e-05	7.8604e-05	7.7434e-05	7.6059e-05	7.4945e-05	7.3661e-05	7.2394e-05	7.0927e-05	6.9496e-05	6.8022e-05	6.6626e-05	6.5135e-05	6.34e-05	6.1783e-05	6.0094e-05	5.8343e-05	5.6351e-05	5.437e-05	5.2313e-05	5.0134e-05	4.7813e-05	4.5833e-05	4.3518e-05	4.1125e-05	3.88e-05	3.6465e-05
0.57	9.3863e-05	9.3398e-05	9.2879e-05	9.2402e-05	9.1794e-05	9.1367e-05	9.0924e-05	9.046e-05	8.9798e-05	8.9182e-05	8.8733e-05	8.8076e-05	8.7497e-05	8.6633e-05	8.5959e-05	8.533e-05	8.4551e-05	8.3834e-05	8.2937e-05	8.2006e-05	8.1297e-05	8.0363e-05	7.9322e-05	7.8412e-05	7.7371e-05	7.6223e-05	7.4864e-05	7.3743e-05	7.2502e-05	7.1209e-05	6.9815e-05	6.8312e-05	6.6937e-05	6.5578e-05	6.4084e-05	6.2384e-05	6.0853e-05	5.9064e-05	5.7362e-05	5.5433e-05	5.3503e-05	5.1453e-05	4.9339e-05	4.7035e-05	4.5041e-05	4.28e-05	4.0383e-05	3.8103e-05	3.5809e-05
0.56	9.2305e-05	9.1841e-05	9.1332e-05	9.0911e-05	9.0322e-05	8.9962e-05	8.9426e-05	8.9011e-05	8.834e-05	8.7785e-05	8.7309e-05	8.6658e-05	8.6082e-05	8.5236e-05	8.4494e-05	8.3902e-05	8.3137e-05	8.2432e-05	8.1608e-05	8.0683e-05	7.995e-05	7.9178e-05	7.7971e-05	7.7105e-05	7.6101e-05	7.4974e-05	7.3628e-05	7.2553e-05	7.1343e-05	6.9983e-05	6.8704e-05	6.7237e-05	6.5849e-05	6.4508e-05	6.3005e-05	6.1336e-05	5.9793e-05	5.808e-05	5.6359e-05	5.4477e-05	5.2543e-05	5.0588e-05	4.8504e-05	4.6194e-05	4.4266e-05	4.2061e-05	3.9664e-05	3.7391e-05	3.5142e-05
0.55	9.0777e-05	9.034e-05	8.9898e-05	8.939e-05	8.8875e-05	8.8434e-05	8.7984e-05	8.7491e-05	8.6889e-05	8.6348e-05	8.5831e-05	8.5272e-05	8.4605e-05	8.3837e-05	8.311e-05	8.2547e-05	8.1729e-05	8.1051e-05	8.0309e-05	7.9372e-05	7.8627e-05	7.776e-05	7.6749e-05	7.5811e-05	7.4851e-05	7.3695e-05	7.2402e-05	7.134e-05	7.0074e-05	6.8844e-05	6.7511e-05	6.6129e-05	6.4762e-05	6.3372e-05	6.1895e-05	6.0336e-05	5.8743e-05	5.7074e-05	5.5427e-05	5.3508e-05	5.1648e-05	4.968e-05	4.7649e-05	4.5392e-05	4.3457e-05	4.1294e-05	3.8909e-05	3.6698e-05	3.4484e-05
0.54	8.9275e-05	8.8779e-05	8.8317e-05	8.7886e-05	8.7369e-05	8.6938e-05	8.6445e-05	8.6031e-05	8.5482e-05	8.4868e-05	8.4403e-05	8.3854e-05	8.32e-05	8.2462e-05	8.1726e-05	8.1116e-05	8.0339e-05	7.9701e-05	7.8953e-05	7.7989e-05	7.7268e-05	7.6459e-05	7.5455e-05	7.4466e-05	7.3597e-05	7.2458e-05	7.123e-05	7.0074e-05	6.8948e-05	6.7632e-05	6.6431e-05	6.4947e-05	6.3598e-05	6.2272e-05	6.0904e-05	5.9312e-05	5.7772e-05	5.6092e-05	5.4484e-05	5.2585e-05	5.0704e-05	4.8768e-05	4.6822e-05	4.4569e-05	4.2665e-05	4.053e-05	3.8201e-05	3.6006e-05	3.3801e-05
0.53	8.7746e-05	8.7202e-05	8.6784e-05	8.6346e-05	8.5871e-05	8.5455e-05	8.4991e-05	8.4632e-05	8.4015e-05	8.3356e-05	8.2961e-05	8.236e-05	8.1793e-05	8.1036e-05	8.0335e-05	7.9712e-05	7.8987e-05	7.8304e-05	7.7608e-05	7.6636e-05	7.5939e-05	7.5133e-05	7.4112e-05	7.314e-05	7.2282e-05	7.1177e-05	6.9944e-05	6.89e-05	6.7729e-05	6.6474e-05	6.5261e-05	6.3799e-05	6.2495e-05	6.1174e-05	5.982e-05	5.8308e-05	5.6727e-05	5.5116e-05	5.3483e-05	5.1648e-05	4.9765e-05	4.7908e-05	4.594e-05	4.3752e-05	4.1873e-05	3.9765e-05	3.75e-05	3.5294e-05	3.3165e-05
0.52	8.6265e-05	8.5714e-05	8.5283e-05	8.484e-05	8.4415e-05	8.3934e-05	8.3496e-05	8.3089e-05	8.2528e-05	8.1882e-05	8.1486e-05	8.0944e-05	8.033e-05	7.9609e-05	7.8963e-05	7.8377e-05	7.7643e-05	7.6926e-05	7.6232e-05	7.5269e-05	7.4583e-05	7.3825e-05	7.281e-05	7.1862e-05	7.0957e-05	6.9857e-05	6.8637e-05	6.7705e-05	6.6472e-05	6.5269e-05	6.4095e-05	6.2647e-05	6.1324e-05	6.01e-05	5.8717e-05	5.7281e-05	5.5717e-05	5.4089e-05	5.2513e-05	5.0692e-05	4.8899e-05	4.7028e-05	4.5089e-05	4.2942e-05	4.111e-05	3.9013e-05	3.6745e-05	3.46e-05	3.2505e-05
0.51	8.4752e-05	8.4142e-05	8.3769e-05	8.3266e-05	8.2834e-05	8.2474e-05	8.2006e-05	8.1562e-05	8.1025e-05	8.0509e-05	8.0021e-05	7.9448e-05	7.8895e-05	7.8155e-05	7.7458e-05	7.6949e-05	7.6143e-05	7.5569e-05	7.4798e-05	7.3949e-05	7.3226e-05	7.2432e-05	7.147e-05	7.0523e-05	6.9683e-05	6.8624e-05	6.7418e-05	6.6441e-05	6.5248e-05	6.4064e-05	6.2924e-05	6.1527e-05	6.0216e-05	5.8982e-05	5.7623e-05	5.6217e-05	5.472e-05	5.3043e-05	5.1547e-05	4.9756e-05	4.7965e-05	4.6124e-05	4.4253e-05	4.2165e-05	4.0306e-05	3.8226e-05	3.599e-05	3.3882e-05	3.1834e-05
0.5	8.3117e-05	8.264e-05	8.2208e-05	8.1827e-05	8.1363e-05	8.0961e-05	8.0465e-05	8.0098e-05	7.9536e-05	7.8982e-05	7.8542e-05	7.7923e-05	7.74e-05	7.6715e-05	7.5976e-05	7.5489e-05	7.4749e-05	7.4129e-05	7.3355e-05	7.259e-05	7.1846e-05	7.1139e-05	7.0177e-05	6.929e-05	6.8406e-05	6.7346e-05	6.6156e-05	6.5199e-05	6.4057e-05	6.2893e-05	6.176e-05	6.0352e-05	5.9092e-05	5.7827e-05	5.6541e-05	5.5077e-05	5.3632e-05	5.2065e-05	5.0555e-05	4.8863e-05	4.706e-05	4.521e-05	4.3384e-05	4.1409e-05	3.9489e-05	3.7483e-05	3.5263e-05	3.3185e-05	3.1147e-05
0.49	8.1665e-05	8.1135e-05	8.0709e-05	8.0287e-05	7.9747e-05	7.942e-05	7.8954e-05	7.8644e-05	7.8034e-05	7.7447e-05	7.715e-05	7.6546e-05	7.5954e-05	7.5251e-05	7.4669e-05	7.4008e-05	7.3381e-05	7.268e-05	7.2012e-05	7.1184e-05	7.0527e-05	6.981e-05	6.8814e-05	6.7971e-05	6.7088e-05	6.6113e-05	6.4886e-05	6.3946e-05	6.2775e-05	6.1621e-05	6.0575e-05	5.9145e-05	5.7914e-05	5.6699e-05	5.5428e-05	5.4019e-05	5.2581e-05	5.1074e-05	4.9512e-05	4.7828e-05	4.6124e-05	4.4342e-05	4.2466e-05	4.0535e-05	3.8662e-05	3.6718e-05	3.4541e-05	3.2497e-05	3.0472e-05
0.48	8.0073e-05	7.9593e-05	7.9141e-05	7.8757e-05	7.8203e-05	7.7896e-05	7.7384e-05	7.7113e-05	7.65e-05	7.5985e-05	7.569e-05	7.501e-05	7.4513e-05	7.3824e-05	7.3132e-05	7.2625e-05	7.1903e-05	7.1313e-05	7.0609e-05	6.9812e-05	6.9141e-05	6.8527e-05	6.75e-05	6.6641e-05	6.58e-05	6.4815e-05	6.3609e-05	6.2721e-05	6.1634e-05	6.0398e-05	5.933e-05	5.7994e-05	5.6787e-05	5.5622e-05	5.4323e-05	5.2922e-05	5.157e-05	5.0044e-05	4.8534e-05	4.6908e-05	4.5192e-05	4.3483e-05	4.1651e-05	3.9721e-05	3.7867e-05	3.5914e-05	3.3787e-05	3.179e-05	2.9809e-05
0.47	7.8453e-05	7.8028e-05	7.7649e-05	7.7178e-05	7.6702e-05	7.6388e-05	7.589e-05	7.5602e-05	7.5e-05	7.4528e-05	7.4182e-05	7.3541e-05	7.3055e-05	7.2329e-05	7.1728e-05	7.1206e-05	7.0505e-05	6.9878e-05	6.9225e-05	6.8426e-05	6.7734e-05	6.707e-05	6.6135e-05	6.531e-05	6.4494e-05	6.3497e-05	6.233e-05	6.1407e-05	6.0416e-05	5.9173e-05	5.816e-05	5.6818e-05	5.5709e-05	5.4483e-05	5.3199e-05	5.1822e-05	5.0492e-05	4.9043e-05	4.7594e-05	4.5912e-05	4.4243e-05	4.2533e-05	4.0804e-05	3.8886e-05	3.7068e-05	3.5174e-05	3.3046e-05	3.1069e-05	2.914e-05
0.46	7.6863e-05	7.6444e-05	7.6052e-05	7.5629e-05	7.517e-05	7.4845e-05	7.4348e-05	7.4022e-05	7.3415e-05	7.3004e-05	7.2689e-05	7.2008e-05	7.154e-05	7.0852e-05	7.0274e-05	6.9723e-05	6.9097e-05	6.847e-05	6.7851e-05	6.7075e-05	6.6336e-05	6.5781e-05	6.4767e-05	6.3947e-05	6.3176e-05	6.2207e-05	6.1015e-05	6.0162e-05	5.9161e-05	5.7947e-05	5.6961e-05	5.5632e-05	5.4499e-05	5.3361e-05	5.2074e-05	5.0746e-05	4.9394e-05	4.8038e-05	4.6621e-05	4.4945e-05	4.3314e-05	4.1643e-05	3.9911e-05	3.802e-05	3.6253e-05	3.4392e-05	3.2319e-05	3.0395e-05	2.8472e-05
0.45	7.5273e-05	7.4854e-05	7.4479e-05	7.4089e-05	7.3575e-05	7.3276e-05	7.2866e-05	7.2485e-05	7.1976e-05	7.1466e-05	7.1163e-05	7.0571e-05	7.005e-05	6.9395e-05	6.8777e-05	6.8241e-05	6.7648e-05	6.6947e-05	6.6414e-05	6.5638e-05	6.4925e-05	6.4372e-05	6.3413e-05	6.2562e-05	6.1857e-05	6.0895e-05	5.9764e-05	5.8882e-05	5.7855e-05	5.6705e-05	5.5687e-05	5.4445e-05	5.338e-05	5.2225e-05	5.1013e-05	4.9628e-05	4.8341e-05	4.7002e-05	4.5597e-05	4.401e-05	4.2393e-05	4.0698e-05	3.9011e-05	3.7179e-05	3.5447e-05	3.3611e-05	3.1584e-05	2.9715e-05	2.7804e-05
0.44	7.3675e-05	7.3228e-05	7.2844e-05	7.2482e-05	7.2114e-05	7.1742e-05	7.1288e-05	7.093e-05	7.0406e-05	6.9971e-05	6.9654e-05	6.9084e-05	6.8551e-05	6.7871e-05	6.731e-05	6.6787e-05	6.621e-05	6.5547e-05	6.4962e-05	6.4219e-05	6.3526e-05	6.2996e-05	6.2099e-05	6.1262e-05	6.0535e-05	5.9585e-05	5.8437e-05	5.7643e-05	5.666e-05	5.549e-05	5.4486e-05	5.3276e-05	5.2184e-05	5.1085e-05	4.9901e-05	4.8547e-05	4.7276e-05	4.5957e-05	4.4626e-05	4.3006e-05	4.1501e-05	3.9814e-05	3.8197e-05	3.6332e-05	3.467e-05	3.285e-05	3.0868e-05	2.9008e-05	2.7138e-05
0.43	7.2066e-05	7.1654e-05	7.122e-05	7.0908e-05	7.0415e-05	7.0126e-05	6.9688e-05	6.9451e-05	6.8884e-05	6.8434e-05	6.8151e-05	6.7585e-05	6.7041e-05	6.6419e-05	6.5791e-05	6.5316e-05	6.4744e-05	6.4167e-05	6.3553e-05	6.2845e-05	6.2111e-05	6.1577e-05	6.0711e-05	5.9868e-05	5.9147e-05	5.8199e-05	5.7164e-05	5.6347e-05	5.5406e-05	5.4252e-05	5.3281e-05	5.2067e-05	5.1022e-05	4.9955e-05	4.8762e-05	4.7432e-05	4.6231e-05	4.4933e-05	4.3553e-05	4.2075e-05	4.0538e-05	3.8871e-05	3.7324e-05	3.5513e-05	3.3859e-05	3.2051e-05	3.0121e-05	2.8286e-05	2.647e-05
0.42	7.0467e-05	7.0019e-05	6.9643e-05	6.9288e-05	6.8839e-05	6.8567e-05	6.8198e-05	6.7857e-05	6.7348e-05	6.6911e-05	6.659e-05	6.598e-05	6.5523e-05	6.4946e-05	6.43e-05	6.3888e-05	6.3271e-05	6.2625e-05	6.206e-05	6.1434e-05	6.0748e-05	6.0169e-05	5.9282e-05	5.852e-05	5.7783e-05	5.6891e-05	5.5865e-05	5.5048e-05	5.4137e-05	5.3071e-05	5.2025e-05	5.088e-05	4.9854e-05	4.8784e-05	4.7627e-05	4.6342e-05	4.5215e-05	4.3833e-05	4.2539e-05	4.1079e-05	3.9592e-05	3.7948e-05	3.6437e-05	3.4653e-05	3.3035e-05	3.1282e-05	2.9388e-05	2.7586e-05	2.5784e-05
0.41	6.8847e-05	6.8426e-05	6.8022e-05	6.776e-05	6.7295e-05	6.6948e-05	6.6629e-05	6.6338e-05	6.5809e-05	6.5404e-05	6.5044e-05	6.4466e-05	6.4041e-05	6.3453e-05	6.2869e-05	6.24e-05	6.1793e-05	6.1272e-05	6.0668e-05	5.9979e-05	5.936e-05	5.8776e-05	5.7921e-05	5.7121e-05	5.6468e-05	5.5538e-05	5.4586e-05	5.3775e-05	5.2839e-05	5.1806e-05	5.0821e-05	4.9675e-05	4.8651e-05	4.7659e-05	4.6524e-05	4.5268e-05	4.4097e-05	4.2808e-05	4.1484e-05	4.0086e-05	3.8644e-05	3.7086e-05	3.5543e-05	3.3833e-05	3.2266e-05	3.0487e-05	2.8645e-05	2.6862e-05	2.5112e-05
0.4	6.7254e-05	6.682e-05	6.6459e-05	6.609e-05	6.5692e-05	6.5438e-05	6.4994e-05	6.4747e-05	6.4248e-05	6.3826e-05	6.348e-05	6.2925e-05	6.2532e-05	6.1968e-05	6.1384e-05	6.0888e-05	6.0349e-05	5.9821e-05	5.9244e-05	5.8561e-05	5.7916e-05	5.7347e-05	5.6552e-05	5.5822e-05	5.5128e-05	5.4205e-05	5.323e-05	5.2495e-05	5.1611e-05	5.0533e-05	4.959e-05	4.8483e-05	4.7503e-05	4.6557e-05	4.5378e-05	4.4156e-05	4.3013e-05	4.1775e-05	4.0479e-05	3.9088e-05	3.7695e-05	3.6161e-05	3.4657e-05	3.2984e-05	3.1444e-05	2.9713e-05	2.7917e-05	2.6193e-05	2.448e-05
0.39	6.5623e-05	6.5193e-05	6.4846e-05	6.4494e-05	6.4038e-05	6.3821e-05	6.3429e-05	6.3155e-05	6.274e-05	6.2291e-05	6.2018e-05	6.1397e-05	6.0927e-05	6.0405e-05	5.9855e-05	5.9389e-05	5.8778e-05	5.8392e-05	5.7779e-05	5.7125e-05	5.6491e-05	5.5972e-05	5.5178e-05	5.4436e-05	5.3786e-05	5.2831e-05	5.1904e-05	5.1176e-05	5.0332e-05	4.9301e-05	4.8406e-05	4.7241e-05	4.6288e-05	4.5382e-05	4.4282e-05	4.3067e-05	4.1964e-05	4.0709e-05	3.9439e-05	3.8103e-05	3.6689e-05	3.5261e-05	3.3772e-05	3.2119e-05	3.0588e-05	2.894e-05	2.7188e-05	2.5469e-05	2.3794e-05
0.38	6.3991e-05	6.3566e-05	6.3226e-05	6.2897e-05	6.248e-05	6.2238e-05	6.1878e-05	6.1516e-05	6.1128e-05	6.0703e-05	6.052e-05	5.9858e-05	5.9447e-05	5.8895e-05	5.834e-05	5.7865e-05	5.7337e-05	5.6897e-05	5.6292e-05	5.5658e-05	5.503e-05	5.4556e-05	5.3823e-05	5.3045e-05	5.2433e-05	5.1461e-05	5.064e-05	4.9879e-05	4.9047e-05	4.8077e-05	4.7144e-05	4.6061e-05	4.51e-05	4.4207e-05	4.3114e-05	4.1979e-05	4.0885e-05	3.9651e-05	3.8463e-05	3.7082e-05	3.5793e-05	3.435e-05	3.2875e-05	3.1283e-05	2.9768e-05	2.8161e-05	2.6457e-05	2.4746e-05	2.3138e-05
0.37	6.2311e-05	6.1953e-05	6.1612e-05	6.1288e-05	6.0869e-05	6.066e-05	6.031e-05	5.9916e-05	5.955e-05	5.916e-05	5.887e-05	5.8315e-05	5.7923e-05	5.7416e-05	5.685e-05	5.6376e-05	5.5902e-05	5.5441e-05	5.486e-05	5.4173e-05	5.3658e-05	5.3127e-05	5.2378e-05	5.1677e-05	5.104e-05	5.0117e-05	4.9286e-05	4.858e-05	4.776e-05	4.6821e-05	4.5897e-05	4.4812e-05	4.3889e-05	4.3045e-05	4.1946e-05	4.09e-05	3.9793e-05	3.8588e-05	3.7411e-05	3.6085e-05	3.4833e-05	3.3425e-05	3.1984e-05	3.0442e-05	2.9e-05	2.7382e-05	2.5718e-05	2.409e-05	2.2489e-05
0.36	6.0633e-05	6.0285e-05	5.9968e-05	5.9632e-05	5.9261e-05	5.8986e-05	5.8659e-05	5.8362e-05	5.7932e-05	5.7613e-05	5.7286e-05	5.6798e-05	5.6359e-05	5.5852e-05	5.5333e-05	5.4922e-05	5.4409e-05	5.3937e-05	5.3383e-05	5.2761e-05	5.2232e-05	5.1691e-05	5.0981e-05	5.026e-05	4.974e-05	4.882e-05	4.7943e-05	4.7293e-05	4.6458e-05	4.5521e-05	4.4645e-05	4.3607e-05	4.264e-05	4.1831e-05	4.0799e-05	3.9735e-05	3.8724e-05	3.7501e-05	3.6423e-05	3.5142e-05	3.3841e-05	3.2503e-05	3.1097e-05	2.9571e-05	2.819e-05	2.6593e-05	2.4983e-05	2.3379e-05	2.1827e-05
0.35	5.9014e-05	5.8725e-05	5.8324e-05	5.7958e-05	5.7628e-05	5.7354e-05	5.7058e-05	5.679e-05	5.6373e-05	5.5979e-05	5.5754e-05	5.5197e-05	5.4772e-05	5.4283e-05	5.3815e-05	5.3421e-05	5.2895e-05	5.2509e-05	5.1876e-05	5.1285e-05	5.0772e-05	5.0287e-05	4.9584e-05	4.8927e-05	4.8318e-05	4.7467e-05	4.6635e-05	4.5978e-05	4.5152e-05	4.4235e-05	4.3378e-05	4.2397e-05	4.1498e-05	4.0634e-05	3.9687e-05	3.8669e-05	3.7642e-05	3.6469e-05	3.5381e-05	3.4185e-05	3.294e-05	3.1585e-05	3.023e-05	2.8747e-05	2.7405e-05	2.5834e-05	2.4284e-05	2.2706e-05	2.1172e-05
0.34	5.7331e-05	5.7011e-05	5.668e-05	5.6364e-05	5.602e-05	5.575e-05	5.5418e-05	5.5192e-05	5.4739e-05	5.4431e-05	5.413e-05	5.3634e-05	5.3203e-05	5.2779e-05	5.2276e-05	5.1944e-05	5.1397e-05	5.103e-05	5.0466e-05	4.9891e-05	4.9286e-05	4.8867e-05	4.8171e-05	4.7503e-05	4.6937e-05	4.611e-05	4.5264e-05	4.4658e-05	4.3834e-05	4.308e-05	4.2157e-05	4.1189e-05	4.031e-05	3.947e-05	3.8523e-05	3.7519e-05	3.6523e-05	3.5452e-05	3.4311e-05	3.3174e-05	3.1948e-05	3.0675e-05	2.9333e-05	2.7875e-05	2.6587e-05	2.508e-05	2.3541e-05	2.1975e-05	2.0498e-05
0.33	5.5699e-05	5.532e-05	5.5e-05	5.4721e-05	5.4367e-05	5.4155e-05	5.3779e-05	5.3596e-05	5.314e-05	5.2901e-05	5.2632e-05	5.215e-05	5.1674e-05	5.1226e-05	5.0786e-05	5.0439e-05	4.991e-05	4.9494e-05	4.8986e-05	4.8385e-05	4.7856e-05	4.7487e-05	4.6694e-05	4.6098e-05	4.5581e-05	4.4797e-05	4.398e-05	4.3303e-05	4.255e-05	4.1694e-05	4.0888e-05	4.0008e-05	3.9091e-05	3.8321e-05	3.7383e-05	3.6369e-05	3.5442e-05	3.4378e-05	3.3285e-05	3.2137e-05	3.0982e-05	2.9753e-05	2.8449e-05	2.7036e-05	2.5726e-05	2.4282e-05	2.2782e-05	2.1288e-05	1.9856e-05
0.32	5.3985e-05	5.3667e-05	5.3368e-05	5.3057e-05	5.2746e-05	5.2502e-05	5.2256e-05	5.1959e-05	5.1572e-05	5.1244e-05	5.1039e-05	5.0534e-05	5.0143e-05	4.9617e-05	4.9258e-05	4.8866e-05	4.8375e-05	4.8049e-05	4.7488e-05	4.6928e-05	4.6459e-05	4.6001e-05	4.528e-05	4.4727e-05	4.4191e-05	4.3379e-05	4.2621e-05	4.205e-05	4.1237e-05	4.0443e-05	3.9603e-05	3.8766e-05	3.7909e-05	3.7147e-05	3.6243e-05	3.5288e-05	3.4364e-05	3.3301e-05	3.2247e-05	3.1143e-05	3.0015e-05	2.8813e-05	2.7536e-05	2.6155e-05	2.4937e-05	2.3494e-05	2.2046e-05	2.0581e-05	1.9198e-05
0.31	5.2267e-05	5.1969e-05	5.1701e-05	5.1378e-05	5.1123e-05	5.0871e-05	5.0533e-05	5.0362e-05	4.9926e-05	4.9617e-05	4.9446e-05	4.8979e-05	4.8576e-05	4.8086e-05	4.7711e-05	4.7344e-05	4.687e-05	4.6523e-05	4.6006e-05	4.5457e-05	4.4952e-05	4.4553e-05	4.3813e-05	4.3327e-05	4.2809e-05	4.2032e-05	4.1275e-05	4.0701e-05	3.9914e-05	3.916e-05	3.839e-05	3.7496e-05	3.67e-05	3.5952e-05	3.5054e-05	3.413e-05	3.3269e-05	3.2216e-05	3.1195e-05	3.0156e-05	2.9083e-05	2.7872e-05	2.6611e-05	2.5316e-05	2.4129e-05	2.2737e-05	2.1326e-05	1.9897e-05	1.8536e-05
0.3	5.0622e-05	5.0278e-05	5.0055e-05	4.9798e-05	4.9533e-05	4.9243e-05	4.8938e-05	4.8719e-05	4.8323e-05	4.8073e-05	4.7909e-05	4.7416e-05	4.701e-05	4.6526e-05	4.6224e-05	4.5797e-05	4.5354e-05	4.5033e-05	4.4547e-05	4.4001e-05	4.3543e-05	4.3121e-05	4.2433e-05	4.1945e-05	4.1375e-05	4.0602e-05	3.9978e-05	3.9406e-05	3.8636e-05	3.7905e-05	3.7097e-05	3.6269e-05	3.5506e-05	3.475e-05	3.3893e-05	3.3025e-05	3.2102e-05	3.112e-05	3.0167e-05	2.9168e-05	2.8074e-05	2.6962e-05	2.5742e-05	2.4474e-05	2.3308e-05	2.1986e-05	2.0601e-05	1.9197e-05	1.791e-05
0.29	4.8964e-05	4.8612e-05	4.8424e-05	4.8113e-05	4.7893e-05	4.7566e-05	4.7377e-05	4.7152e-05	4.6718e-05	4.644e-05	4.6325e-05	4.5843e-05	4.5423e-05	4.5043e-05	4.4674e-05	4.4269e-05	4.3846e-05	4.3505e-05	4.3072e-05	4.2511e-05	4.2055e-05	4.167e-05	4.0994e-05	4.0541e-05	3.9987e-05	3.9259e-05	3.8594e-05	3.8012e-05	3.7332e-05	3.662e-05	3.5847e-05	3.5032e-05	3.4298e-05	3.3536e-05	3.2803e-05	3.1913e-05	3.1018e-05	3.0068e-05	2.9132e-05	2.8169e-05	2.7107e-05	2.5991e-05	2.4874e-05	2.3625e-05	2.2527e-05	2.1226e-05	1.9873e-05	1.8527e-05	1.7248e-05
0.28	4.7305e-05	4.6961e-05	4.6747e-05	4.65e-05	4.6219e-05	4.5948e-05	4.5744e-05	4.5505e-05	4.5167e-05	4.4876e-05	4.4687e-05	4.4272e-05	4.3813e-05	4.3493e-05	4.3085e-05	4.2742e-05	4.2328e-05	4.1992e-05	4.156e-05	4.1044e-05	4.0613e-05	4.0221e-05	3.9586e-05	3.9118e-05	3.8678e-05	3.7932e-05	3.7285e-05	3.6691e-05	3.6021e-05	3.5323e-05	3.4632e-05	3.3761e-05	3.3066e-05	3.2332e-05	3.1611e-05	3.078e-05	2.9944e-05	2.9008e-05	2.8115e-05	2.715e-05	2.6132e-05	2.5067e-05	2.3995e-05	2.2777e-05	2.17e-05	2.047e-05	1.9154e-05	1.7828e-05	1.6617e-05
0.27	4.563e-05	4.5307e-05	4.5068e-05	4.4863e-05	4.4588e-05	4.4353e-05	4.4064e-05	4.386e-05	4.3517e-05	4.325e-05	4.3073e-05	4.2705e-05	4.226e-05	4.1921e-05	4.1544e-05	4.1201e-05	4.0752e-05	4.0543e-05	4.0071e-05	3.9546e-05	3.9157e-05	3.8793e-05	3.8152e-05	3.7731e-05	3.7218e-05	3.6537e-05	3.5898e-05	3.5357e-05	3.4716e-05	3.407e-05	3.3389e-05	3.2491e-05	3.187e-05	3.116e-05	3.0421e-05	2.9606e-05	2.8839e-05	2.7925e-05	2.708e-05	2.6142e-05	2.5183e-05	2.4161e-05	2.3118e-05	2.1935e-05	2.0874e-05	1.9694e-05	1.8404e-05	1.7161e-05	1.5971e-05
0.26	4.3915e-05	4.3614e-05	4.3406e-05	4.3208e-05	4.2942e-05	4.2667e-05	4.2409e-05	4.221e-05	4.1935e-05	4.1652e-05	4.1451e-05	4.1138e-05	4.0653e-05	4.0342e-05	4.0014e-05	3.969e-05	3.9282e-05	3.8976e-05	3.8553e-05	3.8086e-05	3.7702e-05	3.7345e-05	3.6702e-05	3.6302e-05	3.5841e-05	3.519e-05	3.4561e-05	3.4049e-05	3.3383e-05	3.2756e-05	3.213e-05	3.1303e-05	3.0663e-05	3.0033e-05	2.9276e-05	2.848e-05	2.7749e-05	2.6844e-05	2.6004e-05	2.517e-05	2.4195e-05	2.3207e-05	2.2224e-05	2.1063e-05	2.0037e-05	1.8906e-05	1.7669e-05	1.6477e-05	1.5365e-05
0.25	4.2252e-05	4.1902e-05	4.1715e-05	4.1502e-05	4.1289e-05	4.1037e-05	4.0769e-05	4.0583e-05	4.0326e-05	4.0016e-05	3.9831e-05	3.9499e-05	3.9093e-05	3.8769e-05	3.8459e-05	3.8122e-05	3.7748e-05	3.7438e-05	3.7081e-05	3.6634e-05	3.623e-05	3.5879e-05	3.5294e-05	3.4878e-05	3.4424e-05	3.3809e-05	3.321e-05	3.2704e-05	3.2083e-05	3.1473e-05	3.0827e-05	3.0102e-05	2.9419e-05	2.8798e-05	2.8116e-05	2.7334e-05	2.6636e-05	2.5805e-05	2.4963e-05	2.4155e-05	2.3228e-05	2.2291e-05	2.1331e-05	2.0217e-05	1.9241e-05	1.815e-05	1.6954e-05	1.5792e-05	1.4721e-05
0.24	4.0524e-05	4.0213e-05	4.0035e-05	3.9843e-05	3.9648e-05	3.9388e-05	3.9133e-05	3.8991e-05	3.8659e-05	3.8425e-05	3.8246e-05	3.7893e-05	3.7523e-05	3.7213e-05	3.6891e-05	3.6567e-05	3.624e-05	3.5933e-05	3.5604e-05	3.5147e-05	3.4731e-05	3.4444e-05	3.3824e-05	3.3458e-05	3.3012e-05	3.2429e-05	3.1848e-05	3.1374e-05	3.0784e-05	3.0189e-05	2.9591e-05	2.8849e-05	2.8223e-05	2.7631e-05	2.6966e-05	2.6236e-05	2.5546e-05	2.4727e-05	2.3937e-05	2.3178e-05	2.2287e-05	2.1384e-05	2.044e-05	1.9379e-05	1.8442e-05	1.7404e-05	1.6254e-05	1.5108e-05	1.4079e-05
0.23	3.8833e-05	3.8558e-05	3.8357e-05	3.8167e-05	3.7947e-05	3.7715e-05	3.7476e-05	3.7364e-05	3.7051e-05	3.6796e-05	3.6651e-05	3.6324e-05	3.5933e-05	3.5662e-05	3.5312e-05	3.5056e-05	3.4713e-05	3.4414e-05	3.4071e-05	3.3659e-05	3.3274e-05	3.3001e-05	3.24e-05	3.2035e-05	3.161e-05	3.1052e-05	3.0508e-05	3.0047e-05	2.9449e-05	2.889e-05	2.8313e-05	2.7595e-05	2.7027e-05	2.6482e-05	2.5809e-05	2.5096e-05	2.4414e-05	2.3678e-05	2.2899e-05	2.2142e-05	2.1319e-05	2.0406e-05	1.9538e-05	1.8512e-05	1.763e-05	1.6623e-05	1.5527e-05	1.4457e-05	1.3449e-05
0.22	3.7117e-05	3.6829e-05	3.6706e-05	3.6469e-05	3.6262e-05	3.6071e-05	3.5829e-05	3.5674e-05	3.5424e-05	3.5157e-05	3.5025e-05	3.4757e-05	3.4357e-05	3.4069e-05	3.3752e-05	3.3512e-05	3.3193e-05	3.2911e-05	3.258e-05	3.2157e-05	3.1797e-05	3.1544e-05	3.0956e-05	3.0629e-05	3.0199e-05	2.9692e-05	2.9157e-05	2.8713e-05	2.8129e-05	2.7595e-05	2.7068e-05	2.6383e-05	2.5764e-05	2.5283e-05	2.4633e-05	2.3964e-05	2.3306e-05	2.2601e-05	2.1859e-05	2.1143e-05	2.0318e-05	1.9502e-05	1.8637e-05	1.7683e-05	1.6804e-05	1.5875e-05	1.4808e-05	1.3783e-05	1.2833e-05
0.21	3.5403e-05	3.5151e-05	3.5018e-05	3.4804e-05	3.4572e-05	3.4365e-05	3.4154e-05	3.404e-05	3.3763e-05	3.3502e-05	3.3381e-05	3.3177e-05	3.277e-05	3.2509e-05	3.223e-05	3.2005e-05	3.163e-05	3.1383e-05	3.1076e-05	3.0707e-05	3.0347e-05	3.0045e-05	2.9522e-05	2.9187e-05	2.8825e-05	2.833e-05	2.7748e-05	2.7358e-05	2.6846e-05	2.6302e-05	2.5773e-05	2.5145e-05	2.4573e-05	2.4083e-05	2.3487e-05	2.2845e-05	2.2203e-05	2.1515e-05	2.0832e-05	2.0112e-05	1.9356e-05	1.8573e-05	1.7778e-05	1.6868e-05	1.6022e-05	1.5113e-05	1.4092e-05	1.3126e-05	1.2203e-05
0.2	3.3713e-05	3.3432e-05	3.3348e-05	3.312e-05	3.2914e-05	3.2716e-05	3.253e-05	3.2368e-05	3.2157e-05	3.1879e-05	3.1817e-05	3.1545e-05	3.1194e-05	3.0933e-05	3.0679e-05	3.0457e-05	3.0106e-05	2.9855e-05	2.9561e-05	2.9231e-05	2.8842e-05	2.8581e-05	2.8104e-05	2.7776e-05	2.7442e-05	2.6934e-05	2.6433e-05	2.6061e-05	2.5494e-05	2.5035e-05	2.452e-05	2.393e-05	2.3372e-05	2.2949e-05	2.2329e-05	2.1753e-05	2.1134e-05	2.0466e-05	1.9815e-05	1.9125e-05	1.8433e-05	1.7676e-05	1.6897e-05	1.6009e-05	1.5224e-05	1.4341e-05	1.3364e-05	1.2447e-05	1.1603e-05
0.19	3.2012e-05	3.1762e-05	3.1642e-05	3.1487e-05	3.1261e-05	3.1081e-05	3.087e-05	3.0751e-05	3.0498e-05	3.0226e-05	3.021e-05	2.997e-05	2.9602e-05	2.9362e-05	2.9069e-05	2.8889e-05	2.8564e-05	2.8359e-05	2.8049e-05	2.7754e-05	2.7334e-05	2.7121e-05	2.6644e-05	2.636e-05	2.6039e-05	2.5558e-05	2.5063e-05	2.4704e-05	2.422e-05	2.3743e-05	2.326e-05	2.2684e-05	2.217e-05	2.173e-05	2.1163e-05	2.0602e-05	2.0014e-05	1.9413e-05	1.8773e-05	1.8119e-05	1.7477e-05	1.6752e-05	1.6e-05	1.5187e-05	1.4423e-05	1.3592e-05	1.2664e-05	1.1807e-05	1.0985e-05
0.18	3.0311e-05	3.0075e-05	2.9969e-05	2.9749e-05	2.9623e-05	2.9418e-05	2.9243e-05	2.9097e-05	2.887e-05	2.8648e-05	2.8611e-05	2.8325e-05	2.8025e-05	2.7774e-05	2.7543e-05	2.7336e-05	2.7057e-05	2.6855e-05	2.6579e-05	2.6246e-05	2.5886e-05	2.5677e-05	2.5218e-05	2.4942e-05	2.4635e-05	2.4164e-05	2.3719e-05	2.3362e-05	2.2909e-05	2.2465e-05	2.2034e-05	2.1455e-05	2.0966e-05	2.0543e-05	2.0027e-05	1.9474e-05	1.8926e-05	1.833e-05	1.7771e-05	1.7135e-05	1.6505e-05	1.5823e-05	1.5106e-05	1.4342e-05	1.3629e-05	1.2846e-05	1.196e-05	1.1149e-05	1.037e-05
0.17	2.863e-05	2.8381e-05	2.8266e-05	2.8082e-05	2.7933e-05	2.775e-05	2.7572e-05	2.7493e-05	2.7248e-05	2.7045e-05	2.6996e-05	2.6745e-05	2.6437e-05	2.6213e-05	2.5979e-05	2.581e-05	2.5501e-05	2.5343e-05	2.508e-05	2.4769e-05	2.4425e-05	2.4221e-05	2.3798e-05	2.3532e-05	2.3224e-05	2.2784e-05	2.2348e-05	2.206e-05	2.1577e-05	2.1198e-05	2.0775e-05	2.0221e-05	1.9761e-05	1.9354e-05	1.8881e-05	1.8335e-05	1.7851e-05	1.7274e-05	1.6721e-05	1.6167e-05	1.555e-05	1.4899e-05	1.4255e-05	1.3505e-05	1.2821e-05	1.2076e-05	1.128e-05	1.0493e-05	9.769e-06
0.16	2.6905e-05	2.6702e-05	2.657e-05	2.6433e-05	2.6264e-05	2.6107e-05	2.5947e-05	2.5834e-05	2.5647e-05	2.5429e-05	2.5373e-05	2.5145e-05	2.4865e-05	2.4655e-05	2.4414e-05	2.4259e-05	2.3973e-05	2.378e-05	2.3574e-05	2.3303e-05	2.2981e-05	2.2774e-05	2.2336e-05	2.2102e-05	2.1847e-05	2.1418e-05	2.1014e-05	2.0726e-05	2.027e-05	1.9919e-05	1.95e-05	1.9011e-05	1.8555e-05	1.8182e-05	1.7718e-05	1.7257e-05	1.6779e-05	1.6217e-05	1.5705e-05	1.5164e-05	1.461e-05	1.3976e-05	1.3375e-05	1.2682e-05	1.2036e-05	1.1346e-05	1.0592e-05	9.842e-06	9.16e-06
0.15	2.5209e-05	2.5006e-05	2.4887e-05	2.4762e-05	2.4584e-05	2.4458e-05	2.4298e-05	2.4184e-05	2.3997e-05	2.382e-05	2.3754e-05	2.3541e-05	2.3263e-05	2.3073e-05	2.2849e-05	2.271e-05	2.2428e-05	2.2283e-05	2.2081e-05	2.1793e-05	2.1497e-05	2.1341e-05	2.0902e-05	2.0678e-05	2.0435e-05	2.006e-05	1.968e-05	1.9395e-05	1.8981e-05	1.8661e-05	1.8267e-05	1.7799e-05	1.7336e-05	1.7004e-05	1.6565e-05	1.6133e-05	1.5703e-05	1.5157e-05	1.4688e-05	1.4186e-05	1.3648e-05	1.308e-05	1.2513e-05	1.186e-05	1.126e-05	1.0623e-05	9.905e-06	9.192e-06	8.559e-06
0.14	2.3503e-05	2.3325e-05	2.3219e-05	2.3087e-05	2.2931e-05	2.2799e-05	2.266e-05	2.2562e-05	2.2403e-05	2.221e-05	2.2135e-05	2.1932e-05	2.1696e-05	2.1516e-05	2.1296e-05	2.1157e-05	2.0942e-05	2.0775e-05	2.057e-05	2.0322e-05	2.0064e-05	1.9871e-05	1.9479e-05	1.9279e-05	1.9066e-05	1.8674e-05	1.8316e-05	1.8066e-05	1.7707e-05	1.7367e-05	1.7004e-05	1.6586e-05	1.6159e-05	1.5825e-05	1.5419e-05	1.501e-05	1.4602e-05	1.4116e-05	1.3679e-05	1.3202e-05	1.2677e-05	1.2164e-05	1.1649e-05	1.1044e-05	1.0479e-05	9.876e-06	9.209e-06	8.563e-06	7.968e-06
0.13	2.1778e-05	2.1655e-05	2.1543e-05	2.1425e-05	2.1257e-05	2.1145e-05	2.1015e-05	2.091e-05	2.0771e-05	2.06e-05	2.0553e-05	2.0366e-05	2.0128e-05	1.995e-05	1.9768e-05	1.9622e-05	1.9388e-05	1.9274e-05	1.9074e-05	1.8837e-05	1.8594e-05	1.8425e-05	1.8097e-05	1.7881e-05	1.7661e-05	1.7319e-05	1.6979e-05	1.6742e-05	1.6403e-05	1.6071e-05	1.5758e-05	1.5367e-05	1.4967e-05	1.4665e-05	1.4299e-05	1.3902e-05	1.3531e-05	1.307e-05	1.2666e-05	1.2219e-05	1.1767e-05	1.1263e-05	1.0762e-05	1.0216e-05	9.704e-06	9.149e-06	8.532e-06	7.922e-06	7.365e-06
0.12	2.0085e-05	1.9962e-05	1.9884e-05	1.9764e-05	1.9612e-05	1.949e-05	1.9374e-05	1.9274e-05	1.9132e-05	1.8994e-05	1.8948e-05	1.8769e-05	1.8561e-05	1.8379e-05	1.8228e-05	1.8101e-05	1.7861e-05	1.7765e-05	1.7572e-05	1.7359e-05	1.7148e-05	1.6975e-05	1.6662e-05	1.6478e-05	1.6281e-05	1.5937e-05	1.5644e-05	1.5431e-05	1.5118e-05	1.4787e-05	1.4506e-05	1.4135e-05	1.3783e-05	1.3516e-05	1.3157e-05	1.2799e-05	1.2444e-05	1.2029e-05	1.165e-05	1.1239e-05	1.0822e-05	1.0373e-05	9.925e-06	9.411e-06	8.941e-06	8.412e-06	7.839e-06	7.304e-06	6.78e-06
0.11	1.8398e-05	1.829e-05	1.8198e-05	1.8082e-05	1.7962e-05	1.7841e-05	1.7744e-05	1.7651e-05	1.7529e-05	1.7374e-05	1.7344e-05	1.7179e-05	1.6989e-05	1.6821e-05	1.6674e-05	1.654e-05	1.6348e-05	1.6268e-05	1.608e-05	1.5896e-05	1.5685e-05	1.5558e-05	1.5252e-05	1.5079e-05	1.4882e-05	1.4597e-05	1.4325e-05	1.4104e-05	1.3833e-05	1.3525e-05	1.3272e-05	1.2941e-05	1.2608e-05	1.2349e-05	1.202e-05	1.1689e-05	1.1385e-05	1.099e-05	1.0648e-05	1.029e-05	9.888e-06	9.469e-06	9.062e-06	8.591e-06	8.164e-06	7.692e-06	7.165e-06	6.672e-06	6.199e-06
0.1	1.6703e-05	1.6598e-05	1.6506e-05	1.6421e-05	1.6302e-05	1.6192e-05	1.6088e-05	1.6012e-05	1.5889e-05	1.5793e-05	1.5741e-05	1.5585e-05	1.5422e-05	1.5271e-05	1.5125e-05	1.5022e-05	1.4843e-05	1.4769e-05	1.4593e-05	1.4413e-05	1.4229e-05	1.4118e-05	1.384e-05	1.3684e-05	1.3494e-05	1.3234e-05	1.2991e-05	1.2804e-05	1.2537e-05	1.2281e-05	1.2044e-05	1.1732e-05	1.1428e-05	1.1204e-05	1.0907e-05	1.0611e-05	1.0328e-05	9.955e-06	9.646e-06	9.321e-06	8.972e-06	8.583e-06	8.215e-06	7.79e-06	7.416e-06	6.975e-06	6.495e-06	6.05e-06	5.616e-06
0.09	1.5012e-05	1.4895e-05	1.4823e-05	1.4746e-05	1.4645e-05	1.4566e-05	1.4446e-05	1.4363e-05	1.4291e-05	1.4183e-05	1.4131e-05	1.3998e-05	1.3853e-05	1.3719e-05	1.3595e-05	1.3487e-05	1.3343e-05	1.3257e-05	1.3102e-05	1.2956e-05	1.2787e-05	1.2674e-05	1.2437e-05	1.2296e-05	1.2116e-05	1.1891e-05	1.1669e-05	1.1489e-05	1.1249e-05	1.1027e-05	1.0789e-05	1.0509e-05	1.0263e-05	1.0054e-05	9.8e-06	9.528e-06	9.254e-06	8.948e-06	8.671e-06	8.368e-06	8.059e-06	7.708e-06	7.36e-06	6.985e-06	6.663e-06	6.243e-06	5.825e-06	5.423e-06	5.042e-06
0.08	1.3311e-05	1.3236e-05	1.3162e-05	1.3082e-05	1.2993e-05	1.2918e-05	1.2858e-05	1.2759e-05	1.2668e-05	1.2575e-05	1.2543e-05	1.2431e-05	1.2297e-05	1.2168e-05	1.2068e-05	1.1985e-05	1.1832e-05	1.1782e-05	1.1635e-05	1.1488e-05	1.135e-05	1.1256e-05	1.106e-05	1.0904e-05	1.0754e-05	1.054e-05	1.0358e-05	1.0181e-05	9.959e-06	9.774e-06	9.58e-06	9.331e-06	9.083e-06	8.902e-06	8.679e-06	8.449e-06	8.198e-06	7.928e-06	7.672e-06	7.406e-06	7.129e-06	6.827e-06	6.53e-06	6.181e-06	5.895e-06	5.528e-06	5.164e-06	4.805e-06	4.472e-06
0.07	1.1623e-05	1.1573e-05	1.1508e-05	1.143e-05	1.1361e-05	1.1289e-05	1.1217e-05	1.114e-05	1.107e-05	1.0991e-05	1.0963e-05	1.0852e-05	1.0751e-05	1.062e-05	1.0539e-05	1.0463e-05	1.0322e-05	1.0287e-05	1.016e-05	1.0033e-05	9.901e-06	9.83e-06	9.646e-06	9.513e-06	9.38e-06	9.191e-06	9.034e-06	8.883e-06	8.697e-06	8.534e-06	8.352e-06	8.143e-06	7.937e-06	7.765e-06	7.571e-06	7.368e-06	7.153e-06	6.909e-06	6.684e-06	6.458e-06	6.223e-06	5.956e-06	5.691e-06	5.394e-06	5.14e-06	4.831e-06	4.509e-06	4.196e-06	3.903e-06
0.06	9.95e-06	9.881e-06	9.848e-06	9.775e-06	9.712e-06	9.663e-06	9.593e-06	9.535e-06	9.473e-06	9.411e-06	9.362e-06	9.28e-06	9.194e-06	9.09e-06	9.013e-06	8.941e-06	8.842e-06	8.792e-06	8.684e-06	8.58e-06	8.478e-06	8.403e-06	8.242e-06	8.126e-06	8.029e-06	7.856e-06	7.719e-06	7.603e-06	7.447e-06	7.285e-06	7.139e-06	6.952e-06	6.785e-06	6.637e-06	6.467e-06	6.286e-06	6.118e-06	5.903e-06	5.711e-06	5.515e-06	5.313e-06	5.074e-06	4.863e-06	4.614e-06	4.393e-06	4.123e-06	3.852e-06	3.585e-06	3.331e-06
0.05	8.271e-06	8.217e-06	8.178e-06	8.133e-06	8.086e-06	8.039e-06	7.973e-06	7.929e-06	7.882e-06	7.823e-06	7.784e-06	7.707e-06	7.646e-06	7.55e-06	7.494e-06	7.444e-06	7.346e-06	7.314e-06	7.219e-06	7.124e-06	7.051e-06	6.981e-06	6.855e-06	6.757e-06	6.671e-06	6.53e-06	6.421e-06	6.316e-06	6.176e-06	6.051e-06	5.934e-06	5.768e-06	5.634e-06	5.511e-06	5.375e-06	5.228e-06	5.078e-06	4.897e-06	4.747e-06	4.574e-06	4.401e-06	4.216e-06	4.029e-06	3.83e-06	3.64e-06	3.423e-06	3.201e-06	2.979e-06	2.767e-06
0.04	6.607e-06	6.56e-06	6.532e-06	6.497e-06	6.448e-06	6.417e-06	6.365e-06	6.336e-06	6.294e-06	6.242e-06	6.21e-06	6.15e-06	6.102e-06	6.03e-06	5.973e-06	5.945e-06	5.864e-06	5.832e-06	5.761e-06	5.681e-06	5.615e-06	5.566e-06	5.463e-06	5.396e-06	5.321e-06	5.21e-06	5.111e-06	5.034e-06	4.923e-06	4.829e-06	4.722e-06	4.6e-06	4.489e-06	4.395e-06	4.281e-06	4.158e-06	4.046e-06	3.907e-06	3.78e-06	3.645e-06	3.506e-06	3.365e-06	3.211e-06	3.051e-06	2.905e-06	2.732e-06	2.554e-06	2.372e-06	2.206e-06
0.03	4.945e-06	4.915e-06	4.887e-06	4.852e-06	4.819e-06	4.8e-06	4.759e-06	4.737e-06	4.698e-06	4.665e-06	4.65e-06	4.603e-06	4.565e-06	4.509e-06	4.471e-06	4.443e-06	4.384e-06	4.361e-06	4.306e-06	4.253e-06	4.206e-06	4.162e-06	4.08e-06	4.029e-06	3.974e-06	3.891e-06	3.816e-06	3.759e-06	3.684e-06	3.603e-06	3.529e-06	3.429e-06	3.354e-06	3.284e-06	3.196e-06	3.107e-06	3.019e-06	2.912e-06	2.824e-06	2.723e-06	2.622e-06	2.511e-06	2.395e-06	2.276e-06	2.167e-06	2.043e-06	1.905e-06	1.771e-06	1.649e-06
0.02	3.283e-06	3.265e-06	3.244e-06	3.224e-06	3.201e-06	3.19e-06	3.159e-06	3.143e-06	3.124e-06	3.104e-06	3.087e-06	3.054e-06	3.032e-06	2.991e-06	2.963e-06	2.947e-06	2.912e-06	2.894e-06	2.861e-06	2.827e-06	2.789e-06	2.762e-06	2.712e-06	2.674e-06	2.634e-06	2.583e-06	2.532e-06	2.499e-06	2.438e-06	2.391e-06	2.336e-06	2.275e-06	2.222e-06	2.175e-06	2.122e-06	2.057e-06	1.999e-06	1.93e-06	1.871e-06	1.802e-06	1.735e-06	1.665e-06	1.586e-06	1.508e-06	1.437e-06	1.349e-06	1.262e-06	1.175e-06	1.085e-06
0.01	1.631e-06	1.621e-06	1.611e-06	1.6e-06	1.59e-06	1.584e-06	1.571e-06	1.565e-06	1.55e-06	1.541e-06	1.531e-06	1.519e-06	1.505e-06	1.485e-06	1.473e-06	1.469e-06	1.442e-06	1.44e-06	1.423e-06	1.402e-06	1.385e-06	1.372e-06	1.343e-06	1.324e-06	1.307e-06	1.277e-06	1.254e-06	1.238e-06	1.21e-06	1.182e-06	1.157e-06	1.122e-06	1.097e-06	1.074e-06	1.047e-06	1.017e-06	9.87e-07	9.52e-07	9.22e-07	8.87e-07	8.57e-07	8.19e-07	7.8e-07	7.4e-07	7.05e-07	6.61e-07	6.19e-07	5.74e-07	5.34e-07
0	-1.3e-08	-1.6e-08	-1.4e-08	-1.6e-08	-1.5e-08	-1.3e-08	-1.4e-08	-1.4e-08	-1.2e-08	-1.1e-08	-1.1e-08	-1.2e-08	-1.1e-08	-1.5e-08	-1.8e-08	-1.4e-08	-1.2e-08	-1.1e-08	-1.9e-08	-1e-08	-1.5e-08	-1.4e-08	-1.4e-08	-1.7e-08	-1.4e-08	-1.8e-08	-1.8e-08	-1.9e-08	-1.4e-08	-1.5e-08	-1.7e-08	-1.7e-08	-2.1e-08	-2e-08	-1.6e-08	-1.6e-08	-1.9e-08	-2.2e-08	-2e-08	-2e-08	-2e-08	-1.8e-08	-2.1e-08	-2e-08	-2.2e-08	-2.4e-08	-2.1e-08	-2.3e-08	-2.5e-08
-0.01	-1.651e-06	-1.641e-06	-1.635e-06	-1.628e-06	-1.611e-06	-1.603e-06	-1.591e-06	-1.584e-06	-1.571e-06	-1.562e-06	-1.552e-06	-1.539e-06	-1.521e-06	-1.509e-06	-1.5e-06	-1.487e-06	-1.467e-06	-1.454e-06	-1.439e-06	-1.42e-06	-1.406e-06	-1.394e-06	-1.37e-06	-1.35e-06	-1.33e-06	-1.309e-06	-1.283e-06	-1.266e-06	-1.234e-06	-1.207e-06	-1.187e-06	-1.157e-06	-1.128e-06	-1.103e-06	-1.079e-06	-1.048e-06	-1.019e-06	-9.85e-07	-9.53e-07	-9.26e-07	-8.92e-07	-8.54e-07	-8.22e-07	-7.81e-07	-7.46e-07	-7.1e-07	-6.62e-07	-6.18e-07	-5.8e-07
-0.02	-3.279e-06	-3.267e-06	-3.241e-06	-3.226e-06	-3.195e-06	-3.184e-06	-3.164e-06	-3.14e-06	-3.111e-06	-3.098e-06	-3.087e-06	-3.052e-06	-3.016e-06	-2.987e-06	-2.967e-06	-2.941e-06	-2.912e-06	-2.89e-06	-2.856e-06	-2.81e-06	-2.787e-06	-2.765e-06	-2.713e-06	-2.676e-06	-2.639e-06	-2.59e-06	-2.538e-06	-2.505e-06	-2.445e-06	-2.396e-06	-2.347e-06	-2.286e-06	-2.23e-06	-2.182e-06	-2.129e-06	-2.071e-06	-2.012e-06	-1.945e-06	-1.89e-06	-1.827e-06	-1.761e-06	-1.691e-06	-1.616e-06	-1.539e-06	-1.47e-06	-1.391e-06	-1.305e-06	-1.218e-06	-1.144e-06
-0.03	-4.899e-06	-4.874e-06	-4.836e-06	-4.826e-06	-4.783e-06	-4.763e-06	-4.722e-06	-4.696e-06	-4.645e-06	-4.626e-06	-4.613e-06	-4.558e-06	-4.512e-06	-4.47e-06	-4.435e-06	-4.394e-06	-4.352e-06	-4.315e-06	-4.266e-06	-4.207e-06	-4.162e-06	-4.118e-06	-4.045e-06	-3.987e-06	-3.944e-06	-3.864e-06	-3.793e-06	-3.739e-06	-3.643e-06	-3.575e-06	-3.496e-06	-3.409e-06	-3.326e-06	-3.255e-06	-3.175e-06	-3.087e-06	-2.999e-06	-2.901e-06	-2.819e-06	-2.719e-06	-2.628e-06	-2.521e-06	-2.411e-06	-2.294e-06	-2.193e-06	-2.073e-06	-1.943e-06	-1.818e-06	-1.701e-06
-0.04	-6.508e-06	-6.47e-06	-6.445e-06	-6.408e-06	-6.356e-06	-6.328e-06	-6.279e-06	-6.24e-06	-6.176e-06	-6.144e-06	-6.124e-06	-6.055e-06	-5.992e-06	-5.938e-06	-5.889e-06	-5.846e-06	-5.777e-06	-5.734e-06	-5.66e-06	-5.591e-06	-5.531e-06	-5.473e-06	-5.376e-06	-5.293e-06	-5.237e-06	-5.133e-06	-5.035e-06	-4.961e-06	-4.839e-06	-4.746e-06	-4.642e-06	-4.521e-06	-4.414e-06	-4.329e-06	-4.218e-06	-4.098e-06	-3.988e-06	-3.851e-06	-3.746e-06	-3.618e-06	-3.489e-06	-3.346e-06	-3.201e-06	-3.049e-06	-2.915e-06	-2.757e-06	-2.586e-06	-2.415e-06	-2.259e-06
-0.05	-8.105e-06	-8.057e-06	-8.025e-06	-7.982e-06	-7.916e-06	-7.88e-06	-7.825e-06	-7.766e-06	-7.688e-06	-7.664e-06	-7.626e-06	-7.548e-06	-7.465e-06	-7.405e-06	-7.332e-06	-7.278e-06	-7.18e-06	-7.14e-06	-7.055e-06	-6.95e-06	-6.883e-06	-6.821e-06	-6.692e-06	-6.592e-06	-6.517e-06	-6.385e-06	-6.263e-06	-6.182e-06	-6.034e-06	-5.916e-06	-5.781e-06	-5.629e-06	-5.501e-06	-5.396e-06	-5.25e-06	-5.103e-06	-4.967e-06	-4.81e-06	-4.666e-06	-4.517e-06	-4.347e-06	-4.177e-06	-4e-06	-3.803e-06	-3.637e-06	-3.444e-06	-3.228e-06	-3.022e-06	-2.825e-06
-0.06	-9.697e-06	-9.649e-06	-9.595e-06	-9.542e-06	-9.474e-06	-9.43e-06	-9.349e-06	-9.295e-06	-9.209e-06	-9.159e-06	-9.121e-06	-9.031e-06	-8.932e-06	-8.848e-06	-8.77e-06	-8.704e-06	-8.591e-06	-8.533e-06	-8.443e-06	-8.321e-06	-8.241e-06	-8.149e-06	-7.994e-06	-7.879e-06	-7.813e-06	-7.638e-06	-7.504e-06	-7.395e-06	-7.209e-06	-7.063e-06	-6.918e-06	-6.739e-06	-6.589e-06	-6.449e-06	-6.291e-06	-6.111e-06	-5.952e-06	-5.757e-06	-5.583e-06	-5.404e-06	-5.208e-06	-5.003e-06	-4.793e-06	-4.564e-06	-4.364e-06	-4.129e-06	-3.868e-06	-3.617e-06	-3.39e-06
-0.07	-1.1285e-05	-1.1215e-05	-1.1158e-05	-1.1109e-05	-1.1011e-05	-1.0964e-05	-1.0868e-05	-1.0811e-05	-1.0717e-05	-1.0656e-05	-1.0593e-05	-1.0483e-05	-1.0377e-05	-1.0291e-05	-1.0194e-05	-1.0129e-05	-9.988e-06	-9.922e-06	-9.806e-06	-9.668e-06	-9.582e-06	-9.474e-06	-9.29e-06	-9.144e-06	-9.07e-06	-8.876e-06	-8.703e-06	-8.595e-06	-8.388e-06	-8.221e-06	-8.047e-06	-7.848e-06	-7.649e-06	-7.502e-06	-7.308e-06	-7.114e-06	-6.923e-06	-6.703e-06	-6.505e-06	-6.298e-06	-6.067e-06	-5.834e-06	-5.579e-06	-5.314e-06	-5.084e-06	-4.817e-06	-4.511e-06	-4.226e-06	-3.955e-06
-0.08	-1.2861e-05	-1.2768e-05	-1.2709e-05	-1.2652e-05	-1.2527e-05	-1.2496e-05	-1.2405e-05	-1.2317e-05	-1.2185e-05	-1.214e-05	-1.2062e-05	-1.1946e-05	-1.1809e-05	-1.1721e-05	-1.16e-05	-1.1507e-05	-1.1381e-05	-1.1301e-05	-1.1166e-05	-1.1012e-05	-1.0892e-05	-1.0797e-05	-1.0585e-05	-1.0427e-05	-1.0314e-05	-1.0105e-05	-9.936e-06	-9.778e-06	-9.563e-06	-9.365e-06	-9.176e-06	-8.958e-06	-8.711e-06	-8.552e-06	-8.344e-06	-8.115e-06	-7.885e-06	-7.651e-06	-7.425e-06	-7.185e-06	-6.933e-06	-6.668e-06	-6.385e-06	-6.073e-06	-5.817e-06	-5.501e-06	-5.163e-06	-4.837e-06	-4.524e-06
-0.09	-1.4411e-05	-1.4321e-05	-1.4245e-05	-1.4172e-05	-1.4059e-05	-1.4e-05	-1.3887e-05	-1.3801e-05	-1.3649e-05	-1.3608e-05	-1.3539e-05	-1.3389e-05	-1.3237e-05	-1.3125e-05	-1.3008e-05	-1.2912e-05	-1.2752e-05	-1.2672e-05	-1.251e-05	-1.2341e-05	-1.2216e-05	-1.2097e-05	-1.1867e-05	-1.1699e-05	-1.1563e-05	-1.1325e-05	-1.1135e-05	-1.096e-05	-1.0716e-05	-1.0494e-05	-1.0283e-05	-1.0034e-05	-9.785e-06	-9.613e-06	-9.354e-06	-9.112e-06	-8.875e-06	-8.597e-06	-8.357e-06	-8.083e-06	-7.791e-06	-7.505e-06	-7.19e-06	-6.835e-06	-6.55e-06	-6.206e-06	-5.82e-06	-5.45e-06	-5.095e-06
-0.1	-1.5957e-05	-1.5861e-05	-1.5779e-05	-1.5672e-05	-1.5577e-05	-1.5501e-05	-1.5349e-05	-1.5268e-05	-1.5122e-05	-1.5073e-05	-1.4978e-05	-1.482e-05	-1.4651e-05	-1.4538e-05	-1.4389e-05	-1.4298e-05	-1.4115e-05	-1.4024e-05	-1.3851e-05	-1.3677e-05	-1.3525e-05	-1.3391e-05	-1.3146e-05	-1.296e-05	-1.2825e-05	-1.2546e-05	-1.233e-05	-1.2156e-05	-1.1877e-05	-1.1635e-05	-1.139e-05	-1.1111e-05	-1.0857e-05	-1.0649e-05	-1.0373e-05	-1.0112e-05	-9.853e-06	-9.553e-06	-9.271e-06	-8.975e-06	-8.661e-06	-8.321e-06	-7.998e-06	-7.599e-06	-7.272e-06	-6.896e-06	-6.469e-06	-6.055e-06	-5.67e-06
-0.11	-1.7475e-05	-1.7376e-05	-1.728e-05	-1.719e-05	-1.7053e-05	-1.6994e-05	-1.6841e-05	-1.6744e-05	-1.6597e-05	-1.6501e-05	-1.6424e-05	-1.6242e-05	-1.6057e-05	-1.5942e-05	-1.5763e-05	-1.567e-05	-1.5475e-05	-1.5381e-05	-1.5187e-05	-1.499e-05	-1.4827e-05	-1.467e-05	-1.4418e-05	-1.4206e-05	-1.4068e-05	-1.3763e-05	-1.3513e-05	-1.3329e-05	-1.3029e-05	-1.2781e-05	-1.2496e-05	-1.222e-05	-1.1922e-05	-1.1708e-05	-1.1421e-05	-1.1121e-05	-1.0817e-05	-1.0501e-05	-1.0205e-05	-9.887e-06	-9.532e-06	-9.169e-06	-8.802e-06	-8.377e-06	-8.016e-06	-7.598e-06	-7.113e-06	-6.669e-06	-6.241e-06
-0.12	-1.8992e-05	-1.8901e-05	-1.8785e-05	-1.8685e-05	-1.8533e-05	-1.8444e-05	-1.828e-05	-1.8223e-05	-1.8017e-05	-1.7929e-05	-1.7845e-05	-1.7656e-05	-1.747e-05	-1.7317e-05	-1.7141e-05	-1.7052e-05	-1.6829e-05	-1.6719e-05	-1.6499e-05	-1.6311e-05	-1.6113e-05	-1.5961e-05	-1.5675e-05	-1.5442e-05	-1.5286e-05	-1.4994e-05	-1.47e-05	-1.4508e-05	-1.4202e-05	-1.3906e-05	-1.3623e-05	-1.3309e-05	-1.2994e-05	-1.2757e-05	-1.2446e-05	-1.2145e-05	-1.1805e-05	-1.1475e-05	-1.1136e-05	-1.0782e-05	-1.0407e-05	-1.0009e-05	-9.616e-06	-9.154e-06	-8.749e-06	-8.299e-06	-7.784e-06	-7.292e-06	-6.815e-06
-0.13	-2.0489e-05	-2.0415e-05	-2.0278e-05	-2.016e-05	-2.0012e-05	-1.9917e-05	-1.9744e-05	-1.9624e-05	-1.9476e-05	-1.9341e-05	-1.926e-05	-1.9046e-05	-1.8864e-05	-1.8692e-05	-1.849e-05	-1.8392e-05	-1.8164e-05	-1.8053e-05	-1.782e-05	-1.7594e-05	-1.7422e-05	-1.7234e-05	-1.6951e-05	-1.6689e-05	-1.6526e-05	-1.6198e-05	-1.5886e-05	-1.5679e-05	-1.5362e-05	-1.5047e-05	-1.475e-05	-1.4393e-05	-1.405e-05	-1.3821e-05	-1.348e-05	-1.316e-05	-1.2793e-05	-1.2424e-05	-1.2079e-05	-1.1686e-05	-1.1291e-05	-1.0853e-05	-1.0448e-05	-9.932e-06	-9.489e-06	-9e-06	-8.446e-06	-7.918e-06	-7.397e-06
-0.14	-2.1979e-05	-2.1849e-05	-2.174e-05	-2.1619e-05	-2.1446e-05	-2.1378e-05	-2.118e-05	-2.1088e-05	-2.0869e-05	-2.072e-05	-2.0663e-05	-2.0429e-05	-2.0247e-05	-2.0067e-05	-1.9862e-05	-1.9728e-05	-1.9491e-05	-1.9369e-05	-1.9143e-05	-1.8897e-05	-1.8692e-05	-1.8483e-05	-1.8207e-05	-1.7921e-05	-1.7743e-05	-1.7421e-05	-1.7094e-05	-1.6864e-05	-1.6533e-05	-1.6207e-05	-1.5855e-05	-1.5497e-05	-1.5124e-05	-1.4886e-05	-1.4507e-05	-1.4164e-05	-1.3788e-05	-1.3392e-05	-1.3015e-05	-1.2605e-05	-1.218e-05	-1.1717e-05	-1.1275e-05	-1.0707e-05	-1.0247e-05	-9.714e-06	-9.111e-06	-8.535e-06	-7.979e-06
-0.15	-2.3454e-05	-2.3357e-05	-2.3181e-05	-2.306e-05	-2.2873e-05	-2.2818e-05	-2.2589e-05	-2.2495e-05	-2.2298e-05	-2.2132e-05	-2.2055e-05	-2.1805e-05	-2.1609e-05	-2.1402e-05	-2.12e-05	-2.1088e-05	-2.083e-05	-2.067e-05	-2.0434e-05	-2.0184e-05	-1.9985e-05	-1.9787e-05	-1.9461e-05	-1.9172e-05	-1.8976e-05	-1.8627e-05	-1.8299e-05	-1.8046e-05	-1.7676e-05	-1.7351e-05	-1.6996e-05	-1.6594e-05	-1.6216e-05	-1.5946e-05	-1.5547e-05	-1.5216e-05	-1.4791e-05	-1.4381e-05	-1.3993e-05	-1.3537e-05	-1.3075e-05	-1.2592e-05	-1.2088e-05	-1.1497e-05	-1.0994e-05	-1.0417e-05	-9.773e-06	-9.161e-06	-8.575e-06
-0.16	-2.4926e-05	-2.4825e-05	-2.4648e-05	-2.4487e-05	-2.4314e-05	-2.4232e-05	-2.404e-05	-2.3864e-05	-2.3692e-05	-2.3547e-05	-2.345e-05	-2.3189e-05	-2.2955e-05	-2.2768e-05	-2.2521e-05	-2.2439e-05	-2.2131e-05	-2.1995e-05	-2.1743e-05	-2.1479e-05	-2.1246e-05	-2.1068e-05	-2.073e-05	-2.042e-05	-2.0202e-05	-1.9843e-05	-1.9519e-05	-1.9234e-05	-1.8851e-05	-1.8518e-05	-1.8123e-05	-1.7717e-05	-1.733e-05	-1.7051e-05	-1.6606e-05	-1.6238e-05	-1.5798e-05	-1.5369e-05	-1.4946e-05	-1.4475e-05	-1.3968e-05	-1.3436e-05	-1.2937e-05	-1.2271e-05	-1.1761e-05	-1.1141e-05	-1.0457e-05	-9.794e-06	-9.161e-06
-0.17	-2.6398e-05	-2.624e-05	-2.6065e-05	-2.5917e-05	-2.5746e-05	-2.5643e-05	-2.5414e-05	-2.5301e-05	-2.5077e-05	-2.49e-05	-2.4852e-05	-2.4554e-05	-2.4323e-05	-2.4095e-05	-2.3903e-05	-2.3741e-05	-2.3466e-05	-2.3322e-05	-2.303e-05	-2.2772e-05	-2.2536e-05	-2.2362e-05	-2.1995e-05	-2.167e-05	-2.1442e-05	-2.1062e-05	-2.0734e-05	-2.0441e-05	-2.0035e-05	-1.9645e-05	-1.927e-05	-1.8805e-05	-1.8429e-05	-1.8111e-05	-1.7687e-05	-1.729e-05	-1.6822e-05	-1.6349e-05	-1.5901e-05	-1.5421e-05	-1.4873e-05	-1.4341e-05	-1.3781e-05	-1.3068e-05	-1.2519e-05	-1.1868e-05	-1.1119e-05	-1.0421e-05	-9.763e-06
-0.18	-2.7842e-05	-2.7678e-05	-2.7498e-05	-2.7338e-05	-2.7132e-05	-2.7043e-05	-2.6784e-05	-2.6702e-05	-2.6451e-05	-2.6281e-05	-2.6208e-05	-2.5898e-05	-2.5715e-05	-2.5454e-05	-2.5226e-05	-2.5084e-05	-2.4789e-05	-2.4624e-05	-2.436e-05	-2.4083e-05	-2.3842e-05	-2.3646e-05	-2.3275e-05	-2.2948e-05	-2.2682e-05	-2.2299e-05	-2.1913e-05	-2.1645e-05	-2.1223e-05	-2.0825e-05	-2.0446e-05	-1.994e-05	-1.9529e-05	-1.9174e-05	-1.8757e-05	-1.8351e-05	-1.7867e-05	-1.7358e-05	-1.6871e-05	-1.637e-05	-1.5782e-05	-1.5219e-05	-1.4642e-05	-1.3874e-05	-1.3292e-05	-1.2598e-05	-1.1796e-05	-1.1066e-05	-1.0357e-05
-0.19	-2.9262e-05	-2.9126e-05	-2.8901e-05	-2.8756e-05	-2.853e-05	-2.8452e-05	-2.8215e-05	-2.8069e-05	-2.788e-05	-2.7645e-05	-2.7569e-05	-2.7267e-05	-2.7062e-05	-2.6803e-05	-2.659e-05	-2.6438e-05	-2.6168e-05	-2.5942e-05	-2.5678e-05	-2.5367e-05	-2.5174e-05	-2.4917e-05	-2.4534e-05	-2.4231e-05	-2.3957e-05	-2.3542e-05	-2.3136e-05	-2.2828e-05	-2.2433e-05	-2.2044e-05	-2.1609e-05	-2.1054e-05	-2.067e-05	-2.0276e-05	-1.9865e-05	-1.9445e-05	-1.8886e-05	-1.8361e-05	-1.7854e-05	-1.731e-05	-1.6737e-05	-1.6103e-05	-1.546e-05	-1.4685e-05	-1.4069e-05	-1.3297e-05	-1.2486e-05	-1.17e-05	-1.0965e-05
-0.2	-3.0704e-05	-3.0541e-05	-3.0336e-05	-3.0152e-05	-2.9924e-05	-2.9862e-05	-2.9592e-05	-2.9431e-05	-2.9261e-05	-2.9061e-05	-2.8957e-05	-2.8654e-05	-2.8425e-05	-2.817e-05	-2.795e-05	-2.7761e-05	-2.7503e-05	-2.7265e-05	-2.7006e-05	-2.6665e-05	-2.644e-05	-2.6251e-05	-2.5839e-05	-2.552e-05	-2.5235e-05	-2.4789e-05	-2.4373e-05	-2.4055e-05	-2.3659e-05	-2.3204e-05	-2.2758e-05	-2.2255e-05	-2.1797e-05	-2.1391e-05	-2.0942e-05	-2.0485e-05	-1.9927e-05	-1.9397e-05	-1.8844e-05	-1.8262e-05	-1.7662e-05	-1.6991e-05	-1.6315e-05	-1.5497e-05	-1.4837e-05	-1.4016e-05	-1.3169e-05	-1.2343e-05	-1.155e-05
-0.21	-3.2115e-05	-3.1961e-05	-3.1759e-05	-3.159e-05	-3.1361e-05	-3.1242e-05	-3.1005e-05	-3.0843e-05	-3.066e-05	-3.0436e-05	-3.0305e-05	-2.9994e-05	-2.9791e-05	-2.9512e-05	-2.9331e-05	-2.9117e-05	-2.8853e-05	-2.8624e-05	-2.8303e-05	-2.8014e-05	-2.7767e-05	-2.7538e-05	-2.7107e-05	-2.6825e-05	-2.655e-05	-2.6037e-05	-2.5633e-05	-2.5277e-05	-2.4857e-05	-2.4408e-05	-2.3926e-05	-2.341e-05	-2.2913e-05	-2.254e-05	-2.2016e-05	-2.1582e-05	-2.0979e-05	-2.0407e-05	-1.9855e-05	-1.9233e-05	-1.8612e-05	-1.7875e-05	-1.717e-05	-1.6324e-05	-1.5613e-05	-1.475e-05	-1.3859e-05	-1.2984e-05	-1.2157e-05
-0.22	-3.3523e-05	-3.3366e-05	-3.3187e-05	-3.3024e-05	-3.2751e-05	-3.2632e-05	-3.2384e-05	-3.2251e-05	-3.208e-05	-3.1788e-05	-3.1687e-05	-3.1396e-05	-3.1179e-05	-3.0878e-05	-3.0684e-05	-3.0463e-05	-3.0235e-05	-2.9954e-05	-2.9676e-05	-2.9366e-05	-2.9102e-05	-2.8897e-05	-2.842e-05	-2.811e-05	-2.7846e-05	-2.7331e-05	-2.6922e-05	-2.6538e-05	-2.6121e-05	-2.5635e-05	-2.5125e-05	-2.4602e-05	-2.4069e-05	-2.3646e-05	-2.3137e-05	-2.2687e-05	-2.2085e-05	-2.1444e-05	-2.0912e-05	-2.0203e-05	-1.9516e-05	-1.8805e-05	-1.8019e-05	-1.7114e-05	-1.6375e-05	-1.5467e-05	-1.455e-05	-1.3638e-05	-1.2737e-05
-0.23	-3.4944e-05	-3.4773e-05	-3.4628e-05	-3.4424e-05	-3.4172e-05	-3.4077e-05	-3.3804e-05	-3.3682e-05	-3.3469e-05	-3.3235e-05	-3.3096e-05	-3.2808e-05	-3.2585e-05	-3.2283e-05	-3.2074e-05	-3.1884e-05	-3.1618e-05	-3.1384e-05	-3.1062e-05	-3.073e-05	-3.046e-05	-3.0203e-05	-2.9748e-05	-2.9433e-05	-2.9142e-05	-2.8618e-05	-2.8168e-05	-2.7843e-05	-2.7358e-05	-2.6856e-05	-2.6368e-05	-2.5797e-05	-2.5221e-05	-2.4813e-05	-2.428e-05	-2.3797e-05	-2.3117e-05	-2.2475e-05	-2.1904e-05	-2.1175e-05	-2.0483e-05	-1.9704e-05	-1.8878e-05	-1.7947e-05	-1.7162e-05	-1.6205e-05	-1.5222e-05	-1.4291e-05	-1.3349e-05
-0.24	-3.6366e-05	-3.6225e-05	-3.6053e-05	-3.5847e-05	-3.5576e-05	-3.547e-05	-3.5215e-05	-3.5103e-05	-3.4886e-05	-3.4631e-05	-3.4524e-05	-3.4232e-05	-3.4023e-05	-3.371e-05	-3.3444e-05	-3.3266e-05	-3.2992e-05	-3.2758e-05	-3.2437e-05	-3.2091e-05	-3.1809e-05	-3.1572e-05	-3.1074e-05	-3.0762e-05	-3.0477e-05	-2.9916e-05	-2.9444e-05	-2.9112e-05	-2.8585e-05	-2.807e-05	-2.7586e-05	-2.6985e-05	-2.6408e-05	-2.5964e-05	-2.5391e-05	-2.4879e-05	-2.4207e-05	-2.354e-05	-2.2922e-05	-2.2172e-05	-2.1433e-05	-2.0627e-05	-1.9744e-05	-1.8758e-05	-1.797e-05	-1.6928e-05	-1.5928e-05	-1.4933e-05	-1.3967e-05
-0.25	-3.781e-05	-3.7635e-05	-3.751e-05	-3.7266e-05	-3.7003e-05	-3.6928e-05	-3.6673e-05	-3.6536e-05	-3.6346e-05	-3.6079e-05	-3.5957e-05	-3.5636e-05	-3.545e-05	-3.5107e-05	-3.487e-05	-3.4654e-05	-3.4391e-05	-3.4176e-05	-3.3792e-05	-3.3517e-05	-3.3178e-05	-3.2965e-05	-3.2419e-05	-3.2083e-05	-3.1788e-05	-3.1263e-05	-3.0771e-05	-3.0395e-05	-2.9874e-05	-2.9306e-05	-2.8819e-05	-2.8176e-05	-2.7604e-05	-2.7136e-05	-2.6557e-05	-2.6003e-05	-2.5302e-05	-2.4573e-05	-2.3972e-05	-2.3118e-05	-2.2356e-05	-2.1515e-05	-2.0618e-05	-1.9587e-05	-1.8737e-05	-1.7644e-05	-1.661e-05	-1.5588e-05	-1.456e-05
-0.26	-3.9289e-05	-3.911e-05	-3.8919e-05	-3.87e-05	-3.8483e-05	-3.8353e-05	-3.8164e-05	-3.7979e-05	-3.7785e-05	-3.7544e-05	-3.7402e-05	-3.7023e-05	-3.684e-05	-3.6534e-05	-3.6291e-05	-3.6097e-05	-3.5772e-05	-3.5577e-05	-3.5211e-05	-3.4894e-05	-3.4533e-05	-3.4312e-05	-3.378e-05	-3.341e-05	-3.3182e-05	-3.2558e-05	-3.2086e-05	-3.171e-05	-3.1164e-05	-3.0576e-05	-3.0011e-05	-2.939e-05	-2.8814e-05	-2.8338e-05	-2.7687e-05	-2.7142e-05	-2.6422e-05	-2.5656e-05	-2.4995e-05	-2.4124e-05	-2.3278e-05	-2.2423e-05	-2.1511e-05	-2.0406e-05	-1.9493e-05	-1.8389e-05	-1.7315e-05	-1.6246e-05	-1.5182e-05
-0.27	-4.077e-05	-4.0594e-05	-4.0413e-05	-4.0189e-05	-3.9919e-05	-3.9861e-05	-3.9598e-05	-3.9434e-05	-3.9262e-05	-3.8981e-05	-3.8875e-05	-3.8517e-05	-3.8294e-05	-3.7977e-05	-3.7758e-05	-3.751e-05	-3.7222e-05	-3.6953e-05	-3.6653e-05	-3.6287e-05	-3.5982e-05	-3.5713e-05	-3.5152e-05	-3.4815e-05	-3.4531e-05	-3.391e-05	-3.342e-05	-3.2995e-05	-3.2436e-05	-3.1855e-05	-3.1284e-05	-3.0613e-05	-2.9999e-05	-2.9477e-05	-2.8835e-05	-2.8267e-05	-2.7504e-05	-2.6698e-05	-2.5972e-05	-2.5141e-05	-2.4235e-05	-2.3333e-05	-2.2385e-05	-2.1228e-05	-2.0277e-05	-1.9114e-05	-1.8016e-05	-1.6891e-05	-1.5804e-05
-0.28	-4.2246e-05	-4.2064e-05	-4.1954e-05	-4.1699e-05	-4.142e-05	-4.131e-05	-4.1082e-05	-4.0904e-05	-4.0707e-05	-4.046e-05	-4.0352e-05	-4.0044e-05	-3.9824e-05	-3.9469e-05	-3.9267e-05	-3.8932e-05	-3.8654e-05	-3.8458e-05	-3.809e-05	-3.7738e-05	-3.7349e-05	-3.7087e-05	-3.6582e-05	-3.6187e-05	-3.5874e-05	-3.5245e-05	-3.4764e-05	-3.4336e-05	-3.3747e-05	-3.3087e-05	-3.2543e-05	-3.1828e-05	-3.1188e-05	-3.0644e-05	-2.9992e-05	-2.9413e-05	-2.8578e-05	-2.7767e-05	-2.702e-05	-2.6116e-05	-2.518e-05	-2.4254e-05	-2.3247e-05	-2.2046e-05	-2.1049e-05	-1.9858e-05	-1.8704e-05	-1.7543e-05	-1.6405e-05
-0.29	-4.3753e-05	-4.3545e-05	-4.3398e-05	-4.3216e-05	-4.2897e-05	-4.2809e-05	-4.2585e-05	-4.2373e-05	-4.2224e-05	-4.2e-05	-4.1852e-05	-4.1551e-05	-4.1274e-05	-4.093e-05	-4.0711e-05	-4.0454e-05	-4.0096e-05	-3.9883e-05	-3.9554e-05	-3.9216e-05	-3.8814e-05	-3.8482e-05	-3.7972e-05	-3.7569e-05	-3.7293e-05	-3.6619e-05	-3.6127e-05	-3.5678e-05	-3.5056e-05	-3.4427e-05	-3.3807e-05	-3.3111e-05	-3.2421e-05	-3.1865e-05	-3.1182e-05	-3.054e-05	-2.9666e-05	-2.8811e-05	-2.8047e-05	-2.7085e-05	-2.6134e-05	-2.5188e-05	-2.412e-05	-2.2878e-05	-2.1835e-05	-2.0611e-05	-1.9419e-05	-1.8189e-05	-1.7044e-05
-0.3	-4.5318e-05	-4.5056e-05	-4.4931e-05	-4.4766e-05	-4.4428e-05	-4.4356e-05	-4.411e-05	-4.3928e-05	-4.3727e-05	-4.3508e-05	-4.3344e-05	-4.305e-05	-4.2775e-05	-4.2452e-05	-4.2162e-05	-4.2005e-05	-4.1568e-05	-4.1366e-05	-4.1002e-05	-4.0661e-05	-4.0274e-05	-3.9905e-05	-3.937e-05	-3.9011e-05	-3.8696e-05	-3.7991e-05	-3.7464e-05	-3.7008e-05	-3.6376e-05	-3.5782e-05	-3.5064e-05	-3.4373e-05	-3.361e-05	-3.3041e-05	-3.2341e-05	-3.1681e-05	-3.0777e-05	-2.9908e-05	-2.9076e-05	-2.8086e-05	-2.7109e-05	-2.6109e-05	-2.4951e-05	-2.3694e-05	-2.262e-05	-2.1362e-05	-2.0104e-05	-1.8861e-05	-1.7647e-05
-0.31	-4.6845e-05	-4.6628e-05	-4.6469e-05	-4.6273e-05	-4.5985e-05	-4.5848e-05	-4.5622e-05	-4.5443e-05	-4.528e-05	-4.505e-05	-4.4879e-05	-4.4535e-05	-4.4221e-05	-4.3954e-05	-4.3724e-05	-4.3517e-05	-4.3069e-05	-4.2889e-05	-4.2474e-05	-4.208e-05	-4.1747e-05	-4.1359e-05	-4.0755e-05	-4.0354e-05	-4.0045e-05	-3.9357e-05	-3.8819e-05	-3.8365e-05	-3.7674e-05	-3.7024e-05	-3.6364e-05	-3.5658e-05	-3.4856e-05	-3.4234e-05	-3.346e-05	-3.2794e-05	-3.1888e-05	-3.0957e-05	-3.0115e-05	-2.907e-05	-2.8046e-05	-2.7026e-05	-2.582e-05	-2.4525e-05	-2.3395e-05	-2.2089e-05	-2.0784e-05	-1.9483e-05	-1.8245e-05
-0.32	-4.8419e-05	-4.8184e-05	-4.799e-05	-4.7812e-05	-4.756e-05	-4.7449e-05	-4.7195e-05	-4.7047e-05	-4.6829e-05	-4.6572e-05	-4.6421e-05	-4.6138e-05	-4.5729e-05	-4.5468e-05	-4.5231e-05	-4.5005e-05	-4.4586e-05	-4.4339e-05	-4.3956e-05	-4.3531e-05	-4.3189e-05	-4.2779e-05	-4.223e-05	-4.1828e-05	-4.149e-05	-4.0772e-05	-4.0206e-05	-3.9709e-05	-3.9031e-05	-3.8344e-05	-3.7703e-05	-3.6881e-05	-3.6052e-05	-3.5399e-05	-3.4605e-05	-3.3897e-05	-3.2961e-05	-3.2019e-05	-3.1177e-05	-3.0099e-05	-2.8968e-05	-2.7923e-05	-2.6732e-05	-2.5352e-05	-2.4175e-05	-2.2844e-05	-2.1481e-05	-2.0138e-05	-1.8861e-05
-0.33	-5.0035e-05	-4.9813e-05	-4.9645e-05	-4.9378e-05	-4.911e-05	-4.9007e-05	-4.8799e-05	-4.8573e-05	-4.8395e-05	-4.8123e-05	-4.7997e-05	-4.7713e-05	-4.7358e-05	-4.7025e-05	-4.6735e-05	-4.6527e-05	-4.6111e-05	-4.5843e-05	-4.5441e-05	-4.5065e-05	-4.4648e-05	-4.4283e-05	-4.3677e-05	-4.325e-05	-4.2892e-05	-4.2209e-05	-4.1538e-05	-4.1101e-05	-4.0338e-05	-3.9634e-05	-3.8977e-05	-3.8118e-05	-3.7295e-05	-3.6614e-05	-3.5771e-05	-3.4998e-05	-3.41e-05	-3.3112e-05	-3.2188e-05	-3.1079e-05	-2.9948e-05	-2.8833e-05	-2.7557e-05	-2.6159e-05	-2.4945e-05	-2.3581e-05	-2.217e-05	-2.0774e-05	-1.9477e-05
-0.34	-5.1642e-05	-5.1368e-05	-5.1219e-05	-5.0904e-05	-5.0725e-05	-5.0587e-05	-5.0393e-05	-5.0226e-05	-4.9978e-05	-4.9733e-05	-4.9548e-05	-4.9282e-05	-4.8934e-05	-4.8579e-05	-4.8252e-05	-4.8103e-05	-4.7641e-05	-4.7379e-05	-4.6995e-05	-4.6557e-05	-4.6122e-05	-4.5748e-05	-4.5162e-05	-4.4699e-05	-4.4306e-05	-4.3592e-05	-4.2891e-05	-4.2411e-05	-4.1645e-05	-4.0958e-05	-4.0258e-05	-3.9376e-05	-3.8531e-05	-3.7838e-05	-3.6903e-05	-3.6144e-05	-3.5168e-05	-3.4139e-05	-3.3216e-05	-3.2101e-05	-3.0866e-05	-2.973e-05	-2.8405e-05	-2.6986e-05	-2.5726e-05	-2.4298e-05	-2.2848e-05	-2.1437e-05	-2.0072e-05
-0.35	-5.3235e-05	-5.2975e-05	-5.2826e-05	-5.2492e-05	-5.2339e-05	-5.2188e-05	-5.1979e-05	-5.1783e-05	-5.1602e-05	-5.1306e-05	-5.1137e-05	-5.0818e-05	-5.0436e-05	-5.0147e-05	-4.9857e-05	-4.9572e-05	-4.9201e-05	-4.8874e-05	-4.8496e-05	-4.8078e-05	-4.7632e-05	-4.7269e-05	-4.6631e-05	-4.6164e-05	-4.5693e-05	-4.4957e-05	-4.4295e-05	-4.3787e-05	-4.3037e-05	-4.2189e-05	-4.1514e-05	-4.0605e-05	-3.9759e-05	-3.9073e-05	-3.8103e-05	-3.7261e-05	-3.6252e-05	-3.5238e-05	-3.4229e-05	-3.3016e-05	-3.1842e-05	-3.0616e-05	-2.9273e-05	-2.7774e-05	-2.6478e-05	-2.5025e-05	-2.3521e-05	-2.2066e-05	-2.0685e-05
-0.36	-5.4846e-05	-5.4598e-05	-5.4394e-05	-5.4133e-05	-5.3951e-05	-5.3778e-05	-5.3596e-05	-5.3376e-05	-5.3176e-05	-5.2912e-05	-5.2731e-05	-5.24e-05	-5.2014e-05	-5.1708e-05	-5.142e-05	-5.1119e-05	-5.0705e-05	-5.0366e-05	-4.9934e-05	-4.9614e-05	-4.9154e-05	-4.8747e-05	-4.8051e-05	-4.7656e-05	-4.7158e-05	-4.6411e-05	-4.5607e-05	-4.5149e-05	-4.4335e-05	-4.3445e-05	-4.2808e-05	-4.1906e-05	-4.1004e-05	-4.0245e-05	-3.9297e-05	-3.839e-05	-3.7362e-05	-3.6298e-05	-3.5249e-05	-3.4039e-05	-3.2807e-05	-3.151e-05	-3.0138e-05	-2.8555e-05	-2.7266e-05	-2.5777e-05	-2.4215e-05	-2.2727e-05	-2.1306e-05
-0.37	-5.6509e-05	-5.6288e-05	-5.6033e-05	-5.5785e-05	-5.5601e-05	-5.5471e-05	-5.5209e-05	-5.5008e-05	-5.4832e-05	-5.4521e-05	-5.4377e-05	-5.4024e-05	-5.3649e-05	-5.3292e-05	-5.3009e-05	-5.2697e-05	-5.2278e-05	-5.1943e-05	-5.1495e-05	-5.1069e-05	-5.0619e-05	-5.0201e-05	-4.9495e-05	-4.9093e-05	-4.8608e-05	-4.7803e-05	-4.6998e-05	-4.653e-05	-4.5617e-05	-4.4841e-05	-4.4083e-05	-4.3143e-05	-4.2233e-05	-4.1423e-05	-4.0438e-05	-3.9585e-05	-3.8461e-05	-3.737e-05	-3.6284e-05	-3.4986e-05	-3.3698e-05	-3.2405e-05	-3.1025e-05	-2.939e-05	-2.8028e-05	-2.6483e-05	-2.4915e-05	-2.338e-05	-2.1923e-05
-0.38	-5.8116e-05	-5.7943e-05	-5.7717e-05	-5.7444e-05	-5.7231e-05	-5.7115e-05	-5.6871e-05	-5.6664e-05	-5.6481e-05	-5.62e-05	-5.5998e-05	-5.5656e-05	-5.5237e-05	-5.4868e-05	-5.4554e-05	-5.4279e-05	-5.3817e-05	-5.3501e-05	-5.2971e-05	-5.2552e-05	-5.2164e-05	-5.1725e-05	-5.0998e-05	-5.0578e-05	-5.0007e-05	-4.9225e-05	-4.8349e-05	-4.789e-05	-4.6961e-05	-4.6124e-05	-4.535e-05	-4.441e-05	-4.3428e-05	-4.2596e-05	-4.1587e-05	-4.0677e-05	-3.9516e-05	-3.8425e-05	-3.723e-05	-3.5975e-05	-3.4686e-05	-3.3339e-05	-3.1854e-05	-3.0207e-05	-2.8768e-05	-2.7207e-05	-2.5571e-05	-2.4014e-05	-2.2518e-05
-0.39	-5.9841e-05	-5.9596e-05	-5.9413e-05	-5.9175e-05	-5.8894e-05	-5.8715e-05	-5.8511e-05	-5.8284e-05	-5.8045e-05	-5.7835e-05	-5.7539e-05	-5.7267e-05	-5.6886e-05	-5.6468e-05	-5.6119e-05	-5.5824e-05	-5.533e-05	-5.5044e-05	-5.4538e-05	-5.4071e-05	-5.3614e-05	-5.3211e-05	-5.2416e-05	-5.2005e-05	-5.1413e-05	-5.0575e-05	-4.9793e-05	-4.9264e-05	-4.8254e-05	-4.743e-05	-4.6635e-05	-4.562e-05	-4.4644e-05	-4.3767e-05	-4.2727e-05	-4.1777e-05	-4.0604e-05	-3.9439e-05	-3.8235e-05	-3.6957e-05	-3.5592e-05	-3.4229e-05	-3.2692e-05	-3.1016e-05	-2.9489e-05	-2.7915e-05	-2.6263e-05	-2.4636e-05	-2.3117e-05
-0.4	-6.1522e-05	-6.1285e-05	-6.1049e-05	-6.0878e-05	-6.0584e-05	-6.0348e-05	-6.016e-05	-5.9959e-05	-5.9733e-05	-5.9467e-05	-5.9172e-05	-5.8846e-05	-5.8461e-05	-5.8033e-05	-5.7696e-05	-5.7428e-05	-5.6832e-05	-5.6627e-05	-5.608e-05	-5.5572e-05	-5.5142e-05	-5.4673e-05	-5.3973e-05	-5.3462e-05	-5.2847e-05	-5.2035e-05	-5.1165e-05	-5.0583e-05	-4.9574e-05	-4.8765e-05	-4.7874e-05	-4.6904e-05	-4.5851e-05	-4.493e-05	-4.3898e-05	-4.287e-05	-4.1707e-05	-4.0504e-05	-3.9258e-05	-3.7874e-05	-3.6524e-05	-3.5102e-05	-3.3532e-05	-3.1819e-05	-3.0278e-05	-2.862e-05	-2.6956e-05	-2.53e-05	-2.3688e-05
-0.41	-6.3192e-05	-6.2979e-05	-6.273e-05	-6.2543e-05	-6.221e-05	-6.208e-05	-6.1877e-05	-6.16e-05	-6.1308e-05	-6.1068e-05	-6.0765e-05	-6.0486e-05	-6.0104e-05	-5.959e-05	-5.927e-05	-5.9017e-05	-5.8395e-05	-5.8196e-05	-5.761e-05	-5.7118e-05	-5.6616e-05	-5.621e-05	-5.5394e-05	-5.4874e-05	-5.4238e-05	-5.3435e-05	-5.2564e-05	-5.1936e-05	-5.0944e-05	-5.0031e-05	-4.9135e-05	-4.8131e-05	-4.7088e-05	-4.608e-05	-4.5068e-05	-4.3994e-05	-4.2746e-05	-4.1513e-05	-4.027e-05	-3.8812e-05	-3.738e-05	-3.5933e-05	-3.4363e-05	-3.263e-05	-3.1028e-05	-2.9306e-05	-2.761e-05	-2.5916e-05	-2.4297e-05
-0.42	-6.494e-05	-6.4643e-05	-6.4459e-05	-6.4189e-05	-6.3829e-05	-6.3772e-05	-6.356e-05	-6.3253e-05	-6.2967e-05	-6.2692e-05	-6.2405e-05	-6.2112e-05	-6.1684e-05	-6.1231e-05	-6.0868e-05	-6.0567e-05	-5.9991e-05	-5.9729e-05	-5.9127e-05	-5.8555e-05	-5.8112e-05	-5.769e-05	-5.6836e-05	-5.6265e-05	-5.5658e-05	-5.4766e-05	-5.3954e-05	-5.3255e-05	-5.217e-05	-5.1357e-05	-5.0416e-05	-4.9348e-05	-4.8262e-05	-4.7308e-05	-4.6173e-05	-4.5083e-05	-4.3799e-05	-4.2557e-05	-4.1227e-05	-3.9821e-05	-3.826e-05	-3.6785e-05	-3.5167e-05	-3.3391e-05	-3.1762e-05	-3.002e-05	-2.8269e-05	-2.6535e-05	-2.4894e-05
-0.43	-6.6606e-05	-6.631e-05	-6.6155e-05	-6.5895e-05	-6.5547e-05	-6.5411e-05	-6.5202e-05	-6.4863e-05	-6.47e-05	-6.4325e-05	-6.4008e-05	-6.3748e-05	-6.3354e-05	-6.2858e-05	-6.2455e-05	-6.214e-05	-6.1531e-05	-6.1248e-05	-6.0714e-05	-6.0099e-05	-5.9598e-05	-5.9119e-05	-5.8335e-05	-5.7694e-05	-5.7027e-05	-5.6209e-05	-5.5258e-05	-5.4611e-05	-5.3488e-05	-5.2635e-05	-5.1666e-05	-5.0547e-05	-4.9426e-05	-4.8416e-05	-4.7293e-05	-4.6198e-05	-4.4862e-05	-4.3554e-05	-4.2208e-05	-4.0731e-05	-3.9161e-05	-3.7619e-05	-3.5979e-05	-3.4161e-05	-3.2488e-05	-3.0716e-05	-2.8927e-05	-2.7152e-05	-2.547e-05
-0.44	-6.8274e-05	-6.8003e-05	-6.7851e-05	-6.7502e-05	-6.7248e-05	-6.7077e-05	-6.6783e-05	-6.6596e-05	-6.6335e-05	-6.5924e-05	-6.5597e-05	-6.5359e-05	-6.4967e-05	-6.4478e-05	-6.407e-05	-6.3702e-05	-6.3092e-05	-6.28e-05	-6.2244e-05	-6.1566e-05	-6.1108e-05	-6.0585e-05	-5.9775e-05	-5.9119e-05	-5.8446e-05	-5.7575e-05	-5.663e-05	-5.5947e-05	-5.4838e-05	-5.3873e-05	-5.2889e-05	-5.1806e-05	-5.0656e-05	-4.9566e-05	-4.8398e-05	-4.7257e-05	-4.5875e-05	-4.456e-05	-4.3244e-05	-4.1649e-05	-4.0105e-05	-3.8471e-05	-3.681e-05	-3.492e-05	-3.3199e-05	-3.1401e-05	-2.9588e-05	-2.7793e-05	-2.606e-05
-0.45	-7.001e-05	-6.9744e-05	-6.9517e-05	-6.9188e-05	-6.9032e-05	-6.8776e-05	-6.8442e-05	-6.8206e-05	-6.7986e-05	-6.7622e-05	-6.7301e-05	-6.6964e-05	-6.6537e-05	-6.6152e-05	-6.5639e-05	-6.5312e-05	-6.4651e-05	-6.433e-05	-6.372e-05	-6.3119e-05	-6.2579e-05	-6.2054e-05	-6.1169e-05	-6.0532e-05	-5.9895e-05	-5.9005e-05	-5.7976e-05	-5.7234e-05	-5.6103e-05	-5.5212e-05	-5.4157e-05	-5.3024e-05	-5.1758e-05	-5.0659e-05	-4.9507e-05	-4.8343e-05	-4.6924e-05	-4.5568e-05	-4.4193e-05	-4.2562e-05	-4.0976e-05	-3.9325e-05	-3.7633e-05	-3.5667e-05	-3.3901e-05	-3.2095e-05	-3.0223e-05	-2.8387e-05	-2.6646e-05
-0.46	-7.1737e-05	-7.1441e-05	-7.125e-05	-7.0867e-05	-7.062e-05	-7.0421e-05	-7.0125e-05	-6.991e-05	-6.9646e-05	-6.9283e-05	-6.8902e-05	-6.8535e-05	-6.8105e-05	-6.7692e-05	-6.7188e-05	-6.6823e-05	-6.6223e-05	-6.5909e-05	-6.5228e-05	-6.4585e-05	-6.4143e-05	-6.3519e-05	-6.2631e-05	-6.1978e-05	-6.1231e-05	-6.0348e-05	-5.9277e-05	-5.8565e-05	-5.7343e-05	-5.6457e-05	-5.5333e-05	-5.4213e-05	-5.2921e-05	-5.1889e-05	-5.0587e-05	-4.9384e-05	-4.797e-05	-4.6577e-05	-4.5181e-05	-4.3472e-05	-4.1871e-05	-4.0191e-05	-3.8402e-05	-3.6415e-05	-3.4637e-05	-3.2778e-05	-3.0884e-05	-2.9005e-05	-2.7217e-05
-0.47	-7.3451e-05	-7.3117e-05	-7.292e-05	-7.2595e-05	-7.2346e-05	-7.2125e-05	-7.1856e-05	-7.156e-05	-7.1317e-05	-7.0981e-05	-7.0594e-05	-7.0132e-05	-6.9689e-05	-6.9203e-05	-6.8734e-05	-6.8402e-05	-6.7734e-05	-6.7433e-05	-6.678e-05	-6.6032e-05	-6.551e-05	-6.4973e-05	-6.4086e-05	-6.3355e-05	-6.2641e-05	-6.1699e-05	-6.0594e-05	-5.987e-05	-5.8651e-05	-5.7671e-05	-5.6542e-05	-5.5373e-05	-5.4112e-05	-5.3016e-05	-5.1681e-05	-5.0441e-05	-4.8973e-05	-4.7543e-05	-4.6085e-05	-4.4398e-05	-4.2757e-05	-4.0996e-05	-3.9191e-05	-3.7152e-05	-3.5352e-05	-3.3443e-05	-3.1522e-05	-2.9615e-05	-2.7785e-05
-0.48	-7.5181e-05	-7.4819e-05	-7.4572e-05	-7.4319e-05	-7.4108e-05	-7.38e-05	-7.3458e-05	-7.3239e-05	-7.2934e-05	-7.2558e-05	-7.2251e-05	-7.1728e-05	-7.1278e-05	-7.0822e-05	-7.0337e-05	-6.9921e-05	-6.9289e-05	-6.8947e-05	-6.8155e-05	-6.7539e-05	-6.693e-05	-6.6391e-05	-6.5486e-05	-6.4735e-05	-6.4035e-05	-6.305e-05	-6.1896e-05	-6.1134e-05	-5.9932e-05	-5.8946e-05	-5.7773e-05	-5.6535e-05	-5.5206e-05	-5.408e-05	-5.2741e-05	-5.1463e-05	-4.9991e-05	-4.8473e-05	-4.701e-05	-4.5232e-05	-4.3613e-05	-4.18e-05	-3.9985e-05	-3.7906e-05	-3.6064e-05	-3.413e-05	-3.2138e-05	-3.0223e-05	-2.8352e-05
-0.49	-7.6845e-05	-7.6462e-05	-7.629e-05	-7.5975e-05	-7.5705e-05	-7.5404e-05	-7.5156e-05	-7.485e-05	-7.4568e-05	-7.4086e-05	-7.3832e-05	-7.3401e-05	-7.2921e-05	-7.235e-05	-7.1874e-05	-7.1465e-05	-7.0828e-05	-7.0399e-05	-6.9609e-05	-6.902e-05	-6.8341e-05	-6.7782e-05	-6.6821e-05	-6.6057e-05	-6.544e-05	-6.4399e-05	-6.3238e-05	-6.239e-05	-6.1198e-05	-6.0243e-05	-5.897e-05	-5.7734e-05	-5.6331e-05	-5.5159e-05	-5.3829e-05	-5.2457e-05	-5.0963e-05	-4.9444e-05	-4.7934e-05	-4.6119e-05	-4.4466e-05	-4.2606e-05	-4.075e-05	-3.8642e-05	-3.677e-05	-3.4776e-05	-3.275e-05	-3.0814e-05	-2.8923e-05
-0.5	-7.8503e-05	-7.8217e-05	-7.797e-05	-7.7713e-05	-7.7353e-05	-7.7111e-05	-7.6811e-05	-7.6462e-05	-7.6153e-05	-7.5754e-05	-7.5432e-05	-7.4933e-05	-7.4463e-05	-7.3876e-05	-7.3404e-05	-7.2954e-05	-7.2281e-05	-7.1909e-05	-7.1097e-05	-7.0418e-05	-6.9775e-05	-6.9213e-05	-6.8219e-05	-6.7478e-05	-6.6723e-05	-6.5756e-05	-6.4515e-05	-6.3687e-05	-6.2362e-05	-6.1375e-05	-6.0122e-05	-5.8891e-05	-5.7438e-05	-5.6292e-05	-5.4861e-05	-5.3499e-05	-5.1916e-05	-5.0385e-05	-4.8835e-05	-4.6994e-05	-4.5258e-05	-4.3338e-05	-4.1504e-05	-3.9356e-05	-3.7426e-05	-3.5453e-05	-3.3417e-05	-3.1415e-05	-2.9466e-05
-0.51	-8.0186e-05	-7.9903e-05	-7.9599e-05	-7.9403e-05	-7.9061e-05	-7.8783e-05	-7.8432e-05	-7.8124e-05	-7.784e-05	-7.7365e-05	-7.6997e-05	-7.6477e-05	-7.6028e-05	-7.5464e-05	-7.4919e-05	-7.4432e-05	-7.3734e-05	-7.3354e-05	-7.2629e-05	-7.1847e-05	-7.1194e-05	-7.0615e-05	-6.96e-05	-6.8774e-05	-6.8019e-05	-6.7091e-05	-6.5756e-05	-6.4869e-05	-6.3632e-05	-6.2562e-05	-6.1235e-05	-6.0035e-05	-5.8567e-05	-5.7362e-05	-5.5921e-05	-5.4431e-05	-5.2898e-05	-5.1262e-05	-4.9623e-05	-4.7871e-05	-4.6086e-05	-4.4152e-05	-4.2239e-05	-4.0093e-05	-3.8131e-05	-3.612e-05	-3.4045e-05	-3.1989e-05	-3.0065e-05
-0.52	-8.1912e-05	-8.1589e-05	-8.1232e-05	-8.0983e-05	-8.0679e-05	-8.039e-05	-8.0006e-05	-7.9723e-05	-7.9416e-05	-7.8968e-05	-7.8576e-05	-7.8033e-05	-7.7523e-05	-7.6968e-05	-7.65e-05	-7.5947e-05	-7.5229e-05	-7.4761e-05	-7.4067e-05	-7.3294e-05	-7.2663e-05	-7.2038e-05	-7.1019e-05	-7.0174e-05	-6.9343e-05	-6.8341e-05	-6.7033e-05	-6.6169e-05	-6.4842e-05	-6.3707e-05	-6.2352e-05	-6.1165e-05	-5.9691e-05	-5.8302e-05	-5.6906e-05	-5.5416e-05	-5.385e-05	-5.2168e-05	-5.0533e-05	-4.8687e-05	-4.69e-05	-4.4946e-05	-4.3015e-05	-4.0753e-05	-3.6842e-05	-3.6727e-05	-3.4643e-05	-3.2553e-05	-3.0597e-05
-0.53	-8.3615e-05	-8.3285e-05	-8.2953e-05	-8.2599e-05	-8.2261e-05	-8.1973e-05	-8.1677e-05	-8.1357e-05	-8.1047e-05	-8.0496e-05	-8.016e-05	-7.9678e-05	-7.9097e-05	-7.8549e-05	-7.8026e-05	-7.7467e-05	-7.6746e-05	-7.6234e-05	-7.5505e-05	-7.4646e-05	-7.4031e-05	-7.3408e-05	-7.2295e-05	-7.1508e-05	-7.067e-05	-6.9563e-05	-6.8325e-05	-6.7378e-05	-6.6029e-05	-6.4918e-05	-6.3519e-05	-6.225e-05	-6.0733e-05	-5.9419e-05	-5.7916e-05	-5.6395e-05	-5.4786e-05	-5.2591e-05	-4.9589e-05	-4.954e-05	-4.7681e-05	-4.5195e-05	-4.3747e-05	-3.4741e-05	-3.6309e-05	-3.2023e-05	-3.5247e-05	-3.3139e-05	-2.8548e-05
-0.54	-8.5374e-05	-8.4967e-05	-8.4661e-05	-8.4266e-05	-8.3926e-05	-8.3596e-05	-8.3245e-05	-8.3034e-05	-8.2521e-05	-8.2128e-05	-8.1646e-05	-8.1163e-05	-8.0586e-05	-8.0029e-05	-7.9478e-05	-7.8983e-05	-7.8154e-05	-7.768e-05	-7.6829e-05	-7.6134e-05	-7.5444e-05	-7.4763e-05	-7.3646e-05	-7.2768e-05	-7.187e-05	-7.0822e-05	-6.9576e-05	-6.8552e-05	-6.722e-05	-6.5958e-05	-6.4666e-05	-6.3301e-05	-6.1797e-05	-6.0207e-05	-4.5153e-05	-5.2959e-05	-4.7561e-05	-4.2389e-05	-4.2123e-05	-4.1645e-05	-3.9501e-05	-3.8026e-05	-3.683e-05	-3.5341e-05	-3.4016e-05	-3.2645e-05	-3.1938e-05	-3.1245e-05	-2.8194e-05
-0.55	-8.7094e-05	-8.6604e-05	-8.6222e-05	-8.597e-05	-8.5568e-05	-8.5226e-05	-8.4866e-05	-8.4623e-05	-8.4179e-05	-8.3695e-05	-8.3259e-05	-8.2817e-05	-8.2075e-05	-8.1574e-05	-8.1045e-05	-8.0449e-05	-7.9555e-05	-7.9159e-05	-7.8301e-05	-7.7429e-05	-7.6777e-05	-7.6194e-05	-7.5013e-05	-7.4065e-05	-7.3169e-05	-7.2099e-05	-7.0717e-05	-6.9742e-05	-6.8387e-05	-6.7141e-05	-5.0721e-05	-4.8396e-05	-4.7576e-05	-6.1457e-05	-5.9882e-05	-4.5046e-05	-4.414e-05	-4.3174e-05	-4.2187e-05	-4.1105e-05	-3.9964e-05	-3.8731e-05	-3.7482e-05	-3.6005e-05	-3.4651e-05	-3.3229e-05	-3.1736e-05	-3.0183e-05	-2.8727e-05
-0.56	-8.8684e-05	-8.8321e-05	-8.7947e-05	-8.7617e-05	-8.7206e-05	-8.6841e-05	-8.6453e-05	-8.6156e-05	-8.5733e-05	-8.5256e-05	-8.4777e-05	-8.4305e-05	-8.3549e-05	-8.3054e-05	-8.2427e-05	-8.1906e-05	-8.0975e-05	-8.0523e-05	-7.9631e-05	-7.8816e-05	-7.8086e-05	-7.7418e-05	-7.6207e-05	-7.5334e-05	-7.4417e-05	-7.3288e-05	-7.2005e-05	-6.8597e-05	-6.7668e-05	-5.0761e-05	-5.0007e-05	-4.9232e-05	-4.8409e-05	-6.2425e-05	-4.6735e-05	-4.588e-05	-4.4918e-05	-4.3918e-05	-4.2957e-05	-4.1852e-05	-4.07e-05	-3.9447e-05	-3.8168e-05	-3.665e-05	-3.5287e-05	-3.3825e-05	-3.2306e-05	-3.0748e-05	-2.9266e-05
-0.57	-9.0405e-05	-9e-05	-8.9526e-05	-8.9149e-05	-8.8746e-05	-8.841e-05	-8.7947e-05	-8.7771e-05	-8.7272e-05	-8.6821e-05	-8.6258e-05	-8.5807e-05	-8.5179e-05	-8.4495e-05	-8.3859e-05	-8.3331e-05	-8.2416e-05	-8.185e-05	-8.0991e-05	-8.0225e-05	-7.9436e-05	-7.7265e-05	-7.7496e-05	-7.1948e-05	-7.3053e-05	-5.4419e-05	-5.3681e-05	-6.846e-05	-6.1432e-05	-5.161e-05	-5.0832e-05	-5.0062e-05	-4.9223e-05	-4.845e-05	-4.7543e-05	-4.6661e-05	-4.5699e-05	-4.4688e-05	-4.3752e-05	-4.2599e-05	-4.1399e-05	-4.014e-05	-3.8852e-05	-3.7306e-05	-3.5923e-05	-3.4441e-05	-3.2896e-05	-3.1334e-05	-2.9824e-05
-0.58	-9.1991e-05	-9.1567e-05	-9.1202e-05	-9.0862e-05	-9.0405e-05	-9.0025e-05	-8.9513e-05	-8.9205e-05	-8.8747e-05	-8.8295e-05	-8.7774e-05	-8.7273e-05	-8.6551e-05	-8.5948e-05	-8.5238e-05	-8.4769e-05	-8.3646e-05	-8.3323e-05	-8.237e-05	-7.7055e-05	-7.6307e-05	-8.0018e-05	-7.8828e-05	-7.0916e-05	-7.6885e-05	-5.5284e-05	-5.4561e-05	-5.3957e-05	-5.3172e-05	-5.2442e-05	-5.1675e-05	-5.0898e-05	-5.0069e-05	-4.9227e-05	-4.832e-05	-4.7516e-05	-4.6492e-05	-4.549e-05	-4.4469e-05	-4.3344e-05	-4.2156e-05	-4.0864e-05	-3.9539e-05	-3.7981e-05	-3.6553e-05	-3.5044e-05	-3.3494e-05	-3.1929e-05	-3.0358e-05
-0.59	-9.3592e-05	-9.3172e-05	-9.2811e-05	-9.2338e-05	-9.1947e-05	-9.1581e-05	-9.1117e-05	-9.0727e-05	-9.0346e-05	-8.9805e-05	-8.9295e-05	-8.8745e-05	-8.7972e-05	-8.7301e-05	-8.6749e-05	-7.7131e-05	-8.3532e-05	-7.8365e-05	-7.0794e-05	-7.6216e-05	-6.4428e-05	-5.8534e-05	-5.9235e-05	-5.7304e-05	-5.6792e-05	-5.618e-05	-5.5437e-05	-5.4858e-05	-5.3998e-05	-5.3247e-05	-5.2527e-05	-5.1775e-05	-5.0913e-05	-5.0086e-05	-4.9174e-05	-4.8359e-05	-4.7326e-05	-4.6264e-05	-4.5287e-05	-4.4101e-05	-4.2904e-05	-4.1613e-05	-4.0246e-05	-3.8648e-05	-3.7195e-05	-3.5644e-05	-3.41e-05	-3.248e-05	-3.0914e-05
-0.6	-9.5216e-05	-9.4703e-05	-9.4366e-05	-9.3928e-05	-9.3492e-05	-9.3047e-05	-9.2645e-05	-9.2302e-05	-9.1785e-05	-9.1307e-05	-9.0681e-05	-9.0181e-05	-8.9427e-05	-8.8739e-05	-8.4425e-05	-8.28e-05	-6.6319e-05	-6.5937e-05	-6.2764e-05	-6.0313e-05	-5.9812e-05	-5.9419e-05	-5.8744e-05	-5.8198e-05	-5.7667e-05	-5.7045e-05	-5.6293e-05	-5.5777e-05	-5.4934e-05	-5.4145e-05	-5.3424e-05	-5.2646e-05	-5.1775e-05	-5.0953e-05	-5.0073e-05	-4.9154e-05	-4.8144e-05	-4.7068e-05	-4.6059e-05	-4.4856e-05	-4.3696e-05	-4.2354e-05	-4.091e-05	-3.9357e-05	-3.7877e-05	-3.6302e-05	-3.4705e-05	-3.3072e-05	-3.1503e-05
-0.61	-9.6747e-05	-9.6314e-05	-9.5886e-05	-9.5524e-05	-9.4999e-05	-9.46e-05	-9.4047e-05	-9.3774e-05	-9.3258e-05	-9.2696e-05	-9.2167e-05	-9.1593e-05	-9.0826e-05	-9.012e-05	-6.659e-05	-8.8808e-05	-6.2492e-05	-6.2065e-05	-6.1644e-05	-6.1309e-05	-6.0754e-05	-6.0229e-05	-5.9645e-05	-5.9078e-05	-5.8566e-05	-5.7972e-05	-5.7199e-05	-5.6648e-05	-5.5817e-05	-5.5089e-05	-5.4303e-05	-5.3489e-05	-5.2644e-05	-5.1843e-05	-5.0876e-05	-5e-05	-4.8965e-05	-4.7917e-05	-4.6817e-05	-4.5661e-05	-4.4428e-05	-4.3052e-05	-4.1611e-05	-4.0012e-05	-3.854e-05	-3.6927e-05	-3.5283e-05	-3.3645e-05	-3.2058e-05
-0.62	-9.8362e-05	-9.7857e-05	-9.7456e-05	-9.7085e-05	-9.6487e-05	-9.607e-05	-9.559e-05	-9.5214e-05	-9.4642e-05	-9.4102e-05	-9.3543e-05	-6.5425e-05	-7.9337e-05	-7.4842e-05	-6.4147e-05	-6.3955e-05	-6.3354e-05	-6.3025e-05	-6.258e-05	-6.2166e-05	-6.1612e-05	-6.1162e-05	-6.0561e-05	-6.0066e-05	-5.9516e-05	-5.8883e-05	-5.8104e-05	-5.761e-05	-5.6732e-05	-5.5979e-05	-5.5226e-05	-5.4394e-05	-5.351e-05	-5.2679e-05	-5.176e-05	-5.0866e-05	-4.9787e-05	-4.8696e-05	-4.7608e-05	-4.641e-05	-4.5142e-05	-4.3777e-05	-4.2322e-05	-4.0717e-05	-3.9211e-05	-3.7579e-05	-3.5892e-05	-3.4242e-05	-3.2597e-05
-0.63	-9.9964e-05	-9.941e-05	-9.8978e-05	-9.8547e-05	-9.7994e-05	-9.754e-05	-9.7115e-05	-9.6667e-05	-6.7218e-05	-8.0069e-05	-9.4536e-05	-6.6342e-05	-6.5865e-05	-6.5563e-05	-6.5052e-05	-6.4824e-05	-6.4294e-05	-6.3869e-05	-6.3497e-05	-6.31e-05	-6.2553e-05	-6.2072e-05	-6.1505e-05	-6.0916e-05	-6.0499e-05	-5.9796e-05	-5.9027e-05	-5.8487e-05	-5.7634e-05	-5.6899e-05	-5.607e-05	-5.5292e-05	-5.4376e-05	-5.3512e-05	-5.2581e-05	-5.1715e-05	-5.0624e-05	-4.9523e-05	-4.843e-05	-4.7179e-05	-4.5876e-05	-4.4442e-05	-4.3028e-05	-4.1383e-05	-3.987e-05	-3.8162e-05	-3.6529e-05	-3.4847e-05	-3.3156e-05
-0.64	-0.000101539	-0.000100933	-0.000100573	-0.00010003	-9.9509e-05	-8.0077e-05	-9.8566e-05	-9.8114e-05	-6.8091e-05	-6.7756e-05	-6.751e-05	-6.7237e-05	-6.6755e-05	-6.6464e-05	-6.6049e-05	-6.5722e-05	-6.5224e-05	-6.4854e-05	-6.4419e-05	-6.4077e-05	-6.3506e-05	-6.3052e-05	-6.2464e-05	-6.1876e-05	-6.1412e-05	-6.0768e-05	-5.996e-05	-5.9376e-05	-5.8548e-05	-5.7818e-05	-5.7035e-05	-5.6234e-05	-5.5259e-05	-5.4446e-05	-5.346e-05	-5.2577e-05	-5.1446e-05	-5.0322e-05	-4.9179e-05	-4.7999e-05	-4.6665e-05	-4.5225e-05	-4.3738e-05	-4.205e-05	-4.0547e-05	-3.8802e-05	-3.7118e-05	-3.5421e-05	-3.3741e-05
-0.65	-0.000103043	-0.000102461	-0.000101941	-0.000100528	-0.000101007	-6.9942e-05	-7.1506e-05	-6.9348e-05	-6.9024e-05	-6.8693e-05	-6.8478e-05	-6.8164e-05	-6.773e-05	-6.7421e-05	-6.6987e-05	-6.6664e-05	-6.6152e-05	-6.5814e-05	-6.5399e-05	-6.4975e-05	-6.4434e-05	-6.3982e-05	-6.35e-05	-6.2829e-05	-6.237e-05	-6.1703e-05	-6.0892e-05	-6.0328e-05	-5.9526e-05	-5.8691e-05	-5.7919e-05	-5.7149e-05	-5.6168e-05	-5.5293e-05	-5.4317e-05	-5.3415e-05	-5.2257e-05	-5.1119e-05	-4.9998e-05	-4.8791e-05	-4.7428e-05	-4.5996e-05	-4.4404e-05	-4.2755e-05	-4.1173e-05	-3.9462e-05	-3.7754e-05	-3.6019e-05	-3.4307e-05
-0.66	-0.000104503	-7.5593e-05	-7.6348e-05	-0.000102919	-7.935e-05	-7.089e-05	-7.0495e-05	-7.0282e-05	-6.9977e-05	-6.9609e-05	-6.9406e-05	-6.9094e-05	-6.8657e-05	-6.8372e-05	-6.7973e-05	-6.77e-05	-6.7162e-05	-6.6777e-05	-6.6306e-05	-6.5968e-05	-6.5421e-05	-6.4945e-05	-6.4456e-05	-6.3806e-05	-6.3325e-05	-6.2638e-05	-6.1866e-05	-6.1263e-05	-6.0464e-05	-5.9649e-05	-5.8829e-05	-5.8092e-05	-5.7043e-05	-5.6181e-05	-5.5195e-05	-5.426e-05	-5.3158e-05	-5.1987e-05	-5.0778e-05	-4.9557e-05	-4.8173e-05	-4.6777e-05	-4.5122e-05	-4.3459e-05	-4.1839e-05	-4.0113e-05	-3.8358e-05	-3.6589e-05	-3.4861e-05
-0.67	-7.325e-05	-7.2911e-05	-7.2641e-05	-7.2355e-05	-7.2126e-05	-7.1856e-05	-7.1482e-05	-7.1284e-05	-7.0911e-05	-7.0602e-05	-7.0347e-05	-7.0089e-05	-6.962e-05	-6.9353e-05	-6.8935e-05	-6.8662e-05	-6.8098e-05	-6.7765e-05	-6.7321e-05	-6.6912e-05	-6.6392e-05	-6.5939e-05	-6.5432e-05	-6.4789e-05	-6.4325e-05	-6.3546e-05	-6.2817e-05	-6.2229e-05	-6.1348e-05	-6.0615e-05	-5.9753e-05	-5.8966e-05	-5.7967e-05	-5.711e-05	-5.6092e-05	-5.5148e-05	-5.3988e-05	-5.2834e-05	-5.1606e-05	-5.0334e-05	-4.8959e-05	-4.7531e-05	-4.5857e-05	-4.4172e-05	-4.2493e-05	-4.0764e-05	-3.897e-05	-3.7182e-05	-3.5431e-05
-0.68	-7.4148e-05	-7.3844e-05	-7.3615e-05	-7.3365e-05	-7.3094e-05	-7.2779e-05	-7.2449e-05	-7.2234e-05	-7.1965e-05	-7.1577e-05	-7.1303e-05	-7.1081e-05	-7.0667e-05	-7.0307e-05	-6.9951e-05	-6.9666e-05	-6.9068e-05	-6.876e-05	-6.8313e-05	-6.7895e-05	-6.7435e-05	-6.697e-05	-6.6381e-05	-6.5784e-05	-6.5305e-05	-6.4562e-05	-6.3775e-05	-6.3214e-05	-6.2281e-05	-6.1579e-05	-6.0675e-05	-5.9888e-05	-5.8879e-05	-5.7982e-05	-5.6975e-05	-5.5977e-05	-5.482e-05	-5.365e-05	-5.2374e-05	-5.1162e-05	-4.9719e-05	-4.8235e-05	-4.6587e-05	-4.4819e-05	-4.3185e-05	-4.1408e-05	-3.9588e-05	-3.7757e-05	-3.5991e-05
-0.69	-7.5148e-05	-7.4832e-05	-7.4608e-05	-7.435e-05	-7.4095e-05	-7.3844e-05	-7.3466e-05	-7.3232e-05	-7.2934e-05	-7.2603e-05	-7.2318e-05	-7.2052e-05	-7.1696e-05	-7.1299e-05	-7.0962e-05	-7.0631e-05	-7.0062e-05	-6.9794e-05	-6.9321e-05	-6.8878e-05	-6.8401e-05	-6.798e-05	-6.7374e-05	-6.6774e-05	-6.6251e-05	-6.5566e-05	-6.4741e-05	-6.415e-05	-6.3253e-05	-6.2508e-05	-6.1562e-05	-6.083e-05	-5.9769e-05	-5.8874e-05	-5.7834e-05	-5.6809e-05	-5.5662e-05	-5.4503e-05	-5.3178e-05	-5.1931e-05	-5.0467e-05	-4.8963e-05	-4.7288e-05	-4.5541e-05	-4.385e-05	-4.2031e-05	-4.0226e-05	-3.8356e-05	-3.6572e-05
-0.7	-7.6133e-05	-7.5837e-05	-7.5625e-05	-7.5357e-05	-7.5046e-05	-7.4851e-05	-7.4521e-05	-7.4285e-05	-7.4018e-05	-7.3598e-05	-7.338e-05	-7.3105e-05	-7.2687e-05	-7.2305e-05	-7.1939e-05	-7.1688e-05	-7.1108e-05	-7.0779e-05	-7.0352e-05	-6.9921e-05	-6.9351e-05	-6.8972e-05	-6.8394e-05	-6.7774e-05	-6.7241e-05	-6.658e-05	-6.5749e-05	-6.5082e-05	-6.423e-05	-6.3424e-05	-6.2568e-05	-6.1704e-05	-6.0718e-05	-5.9818e-05	-5.8768e-05	-5.7689e-05	-5.6567e-05	-5.5283e-05	-5.3995e-05	-5.2715e-05	-5.1235e-05	-4.9677e-05	-4.8023e-05	-4.6224e-05	-4.4536e-05	-4.2677e-05	-4.0831e-05	-3.8961e-05	-3.7152e-05
-0.71	-7.7136e-05	-7.6847e-05	-7.6607e-05	-7.6339e-05	-7.6089e-05	-7.5835e-05	-7.5548e-05	-7.5301e-05	-7.5072e-05	-7.4652e-05	-7.443e-05	-7.4116e-05	-7.369e-05	-7.3352e-05	-7.2985e-05	-7.2646e-05	-7.2129e-05	-7.1835e-05	-7.1361e-05	-7.0901e-05	-7.0394e-05	-6.9972e-05	-6.9407e-05	-6.8772e-05	-6.8249e-05	-6.7553e-05	-6.6718e-05	-6.6108e-05	-6.5189e-05	-6.4372e-05	-6.3523e-05	-6.2625e-05	-6.1628e-05	-6.0741e-05	-5.9656e-05	-5.8509e-05	-5.739e-05	-5.6138e-05	-5.4844e-05	-5.3488e-05	-5.1961e-05	-5.0436e-05	-4.8772e-05	-4.6896e-05	-4.5195e-05	-4.3328e-05	-4.1441e-05	-3.9572e-05	-3.7728e-05
-0.72	-7.8211e-05	-7.7894e-05	-7.7621e-05	-7.7364e-05	-7.7111e-05	-7.692e-05	-7.6593e-05	-7.6378e-05	-7.6088e-05	-7.5659e-05	-7.5452e-05	-7.5159e-05	-7.4744e-05	-7.4322e-05	-7.4038e-05	-7.3693e-05	-7.3189e-05	-7.2856e-05	-7.2365e-05	-7.1936e-05	-7.1437e-05	-7.0956e-05	-7.0426e-05	-6.9763e-05	-6.925e-05	-6.8544e-05	-6.7717e-05	-6.7055e-05	-6.6126e-05	-6.5317e-05	-6.4485e-05	-6.3591e-05	-6.253e-05	-6.1668e-05	-6.0496e-05	-5.9431e-05	-5.8234e-05	-5.6952e-05	-5.5654e-05	-5.4236e-05	-5.2767e-05	-5.1216e-05	-4.9464e-05	-4.7602e-05	-4.5856e-05	-4.3962e-05	-4.2055e-05	-4.0164e-05	-3.8275e-05
-0.73	-7.9266e-05	-7.8976e-05	-7.87e-05	-7.8439e-05	-7.8145e-05	-7.7967e-05	-7.7653e-05	-7.7377e-05	-7.715e-05	-7.6686e-05	-7.6555e-05	-7.6281e-05	-7.5771e-05	-7.5385e-05	-7.5066e-05	-7.4729e-05	-7.4182e-05	-7.3848e-05	-7.3436e-05	-7.298e-05	-7.2397e-05	-7.1996e-05	-7.1405e-05	-7.0781e-05	-7.0248e-05	-6.9522e-05	-6.8684e-05	-6.808e-05	-6.7059e-05	-6.6287e-05	-6.5405e-05	-6.4543e-05	-6.3433e-05	-6.2566e-05	-6.1399e-05	-6.0358e-05	-5.9074e-05	-5.7813e-05	-5.6454e-05	-5.5056e-05	-5.3505e-05	-5.1901e-05	-5.0166e-05	-4.8288e-05	-4.6527e-05	-4.4603e-05	-4.2677e-05	-4.0731e-05	-3.8828e-05
-0.74	-8.0332e-05	-8.0042e-05	-7.9747e-05	-7.9475e-05	-7.9231e-05	-7.9056e-05	-7.8686e-05	-7.8398e-05	-7.8194e-05	-7.7809e-05	-7.7584e-05	-7.7298e-05	-7.6843e-05	-7.6461e-05	-7.6152e-05	-7.574e-05	-7.5242e-05	-7.4921e-05	-7.4434e-05	-7.4052e-05	-7.3399e-05	-7.304e-05	-7.2405e-05	-7.1743e-05	-7.1268e-05	-7.051e-05	-6.9704e-05	-6.9072e-05	-6.8037e-05	-6.7306e-05	-6.631e-05	-6.5497e-05	-6.4421e-05	-6.3414e-05	-6.2275e-05	-6.1217e-05	-5.9912e-05	-5.8623e-05	-5.7258e-05	-5.5876e-05	-5.4272e-05	-5.2626e-05	-5.089e-05	-4.8979e-05	-4.7179e-05	-4.5242e-05	-4.3266e-05	-4.1341e-05	-3.9401e-05
-0.75	-8.141e-05	-8.114e-05	-8.0824e-05	-8.0602e-05	-8.0304e-05	-8.0149e-05	-7.9764e-05	-7.9499e-05	-7.9239e-05	-7.8898e-05	-7.8683e-05	-7.8354e-05	-7.7877e-05	-7.7518e-05	-7.7177e-05	-7.6797e-05	-7.6329e-05	-7.5946e-05	-7.5447e-05	-7.5043e-05	-7.4415e-05	-7.4073e-05	-7.341e-05	-7.2791e-05	-7.2277e-05	-7.1507e-05	-7.0659e-05	-7e-05	-6.9041e-05	-6.8234e-05	-6.7242e-05	-6.642e-05	-6.5327e-05	-6.4312e-05	-6.3145e-05	-6.2073e-05	-6.0733e-05	-5.9509e-05	-5.8075e-05	-5.6612e-05	-5.5102e-05	-5.3393e-05	-5.1606e-05	-4.9645e-05	-4.7891e-05	-4.5858e-05	-4.3904e-05	-4.1917e-05	-3.997e-05
-0.76	-8.2488e-05	-8.226e-05	-8.1889e-05	-8.1643e-05	-8.131e-05	-8.1282e-05	-8.0806e-05	-8.0572e-05	-8.0269e-05	-7.9956e-05	-7.9736e-05	-7.9392e-05	-7.8954e-05	-7.8637e-05	-7.8216e-05	-7.7873e-05	-7.7373e-05	-7.7006e-05	-7.6495e-05	-7.6054e-05	-7.5474e-05	-7.5053e-05	-7.4444e-05	-7.3816e-05	-7.3265e-05	-7.2495e-05	-7.1679e-05	-7.1006e-05	-6.9973e-05	-6.9153e-05	-6.823e-05	-6.7318e-05	-6.6184e-05	-6.5241e-05	-6.4095e-05	-6.2966e-05	-6.1566e-05	-6.0317e-05	-5.8892e-05	-5.7427e-05	-5.5911e-05	-5.4133e-05	-5.233e-05	-5.0334e-05	-4.8535e-05	-4.6512e-05	-4.4494e-05	-4.2492e-05	-4.0528e-05
-0.77	-8.3571e-05	-8.3286e-05	-8.3025e-05	-8.2745e-05	-8.2424e-05	-8.231e-05	-8.1902e-05	-8.1616e-05	-8.1339e-05	-8.1029e-05	-8.0788e-05	-8.0477e-05	-7.9984e-05	-7.9713e-05	-7.9281e-05	-7.8909e-05	-7.8382e-05	-7.8036e-05	-7.7546e-05	-7.7062e-05	-7.653e-05	-7.6143e-05	-7.552e-05	-7.48e-05	-7.4277e-05	-7.3512e-05	-7.2701e-05	-7.1954e-05	-7.0899e-05	-7.0112e-05	-6.9153e-05	-6.8256e-05	-6.7123e-05	-6.6166e-05	-6.4933e-05	-6.3838e-05	-6.2434e-05	-6.1122e-05	-5.9713e-05	-5.82e-05	-5.663e-05	-5.4899e-05	-5.3029e-05	-5.1072e-05	-4.9185e-05	-4.7142e-05	-4.5128e-05	-4.3105e-05	-4.1087e-05
-0.78	-8.4675e-05	-8.4427e-05	-8.4123e-05	-8.3845e-05	-8.3485e-05	-8.3417e-05	-8.297e-05	-8.2696e-05	-8.2421e-05	-8.2124e-05	-8.1869e-05	-8.1504e-05	-8.1107e-05	-8.0767e-05	-8.039e-05	-8.0007e-05	-7.9516e-05	-7.9065e-05	-7.8568e-05	-7.8112e-05	-7.7567e-05	-7.7173e-05	-7.656e-05	-7.5863e-05	-7.5307e-05	-7.4498e-05	-7.3633e-05	-7.2945e-05	-7.189e-05	-7.1139e-05	-7.0131e-05	-6.9245e-05	-6.8067e-05	-6.7063e-05	-6.583e-05	-6.4668e-05	-6.3289e-05	-6.196e-05	-6.0516e-05	-5.8967e-05	-5.7371e-05	-5.5618e-05	-5.3767e-05	-5.1759e-05	-4.9844e-05	-4.782e-05	-4.5756e-05	-4.3721e-05	-4.167e-05
-0.79	-8.576e-05	-8.554e-05	-8.5252e-05	-8.4943e-05	-8.4612e-05	-8.4495e-05	-8.413e-05	-8.378e-05	-8.3558e-05	-8.3177e-05	-8.2996e-05	-8.2654e-05	-8.2135e-05	-8.1809e-05	-8.142e-05	-8.1048e-05	-8.0539e-05	-8.0129e-05	-7.9658e-05	-7.9164e-05	-7.8613e-05	-7.8165e-05	-7.7586e-05	-7.6874e-05	-7.6377e-05	-7.5518e-05	-7.4614e-05	-7.3955e-05	-7.285e-05	-7.208e-05	-7.105e-05	-7.0148e-05	-6.9004e-05	-6.796e-05	-6.6697e-05	-6.5552e-05	-6.4156e-05	-6.2811e-05	-6.1302e-05	-5.9782e-05	-5.8104e-05	-5.6362e-05	-5.446e-05	-5.2442e-05	-5.0534e-05	-4.8451e-05	-4.6376e-05	-4.4303e-05	-4.223e-05
-0.8	-8.6844e-05	-8.6638e-05	-8.6334e-05	-8.6109e-05	-8.5756e-05	-8.5618e-05	-8.5201e-05	-8.4859e-05	-8.4661e-05	-8.4244e-05	-8.4056e-05	-8.3741e-05	-8.3216e-05	-8.2901e-05	-8.2458e-05	-8.2147e-05	-8.1579e-05	-8.1212e-05	-8.0732e-05	-8.0199e-05	-7.9674e-05	-7.9241e-05	-7.8558e-05	-7.7899e-05	-7.7315e-05	-7.6571e-05	-7.5586e-05	-7.4927e-05	-7.3881e-05	-7.3094e-05	-7.1993e-05	-7.1054e-05	-6.9925e-05	-6.884e-05	-6.7621e-05	-6.6496e-05	-6.4973e-05	-6.3634e-05	-6.2119e-05	-6.0579e-05	-5.8845e-05	-5.7063e-05	-5.5178e-05	-5.3083e-05	-5.1185e-05	-4.9091e-05	-4.7018e-05	-4.4873e-05	-4.2809e-05
-0.81	-8.7982e-05	-8.7725e-05	-8.7445e-05	-8.7177e-05	-8.6892e-05	-8.6691e-05	-8.6292e-05	-8.5954e-05	-8.572e-05	-8.5358e-05	-8.5131e-05	-8.484e-05	-8.4357e-05	-8.4001e-05	-8.3528e-05	-8.3241e-05	-8.2643e-05	-8.2224e-05	-8.1759e-05	-8.1308e-05	-8.0722e-05	-8.0275e-05	-7.9624e-05	-7.8886e-05	-7.8317e-05	-7.7569e-05	-7.6663e-05	-7.5928e-05	-7.4834e-05	-7.4024e-05	-7.2944e-05	-7.2028e-05	-7.0816e-05	-6.9723e-05	-6.8504e-05	-6.7374e-05	-6.5814e-05	-6.445e-05	-6.292e-05	-6.1351e-05	-5.9591e-05	-5.7834e-05	-5.5915e-05	-5.3762e-05	-5.1837e-05	-4.9703e-05	-4.7594e-05	-4.5479e-05	-4.3389e-05
-0.82	-8.9127e-05	-8.8833e-05	-8.8541e-05	-8.8228e-05	-8.7957e-05	-8.7769e-05	-8.7411e-05	-8.7088e-05	-8.6827e-05	-8.6414e-05	-8.6233e-05	-8.5973e-05	-8.5441e-05	-8.5067e-05	-8.4673e-05	-8.4284e-05	-8.3682e-05	-8.332e-05	-8.2862e-05	-8.2358e-05	-8.1724e-05	-8.1299e-05	-8.0644e-05	-7.9974e-05	-7.9341e-05	-7.8559e-05	-7.7648e-05	-7.6905e-05	-7.5857e-05	-7.5029e-05	-7.3893e-05	-7.2992e-05	-7.1695e-05	-7.0649e-05	-6.9382e-05	-6.8257e-05	-6.6705e-05	-6.5315e-05	-6.3797e-05	-6.2125e-05	-6.0402e-05	-5.8544e-05	-5.6581e-05	-5.447e-05	-5.248e-05	-5.0337e-05	-4.8227e-05	-4.6037e-05	-4.3959e-05
-0.83	-9.0218e-05	-8.9913e-05	-8.967e-05	-8.9342e-05	-8.9083e-05	-8.8951e-05	-8.8494e-05	-8.8198e-05	-8.7946e-05	-8.7557e-05	-8.7272e-05	-8.7047e-05	-8.6565e-05	-8.6146e-05	-8.5732e-05	-8.537e-05	-8.4729e-05	-8.4362e-05	-8.3927e-05	-8.3383e-05	-8.2735e-05	-8.236e-05	-8.1669e-05	-8.0999e-05	-8.0397e-05	-7.9546e-05	-7.865e-05	-7.7869e-05	-7.6848e-05	-7.596e-05	-7.4883e-05	-7.394e-05	-7.2568e-05	-7.1532e-05	-7.0255e-05	-6.907e-05	-6.7553e-05	-6.6076e-05	-6.4568e-05	-6.292e-05	-6.112e-05	-5.9299e-05	-5.7283e-05	-5.517e-05	-5.3132e-05	-5.0971e-05	-4.8824e-05	-4.6636e-05	-4.4518e-05
-0.84	-9.1365e-05	-9.1111e-05	-9.0866e-05	-9.0525e-05	-9.0228e-05	-9.003e-05	-8.9627e-05	-8.9323e-05	-8.9085e-05	-8.8647e-05	-8.8383e-05	-8.8096e-05	-8.7602e-05	-8.7202e-05	-8.6791e-05	-8.6484e-05	-8.5857e-05	-8.5389e-05	-8.4985e-05	-8.4422e-05	-8.3822e-05	-8.3367e-05	-8.2684e-05	-8.2074e-05	-8.1383e-05	-8.0527e-05	-7.9643e-05	-7.8857e-05	-7.7812e-05	-7.6944e-05	-7.5857e-05	-7.4892e-05	-7.3546e-05	-7.2424e-05	-7.1133e-05	-6.998e-05	-6.84e-05	-6.6927e-05	-6.5339e-05	-6.366e-05	-6.1899e-05	-6.0061e-05	-5.7998e-05	-5.5819e-05	-5.3787e-05	-5.1631e-05	-4.9439e-05	-4.7228e-05	-4.5092e-05
-0.85	-9.2493e-05	-9.2193e-05	-9.1913e-05	-9.1653e-05	-9.1302e-05	-9.1151e-05	-9.0741e-05	-9.0477e-05	-9.0193e-05	-8.9729e-05	-8.9523e-05	-8.92e-05	-8.8692e-05	-8.8334e-05	-8.7875e-05	-8.7489e-05	-8.6993e-05	-8.648e-05	-8.6026e-05	-8.5545e-05	-8.4889e-05	-8.443e-05	-8.3759e-05	-8.3065e-05	-8.232e-05	-8.1572e-05	-8.0597e-05	-7.9891e-05	-7.8761e-05	-7.7841e-05	-7.6776e-05	-7.5823e-05	-7.4474e-05	-7.3321e-05	-7.205e-05	-7.0851e-05	-6.9243e-05	-6.7756e-05	-6.6163e-05	-6.4442e-05	-6.2614e-05	-6.0732e-05	-5.8689e-05	-5.6511e-05	-5.4444e-05	-5.2245e-05	-5.0051e-05	-4.7817e-05	-4.565e-05
-0.86	-9.361e-05	-9.3302e-05	-9.3074e-05	-9.2788e-05	-9.2452e-05	-9.2286e-05	-9.1823e-05	-9.1579e-05	-9.1268e-05	-9.0817e-05	-9.065e-05	-9.0313e-05	-8.976e-05	-8.9434e-05	-8.8992e-05	-8.8539e-05	-8.8023e-05	-8.7517e-05	-8.7104e-05	-8.6535e-05	-8.5916e-05	-8.5443e-05	-8.4817e-05	-8.4115e-05	-8.3385e-05	-8.2572e-05	-8.1641e-05	-8.0861e-05	-7.9735e-05	-7.8749e-05	-7.7763e-05	-7.6746e-05	-7.5396e-05	-7.4222e-05	-7.2913e-05	-7.1707e-05	-7.0062e-05	-6.8552e-05	-6.6947e-05	-6.5227e-05	-6.3329e-05	-6.1493e-05	-5.9354e-05	-5.7156e-05	-5.5093e-05	-5.2872e-05	-5.0628e-05	-4.8409e-05	-4.6223e-05
-0.87	-9.4793e-05	-9.4531e-05	-9.4182e-05	-9.3955e-05	-9.3541e-05	-9.341e-05	-9.2963e-05	-9.2688e-05	-9.2382e-05	-9.1937e-05	-9.1765e-05	-9.1453e-05	-9.0909e-05	-9.0525e-05	-9.0021e-05	-8.9711e-05	-8.9086e-05	-8.8646e-05	-8.819e-05	-8.7591e-05	-8.7021e-05	-8.647e-05	-8.5821e-05	-8.5126e-05	-8.4382e-05	-8.362e-05	-8.26e-05	-8.1816e-05	-8.0673e-05	-7.9703e-05	-7.8696e-05	-7.7668e-05	-7.6311e-05	-7.5114e-05	-7.3846e-05	-7.2545e-05	-7.0929e-05	-6.9382e-05	-6.7781e-05	-6.6028e-05	-6.41e-05	-6.2209e-05	-6.0069e-05	-5.7875e-05	-5.5744e-05	-5.3513e-05	-5.1217e-05	-4.8991e-05	-4.6776e-05
-0.88	-9.5914e-05	-9.5669e-05	-9.5347e-05	-9.5074e-05	-9.4716e-05	-9.4508e-05	-9.412e-05	-9.3822e-05	-9.3517e-05	-9.3104e-05	-9.2915e-05	-9.252e-05	-9.197e-05	-9.1589e-05	-9.1105e-05	-9.0745e-05	-9.0155e-05	-8.9703e-05	-8.923e-05	-8.8718e-05	-8.8029e-05	-8.7512e-05	-8.6906e-05	-8.6114e-05	-8.5483e-05	-8.4566e-05	-8.3593e-05	-8.282e-05	-8.1757e-05	-8.0739e-05	-7.9667e-05	-7.8637e-05	-7.7233e-05	-7.6022e-05	-7.4707e-05	-7.3355e-05	-7.171e-05	-7.0184e-05	-6.8531e-05	-6.6748e-05	-6.4886e-05	-6.2933e-05	-6.0807e-05	-5.8531e-05	-5.6412e-05	-5.4118e-05	-5.1828e-05	-4.9561e-05	-4.7339e-05
-0.89	-9.7055e-05	-9.6789e-05	-9.6488e-05	-9.6217e-05	-9.5848e-05	-9.5592e-05	-9.5248e-05	-9.4949e-05	-9.4727e-05	-9.4179e-05	-9.3974e-05	-9.3613e-05	-9.3072e-05	-9.2722e-05	-9.2234e-05	-9.1875e-05	-9.1239e-05	-9.0798e-05	-9.0347e-05	-8.9736e-05	-8.9088e-05	-8.8553e-05	-8.7914e-05	-8.7147e-05	-8.649e-05	-8.5556e-05	-8.463e-05	-8.3765e-05	-8.2722e-05	-8.1671e-05	-8.0558e-05	-7.9517e-05	-7.814e-05	-7.6908e-05	-7.5598e-05	-7.4197e-05	-7.2545e-05	-7.0941e-05	-6.9314e-05	-6.7541e-05	-6.5631e-05	-6.3638e-05	-6.144e-05	-5.9201e-05	-5.7032e-05	-5.4747e-05	-5.2443e-05	-5.0107e-05	-4.7911e-05
-0.9	-9.8196e-05	-9.7961e-05	-9.7623e-05	-9.7338e-05	-9.6991e-05	-9.6739e-05	-9.6365e-05	-9.6061e-05	-9.5813e-05	-9.5289e-05	-9.5105e-05	-9.4734e-05	-9.4171e-05	-9.3818e-05	-9.3283e-05	-9.297e-05	-9.2309e-05	-9.1865e-05	-9.1428e-05	-9.0745e-05	-9.0091e-05	-8.9627e-05	-8.8957e-05	-8.8169e-05	-8.7464e-05	-8.6585e-05	-8.5654e-05	-8.4788e-05	-8.371e-05	-8.2667e-05	-8.1509e-05	-8.0478e-05	-7.9011e-05	-7.7845e-05	-7.6439e-05	-7.5089e-05	-7.3393e-05	-7.1839e-05	-7.0038e-05	-6.8285e-05	-6.6424e-05	-6.4354e-05	-6.2167e-05	-5.9872e-05	-5.7654e-05	-5.5344e-05	-5.3054e-05	-5.0687e-05	-4.8456e-05
-0.91	-9.9375e-05	-9.9114e-05	-9.8769e-05	-9.848e-05	-9.8103e-05	-9.7918e-05	-9.7486e-05	-9.7207e-05	-9.6943e-05	-9.6414e-05	-9.6239e-05	-9.5794e-05	-9.5292e-05	-9.4884e-05	-9.4346e-05	-9.4083e-05	-9.3436e-05	-9.2951e-05	-9.247e-05	-9.1809e-05	-9.1166e-05	-9.0687e-05	-9.0023e-05	-8.9247e-05	-8.8506e-05	-8.7599e-05	-8.6615e-05	-8.5774e-05	-8.4643e-05	-8.3589e-05	-8.2419e-05	-8.1384e-05	-8.0006e-05	-7.8746e-05	-7.7339e-05	-7.5944e-05	-7.4222e-05	-7.2619e-05	-7.0834e-05	-6.9033e-05	-6.7152e-05	-6.5075e-05	-6.2857e-05	-6.0541e-05	-5.8326e-05	-5.5946e-05	-5.36e-05	-5.1246e-05	-4.9014e-05
-0.92	-0.000100563	-0.000100235	-9.9904e-05	-9.9604e-05	-9.9217e-05	-9.8995e-05	-9.8551e-05	-9.833e-05	-9.8014e-05	-9.7543e-05	-9.7335e-05	-9.697e-05	-9.636e-05	-9.5974e-05	-9.5495e-05	-9.5069e-05	-9.4495e-05	-9.4002e-05	-9.3452e-05	-9.285e-05	-9.2274e-05	-9.1716e-05	-9.1021e-05	-9.0282e-05	-8.9531e-05	-8.8664e-05	-8.7601e-05	-8.6753e-05	-8.5605e-05	-8.455e-05	-8.3353e-05	-8.2323e-05	-8.0942e-05	-7.9675e-05	-7.8216e-05	-7.6755e-05	-7.5024e-05	-7.3438e-05	-7.1628e-05	-6.9788e-05	-6.7872e-05	-6.5799e-05	-6.352e-05	-6.1175e-05	-5.8998e-05	-5.6574e-05	-5.4177e-05	-5.1826e-05	-4.9545e-05
-0.93	-0.000101702	-0.000101396	-0.000101089	-0.00010076	-0.000100388	-0.000100167	-9.978e-05	-9.9474e-05	-9.9185e-05	-9.8634e-05	-9.8414e-05	-9.8026e-05	-9.7479e-05	-9.7072e-05	-9.6566e-05	-9.6164e-05	-9.5538e-05	-9.5054e-05	-9.4542e-05	-9.3915e-05	-9.3309e-05	-9.2797e-05	-9.1969e-05	-9.1314e-05	-9.0575e-05	-8.9602e-05	-8.8625e-05	-8.7805e-05	-8.6572e-05	-8.5494e-05	-8.4321e-05	-8.3227e-05	-8.18e-05	-8.0564e-05	-7.9049e-05	-7.7552e-05	-7.5823e-05	-7.4237e-05	-7.246e-05	-7.0549e-05	-6.8619e-05	-6.6526e-05	-6.4206e-05	-6.1901e-05	-5.962e-05	-5.7211e-05	-5.4813e-05	-5.2347e-05	-5.01e-05
-0.94	-0.000102842	-0.000102512	-0.000102214	-0.000101921	-0.000101505	-0.000101256	-0.000100848	-0.000100558	-0.000100295	-9.9706e-05	-9.95e-05	-9.9089e-05	-9.8601e-05	-9.824e-05	-9.7659e-05	-9.7261e-05	-9.6635e-05	-9.6115e-05	-9.5628e-05	-9.5e-05	-9.438e-05	-9.3852e-05	-9.3031e-05	-9.2303e-05	-9.1547e-05	-9.061e-05	-8.9645e-05	-8.8774e-05	-8.7567e-05	-8.6448e-05	-8.5277e-05	-8.4145e-05	-8.2691e-05	-8.146e-05	-7.9929e-05	-7.844e-05	-7.6717e-05	-7.4979e-05	-7.318e-05	-7.1287e-05	-6.9312e-05	-6.7242e-05	-6.4899e-05	-6.2506e-05	-6.0217e-05	-5.7814e-05	-5.5397e-05	-5.2941e-05	-5.0641e-05
-0.95	-0.000104068	-0.000103655	-0.000103391	-0.00010309	-0.000102645	-0.000102454	-0.00010199	-0.000101733	-0.000101443	-0.000100828	-0.000100596	-0.000100239	-9.9638e-05	-9.9208e-05	-9.8749e-05	-9.8304e-05	-9.7718e-05	-9.7215e-05	-9.6697e-05	-9.6062e-05	-9.5382e-05	-9.4849e-05	-9.4038e-05	-9.3311e-05	-9.2563e-05	-9.1615e-05	-9.0622e-05	-8.9741e-05	-8.8467e-05	-8.7374e-05	-8.6163e-05	-8.5004e-05	-8.356e-05	-8.2329e-05	-8.0766e-05	-7.927e-05	-7.7527e-05	-7.5787e-05	-7.3995e-05	-7.2072e-05	-7.0049e-05	-6.7908e-05	-6.5574e-05	-6.316e-05	-6.0882e-05	-5.8419e-05	-5.5979e-05	-5.3492e-05	-5.121e-05
-0.96	-0.000105212	-0.000104826	-0.0001045	-0.000104135	-0.000103782	-0.000103534	-0.000103117	-0.000102827	-0.000102559	-0.000101929	-0.000101699	-0.000101323	-0.000100814	-0.000100341	-9.9834e-05	-9.9456e-05	-9.8824e-05	-9.8241e-05	-9.776e-05	-9.7113e-05	-9.6408e-05	-9.5874e-05	-9.5064e-05	-9.4282e-05	-9.3558e-05	-9.2634e-05	-9.1547e-05	-9.0755e-05	-8.9476e-05	-8.8304e-05	-8.7098e-05	-8.5959e-05	-8.4446e-05	-8.3195e-05	-8.1549e-05	-8.0089e-05	-7.8344e-05	-7.6568e-05	-7.4736e-05	-7.2842e-05	-7.0767e-05	-6.8622e-05	-6.6245e-05	-6.3799e-05	-6.1459e-05	-5.9018e-05	-5.6605e-05	-5.4093e-05	-5.1757e-05
-0.97	-0.000106402	-0.000106013	-0.000105674	-0.000105312	-0.000104937	-0.000104706	-0.000104254	-0.000103944	-0.000103601	-0.000103043	-0.000102816	-0.000102401	-0.000101877	-0.000101415	-0.000100926	-0.000100434	-9.9836e-05	-9.9345e-05	-9.8786e-05	-9.8121e-05	-9.7425e-05	-9.6944e-05	-9.6072e-05	-9.5358e-05	-9.4557e-05	-9.3643e-05	-9.2587e-05	-9.1736e-05	-9.0453e-05	-8.9266e-05	-8.8068e-05	-8.6934e-05	-8.5351e-05	-8.4077e-05	-8.237e-05	-8.0924e-05	-7.9142e-05	-7.7371e-05	-7.5506e-05	-7.3598e-05	-7.1441e-05	-6.9278e-05	-6.6965e-05	-6.444e-05	-6.2131e-05	-5.9626e-05	-5.722e-05	-5.465e-05	-5.2302e-05
-0.98	-0.000107552	-0.000107125	-0.000106819	-0.000106421	-0.000106091	-0.000105832	-0.000105389	-0.000105044	-0.000104752	-0.000104178	-0.000103903	-0.000103562	-0.000102955	-0.000102471	-0.000102021	-0.000101559	-0.000100884	-0.000100399	-9.983e-05	-9.9157e-05	-9.851e-05	-9.7978e-05	-9.7094e-05	-9.6416e-05	-9.5572e-05	-9.4685e-05	-9.3559e-05	-9.2639e-05	-9.1406e-05	-9.0189e-05	-8.8959e-05	-8.7824e-05	-8.6272e-05	-8.4917e-05	-8.3219e-05	-8.1714e-05	-7.9935e-05	-7.8204e-05	-7.63e-05	-7.4342e-05	-7.2184e-05	-6.9974e-05	-6.7629e-05	-6.5115e-05	-6.2718e-05	-6.0225e-05	-5.7755e-05	-5.5195e-05	-5.2846e-05
-0.99	-0.000108713	-0.000108278	-0.000107906	-0.000107581	-0.000107192	-0.000106942	-0.000106517	-0.0001062	-0.000105841	-0.000105351	-0.000104988	-0.00010462	-0.000104115	-0.000103508	-0.000103111	-0.000102721	-0.000101995	-0.000101423	-0.000100883	-0.000100266	-9.9555e-05	-9.8957e-05	-9.8136e-05	-9.7366e-05	-9.6579e-05	-9.5687e-05	-9.4558e-05	-9.3648e-05	-9.2327e-05	-9.1164e-05	-8.9899e-05	-8.8759e-05	-8.7193e-05	-8.5762e-05	-8.4101e-05	-8.2546e-05	-8.0765e-05	-7.8994e-05	-7.7087e-05	-7.5043e-05	-7.293e-05	-7.0682e-05	-6.8329e-05	-6.5786e-05	-6.3354e-05	-6.0842e-05	-5.8339e-05	-5.5766e-05	-5.3404e-05
-1	-0.000109827	-0.00010944	-0.000109068	-0.000108708	-0.000108329	-0.000108083	-0.000107644	-0.000107299	-0.000106996	-0.0001064	-0.000106109	-0.000105682	-0.000105185	-0.000104625	-0.000104195	-0.000103762	-0.000103046	-0.00010255	-0.000101968	-0.000101269	-0.000100609	-0.000100038	-9.9152e-05	-9.8463e-05	-9.7592e-05	-9.6635e-05	-9.5491e-05	-9.4645e-05	-9.3272e-05	-9.2096e-05	-9.081e-05	-8.9627e-05	-8.8047e-05	-8.6633e-05	-8.4964e-05	-8.3406e-05	-8.1567e-05	-7.9742e-05	-7.7809e-05	-7.5792e-05	-7.3656e-05	-7.1392e-05	-6.8998e-05	-6.6444e-05	-6.399e-05	-6.1427e-05	-5.8866e-05	-5.6319e-05	-5.3938e-05
[truncated: 72 more columns]

## Sheet: Figure S1b
Vd (V)	Id (A)	Vd (V)	Id (A)	Vd (V)	Id (A)	Vd (V)	Id (A)	Vd (V)	Id (A)	Vd (V)	Id (A)	Vd (V)	Id (A)	Vd (V)	Id (A)	Vd (V)	Id (A)	Vd (V)	Id (A)	Vd (V)	Id (A)	Vd (V)	Id (A)	Vd (V)	Id (A)
	Vg = -30 V		-25 V		-20 V		-15 V		-10 V		-5 V		0 V		5 V		10 V		15 V		20 V		25 V		30 V
-0.63381	-0.000109995	-0.60967	-0.000106482	-0.57828	-0.000100941	-0.52315	-9.11e-05	-0.41533	-7.3753e-05	-0.20283	-4.996e-05	-0.25937	-5.9756e-05	-0.36419	-9.5911e-05	-0.38622	-0.000122029	-0.40456	-0.000143742	-0.41662	-0.000163739	-0.4202	-0.00018167	-0.40597	-0.000203506
-0.62763	-0.000108856	-0.60373	-0.000105383	-0.57251	-9.9945e-05	-0.518	-9.0203e-05	-0.41132	-7.3034e-05	-0.20165	-4.9446e-05	-0.25588	-5.9173e-05	-0.35929	-9.5108e-05	-0.38149	-0.000120954	-0.39881	-0.000142691	-0.41109	-0.000162461	-0.41409	-0.000180435	-0.39993	-0.000202126
-0.62165	-0.000107656	-0.59794	-0.000104246	-0.56699	-9.889e-05	-0.51311	-8.9253e-05	-0.40734	-7.2311e-05	-0.19993	-4.8965e-05	-0.25236	-5.8593e-05	-0.35443	-9.43e-05	-0.37623	-0.000119987	-0.3937	-0.000141485	-0.40535	-0.000161244	-0.40878	-0.000178954	-0.39481	-0.00020043
-0.61541	-0.000106536	-0.5919	-0.000103173	-0.56188	-9.7737e-05	-0.5082	-8.8309e-05	-0.40347	-7.1572e-05	-0.19903	-4.8431e-05	-0.24854	-5.8039e-05	-0.34947	-9.3507e-05	-0.37066	-0.000119081	-0.38817	-0.000140382	-0.39991	-0.000159942	-0.40363	-0.000177418	-0.38952	-0.000198794
-0.60931	-0.000105374	-0.58635	-0.00010197	-0.55627	-9.6705e-05	-0.50308	-8.7403e-05	-0.39929	-7.0872e-05	-0.19816	-4.7895e-05	-0.24513	-5.7452e-05	-0.34467	-9.269e-05	-0.36595	-0.000118004	-0.38283	-0.000139236	-0.39419	-0.000158719	-0.39792	-0.000176059	-0.38431	-0.000197127
-0.60312	-0.000104238	-0.58047	-0.000100854	-0.55039	-9.5734e-05	-0.49803	-8.6484e-05	-0.39514	-7.0168e-05	-0.19712	-4.7368e-05	-0.2421	-5.6836e-05	-0.3398	-9.1885e-05	-0.36058	-0.00011706	-0.37733	-0.000138127	-0.38871	-0.00015743	-0.39259	-0.000174582	-0.37849	-0.000195672
-0.59704	-0.000103069	-0.57434	-9.9806e-05	-0.54483	-9.4688e-05	-0.49338	-8.5486e-05	-0.39121	-6.9436e-05	-0.19592	-4.6851e-05	-0.23856	-5.6262e-05	-0.33441	-9.1158e-05	-0.35536	-0.000116084	-0.37212	-0.000136948	-0.38328	-0.000156126	-0.38667	-0.00017329	-0.37221	-0.000194376
-0.59094	-0.000101907	-0.56864	-9.8642e-05	-0.53942	-9.3606e-05	-0.48858	-8.4518e-05	-0.38749	-6.8675e-05	-0.19484	-4.6325e-05	-0.23524	-5.5671e-05	-0.32933	-9.0385e-05	-0.35029	-0.00011508	-0.3671	-0.000135722	-0.37768	-0.000154872	-0.38055	-0.00017206	-0.36704	-0.000192698
-0.5848	-0.000100753	-0.56301	-9.7458e-05	-0.53393	-9.2539e-05	-0.48349	-8.3605e-05	-0.3835	-6.7949e-05	-0.19388	-4.5791e-05	-0.2313	-5.5131e-05	-0.32472	-8.9542e-05	-0.34489	-0.000114143	-0.36129	-0.000134689	-0.37211	-0.000153608	-0.37478	-0.000170722	-0.36093	-0.000191345
-0.57869	-9.9594e-05	-0.55697	-9.6385e-05	-0.52836	-9.1494e-05	-0.47858	-8.2656e-05	-0.37928	-6.725e-05	-0.19258	-4.5277e-05	-0.22815	-5.4529e-05	-0.32014	-8.8696e-05	-0.34061	-0.000112982	-0.35612	-0.000133502	-0.36698	-0.000152221	-0.36937	-0.000169269	-0.35489	-0.000189968
-0.57249	-9.8459e-05	-0.55099	-9.5297e-05	-0.52266	-9.0481e-05	-0.47339	-8.1761e-05	-0.37545	-6.6502e-05	-0.19151	-4.4748e-05	-0.22491	-5.3935e-05	-0.31529	-8.789e-05	-0.3357	-0.000111947	-0.35101	-0.000132302	-0.36129	-0.000150993	-0.36389	-0.000167841	-0.35003	-0.000188185
-0.56637	-9.7302e-05	-0.54521	-9.4153e-05	-0.51701	-8.9453e-05	-0.46853	-8.08e-05	-0.37155	-6.5762e-05	-0.19065	-4.4205e-05	-0.22151	-5.3355e-05	-0.31038	-8.7094e-05	-0.33084	-0.000110905	-0.34592	-0.000131095	-0.35602	-0.000149646	-0.35853	-0.000166374	-0.34421	-0.000186731
-0.56018	-9.6165e-05	-0.53934	-9.3034e-05	-0.51165	-8.8357e-05	-0.46357	-7.9859e-05	-0.36786	-6.4994e-05	-0.18989	-4.3655e-05	-0.21841	-5.2752e-05	-0.30602	-8.6217e-05	-0.32587	-0.000109882	-0.34086	-0.000129883	-0.35015	-0.000148469	-0.35287	-0.000165001	-0.33915	-0.000185019
-0.5543	-9.4935e-05	-0.53335	-9.1946e-05	-0.50601	-8.7326e-05	-0.45862	-7.8916e-05	-0.36415	-6.4228e-05	-0.18847	-4.3145e-05	-0.21495	-5.2179e-05	-0.30142	-8.5375e-05	-0.32106	-0.000108829	-0.33608	-0.000128604	-0.34537	-0.000146986	-0.3484	-0.000163258	-0.33348	-0.000183518
-0.54806	-9.381e-05	-0.52742	-9.0844e-05	-0.50039	-8.629e-05	-0.45353	-7.7998e-05	-0.36023	-6.3487e-05	-0.18736	-4.2615e-05	-0.21198	-5.1568e-05	-0.29698	-8.4511e-05	-0.31614	-0.0001078	-0.33104	-0.000127386	-0.33978	-0.00014573	-0.3425	-0.000161962	-0.32787	-0.000181994
-0.5419	-9.2663e-05	-0.52153	-8.9729e-05	-0.49493	-8.5218e-05	-0.44874	-7.7023e-05	-0.35629	-6.2749e-05	-0.18648	-4.207e-05	-0.20866	-5.0986e-05	-0.29267	-8.3627e-05	-0.31154	-0.000106705	-0.32577	-0.000126226	-0.33462	-0.000144354	-0.33762	-0.000160345	-0.32265	-0.000180336
-0.53549	-9.1592e-05	-0.51562	-8.862e-05	-0.48937	-8.4165e-05	-0.44395	-7.6047e-05	-0.35246	-6.1995e-05	-0.18558	-4.1525e-05	-0.20596	-5.0355e-05	-0.28805	-8.279e-05	-0.30689	-0.000105623	-0.32097	-0.000124952	-0.32923	-0.000143044	-0.33202	-0.000158954	-0.31736	-0.000178704
-0.5293	-9.0455e-05	-0.50956	-8.7552e-05	-0.48395	-8.3081e-05	-0.43918	-7.5066e-05	-0.34888	-6.1209e-05	-0.18463	-4.0982e-05	-0.20266	-4.9774e-05	-0.28308	-8.2006e-05	-0.30232	-0.000104523	-0.31587	-0.00012375	-0.32397	-0.000141697	-0.32696	-0.000157396	-0.31207	-0.000177073
-0.52311	-8.9315e-05	-0.5034	-8.651e-05	-0.47851	-8.2001e-05	-0.43413	-7.4138e-05	-0.34483	-6.0483e-05	-0.18345	-4.0453e-05	-0.19953	-4.918e-05	-0.27896	-8.1096e-05	-0.29793	-0.000103389	-0.31129	-0.000122425	-0.3193	-0.000140183	-0.32091	-0.000156147	-0.30712	-0.000175325
-0.51696	-8.8166e-05	-0.49763	-8.5363e-05	-0.47284	-8.0975e-05	-0.42918	-7.3192e-05	-0.341	-5.9727e-05	-0.1821	-3.9934e-05	-0.19656	-4.8574e-05	-0.27472	-8.0204e-05	-0.29322	-0.000102319	-0.30619	-0.000121225	-0.31422	-0.000138786	-0.31594	-0.00015456	-0.30237	-0.00017351
-0.51073	-8.7038e-05	-0.49174	-8.4246e-05	-0.46728	-7.9923e-05	-0.42423	-7.2243e-05	-0.33702	-5.899e-05	-0.18124	-3.9383e-05	-0.19356	-4.7972e-05	-0.27052	-7.9306e-05	-0.28844	-0.000101264	-0.30114	-0.000120013	-0.30941	-0.000137317	-0.31044	-0.00015314	-0.29669	-0.00017201
-0.5045	-8.5909e-05	-0.4857	-8.3173e-05	-0.46179	-7.8855e-05	-0.41919	-7.1313e-05	-0.33323	-5.8228e-05	-0.18006	-3.8851e-05	-0.19071	-4.7361e-05	-0.2661	-7.8443e-05	-0.28395	-0.000100152	-0.29635	-0.000118741	-0.3041	-0.000135984	-0.30545	-0.000151561	-0.29204	-0.000170169
-0.4981	-8.4833e-05	-0.47962	-8.2107e-05	-0.45612	-7.7827e-05	-0.41409	-7.039e-05	-0.32959	-5.7446e-05	-0.17859	-3.8337e-05	-0.18797	-4.6743e-05	-0.26173	-7.7571e-05	-0.27962	-9.9008e-05	-0.29156	-0.00011747	-0.29926	-0.000134522	-0.30042	-0.000149993	-0.28725	-0.000168375
-0.4918	-8.3727e-05	-0.47358	-8.1033e-05	-0.45034	-7.6828e-05	-0.40952	-6.9366e-05	-0.32507	-5.6775e-05	-0.17782	-3.7778e-05	-0.18495	-4.6148e-05	-0.25774	-7.6645e-05	-0.27499	-9.7924e-05	-0.28665	-0.000116227	-0.29415	-0.000133135	-0.29605	-0.00014822	-0.28255	-0.000166553
-0.48547	-8.263e-05	-0.4677	-7.9913e-05	-0.44464	-7.5808e-05	-0.40446	-6.8436e-05	-0.32167	-5.5961e-05	-0.17687	-3.7229e-05	-0.18244	-4.5514e-05	-0.25408	-7.5669e-05	-0.27082	-9.6749e-05	-0.28215	-0.000114888	-0.28894	-0.000131776	-0.29101	-0.000146656	-0.27758	-0.000164822
-0.47906	-8.1555e-05	-0.46175	-7.8814e-05	-0.4392	-7.4726e-05	-0.3998	-6.7429e-05	-0.31783	-5.5201e-05	-0.17577	-3.6689e-05	-0.17945	-4.4918e-05	-0.24939	-7.4848e-05	-0.26653	-9.56e-05	-0.27743	-0.000113601	-0.28402	-0.000130338	-0.28629	-0.000144994	-0.27282	-0.00016302
-0.47273	-8.046e-05	-0.45565	-7.7754e-05	-0.43369	-7.366e-05	-0.39476	-6.6493e-05	-0.31414	-5.4423e-05	-0.17457	-3.6154e-05	-0.17677	-4.43e-05	-0.24507	-7.3973e-05	-0.26198	-9.4501e-05	-0.2725	-0.000112362	-0.27931	-0.000128839	-0.28129	-0.000143417	-0.26851	-0.000161062
-0.46617	-7.943e-05	-0.44953	-7.6699e-05	-0.42798	-7.2639e-05	-0.38985	-6.5533e-05	-0.31029	-5.3663e-05	-0.17319	-3.563e-05	-0.17387	-4.3699e-05	-0.24147	-7.2991e-05	-0.25772	-9.3346e-05	-0.26824	-0.000110966	-0.27418	-0.00012746	-0.27663	-0.000141735	-0.26397	-0.000159185
-0.45986	-7.8326e-05	-0.44345	-7.5634e-05	-0.42227	-7.1622e-05	-0.38489	-6.4581e-05	-0.30656	-5.2887e-05	-0.17202	-3.5092e-05	-0.17119	-4.3083e-05	-0.23712	-7.212e-05	-0.25367	-9.215e-05	-0.26414	-0.00010953	-0.26974	-0.000125888	-0.27192	-0.000140072	-0.2593	-0.000157352
-0.45331	-7.7292e-05	-0.43698	-7.4675e-05	-0.41651	-7.0613e-05	-0.37985	-6.3643e-05	-0.30238	-5.2169e-05	-0.17053	-3.4573e-05	-0.16852	-4.2467e-05	-0.23338	-7.116e-05	-0.24953	-9.0972e-05	-0.25926	-0.000108283	-0.2653	-0.000124316	-0.26695	-0.000138487	-0.25425	-0.00015565
-0.44659	-7.6313e-05	-0.43089	-7.3614e-05	-0.41079	-6.9597e-05	-0.37443	-6.2779e-05	-0.29872	-5.1383e-05	-0.16911	-3.4049e-05	-0.16617	-4.1827e-05	-0.22942	-7.0234e-05	-0.24533	-8.9806e-05	-0.25485	-0.000106923	-0.26037	-0.000122882	-0.2625	-0.00013674	-0.24962	-0.000153803
-0.44012	-7.5255e-05	-0.42446	-7.2643e-05	-0.40511	-6.8569e-05	-0.36944	-6.1831e-05	-0.29548	-5.0542e-05	-0.16823	-3.349e-05	-0.16327	-4.1231e-05	-0.22635	-6.9174e-05	-0.24098	-8.8671e-05	-0.25052	-0.000105545	-0.25592	-0.000121314	-0.2581	-0.000134979	-0.24503	-0.000151946
-0.43342	-7.4269e-05	-0.4185	-7.1546e-05	-0.39916	-6.7606e-05	-0.36446	-6.0882e-05	-0.29163	-4.978e-05	-0.167	-3.2952e-05	-0.16069	-4.0611e-05	-0.2221	-6.8292e-05	-0.23716	-8.7431e-05	-0.24623	-0.000104157	-0.2509	-0.000119905	-0.25331	-0.00013334	-0.24037	-0.000150109
-0.42643	-7.3366e-05	-0.41202	-7.0587e-05	-0.39347	-6.6581e-05	-0.35945	-5.9936e-05	-0.2877	-4.9025e-05	-0.16591	-3.2404e-05	-0.15788	-4.001e-05	-0.21822	-6.7355e-05	-0.23259	-8.6341e-05	-0.24162	-0.000102846	-0.2467	-0.000118269	-0.24881	-0.00013161	-0.23647	-0.000148015
-0.41958	-7.2425e-05	-0.40557	-6.9624e-05	-0.38754	-6.5612e-05	-0.35444	-5.8991e-05	-0.2842	-4.8216e-05	-0.16429	-3.189e-05	-0.15569	-3.9362e-05	-0.21421	-6.6438e-05	-0.22851	-8.5154e-05	-0.2375	-0.00010142	-0.24279	-0.000116552	-0.24409	-0.000129948	-0.23202	-0.000146109
-0.30695	--	-0.3991	-6.8662e-05	-0.38181	-6.4596e-05	-0.34932	-5.8065e-05	-0.28045	-4.7437e-05	-0.16288	-3.1361e-05	-0.15368	-3.8701e-05	-0.21078	-6.5435e-05	-0.22433	-8.3987e-05	-0.23328	-0.000100016	-0.23809	-0.000115054	-0.23981	-0.000128151	-0.22714	-0.00014435
-0.3019	--	-0.39266	-6.7695e-05	-0.37575	-6.3658e-05	-0.34429	-5.7124e-05	-0.27617	-4.6726e-05	-0.16163	-3.0821e-05	-0.15101	-3.8093e-05	-0.20719	-6.4457e-05	-0.22076	-8.2699e-05	-0.22906	-9.8614e-05	-0.23365	-0.000113485	-0.23491	-0.000126548	-0.22325	-0.000142252
-0.29714	--	-0.38604	-6.6776e-05	-0.36959	-6.2745e-05	-0.33887	-5.6255e-05	-0.27216	-4.598e-05	-0.16002	-3.0303e-05	-0.1489	-3.7442e-05	-0.20324	-6.3534e-05	-0.21664	-8.1523e-05	-0.22488	-9.7201e-05	-0.22901	-0.000111974	-0.23051	-0.000124786	-0.21919	-0.000140217
-0.29254	--	-0.29068	--	-0.36353	-6.1805e-05	-0.33383	-5.5314e-05	-0.26829	-4.5214e-05	-0.15841	-2.9785e-05	-0.14638	-3.6824e-05	-0.19977	-6.2539e-05	-0.21251	-8.0346e-05	-0.22056	-9.5823e-05	-0.22448	-0.00011043	-0.22621	-0.000122997	-0.2155	-0.000138052
-0.28768	--	-0.34369	--	-0.35743	-6.0876e-05	-0.32868	-5.4392e-05	-0.2643	-4.4464e-05	-0.15712	-2.9245e-05	-0.1442	-3.6181e-05	-0.19656	-6.1506e-05	-0.20839	-7.917e-05	-0.21639	-9.441e-05	-0.22055	-0.000108721	-0.22185	-0.000121224	-0.21077	-0.000136243
-0.28313	--	-0.26731	--	-0.35072	-6.0095e-05	-0.32353	-5.3471e-05	-0.26013	-4.3735e-05	-0.15564	-2.8716e-05	-0.14173	-3.5562e-05	-0.19304	-6.0521e-05	-0.2045	-7.7948e-05	-0.21248	-9.2935e-05	-0.21623	-0.00010712	-0.21738	-0.000119488	-0.20663	-0.000134234
-0.27847	--	-0.26283	--	-0.33232	--	-0.31831	-5.256e-05	-0.25634	-4.2957e-05	-0.15366	-2.8221e-05	-0.13956	-3.492e-05	-0.18944	-5.9548e-05	-0.20091	-7.6667e-05	-0.20831	-9.1522e-05	-0.21198	-0.000105502	-0.21345	-0.000117581	-0.20245	-0.000132238
-0.27385	--	-0.25812	--	-0.33849	--	-0.31291	-5.1686e-05	-0.25224	-4.2219e-05	-0.15223	-2.769e-05	-0.13749	-3.4272e-05	-0.18612	-5.8533e-05	-0.19686	-7.5476e-05	-0.20415	-9.0108e-05	-0.20791	-0.00010383	-0.20902	-0.000115828	-0.19898	-0.000129997
-0.26914	--	-0.25362	--	-0.24006	--	-0.30724	-5.0863e-05	-0.24792	-4.1507e-05	-0.15044	-2.7181e-05	-0.13506	-3.3653e-05	-0.18234	-5.7589e-05	-0.19292	-7.4265e-05	-0.20006	-8.8677e-05	-0.20355	-0.000102243	-0.20481	-0.000114011	-0.19445	-0.000128122
-0.26485	--	-0.24912	--	-0.23534	--	-0.30153	-5.0048e-05	-0.24377	-4.0774e-05	-0.14882	-2.666e-05	-0.13282	-3.3021e-05	-0.17928	-5.6538e-05	-0.18909	-7.3032e-05	-0.1961	-8.7216e-05	-0.19954	-0.000100558	-0.20078	-0.000112135	-0.19034	-0.000126103
-0.26027	--	-0.2448	--	-0.23061	--	-0.28372	--	-0.2397	-4.0029e-05	-0.14692	-2.6156e-05	-0.13083	-3.237e-05	-0.17618	-5.5493e-05	-0.18576	-7.1702e-05	-0.19177	-8.5843e-05	-0.19547	-9.889e-05	-0.19692	-0.000110206	-0.18653	-0.000123982
-0.25589	--	-0.24045	--	-0.22633	--	-0.20543	--	-0.23512	-3.9349e-05	-0.1448	-2.5666e-05	-0.12844	-3.1751e-05	-0.17259	-5.4522e-05	-0.18192	-7.0473e-05	-0.18784	-8.4374e-05	-0.19137	-9.7231e-05	-0.19272	-0.000108384	-0.18286	-0.000121813
-0.25179	--	-0.23632	--	-0.222	--	-0.20117	--	-0.23112	-3.8593e-05	-0.14251	-2.5186e-05	-0.12646	-3.1102e-05	-0.16918	-5.3524e-05	-0.1783	-6.92e-05	-0.18402	-8.2881e-05	-0.18729	-9.5566e-05	-0.18869	-0.000106509	-0.17926	-0.000119623
-0.24714	--	-0.2321	--	-0.21786	--	-0.19713	--	-0.21254	--	-0.14048	-2.4688e-05	-0.12406	-3.0487e-05	-0.1662	-5.2464e-05	-0.17436	-6.7992e-05	-0.1802	-8.1388e-05	-0.1832	-9.3904e-05	-0.18481	-0.000104589	-0.17524	-0.000117574
-0.24283	--	-0.22784	--	-0.21362	--	-0.1933	--	-0.15229	--	-0.10422	--	-0.12202	-2.9845e-05	-0.16279	-5.1468e-05	-0.17118	-6.6634e-05	-0.17619	-7.9941e-05	-0.17941	-9.2161e-05	-0.1811	-0.000102617	-0.17139	-0.000115466
-0.23846	--	-0.2236	--	-0.20958	--	-0.18969	--	-0.14946	--	-0.10337	--	-0.11986	-2.9213e-05	-0.15997	-5.0386e-05	-0.16745	-6.5386e-05	-0.17249	-7.8419e-05	-0.17557	-9.0431e-05	-0.17687	-0.000100808	-0.16751	-0.000113372
-0.23406	--	-0.21955	--	-0.20567	--	-0.18574	--	-0.14596	--	-0.09673	--	-0.11758	-2.8592e-05	-0.15679	-4.9358e-05	-0.16423	-6.4037e-05	-0.16862	-7.6939e-05	-0.17163	-8.8731e-05	-0.17295	-9.8898e-05	-0.16392	-0.000111176
-0.22974	--	-0.21558	--	-0.20157	--	-0.18187	--	-0.14229	--	-0.09469	--	-0.11526	-2.7975e-05	-0.15381	-4.83e-05	-0.16055	-6.2779e-05	-0.16509	-7.5379e-05	-0.16786	-8.698e-05	-0.16912	-9.6964e-05	-0.16064	-0.000108876
-0.22542	--	-0.21149	--	-0.19774	--	-0.178	--	-0.13888	--	-0.09275	--	-0.11393	-2.7283e-05	-0.15019	-4.7339e-05	-0.15684	-6.1528e-05	-0.16141	-7.3854e-05	-0.16433	-8.5167e-05	-0.1654	-9.4995e-05	-0.15694	-0.000106721
-0.22139	--	-0.20749	--	-0.19396	--	-0.17423	--	-0.13561	--	-0.09124	--	-0.11186	-2.6649e-05	-0.14748	-4.6243e-05	-0.1538	-6.0148e-05	-0.15763	-7.2354e-05	-0.16033	-8.3483e-05	-0.1617	-9.3023e-05	-0.15343	-0.000104502
-0.2171	--	-0.20326	--	-0.19006	--	-0.17086	--	-0.13273	--	-0.08937	--	-0.10969	-2.6024e-05	-0.1444	-4.5203e-05	-0.15024	-5.8868e-05	-0.15391	-7.084e-05	-0.15676	-8.1681e-05	-0.1578	-9.1111e-05	-0.14949	-0.000102428
-0.21275	--	-0.19915	--	-0.18603	--	-0.16718	--	-0.12968	--	-0.08759	--	-0.10792	-2.537e-05	-0.14136	-4.4158e-05	-0.1466	-5.7605e-05	-0.15041	-6.9274e-05	-0.153	-7.9932e-05	-0.15408	-8.9144e-05	-0.14609	-0.000100171
-0.20864	--	-0.19526	--	-0.18221	--	-0.16391	--	-0.12673	--	-0.08586	--	-0.10578	-2.4745e-05	-0.13859	-4.3073e-05	-0.14323	-5.6291e-05	-0.14685	-6.7723e-05	-0.14926	-7.8179e-05	-0.15058	-8.7107e-05	-0.14254	-9.7964e-05
-0.20429	--	-0.19132	--	-0.17835	--	-0.16087	--	-0.12386	--	-0.08432	--	-0.10384	-2.4106e-05	-0.1353	-4.2066e-05	-0.14001	-5.4946e-05	-0.1434	-6.6146e-05	-0.14562	-7.6394e-05	-0.14672	-8.5186e-05	-0.13918	-9.5694e-05
-0.19989	--	-0.18721	--	-0.17468	--	-0.1573	--	-0.12094	--	-0.08253	--	-0.10241	-2.343e-05	-0.13213	-4.1042e-05	-0.13665	-5.363e-05	-0.13991	-6.4578e-05	-0.14191	-7.4633e-05	-0.14318	-8.3164e-05	-0.13552	-9.3528e-05
-0.19568	--	-0.18318	--	-0.17096	--	-0.15367	--	-0.11824	--	-0.08105	--	-0.10027	-2.2808e-05	-0.12904	-4.0007e-05	-0.13303	-5.2366e-05	-0.13625	-6.3053e-05	-0.13828	-7.2851e-05	-0.13966	-8.1134e-05	-0.13215	-9.1262e-05
-0.19117	--	-0.17942	--	-0.16722	--	-0.15033	--	-0.1155	--	-0.07948	--	-0.09828	-2.2177e-05	-0.12609	-3.895e-05	-0.12981	-5.1025e-05	-0.1329	-6.1453e-05	-0.13474	-7.1044e-05	-0.13583	-7.9203e-05	-0.12858	-8.9063e-05
-0.18678	--	-0.17532	--	-0.16372	--	-0.14692	--	-0.11311	--	-0.0783	--	-0.09633	-2.1543e-05	-0.12318	-3.7889e-05	-0.12663	-4.9674e-05	-0.12929	-5.9915e-05	-0.13104	-6.9282e-05	-0.13241	-7.7146e-05	-0.12514	-8.6822e-05
-0.1824	--	-0.17135	--	-0.15998	--	-0.14341	--	-0.11023	--	-0.07655	--	-0.09403	-2.0938e-05	-0.12031	-3.6822e-05	-0.12305	-4.8405e-05	-0.12578	-5.8356e-05	-0.12763	-6.7438e-05	-0.12889	-7.5121e-05	-0.12193	-8.4501e-05
-0.17789	--	-0.1672	--	-0.1562	--	-0.14003	--	-0.10768	--	-0.07473	--	-0.09188	-2.0322e-05	-0.11766	-3.5724e-05	-0.11993	-4.7044e-05	-0.12236	-5.6774e-05	-0.12427	-6.5581e-05	-0.12542	-7.3078e-05	-0.11843	-8.2279e-05
-0.17339	--	-0.16279	--	-0.15261	--	-0.13684	--	-0.10511	--	-0.07329	--	-0.09009	-1.968e-05	-0.11458	-3.469e-05	-0.11669	-4.5708e-05	-0.11915	-5.5142e-05	-0.1205	-6.3839e-05	-0.12173	-7.1102e-05	-0.11492	-8.0062e-05
-0.1687	--	-0.15871	--	-0.14855	--	-0.1335	--	-0.10242	--	-0.07162	--	-0.08756	-1.9096e-05	-0.11178	-3.3616e-05	-0.1134	-4.4384e-05	-0.11571	-5.3569e-05	-0.11696	-6.2035e-05	-0.11812	-6.9106e-05	-0.11167	-7.7758e-05
-0.16402	--	-0.15459	--	-0.14471	--	-0.13001	--	-0.09963	--	-0.06971	--	-0.08604	-1.8436e-05	-0.10859	-3.26e-05	-0.1107	-4.2944e-05	-0.11233	-5.1978e-05	-0.11379	-6.0128e-05	-0.1146	-6.7082e-05	-0.10848	-7.5436e-05
-0.15919	--	-0.1503	--	-0.14106	--	-0.1267	--	-0.09718	--	-0.06813	--	-0.08364	-1.7844e-05	-0.10569	-3.1542e-05	-0.10727	-4.1646e-05	-0.10889	-5.0405e-05	-0.11036	-5.8294e-05	-0.11105	-6.5066e-05	-0.10495	-7.3226e-05
-0.15447	--	-0.14597	--	-0.13708	--	-0.12333	--	-0.09465	--	-0.06649	--	-0.08154	-1.723e-05	-0.10268	-3.0501e-05	-0.10407	-4.0306e-05	-0.10553	-4.8811e-05	-0.10671	-5.6519e-05	-0.10767	-6.2999e-05	-0.10161	-7.0952e-05
-0.1496	--	-0.14147	--	-0.13318	--	-0.11999	--	-0.09202	--	-0.06488	--	-0.07961	-1.6605e-05	-0.09962	-2.9469e-05	-0.10096	-3.8948e-05	-0.10219	-4.7214e-05	-0.10327	-5.469e-05	-0.10422	-6.0952e-05	-0.09837	-6.8645e-05
-0.14456	--	-0.13706	--	-0.12911	--	-0.11664	--	-0.08955	--	-0.06338	--	-0.07755	-1.5991e-05	-0.09707	-2.8362e-05	-0.09741	-3.7678e-05	-0.09895	-4.5594e-05	-0.09998	-5.2816e-05	-0.10095	-5.885e-05	-0.09507	-6.6359e-05
-0.13966	--	-0.13258	--	-0.12501	--	-0.11297	--	-0.08701	--	-0.06174	--	-0.07528	-1.5394e-05	-0.09412	-2.7315e-05	-0.09429	-3.6323e-05	-0.09562	-4.3994e-05	-0.09628	-5.1059e-05	-0.09727	-5.6877e-05	-0.09165	-6.4114e-05
-0.13463	--	-0.12809	--	-0.12099	--	-0.10954	--	-0.08408	--	-0.06001	--	-0.07311	-1.479e-05	-0.09101	-2.6292e-05	-0.09123	-3.4957e-05	-0.09223	-4.2411e-05	-0.09316	-4.914e-05	-0.094	-5.4775e-05	-0.08855	-6.1759e-05
-0.12946	--	-0.12342	--	-0.11692	--	-0.106	--	-0.08148	--	-0.05832	--	-0.07087	-1.4193e-05	-0.08797	-2.5259e-05	-0.08771	-3.3681e-05	-0.08874	-4.0852e-05	-0.08959	-4.7347e-05	-0.09075	-5.2672e-05	-0.08537	-5.9434e-05
-0.12435	--	-0.11876	--	-0.11263	--	-0.10232	--	-0.07907	--	-0.05674	--	-0.06848	-1.3608e-05	-0.08518	-2.4191e-05	-0.08466	-3.2314e-05	-0.08571	-3.9183e-05	-0.08613	-4.5524e-05	-0.08726	-5.064e-05	-0.08227	-5.7084e-05
-0.11917	--	-0.11407	--	-0.10838	--	-0.09873	--	-0.07623	--	-0.05477	--	-0.06622	-1.3015e-05	-0.08214	-2.316e-05	-0.08169	-3.0933e-05	-0.08221	-3.7626e-05	-0.08274	-4.3683e-05	-0.08358	-4.8667e-05	-0.07886	-5.4835e-05
-0.11399	--	-0.10916	--	-0.10394	--	-0.09503	--	-0.07363	--	-0.05315	--	-0.06389	-1.2428e-05	-0.07937	-2.209e-05	-0.07858	-2.958e-05	-0.07887	-3.6032e-05	-0.07952	-4.1793e-05	-0.08	-4.6666e-05	-0.07575	-5.2486e-05
-0.10873	--	-0.10427	--	-0.09953	--	-0.09118	--	-0.07106	--	-0.0511	--	-0.06117	-1.1871e-05	-0.07612	-2.1092e-05	-0.0753	-2.8261e-05	-0.07559	-3.4425e-05	-0.07625	-3.992e-05	-0.07684	-4.4532e-05	-0.0726	-5.0153e-05
-0.10354	--	-0.09938	--	-0.09517	--	-0.0874	--	-0.06827	--	-0.04936	--	-0.05857	-1.1307e-05	-0.07323	-2.0042e-05	-0.07208	-2.6929e-05	-0.07247	-3.2779e-05	-0.07279	-3.8098e-05	-0.07338	-4.2494e-05	-0.0692	-4.7902e-05
-0.09812	--	-0.0943	--	-0.09051	--	-0.08341	--	-0.06546	--	-0.04743	--	-0.05595	-1.0745e-05	-0.07028	-1.9001e-05	-0.06873	-2.5626e-05	-0.06917	-3.1176e-05	-0.06949	-3.6233e-05	-0.06998	-4.0438e-05	-0.06605	-4.5569e-05
-0.09289	--	-0.08934	--	-0.086	--	-0.07952	--	-0.06251	--	-0.04547	--	-0.05322	-1.0193e-05	-0.06727	-1.7971e-05	-0.06586	-2.4228e-05	-0.06578	-2.9596e-05	-0.06603	-3.4412e-05	-0.06674	-3.833e-05	-0.06292	-4.3229e-05
-0.0877	--	-0.08445	--	-0.08133	--	-0.07551	--	-0.0595	--	-0.04333	--	-0.05051	-9.64e-06	-0.06413	-1.6959e-05	-0.06269	-2.289e-05	-0.06255	-2.7979e-05	-0.06259	-3.2587e-05	-0.06324	-3.6306e-05	-0.05976	-4.0897e-05
-0.08249	--	-0.07955	--	-0.07675	--	-0.07138	--	-0.05653	--	-0.04121	--	-0.04773	-9.094e-06	-0.06115	-1.5926e-05	-0.05942	-2.1572e-05	-0.05918	-2.6394e-05	-0.05916	-3.076e-05	-0.05972	-3.4286e-05	-0.05652	-3.8591e-05
-0.07734	--	-0.07448	--	-0.07207	--	-0.06722	--	-0.05361	--	-0.03925	--	-0.04473	-8.565e-06	-0.05792	-1.4929e-05	-0.05632	-2.022e-05	-0.05594	-2.4779e-05	-0.05567	-2.8951e-05	-0.05633	-3.2229e-05	-0.05328	-3.6291e-05
-0.07218	--	-0.0696	--	-0.06736	--	-0.06302	--	-0.05044	--	-0.03701	--	-0.04169	-8.04e-06	-0.05464	-1.3941e-05	-0.05324	-1.8867e-05	-0.05266	-2.3173e-05	-0.05248	-2.7056e-05	-0.0529	-3.0182e-05	-0.05003	-3.3992e-05
-0.06706	--	-0.06467	--	-0.06277	--	-0.05886	--	-0.04719	--	-0.03481	--	-0.03876	-7.508e-06	-0.05126	-1.2967e-05	-0.04973	-1.7597e-05	-0.04934	-2.1581e-05	-0.04914	-2.5206e-05	-0.0495	-2.813e-05	-0.04685	-3.1671e-05
-0.062	--	-0.05977	--	-0.05807	--	-0.05469	--	-0.04392	--	-0.03259	--	-0.03566	-6.99e-06	-0.04809	-1.1965e-05	-0.04631	-1.6309e-05	-0.0459	-2.0014e-05	-0.04561	-2.3407e-05	-0.04594	-2.6126e-05	-0.04365	-2.9355e-05
-0.05701	--	-0.05506	--	-0.05343	--	-0.05044	--	-0.04076	--	-0.03023	--	-0.03275	-6.458e-06	-0.04468	-1.0997e-05	-0.04304	-1.4994e-05	-0.04255	-1.8428e-05	-0.04229	-2.1553e-05	-0.04255	-2.4068e-05	-0.04039	-2.706e-05
-0.0521	--	-0.05021	--	-0.04872	--	-0.04616	--	-0.03754	--	-0.02804	--	-0.02975	-5.934e-06	-0.04134	-1.0022e-05	-0.03969	-1.3695e-05	-0.03916	-1.6853e-05	-0.03904	-1.9677e-05	-0.03911	-2.2028e-05	-0.03711	-2.4773e-05
-0.04714	--	-0.04553	--	-0.04415	--	-0.04179	--	-0.03419	--	-0.02564	--	-0.02682	-5.406e-06	-0.03785	-9.068e-06	-0.03629	-1.2407e-05	-0.03572	-1.5289e-05	-0.03556	-1.7868e-05	-0.03559	-2.001e-05	-0.03378	-2.2505e-05
-0.04227	--	-0.04081	--	-0.03956	--	-0.03756	--	-0.03082	--	-0.02316	--	-0.02372	-4.892e-06	-0.03447	-8.098e-06	-0.03287	-1.1122e-05	-0.03232	-1.3716e-05	-0.03198	-1.6086e-05	-0.03226	-1.7936e-05	-0.03049	-2.0222e-05
-0.03742	--	-0.03611	--	-0.03505	--	-0.03327	--	-0.02743	--	-0.02066	--	-0.02073	-4.37e-06	-0.03085	-7.165e-06	-0.02934	-9.861e-06	-0.02891	-1.2146e-05	-0.02847	-1.4283e-05	-0.0287	-1.5934e-05	-0.02723	-1.7928e-05
-0.03268	--	-0.03146	--	-0.03051	--	-0.02898	--	-0.02398	--	-0.01818	--	-0.01781	-3.844e-06	-0.02725	-6.23e-06	-0.0259	-8.581e-06	-0.02536	-1.0612e-05	-0.02506	-1.2457e-05	-0.02521	-1.3911e-05	-0.0239	-1.5663e-05
-0.02786	--	-0.02687	--	-0.02599	--	-0.02474	--	-0.02055	--	-0.01565	--	-0.01503	-3.309e-06	-0.02351	-5.315e-06	-0.02238	-7.319e-06	-0.02188	-9.059e-06	-0.02153	-1.0661e-05	-0.02169	-1.1898e-05	-0.02054	-1.3406e-05
-0.02316	--	-0.02229	--	-0.02155	--	-0.02056	--	-0.01704	--	-0.0131	--	-0.01231	-2.771e-06	-0.01963	-4.422e-06	-0.01876	-6.077e-06	-0.01825	-7.543e-06	-0.01804	-8.855e-06	-0.01815	-9.89e-06	-0.01714	-1.116e-05
-0.01844	--	-0.01775	--	-0.01716	--	-0.01636	--	-0.01358	--	-0.01043	--	-0.00965	-2.229e-06	-0.01581	-3.521e-06	-0.01512	-4.837e-06	-0.01473	-6.004e-06	-0.01448	-7.071e-06	-0.01455	-7.902e-06	-0.01379	-8.901e-06
-0.01378	--	-0.01326	--	-0.01282	--	-0.01218	--	-0.01012	--	-0.00777	--	-0.00703	-1.685e-06	-0.01185	-2.64e-06	-0.01144	-3.609e-06	-0.01108	-4.494e-06	-0.0109	-5.29e-06	-0.01095	-5.915e-06	-0.01038	-6.662e-06
-0.00915	--	-0.00878	--	-0.00848	--	-0.00804	--	-0.00667	--	-0.00513	--	-0.0045	-1.136e-06	-0.00785	-1.767e-06	-0.00764	-2.402e-06	-0.00739	-2.994e-06	-0.00729	-3.521e-06	-0.00734	-3.931e-06	-0.00694	-4.435e-06
-0.00455	--	-0.00435	--	-0.0042	--	-0.00395	--	-0.00323	--	-0.00234	--	-0.00207	-5.81e-07	-0.00388	-8.9e-07	-0.00379	-1.206e-06	-0.00369	-1.497e-06	-0.00362	-1.768e-06	-0.00364	-1.976e-06	-0.00345	-2.223e-06
4.16136e-05	-1.2e-08	5.90507e-05	-1.6e-08	7.086e-05	-1.7e-08	0.000111798	-2.2e-08	0.000164836	-2.2e-08	0.000398089	-2.7e-08	0.000258714	-1.9e-08	0.000150398	-2.2e-08	0.000153423	-3e-08	0.000120164	-2.9e-08	7.84507e-05	-2.2e-08	7.83276e-05	-2.4e-08	6.48559e-05	-2.1e-08
0.00459	1.638e-06	0.00441	1.54e-06	0.00429	1.389e-06	0.00413	1.156e-06	0.00356	8.55e-07	0.00315	4.65e-07	0.00261	5.4e-07	0.00416	8.49e-07	0.00411	1.144e-06	0.00397	1.432e-06	0.00384	1.706e-06	0.00382	1.917e-06	0.00362	2.167e-06
0.00913	3.294e-06	0.00879	3.092e-06	0.0085	2.799e-06	0.00813	2.338e-06	0.00694	1.734e-06	0.00597	9.53e-07	0.00486	1.105e-06	0.00817	1.718e-06	0.0081	2.311e-06	0.00784	2.885e-06	0.00762	3.428e-06	0.00764	3.836e-06	0.00718	4.35e-06
0.01364	4.956e-06	0.0131	4.659e-06	0.01263	4.228e-06	0.0121	3.525e-06	0.01027	2.621e-06	0.00872	1.447e-06	0.00702	1.676e-06	0.01212	2.595e-06	0.0122	3.456e-06	0.01181	4.316e-06	0.01143	5.139e-06	0.01147	5.748e-06	0.01082	6.51e-06
0.01814	6.624e-06	0.0174	6.231e-06	0.01679	5.651e-06	0.01601	4.727e-06	0.01356	3.515e-06	0.01158	1.934e-06	0.00914	2.249e-06	0.016	3.482e-06	0.01629	4.602e-06	0.01584	5.732e-06	0.01536	6.82e-06	0.01533	7.654e-06	0.01447	8.663e-06
0.02259	8.306e-06	0.02168	7.81e-06	0.02095	7.075e-06	0.01987	5.938e-06	0.01686	4.407e-06	0.01441	2.424e-06	0.01122	2.823e-06	0.01975	4.386e-06	0.02035	5.753e-06	0.01991	7.137e-06	0.01934	8.485e-06	0.01937	9.502e-06	0.01816	1.0805e-05
0.02703	9.993e-06	0.02597	9.385e-06	0.025	8.524e-06	0.0238	7.136e-06	0.02003	5.319e-06	0.01718	2.919e-06	0.01324	3.401e-06	0.02344	5.3e-06	0.02444	6.898e-06	0.02399	8.539e-06	0.02332	1.0149e-05	0.0233	1.1385e-05	0.02191	1.2925e-05
0.03154	1.1657e-05	0.0302	1.098e-05	0.0291	9.964e-06	0.02756	8.367e-06	0.02328	6.22e-06	0.02002	3.41e-06	0.01519	3.982e-06	0.02696	6.236e-06	0.02861	8.028e-06	0.02821	9.906e-06	0.02747	1.1767e-05	0.02736	1.3224e-05	0.02561	1.5059e-05
0.03592	1.3363e-05	0.03445	1.2568e-05	0.03321	1.1401e-05	0.0314	9.585e-06	0.0264	7.14e-06	0.0228	3.906e-06	0.01698	4.574e-06	0.03041	7.183e-06	0.0326	9.192e-06	0.0324	1.1282e-05	0.03157	1.3396e-05	0.0314	1.5071e-05	0.02944	1.715e-05
0.04031	1.5063e-05	0.03865	1.4167e-05	0.0372	1.2866e-05	0.03523	1.0805e-05	0.0296	8.049e-06	0.02558	4.403e-06	0.01887	5.158e-06	0.03355	8.174e-06	0.03667	1.0339e-05	0.03671	1.2628e-05	0.03568	1.5023e-05	0.03553	1.689e-05	0.03341	1.9193e-05
0.04472	1.6759e-05	0.04282	1.5778e-05	0.04126	1.4316e-05	0.03899	1.2038e-05	0.03267	8.977e-06	0.02834	4.902e-06	0.02058	5.753e-06	0.03671	9.16e-06	0.04062	1.1511e-05	0.04093	1.3996e-05	0.03993	1.6612e-05	0.03975	1.8684e-05	0.03724	2.1287e-05
0.04919	1.8438e-05	0.0471	1.7361e-05	0.04532	1.5767e-05	0.04267	1.3289e-05	0.03581	9.897e-06	0.03106	5.405e-06	0.02239	6.34e-06	0.03969	1.0172e-05	0.04444	1.2704e-05	0.04513	1.5367e-05	0.04418	1.8199e-05	0.04397	2.0471e-05	0.04132	2.329e-05
0.05355	2.015e-05	0.05128	1.8968e-05	0.0494	1.7212e-05	0.04644	1.4523e-05	0.03876	1.0844e-05	0.03383	5.905e-06	0.0241	6.933e-06	0.04254	1.1201e-05	0.04811	1.3928e-05	0.04937	1.6728e-05	0.04856	1.975e-05	0.04832	2.2221e-05	0.04544	2.5283e-05
0.05793	2.1856e-05	0.05546	2.0576e-05	0.05328	1.871e-05	0.05011	1.5777e-05	0.04168	1.1795e-05	0.03646	6.415e-06	0.02567	7.535e-06	0.04519	1.226e-05	0.05177	1.5154e-05	0.05351	1.8111e-05	0.05288	2.1318e-05	0.05268	2.3969e-05	0.04957	2.7268e-05
0.06232	2.3559e-05	0.05959	2.2201e-05	0.05734	2.0161e-05	0.05386	1.7016e-05	0.04468	1.2736e-05	0.03911	6.925e-06	0.02746	8.12e-06	0.04807	1.3284e-05	0.05511	1.644e-05	0.05756	1.9517e-05	0.05717	2.2894e-05	0.05705	2.5711e-05	0.05381	2.922e-05
0.06666	2.5279e-05	0.06381	2.3799e-05	0.06134	2.1627e-05	0.05742	1.8294e-05	0.04761	1.3688e-05	0.04167	7.442e-06	0.02912	8.713e-06	0.05044	1.438e-05	0.05846	1.7723e-05	0.06146	2.0956e-05	0.06152	2.4452e-05	0.06149	2.7432e-05	0.05799	3.1191e-05
0.07108	2.6974e-05	0.06796	2.5416e-05	0.06534	2.3094e-05	0.06113	1.9543e-05	0.05058	1.4635e-05	0.04423	7.96e-06	0.03066	9.314e-06	0.05298	1.5452e-05	0.06175	1.9018e-05	0.06527	2.2418e-05	0.06548	2.6118e-05	0.06574	2.921e-05	0.06206	3.3196e-05
0.07551	2.8664e-05	0.07216	2.7023e-05	0.06935	2.456e-05	0.06468	2.0822e-05	0.05355	1.5583e-05	0.04689	8.472e-06	0.03224	9.91e-06	0.0554	1.6539e-05	0.0648	2.0359e-05	0.06897	2.3904e-05	0.06969	2.7715e-05	0.07003	3.0975e-05	0.0663	3.5144e-05
0.07982	3.0394e-05	0.07621	2.867e-05	0.07333	2.6033e-05	0.06839	2.2072e-05	0.05641	1.6546e-05	0.04936	8.998e-06	0.03373	1.0512e-05	0.05786	1.7619e-05	0.06784	2.1701e-05	0.07273	2.5376e-05	0.0737	2.9365e-05	0.07449	3.269e-05	0.07053	3.7098e-05
0.08419	3.2105e-05	0.08048	3.0255e-05	0.07732	2.7504e-05	0.0722	2.3303e-05	0.05944	1.7488e-05	0.05162	9.539e-06	0.03503	1.1126e-05	0.06031	1.8701e-05	0.07066	2.3084e-05	0.07622	2.6911e-05	0.07773	3.1009e-05	0.07879	3.4452e-05	0.07493	3.8989e-05
0.08847	3.3842e-05	0.08461	3.188e-05	0.08126	2.8989e-05	0.07583	2.4569e-05	0.06237	1.8445e-05	0.05398	1.0074e-05	0.03658	1.1721e-05	0.06249	1.9821e-05	0.07353	2.4459e-05	0.07978	2.8428e-05	0.08162	3.2694e-05	0.08308	3.6216e-05	0.079	4.0995e-05
0.0928	3.5565e-05	0.08871	3.3514e-05	0.08526	3.0459e-05	0.0795	2.5829e-05	0.06521	1.9413e-05	0.05619	1.0621e-05	0.03807	1.2319e-05	0.06462	2.0947e-05	0.07637	2.5837e-05	0.08303	3.0019e-05	0.08551	3.4376e-05	0.08723	3.8028e-05	0.08312	4.2982e-05
0.09736	3.7219e-05	0.09293	3.5114e-05	0.08926	3.1929e-05	0.08318	2.7087e-05	0.06812	2.0374e-05	0.05853	1.1159e-05	0.03943	1.2925e-05	0.06725	2.2e-05	0.07872	2.7311e-05	0.08608	3.1656e-05	0.08909	3.6142e-05	0.09128	3.9864e-05	0.08732	4.4942e-05
0.10172	3.8935e-05	0.09707	3.6738e-05	0.09333	3.3381e-05	0.08681	2.8356e-05	0.071	2.1338e-05	0.06102	1.1688e-05	0.0411	1.3508e-05	0.06918	2.3152e-05	0.08126	2.8745e-05	0.08916	3.3285e-05	0.09257	3.7938e-05	0.09531	4.1711e-05	0.09125	4.6993e-05
0.10606	4.0655e-05	0.1013	3.8337e-05	0.09717	3.4891e-05	0.09033	2.9649e-05	0.07384	2.2311e-05	0.06319	1.224e-05	0.04241	1.4115e-05	0.07115	2.4299e-05	0.08379	3.0183e-05	0.09221	3.4922e-05	0.09603	3.9738e-05	0.0991	4.363e-05	0.095	4.9108e-05
0.11045	4.2362e-05	0.10542	3.9966e-05	0.10115	3.6369e-05	0.09406	3.0898e-05	0.07695	2.3247e-05	0.06566	1.2772e-05	0.04408	1.4695e-05	0.07353	2.5385e-05	0.08619	3.1642e-05	0.09504	3.6608e-05	0.09951	4.1532e-05	0.10296	4.5526e-05	0.09906	5.1112e-05
0.11478	4.4086e-05	0.10973	4.1543e-05	0.10531	3.7801e-05	0.09761	3.2186e-05	0.07969	2.4234e-05	0.06769	1.3335e-05	0.04538	1.5301e-05	0.0756	2.6514e-05	0.08852	3.3118e-05	0.09784	3.8301e-05	0.10269	4.341e-05	0.1068	4.7428e-05	0.10306	5.3141e-05
0.11931	4.5751e-05	0.11393	4.3149e-05	0.10945	3.9239e-05	0.10135	3.3434e-05	0.08267	2.5189e-05	0.06977	1.3896e-05	0.047	1.5882e-05	0.07796	2.7601e-05	0.09107	3.4549e-05	0.10064	3.9995e-05	0.10563	4.5351e-05	0.1102	4.9466e-05	0.1068	5.5254e-05
0.12386	4.741e-05	0.11828	4.4717e-05	0.11322	4.0768e-05	0.1052	3.4664e-05	0.08536	2.6185e-05	0.07173	1.4466e-05	0.04844	1.6475e-05	0.0803	2.8691e-05	0.09329	3.6042e-05	0.10336	4.1705e-05	0.10886	4.7212e-05	0.11385	5.1428e-05	0.11041	5.741e-05
0.12815	4.9147e-05	0.12246	4.6329e-05	0.11727	4.223e-05	0.10891	3.5922e-05	0.08809	2.7175e-05	0.07365	1.504e-05	0.04992	1.7064e-05	0.08248	2.9802e-05	0.09616	3.7411e-05	0.10596	4.3445e-05	0.11184	4.9141e-05	0.11709	5.3514e-05	0.11425	5.949e-05
0.13259	5.0842e-05	0.12655	4.7969e-05	0.12128	4.3702e-05	0.11239	3.7226e-05	0.09119	2.8117e-05	0.07557	1.5615e-05	0.05132	1.7658e-05	0.08457	3.0925e-05	0.09821	3.8935e-05	0.10845	4.5208e-05	0.11455	5.1146e-05	0.12033	5.56e-05	0.11763	6.1726e-05
0.13703	5.2534e-05	0.13083	4.9557e-05	0.12543	4.5139e-05	0.11613	3.8478e-05	0.09399	2.9101e-05	0.07757	1.6185e-05	0.05336	1.8204e-05	0.08729	3.1956e-05	0.10096	4.0325e-05	0.111	4.6956e-05	0.11771	5.3023e-05	0.12378	5.7624e-05	0.12117	6.3904e-05
0.14152	5.4213e-05	0.13503	5.1164e-05	0.12933	4.664e-05	0.11977	3.9751e-05	0.097	3.0057e-05	0.07968	1.6749e-05	0.05484	1.879e-05	0.08966	3.3038e-05	0.10324	4.1806e-05	0.1137	4.867e-05	0.12041	5.5029e-05	0.12688	5.9751e-05	0.12445	6.6172e-05
0.14591	5.592e-05	0.13935	5.2742e-05	0.13341	4.8096e-05	0.12353	4.1001e-05	0.09975	3.1049e-05	0.08165	1.7323e-05	0.05639	1.9369e-05	0.09231	3.4078e-05	0.10566	4.3258e-05	0.11609	5.0455e-05	0.12327	5.6989e-05	0.13024	6.1802e-05	0.1278	6.8414e-05
0.15037	5.7607e-05	0.14367	5.4318e-05	0.13739	4.9576e-05	0.12739	4.2232e-05	0.10269	3.2016e-05	0.0834	1.7913e-05	0.05784	1.9954e-05	0.09486	3.5132e-05	0.10773	4.4776e-05	0.11862	5.2208e-05	0.12588	5.9018e-05	0.13334	6.3928e-05	0.13114	7.066e-05
0.15483	5.9295e-05	0.14798	5.5896e-05	0.14161	5.0998e-05	0.13106	4.35e-05	0.10611	3.2919e-05	0.08526	1.8497e-05	0.05971	2.0508e-05	0.09722	3.6211e-05	0.11037	4.6185e-05	0.1212	5.3947e-05	0.12869	6.0993e-05	0.13636	6.6081e-05	0.13403	7.3058e-05
0.15935	6.0965e-05	0.15233	5.7466e-05	0.14598	5.2386e-05	0.13485	4.4746e-05	0.10887	3.3912e-05	0.08711	1.9082e-05	0.06199	2.1032e-05	0.09953	3.7297e-05	0.113	4.7594e-05	0.12383	5.5674e-05	0.13137	6.3001e-05	0.13912	6.8315e-05	0.1375	7.5261e-05
0.16396	6.2609e-05	0.15693	5.8967e-05	0.1503	5.3784e-05	0.13871	4.5979e-05	0.11194	3.4865e-05	0.089	1.9666e-05	0.06383	2.1586e-05	0.10235	3.8309e-05	0.11545	4.9038e-05	0.12659	5.737e-05	0.13413	6.4987e-05	0.14211	7.0476e-05	0.13995	7.7807e-05
0.16873	6.4206e-05	0.16122	6.0553e-05	0.15441	5.5235e-05	0.14259	4.7209e-05	0.11457	3.5877e-05	0.09042	2.0283e-05	0.06601	2.2115e-05	0.10512	3.9328e-05	0.11844	5.0376e-05	0.129	5.9146e-05	0.13692	6.6963e-05	0.14502	7.2662e-05	0.14337	8.0025e-05
0.17339	6.5833e-05	0.16569	6.2089e-05	0.15854	5.6681e-05	0.14673	4.8388e-05	0.11771	3.6822e-05	0.09256	2.0851e-05	0.06874	2.2604e-05	0.10788	4.0347e-05	0.12098	5.1801e-05	0.1317	6.0856e-05	0.13943	6.9017e-05	0.14794	7.4844e-05	0.14642	8.2366e-05
0.17791	6.7505e-05	0.17002	6.3665e-05	0.16271	5.8119e-05	0.15038	4.9664e-05	0.12074	3.7782e-05	0.09434	2.1445e-05	0.0724	2.3026e-05	0.11052	4.1382e-05	0.12371	5.3189e-05	0.13439	6.2565e-05	0.14219	7.1e-05	0.15092	7.7006e-05	0.14931	8.4762e-05
0.18257	6.9133e-05	0.17464	6.516e-05	0.16712	5.9495e-05	0.15436	5.0875e-05	0.12359	3.8769e-05	0.09618	2.2036e-05	0.08766	--	0.11331	4.2396e-05	0.1269	5.4488e-05	0.13719	6.4248e-05	0.14497	7.298e-05	0.15391	7.9166e-05	0.1518	8.7295e-05
0.18722	7.0763e-05	0.17908	6.6706e-05	0.17138	6.0912e-05	0.15848	5.2058e-05	0.12678	3.9709e-05	0.09772	2.2649e-05	0.0906	--	0.11636	4.337e-05	0.12942	5.5914e-05	0.13982	6.5972e-05	0.14748	7.5031e-05	0.15688	8.1331e-05	0.15495	8.96e-05
0.19201	7.2355e-05	0.18385	6.816e-05	0.17578	6.2293e-05	0.16252	5.3258e-05	0.13	4.0646e-05	0.09954	2.3243e-05	0.09286	--	0.11941	4.4345e-05	0.13217	5.7297e-05	0.14281	6.7611e-05	0.15063	7.6906e-05	0.15991	8.3477e-05	0.15787	9.1989e-05
0.19667	7.3985e-05	0.18802	6.9781e-05	0.17991	6.3743e-05	0.16617	5.4536e-05	0.13312	4.1599e-05	0.10122	2.3848e-05	0.09434	--	0.12243	4.5322e-05	0.13511	5.8641e-05	0.1457	6.9271e-05	0.15328	7.8919e-05	0.16258	8.5735e-05	0.1606	9.4436e-05
0.20131	7.562e-05	0.19254	7.1305e-05	0.18442	6.5099e-05	0.17009	5.5761e-05	0.13659	4.2503e-05	0.10297	2.4449e-05	0.09633	--	0.15288	--	0.13802	5.9992e-05	0.14883	7.0877e-05	0.15618	8.0861e-05	0.16534	8.7964e-05	0.16355	9.6811e-05
0.20621	7.7176e-05	0.19717	7.2802e-05	0.1886	6.6536e-05	0.17402	5.6986e-05	0.13964	4.3467e-05	0.10483	2.5043e-05	0.09759	--	0.19022	--	0.14146	6.1238e-05	0.15166	7.2549e-05	0.15913	8.2791e-05	0.1686	9.0036e-05	0.1664	9.9221e-05
0.21107	7.8748e-05	0.2017	7.4323e-05	0.193	6.792e-05	0.1782	5.816e-05	0.14317	4.4365e-05	0.10657	2.5647e-05	0.09919	--	0.19376	--	0.14465	6.2534e-05	0.1547	7.4173e-05	0.16216	8.4698e-05	0.17152	9.2216e-05	0.16897	0.000101722
0.21576	8.0368e-05	0.20642	7.5794e-05	0.1974	6.9303e-05	0.18219	5.9374e-05	0.14596	4.5365e-05	0.10832	2.6251e-05	0.10075	--	0.19713	--	0.14749	6.3896e-05	0.15779	7.5786e-05	0.16516	8.661e-05	0.17426	9.445e-05	0.17193	0.000104094
0.2205	8.1977e-05	0.21112	7.7269e-05	0.20177	7.0697e-05	0.18652	6.0519e-05	0.14911	4.6318e-05	0.11003	2.6858e-05	0.10176	--	0.20039	--	0.20951	--	0.16126	7.7307e-05	0.16877	8.8356e-05	0.17709	9.6655e-05	0.17493	0.000106447
0.22555	8.3488e-05	0.21582	7.8745e-05	0.20656	7.1987e-05	0.19075	6.1684e-05	0.15275	4.7204e-05	0.11106	2.7515e-05	0.10327	--	0.2037	--	0.24639	--	0.16454	7.8872e-05	0.17178	9.0265e-05	0.18027	9.8751e-05	0.17764	0.000108903
0.23033	8.5083e-05	0.22048	8.0232e-05	0.21074	7.3425e-05	0.19441	6.2965e-05	0.15585	4.8164e-05	0.11312	2.81e-05	0.10433	--	0.20749	--	0.25091	--	0.16819	8.0351e-05	0.17473	9.2192e-05	0.18338	0.000100871	0.18073	0.000111229
0.23529	8.6625e-05	0.22517	8.1711e-05	0.21525	7.4785e-05	0.19865	6.413e-05	0.15914	4.91e-05	0.11501	2.8698e-05	0.10573	--	0.2105	--	0.25507	--	0.2068	--	0.1783	9.3947e-05	0.1864	0.000103015	0.18391	0.000113521
0.24012	8.8205e-05	0.22991	8.3177e-05	0.21995	7.6097e-05	0.20253	6.537e-05	0.16286	4.9978e-05	0.11676	2.9307e-05	0.10704	--	0.21363	--	0.25922	--	0.28659	--	0.18175	9.5735e-05	0.18994	0.000105	0.18695	0.000115865
0.24529	8.968e-05	0.23447	8.4694e-05	0.22447	7.7455e-05	0.20728	6.6434e-05	0.16653	5.0863e-05	0.11863	2.9908e-05	0.10853	--	0.217	--	0.26351	--	0.29182	--	0.18562	9.7405e-05	0.1932	0.00010707	0.18999	0.000118204
0.25013	9.126e-05	0.23945	8.6094e-05	0.22933	7.8729e-05	0.21178	6.7549e-05	0.16983	5.18e-05	0.12071	3.0495e-05	0.10955	--	0.22022	--	0.2677	--	0.29687	--	0.20939	--	0.19655	0.000109113	0.19339	0.000120424
0.25531	9.2733e-05	0.24445	8.7489e-05	0.23376	8.0109e-05	0.21609	6.8702e-05	0.17361	5.2673e-05	0.12227	3.112e-05	0.11048	--	0.22342	--	0.27202	--	0.30208	--	0.29553	--	0.20056	0.000110954	0.19657	0.000122715
0.26042	9.4229e-05	0.24914	8.897e-05	0.23864	8.138e-05	0.22013	6.9911e-05	0.17728	5.3561e-05	0.12396	3.1737e-05	0.11161	--	0.2268	--	0.27618	--	0.30729	--	0.32466	--	0.23703	--	0.20002	0.000124916
0.2655	9.5735e-05	0.25396	9.0414e-05	0.24311	8.2751e-05	0.22464	7.1026e-05	0.18094	5.4451e-05	0.12565	3.2355e-05	0.11292	--	0.2297	--	0.28014	--	0.31236	--	0.33112	--	0.25024	--	0.2038	0.000127008
0.27058	9.7243e-05	0.25888	9.1832e-05	0.24802	8.4016e-05	0.22905	7.2162e-05	0.18445	5.5362e-05	0.1274	3.2969e-05	0.11379	--	0.2331	--	0.28406	--	0.31711	--	0.33711	--	0.31309	--	0.20689	0.000129329
0.276	9.8643e-05	0.26382	9.3245e-05	0.25275	8.5323e-05	0.23322	7.3347e-05	0.18794	5.6277e-05	0.12923	3.3579e-05	0.11526	--	0.23655	--	0.28828	--	0.32191	--	0.34274	--	0.35426	--	0.21086	0.000131352
0.28097	0.000100183	0.26908	9.4569e-05	0.25756	8.6613e-05	0.23788	7.4432e-05	0.19181	5.7142e-05	0.13108	3.419e-05	0.11615	--	0.23998	--	0.29226	--	0.3268	--	0.34824	--	0.36127	--	0.22399	--
0.28617	0.000101654	0.27402	9.5982e-05	0.26243	8.7888e-05	0.24253	7.5522e-05	0.19569	5.8005e-05	0.13295	3.4801e-05	0.11724	--	0.24312	--	0.29608	--	0.33157	--	0.35392	--	0.3671	--	0.36692	--
0.29155	0.000103069	0.27917	9.7336e-05	0.26744	8.9127e-05	0.24723	7.6601e-05	0.1992	5.8919e-05	0.13498	3.5401e-05	0.11824	--	0.24658	--	0.30028	--	0.33615	--	0.35923	--	0.37354	--	0.37425	--
0.29658	0.00010459	0.2843	9.8697e-05	0.27227	9.0413e-05	0.25166	7.7737e-05	0.20298	5.9799e-05	0.1369	3.601e-05	0.11908	--	0.24945	--	0.30437	--	0.34076	--	0.36431	--	0.37996	--	0.38161	--
0.30208	0.00010597	0.28919	0.000100124	0.27748	9.1605e-05	0.25609	7.8872e-05	0.20675	6.0679e-05	0.13856	3.6639e-05	0.12033	--	0.2529	--	0.30819	--	0.34528	--	0.36961	--	0.38591	--	0.38893	--
0.30743	0.000107397	0.2947	0.000101381	0.28221	9.2917e-05	0.26064	7.9983e-05	0.21055	6.1556e-05	0.14087	3.7222e-05	0.1212	--	0.25655	--	0.31225	--	0.34993	--	0.37495	--	0.39207	--	0.39569	--
0.31294	0.000108773	0.29983	0.000102743	0.28713	9.4183e-05	0.26499	8.1135e-05	0.21453	6.241e-05	0.14296	3.7822e-05	0.12212	--	0.25955	--	0.31628	--	0.35457	--	0.38033	--	0.39777	--	0.4025	--
0.31819	0.000110231	0.30507	0.000104073	0.29229	9.5387e-05	0.27017	8.2122e-05	0.21816	6.3313e-05	0.14514	3.8416e-05	0.12354	--	0.26298	--	0.32016	--	0.35899	--	0.3852	--	0.40351	--	0.40919	--
0.32321	0.000111757	0.31023	0.000105426	0.29738	9.661e-05	0.2749	8.3198e-05	0.22258	6.4107e-05	0.14753	3.8997e-05	0.12433	--	0.26644	--	0.32427	--	0.36374	--	0.39042	--	0.4094	--	0.41535	--
0.32902	0.000113042	0.31555	0.000106737	0.30234	9.7867e-05	0.27934	8.4334e-05	0.22644	6.498e-05	0.14961	3.96e-05	0.12533	--	0.2698	--	0.32796	--	0.3683	--	0.39544	--	0.41507	--	0.42173	--
0.33451	0.000114425	0.32086	0.000108048	0.30745	9.9085e-05	0.28441	8.5344e-05	0.22997	6.5898e-05	0.15144	4.0223e-05	0.12612	--	0.27307	--	0.33208	--	0.37265	--	0.40065	--	0.42077	--	0.42815	--
0.3401	0.000115781	0.3262	0.000109354	0.31252	0.000100315	0.28923	8.6405e-05	0.23462	6.6664e-05	0.15333	4.0842e-05	0.12757	--	0.27716	--	0.33617	--	0.37732	--	0.40567	--	0.42639	--	0.43467	--
0.34567	0.000117139	0.33153	0.00011066	0.31786	0.00010148	0.29398	8.7479e-05	0.23847	6.754e-05	0.15564	4.1432e-05	0.12846	--	0.28035	--	0.34003	--	0.3818	--	0.41088	--	0.43183	--	0.44118	--
0.35118	0.000118518	0.33689	0.000111961	0.32287	0.000102725	0.29885	8.8531e-05	0.24271	6.8363e-05	0.15822	4.2003e-05	0.12954	--	0.28365	--	0.34419	--	0.38643	--	0.41616	--	0.43772	--	0.4473	--
0.35689	0.000119834	0.34223	0.000113267	0.32795	0.000103952	0.30398	8.953e-05	0.24711	6.9166e-05	0.1605	4.2597e-05	0.13088	--	0.28739	--	0.34808	--	0.391	--	0.42104	--	0.44304	--	0.45341	--
0.36245	0.000121199	0.3477	0.000114535	0.3336	0.000105042	0.30844	9.0667e-05	0.25132	6.9994e-05	0.16281	4.319e-05	0.1318	--	0.29098	--	0.3522	--	0.39568	--	0.42606	--	0.44866	--	0.45928	--
0.36818	0.000122512	0.35343	0.000115734	0.33875	0.000106253	0.31357	9.1666e-05	0.25534	7.085e-05	0.16528	4.3772e-05	0.13326	--	0.29468	--	0.3561	--	0.4002	--	0.43127	--	0.45393	--	0.46528	--
0.37384	0.000123846	0.35898	0.000116982	0.34424	0.00010738	0.31845	9.2718e-05	0.25976	7.1652e-05	0.16767	4.4361e-05	0.13434	--	0.29819	--	0.36046	--	0.40477	--	0.4362	--	0.45943	--	0.47116	--
0.37955	0.000125164	0.36439	0.000118267	0.34967	0.000108524	0.32351	9.3734e-05	0.26416	7.2456e-05	0.16972	4.4976e-05	0.13535	--	0.3016	--	0.36451	--	0.40923	--	0.4412	--	0.4649	--	0.47704	--
0.38549	0.000126412	0.36998	0.000119504	0.3549	0.000109718	0.32887	9.469e-05	0.26828	7.3301e-05	0.17264	4.5528e-05	0.13655	--	0.30546	--	0.36838	--	0.41385	--	0.4461	--	0.47026	--	0.48295	--
0.39105	0.000127776	0.37571	0.000120703	0.36025	0.000110881	0.33404	9.5685e-05	0.27316	7.404e-05	0.17485	4.6133e-05	0.13807	--	0.30927	--	0.37236	--	0.41817	--	0.45124	--	0.47588	--	0.48888	--
0.39699	0.000129025	0.38123	0.000121959	0.36584	0.000111988	0.33931	9.666e-05	0.27723	7.4891e-05	0.17742	4.6712e-05	0.13915	--	0.31272	--	0.37635	--	0.42287	--	0.45597	--	0.48124	--	0.4947	--
0.4029	0.000130283	0.38682	0.000123197	0.37134	0.000113115	0.34472	9.7608e-05	0.28141	7.5727e-05	0.18011	4.7284e-05	0.14003	--	0.31645	--	0.38041	--	0.42745	--	0.46107	--	0.4867	--	0.50038	--
0.40885	0.000131529	0.39255	0.000124397	0.3769	0.000114229	0.34981	9.862e-05	0.28591	7.6521e-05	0.18273	4.7862e-05	0.14145	--	0.32052	--	0.3847	--	0.43176	--	0.46603	--	0.49201	--	0.50614	--
0.41476	0.00013279	0.39858	0.000125513	0.38277	0.000115264	0.35474	9.9667e-05	0.29031	7.7328e-05	0.18511	4.8458e-05	0.14286	--	0.32418	--	0.38919	--	0.43644	--	0.47131	--	0.4974	--	0.51161	--
0.42081	0.000134006	0.40398	0.000126804	0.38842	0.000116356	0.36016	0.000100613	0.2952	7.807e-05	0.188	4.9018e-05	0.14376	--	0.32809	--	0.39287	--	0.44096	--	0.47597	--	0.50271	--	0.51726	--
0.42673	0.000135263	0.41011	0.000127892	0.39383	0.000117508	0.36519	0.000101639	0.29968	7.8867e-05	0.19075	4.9589e-05	0.14457	--	0.33179	--	0.39752	--	0.44541	--	0.48127	--	0.5078	--	0.52287	--
0.43275	0.000136489	0.41596	0.00012906	0.39966	0.000118557	0.37055	0.000102598	0.30413	7.9669e-05	0.19312	5.0189e-05	0.14601	--	0.33602	--	0.40153	--	0.45006	--	0.48606	--	0.51311	--	0.52833	--
0.43885	0.000137689	0.42184	0.000130217	0.40527	0.000119659	0.37592	0.000103557	0.30869	8.0458e-05	0.19536	5.0799e-05	0.14734	--	0.33958	--	0.40562	--	0.45446	--	0.49115	--	0.51819	--	0.53383	--
0.445	0.000138875	0.42777	0.000131362	0.41098	0.000120738	0.38154	0.000104466	0.31349	8.1214e-05	0.19828	5.136e-05	0.14813	--	0.34399	--	0.41022	--	0.45916	--	0.49634	--	0.5234	--	0.5395	--
0.4512	0.000140047	0.43388	0.000132457	0.41712	0.000121709	0.38657	0.000105495	0.31755	8.2073e-05	0.20073	5.1957e-05	0.14893	--	0.34837	--	0.41432	--	0.46382	--	0.50131	--	0.52894	--	0.54489	--
0.45721	0.000141277	0.43978	0.000133611	0.4229	0.000122771	0.392	0.000106441	0.32274	8.2775e-05	0.20361	5.2523e-05	0.15021	--	0.35233	--	0.41894	--	0.46839	--	0.50632	--	0.53427	--	0.5506	--
0.4634	0.000142452	0.44578	0.000134737	0.42874	0.000123818	0.39742	0.000107393	0.32729	8.3568e-05	0.20671	5.3074e-05	0.15068	--	0.35626	--	0.42328	--	0.47324	--	0.51133	--	0.53966	--	0.55605	--
0.46944	0.000143673	0.4519	0.000135831	0.43451	0.000124883	0.40299	0.000108313	0.33182	8.4363e-05	0.20942	5.3654e-05	0.15227	--	0.36053	--	0.4277	--	0.47805	--	0.51635	--	0.54489	--	0.56155	--
0.47559	0.000144862	0.45828	0.00013685	0.44061	0.000125868	0.40884	0.000109177	0.33672	8.5108e-05	0.21233	5.4221e-05	0.1538	--	0.36474	--	0.43149	--	0.48297	--	0.52141	--	0.55008	--	0.56695	--
0.482	0.000145971	0.46459	0.000137891	0.44615	0.000126989	0.41442	0.000110097	0.34166	8.5848e-05	0.21542	5.4775e-05	0.1549	--	0.36896	--	0.43634	--	0.48755	--	0.52641	--	0.55522	--	0.57255	--
0.48817	0.00014715	0.47055	0.000139031	0.45201	0.000128033	0.41982	0.000111052	0.34641	8.6616e-05	0.21852	5.5329e-05	0.15625	--	0.37351	--	0.44075	--	0.49216	--	0.5313	--	0.56088	--	0.57837	--
0.49472	0.000148216	0.47663	0.000140136	0.45814	0.00012901	0.42537	0.000111978	0.35136	8.7356e-05	0.22183	5.5869e-05	0.15692	--	0.37741	--	0.44507	--	0.4969	--	0.53652	--	0.56621	--	0.58361	--
0.50072	0.00014945	0.48276	0.000141227	0.46429	0.000129981	0.4312	0.00011285	0.35616	8.8117e-05	0.22531	5.6397e-05	0.1582	--	0.38201	--	0.44962	--	0.50181	--	0.54135	--	0.57133	--	0.58908	--
0.50725	0.000150523	0.48907	0.000142268	0.47015	0.000131028	0.43707	0.000113712	0.36129	8.8833e-05	0.22808	5.6978e-05	0.15989	--	0.38607	--	0.45415	--	0.50666	--	0.54662	--	0.57687	--	0.59433	--
0.50744	--	0.48902	--	0.47027	--	0.43724	--	0.36132	--	0.22813	--	0.15969	5.5541e-05	0.38622	8.5562e-05	0.45405	0.000103584	0.50656	0.000114943	0.54653	0.000123843	0.57707	0.000129943	0.59419	0.000136522
0.50114	--	0.48289	--	0.46417	--	0.43128	--	0.3563	--	0.22505	--	0.15861	5.501e-05	0.38152	8.4859e-05	0.44951	0.000102574	0.50169	0.00011377	0.54144	0.000122519	0.57164	0.000128553	0.58875	0.000134997
0.49469	--	0.47681	--	0.45816	--	0.4258	--	0.3515	--	0.22232	--	0.1576	5.4472e-05	0.37735	8.4081e-05	0.44507	0.000101544	0.4968	0.000112601	0.53626	0.000121222	0.56631	0.000127133	0.58298	0.000133586
0.48841	--	0.47055	--	0.45212	--	0.41992	--	0.34647	--	0.2193	--	0.15615	5.3963e-05	0.37338	8.3275e-05	0.44053	0.000100533	0.49213	0.00011138	0.5316	0.000119778	0.56083	0.000125758	0.57752	0.00013207
0.48225	--	0.46449	--	0.44647	--	0.41462	--	0.34192	--	0.21614	--	0.15455	5.3462e-05	0.3687	8.2568e-05	0.43617	9.9487e-05	0.48767	0.000110108	0.52619	0.000118541	0.55572	0.000124267	0.57194	0.000130594
0.47598	--	0.45847	--	0.44029	--	0.40901	--	0.33685	--	0.21354	--	0.1538	5.2904e-05	0.36462	8.1775e-05	0.43192	9.842e-05	0.48285	0.000108922	0.52109	0.000117217	0.55027	0.000122881	0.56675	0.000128986
0.46988	--	0.45239	--	0.43444	--	0.40325	--	0.33247	--	0.21016	--	0.15274	5.2365e-05	0.36041	8.1e-05	0.42743	9.7397e-05	0.47808	0.000107722	0.51611	0.000115862	0.54502	0.000121434	0.5612	0.000127497
0.46362	--	0.44628	--	0.42853	--	0.39771	--	0.32758	--	0.20746	--	0.15128	5.1851e-05	0.35605	8.0246e-05	0.42284	9.6394e-05	0.4735	0.000106479	0.5109	0.000114569	0.53963	0.000120028	0.55602	0.000125886
0.45746	--	0.44022	--	0.42296	--	0.39236	--	0.32319	--	0.20432	--	0.14979	5.1338e-05	0.3523	7.9406e-05	0.41893	9.526e-05	0.46875	0.000105272	0.50605	0.000113175	0.53439	0.000118578	0.54974	0.000124645
0.45134	--	0.43411	--	0.41718	--	0.38684	--	0.31834	--	0.20172	--	0.14862	5.0803e-05	0.34747	7.8715e-05	0.41455	9.4215e-05	0.46411	0.000104041	0.50115	0.000111798	0.5291	0.000117144	0.54461	0.000123014
0.44531	--	0.42823	--	0.41148	--	0.38155	--	0.31381	--	0.19906	--	0.1475	5.0263e-05	0.34378	7.7865e-05	0.41037	9.3131e-05	0.45948	0.000102807	0.49614	0.000110447	0.52387	0.00011569	0.5387	0.000121648
0.43928	--	0.42237	--	0.40565	--	0.37603	--	0.30936	--	0.19619	--	0.14609	4.9741e-05	0.33988	7.7043e-05	0.40578	9.2126e-05	0.45476	0.000101594	0.49123	0.00010907	0.51871	0.00011421	0.53338	0.000120082
0.43353	--	0.41664	--	0.40022	--	0.37046	--	0.30496	--	0.19354	--	0.14494	4.9201e-05	0.33576	7.6251e-05	0.40173	9.1017e-05	0.45032	0.000100316	0.48595	0.000107795	0.51335	0.000112796	0.52793	0.000118563
0.42726	--	0.41078	--	0.39427	--	0.36541	--	0.30003	--	0.19111	--	0.14331	4.8691e-05	0.33212	7.5392e-05	0.39759	8.9923e-05	0.44557	9.9109e-05	0.48118	0.000106379	0.50789	0.000111413	0.52223	0.000117122
0.42123	--	0.40497	--	0.38871	--	0.36031	--	0.2958	--	0.18858	--	0.14215	4.8149e-05	0.32798	7.4601e-05	0.39317	8.8883e-05	0.44097	9.7866e-05	0.47597	0.000105082	0.50268	0.00010995	0.51673	0.000115617
0.41549	--	0.3989	--	0.38319	--	0.35486	--	0.29103	--	0.18588	--	0.14122	4.759e-05	0.32464	7.3698e-05	0.38906	8.7783e-05	0.43631	9.6637e-05	0.47108	0.000103698	0.49716	0.000108585	0.51123	0.000114111
0.40945	--	0.39311	--	0.37759	--	0.34974	--	0.28677	--	0.18363	--	0.14041	4.7022e-05	0.32033	7.2932e-05	0.38494	8.6686e-05	0.43167	9.5402e-05	0.46626	0.000102295	0.49184	0.000107153	0.5056	0.000112649
0.40374	--	0.38746	--	0.37202	--	0.34461	--	0.28207	--	0.18127	--	0.13896	4.6496e-05	0.31692	7.2036e-05	0.38018	8.5709e-05	0.42726	9.4114e-05	0.46135	0.000100917	0.48656	0.000105713	0.49994	0.000111197
0.39767	--	0.38176	--	0.36653	--	0.33942	--	0.27768	--	0.17872	--	0.13813	4.5926e-05	0.31316	7.119e-05	0.37625	8.4573e-05	0.42286	9.2823e-05	0.45624	9.9591e-05	0.48118	0.000104302	0.49424	0.000109756
0.39188	--	0.37607	--	0.36121	--	0.33425	--	0.27308	--	0.17642	--	0.13706	4.5372e-05	0.30931	7.0356e-05	0.37229	8.3442e-05	0.41811	9.1613e-05	0.45135	9.8206e-05	0.47576	0.000102902	0.48836	0.000108378
0.38627	--	0.37051	--	0.35582	--	0.32918	--	0.26889	--	0.17389	--	0.13614	4.4806e-05	0.30573	6.9483e-05	0.36834	8.2311e-05	0.41347	9.0375e-05	0.44617	9.6897e-05	0.47036	0.000101497	0.48289	0.00010686
0.38041	--	0.36488	--	0.35021	--	0.32423	--	0.26485	--	0.17118	--	0.13474	4.4271e-05	0.3023	6.8588e-05	0.36423	8.1208e-05	0.40905	8.9087e-05	0.44123	9.5526e-05	0.46487	0.00010012	0.47699	0.000105487
0.3747	--	0.35927	--	0.3449	--	0.31909	--	0.26048	--	0.16843	--	0.13379	4.3705e-05	0.29841	6.7757e-05	0.36005	8.0118e-05	0.40452	8.7825e-05	0.43618	9.4184e-05	0.45944	9.8722e-05	0.47095	0.00010416
0.36907	--	0.35389	--	0.33948	--	0.31405	--	0.25621	--	0.16666	--	0.13246	4.3163e-05	0.29457	6.6919e-05	0.35608	7.8987e-05	0.40006	8.6546e-05	0.43132	9.2787e-05	0.45407	9.7307e-05	0.46509	0.000102775
0.3631	--	0.34828	--	0.33424	--	0.30897	--	0.25231	--	0.1643	--	0.13125	4.2612e-05	0.2909	6.6055e-05	0.35199	7.7877e-05	0.3956	8.5266e-05	0.42626	9.1449e-05	0.44854	9.5942e-05	0.45916	0.00010141
0.35763	--	0.34291	--	0.329	--	0.30392	--	0.24809	--	0.16203	--	0.13006	4.2058e-05	0.2876	6.514e-05	0.34795	7.676e-05	0.39106	8.4003e-05	0.42117	9.0116e-05	0.44308	9.4551e-05	0.45306	0.000100104
0.35209	--	0.33754	--	0.32368	--	0.29916	--	0.24391	--	0.15964	--	0.12927	4.1476e-05	0.28409	6.4253e-05	0.344	7.5624e-05	0.38642	8.2765e-05	0.41618	8.8755e-05	0.43747	9.3209e-05	0.44709	9.8755e-05
0.34657	--	0.33214	--	0.31847	--	0.29429	--	0.23947	--	0.15748	--	0.12849	4.0892e-05	0.28059	6.3363e-05	0.34011	7.4475e-05	0.38179	8.1523e-05	0.41086	8.7486e-05	0.43203	9.1814e-05	0.44083	9.7501e-05
0.34102	--	0.32686	--	0.31327	--	0.28947	--	0.2354	--	0.15553	--	0.12719	4.0342e-05	0.27687	6.2504e-05	0.33608	7.3352e-05	0.37742	8.0218e-05	0.4057	8.6169e-05	0.42651	9.0444e-05	0.43469	9.6209e-05
0.33528	--	0.32153	--	0.30806	--	0.28438	--	0.23126	--	0.15331	--	0.12609	3.9777e-05	0.27337	6.1614e-05	0.33206	7.2228e-05	0.37276	7.8983e-05	0.40096	8.474e-05	0.42088	8.9107e-05	0.42863	9.4887e-05
0.32986	--	0.31593	--	0.30292	--	0.2795	--	0.22758	--	0.151	--	0.12511	3.9203e-05	0.26998	6.0706e-05	0.32787	7.1136e-05	0.3685	7.7652e-05	0.39559	8.3483e-05	0.41517	8.7793e-05	0.4221	9.3727e-05
0.32443	--	0.31059	--	0.29784	--	0.27473	--	0.22334	--	0.14917	--	0.12345	3.8674e-05	0.26621	5.9852e-05	0.32377	7.0025e-05	0.3638	7.6426e-05	0.39051	8.2146e-05	0.40954	8.6455e-05	0.4156	9.2552e-05
0.319	--	0.30535	--	0.2929	--	0.27023	--	0.21936	--	0.14698	--	0.12248	3.8096e-05	0.26281	5.8945e-05	0.3199	6.887e-05	0.35936	7.5137e-05	0.3854	8.0815e-05	0.40375	8.5167e-05	0.40926	9.1328e-05
0.31375	--	0.30047	--	0.28763	--	0.26557	--	0.21522	--	0.14509	--	0.12161	3.7511e-05	0.25956	5.8016e-05	0.31605	6.771e-05	0.35464	7.3914e-05	0.38011	7.9533e-05	0.3978	8.3927e-05	0.40267	9.0185e-05
0.30845	--	0.29521	--	0.2827	--	0.26072	--	0.21149	--	0.14335	--	0.12061	3.6933e-05	0.25625	5.7094e-05	0.31234	6.6524e-05	0.34981	7.2715e-05	0.37504	7.8193e-05	0.39193	8.2663e-05	0.39567	8.918e-05
0.30319	--	0.29001	--	0.27796	--	0.25616	--	0.2079	--	0.14082	--	0.11946	3.6364e-05	0.25254	5.6227e-05	0.30826	6.5407e-05	0.34533	7.1434e-05	0.36968	7.6929e-05	0.3859	8.1448e-05	0.38884	8.8118e-05
0.29796	--	0.2849	--	0.27275	--	0.2517	--	0.20434	--	0.13882	--	0.11818	3.5803e-05	0.24919	5.531e-05	0.30442	6.4244e-05	0.34065	7.02e-05	0.36445	7.5632e-05	0.37998	8.0199e-05	0.38171	8.7157e-05
0.29264	--	0.27984	--	0.26793	--	0.24707	--	0.20021	--	0.13644	--	0.11749	3.52e-05	0.24563	5.4422e-05	0.30051	6.3093e-05	0.33589	6.8983e-05	0.35872	7.4471e-05	0.37359	7.9094e-05	0.37449	8.6225e-05
0.28744	--	0.27477	--	0.26299	--	0.24239	--	0.19646	--	0.13507	--	0.11619	3.4637e-05	0.2423	5.3499e-05	0.29618	6.2023e-05	0.33114	6.7764e-05	0.35333	7.3213e-05	0.36718	7.7994e-05	0.3672	8.5316e-05
0.28233	--	0.26965	--	0.25811	--	0.23817	--	0.19298	--	0.13307	--	0.11498	3.4068e-05	0.23908	5.2562e-05	0.29214	6.0897e-05	0.32645	6.6531e-05	0.34803	7.1935e-05	0.36073	7.6908e-05	0.2608	--
0.27738	--	0.26451	--	0.25307	--	0.23386	--	0.18919	--	0.13125	--	0.11409	3.3475e-05	0.23607	5.1593e-05	0.28828	5.9736e-05	0.32189	6.5268e-05	0.3424	7.0745e-05	0.35447	7.5761e-05	0.21149	--
0.27174	--	0.25969	--	0.24868	--	0.2293	--	0.18536	--	0.12948	--	0.11312	3.2886e-05	0.23268	5.0677e-05	0.28406	5.8641e-05	0.31705	6.4069e-05	0.33649	6.9632e-05	0.34799	7.4682e-05	0.20777	--
0.26672	--	0.25472	--	0.24373	--	0.22514	--	0.18153	--	0.12757	--	0.11186	3.2316e-05	0.22942	4.9741e-05	0.28001	5.7515e-05	0.31215	6.2883e-05	0.33074	6.8475e-05	0.27697	--	0.20437	--
0.26163	--	0.24999	--	0.23898	--	0.22061	--	0.1777	--	0.12573	--	0.11097	3.1719e-05	0.22638	4.8774e-05	0.27609	5.6361e-05	0.30697	6.1764e-05	0.32486	6.7351e-05	0.22081	--	0.20048	--
0.25672	--	0.2451	--	0.23441	--	0.21609	--	0.17456	--	0.12371	--	0.11005	3.1123e-05	0.22305	4.7848e-05	0.27191	5.5257e-05	0.30191	6.0613e-05	0.31926	6.6151e-05	0.20018	--	0.19697	--
0.25171	--	0.2404	--	0.22975	--	0.21197	--	0.17095	--	0.1217	--	0.10853	3.0567e-05	0.21976	4.6914e-05	0.26794	5.4114e-05	0.29675	5.9488e-05	0.24461	--	0.19763	--	0.19405	--
0.24663	--	0.23552	--	0.22523	--	0.20729	--	0.1677	--	0.12028	--	0.10722	2.9996e-05	0.21646	4.5982e-05	0.26354	5.3052e-05	0.29188	5.8293e-05	0.18549	--	0.19335	--	0.19078	--
0.24162	--	0.23069	--	0.2206	--	0.20307	--	0.16443	--	0.11774	--	0.10603	2.9415e-05	0.21316	4.5049e-05	0.25905	5.2006e-05	0.28675	5.7161e-05	0.18143	--	0.1901	--	0.18766	--
0.23647	--	0.22599	--	0.21607	--	0.19883	--	0.16062	--	0.11669	--	0.10518	2.8809e-05	0.21008	4.4084e-05	0.25504	5.0868e-05	0.17875	--	0.17864	--	0.18673	--	0.18426	--
0.23142	--	0.22124	--	0.21155	--	0.19462	--	0.15732	--	0.11483	--	0.10365	2.8249e-05	0.20647	4.3192e-05	0.25023	4.9882e-05	0.17453	--	0.17473	--	0.18372	--	0.18125	--
0.22677	--	0.21655	--	0.20713	--	0.19037	--	0.15381	--	0.11325	--	0.10245	2.7665e-05	0.20308	4.2269e-05	0.22127	--	0.16418	--	0.17139	--	0.18087	--	0.17834	--
0.22152	--	0.21155	--	0.20246	--	0.18624	--	0.15053	--	0.11125	--	0.10135	2.7073e-05	0.19985	4.1323e-05	0.16044	--	0.16079	--	0.16828	--	0.1775	--	0.17514	--
0.21673	--	0.20679	--	0.19807	--	0.1824	--	0.14724	--	0.10951	--	0.10002	2.6496e-05	0.19646	4.0399e-05	0.15648	--	0.15762	--	0.16517	--	0.17449	--	0.17212	--
0.21204	--	0.20221	--	0.19376	--	0.1782	--	0.14407	--	0.10767	--	0.0984	2.5937e-05	0.19311	3.9468e-05	0.14399	--	0.15439	--	0.16236	--	0.17162	--	0.16934	--
0.20724	--	0.19757	--	0.18942	--	0.17414	--	0.14076	--	0.10631	--	0.09703	2.536e-05	0.18909	3.8631e-05	0.14074	--	0.15149	--	0.1593	--	0.16871	--	0.16694	--
0.20245	--	0.19306	--	0.18513	--	0.17047	--	0.13741	--	0.10454	--	0.09524	2.4811e-05	0.17476	--	0.13768	--	0.14842	--	0.15647	--	0.16542	--	0.16393	--
0.19769	--	0.18848	--	0.18079	--	0.16642	--	0.13384	--	0.10298	--	0.0935	2.4258e-05	0.12309	--	0.13481	--	0.1458	--	0.1537	--	0.16242	--	0.16098	--
0.19296	--	0.18388	--	0.17653	--	0.16241	--	0.1308	--	0.10093	--	0.09194	2.3691e-05	0.11949	--	0.13185	--	0.14281	--	0.1509	--	0.15951	--	0.15813	--
0.1882	--	0.1795	--	0.17205	--	0.15865	--	0.12764	--	0.09935	--	0.08976	2.3166e-05	0.11612	--	0.12855	--	0.14	--	0.14778	--	0.15675	--	0.15523	--
0.18351	--	0.17506	--	0.16768	--	0.15463	--	0.12451	--	0.09733	--	0.08716	2.2669e-05	0.11325	--	0.12549	--	0.13701	--	0.14514	--	0.15374	--	0.15247	--
0.17873	--	0.17069	--	0.16353	--	0.15075	--	0.12139	--	0.0953	--	0.07208	--	0.11031	--	0.12325	--	0.1344	--	0.14261	--	0.1508	--	0.14951	--
0.17408	--	0.16595	--	0.15932	--	0.14664	--	0.1187	--	0.09359	--	0.06814	--	0.10719	--	0.12092	--	0.13172	--	0.13982	--	0.14796	--	0.14682	--
0.16943	--	0.16134	--	0.15525	--	0.14292	--	0.1152	--	0.09186	--	0.0651	--	0.10452	--	0.11795	--	0.12895	--	0.13745	--	0.14501	--	0.14382	--
0.16494	--	0.15728	--	0.15081	--	0.13913	--	0.11217	--	0.09011	--	0.06262	--	0.1017	--	0.11553	--	0.12637	--	0.1344	--	0.14211	--	0.14052	--
0.16045	--	0.15298	--	0.1466	--	0.13536	--	0.1094	--	0.08856	--	0.06076	--	0.09895	--	0.11275	--	0.12392	--	0.13165	--	0.13912	--	0.13732	--
0.15576	--	0.1485	--	0.14254	--	0.13168	--	0.10596	--	0.08673	--	0.05879	--	0.09644	--	0.11023	--	0.12162	--	0.12864	--	0.13592	--	0.13427	--
0.15128	--	0.14435	--	0.13857	--	0.12777	--	0.10319	--	0.08455	--	0.05682	--	0.09378	--	0.10799	--	0.11881	--	0.12598	--	0.13293	--	0.13125	--
0.14664	--	0.13974	--	0.13439	--	0.1241	--	0.10025	--	0.08282	--	0.05503	--	0.0915	--	0.10548	--	0.11637	--	0.12341	--	0.12982	--	0.12805	--
0.14227	--	0.13548	--	0.13007	--	0.12051	--	0.09731	--	0.08088	--	0.05362	--	0.08923	--	0.10309	--	0.11375	--	0.12052	--	0.12661	--	0.12473	--
0.13791	--	0.13123	--	0.1262	--	0.11657	--	0.09412	--	0.07856	--	0.05213	--	0.08658	--	0.10036	--	0.11105	--	0.11749	--	0.12346	--	0.12164	--
0.13331	--	0.12677	--	0.12193	--	0.11303	--	0.09151	--	0.07666	--	0.0503	--	0.08448	--	0.09821	--	0.10864	--	0.11462	--	0.12018	--	0.11791	--
0.12876	--	0.12248	--	0.11799	--	0.10928	--	0.0886	--	0.07457	--	0.04904	--	0.08205	--	0.09581	--	0.10585	--	0.11189	--	0.11698	--	0.11449	--
0.12421	--	0.11838	--	0.11386	--	0.10536	--	0.08575	--	0.07247	--	0.04737	--	0.07992	--	0.09344	--	0.10331	--	0.10894	--	0.11337	--	0.11125	--
0.11971	--	0.11421	--	0.10979	--	0.10158	--	0.08272	--	0.07016	--	0.04581	--	0.07757	--	0.09076	--	0.10063	--	0.10559	--	0.10985	--	0.10722	--
0.11535	--	0.11006	--	0.10572	--	0.09789	--	0.07998	--	0.06824	--	0.04451	--	0.0754	--	0.08843	--	0.09782	--	0.10233	--	0.10641	--	0.10317	--
0.11081	--	0.10591	--	0.10172	--	0.09442	--	0.07709	--	0.06573	--	0.04317	--	0.07315	--	0.08604	--	0.09509	--	0.09909	--	0.10261	--	0.09941	--
0.10649	--	0.10162	--	0.09783	--	0.09062	--	0.07402	--	0.06377	--	0.04153	--	0.07104	--	0.08375	--	0.09215	--	0.0959	--	0.09882	--	0.09563	--
0.10206	--	0.09738	--	0.09377	--	0.08703	--	0.07115	--	0.06165	--	0.04001	--	0.06869	--	0.08108	--	0.0893	--	0.09249	--	0.09504	--	0.09159	--
0.0977	--	0.09325	--	0.0898	--	0.08328	--	0.06854	--	0.05914	--	0.03854	--	0.06645	--	0.07896	--	0.08617	--	0.08908	--	0.09096	--	0.08758	--
0.09334	--	0.08919	--	0.08572	--	0.07978	--	0.06564	--	0.05704	--	0.03708	--	0.06414	--	0.07613	--	0.08295	--	0.08545	--	0.08696	--	0.08349	--
0.08889	--	0.08484	--	0.08186	--	0.07608	--	0.06245	--	0.05469	--	0.03601	--	0.06208	--	0.07357	--	0.07954	--	0.08151	--	0.08298	--	0.07931	--
0.08449	--	0.08064	--	0.07802	--	0.07242	--	0.05952	--	0.05222	--	0.03457	--	0.05994	--	0.07078	--	0.07616	--	0.07763	--	0.07848	--	0.07494	--
0.08009	--	0.07642	--	0.07393	--	0.06858	--	0.05672	--	0.04982	--	0.03309	--	0.05741	--	0.06778	--	0.07272	--	0.07375	--	0.07426	--	0.07065	--
0.07562	--	0.07226	--	0.06991	--	0.06492	--	0.05379	--	0.04746	--	0.03159	--	0.05506	--	0.06486	--	0.06909	--	0.06947	--	0.07001	--	0.06652	--
0.0713	--	0.06812	--	0.0658	--	0.06134	--	0.05076	--	0.04484	--	0.03011	--	0.05275	--	0.06184	--	0.0653	--	0.06533	--	0.06563	--	0.06223	--
0.06689	--	0.06397	--	0.06187	--	0.05756	--	0.0479	--	0.04215	--	0.02848	--	0.05027	--	0.05852	--	0.06153	--	0.06117	--	0.06127	--	0.05804	--
0.06251	--	0.05983	--	0.05773	--	0.05392	--	0.04512	--	0.03955	--	0.02694	--	0.04776	--	0.05526	--	0.05757	--	0.05689	--	0.05683	--	0.05383	--
0.05819	--	0.05555	--	0.05375	--	0.05021	--	0.04189	--	0.03681	--	0.02529	--	0.04506	--	0.0518	--	0.05338	--	0.05268	--	0.05255	--	0.0496	--
0.05376	--	0.05135	--	0.04967	--	0.04653	--	0.03892	--	0.03413	--	0.02367	--	0.04223	--	0.04829	--	0.04923	--	0.04845	--	0.04829	--	0.04553	--
0.04932	--	0.04716	--	0.04566	--	0.04276	--	0.03588	--	0.03149	--	0.02206	--	0.03948	--	0.04466	--	0.04502	--	0.04412	--	0.04384	--	0.0414	--
0.04491	--	0.04296	--	0.04162	--	0.03897	--	0.03271	--	0.02872	--	0.02032	--	0.03648	--	0.04077	--	0.04073	--	0.03987	--	0.03954	--	0.03739	--
0.04048	--	0.03879	--	0.03753	--	0.03531	--	0.02953	--	0.02586	--	0.0184	--	0.0333	--	0.03683	--	0.03656	--	0.03575	--	0.03532	--	0.0335	--
0.03609	--	0.03454	--	0.03342	--	0.03142	--	0.02648	--	0.02308	--	0.01661	--	0.03006	--	0.03279	--	0.03238	--	0.03161	--	0.03128	--	0.02954	--
0.03165	--	0.03026	--	0.02936	--	0.02764	--	0.02326	--	0.02028	--	0.01478	--	0.02668	--	0.02876	--	0.02817	--	0.0274	--	0.02716	--	0.02571	--
0.02717	--	0.02606	--	0.02519	--	0.02378	--	0.02007	--	0.01743	--	0.01285	--	0.02331	--	0.02469	--	0.02401	--	0.02328	--	0.02311	--	0.02197	--
0.02271	--	0.02178	--	0.02105	--	0.01989	--	0.01691	--	0.0146	--	0.01093	--	0.01962	--	0.02047	--	0.01991	--	0.01924	--	0.01913	--	0.01819	--
0.0182	--	0.01748	--	0.01694	--	0.01603	--	0.01363	--	0.01173	--	0.00892	--	0.01584	--	0.01638	--	0.01585	--	0.01529	--	0.01523	--	0.01446	--
0.01368	--	0.01314	--	0.01273	--	0.01208	--	0.01027	--	0.00885	--	0.00688	--	0.01202	--	0.01224	--	0.01181	--	0.01148	--	0.01139	--	0.0108	--
0.00917	--	0.0088	--	0.00854	--	0.00813	--	0.00693	--	0.00604	--	0.00474	--	0.00806	--	0.00816	--	0.00785	--	0.0076	--	0.00756	--	0.0072	--
0.00461	--	0.00444	--	0.00431	--	0.00412	--	0.00354	--	0.00321	--	0.00256	--	0.00412	--	0.00413	--	0.00395	--	0.00382	--	0.0038	--	0.00361	--
4.29147e-05	-1.3e-08	3.89098e-05	-1.1e-08	6.16411e-05	-1.5e-08	8.73891e-05	-1.7e-08	0.00015176	-2e-08	0.000398089	-2.7e-08	0.000287053	--	0.000137635	--	0.00013998	--	0.000105313	--	7.74507e-05	--	6.86616e-05	--	6.7747e-05	--
-0.00455	-1.651e-06	-0.00437	-1.552e-06	-0.00422	-1.406e-06	-0.00397	-1.187e-06	-0.00327	-8.92e-07	-0.0024	-5.15e-07	-0.00205	--	-0.00386	--	-0.0038	--	-0.00368	--	-0.00362	--	-0.0036	--	-0.00345	--
-0.00917	-3.279e-06	-0.0088	-3.087e-06	-0.00854	-2.787e-06	-0.00807	-2.347e-06	-0.00671	-1.761e-06	-0.00516	-1.005e-06	-0.00445	--	-0.00783	--	-0.00762	--	-0.00743	--	-0.00726	--	-0.00727	--	-0.00691	--
-0.01382	-4.899e-06	-0.01326	-4.613e-06	-0.01289	-4.162e-06	-0.01222	-3.496e-06	-0.01016	-2.628e-06	-0.00786	-1.498e-06	-0.00695	--	-0.0118	--	-0.01138	--	-0.0111	--	-0.01091	--	-0.01092	--	-0.01034	--
-0.01851	-6.508e-06	-0.01777	-6.124e-06	-0.01726	-5.531e-06	-0.01639	-4.642e-06	-0.01365	-3.489e-06	-0.01058	-1.989e-06	-0.0095	--	-0.01567	--	-0.01513	--	-0.01473	--	-0.01447	--	-0.01453	--	-0.01375	--
-0.02323	-8.105e-06	-0.02231	-7.626e-06	-0.02169	-6.883e-06	-0.02058	-5.781e-06	-0.01715	-4.347e-06	-0.01329	-2.48e-06	-0.01221	--	-0.0195	--	-0.01875	--	-0.01836	--	-0.01802	--	-0.01806	--	-0.01716	--
-0.02797	-9.697e-06	-0.02689	-9.121e-06	-0.0261	-8.241e-06	-0.02479	-6.918e-06	-0.02062	-5.208e-06	-0.01586	-2.98e-06	-0.01491	--	-0.02327	--	-0.02243	--	-0.0219	--	-0.02159	--	-0.02159	--	-0.02052	--
-0.03273	-1.1285e-05	-0.03153	-1.0593e-05	-0.03058	-9.582e-06	-0.02903	-8.047e-06	-0.0241	-6.067e-06	-0.01851	-3.473e-06	-0.01762	--	-0.027	--	-0.02603	--	-0.02543	--	-0.02513	--	-0.02518	--	-0.0239	--
-0.03751	-1.2861e-05	-0.0362	-1.2062e-05	-0.03519	-1.0892e-05	-0.03327	-9.176e-06	-0.02753	-6.933e-06	-0.02102	-3.975e-06	-0.02053	--	-0.03064	--	-0.02952	--	-0.02891	--	-0.02862	--	-0.02865	--	-0.02729	--
-0.04239	-1.4411e-05	-0.04082	-1.3539e-05	-0.03973	-1.2216e-05	-0.03762	-1.0283e-05	-0.031	-7.791e-06	-0.02364	-4.469e-06	-0.02343	--	-0.03419	--	-0.03297	--	-0.03242	--	-0.03209	--	-0.03216	--	-0.03059	--
-0.04728	-1.5957e-05	-0.04559	-1.4978e-05	-0.04433	-1.3525e-05	-0.04196	-1.139e-05	-0.03438	-8.661e-06	-0.02611	-4.972e-06	-0.02638	--	-0.03766	--	-0.03645	--	-0.03581	--	-0.03552	--	-0.03552	--	-0.03397	--
-0.05226	-1.7475e-05	-0.05033	-1.6424e-05	-0.04897	-1.4827e-05	-0.04631	-1.2496e-05	-0.03774	-9.532e-06	-0.02844	-5.484e-06	-0.02938	--	-0.04113	--	-0.03982	--	-0.03923	--	-0.03895	--	-0.03901	--	-0.03732	--
-0.05724	-1.8992e-05	-0.05516	-1.7845e-05	-0.05366	-1.6113e-05	-0.05054	-1.3623e-05	-0.04107	-1.0407e-05	-0.03093	-5.984e-06	-0.03228	--	-0.04445	--	-0.0433	--	-0.04261	--	-0.04235	--	-0.04244	--	-0.04061	--
-0.06229	-2.0489e-05	-0.06001	-1.926e-05	-0.05826	-1.7422e-05	-0.05477	-1.475e-05	-0.04432	-1.1291e-05	-0.03325	-6.495e-06	-0.03547	--	-0.04768	--	-0.04645	--	-0.04588	--	-0.04569	--	-0.04598	--	-0.04396	--
-0.06736	-2.1979e-05	-0.0649	-2.0663e-05	-0.06302	-1.8692e-05	-0.05912	-1.5855e-05	-0.04753	-1.218e-05	-0.03564	-7e-06	-0.03849	--	-0.05102	--	-0.04984	--	-0.04927	--	-0.04923	--	-0.04932	--	-0.0472	--
-0.07248	-2.3454e-05	-0.06984	-2.2055e-05	-0.06768	-1.9985e-05	-0.06327	-1.6996e-05	-0.05068	-1.3075e-05	-0.03783	-7.518e-06	-0.04138	--	-0.05408	--	-0.05308	--	-0.05276	--	-0.05252	--	-0.05281	--	-0.05045	--
-0.07761	-2.4926e-05	-0.07475	-2.345e-05	-0.07247	-2.1246e-05	-0.0675	-1.8123e-05	-0.05384	-1.3968e-05	-0.03984	-8.047e-06	-0.04414	--	-0.05736	--	-0.05636	--	-0.05607	--	-0.05593	--	-0.05615	--	-0.05348	--
-0.08273	-2.6398e-05	-0.07965	-2.4852e-05	-0.07715	-2.2536e-05	-0.07161	-1.927e-05	-0.05691	-1.4873e-05	-0.04189	-8.573e-06	-0.04685	--	-0.06046	--	-0.05945	--	-0.05927	--	-0.05921	--	-0.05948	--	-0.05676	--
-0.08795	-2.7842e-05	-0.08471	-2.6208e-05	-0.08175	-2.3842e-05	-0.07558	-2.0446e-05	-0.05993	-1.5782e-05	-0.04375	-9.11e-06	-0.04957	--	-0.06348	--	-0.06268	--	-0.0627	--	-0.0624	--	-0.06301	--	-0.05997	--
-0.09325	-2.9262e-05	-0.08974	-2.7569e-05	-0.08624	-2.5174e-05	-0.07961	-2.1609e-05	-0.0626	-1.6737e-05	-0.04606	-9.617e-06	-0.05259	--	-0.06666	--	-0.06582	--	-0.06605	--	-0.06586	--	-0.0663	--	-0.06319	--
-0.09847	-3.0704e-05	-0.09468	-2.8957e-05	-0.09101	-2.644e-05	-0.08371	-2.2758e-05	-0.06549	-1.7662e-05	-0.04811	-1.014e-05	-0.05536	--	-0.06962	--	-0.06903	--	-0.06945	--	-0.06955	--	-0.06988	--	-0.06653	--
-0.1038	-3.2115e-05	-0.09977	-3.0305e-05	-0.09552	-2.7767e-05	-0.0877	-2.3926e-05	-0.06818	-1.8612e-05	-0.05006	-1.0669e-05	-0.05776	--	-0.07275	--	-0.07207	--	-0.07258	--	-0.07284	--	-0.07317	--	-0.06982	--
-0.10913	-3.3523e-05	-0.10473	-3.1687e-05	-0.1	-2.9102e-05	-0.09154	-2.5125e-05	-0.07122	-1.9516e-05	-0.05196	-1.12e-05	-0.06044	--	-0.07546	--	-0.07546	--	-0.07601	--	-0.07633	--	-0.07667	--	-0.07284	--
-0.11442	-3.4944e-05	-0.10959	-3.3096e-05	-0.10438	-3.046e-05	-0.09514	-2.6368e-05	-0.07376	-2.0483e-05	-0.05384	-1.1732e-05	-0.06277	--	-0.07839	--	-0.07864	--	-0.0792	--	-0.07978	--	-0.08011	--	-0.07605	--
-0.11971	-3.6366e-05	-0.11438	-3.4524e-05	-0.10879	-3.1809e-05	-0.09887	-2.7586e-05	-0.07643	-2.1433e-05	-0.05567	-1.2266e-05	-0.06522	--	-0.08139	--	-0.08177	--	-0.08244	--	-0.08306	--	-0.08341	--	-0.07949	--
-0.12492	-3.781e-05	-0.11914	-3.5957e-05	-0.11313	-3.3178e-05	-0.10252	-2.8819e-05	-0.0793	-2.2356e-05	-0.05752	-1.2798e-05	-0.0675	--	-0.08433	--	-0.0848	--	-0.08569	--	-0.08661	--	-0.0868	--	-0.08264	--
-0.13002	-3.9289e-05	-0.12387	-3.7402e-05	-0.11751	-3.4533e-05	-0.10637	-3.0011e-05	-0.08217	-2.3278e-05	-0.05939	-1.3328e-05	-0.06983	--	-0.08746	--	-0.08811	--	-0.08905	--	-0.08981	--	-0.0901	--	-0.08595	--
-0.13511	-4.077e-05	-0.12849	-3.8875e-05	-0.12151	-3.5982e-05	-0.10981	-3.1284e-05	-0.08476	-2.4235e-05	-0.06121	-1.386e-05	-0.07237	--	-0.09021	--	-0.09126	--	-0.09245	--	-0.09298	--	-0.0935	--	-0.0892	--
-0.14021	-4.2246e-05	-0.1331	-4.0352e-05	-0.12584	-3.7349e-05	-0.11332	-3.2543e-05	-0.08744	-2.518e-05	-0.06279	-1.4408e-05	-0.07466	--	-0.09329	--	-0.09436	--	-0.09581	--	-0.09648	--	-0.09675	--	-0.09242	--
-0.14521	-4.3753e-05	-0.13762	-4.1852e-05	-0.12978	-3.8814e-05	-0.11679	-3.3807e-05	-0.09004	-2.6134e-05	-0.06454	-1.4943e-05	-0.07691	--	-0.09579	--	-0.09737	--	-0.09917	--	-0.09978	--	-0.10024	--	-0.09558	--
-0.15002	-4.5318e-05	-0.14217	-4.3344e-05	-0.13372	-4.0274e-05	-0.1203	-3.5064e-05	-0.09247	-2.7109e-05	-0.06628	-1.5478e-05	-0.07915	--	-0.0986	--	-0.10061	--	-0.10239	--	-0.10335	--	-0.10375	--	-0.09914	--
-0.15495	-4.6845e-05	-0.14656	-4.4879e-05	-0.13761	-4.1747e-05	-0.12358	-3.6364e-05	-0.09519	-2.8046e-05	-0.06802	-1.6012e-05	-0.08105	--	-0.10142	--	-0.10355	--	-0.10579	--	-0.10682	--	-0.10718	--	-0.10253	--
-0.15973	-4.8419e-05	-0.15092	-4.6421e-05	-0.14163	-4.3189e-05	-0.12666	-3.7703e-05	-0.09801	-2.8968e-05	-0.06981	-1.6542e-05	-0.08287	--	-0.10445	--	-0.10692	--	-0.10904	--	-0.11016	--	-0.11067	--	-0.10578	--
-0.16437	-5.0035e-05	-0.15516	-4.7997e-05	-0.14558	-4.4648e-05	-0.13007	-3.8977e-05	-0.10038	-2.9948e-05	-0.07125	-1.7094e-05	-0.085	--	-0.10733	--	-0.11004	--	-0.11259	--	-0.11351	--	-0.11429	--	-0.10914	--
-0.16904	-5.1642e-05	-0.15949	-4.9548e-05	-0.14946	-4.6122e-05	-0.13343	-4.0258e-05	-0.10322	-3.0866e-05	-0.0727	-1.7645e-05	-0.08709	--	-0.1105	--	-0.11342	--	-0.11592	--	-0.11721	--	-0.11778	--	-0.11243	--
-0.17375	-5.3235e-05	-0.16368	-5.1137e-05	-0.15319	-4.7632e-05	-0.13693	-4.1514e-05	-0.10561	-3.1842e-05	-0.07438	-1.8179e-05	-0.08867	--	-0.11327	--	-0.11665	--	-0.11903	--	-0.12052	--	-0.12138	--	-0.11567	--
-0.1784	-5.4846e-05	-0.16785	-5.2731e-05	-0.15686	-4.9154e-05	-0.14022	-4.2808e-05	-0.10807	-3.2807e-05	-0.07607	-1.8712e-05	-0.09054	--	-0.11602	--	-0.11994	--	-0.12271	--	-0.12404	--	-0.12488	--	-0.11883	--
-0.18287	-5.6509e-05	-0.17183	-5.4377e-05	-0.16078	-5.0619e-05	-0.14361	-4.4083e-05	-0.11109	-3.3698e-05	-0.07744	-1.9265e-05	-0.09238	--	-0.11899	--	-0.12317	--	-0.12639	--	-0.12752	--	-0.12838	--	-0.12219	--
-0.18754	-5.8116e-05	-0.17589	-5.5998e-05	-0.16436	-5.2164e-05	-0.14703	-4.535e-05	-0.11336	-3.4686e-05	-0.07947	-1.9774e-05	-0.09448	--	-0.12183	--	-0.12645	--	-0.12969	--	-0.13097	--	-0.1321	--	-0.12581	--
-0.1918	-5.9841e-05	-0.18025	-5.7539e-05	-0.16833	-5.3614e-05	-0.15036	-4.6635e-05	-0.11626	-3.5592e-05	-0.08092	-2.032e-05	-0.09626	--	-0.12489	--	-0.12976	--	-0.13342	--	-0.13462	--	-0.13559	--	-0.12934	--
-0.19622	-6.1522e-05	-0.18427	-5.9172e-05	-0.17198	-5.5142e-05	-0.15392	-4.7874e-05	-0.11894	-3.6524e-05	-0.08256	-2.0853e-05	-0.09812	--	-0.12782	--	-0.13291	--	-0.13657	--	-0.13815	--	-0.13923	--	-0.13283	--
-0.20067	-6.3192e-05	-0.18844	-6.0765e-05	-0.17585	-5.6616e-05	-0.15737	-4.9135e-05	-0.12222	-3.738e-05	-0.08421	-2.1384e-05	-0.09983	--	-0.13087	--	-0.13612	--	-0.14029	--	-0.14175	--	-0.143	--	-0.13627	--
-0.20486	-6.494e-05	-0.19244	-6.2405e-05	-0.17962	-5.8112e-05	-0.1607	-5.0416e-05	-0.1253	-3.826e-05	-0.08586	-2.1914e-05	-0.10206	--	-0.13376	--	-0.13947	--	-0.14389	--	-0.14527	--	-0.14676	--	-0.13985	--
-0.20933	-6.6606e-05	-0.19658	-6.4008e-05	-0.18344	-5.9598e-05	-0.1642	-5.1666e-05	-0.12821	-3.9161e-05	-0.08749	-2.2445e-05	-0.10391	--	-0.13704	--	-0.14283	--	-0.1472	--	-0.14889	--	-0.15036	--	-0.14347	--
-0.21378	-6.8274e-05	-0.20076	-6.5597e-05	-0.18715	-6.1108e-05	-0.16783	-5.2889e-05	-0.13078	-4.0105e-05	-0.08907	-2.2978e-05	-0.1055	--	-0.14013	--	-0.14622	--	-0.15066	--	-0.15247	--	-0.15396	--	-0.14715	--
-0.21801	-7.001e-05	-0.20452	-6.7301e-05	-0.19102	-6.2579e-05	-0.17122	-5.4157e-05	-0.13391	-4.0976e-05	-0.09102	-2.3486e-05	-0.10773	--	-0.14316	--	-0.1499	--	-0.15435	--	-0.15596	--	-0.15774	--	-0.15089	--
-0.22227	-7.1737e-05	-0.20866	-6.8902e-05	-0.19451	-6.4143e-05	-0.17508	-5.5333e-05	-0.13685	-4.1871e-05	-0.09248	-2.4025e-05	-0.10947	--	-0.14619	--	-0.15331	--	-0.15808	--	-0.16004	--	-0.1616	--	-0.1544	--
-0.22656	-7.3451e-05	-0.21246	-7.0594e-05	-0.19881	-6.551e-05	-0.17877	-5.6542e-05	-0.13985	-4.2757e-05	-0.09456	-2.4523e-05	-0.11197	--	-0.14878	--	-0.15702	--	-0.16176	--	-0.1639	--	-0.16551	--	-0.15802	--
-0.23081	-7.5181e-05	-0.2164	-7.2251e-05	-0.20289	-6.693e-05	-0.18234	-5.7773e-05	-0.14308	-4.3613e-05	-0.09644	-2.5033e-05	-0.11416	--	-0.15204	--	-0.16077	--	-0.16563	--	-0.16756	--	-0.16918	--	-0.16215	--
-0.23527	-7.6845e-05	-0.2206	-7.3832e-05	-0.207	-6.8341e-05	-0.18608	-5.897e-05	-0.14632	-4.4466e-05	-0.09825	-2.5546e-05	-0.116	--	-0.15502	--	-0.16414	--	-0.16903	--	-0.17146	--	-0.17286	--	-0.16566	--
-0.23975	-7.8503e-05	-0.22474	-7.5432e-05	-0.21102	-6.9775e-05	-0.19006	-6.0122e-05	-0.15002	-4.5258e-05	-0.09974	-2.608e-05	-0.118	--	-0.15831	--	-0.16761	--	-0.17314	--	-0.17507	--	-0.17654	--	-0.16946	--
-0.24415	-8.0186e-05	-0.229	-7.6997e-05	-0.21509	-7.1194e-05	-0.19422	-6.1235e-05	-0.15345	-4.6086e-05	-0.10296	-2.65e-05	-0.11987	--	-0.16152	--	-0.17101	--	-0.17666	--	-0.17918	--	-0.18055	--	-0.17323	--
-0.24841	-8.1912e-05	-0.23322	-7.8576e-05	-0.21896	-7.2663e-05	-0.19837	-6.2352e-05	-0.15697	-4.69e-05	-0.14156	--	-0.12241	--	-0.165	--	-0.17469	--	-0.18058	--	-0.18336	--	-0.18463	--	-0.17723	--
-0.25274	-8.3615e-05	-0.23741	-8.016e-05	-0.22325	-7.4031e-05	-0.20225	-6.3519e-05	-0.16074	-4.7681e-05	-0.14418	--	-0.1243	--	-0.16831	--	-0.17847	--	-0.1845	--	-0.18703	--	-0.1886	--	-0.18065	--
-0.25688	-8.5374e-05	-0.24196	-8.1646e-05	-0.22734	-7.5444e-05	-0.20623	-6.4666e-05	-0.23395	--	-0.14615	--	-0.1262	--	-0.17158	--	-0.18193	--	-0.18834	--	-0.19094	--	-0.19274	--	-0.18481	--
-0.26115	-8.7094e-05	-0.24604	-8.3259e-05	-0.23177	-7.6777e-05	-0.28815	--	-0.2402	--	-0.14851	--	-0.12819	--	-0.17479	--	-0.18599	--	-0.19244	--	-0.19524	--	-0.19655	--	-0.18896	--
-0.26586	-8.8684e-05	-0.25047	-8.4777e-05	-0.23629	-7.8086e-05	-0.30174	--	-0.24434	--	-0.15027	--	-0.13043	--	-0.17833	--	-0.18953	--	-0.19607	--	-0.19917	--	-0.20046	--	-0.19283	--
-0.27012	-9.0405e-05	-0.25504	-8.6258e-05	-0.24064	-7.9436e-05	-0.3074	--	-0.24876	--	-0.15206	--	-0.13256	--	-0.18184	--	-0.19368	--	-0.19991	--	-0.20343	--	-0.20475	--	-0.19672	--
-0.27484	-9.1991e-05	-0.25947	-8.7774e-05	-0.26357	--	-0.31297	--	-0.25273	--	-0.15413	--	-0.1346	--	-0.18438	--	-0.19722	--	-0.204	--	-0.20749	--	-0.20881	--	-0.201	--
-0.2795	-9.3592e-05	-0.26389	-8.9295e-05	-0.32281	--	-0.31849	--	-0.25676	--	-0.1554	--	-0.13714	--	-0.18843	--	-0.20099	--	-0.20818	--	-0.21178	--	-0.21318	--	-0.20486	--
-0.28408	-9.5216e-05	-0.2688	-9.0681e-05	-0.35189	--	-0.32377	--	-0.26044	--	-0.15709	--	-0.13924	--	-0.19182	--	-0.20498	--	-0.21209	--	-0.21628	--	-0.21735	--	-0.20922	--
-0.28898	-9.6747e-05	-0.27334	-9.2167e-05	-0.35794	--	-0.32914	--	-0.26458	--	-0.15862	--	-0.14133	--	-0.19468	--	-0.20872	--	-0.21638	--	-0.22016	--	-0.22153	--	-0.21283	--
-0.29359	-9.8362e-05	-0.27828	-9.3543e-05	-0.36433	--	-0.33428	--	-0.26885	--	-0.16016	--	-0.14431	--	-0.19838	--	-0.21252	--	-0.22056	--	-0.22451	--	-0.22591	--	-0.2173	--
-0.29825	-9.9964e-05	-0.28465	-9.4536e-05	-0.37038	--	-0.33983	--	-0.27297	--	-0.16165	--	-0.146	--	-0.20189	--	-0.21621	--	-0.22454	--	-0.22854	--	-0.23045	--	-0.22163	--
-0.30299	-0.000101539	-0.39334	--	-0.37638	--	-0.34475	--	-0.27665	--	-0.16319	--	-0.14842	--	-0.20562	--	-0.22039	--	-0.22911	--	-0.23301	--	-0.23448	--	-0.22552	--
-0.30797	-0.000103043	-0.39978	--	-0.38248	--	-0.35008	--	-0.28052	--	-0.16455	--	-0.15071	--	-0.20952	--	-0.22434	--	-0.233	--	-0.23767	--	-0.23867	--	-0.23015	--
-0.31309	-0.000104503	-0.40636	--	-0.38834	--	-0.35528	--	-0.28453	--	-0.16624	--	-0.15373	--	-0.21285	--	-0.22868	--	-0.23758	--	-0.24211	--	-0.24298	--	-0.23431	--
-0.42682	--	-0.4129	--	-0.39425	--	-0.3604	--	-0.28822	--	-0.16736	--	-0.15608	--	-0.2167	--	-0.2326	--	-0.24203	--	-0.24624	--	-0.24769	--	-0.23893	--
-0.43382	--	-0.41938	--	-0.39987	--	-0.36553	--	-0.2921	--	-0.16835	--	-0.15836	--	-0.22053	--	-0.23648	--	-0.2464	--	-0.25088	--	-0.25231	--	-0.24358	--
-0.44048	--	-0.42565	--	-0.40581	--	-0.37084	--	-0.29607	--	-0.16972	--	-0.16066	--	-0.22436	--	-0.24098	--	-0.25073	--	-0.25557	--	-0.25704	--	-0.24782	--
-0.44719	--	-0.43175	--	-0.41181	--	-0.37553	--	-0.29988	--	-0.17089	--	-0.16319	--	-0.22805	--	-0.24507	--	-0.25513	--	-0.26044	--	-0.26148	--	-0.25227	--
-0.45383	--	-0.43788	--	-0.41742	--	-0.38048	--	-0.30401	--	-0.1725	--	-0.16593	--	-0.23146	--	-0.24937	--	-0.25949	--	-0.2651	--	-0.26601	--	-0.25683	--
-0.46024	--	-0.44412	--	-0.42303	--	-0.38538	--	-0.30751	--	-0.17347	--	-0.16816	--	-0.23572	--	-0.25391	--	-0.26387	--	-0.2698	--	-0.27081	--	-0.26141	--
-0.46671	--	-0.45006	--	-0.42899	--	-0.39051	--	-0.31153	--	-0.17502	--	-0.1706	--	-0.24019	--	-0.25821	--	-0.26854	--	-0.27492	--	-0.27573	--	-0.2663	--
-0.47315	--	-0.45627	--	-0.43477	--	-0.39571	--	-0.31531	--	-0.17637	--	-0.17359	--	-0.24372	--	-0.26198	--	-0.27321	--	-0.27972	--	-0.2804	--	-0.27127	--
-0.47955	--	-0.46223	--	-0.44049	--	-0.40077	--	-0.31861	--	-0.17736	--	-0.17699	--	-0.24777	--	-0.26649	--	-0.27804	--	-0.2843	--	-0.28549	--	-0.27603	--
-0.48594	--	-0.46835	--	-0.44603	--	-0.40553	--	-0.32206	--	-0.17872	--	-0.17954	--	-0.25188	--	-0.2709	--	-0.28295	--	-0.28903	--	-0.29027	--	-0.28066	--
-0.49232	--	-0.47448	--	-0.45158	--	-0.41063	--	-0.32621	--	-0.18018	--	-0.18204	--	-0.25574	--	-0.27511	--	-0.28724	--	-0.29384	--	-0.2953	--	-0.28556	--
-0.49863	--	-0.48049	--	-0.45721	--	-0.41544	--	-0.33017	--	-0.1814	--	-0.18504	--	-0.26005	--	-0.27969	--	-0.29218	--	-0.29898	--	-0.30067	--	-0.29069	--
-0.505	--	-0.48634	--	-0.4628	--	-0.42055	--	-0.3342	--	-0.1826	--	-0.18744	--	-0.26435	--	-0.28447	--	-0.29667	--	-0.30406	--	-0.30555	--	-0.29589	--
-0.51137	--	-0.49244	--	-0.46832	--	-0.42553	--	-0.33816	--	-0.1838	--	-0.19047	--	-0.26889	--	-0.28882	--	-0.30153	--	-0.30915	--	-0.31045	--	-0.30054	--
-0.51757	--	-0.49848	--	-0.4739	--	-0.43047	--	-0.34207	--	-0.18474	--	-0.19331	--	-0.27341	--	-0.29313	--	-0.30661	--	-0.31404	--	-0.31587	--	-0.30572	--
-0.52374	--	-0.50441	--	-0.47967	--	-0.43541	--	-0.34546	--	-0.18558	--	-0.19656	--	-0.27762	--	-0.29785	--	-0.31149	--	-0.31944	--	-0.32068	--	-0.31064	--
-0.53008	--	-0.51058	--	-0.48539	--	-0.44014	--	-0.34959	--	-0.18655	--	-0.19981	--	-0.28223	--	-0.30282	--	-0.31642	--	-0.32463	--	-0.32611	--	-0.3157	--
-0.53624	--	-0.51649	--	-0.4908	--	-0.44494	--	-0.35322	--	-0.18813	--	-0.20271	--	-0.28681	--	-0.30705	--	-0.32127	--	-0.32969	--	-0.33119	--	-0.3211	--
-0.54247	--	-0.52228	--	-0.49629	--	-0.45003	--	-0.35735	--	-0.18917	--	-0.20622	--	-0.29119	--	-0.31185	--	-0.32637	--	-0.33435	--	-0.33653	--	-0.32589	--
-0.54872	--	-0.52813	--	-0.50195	--	-0.45476	--	-0.36147	--	-0.19016	--	-0.20921	--	-0.29531	--	-0.31648	--	-0.33155	--	-0.34006	--	-0.34221	--	-0.33127	--
-0.55477	--	-0.53402	--	-0.50728	--	-0.45977	--	-0.36515	--	-0.19094	--	-0.21231	--	-0.30009	--	-0.32143	--	-0.33658	--	-0.34521	--	-0.34738	--	-0.33666	--
-0.56101	--	-0.53977	--	-0.51301	--	-0.46457	--	-0.36871	--	-0.19199	--	-0.21567	--	-0.30471	--	-0.32611	--	-0.34157	--	-0.3509	--	-0.35285	--	-0.3419	--
-0.56719	--	-0.54587	--	-0.51853	--	-0.46979	--	-0.37258	--	-0.19337	--	-0.21852	--	-0.30943	--	-0.33118	--	-0.34652	--	-0.35594	--	-0.35879	--	-0.34762	--
-0.57337	--	-0.55169	--	-0.52428	--	-0.4747	--	-0.37606	--	-0.19444	--	-0.22163	--	-0.31406	--	-0.33571	--	-0.35177	--	-0.36125	--	-0.36414	--	-0.35352	--
-0.57942	--	-0.55751	--	-0.52973	--	-0.47982	--	-0.38006	--	-0.19561	--	-0.22481	--	-0.3186	--	-0.34081	--	-0.35668	--	-0.36642	--	-0.36993	--	-0.35893	--
-0.58544	--	-0.56346	--	-0.53504	--	-0.4848	--	-0.38411	--	-0.19684	--	-0.22803	--	-0.32355	--	-0.34584	--	-0.36239	--	-0.3718	--	-0.37547	--	-0.36408	--
-0.59162	--	-0.56948	--	-0.54066	--	-0.48961	--	-0.38794	--	-0.19779	--	-0.23162	--	-0.32836	--	-0.35036	--	-0.36707	--	-0.37775	--	-0.38125	--	-0.36966	--
-0.5978	--	-0.57546	--	-0.54611	--	-0.49448	--	-0.39219	--	-0.19913	--	-0.23513	--	-0.33279	--	-0.35569	--	-0.37252	--	-0.38334	--	-0.387	--	-0.37563	--
-0.60368	--	-0.58141	--	-0.55186	--	-0.49971	--	-0.39609	--	-0.20002	--	-0.23855	--	-0.33791	--	-0.36106	--	-0.37781	--	-0.38883	--	-0.39253	--	-0.38121	--
-0.60985	--	-0.58734	--	-0.5575	--	-0.50468	--	-0.40012	--	-0.20107	--	-0.24195	--	-0.34228	--	-0.36615	--	-0.38308	--	-0.39466	--	-0.39796	--	-0.38643	--
-0.61586	--	-0.59321	--	-0.56319	--	-0.50946	--	-0.40451	--	-0.20239	--	-0.24559	--	-0.34732	--	-0.3714	--	-0.38822	--	-0.40017	--	-0.40342	--	-0.39236	--
-0.622	--	-0.59919	--	-0.56859	--	-0.51465	--	-0.40834	--	-0.20394	--	-0.24941	--	-0.35242	--	-0.37627	--	-0.39367	--	-0.40566	--	-0.40883	--	-0.39805	--
-0.62811	--	-0.60518	--	-0.57414	--	-0.51959	--	-0.41214	--	-0.20527	--	-0.25296	--	-0.35775	--	-0.38144	--	-0.3992	--	-0.41135	--	-0.41479	--	-0.40358	--
-0.63437	--	-0.61104	--	-0.57967	--	-0.52467	--	-0.41609	--	-0.20609	--	-0.25637	--	-0.3624	--	-0.38674	--	-0.40443	--	-0.41732	--	-0.42079	--	-0.40999	--

## Sheet: Figure S1b inset
Vg (V)	Id (A)
30	2.1954e-06
29.6997	2.1863e-06
29.3997	2.1745e-06
29.0997	2.1613e-06
28.7997	2.1515e-06
28.4997	2.136e-06
28.1997	2.1262e-06
27.8997	2.1132e-06
27.5997	2.1026e-06
27.2997	2.0957e-06
26.9997	2.0853e-06
26.6997	2.0761e-06
26.3997	2.0648e-06
26.0997	2.0522e-06
25.7997	2.0392e-06
25.4997	2.031e-06
25.1997	2.0189e-06
24.8997	2.0097e-06
24.5997	1.9986e-06
24.2997	1.987e-06
23.9997	1.9749e-06
23.6997	1.9616e-06
23.3997	1.9518e-06
23.0997	1.9398e-06
22.7997	1.9285e-06
22.4997	1.9162e-06
22.1997	1.9033e-06
21.8997	1.8912e-06
21.5997	1.8774e-06
21.2997	1.8668e-06
20.9997	1.8536e-06
20.6997	1.8408e-06
20.3997	1.8285e-06
20.0997	1.8172e-06
19.7997	1.8063e-06
19.4997	1.7938e-06
19.1997	1.7802e-06
18.8997	1.7674e-06
18.5997	1.7542e-06
18.2997	1.7397e-06
17.9997	1.7261e-06
17.6997	1.7116e-06
17.3997	1.6975e-06
17.0997	1.6852e-06
16.7997	1.6719e-06
16.4997	1.6576e-06
16.1997	1.643e-06
15.8997	1.629e-06
15.5997	1.6145e-06
15.2997	1.5965e-06
14.9997	1.5817e-06
14.6997	1.5656e-06
14.3997	1.55e-06
14.0997	1.5355e-06
13.7997	1.5191e-06
13.4997	1.5036e-06
13.1997	1.4894e-06
12.8997	1.4722e-06
12.5997	1.4559e-06
12.2997	1.4408e-06
11.9997	1.4254e-06
11.6997	1.4088e-06
11.3997	1.3914e-06
11.0997	1.3767e-06
10.7997	1.3602e-06
10.4997	1.3432e-06
10.1997	1.327e-06
9.8997	1.3117e-06
9.5997	1.296e-06
9.2997	1.2794e-06
8.9997	1.2628e-06
8.6997	1.248e-06
8.3997	1.2318e-06
8.0997	1.2142e-06
7.7997	1.1977e-06
7.4997	1.1799e-06
7.1997	1.162e-06
6.8997	1.1448e-06
6.5997	1.1283e-06
6.2997	1.1108e-06
5.9997	1.0934e-06
5.6997	1.0756e-06
5.3997	1.0568e-06
5.0997	1.0399e-06
4.7997	1.0207e-06
4.4997	1.0023e-06
4.1997	9.825e-07
3.8997	9.637e-07
3.5997	9.428e-07
3.2997	9.228e-07
2.9997	9.009e-07
2.6997	8.786e-07
2.3997	8.566e-07
2.0997	8.298e-07
1.7997	8.054e-07
1.4997	7.794e-07
1.1997	7.535e-07
0.8997	7.282e-07
0.5997	7.011e-07
0.2997	6.727e-07
-0.0003	6.446e-07
-0.3	6.144e-07
-0.6	5.832e-07
-0.9	5.535e-07
-1.2	5.24e-07
-1.5	4.944e-07
-1.8	4.662e-07
-2.1	4.393e-07
-2.4	4.131e-07
-2.7	3.871e-07
-3	3.63e-07
-3.3	3.42e-07
-3.6	3.263e-07
-3.9	3.168e-07
-4.2	3.132e-07
-4.5	3.148e-07
-4.8	3.207e-07
-5.1	3.295e-07
-5.4	3.408e-07
-5.7	3.537e-07
-6	3.687e-07
-6.3	3.856e-07
-6.6	4.039e-07
-6.9	4.239e-07
-7.2	4.458e-07
-7.5	4.691e-07
-7.8	4.943e-07
-8.1	5.195e-07
-8.4	5.454e-07
-8.7	5.713e-07
-9	5.96e-07
-9.3	6.214e-07
-9.6	6.451e-07
-9.9	6.695e-07
-10.2	6.934e-07
-10.5	7.172e-07
-10.8	7.403e-07
-11.1	7.617e-07
-11.4	7.884e-07
-11.7	8.122e-07
-12	8.376e-07
-12.3	8.616e-07
-12.6	8.846e-07
-12.9	9.093e-07
-13.2	9.326e-07
-13.5	9.561e-07
-13.8	9.811e-07
-14.1	1.0062e-06
-14.4	1.0313e-06
-14.7	1.0577e-06
-15	1.0821e-06
-15.3	1.1075e-06
-15.6	1.1307e-06
-15.9	1.1539e-06
-16.2	1.1789e-06
-16.5	1.2016e-06
-16.8	1.2231e-06
-17.1	1.2435e-06
-17.4	1.2625e-06
-17.7	1.2825e-06
-18	1.3033e-06
-18.3	1.3207e-06
-18.6	1.3396e-06
-18.9	1.3572e-06
-19.2	1.3757e-06
-19.5	1.394e-06
-19.8	1.4091e-06
-20.1	1.4265e-06
-20.4	1.4426e-06
-20.7	1.4597e-06
-21	1.4762e-06
-21.3	1.4906e-06
-21.6	1.5067e-06
-21.9	1.5209e-06
-22.2	1.5357e-06
-22.5	1.5505e-06
-22.8	1.5628e-06
-23.1	1.5753e-06
-23.4	1.5853e-06
-23.7	1.5996e-06
-24	1.6111e-06
-24.3	1.6264e-06
-24.6	1.6382e-06
-24.9	1.649e-06
-25.2	1.6645e-06
-25.5	1.6748e-06
-25.8	1.684e-06
-26.1	1.6943e-06
-26.4	1.705e-06
-26.7	1.7143e-06
-27	1.7268e-06
-27.3	1.7369e-06
-27.6	1.7471e-06
-27.9	1.7583e-06
-28.2	1.7691e-06
-28.5	1.7804e-06
-28.8	1.7925e-06
-29.1	1.804e-06
-29.4	1.8129e-06
-29.7	1.8239e-06
-30	1.8327e-06

## Sheet: Figure S1c
Vd (V)	Id (A)
	Vg = -28 V	-24 V	-20 V	-16 V	-12 V	-8 V	-4 V	0 V	4 V	8 V	12 V	16 V	20 V	24 V	28 V
-1.2	-1.8692e-05	-1.8419e-05	-1.8167e-05	-1.7845e-05	-1.7517e-05	-1.6836e-05	-1.409e-05	-1.5877e-05	-1.6861e-05	-1.7158e-05	-1.7335e-05	-1.7617e-05	-1.7876e-05	-1.8141e-05	-1.8566e-05
-1.19	-1.8497e-05	-1.8238e-05	-1.7965e-05	-1.764e-05	-1.7302e-05	-1.6663e-05	-1.3935e-05	-1.5682e-05	-1.6646e-05	-1.6936e-05	-1.7112e-05	-1.7394e-05	-1.7639e-05	-1.7923e-05	-1.8349e-05
-1.18	-1.831e-05	-1.8006e-05	-1.7759e-05	-1.7415e-05	-1.7102e-05	-1.6454e-05	-1.3788e-05	-1.5484e-05	-1.6423e-05	-1.6715e-05	-1.6904e-05	-1.717e-05	-1.7421e-05	-1.7693e-05	-1.8128e-05
-1.17	-1.809e-05	-1.7799e-05	-1.7545e-05	-1.7214e-05	-1.6888e-05	-1.6251e-05	-1.3635e-05	-1.5285e-05	-1.6217e-05	-1.6498e-05	-1.6687e-05	-1.6942e-05	-1.7205e-05	-1.7488e-05	-1.7913e-05
-1.16	-1.7928e-05	-1.761e-05	-1.734e-05	-1.6998e-05	-1.6675e-05	-1.6054e-05	-1.3483e-05	-1.509e-05	-1.5996e-05	-1.6276e-05	-1.6464e-05	-1.6728e-05	-1.6984e-05	-1.7271e-05	-1.7698e-05
-1.15	-1.7735e-05	-1.7412e-05	-1.7149e-05	-1.6798e-05	-1.6451e-05	-1.5866e-05	-1.3335e-05	-1.4891e-05	-1.5777e-05	-1.6057e-05	-1.6251e-05	-1.6515e-05	-1.6769e-05	-1.707e-05	-1.7497e-05
-1.14	-1.7534e-05	-1.7214e-05	-1.694e-05	-1.661e-05	-1.6264e-05	-1.5683e-05	-1.3197e-05	-1.4682e-05	-1.5577e-05	-1.5854e-05	-1.6036e-05	-1.6308e-05	-1.6554e-05	-1.6861e-05	-1.7302e-05
-1.13	-1.7322e-05	-1.7027e-05	-1.6759e-05	-1.6394e-05	-1.6065e-05	-1.5477e-05	-1.3043e-05	-1.4497e-05	-1.5372e-05	-1.5648e-05	-1.5824e-05	-1.6095e-05	-1.6354e-05	-1.6663e-05	-1.7101e-05
-1.12	-1.7132e-05	-1.6849e-05	-1.6549e-05	-1.6195e-05	-1.5849e-05	-1.5285e-05	-1.2887e-05	-1.4304e-05	-1.5174e-05	-1.5438e-05	-1.5619e-05	-1.5881e-05	-1.6132e-05	-1.6449e-05	-1.6914e-05
-1.11	-1.6961e-05	-1.667e-05	-1.6357e-05	-1.6e-05	-1.5664e-05	-1.5075e-05	-1.2743e-05	-1.4122e-05	-1.4982e-05	-1.5242e-05	-1.5407e-05	-1.5667e-05	-1.5932e-05	-1.625e-05	-1.6701e-05
-1.1	-1.6787e-05	-1.6468e-05	-1.6153e-05	-1.5807e-05	-1.5466e-05	-1.487e-05	-1.26e-05	-1.3941e-05	-1.4782e-05	-1.5026e-05	-1.5194e-05	-1.5454e-05	-1.5734e-05	-1.6049e-05	-1.6508e-05
-1.09	-1.6604e-05	-1.6281e-05	-1.5971e-05	-1.5624e-05	-1.5272e-05	-1.4689e-05	-1.2451e-05	-1.3759e-05	-1.4579e-05	-1.484e-05	-1.5018e-05	-1.5274e-05	-1.5507e-05	-1.5851e-05	-1.6302e-05
-1.08	-1.6436e-05	-1.6092e-05	-1.5776e-05	-1.5451e-05	-1.5081e-05	-1.4507e-05	-1.2304e-05	-1.3587e-05	-1.4385e-05	-1.4623e-05	-1.4804e-05	-1.507e-05	-1.5327e-05	-1.5655e-05	-1.6114e-05
-1.07	-1.6272e-05	-1.5935e-05	-1.5607e-05	-1.5238e-05	-1.4881e-05	-1.4329e-05	-1.2167e-05	-1.34e-05	-1.4193e-05	-1.4425e-05	-1.4613e-05	-1.4871e-05	-1.5124e-05	-1.5455e-05	-1.5914e-05
-1.06	-1.6123e-05	-1.5752e-05	-1.5425e-05	-1.5053e-05	-1.469e-05	-1.4142e-05	-1.2033e-05	-1.3236e-05	-1.4004e-05	-1.422e-05	-1.4419e-05	-1.4666e-05	-1.4913e-05	-1.5252e-05	-1.5724e-05
-1.05	-1.5962e-05	-1.5579e-05	-1.5237e-05	-1.4857e-05	-1.4511e-05	-1.3958e-05	-1.1888e-05	-1.305e-05	-1.3802e-05	-1.4038e-05	-1.4217e-05	-1.4463e-05	-1.4733e-05	-1.5074e-05	-1.5537e-05
-1.04	-1.5795e-05	-1.541e-05	-1.5076e-05	-1.4688e-05	-1.4337e-05	-1.3767e-05	-1.1755e-05	-1.2865e-05	-1.3617e-05	-1.385e-05	-1.4008e-05	-1.4268e-05	-1.4542e-05	-1.4893e-05	-1.5362e-05
-1.03	-1.5624e-05	-1.5245e-05	-1.4923e-05	-1.4497e-05	-1.4152e-05	-1.3583e-05	-1.161e-05	-1.2687e-05	-1.3416e-05	-1.3657e-05	-1.3818e-05	-1.4079e-05	-1.4355e-05	-1.4711e-05	-1.5194e-05
-1.02	-1.5477e-05	-1.5086e-05	-1.4746e-05	-1.432e-05	-1.3966e-05	-1.3417e-05	-1.1482e-05	-1.2514e-05	-1.3232e-05	-1.3467e-05	-1.3623e-05	-1.3893e-05	-1.4169e-05	-1.4518e-05	-1.5016e-05
-1.01	-1.5339e-05	-1.4912e-05	-1.458e-05	-1.413e-05	-1.3788e-05	-1.3243e-05	-1.134e-05	-1.2332e-05	-1.3032e-05	-1.3283e-05	-1.3434e-05	-1.3707e-05	-1.3971e-05	-1.4349e-05	-1.4837e-05
-1	-1.519e-05	-1.4759e-05	-1.4411e-05	-1.3968e-05	-1.3595e-05	-1.3072e-05	-1.1198e-05	-1.2167e-05	-1.285e-05	-1.3074e-05	-1.3251e-05	-1.352e-05	-1.38e-05	-1.4166e-05	-1.4671e-05
-0.99	-1.5047e-05	-1.4599e-05	-1.4249e-05	-1.3801e-05	-1.3424e-05	-1.2896e-05	-1.1059e-05	-1.1999e-05	-1.2678e-05	-1.2883e-05	-1.3054e-05	-1.3336e-05	-1.3624e-05	-1.3995e-05	-1.4497e-05
-0.98	-1.492e-05	-1.4454e-05	-1.4074e-05	-1.3645e-05	-1.3255e-05	-1.2724e-05	-1.0926e-05	-1.1835e-05	-1.2497e-05	-1.2694e-05	-1.287e-05	-1.3164e-05	-1.3434e-05	-1.3826e-05	-1.4325e-05
-0.97	-1.4779e-05	-1.4309e-05	-1.3927e-05	-1.3487e-05	-1.3077e-05	-1.2553e-05	-1.0788e-05	-1.1668e-05	-1.231e-05	-1.2509e-05	-1.2677e-05	-1.2966e-05	-1.3258e-05	-1.3651e-05	-1.4184e-05
-0.96	-1.4649e-05	-1.4164e-05	-1.3779e-05	-1.3321e-05	-1.2918e-05	-1.2384e-05	-1.065e-05	-1.15e-05	-1.2131e-05	-1.2332e-05	-1.2506e-05	-1.2788e-05	-1.3087e-05	-1.3481e-05	-1.4026e-05
-0.95	-1.4508e-05	-1.4036e-05	-1.3613e-05	-1.3156e-05	-1.2754e-05	-1.2221e-05	-1.0517e-05	-1.1345e-05	-1.1956e-05	-1.2149e-05	-1.2323e-05	-1.2602e-05	-1.2915e-05	-1.3315e-05	-1.3874e-05
-0.94	-1.4386e-05	-1.3891e-05	-1.3454e-05	-1.3004e-05	-1.2585e-05	-1.2054e-05	-1.0383e-05	-1.1184e-05	-1.1783e-05	-1.1975e-05	-1.2155e-05	-1.2429e-05	-1.274e-05	-1.3152e-05	-1.3731e-05
-0.93	-1.4269e-05	-1.3763e-05	-1.3321e-05	-1.2863e-05	-1.2423e-05	-1.1892e-05	-1.0255e-05	-1.1015e-05	-1.1609e-05	-1.1791e-05	-1.1969e-05	-1.2256e-05	-1.2584e-05	-1.2999e-05	-1.3579e-05
-0.92	-1.4166e-05	-1.3618e-05	-1.3175e-05	-1.2688e-05	-1.2259e-05	-1.1729e-05	-1.0117e-05	-1.086e-05	-1.1427e-05	-1.1613e-05	-1.1795e-05	-1.2084e-05	-1.2407e-05	-1.2845e-05	-1.3436e-05
-0.91	-1.4055e-05	-1.3513e-05	-1.3023e-05	-1.2542e-05	-1.2089e-05	-1.157e-05	-9.994e-06	-1.0695e-05	-1.1256e-05	-1.1448e-05	-1.1621e-05	-1.1921e-05	-1.2251e-05	-1.2694e-05	-1.3303e-05
-0.9	-1.3953e-05	-1.3376e-05	-1.2882e-05	-1.2397e-05	-1.1932e-05	-1.1409e-05	-9.87e-06	-1.054e-05	-1.109e-05	-1.1278e-05	-1.1455e-05	-1.1746e-05	-1.2082e-05	-1.2529e-05	-1.3165e-05
-0.89	-1.3858e-05	-1.3263e-05	-1.2745e-05	-1.2243e-05	-1.1782e-05	-1.1252e-05	-9.749e-06	-1.0379e-05	-1.0935e-05	-1.1101e-05	-1.1282e-05	-1.1575e-05	-1.1923e-05	-1.2389e-05	-1.3045e-05
-0.88	-1.3787e-05	-1.3153e-05	-1.2624e-05	-1.2102e-05	-1.1629e-05	-1.1097e-05	-9.617e-06	-1.0231e-05	-1.0755e-05	-1.0925e-05	-1.1117e-05	-1.142e-05	-1.1761e-05	-1.2235e-05	-1.2914e-05
-0.87	-1.3674e-05	-1.3038e-05	-1.2503e-05	-1.1947e-05	-1.1481e-05	-1.0947e-05	-9.501e-06	-1.0085e-05	-1.0599e-05	-1.0766e-05	-1.0954e-05	-1.1247e-05	-1.161e-05	-1.2096e-05	-1.2792e-05
-0.86	-1.3613e-05	-1.2935e-05	-1.2383e-05	-1.1825e-05	-1.1329e-05	-1.0792e-05	-9.38e-06	-9.919e-06	-1.0431e-05	-1.0602e-05	-1.0782e-05	-1.1076e-05	-1.1458e-05	-1.1961e-05	-1.2679e-05
-0.85	-1.3518e-05	-1.284e-05	-1.2258e-05	-1.1681e-05	-1.1186e-05	-1.0656e-05	-9.25e-06	-9.763e-06	-1.0266e-05	-1.0439e-05	-1.0619e-05	-1.0921e-05	-1.1305e-05	-1.1817e-05	-1.2563e-05
-0.84	-1.3448e-05	-1.2743e-05	-1.2134e-05	-1.1554e-05	-1.1053e-05	-1.0513e-05	-9.128e-06	-9.618e-06	-1.0107e-05	-1.0256e-05	-1.0456e-05	-1.0762e-05	-1.1157e-05	-1.1697e-05	-1.2449e-05
-0.83	-1.3389e-05	-1.2659e-05	-1.2024e-05	-1.1424e-05	-1.09e-05	-1.0367e-05	-9.001e-06	-9.472e-06	-9.948e-06	-1.0111e-05	-1.0297e-05	-1.0615e-05	-1.1008e-05	-1.1569e-05	-1.2342e-05
-0.82	-1.3354e-05	-1.257e-05	-1.1926e-05	-1.1295e-05	-1.0765e-05	-1.0217e-05	-8.888e-06	-9.331e-06	-9.787e-06	-9.945e-06	-1.014e-05	-1.0466e-05	-1.0869e-05	-1.1445e-05	-1.2244e-05
-0.81	-1.3287e-05	-1.2494e-05	-1.1819e-05	-1.1185e-05	-1.0628e-05	-1.0074e-05	-8.766e-06	-9.177e-06	-9.627e-06	-9.787e-06	-9.982e-06	-1.0298e-05	-1.0732e-05	-1.1318e-05	-1.2142e-05
-0.8	-1.3248e-05	-1.2421e-05	-1.1719e-05	-1.1058e-05	-1.0498e-05	-9.944e-06	-8.631e-06	-9.043e-06	-9.471e-06	-9.626e-06	-9.823e-06	-1.0161e-05	-1.0592e-05	-1.1211e-05	-1.2063e-05
-0.79	-1.3234e-05	-1.2339e-05	-1.1615e-05	-1.0936e-05	-1.0367e-05	-9.797e-06	-8.523e-06	-8.894e-06	-9.315e-06	-9.471e-06	-9.677e-06	-1.0025e-05	-1.046e-05	-1.1095e-05	-1.1975e-05
-0.78	-1.3199e-05	-1.2286e-05	-1.1517e-05	-1.0818e-05	-1.0236e-05	-9.661e-06	-8.402e-06	-8.762e-06	-9.161e-06	-9.312e-06	-9.535e-06	-9.871e-06	-1.0329e-05	-1.098e-05	-1.1894e-05
-0.77	-1.3196e-05	-1.2234e-05	-1.1449e-05	-1.0706e-05	-1.0114e-05	-9.521e-06	-8.294e-06	-8.627e-06	-9.012e-06	-9.154e-06	-9.382e-06	-9.726e-06	-1.0197e-05	-1.0881e-05	-1.1818e-05
-0.76	-1.3194e-05	-1.2184e-05	-1.1359e-05	-1.0608e-05	-9.997e-06	-9.392e-06	-8.177e-06	-8.493e-06	-8.865e-06	-9.003e-06	-9.237e-06	-9.591e-06	-1.0071e-05	-1.0783e-05	-1.1734e-05
-0.75	-1.3203e-05	-1.215e-05	-1.1284e-05	-1.0514e-05	-9.878e-06	-9.262e-06	-8.063e-06	-8.349e-06	-8.711e-06	-8.849e-06	-9.092e-06	-9.46e-06	-9.951e-06	-1.0694e-05	-1.1651e-05
-0.74	-1.3215e-05	-1.2125e-05	-1.122e-05	-1.0414e-05	-9.769e-06	-9.146e-06	-7.956e-06	-8.218e-06	-8.57e-06	-8.703e-06	-8.945e-06	-9.319e-06	-9.838e-06	-1.0592e-05	-1.1584e-05
-0.73	-1.3243e-05	-1.2102e-05	-1.1167e-05	-1.0321e-05	-9.652e-06	-9.025e-06	-7.842e-06	-8.089e-06	-8.423e-06	-8.566e-06	-8.805e-06	-9.188e-06	-9.728e-06	-1.0506e-05	-1.1482e-05
-0.72	-1.3308e-05	-1.2086e-05	-1.1108e-05	-1.0229e-05	-9.55e-06	-8.902e-06	-7.731e-06	-7.962e-06	-8.283e-06	-8.43e-06	-8.672e-06	-9.057e-06	-9.618e-06	-1.0415e-05	-1.1391e-05
-0.71	-1.3351e-05	-1.2083e-05	-1.1056e-05	-1.0154e-05	-9.426e-06	-8.769e-06	-7.617e-06	-7.826e-06	-8.141e-06	-8.289e-06	-8.533e-06	-8.938e-06	-9.51e-06	-1.0337e-05	-1.1293e-05
-0.7	-1.3428e-05	-1.2088e-05	-1.1011e-05	-1.0068e-05	-9.331e-06	-8.66e-06	-7.519e-06	-7.695e-06	-8.013e-06	-8.147e-06	-8.399e-06	-8.809e-06	-9.415e-06	-1.0258e-05	-1.118e-05
-0.69	-1.3532e-05	-1.2108e-05	-1.0979e-05	-9.997e-06	-9.229e-06	-8.544e-06	-7.408e-06	-7.565e-06	-7.861e-06	-8e-06	-8.262e-06	-8.691e-06	-9.316e-06	-1.0172e-05	-1.1073e-05
-0.68	-1.3658e-05	-1.2133e-05	-1.0945e-05	-9.931e-06	-9.14e-06	-8.427e-06	-7.306e-06	-7.437e-06	-7.735e-06	-7.859e-06	-8.134e-06	-8.577e-06	-9.22e-06	-1.01e-05	-1.0962e-05
-0.67	-1.3815e-05	-1.2179e-05	-1.0922e-05	-9.862e-06	-9.043e-06	-8.318e-06	-7.205e-06	-7.305e-06	-7.593e-06	-7.725e-06	-8.004e-06	-8.468e-06	-9.123e-06	-1.0027e-05	-1.0842e-05
-0.66	-1.4015e-05	-1.2252e-05	-1.0919e-05	-9.796e-06	-8.951e-06	-8.212e-06	-7.097e-06	-7.178e-06	-7.458e-06	-7.584e-06	-7.883e-06	-8.349e-06	-9.036e-06	-9.939e-06	-1.0714e-05
-0.65	-1.4231e-05	-1.2337e-05	-1.0919e-05	-9.75e-06	-8.857e-06	-8.1e-06	-7.003e-06	-7.058e-06	-7.326e-06	-7.461e-06	-7.757e-06	-8.244e-06	-8.944e-06	-9.864e-06	-1.0577e-05
-0.64	-1.4498e-05	-1.245e-05	-1.093e-05	-9.704e-06	-8.784e-06	-7.997e-06	-6.907e-06	-6.936e-06	-7.188e-06	-7.336e-06	-7.633e-06	-8.129e-06	-8.864e-06	-9.755e-06	-1.043e-05
-0.63	-1.4835e-05	-1.2595e-05	-1.0967e-05	-9.665e-06	-8.704e-06	-7.9e-06	-6.808e-06	-6.816e-06	-7.055e-06	-7.206e-06	-7.513e-06	-8.031e-06	-8.777e-06	-9.654e-06	-1.0285e-05
-0.62	-1.522e-05	-1.2768e-05	-1.1014e-05	-9.636e-06	-8.628e-06	-7.799e-06	-6.712e-06	-6.692e-06	-6.932e-06	-7.077e-06	-7.398e-06	-7.934e-06	-8.711e-06	-9.544e-06	-1.0138e-05
-0.61	-1.5695e-05	-1.2986e-05	-1.1088e-05	-9.618e-06	-8.556e-06	-7.704e-06	-6.621e-06	-6.585e-06	-6.802e-06	-6.954e-06	-7.285e-06	-7.836e-06	-8.629e-06	-9.428e-06	-9.971e-06
-0.6	-1.6268e-05	-1.3256e-05	-1.1186e-05	-9.622e-06	-8.493e-06	-7.61e-06	-6.527e-06	-6.467e-06	-6.678e-06	-6.828e-06	-7.175e-06	-7.745e-06	-8.548e-06	-9.305e-06	-9.807e-06
-0.59	-1.6959e-05	-1.3575e-05	-1.1313e-05	-9.634e-06	-8.438e-06	-7.518e-06	-6.426e-06	-6.355e-06	-6.547e-06	-6.71e-06	-7.068e-06	-7.657e-06	-8.466e-06	-9.171e-06	-9.615e-06
-0.58	-1.7791e-05	-1.3972e-05	-1.1476e-05	-9.66e-06	-8.377e-06	-7.429e-06	-6.335e-06	-6.234e-06	-6.432e-06	-6.595e-06	-6.965e-06	-7.577e-06	-8.377e-06	-9.039e-06	-9.417e-06
-0.57	-1.8847e-05	-1.4454e-05	-1.167e-05	-9.709e-06	-8.335e-06	-7.347e-06	-6.243e-06	-6.123e-06	-6.305e-06	-6.476e-06	-6.863e-06	-7.485e-06	-8.279e-06	-8.886e-06	-9.206e-06
-0.56	-2.0184e-05	-1.503e-05	-1.1901e-05	-9.773e-06	-8.302e-06	-7.266e-06	-6.158e-06	-6.013e-06	-6.184e-06	-6.369e-06	-6.762e-06	-7.397e-06	-8.177e-06	-8.72e-06	-8.992e-06
-0.55	-5.5474e-05	-1.5757e-05	-1.2219e-05	-9.866e-06	-8.284e-06	-7.191e-06	-6.077e-06	-5.903e-06	-6.064e-06	-6.254e-06	-6.669e-06	-7.315e-06	-8.064e-06	-8.554e-06	-8.759e-06
-0.54	-5.7251e-05	-1.6655e-05	-1.2583e-05	-9.986e-06	-8.281e-06	-7.122e-06	-5.996e-06	-5.792e-06	-5.95e-06	-6.14e-06	-6.568e-06	-7.232e-06	-7.948e-06	-8.367e-06	-8.509e-06
-0.53	-5.9435e-05	-1.7822e-05	-1.3037e-05	-1.0141e-05	-8.295e-06	-7.059e-06	-5.914e-06	-5.689e-06	-5.831e-06	-6.028e-06	-6.469e-06	-7.148e-06	-7.813e-06	-8.177e-06	-8.245e-06
-0.52	-0.000106033	-4.7449e-05	-1.361e-05	-1.0341e-05	-8.31e-06	-7.014e-06	-5.839e-06	-5.575e-06	-5.718e-06	-5.915e-06	-6.373e-06	-7.067e-06	-7.669e-06	-7.968e-06	-7.96e-06
-0.51	-0.000103999	-4.9238e-05	-1.4328e-05	-1.0597e-05	-8.363e-06	-6.969e-06	-5.768e-06	-5.471e-06	-5.602e-06	-5.811e-06	-6.285e-06	-6.969e-06	-7.52e-06	-7.754e-06	-7.666e-06
-0.5	-0.000101907	-5.1196e-05	-1.5249e-05	-1.0903e-05	-8.435e-06	-6.929e-06	-5.702e-06	-5.366e-06	-5.492e-06	-5.71e-06	-6.197e-06	-6.872e-06	-7.352e-06	-7.507e-06	-7.359e-06
-0.49	-9.9918e-05	-9.2151e-05	-1.6505e-05	-1.131e-05	-8.536e-06	-6.903e-06	-5.638e-06	-5.263e-06	-5.382e-06	-5.611e-06	-6.103e-06	-6.764e-06	-7.172e-06	-7.248e-06	-7.044e-06
-0.48	-9.8107e-05	-9.0645e-05	-4.1188e-05	-1.1828e-05	-8.663e-06	-6.892e-06	-5.575e-06	-5.162e-06	-5.27e-06	-5.51e-06	-6.012e-06	-6.648e-06	-6.983e-06	-6.979e-06	-6.716e-06
-0.47	-9.6501e-05	-8.8851e-05	-4.2986e-05	-1.2498e-05	-8.839e-06	-6.896e-06	-5.524e-06	-5.064e-06	-5.167e-06	-5.415e-06	-5.926e-06	-6.517e-06	-6.773e-06	-6.7e-06	-6.381e-06
-0.46	-9.507e-05	-8.6881e-05	-4.5441e-05	-1.3388e-05	-9.063e-06	-6.912e-06	-5.475e-06	-4.964e-06	-5.062e-06	-5.327e-06	-5.839e-06	-6.373e-06	-6.553e-06	-6.41e-06	-6.042e-06
-0.45	-9.3769e-05	-8.4894e-05	-7.6071e-05	-3.2131e-05	-9.358e-06	-6.949e-06	-5.436e-06	-4.869e-06	-4.957e-06	-5.229e-06	-5.747e-06	-6.223e-06	-6.316e-06	-6.108e-06	-5.701e-06
-0.44	-9.258e-05	-8.298e-05	-7.4721e-05	-3.4318e-05	-9.74e-06	-7.008e-06	-5.405e-06	-4.775e-06	-4.853e-06	-5.135e-06	-5.65e-06	-6.054e-06	-6.072e-06	-5.801e-06	-5.357e-06
-0.43	-9.1449e-05	-8.1221e-05	-7.3156e-05	-3.6331e-05	-1.0266e-05	-7.092e-06	-5.388e-06	-4.689e-06	-4.753e-06	-5.04e-06	-5.547e-06	-5.874e-06	-5.812e-06	-5.487e-06	-5.024e-06
-0.42	-9.0358e-05	-7.965e-05	-7.1484e-05	-6.1266e-05	-1.0982e-05	-7.214e-06	-5.377e-06	-4.592e-06	-4.652e-06	-4.945e-06	-5.436e-06	-5.677e-06	-5.542e-06	-5.178e-06	-4.697e-06
-0.41	-8.9271e-05	-7.8229e-05	-6.9699e-05	-6.0258e-05	-1.2071e-05	-7.384e-06	-5.389e-06	-4.501e-06	-4.552e-06	-4.858e-06	-5.315e-06	-5.471e-06	-5.271e-06	-4.867e-06	-4.387e-06
-0.4	-8.8129e-05	-7.6974e-05	-6.7905e-05	-5.8993e-05	-2.695e-05	-7.63e-06	-5.405e-06	-4.416e-06	-4.452e-06	-4.765e-06	-5.18e-06	-5.254e-06	-4.992e-06	-4.561e-06	-4.083e-06
-0.39	-8.6949e-05	-7.5797e-05	-6.6122e-05	-5.7625e-05	-3.4931e-05	-7.978e-06	-5.471e-06	-4.333e-06	-4.354e-06	-4.664e-06	-5.031e-06	-5.027e-06	-4.712e-06	-4.261e-06	-3.788e-06
-0.38	-8.5693e-05	-7.4703e-05	-6.4461e-05	-5.6163e-05	-4.5928e-05	-8.487e-06	-5.578e-06	-4.25e-06	-4.257e-06	-4.567e-06	-4.874e-06	-4.792e-06	-4.432e-06	-3.971e-06	-3.514e-06
-0.37	-8.4339e-05	-7.3619e-05	-6.2948e-05	-5.4655e-05	-4.4895e-05	-9.308e-06	-5.767e-06	-4.176e-06	-4.166e-06	-4.466e-06	-4.699e-06	-4.553e-06	-4.158e-06	-3.695e-06	-3.255e-06
-0.36	-8.288e-05	-7.2551e-05	-6.1594e-05	-5.3107e-05	-4.37e-05	-1.7854e-05	-1.7271e-05	-4.098e-06	-4.075e-06	-4.359e-06	-4.519e-06	-4.302e-06	-3.887e-06	-3.434e-06	-3.016e-06
-0.35	-8.1333e-05	-7.1444e-05	-6.0374e-05	-5.1535e-05	-4.2463e-05	-3.1735e-05	-1.6777e-05	-4.027e-06	-3.978e-06	-4.251e-06	-4.324e-06	-4.059e-06	-3.622e-06	-3.185e-06	-2.794e-06
-0.34	-7.9659e-05	-7.0305e-05	-5.9255e-05	-4.9956e-05	-4.118e-05	-3.1184e-05	-1.6261e-05	-3.953e-06	-3.889e-06	-4.127e-06	-4.125e-06	-3.813e-06	-3.38e-06	-2.948e-06	-2.596e-06
-0.33	-7.789e-05	-6.9071e-05	-5.8212e-05	-4.8454e-05	-3.9896e-05	-3.0245e-05	-1.5731e-05	-3.886e-06	-3.791e-06	-3.998e-06	-3.921e-06	-3.57e-06	-3.137e-06	-2.737e-06	-2.409e-06
-0.32	-7.5992e-05	-6.776e-05	-5.7189e-05	-4.7042e-05	-3.8592e-05	-2.9228e-05	-1.5209e-05	-3.818e-06	-3.693e-06	-3.858e-06	-3.713e-06	-3.336e-06	-2.915e-06	-2.537e-06	-2.233e-06
-0.31	-7.4006e-05	-6.6349e-05	-5.6175e-05	-4.5757e-05	-3.7301e-05	-2.8169e-05	-1.4659e-05	-3.757e-06	-3.593e-06	-3.704e-06	-3.501e-06	-3.11e-06	-2.701e-06	-2.351e-06	-2.082e-06
-0.3	-7.1882e-05	-6.4855e-05	-5.5117e-05	-4.4574e-05	-3.6011e-05	-2.7102e-05	-1.4129e-05	-3.703e-06	-3.494e-06	-3.541e-06	-3.29e-06	-2.89e-06	-2.502e-06	-2.178e-06	-1.938e-06
-0.29	-6.9658e-05	-6.3259e-05	-5.402e-05	-4.3497e-05	-3.4727e-05	-2.6042e-05	-1.3592e-05	-3.647e-06	-3.389e-06	-3.37e-06	-3.082e-06	-2.684e-06	-2.317e-06	-2.024e-06	-1.805e-06
-0.28	-6.7243e-05	-6.1602e-05	-5.284e-05	-4.2478e-05	-3.3467e-05	-2.498e-05	-1.306e-05	-3.597e-06	-3.284e-06	-3.201e-06	-2.875e-06	-2.484e-06	-2.148e-06	-1.878e-06	-1.686e-06
-0.27	-6.4683e-05	-5.9852e-05	-5.1596e-05	-4.1509e-05	-3.2249e-05	-2.3935e-05	-1.2524e-05	-3.555e-06	-3.169e-06	-3.024e-06	-2.677e-06	-2.304e-06	-1.99e-06	-1.746e-06	-1.576e-06
-0.26	-6.1934e-05	-5.8021e-05	-5.0251e-05	-4.0542e-05	-3.1072e-05	-2.2913e-05	-1.2009e-05	-3.517e-06	-3.055e-06	-2.845e-06	-2.485e-06	-2.131e-06	-1.842e-06	-1.623e-06	-1.475e-06
-0.25	-5.8995e-05	-5.6109e-05	-4.8837e-05	-3.9567e-05	-2.9967e-05	-2.1897e-05	-1.1485e-05	-3.487e-06	-2.928e-06	-2.666e-06	-2.305e-06	-1.969e-06	-1.708e-06	-1.513e-06	-1.38e-06
-0.24	-5.5823e-05	-5.4089e-05	-4.7344e-05	-3.8541e-05	-2.8936e-05	-2.0904e-05	-1.0982e-05	-3.466e-06	-2.801e-06	-2.493e-06	-2.13e-06	-1.819e-06	-1.583e-06	-1.411e-06	-1.293e-06
-0.23	-5.2443e-05	-5.1925e-05	-4.579e-05	-3.7481e-05	-2.7973e-05	-1.9928e-05	-1.0464e-05	-3.449e-06	-2.667e-06	-2.322e-06	-1.97e-06	-1.683e-06	-1.468e-06	-1.313e-06	-1.209e-06
-0.22	-4.8864e-05	-4.961e-05	-4.4179e-05	-3.6333e-05	-2.706e-05	-1.8979e-05	-9.967e-06	-3.452e-06	-2.531e-06	-2.158e-06	-1.819e-06	-1.551e-06	-1.361e-06	-1.226e-06	-1.128e-06
-0.21	-4.5116e-05	-4.711e-05	-4.2512e-05	-3.5122e-05	-2.6165e-05	-1.804e-05	-9.471e-06	-3.465e-06	-2.391e-06	-2.001e-06	-1.68e-06	-1.438e-06	-1.262e-06	-1.14e-06	-1.057e-06
-0.2	-4.124e-05	-4.4387e-05	-4.0819e-05	-3.384e-05	-2.5289e-05	-1.7136e-05	-8.98e-06	-3.503e-06	-2.255e-06	-1.852e-06	-1.548e-06	-1.325e-06	-1.176e-06	-1.065e-06	-9.84e-07
-0.19	-3.7316e-05	-4.1424e-05	-3.9067e-05	-3.249e-05	-2.4382e-05	-1.6248e-05	-8.495e-06	-3.562e-06	-2.12e-06	-1.715e-06	-1.428e-06	-1.229e-06	-1.086e-06	-9.9e-07	-9.19e-07
-0.18	-3.3362e-05	-3.8202e-05	-3.7205e-05	-3.1088e-05	-2.3459e-05	-1.5399e-05	-8.02e-06	-3.675e-06	-1.997e-06	-1.584e-06	-1.318e-06	-1.134e-06	-1.008e-06	-9.2e-07	-8.55e-07
-0.17	-2.9419e-05	-3.4767e-05	-3.5236e-05	-2.964e-05	-2.25e-05	-1.458e-05	-7.549e-06	-3.86e-06	-1.872e-06	-1.469e-06	-1.218e-06	-1.052e-06	-9.35e-07	-8.55e-07	-7.96e-07
-0.16	-2.5577e-05	-3.1175e-05	-3.3073e-05	-2.8149e-05	-2.148e-05	-1.3798e-05	-7.086e-06	-4.218e-06	-1.761e-06	-1.359e-06	-1.123e-06	-9.72e-07	-8.67e-07	-7.95e-07	-7.4e-07
-0.15	-2.1822e-05	-2.7497e-05	-3.0718e-05	-2.6631e-05	-2.043e-05	-1.3022e-05	-6.624e-06	-4.989e-06	-1.657e-06	-1.261e-06	-1.041e-06	-9.01e-07	-8.07e-07	-7.36e-07	-6.88e-07
-0.14	-1.8276e-05	-2.3799e-05	-2.8123e-05	-2.5081e-05	-1.9315e-05	-1.2274e-05	-6.167e-06	-7.049e-06	-1.564e-06	-1.172e-06	-9.62e-07	-8.33e-07	-7.47e-07	-6.84e-07	-6.36e-07
-0.13	-1.495e-05	-2.0153e-05	-2.5267e-05	-2.3498e-05	-1.8166e-05	-1.1526e-05	-5.72e-06	-8.174e-06	-1.481e-06	-1.09e-06	-8.95e-07	-7.73e-07	-6.91e-07	-6.32e-07	-5.9e-07
-0.12	-1.1942e-05	-1.6622e-05	-2.2206e-05	-2.1856e-05	-1.6961e-05	-1.0781e-05	-5.273e-06	-7.932e-06	-1.419e-06	-1.014e-06	-8.28e-07	-7.17e-07	-6.42e-07	-5.84e-07	-5.45e-07
-0.11	-9.267e-06	-1.3307e-05	-1.9017e-05	-2.0127e-05	-1.5725e-05	-1.0012e-05	-4.833e-06	-7.412e-06	-1.366e-06	-9.53e-07	-7.71e-07	-6.64e-07	-5.96e-07	-5.4e-07	-5.07e-07
-0.1	-7.012e-06	-1.0296e-05	-1.5803e-05	-1.8268e-05	-1.4438e-05	-9.226e-06	-4.393e-06	-6.783e-06	-1.34e-06	-8.95e-07	-7.18e-07	-6.18e-07	-5.5e-07	-5.01e-07	-4.67e-07
-0.09	-5.172e-06	-7.68e-06	-1.2659e-05	-1.6261e-05	-1.3127e-05	-8.416e-06	-3.959e-06	-6.117e-06	-1.335e-06	-8.45e-07	-6.73e-07	-5.73e-07	-5.1e-07	-4.6e-07	-4.32e-07
-0.08	-3.736e-06	-5.521e-06	-9.691e-06	-1.4102e-05	-1.1784e-05	-7.573e-06	-3.523e-06	-5.425e-06	-1.365e-06	-7.99e-07	-6.24e-07	-5.32e-07	-4.7e-07	-4.28e-07	-3.94e-07
-0.07	-2.658e-06	-3.863e-06	-7.029e-06	-1.1811e-05	-1.0407e-05	-6.705e-06	-3.089e-06	-4.732e-06	-1.437e-06	-7.6e-07	-5.8e-07	-4.88e-07	-4.33e-07	-3.87e-07	-3.62e-07
-0.06	-1.862e-06	-2.637e-06	-4.824e-06	-9.434e-06	-9e-06	-5.809e-06	-2.649e-06	-4.029e-06	-1.556e-06	-7.22e-07	-5.37e-07	-4.48e-07	-3.93e-07	-3.51e-07	-3.24e-07
-0.05	-1.286e-06	-1.775e-06	-3.135e-06	-7.081e-06	-7.566e-06	-4.891e-06	-2.217e-06	-3.344e-06	-1.721e-06	-6.89e-07	-4.89e-07	-4.05e-07	-3.51e-07	-3.12e-07	-2.9e-07
-0.04	-8.7e-07	-1.166e-06	-1.955e-06	-4.869e-06	-6.089e-06	-3.949e-06	-1.778e-06	-2.661e-06	-1.863e-06	-6.54e-07	-4.38e-07	-3.56e-07	-3.07e-07	-2.72e-07	-2.48e-07
-0.03	-5.67e-07	-7.36e-07	-1.169e-06	-2.969e-06	-4.579e-06	-2.992e-06	-1.343e-06	-1.989e-06	-1.825e-06	-6.09e-07	-3.76e-07	-3e-07	-2.57e-07	-2.24e-07	-2.06e-07
-0.02	-3.41e-07	-4.28e-07	-6.5e-07	-1.537e-06	-3.046e-06	-2.012e-06	-9.02e-07	-1.325e-06	-1.491e-06	-5.31e-07	-2.99e-07	-2.32e-07	-1.97e-07	-1.72e-07	-1.55e-07
-0.01	-1.65e-07	-2.01e-07	-2.91e-07	-6.04e-07	-1.514e-06	-1.027e-06	-4.66e-07	-6.72e-07	-8.65e-07	-3.48e-07	-1.85e-07	-1.39e-07	-1.21e-07	-1.03e-07	-9.8e-08
1.11022e-15	-2.9e-08	-2.6e-08	-3.4e-08	-4.6e-08	-4.6e-08	-2.5e-08	-2.3e-08	-2.8e-08	-7e-09	1e-09	-8e-09	-2.2e-08	-2.3e-08	-2.2e-08	-2.1e-08
0.01	8e-08	1.07e-07	1.59e-07	2.95e-07	1.269e-06	9.84e-07	4.15e-07	6.09e-07	1.043e-06	5.88e-07	2.8e-07	1.56e-07	1.08e-07	8.9e-08	7.3e-08
0.02	1.75e-07	2.22e-07	3.16e-07	5.27e-07	2.227e-06	2.006e-06	8.59e-07	1.231e-06	2.223e-06	1.416e-06	7.39e-07	4.12e-07	2.87e-07	2.29e-07	1.97e-07
0.03	2.55e-07	3.15e-07	4.42e-07	7.02e-07	2.592e-06	3.029e-06	1.304e-06	1.853e-06	3.484e-06	2.445e-06	1.422e-06	8.04e-07	5.4e-07	4.21e-07	3.53e-07
0.04	3.26e-07	3.99e-07	5.54e-07	8.47e-07	2.468e-06	4.056e-06	1.756e-06	2.466e-06	4.773e-06	3.649e-06	2.353e-06	1.384e-06	9.01e-07	6.78e-07	5.64e-07
0.05	3.92e-07	4.74e-07	6.5e-07	9.72e-07	2.262e-06	5.081e-06	2.208e-06	3.07e-06	6.05e-06	5.016e-06	3.502e-06	2.194e-06	1.415e-06	1.031e-06	8.31e-07
0.06	4.55e-07	5.51e-07	7.44e-07	1.084e-06	2.172e-06	6.098e-06	2.669e-06	3.667e-06	7.274e-06	6.535e-06	4.803e-06	3.247e-06	2.136e-06	1.509e-06	1.194e-06
0.07	5.15e-07	6.19e-07	8.27e-07	1.187e-06	2.164e-06	7.108e-06	3.134e-06	4.249e-06	8.414e-06	8.2e-06	6.241e-06	4.546e-06	3.109e-06	2.185e-06	1.67e-06
0.08	5.78e-07	6.9e-07	9.15e-07	1.288e-06	2.204e-06	8.078e-06	3.608e-06	4.834e-06	9.446e-06	9.975e-06	7.809e-06	5.97e-06	4.306e-06	3.07e-06	2.317e-06
0.09	6.41e-07	7.6e-07	9.98e-07	1.389e-06	2.269e-06	9.022e-06	4.088e-06	5.401e-06	1.0415e-05	1.1819e-05	9.537e-06	7.555e-06	5.727e-06	4.209e-06	3.161e-06
0.1	7.05e-07	8.38e-07	1.088e-06	1.488e-06	2.353e-06	9.888e-06	4.576e-06	5.967e-06	1.1336e-05	1.3707e-05	1.1414e-05	9.254e-06	7.307e-06	5.568e-06	4.235e-06
0.11	7.74e-07	9.14e-07	1.175e-06	1.593e-06	2.447e-06	1.0689e-05	5.071e-06	6.521e-06	1.2244e-05	1.5584e-05	1.3437e-05	1.1089e-05	9.034e-06	7.126e-06	5.551e-06
0.12	8.44e-07	9.97e-07	1.271e-06	1.702e-06	2.548e-06	1.1347e-05	5.572e-06	7.074e-06	1.3139e-05	1.7409e-05	1.5592e-05	1.3072e-05	1.0872e-05	8.847e-06	7.076e-06
0.13	9.19e-07	1.083e-06	1.365e-06	1.814e-06	2.659e-06	1.1837e-05	6.079e-06	7.615e-06	1.4029e-05	1.9131e-05	1.7841e-05	1.5212e-05	1.2848e-05	1.0724e-05	8.79e-06
0.14	1e-06	1.175e-06	1.47e-06	1.935e-06	2.778e-06	1.2115e-05	6.601e-06	8.152e-06	1.4897e-05	2.0666e-05	2.016e-05	1.7502e-05	1.4969e-05	1.2713e-05	1.0674e-05
0.15	1.085e-06	1.273e-06	1.58e-06	2.058e-06	2.901e-06	1.2085e-05	7.12e-06	8.68e-06	1.5759e-05	2.1928e-05	2.2508e-05	1.9916e-05	1.7234e-05	1.4847e-05	1.2684e-05
0.16	1.172e-06	1.378e-06	1.699e-06	2.186e-06	3.03e-06	1.1599e-05	7.656e-06	9.207e-06	1.6592e-05	2.2878e-05	2.4849e-05	2.2442e-05	1.9645e-05	1.7099e-05	1.4835e-05
0.17	1.267e-06	1.486e-06	1.823e-06	2.323e-06	3.161e-06	1.0449e-05	8.189e-06	9.717e-06	1.7415e-05	2.3668e-05	2.7133e-05	2.504e-05	2.2208e-05	1.9511e-05	1.7093e-05
0.18	1.364e-06	1.602e-06	1.956e-06	2.466e-06	3.29e-06	9.026e-06	8.739e-06	1.0231e-05	1.8212e-05	2.4429e-05	2.9328e-05	2.768e-05	2.4871e-05	2.2053e-05	1.9518e-05
0.19	1.472e-06	1.721e-06	2.097e-06	2.623e-06	3.421e-06	7.863e-06	9.281e-06	1.0733e-05	1.8994e-05	2.5251e-05	3.1338e-05	3.0367e-05	2.764e-05	2.4735e-05	2.2054e-05
0.2	1.58e-06	1.852e-06	2.247e-06	2.782e-06	3.548e-06	7.152e-06	9.843e-06	1.1235e-05	1.9733e-05	2.6087e-05	3.3082e-05	3.3019e-05	3.0471e-05	2.7527e-05	2.4734e-05
0.21	1.696e-06	1.988e-06	2.401e-06	2.947e-06	3.674e-06	6.689e-06	1.0392e-05	1.1733e-05	2.0469e-05	2.693e-05	3.4343e-05	3.5644e-05	3.3358e-05	3.0412e-05	2.7522e-05
0.22	1.819e-06	2.13e-06	2.57e-06	3.116e-06	3.787e-06	6.376e-06	1.0966e-05	1.2225e-05	2.1165e-05	2.7766e-05	3.5119e-05	3.8164e-05	3.6259e-05	3.3382e-05	3.0446e-05
0.23	1.952e-06	2.285e-06	2.739e-06	3.288e-06	3.899e-06	6.126e-06	1.1531e-05	1.2717e-05	2.186e-05	2.8585e-05	3.5628e-05	4.0533e-05	3.9163e-05	3.642e-05	3.3446e-05
0.24	2.087e-06	2.448e-06	2.923e-06	3.46e-06	4.002e-06	5.942e-06	1.2109e-05	1.3212e-05	2.2527e-05	2.9382e-05	3.6168e-05	4.2672e-05	4.2023e-05	3.9475e-05	3.6529e-05
0.25	2.235e-06	2.618e-06	3.111e-06	3.638e-06	4.099e-06	5.798e-06	1.2692e-05	1.3715e-05	2.3203e-05	3.0162e-05	3.6785e-05	4.4462e-05	4.4816e-05	4.2542e-05	3.9662e-05
0.26	2.389e-06	2.795e-06	3.306e-06	3.805e-06	4.184e-06	5.679e-06	1.3283e-05	1.4211e-05	2.386e-05	3.0901e-05	3.7465e-05	4.573e-05	4.751e-05	4.5608e-05	4.2846e-05
0.27	2.559e-06	2.983e-06	3.505e-06	3.971e-06	4.264e-06	5.588e-06	1.3877e-05	1.4723e-05	2.4541e-05	3.1633e-05	3.8166e-05	4.6452e-05	5.0022e-05	4.8636e-05	4.6037e-05
0.28	2.731e-06	3.183e-06	3.71e-06	4.131e-06	4.343e-06	5.514e-06	1.4478e-05	1.5237e-05	2.5218e-05	3.2333e-05	3.8848e-05	4.6815e-05	5.2294e-05	5.1579e-05	4.9221e-05
0.29	2.922e-06	3.39e-06	3.91e-06	4.28e-06	4.409e-06	5.451e-06	1.5086e-05	1.577e-05	2.5929e-05	3.3041e-05	3.9513e-05	4.7137e-05	5.4212e-05	5.4425e-05	5.2394e-05
0.3	3.119e-06	3.603e-06	4.112e-06	4.422e-06	4.477e-06	5.403e-06	1.5694e-05	1.6307e-05	2.6658e-05	3.3775e-05	4.0175e-05	4.7514e-05	5.5645e-05	5.7107e-05	5.5491e-05
0.31	3.334e-06	3.827e-06	4.312e-06	4.552e-06	4.538e-06	5.37e-06	1.6314e-05	1.6856e-05	2.741e-05	3.4554e-05	4.0814e-05	4.798e-05	5.6531e-05	5.9575e-05	5.8497e-05
0.32	3.556e-06	4.06e-06	4.513e-06	4.659e-06	4.605e-06	5.35e-06	1.6926e-05	1.741e-05	2.8168e-05	3.5388e-05	4.1464e-05	4.8448e-05	5.6971e-05	6.1736e-05	6.1386e-05
0.33	3.796e-06	4.297e-06	4.707e-06	4.759e-06	4.666e-06	5.339e-06	1.7544e-05	1.7978e-05	2.8953e-05	3.6289e-05	4.2134e-05	4.8953e-05	5.7168e-05	6.3525e-05	6.4107e-05
0.34	4.046e-06	4.534e-06	4.889e-06	4.853e-06	4.719e-06	5.337e-06	1.8167e-05	1.8546e-05	2.9737e-05	3.7238e-05	4.2849e-05	4.9459e-05	5.7371e-05	6.4877e-05	6.6609e-05
0.35	4.306e-06	4.778e-06	5.059e-06	4.936e-06	4.783e-06	5.34e-06	1.8797e-05	1.914e-05	3.0531e-05	3.8246e-05	4.3624e-05	4.9981e-05	5.7597e-05	6.5738e-05	6.8834e-05
0.36	4.572e-06	5.017e-06	5.231e-06	5.016e-06	4.838e-06	5.352e-06	1.9426e-05	1.9722e-05	3.131e-05	3.9275e-05	4.4494e-05	5.052e-05	5.7887e-05	6.6205e-05	7.0754e-05
0.37	4.848e-06	5.254e-06	5.387e-06	5.085e-06	4.896e-06	5.371e-06	2.0057e-05	2.0332e-05	3.2116e-05	4.0351e-05	4.5443e-05	5.1119e-05	5.8198e-05	6.6436e-05	7.2248e-05
0.38	5.122e-06	5.482e-06	5.525e-06	5.157e-06	4.96e-06	5.393e-06	2.0694e-05	2.0937e-05	3.2904e-05	4.1449e-05	4.6465e-05	5.1783e-05	5.854e-05	6.6576e-05	7.337e-05
0.39	5.402e-06	5.704e-06	5.652e-06	5.227e-06	5.026e-06	5.419e-06	2.1313e-05	2.1567e-05	3.3712e-05	4.2594e-05	4.7545e-05	5.2543e-05	5.8935e-05	6.6707e-05	7.4132e-05
0.4	5.676e-06	5.914e-06	5.764e-06	5.295e-06	5.095e-06	5.451e-06	2.1926e-05	2.2194e-05	3.4517e-05	4.3777e-05	4.8668e-05	5.341e-05	5.9381e-05	6.6851e-05	7.4578e-05
0.41	5.954e-06	6.111e-06	5.867e-06	5.37e-06	5.171e-06	5.501e-06	2.253e-05	2.2846e-05	3.5332e-05	4.4992e-05	4.9833e-05	5.44e-05	5.992e-05	6.7056e-05	7.4833e-05
0.42	6.223e-06	6.299e-06	5.954e-06	5.444e-06	5.248e-06	5.555e-06	2.3106e-05	2.3487e-05	3.6126e-05	4.6229e-05	5.104e-05	5.5452e-05	6.0554e-05	6.7269e-05	7.5005e-05
0.43	6.478e-06	6.474e-06	6.047e-06	5.521e-06	5.33e-06	5.609e-06	6.734e-06	2.4172e-05	3.6941e-05	4.7503e-05	5.2297e-05	5.6584e-05	6.1334e-05	6.7566e-05	7.5117e-05
0.44	6.725e-06	6.627e-06	6.126e-06	5.595e-06	5.419e-06	5.676e-06	6.629e-06	2.4834e-05	3.7741e-05	4.8769e-05	5.3584e-05	5.7748e-05	6.2246e-05	6.7954e-05	7.5218e-05
0.45	6.963e-06	6.778e-06	6.209e-06	5.687e-06	5.505e-06	5.744e-06	6.553e-06	2.5532e-05	3.854e-05	5.0027e-05	5.4915e-05	5.8983e-05	6.3286e-05	6.8468e-05	7.5335e-05
0.46	7.183e-06	6.912e-06	6.289e-06	5.771e-06	5.602e-06	5.819e-06	6.493e-06	2.6216e-05	3.9337e-05	5.1197e-05	5.6243e-05	6.0245e-05	6.439e-05	6.9147e-05	7.5495e-05
0.47	7.39e-06	7.031e-06	6.367e-06	5.866e-06	5.698e-06	5.895e-06	6.466e-06	2.6945e-05	4.0115e-05	4.9663e-05	5.756e-05	6.1565e-05	6.5573e-05	7.0006e-05	7.5743e-05
0.48	7.578e-06	7.139e-06	6.443e-06	5.955e-06	5.798e-06	5.973e-06	6.447e-06	2.7656e-05	4.0907e-05	2.9318e-05	5.879e-05	6.2905e-05	6.6778e-05	7.0991e-05	7.6143e-05
0.49	7.757e-06	7.238e-06	6.519e-06	6.054e-06	5.898e-06	6.059e-06	6.445e-06	2.8393e-05	4.167e-05	1.279e-05	3.5695e-05	6.4243e-05	6.8064e-05	7.2081e-05	7.6732e-05
0.5	7.918e-06	7.326e-06	6.607e-06	6.153e-06	6e-06	6.147e-06	6.467e-06	2.9115e-05	4.2423e-05	1.1927e-05	3.3894e-05	6.553e-05	6.9376e-05	7.3258e-05	7.7531e-05
0.51	8.068e-06	7.411e-06	6.692e-06	6.259e-06	6.114e-06	6.241e-06	6.486e-06	2.986e-05	9.025e-06	1.1287e-05	3.2396e-05	4.0666e-05	7.0708e-05	7.4463e-05	7.8476e-05
0.52	8.205e-06	7.49e-06	6.779e-06	6.359e-06	6.226e-06	6.332e-06	6.526e-06	3.0592e-05	8.823e-06	1.0807e-05	3.0363e-05	3.8476e-05	7.2002e-05	7.5741e-05	7.9544e-05
0.53	8.329e-06	7.566e-06	6.873e-06	6.474e-06	6.336e-06	6.434e-06	6.568e-06	3.1359e-05	8.688e-06	1.0432e-05	1.3303e-05	3.7012e-05	4.524e-05	7.7043e-05	8.0688e-05
0.54	8.449e-06	7.642e-06	6.967e-06	6.587e-06	6.447e-06	6.53e-06	6.614e-06	3.2081e-05	8.586e-06	1.0137e-05	1.2585e-05	3.5457e-05	4.2773e-05	7.8327e-05	8.1893e-05
0.55	8.558e-06	7.724e-06	7.066e-06	6.698e-06	6.561e-06	6.646e-06	6.674e-06	3.2821e-05	8.516e-06	9.903e-06	1.2022e-05	3.3344e-05	4.12e-05	4.9305e-05	8.3139e-05
0.56	8.66e-06	7.801e-06	7.166e-06	6.817e-06	6.668e-06	6.746e-06	6.742e-06	3.3519e-05	8.458e-06	9.723e-06	1.1579e-05	1.4562e-05	3.9781e-05	4.676e-05	8.4379e-05
0.57	8.759e-06	7.882e-06	7.272e-06	6.941e-06	6.791e-06	6.857e-06	6.806e-06	7.446e-06	8.429e-06	9.575e-06	1.1226e-05	1.3774e-05	3.805e-05	4.5122e-05	5.3012e-05
0.58	8.841e-06	7.967e-06	7.376e-06	7.067e-06	6.91e-06	6.964e-06	6.876e-06	7.453e-06	8.421e-06	9.476e-06	1.0942e-05	1.3159e-05	3.5853e-05	4.3701e-05	5.0516e-05
0.59	8.925e-06	8.063e-06	7.486e-06	7.193e-06	7.038e-06	7.083e-06	6.955e-06	7.465e-06	8.419e-06	9.4e-06	1.0721e-05	1.2662e-05	1.5633e-05	4.2145e-05	4.8793e-05
0.6	8.998e-06	8.154e-06	7.608e-06	7.319e-06	7.166e-06	7.193e-06	7.041e-06	7.489e-06	8.431e-06	9.346e-06	1.0548e-05	1.2262e-05	1.4825e-05	4.0033e-05	4.7348e-05
0.61	9.073e-06	8.255e-06	7.722e-06	7.438e-06	7.29e-06	7.31e-06	7.125e-06	7.524e-06	8.465e-06	9.314e-06	1.0407e-05	1.1945e-05	1.4179e-05	3.7939e-05	4.5824e-05
0.62	9.156e-06	8.35e-06	7.85e-06	7.563e-06	7.423e-06	7.427e-06	7.217e-06	7.572e-06	8.497e-06	9.3e-06	1.0305e-05	1.1686e-05	1.3667e-05	1.6507e-05	4.3897e-05
0.63	9.227e-06	8.457e-06	7.968e-06	7.704e-06	7.553e-06	7.553e-06	7.311e-06	7.621e-06	8.548e-06	9.302e-06	1.0216e-05	1.1481e-05	1.3242e-05	1.5714e-05	4.1667e-05
0.64	9.315e-06	8.566e-06	8.097e-06	7.841e-06	7.682e-06	7.674e-06	7.41e-06	7.672e-06	8.603e-06	9.318e-06	1.016e-05	1.1312e-05	1.2901e-05	1.5068e-05	1.8166e-05
0.65	9.392e-06	8.676e-06	8.23e-06	7.972e-06	7.813e-06	7.801e-06	7.507e-06	7.735e-06	8.655e-06	9.341e-06	1.0125e-05	1.1176e-05	1.2617e-05	1.4546e-05	1.7227e-05
0.66	9.482e-06	8.797e-06	8.355e-06	8.111e-06	7.953e-06	7.931e-06	7.606e-06	7.805e-06	8.717e-06	9.373e-06	1.0108e-05	1.1075e-05	1.2386e-05	1.4115e-05	1.6466e-05
0.67	9.58e-06	8.913e-06	8.49e-06	8.248e-06	8.09e-06	8.052e-06	7.706e-06	7.87e-06	8.797e-06	9.418e-06	1.0109e-05	1.0998e-05	1.2196e-05	1.3762e-05	1.5842e-05
0.68	9.677e-06	9.034e-06	8.623e-06	8.389e-06	8.23e-06	8.18e-06	7.813e-06	7.947e-06	8.867e-06	9.473e-06	1.0119e-05	1.094e-05	1.2047e-05	1.3455e-05	1.5323e-05
0.69	9.783e-06	9.16e-06	8.755e-06	8.531e-06	8.367e-06	8.311e-06	7.91e-06	8.032e-06	8.951e-06	9.526e-06	1.0138e-05	1.0904e-05	1.1923e-05	1.3216e-05	1.4893e-05
0.7	9.891e-06	9.283e-06	8.894e-06	8.671e-06	8.508e-06	8.435e-06	8.024e-06	8.111e-06	9.026e-06	9.584e-06	1.0166e-05	1.0887e-05	1.1824e-05	1.3019e-05	1.4534e-05
0.71	9.996e-06	9.415e-06	9.035e-06	8.813e-06	8.652e-06	8.573e-06	8.128e-06	8.2e-06	9.112e-06	9.644e-06	1.0198e-05	1.0879e-05	1.1761e-05	1.2854e-05	1.4237e-05
0.72	1.0117e-05	9.542e-06	9.173e-06	8.965e-06	8.796e-06	8.705e-06	8.245e-06	8.277e-06	9.206e-06	9.716e-06	1.0235e-05	1.0883e-05	1.1698e-05	1.272e-05	1.3992e-05
0.73	1.0233e-05	9.681e-06	9.321e-06	9.117e-06	8.943e-06	8.847e-06	8.355e-06	8.366e-06	9.318e-06	9.8e-06	1.0292e-05	1.0901e-05	1.1665e-05	1.2615e-05	1.3786e-05
0.74	1.0362e-05	9.817e-06	9.467e-06	9.26e-06	9.08e-06	8.992e-06	8.469e-06	8.448e-06	9.421e-06	9.888e-06	1.0356e-05	1.0925e-05	1.1637e-05	1.2519e-05	1.3616e-05
0.75	1.0485e-05	9.956e-06	9.615e-06	9.411e-06	9.233e-06	9.133e-06	8.594e-06	8.546e-06	9.52e-06	9.979e-06	1.0415e-05	1.0955e-05	1.1634e-05	1.246e-05	1.3467e-05
0.76	1.0612e-05	1.0107e-05	9.769e-06	9.564e-06	9.381e-06	9.273e-06	8.709e-06	8.641e-06	9.617e-06	1.0065e-05	1.0482e-05	1.1001e-05	1.1635e-05	1.242e-05	1.3354e-05
0.77	1.0733e-05	1.0259e-05	9.926e-06	9.721e-06	9.534e-06	9.42e-06	8.83e-06	8.739e-06	9.73e-06	1.0166e-05	1.0564e-05	1.1053e-05	1.166e-05	1.2399e-05	1.3257e-05
0.78	1.088e-05	1.0403e-05	1.0078e-05	9.873e-06	9.688e-06	9.576e-06	8.956e-06	8.838e-06	9.833e-06	1.0269e-05	1.0643e-05	1.1114e-05	1.1681e-05	1.2381e-05	1.3207e-05
0.79	1.1018e-05	1.0547e-05	1.024e-05	1.0035e-05	9.839e-06	9.718e-06	9.087e-06	8.941e-06	9.955e-06	1.0364e-05	1.0728e-05	1.1181e-05	1.1719e-05	1.238e-05	1.3143e-05
0.8	1.1159e-05	1.0699e-05	1.0394e-05	1.0199e-05	9.998e-06	9.864e-06	9.215e-06	9.048e-06	1.0075e-05	1.0484e-05	1.0815e-05	1.1254e-05	1.1766e-05	1.2387e-05	1.3102e-05
0.81	1.1301e-05	1.0859e-05	1.0558e-05	1.0354e-05	1.0156e-05	1.0015e-05	9.342e-06	9.153e-06	1.0191e-05	1.06e-05	1.092e-05	1.1334e-05	1.1813e-05	1.2402e-05	1.3078e-05
0.82	1.1456e-05	1.102e-05	1.072e-05	1.0519e-05	1.0321e-05	1.017e-05	9.47e-06	9.266e-06	1.0309e-05	1.072e-05	1.1027e-05	1.1416e-05	1.1866e-05	1.242e-05	1.3073e-05
0.83	1.1593e-05	1.1182e-05	1.088e-05	1.0675e-05	1.0479e-05	1.0327e-05	9.604e-06	9.381e-06	1.0426e-05	1.0835e-05	1.1132e-05	1.1506e-05	1.1943e-05	1.2459e-05	1.3073e-05
0.84	1.1743e-05	1.1336e-05	1.104e-05	1.0838e-05	1.0641e-05	1.0482e-05	9.737e-06	9.494e-06	1.0546e-05	1.0942e-05	1.1231e-05	1.1596e-05	1.2016e-05	1.2503e-05	1.3082e-05
0.85	1.1899e-05	1.1502e-05	1.1206e-05	1.1012e-05	1.0814e-05	1.0647e-05	9.874e-06	9.602e-06	1.0675e-05	1.1058e-05	1.1364e-05	1.1707e-05	1.2089e-05	1.2552e-05	1.3107e-05
0.86	1.2058e-05	1.1675e-05	1.137e-05	1.1174e-05	1.0978e-05	1.0803e-05	1.0005e-05	9.717e-06	1.0808e-05	1.1189e-05	1.1488e-05	1.1814e-05	1.2182e-05	1.262e-05	1.3141e-05
0.87	1.2212e-05	1.1842e-05	1.1545e-05	1.1348e-05	1.1144e-05	1.0963e-05	1.0144e-05	9.836e-06	1.0953e-05	1.1323e-05	1.1599e-05	1.1918e-05	1.2262e-05	1.2685e-05	1.3183e-05
0.88	1.2387e-05	1.201e-05	1.1724e-05	1.1498e-05	1.1306e-05	1.1123e-05	1.0285e-05	9.949e-06	1.1092e-05	1.1458e-05	1.1727e-05	1.2024e-05	1.2362e-05	1.2764e-05	1.3238e-05
0.89	1.2556e-05	1.2193e-05	1.1896e-05	1.1711e-05	1.1479e-05	1.1286e-05	1.0424e-05	1.0063e-05	1.123e-05	1.1588e-05	1.1866e-05	1.2139e-05	1.2473e-05	1.2835e-05	1.3298e-05
0.9	1.2718e-05	1.2377e-05	1.2072e-05	1.1871e-05	1.1664e-05	1.1449e-05	1.0562e-05	1.0202e-05	1.1361e-05	1.172e-05	1.1991e-05	1.2266e-05	1.2576e-05	1.2937e-05	1.3356e-05
0.91	1.2885e-05	1.256e-05	1.2251e-05	1.2051e-05	1.1834e-05	1.1626e-05	1.0715e-05	1.0319e-05	1.1495e-05	1.1868e-05	1.2128e-05	1.2397e-05	1.2685e-05	1.3041e-05	1.3436e-05
0.92	1.3064e-05	1.2729e-05	1.2435e-05	1.2225e-05	1.2014e-05	1.1787e-05	1.0864e-05	1.0444e-05	1.1645e-05	1.202e-05	1.227e-05	1.2526e-05	1.2805e-05	1.3131e-05	1.3523e-05
0.93	1.3229e-05	1.2911e-05	1.2625e-05	1.241e-05	1.2193e-05	1.1971e-05	1.101e-05	1.0576e-05	1.1792e-05	1.2176e-05	1.2414e-05	1.2654e-05	1.2929e-05	1.3228e-05	1.3611e-05
0.94	1.3406e-05	1.3093e-05	1.2814e-05	1.2589e-05	1.237e-05	1.2151e-05	1.1154e-05	1.0708e-05	1.1938e-05	1.2322e-05	1.2556e-05	1.2794e-05	1.3054e-05	1.335e-05	1.3701e-05
0.95	1.3578e-05	1.3272e-05	1.2999e-05	1.2778e-05	1.255e-05	1.2324e-05	1.1312e-05	1.0839e-05	1.209e-05	1.247e-05	1.27e-05	1.2934e-05	1.318e-05	1.3456e-05	1.38e-05
0.96	1.3758e-05	1.3456e-05	1.3183e-05	1.2961e-05	1.2726e-05	1.2494e-05	1.1451e-05	1.0971e-05	1.2242e-05	1.2637e-05	1.2844e-05	1.3077e-05	1.3312e-05	1.3579e-05	1.3909e-05
0.97	1.3943e-05	1.3647e-05	1.3363e-05	1.3149e-05	1.2926e-05	1.2684e-05	1.1616e-05	1.1102e-05	1.2385e-05	1.2804e-05	1.3003e-05	1.3221e-05	1.3453e-05	1.3701e-05	1.4016e-05
0.98	1.4132e-05	1.3835e-05	1.3556e-05	1.3337e-05	1.3107e-05	1.2864e-05	1.1769e-05	1.1235e-05	1.2542e-05	1.2947e-05	1.3161e-05	1.3366e-05	1.3593e-05	1.3837e-05	1.4132e-05
0.99	1.4306e-05	1.4024e-05	1.3741e-05	1.3527e-05	1.329e-05	1.3039e-05	1.1924e-05	1.1375e-05	1.2715e-05	1.3104e-05	1.3318e-05	1.3527e-05	1.374e-05	1.397e-05	1.4238e-05
1	1.4498e-05	1.4219e-05	1.3938e-05	1.371e-05	1.3489e-05	1.3244e-05	1.2081e-05	1.151e-05	1.2859e-05	1.3273e-05	1.3484e-05	1.3678e-05	1.3877e-05	1.4106e-05	1.4386e-05
1.01	1.4685e-05	1.4418e-05	1.4128e-05	1.3903e-05	1.3678e-05	1.3414e-05	1.2242e-05	1.165e-05	1.3028e-05	1.3449e-05	1.3648e-05	1.3841e-05	1.4032e-05	1.4252e-05	1.4515e-05
1.02	1.4883e-05	1.461e-05	1.4312e-05	1.4113e-05	1.386e-05	1.3598e-05	1.2396e-05	1.1804e-05	1.3194e-05	1.3624e-05	1.3815e-05	1.4014e-05	1.4184e-05	1.4397e-05	1.4654e-05
1.03	1.5075e-05	1.4807e-05	1.4518e-05	1.4311e-05	1.4058e-05	1.3787e-05	1.2555e-05	1.1946e-05	1.3363e-05	1.378e-05	1.3987e-05	1.4177e-05	1.4329e-05	1.4547e-05	1.4794e-05
1.04	1.527e-05	1.5e-05	1.471e-05	1.451e-05	1.4247e-05	1.3976e-05	1.2721e-05	1.209e-05	1.3532e-05	1.397e-05	1.4157e-05	1.4349e-05	1.4498e-05	1.4699e-05	1.4938e-05
1.05	1.5467e-05	1.5208e-05	1.4927e-05	1.4704e-05	1.4443e-05	1.4161e-05	1.2879e-05	1.2238e-05	1.3697e-05	1.4123e-05	1.4326e-05	1.4517e-05	1.4665e-05	1.485e-05	1.5078e-05
1.06	1.566e-05	1.54e-05	1.5115e-05	1.4904e-05	1.4641e-05	1.435e-05	1.3045e-05	1.2384e-05	1.3864e-05	1.4307e-05	1.4509e-05	1.4694e-05	1.4833e-05	1.5007e-05	1.5222e-05
1.07	1.5861e-05	1.5599e-05	1.5327e-05	1.5115e-05	1.4847e-05	1.4541e-05	1.3204e-05	1.2534e-05	1.4037e-05	1.4493e-05	1.4684e-05	1.4859e-05	1.4995e-05	1.5172e-05	1.5374e-05
1.08	1.6063e-05	1.581e-05	1.5538e-05	1.5303e-05	1.5044e-05	1.4739e-05	1.3387e-05	1.2691e-05	1.4207e-05	1.4678e-05	1.4859e-05	1.504e-05	1.5178e-05	1.5344e-05	1.5539e-05
1.09	1.6266e-05	1.6022e-05	1.574e-05	1.5507e-05	1.524e-05	1.494e-05	1.3555e-05	1.2834e-05	1.4378e-05	1.4862e-05	1.5049e-05	1.5215e-05	1.5363e-05	1.5521e-05	1.5704e-05
1.1	1.6472e-05	1.6236e-05	1.595e-05	1.5711e-05	1.5449e-05	1.5134e-05	1.3733e-05	1.2998e-05	1.4562e-05	1.504e-05	1.5238e-05	1.5394e-05	1.5543e-05	1.5682e-05	1.5874e-05
1.11	1.6687e-05	1.6447e-05	1.6168e-05	1.5909e-05	1.5656e-05	1.5352e-05	1.3904e-05	1.3149e-05	1.4748e-05	1.5232e-05	1.5421e-05	1.5581e-05	1.5733e-05	1.5879e-05	1.604e-05
1.12	1.6898e-05	1.6658e-05	1.6374e-05	1.6132e-05	1.5854e-05	1.5548e-05	1.4077e-05	1.3307e-05	1.4935e-05	1.5428e-05	1.5637e-05	1.5766e-05	1.5924e-05	1.6056e-05	1.6215e-05
1.13	1.7113e-05	1.6873e-05	1.66e-05	1.6352e-05	1.6058e-05	1.5748e-05	1.4255e-05	1.3462e-05	1.5114e-05	1.5611e-05	1.5825e-05	1.5962e-05	1.6109e-05	1.624e-05	1.6387e-05
1.14	1.7325e-05	1.7085e-05	1.6809e-05	1.6572e-05	1.6277e-05	1.5959e-05	1.4428e-05	1.3631e-05	1.5307e-05	1.5803e-05	1.6019e-05	1.6156e-05	1.6299e-05	1.6436e-05	1.6562e-05
1.15	1.7539e-05	1.7304e-05	1.7029e-05	1.6787e-05	1.6478e-05	1.6168e-05	1.4603e-05	1.3794e-05	1.5477e-05	1.6005e-05	1.6205e-05	1.6355e-05	1.6485e-05	1.6611e-05	1.6738e-05
1.16	1.7756e-05	1.7519e-05	1.7241e-05	1.7e-05	1.6698e-05	1.6388e-05	1.4782e-05	1.3953e-05	1.5667e-05	1.6208e-05	1.6391e-05	1.6554e-05	1.6681e-05	1.6801e-05	1.6928e-05
1.17	1.798e-05	1.7741e-05	1.7479e-05	1.7214e-05	1.6912e-05	1.6601e-05	1.4966e-05	1.4113e-05	1.5851e-05	1.6411e-05	1.6608e-05	1.6757e-05	1.6881e-05	1.7003e-05	1.7111e-05
1.18	1.8207e-05	1.7966e-05	1.7691e-05	1.7436e-05	1.7145e-05	1.6786e-05	1.5152e-05	1.4286e-05	1.6038e-05	1.6604e-05	1.6826e-05	1.6956e-05	1.7087e-05	1.7197e-05	1.7304e-05
1.19	1.8441e-05	1.819e-05	1.792e-05	1.7643e-05	1.7357e-05	1.6999e-05	1.5331e-05	1.4452e-05	1.6236e-05	1.6805e-05	1.7011e-05	1.7151e-05	1.7284e-05	1.7392e-05	1.7473e-05
1.2	1.8661e-05	1.8413e-05	1.8162e-05	1.7889e-05	1.7575e-05	1.7209e-05	1.5515e-05	1.4622e-05	1.643e-05	1.7022e-05	1.7217e-05	1.7361e-05	1.7486e-05	1.7593e-05	1.7674e-05
1.2	1.8666e-05	1.8423e-05	1.8158e-05	1.7886e-05	1.7585e-05	1.7209e-05	1.5522e-05	1.4614e-05	1.6423e-05	1.7025e-05	1.7213e-05	1.735e-05	1.7494e-05	1.7598e-05	1.7685e-05
1.19	1.8439e-05	1.819e-05	1.7929e-05	1.7662e-05	1.7359e-05	1.6992e-05	1.5341e-05	1.4446e-05	1.623e-05	1.6825e-05	1.7012e-05	1.7143e-05	1.7283e-05	1.7401e-05	1.7493e-05
1.18	1.8209e-05	1.7961e-05	1.7692e-05	1.7436e-05	1.7146e-05	1.678e-05	1.517e-05	1.4286e-05	1.6042e-05	1.6621e-05	1.6802e-05	1.6934e-05	1.7087e-05	1.72e-05	1.7307e-05
1.17	1.7985e-05	1.775e-05	1.7478e-05	1.7217e-05	1.6925e-05	1.6575e-05	1.4978e-05	1.412e-05	1.5851e-05	1.6419e-05	1.6605e-05	1.6736e-05	1.6886e-05	1.7011e-05	1.711e-05
1.16	1.7763e-05	1.7526e-05	1.7264e-05	1.6992e-05	1.6705e-05	1.6369e-05	1.4809e-05	1.395e-05	1.5667e-05	1.6222e-05	1.6401e-05	1.6537e-05	1.669e-05	1.6807e-05	1.6937e-05
1.15	1.7548e-05	1.7291e-05	1.7037e-05	1.6768e-05	1.6485e-05	1.6172e-05	1.4626e-05	1.3783e-05	1.549e-05	1.6031e-05	1.6205e-05	1.6338e-05	1.65e-05	1.6608e-05	1.6749e-05
1.14	1.7327e-05	1.7082e-05	1.682e-05	1.656e-05	1.6275e-05	1.5956e-05	1.4444e-05	1.363e-05	1.53e-05	1.5828e-05	1.6023e-05	1.6139e-05	1.6299e-05	1.6422e-05	1.6574e-05
1.13	1.7112e-05	1.6857e-05	1.6601e-05	1.6344e-05	1.6082e-05	1.5784e-05	1.4269e-05	1.3461e-05	1.5109e-05	1.5626e-05	1.5831e-05	1.5953e-05	1.6103e-05	1.6241e-05	1.6381e-05
1.12	1.6907e-05	1.665e-05	1.6396e-05	1.6125e-05	1.5873e-05	1.5556e-05	1.41e-05	1.3315e-05	1.4933e-05	1.5437e-05	1.5653e-05	1.5767e-05	1.5937e-05	1.6053e-05	1.6202e-05
1.11	1.6696e-05	1.6445e-05	1.6171e-05	1.5913e-05	1.5663e-05	1.5347e-05	1.3933e-05	1.3163e-05	1.4751e-05	1.5239e-05	1.5461e-05	1.5577e-05	1.5753e-05	1.589e-05	1.6032e-05
1.1	1.6484e-05	1.6233e-05	1.596e-05	1.5702e-05	1.5458e-05	1.5146e-05	1.3771e-05	1.3004e-05	1.4578e-05	1.5051e-05	1.5275e-05	1.5391e-05	1.5572e-05	1.5701e-05	1.5871e-05
1.09	1.6275e-05	1.6018e-05	1.575e-05	1.5494e-05	1.5254e-05	1.4967e-05	1.359e-05	1.2853e-05	1.4398e-05	1.4861e-05	1.507e-05	1.5214e-05	1.5399e-05	1.5532e-05	1.5696e-05
1.08	1.6076e-05	1.5815e-05	1.5539e-05	1.5284e-05	1.5049e-05	1.4754e-05	1.342e-05	1.2693e-05	1.4231e-05	1.4681e-05	1.4881e-05	1.5034e-05	1.5221e-05	1.5386e-05	1.5534e-05
1.07	1.5874e-05	1.5608e-05	1.5347e-05	1.5089e-05	1.4858e-05	1.4553e-05	1.3248e-05	1.2547e-05	1.4059e-05	1.4502e-05	1.4719e-05	1.4851e-05	1.5054e-05	1.5224e-05	1.538e-05
1.06	1.5678e-05	1.5402e-05	1.5132e-05	1.4873e-05	1.4662e-05	1.4366e-05	1.3084e-05	1.2395e-05	1.3885e-05	1.4336e-05	1.4541e-05	1.4674e-05	1.4875e-05	1.506e-05	1.5229e-05
1.05	1.5476e-05	1.5208e-05	1.4932e-05	1.4676e-05	1.4459e-05	1.4177e-05	1.2925e-05	1.2247e-05	1.3714e-05	1.4135e-05	1.4358e-05	1.4514e-05	1.4705e-05	1.489e-05	1.5078e-05
1.04	1.5277e-05	1.4994e-05	1.4727e-05	1.4471e-05	1.4276e-05	1.3987e-05	1.2761e-05	1.2104e-05	1.3546e-05	1.396e-05	1.419e-05	1.4346e-05	1.4545e-05	1.474e-05	1.4936e-05
1.03	1.5088e-05	1.4801e-05	1.4523e-05	1.4272e-05	1.4084e-05	1.3812e-05	1.2596e-05	1.1967e-05	1.3376e-05	1.3788e-05	1.4021e-05	1.4183e-05	1.4386e-05	1.4582e-05	1.4786e-05
1.02	1.4896e-05	1.4613e-05	1.4329e-05	1.4086e-05	1.3888e-05	1.3614e-05	1.2431e-05	1.1824e-05	1.3212e-05	1.3612e-05	1.3854e-05	1.4027e-05	1.4226e-05	1.4449e-05	1.4641e-05
1.01	1.4695e-05	1.4418e-05	1.4131e-05	1.389e-05	1.3703e-05	1.3441e-05	1.2267e-05	1.1688e-05	1.306e-05	1.3444e-05	1.3679e-05	1.3856e-05	1.4074e-05	1.43e-05	1.451e-05
1	1.4504e-05	1.4219e-05	1.3941e-05	1.3698e-05	1.3514e-05	1.3244e-05	1.2112e-05	1.1542e-05	1.2904e-05	1.3276e-05	1.3517e-05	1.3704e-05	1.3932e-05	1.4157e-05	1.4376e-05
0.99	1.4316e-05	1.4029e-05	1.3748e-05	1.3516e-05	1.3321e-05	1.3071e-05	1.1947e-05	1.1399e-05	1.2734e-05	1.3124e-05	1.336e-05	1.3558e-05	1.3785e-05	1.4008e-05	1.4256e-05
0.98	1.414e-05	1.3834e-05	1.3555e-05	1.3325e-05	1.3132e-05	1.2888e-05	1.1787e-05	1.1266e-05	1.258e-05	1.296e-05	1.3205e-05	1.3407e-05	1.3636e-05	1.3876e-05	1.4135e-05
0.97	1.3951e-05	1.3642e-05	1.3361e-05	1.3133e-05	1.2945e-05	1.2709e-05	1.164e-05	1.1134e-05	1.2427e-05	1.2803e-05	1.3056e-05	1.3254e-05	1.35e-05	1.3746e-05	1.4023e-05
0.96	1.3771e-05	1.3468e-05	1.3182e-05	1.2948e-05	1.2759e-05	1.252e-05	1.1482e-05	1.0991e-05	1.2272e-05	1.263e-05	1.2902e-05	1.3116e-05	1.3359e-05	1.3617e-05	1.3918e-05
0.95	1.3593e-05	1.3279e-05	1.3001e-05	1.2762e-05	1.2572e-05	1.2351e-05	1.1338e-05	1.0858e-05	1.2116e-05	1.2477e-05	1.2751e-05	1.2969e-05	1.3231e-05	1.3498e-05	1.3807e-05
0.94	1.3415e-05	1.3094e-05	1.2816e-05	1.2586e-05	1.2399e-05	1.2173e-05	1.1184e-05	1.0738e-05	1.1973e-05	1.2315e-05	1.2603e-05	1.2831e-05	1.3099e-05	1.3384e-05	1.3713e-05
0.93	1.3231e-05	1.2912e-05	1.2642e-05	1.2408e-05	1.2219e-05	1.2006e-05	1.1042e-05	1.0603e-05	1.1819e-05	1.217e-05	1.2457e-05	1.2689e-05	1.2968e-05	1.3268e-05	1.3623e-05
0.92	1.3067e-05	1.2734e-05	1.2454e-05	1.2225e-05	1.2033e-05	1.1834e-05	1.0894e-05	1.0486e-05	1.1674e-05	1.2018e-05	1.2316e-05	1.2565e-05	1.2853e-05	1.3161e-05	1.3533e-05
0.91	1.2891e-05	1.2553e-05	1.2278e-05	1.2056e-05	1.1864e-05	1.1659e-05	1.0744e-05	1.0363e-05	1.1527e-05	1.1879e-05	1.2173e-05	1.2434e-05	1.2736e-05	1.3058e-05	1.3451e-05
0.9	1.2733e-05	1.2377e-05	1.2102e-05	1.1874e-05	1.1683e-05	1.1502e-05	1.0593e-05	1.0227e-05	1.1389e-05	1.1742e-05	1.2037e-05	1.2295e-05	1.263e-05	1.2965e-05	1.338e-05
0.89	1.2559e-05	1.2203e-05	1.1925e-05	1.1705e-05	1.1509e-05	1.1342e-05	1.0446e-05	1.0117e-05	1.1247e-05	1.1605e-05	1.1911e-05	1.2183e-05	1.2521e-05	1.2879e-05	1.332e-05
0.88	1.2395e-05	1.2038e-05	1.1755e-05	1.153e-05	1.1347e-05	1.1179e-05	1.0299e-05	9.992e-06	1.1111e-05	1.1469e-05	1.1781e-05	1.2061e-05	1.2414e-05	1.2799e-05	1.3255e-05
0.87	1.2233e-05	1.1867e-05	1.1581e-05	1.1359e-05	1.118e-05	1.101e-05	1.0159e-05	9.876e-06	1.0973e-05	1.1341e-05	1.1653e-05	1.1944e-05	1.2324e-05	1.272e-05	1.3199e-05
0.86	1.2069e-05	1.1696e-05	1.1414e-05	1.1182e-05	1.1008e-05	1.0842e-05	1.0035e-05	9.752e-06	1.0842e-05	1.1208e-05	1.153e-05	1.1835e-05	1.2234e-05	1.2657e-05	1.3162e-05
0.85	1.1914e-05	1.1532e-05	1.1243e-05	1.101e-05	1.0844e-05	1.0684e-05	9.902e-06	9.642e-06	1.0706e-05	1.1087e-05	1.1409e-05	1.1743e-05	1.2144e-05	1.2599e-05	1.3127e-05
0.84	1.1757e-05	1.1368e-05	1.107e-05	1.0849e-05	1.0679e-05	1.0524e-05	9.762e-06	9.518e-06	1.058e-05	1.0953e-05	1.1299e-05	1.1638e-05	1.2064e-05	1.254e-05	1.3103e-05
0.83	1.1604e-05	1.12e-05	1.0908e-05	1.0687e-05	1.0525e-05	1.0374e-05	9.631e-06	9.4e-06	1.0469e-05	1.0836e-05	1.1182e-05	1.1542e-05	1.2e-05	1.25e-05	1.3087e-05
0.82	1.1467e-05	1.1041e-05	1.0743e-05	1.0524e-05	1.0357e-05	1.0217e-05	9.495e-06	9.296e-06	1.034e-05	1.0709e-05	1.1074e-05	1.1448e-05	1.1928e-05	1.2456e-05	1.3094e-05
0.81	1.1319e-05	1.0887e-05	1.0582e-05	1.0364e-05	1.0202e-05	1.0068e-05	9.359e-06	9.184e-06	1.0218e-05	1.0594e-05	1.0973e-05	1.1368e-05	1.1864e-05	1.2433e-05	1.3102e-05
0.8	1.1174e-05	1.0719e-05	1.0417e-05	1.0203e-05	1.0045e-05	9.923e-06	9.244e-06	9.088e-06	1.0108e-05	1.0484e-05	1.0875e-05	1.1289e-05	1.1807e-05	1.2418e-05	1.313e-05
0.79	1.1024e-05	1.0566e-05	1.0262e-05	1.0048e-05	9.888e-06	9.772e-06	9.107e-06	8.976e-06	9.99e-06	1.0379e-05	1.0779e-05	1.1225e-05	1.1765e-05	1.2417e-05	1.3169e-05
0.78	1.0888e-05	1.0412e-05	1.0107e-05	9.888e-06	9.73e-06	9.62e-06	8.989e-06	8.867e-06	9.873e-06	1.0273e-05	1.0697e-05	1.1169e-05	1.1728e-05	1.2427e-05	1.3228e-05
0.77	1.0753e-05	1.0264e-05	9.96e-06	9.731e-06	9.582e-06	9.474e-06	8.863e-06	8.767e-06	9.763e-06	1.0171e-05	1.0611e-05	1.1119e-05	1.1704e-05	1.2442e-05	1.3304e-05
0.76	1.0616e-05	1.0124e-05	9.801e-06	9.574e-06	9.428e-06	9.321e-06	8.747e-06	8.677e-06	9.659e-06	1.0085e-05	1.0538e-05	1.1066e-05	1.1695e-05	1.2468e-05	1.3398e-05
0.75	1.049e-05	9.977e-06	9.651e-06	9.423e-06	9.277e-06	9.191e-06	8.626e-06	8.586e-06	9.551e-06	9.98e-06	1.0459e-05	1.1033e-05	1.1694e-05	1.2517e-05	1.3512e-05
0.74	1.0367e-05	9.832e-06	9.507e-06	9.266e-06	9.131e-06	9.049e-06	8.517e-06	8.483e-06	9.45e-06	9.9e-06	1.0401e-05	1.0992e-05	1.1703e-05	1.2583e-05	1.3656e-05
0.73	1.0245e-05	9.688e-06	9.354e-06	9.124e-06	8.984e-06	8.912e-06	8.392e-06	8.396e-06	9.348e-06	9.81e-06	1.0341e-05	1.0971e-05	1.1736e-05	1.2681e-05	1.3823e-05
0.72	1.0133e-05	9.555e-06	9.206e-06	8.974e-06	8.835e-06	8.765e-06	8.277e-06	8.306e-06	9.258e-06	9.73e-06	1.0289e-05	1.0953e-05	1.176e-05	1.2779e-05	1.4047e-05
0.71	1.0007e-05	9.426e-06	9.063e-06	8.829e-06	8.694e-06	8.625e-06	8.164e-06	8.232e-06	9.167e-06	9.671e-06	1.0245e-05	1.095e-05	1.1818e-05	1.2916e-05	1.4301e-05
0.7	9.902e-06	9.294e-06	8.922e-06	8.681e-06	8.545e-06	8.493e-06	8.059e-06	8.141e-06	9.081e-06	9.604e-06	1.0211e-05	1.0955e-05	1.1882e-05	1.31e-05	1.4607e-05
0.69	9.791e-06	9.163e-06	8.775e-06	8.537e-06	8.402e-06	8.361e-06	7.956e-06	8.067e-06	9.005e-06	9.534e-06	1.018e-05	1.0982e-05	1.1988e-05	1.3304e-05	1.4971e-05
0.68	9.693e-06	9.035e-06	8.636e-06	8.398e-06	8.265e-06	8.231e-06	7.849e-06	7.983e-06	8.927e-06	9.482e-06	1.0161e-05	1.1015e-05	1.2103e-05	1.3556e-05	1.5413e-05
0.67	9.591e-06	8.921e-06	8.506e-06	8.252e-06	8.137e-06	8.101e-06	7.742e-06	7.91e-06	8.849e-06	9.432e-06	1.0144e-05	1.1072e-05	1.2266e-05	1.3863e-05	1.5933e-05
0.66	9.502e-06	8.801e-06	8.373e-06	8.116e-06	7.991e-06	7.974e-06	7.654e-06	7.842e-06	8.776e-06	9.39e-06	1.0157e-05	1.1148e-05	1.2467e-05	1.4221e-05	1.6569e-05
0.65	9.41e-06	8.688e-06	8.243e-06	7.981e-06	7.858e-06	7.835e-06	7.548e-06	7.776e-06	8.715e-06	9.351e-06	1.0183e-05	1.1255e-05	1.2703e-05	1.4661e-05	1.734e-05
0.64	9.326e-06	8.57e-06	8.113e-06	7.849e-06	7.726e-06	7.711e-06	7.449e-06	7.719e-06	8.657e-06	9.332e-06	1.0216e-05	1.1388e-05	1.2997e-05	1.5195e-05	1.8293e-05
0.63	9.24e-06	8.467e-06	7.981e-06	7.715e-06	7.602e-06	7.588e-06	7.36e-06	7.66e-06	8.609e-06	9.323e-06	1.0275e-05	1.1558e-05	1.3348e-05	1.5852e-05	1.9483e-05
0.62	9.16e-06	8.36e-06	7.868e-06	7.588e-06	7.471e-06	7.477e-06	7.273e-06	7.618e-06	8.559e-06	9.326e-06	1.0362e-05	1.1781e-05	1.3781e-05	1.6657e-05	2.1008e-05
0.61	9.082e-06	8.261e-06	7.744e-06	7.459e-06	7.343e-06	7.354e-06	7.183e-06	7.569e-06	8.518e-06	9.337e-06	1.0471e-05	1.2042e-05	1.4312e-05	1.7666e-05	4.6073e-05
0.6	9.01e-06	8.163e-06	7.636e-06	7.331e-06	7.222e-06	7.239e-06	7.096e-06	7.532e-06	8.489e-06	9.373e-06	1.0616e-05	1.2373e-05	1.4961e-05	1.8958e-05	4.7595e-05
0.59	8.936e-06	8.063e-06	7.518e-06	7.209e-06	7.093e-06	7.13e-06	7.023e-06	7.521e-06	8.476e-06	9.429e-06	1.0795e-05	1.2774e-05	1.5782e-05	4.2319e-05	4.9063e-05
0.58	8.855e-06	7.971e-06	7.411e-06	7.091e-06	6.969e-06	7.013e-06	6.934e-06	7.515e-06	8.474e-06	9.513e-06	1.1034e-05	1.3278e-05	1.6817e-05	4.3691e-05	5.079e-05
0.57	8.764e-06	7.886e-06	7.294e-06	6.97e-06	6.853e-06	6.902e-06	6.857e-06	7.509e-06	8.485e-06	9.62e-06	1.1312e-05	1.3899e-05	1.819e-05	4.5209e-05	5.3368e-05
0.56	8.676e-06	7.805e-06	7.188e-06	6.845e-06	6.738e-06	6.789e-06	6.79e-06	7.534e-06	8.52e-06	9.763e-06	1.1676e-05	1.4705e-05	3.9915e-05	4.7254e-05	8.4563e-05
0.55	8.575e-06	7.729e-06	7.086e-06	6.732e-06	6.622e-06	6.682e-06	6.733e-06	7.587e-06	8.574e-06	9.952e-06	1.2124e-05	1.5739e-05	4.1392e-05	7.9673e-05	8.3331e-05
0.54	8.47e-06	7.645e-06	6.984e-06	6.62e-06	6.494e-06	6.584e-06	6.67e-06	7.65e-06	8.661e-06	1.0188e-05	1.2706e-05	3.575e-05	4.3507e-05	7.8492e-05	8.208e-05
0.53	8.352e-06	7.568e-06	6.892e-06	6.514e-06	6.389e-06	6.484e-06	6.626e-06	7.74e-06	8.769e-06	1.0497e-05	1.3454e-05	3.7263e-05	7.3374e-05	7.721e-05	8.0871e-05
0.52	8.223e-06	7.5e-06	6.799e-06	6.403e-06	6.275e-06	6.388e-06	6.59e-06	7.877e-06	8.919e-06	1.088e-05	1.4449e-05	3.8757e-05	7.2167e-05	7.59e-05	7.9721e-05
0.51	8.08e-06	7.419e-06	6.714e-06	6.297e-06	6.168e-06	6.288e-06	6.559e-06	8.059e-06	9.112e-06	1.1374e-05	3.264e-05	6.6847e-05	7.0862e-05	7.4623e-05	7.8652e-05
0.5	7.928e-06	7.338e-06	6.625e-06	6.19e-06	6.06e-06	6.197e-06	6.543e-06	2.9122e-05	9.37e-06	1.2017e-05	3.4126e-05	6.5664e-05	6.9525e-05	7.3391e-05	7.7696e-05
0.49	7.768e-06	7.247e-06	6.544e-06	6.096e-06	5.954e-06	6.105e-06	6.525e-06	2.8395e-05	9.69e-06	1.2898e-05	3.5998e-05	6.4364e-05	6.8212e-05	7.2226e-05	7.6887e-05
0.48	7.59e-06	7.153e-06	6.463e-06	6e-06	5.855e-06	6.027e-06	6.529e-06	2.7651e-05	1.0127e-05	2.9565e-05	5.892e-05	6.3014e-05	6.692e-05	7.1133e-05	7.6284e-05
0.47	7.393e-06	7.041e-06	6.387e-06	5.908e-06	5.753e-06	5.943e-06	6.549e-06	2.6926e-05	4.0161e-05	5.1254e-05	5.7666e-05	6.1675e-05	6.5689e-05	7.0147e-05	7.5875e-05
0.46	7.196e-06	6.922e-06	6.306e-06	5.817e-06	5.655e-06	5.886e-06	6.594e-06	2.6217e-05	3.9371e-05	5.1307e-05	5.6355e-05	6.0362e-05	6.4511e-05	6.9265e-05	7.5614e-05
0.45	6.975e-06	6.79e-06	6.236e-06	5.734e-06	5.567e-06	5.808e-06	6.641e-06	2.5515e-05	3.8563e-05	5.0133e-05	5.5028e-05	5.9079e-05	6.3392e-05	6.857e-05	7.5434e-05
0.44	6.737e-06	6.647e-06	6.156e-06	5.651e-06	5.481e-06	5.751e-06	6.725e-06	2.4815e-05	3.7786e-05	4.887e-05	5.371e-05	5.7853e-05	6.234e-05	6.8027e-05	7.5305e-05
0.43	6.488e-06	6.491e-06	6.078e-06	5.577e-06	5.397e-06	5.69e-06	6.847e-06	2.4141e-05	3.6963e-05	4.7595e-05	5.2401e-05	5.6672e-05	6.1411e-05	6.7638e-05	7.5199e-05
0.42	6.228e-06	6.319e-06	5.995e-06	5.502e-06	5.325e-06	5.645e-06	6.998e-06	2.3466e-05	3.6164e-05	4.6315e-05	5.114e-05	5.5538e-05	6.0615e-05	6.7323e-05	7.5067e-05
0.41	5.958e-06	6.127e-06	5.902e-06	5.433e-06	5.241e-06	5.601e-06	2.2567e-05	2.2817e-05	3.5345e-05	4.5064e-05	4.9916e-05	5.4455e-05	5.9954e-05	6.7095e-05	7.4898e-05
0.4	5.687e-06	5.93e-06	5.801e-06	5.363e-06	5.17e-06	5.551e-06	2.1965e-05	2.2165e-05	3.4552e-05	4.3839e-05	4.8747e-05	5.3447e-05	5.9408e-05	6.6902e-05	7.4623e-05
0.39	5.409e-06	5.728e-06	5.69e-06	5.3e-06	5.102e-06	5.513e-06	2.1331e-05	2.153e-05	3.3734e-05	4.2658e-05	4.7604e-05	5.2562e-05	5.8961e-05	6.6747e-05	7.4149e-05
0.38	5.132e-06	5.507e-06	5.565e-06	5.229e-06	5.036e-06	5.495e-06	2.0717e-05	2.09e-05	3.2937e-05	4.1508e-05	4.6507e-05	5.1782e-05	5.8553e-05	6.6607e-05	7.337e-05
0.37	4.851e-06	5.276e-06	5.429e-06	5.164e-06	4.973e-06	5.473e-06	2.007e-05	2.0288e-05	3.2118e-05	4.0381e-05	4.5457e-05	5.1102e-05	5.8203e-05	6.6458e-05	7.2225e-05
0.36	4.579e-06	5.041e-06	5.275e-06	5.086e-06	4.911e-06	5.451e-06	1.9447e-05	1.9671e-05	3.1327e-05	3.93e-05	4.4495e-05	5.0495e-05	5.7875e-05	6.6205e-05	7.0693e-05
0.35	4.313e-06	4.805e-06	5.11e-06	5.016e-06	4.849e-06	5.431e-06	1.8814e-05	1.9077e-05	3.0523e-05	3.8242e-05	4.3604e-05	4.994e-05	5.7594e-05	6.5702e-05	6.877e-05
0.34	4.058e-06	4.565e-06	4.937e-06	4.927e-06	4.79e-06	5.424e-06	1.8183e-05	1.8484e-05	2.9731e-05	3.7223e-05	4.281e-05	4.9409e-05	5.734e-05	6.48e-05	6.6527e-05
0.33	3.811e-06	4.327e-06	4.753e-06	4.836e-06	4.731e-06	5.43e-06	1.7555e-05	1.7907e-05	2.8927e-05	3.6243e-05	4.2077e-05	4.8905e-05	5.7149e-05	6.3433e-05	6.4019e-05
0.32	3.573e-06	4.092e-06	4.566e-06	4.735e-06	4.667e-06	5.435e-06	1.6938e-05	1.7323e-05	2.8135e-05	3.5328e-05	4.1399e-05	4.8406e-05	5.6916e-05	6.1641e-05	6.1275e-05
0.31	3.349e-06	3.864e-06	4.363e-06	4.62e-06	4.605e-06	5.449e-06	1.6313e-05	1.6773e-05	2.7361e-05	3.448e-05	4.0744e-05	4.7932e-05	5.6462e-05	5.9443e-05	5.8389e-05
0.3	3.143e-06	3.643e-06	4.161e-06	4.488e-06	4.539e-06	5.48e-06	1.5699e-05	1.6216e-05	2.6598e-05	3.3689e-05	4.0088e-05	4.7479e-05	5.5558e-05	5.6985e-05	5.5357e-05
0.29	2.94e-06	3.43e-06	3.956e-06	4.35e-06	4.47e-06	5.527e-06	1.5082e-05	1.5688e-05	2.5858e-05	3.2938e-05	3.9434e-05	4.7097e-05	5.41e-05	5.4291e-05	5.2254e-05
0.28	2.755e-06	3.222e-06	3.752e-06	4.191e-06	4.401e-06	5.586e-06	1.4475e-05	1.515e-05	2.5139e-05	3.2215e-05	3.8751e-05	4.6781e-05	5.2161e-05	5.1452e-05	4.9111e-05
0.27	2.581e-06	3.021e-06	3.548e-06	4.032e-06	4.318e-06	5.665e-06	1.3867e-05	1.4637e-05	2.4444e-05	3.15e-05	3.8067e-05	4.6441e-05	4.9893e-05	4.8487e-05	4.5913e-05
0.26	2.417e-06	2.833e-06	3.348e-06	3.862e-06	4.232e-06	5.763e-06	1.3273e-05	1.4124e-05	2.3765e-05	3.0785e-05	3.738e-05	4.5713e-05	4.7375e-05	4.5472e-05	4.2719e-05
0.25	2.26e-06	2.651e-06	3.151e-06	3.688e-06	4.145e-06	5.887e-06	1.268e-05	1.3629e-05	2.3092e-05	3.0044e-05	3.6713e-05	4.4401e-05	4.4696e-05	4.2415e-05	3.9551e-05
0.24	2.114e-06	2.479e-06	2.959e-06	3.508e-06	4.048e-06	6.036e-06	1.2093e-05	1.3132e-05	2.2422e-05	2.9276e-05	3.6119e-05	4.2598e-05	4.1896e-05	3.9349e-05	3.6418e-05
0.23	1.977e-06	2.318e-06	2.774e-06	3.336e-06	3.945e-06	6.227e-06	1.1509e-05	1.264e-05	2.1752e-05	2.8478e-05	3.5604e-05	4.0434e-05	3.9029e-05	3.6281e-05	3.3322e-05
0.22	1.848e-06	2.162e-06	2.598e-06	3.159e-06	3.837e-06	6.465e-06	1.0934e-05	1.2147e-05	2.1072e-05	2.7668e-05	3.5111e-05	3.8061e-05	3.6129e-05	3.3274e-05	3.0308e-05
0.21	1.723e-06	2.016e-06	2.431e-06	2.991e-06	3.713e-06	6.794e-06	1.037e-05	1.1663e-05	2.0371e-05	2.684e-05	3.432e-05	3.5534e-05	3.3232e-05	3.029e-05	2.7391e-05
0.2	1.607e-06	1.878e-06	2.273e-06	2.818e-06	3.589e-06	7.242e-06	9.809e-06	1.1162e-05	1.9649e-05	2.6019e-05	3.3022e-05	3.2908e-05	3.035e-05	2.7409e-05	2.459e-05
0.19	1.498e-06	1.746e-06	2.12e-06	2.664e-06	3.463e-06	7.987e-06	9.256e-06	1.0668e-05	1.8907e-05	2.5186e-05	3.1272e-05	3.0251e-05	2.7511e-05	2.4612e-05	2.1908e-05
0.18	1.394e-06	1.622e-06	1.979e-06	2.506e-06	3.325e-06	9.149e-06	8.702e-06	1.0162e-05	1.8141e-05	2.4401e-05	2.9236e-05	2.7568e-05	2.4754e-05	2.1941e-05	1.9367e-05
0.17	1.293e-06	1.503e-06	1.845e-06	2.362e-06	3.189e-06	1.0621e-05	8.157e-06	9.655e-06	1.7352e-05	2.3645e-05	2.7043e-05	2.4926e-05	2.2081e-05	1.9379e-05	1.6935e-05
0.16	1.197e-06	1.392e-06	1.723e-06	2.219e-06	3.052e-06	1.1688e-05	7.619e-06	9.149e-06	1.6533e-05	2.2876e-05	2.4754e-05	2.2321e-05	1.9542e-05	1.6976e-05	1.4644e-05
0.15	1.106e-06	1.29e-06	1.606e-06	2.086e-06	2.915e-06	1.2166e-05	7.092e-06	8.627e-06	1.5711e-05	2.1903e-05	2.2409e-05	1.981e-05	1.7124e-05	1.4701e-05	1.2479e-05
0.14	1.022e-06	1.19e-06	1.495e-06	1.952e-06	2.79e-06	1.216e-05	6.569e-06	8.099e-06	1.4853e-05	2.0616e-05	2.0062e-05	1.7396e-05	1.4858e-05	1.2571e-05	1.0452e-05
0.13	9.42e-07	1.1e-06	1.39e-06	1.832e-06	2.669e-06	1.1873e-05	6.055e-06	7.567e-06	1.3991e-05	1.9064e-05	1.7745e-05	1.5108e-05	1.2728e-05	1.0547e-05	8.564e-06
0.12	8.65e-07	1.014e-06	1.289e-06	1.717e-06	2.557e-06	1.1373e-05	5.545e-06	7.032e-06	1.3107e-05	1.7325e-05	1.5498e-05	1.2972e-05	1.0737e-05	8.663e-06	6.853e-06
0.11	7.91e-07	9.31e-07	1.194e-06	1.605e-06	2.455e-06	1.0697e-05	5.042e-06	6.482e-06	1.2218e-05	1.5494e-05	1.3345e-05	1.0975e-05	8.874e-06	6.924e-06	5.333e-06
0.1	7.27e-07	8.56e-07	1.101e-06	1.497e-06	2.361e-06	9.903e-06	4.552e-06	5.93e-06	1.132e-05	1.3622e-05	1.1328e-05	9.133e-06	7.141e-06	5.377e-06	4.044e-06
0.09	6.58e-07	7.8e-07	1.012e-06	1.395e-06	2.276e-06	9.016e-06	4.067e-06	5.366e-06	1.0399e-05	1.1741e-05	9.442e-06	7.416e-06	5.542e-06	4.026e-06	2.997e-06
0.08	5.93e-07	7.08e-07	9.23e-07	1.294e-06	2.216e-06	8.077e-06	3.585e-06	4.802e-06	9.439e-06	9.901e-06	7.723e-06	5.826e-06	4.146e-06	2.929e-06	2.185e-06
0.07	5.31e-07	6.35e-07	8.36e-07	1.191e-06	2.176e-06	7.101e-06	3.115e-06	4.228e-06	8.396e-06	8.128e-06	6.139e-06	4.374e-06	2.955e-06	2.071e-06	1.577e-06
0.06	4.68e-07	5.63e-07	7.48e-07	1.087e-06	2.193e-06	6.1e-06	2.652e-06	3.641e-06	7.256e-06	6.471e-06	4.688e-06	3.111e-06	2.026e-06	1.438e-06	1.125e-06
0.05	4.06e-07	4.87e-07	6.58e-07	9.73e-07	2.299e-06	5.079e-06	2.197e-06	3.052e-06	6.028e-06	4.949e-06	3.374e-06	2.081e-06	1.336e-06	9.75e-07	7.85e-07
0.04	3.39e-07	4.08e-07	5.59e-07	8.52e-07	2.528e-06	4.06e-06	1.743e-06	2.453e-06	4.747e-06	3.591e-06	2.243e-06	1.302e-06	8.49e-07	6.44e-07	5.27e-07
0.03	2.65e-07	3.24e-07	4.48e-07	7.07e-07	2.657e-06	3.031e-06	1.298e-06	1.846e-06	3.462e-06	2.389e-06	1.341e-06	7.54e-07	5.08e-07	3.96e-07	3.28e-07
0.02	1.83e-07	2.28e-07	3.2e-07	5.32e-07	2.265e-06	2.008e-06	8.52e-07	1.228e-06	2.203e-06	1.371e-06	6.88e-07	3.84e-07	2.72e-07	2.17e-07	1.81e-07
0.01	8.5e-08	1.14e-07	1.65e-07	2.99e-07	1.283e-06	9.86e-07	4.18e-07	6.06e-07	1.034e-06	5.61e-07	2.53e-07	1.42e-07	1.02e-07	8.1e-08	6.6e-08
-1.11022e-15	-2.9e-08	-3e-08	-3.2e-08	-5e-08	-3.7e-08	-2.4e-08	-2.5e-08	-2.8e-08	-4e-09	4e-09	-1.2e-08	-2.1e-08	-2.1e-08	-2.1e-08	-2.3e-08
-0.01	-1.7e-07	-2.1e-07	-2.96e-07	-6.23e-07	-1.518e-06	-1.025e-06	-4.59e-07	-6.68e-07	-8.45e-07	-3.29e-07	-1.78e-07	-1.37e-07	-1.12e-07	-1.01e-07	-9.6e-08
-0.02	-3.55e-07	-4.47e-07	-6.63e-07	-1.571e-06	-3.05e-06	-2.015e-06	-8.96e-07	-1.319e-06	-1.444e-06	-4.94e-07	-2.83e-07	-2.22e-07	-1.85e-07	-1.63e-07	-1.54e-07
-0.03	-5.93e-07	-7.65e-07	-1.204e-06	-3.031e-06	-4.591e-06	-2.995e-06	-1.335e-06	-1.977e-06	-1.741e-06	-5.77e-07	-3.63e-07	-2.86e-07	-2.46e-07	-2.16e-07	-1.99e-07
-0.04	-9.13e-07	-1.214e-06	-2.01e-06	-4.951e-06	-6.094e-06	-3.955e-06	-1.765e-06	-2.647e-06	-1.761e-06	-6.25e-07	-4.24e-07	-3.4e-07	-2.91e-07	-2.65e-07	-2.43e-07
-0.05	-1.349e-06	-1.84e-06	-3.214e-06	-7.175e-06	-7.569e-06	-4.903e-06	-2.201e-06	-3.325e-06	-1.628e-06	-6.63e-07	-4.74e-07	-3.88e-07	-3.38e-07	-3.02e-07	-2.82e-07
-0.06	-1.947e-06	-2.727e-06	-4.932e-06	-9.535e-06	-9.001e-06	-5.823e-06	-2.63e-06	-4.012e-06	-1.481e-06	-6.96e-07	-5.21e-07	-4.32e-07	-3.77e-07	-3.41e-07	-3.17e-07
-0.07	-2.764e-06	-3.976e-06	-7.162e-06	-1.191e-05	-1.0416e-05	-6.724e-06	-3.067e-06	-4.706e-06	-1.379e-06	-7.36e-07	-5.65e-07	-4.75e-07	-4.16e-07	-3.78e-07	-3.51e-07
-0.08	-3.871e-06	-5.662e-06	-9.835e-06	-1.42e-05	-1.1787e-05	-7.596e-06	-3.494e-06	-5.396e-06	-1.32e-06	-7.77e-07	-6.09e-07	-5.17e-07	-4.56e-07	-4.14e-07	-3.84e-07
-0.09	-5.318e-06	-7.839e-06	-1.282e-05	-1.6342e-05	-1.3143e-05	-8.438e-06	-3.932e-06	-6.085e-06	-1.302e-06	-8.23e-07	-6.55e-07	-5.62e-07	-4.95e-07	-4.54e-07	-4.21e-07
-0.1	-7.174e-06	-1.0479e-05	-1.5971e-05	-1.8335e-05	-1.4459e-05	-9.254e-06	-4.367e-06	-6.739e-06	-1.311e-06	-8.72e-07	-7.03e-07	-6.07e-07	-5.36e-07	-4.91e-07	-4.59e-07
-0.11	-9.433e-06	-1.3496e-05	-1.9193e-05	-2.0163e-05	-1.5749e-05	-1.0039e-05	-4.809e-06	-7.354e-06	-1.344e-06	-9.36e-07	-7.55e-07	-6.54e-07	-5.83e-07	-5.33e-07	-4.95e-07
-0.12	-1.2092e-05	-1.6829e-05	-2.2381e-05	-2.1888e-05	-1.6993e-05	-1.0809e-05	-5.247e-06	-7.855e-06	-1.396e-06	-1.001e-06	-8.13e-07	-7.03e-07	-6.25e-07	-5.74e-07	-5.38e-07
-0.13	-1.5108e-05	-2.0356e-05	-2.5435e-05	-2.3524e-05	-1.8201e-05	-1.1562e-05	-5.693e-06	-8.017e-06	-1.465e-06	-1.075e-06	-8.79e-07	-7.6e-07	-6.81e-07	-6.17e-07	-5.81e-07
-0.14	-1.8414e-05	-2.4004e-05	-2.8263e-05	-2.5106e-05	-1.9358e-05	-1.2305e-05	-6.142e-06	-6.59e-06	-1.551e-06	-1.158e-06	-9.48e-07	-8.21e-07	-7.32e-07	-6.68e-07	-6.29e-07
-0.15	-2.1966e-05	-2.7702e-05	-3.0862e-05	-2.6661e-05	-2.0475e-05	-1.3058e-05	-6.596e-06	-4.732e-06	-1.645e-06	-1.25e-06	-1.025e-06	-8.91e-07	-7.9e-07	-7.22e-07	-6.76e-07
-0.16	-2.571e-05	-3.1392e-05	-3.32e-05	-2.8197e-05	-2.1541e-05	-1.3826e-05	-7.056e-06	-4.092e-06	-1.748e-06	-1.35e-06	-1.109e-06	-9.58e-07	-8.53e-07	-7.81e-07	-7.3e-07
-0.17	-2.9572e-05	-3.4975e-05	-3.5333e-05	-2.9691e-05	-2.2566e-05	-1.4613e-05	-7.522e-06	-3.772e-06	-1.867e-06	-1.462e-06	-1.203e-06	-1.039e-06	-9.25e-07	-8.42e-07	-7.86e-07
-0.18	-3.3513e-05	-3.8431e-05	-3.7292e-05	-3.1156e-05	-2.3537e-05	-1.5429e-05	-7.992e-06	-3.609e-06	-1.987e-06	-1.583e-06	-1.303e-06	-1.123e-06	-9.96e-07	-9.03e-07	-8.45e-07
-0.19	-3.7474e-05	-4.1645e-05	-3.9128e-05	-3.2567e-05	-2.4479e-05	-1.6284e-05	-8.474e-06	-3.506e-06	-2.118e-06	-1.711e-06	-1.417e-06	-1.22e-06	-1.075e-06	-9.76e-07	-9.1e-07
-0.2	-4.1419e-05	-4.4624e-05	-4.0882e-05	-3.3926e-05	-2.5374e-05	-1.7161e-05	-8.952e-06	-3.454e-06	-2.251e-06	-1.849e-06	-1.536e-06	-1.319e-06	-1.161e-06	-1.049e-06	-9.74e-07
-0.21	-4.5299e-05	-4.7323e-05	-4.2586e-05	-3.5207e-05	-2.6261e-05	-1.8077e-05	-9.446e-06	-3.427e-06	-2.39e-06	-1.998e-06	-1.668e-06	-1.427e-06	-1.256e-06	-1.132e-06	-1.043e-06
-0.22	-4.9044e-05	-4.9806e-05	-4.4254e-05	-3.6428e-05	-2.7142e-05	-1.9004e-05	-9.943e-06	-3.421e-06	-2.527e-06	-2.155e-06	-1.807e-06	-1.546e-06	-1.355e-06	-1.215e-06	-1.121e-06
-0.23	-5.2627e-05	-5.2101e-05	-4.589e-05	-3.757e-05	-2.8063e-05	-1.9967e-05	-1.0453e-05	-3.424e-06	-2.667e-06	-2.321e-06	-1.962e-06	-1.675e-06	-1.462e-06	-1.305e-06	-1.198e-06
-0.24	-5.6014e-05	-5.4227e-05	-4.7443e-05	-3.8656e-05	-2.9017e-05	-2.0933e-05	-1.0964e-05	-3.441e-06	-2.799e-06	-2.494e-06	-2.126e-06	-1.814e-06	-1.579e-06	-1.401e-06	-1.282e-06
-0.25	-5.917e-05	-5.6207e-05	-4.8957e-05	-3.9676e-05	-3.0039e-05	-2.1938e-05	-1.1485e-05	-3.463e-06	-2.929e-06	-2.667e-06	-2.298e-06	-1.964e-06	-1.705e-06	-1.508e-06	-1.372e-06
-0.26	-6.2109e-05	-5.8118e-05	-5.0376e-05	-4.0662e-05	-3.1135e-05	-2.2945e-05	-1.2002e-05	-3.498e-06	-3.052e-06	-2.846e-06	-2.482e-06	-2.127e-06	-1.841e-06	-1.619e-06	-1.47e-06
-0.27	-6.4852e-05	-5.9944e-05	-5.1725e-05	-4.1625e-05	-3.2309e-05	-2.3986e-05	-1.254e-05	-3.537e-06	-3.172e-06	-3.024e-06	-2.671e-06	-2.299e-06	-1.99e-06	-1.745e-06	-1.57e-06
-0.28	-6.7397e-05	-6.1706e-05	-5.2973e-05	-4.2598e-05	-3.3528e-05	-2.503e-05	-1.3055e-05	-3.586e-06	-3.285e-06	-3.201e-06	-2.874e-06	-2.485e-06	-2.149e-06	-1.878e-06	-1.684e-06
-0.29	-6.9771e-05	-6.3373e-05	-5.4154e-05	-4.3599e-05	-3.4795e-05	-2.6093e-05	-1.3598e-05	-3.637e-06	-3.396e-06	-3.376e-06	-3.078e-06	-2.686e-06	-2.323e-06	-2.026e-06	-1.8e-06
-0.3	-7.1996e-05	-6.4969e-05	-5.5244e-05	-4.4667e-05	-3.6076e-05	-2.7153e-05	-1.4127e-05	-3.687e-06	-3.498e-06	-3.543e-06	-3.29e-06	-2.892e-06	-2.511e-06	-2.184e-06	-1.938e-06
-0.31	-7.4102e-05	-6.6467e-05	-5.6312e-05	-4.5829e-05	-3.7368e-05	-2.8229e-05	-1.4677e-05	-3.753e-06	-3.604e-06	-3.705e-06	-3.499e-06	-3.111e-06	-2.713e-06	-2.36e-06	-2.082e-06
-0.32	-7.6093e-05	-6.788e-05	-5.7319e-05	-4.7105e-05	-3.8653e-05	-2.9266e-05	-1.5198e-05	-3.811e-06	-3.696e-06	-3.855e-06	-3.712e-06	-3.344e-06	-2.922e-06	-2.545e-06	-2.236e-06
-0.33	-7.7979e-05	-6.9195e-05	-5.8332e-05	-4.8505e-05	-3.9958e-05	-3.0291e-05	-1.5744e-05	-3.878e-06	-3.794e-06	-4e-06	-3.925e-06	-3.577e-06	-3.154e-06	-2.751e-06	-2.408e-06
-0.34	-7.9764e-05	-7.0428e-05	-5.9384e-05	-5.0012e-05	-4.124e-05	-3.1209e-05	-1.6267e-05	-3.946e-06	-3.895e-06	-4.127e-06	-4.132e-06	-3.821e-06	-3.391e-06	-2.967e-06	-2.596e-06
-0.35	-8.1431e-05	-7.1591e-05	-6.0489e-05	-5.1552e-05	-4.2513e-05	-3.1616e-05	-1.6776e-05	-4.02e-06	-3.984e-06	-4.248e-06	-4.335e-06	-4.066e-06	-3.649e-06	-3.201e-06	-2.802e-06
-0.36	-8.3e-05	-7.2686e-05	-6.1694e-05	-5.3129e-05	-4.3746e-05	-1.54e-05	-1.7267e-05	-4.092e-06	-4.076e-06	-4.359e-06	-4.528e-06	-4.315e-06	-3.907e-06	-3.454e-06	-3.022e-06
-0.37	-8.4455e-05	-7.3762e-05	-6.3026e-05	-5.4668e-05	-4.4916e-05	-9.173e-06	-5.717e-06	-4.173e-06	-4.168e-06	-4.463e-06	-4.709e-06	-4.562e-06	-4.18e-06	-3.716e-06	-3.265e-06
-0.38	-8.5798e-05	-7.4823e-05	-6.4505e-05	-5.6194e-05	-4.5927e-05	-8.408e-06	-5.549e-06	-4.251e-06	-4.268e-06	-4.562e-06	-4.879e-06	-4.805e-06	-4.454e-06	-3.996e-06	-3.524e-06
-0.39	-8.706e-05	-7.5913e-05	-6.615e-05	-5.762e-05	-3.0826e-05	-7.925e-06	-5.45e-06	-4.337e-06	-4.364e-06	-4.66e-06	-5.036e-06	-5.041e-06	-4.74e-06	-4.287e-06	-3.8e-06
-0.4	-8.8243e-05	-7.7073e-05	-6.789e-05	-5.9e-05	-2.6701e-05	-7.588e-06	-5.392e-06	-4.416e-06	-4.458e-06	-4.754e-06	-5.182e-06	-5.268e-06	-5.018e-06	-4.583e-06	-4.091e-06
-0.41	-8.935e-05	-7.8313e-05	-6.9687e-05	-6.023e-05	-1.1936e-05	-7.361e-06	-5.369e-06	-4.503e-06	-4.552e-06	-4.846e-06	-5.314e-06	-5.486e-06	-5.299e-06	-4.884e-06	-4.398e-06
-0.42	-9.0434e-05	-7.9714e-05	-7.1463e-05	-6.107e-05	-1.0903e-05	-7.193e-06	-5.365e-06	-4.591e-06	-4.648e-06	-4.94e-06	-5.44e-06	-5.695e-06	-5.572e-06	-5.197e-06	-4.716e-06
-0.43	-9.1529e-05	-8.1262e-05	-7.3139e-05	-3.6037e-05	-1.0209e-05	-7.079e-06	-5.378e-06	-4.682e-06	-4.757e-06	-5.031e-06	-5.55e-06	-5.89e-06	-5.835e-06	-5.51e-06	-5.042e-06
-0.44	-9.265e-05	-8.2983e-05	-7.4665e-05	-3.4081e-05	-9.707e-06	-6.997e-06	-5.399e-06	-4.775e-06	-4.859e-06	-5.12e-06	-5.651e-06	-6.065e-06	-6.09e-06	-5.813e-06	-5.374e-06
-0.45	-9.3826e-05	-8.4864e-05	-7.5989e-05	-1.4487e-05	-9.331e-06	-6.935e-06	-5.433e-06	-4.868e-06	-4.965e-06	-5.214e-06	-5.743e-06	-6.223e-06	-6.337e-06	-6.128e-06	-5.719e-06
-0.46	-9.512e-05	-8.6862e-05	-4.5074e-05	-1.3268e-05	-9.044e-06	-6.908e-06	-5.479e-06	-4.964e-06	-5.069e-06	-5.31e-06	-5.834e-06	-6.378e-06	-6.569e-06	-6.43e-06	-6.06e-06
-0.47	-9.6552e-05	-8.8805e-05	-4.2712e-05	-1.2385e-05	-8.82e-06	-6.893e-06	-5.521e-06	-5.061e-06	-5.187e-06	-5.406e-06	-5.924e-06	-6.517e-06	-6.799e-06	-6.719e-06	-6.4e-06
-0.48	-9.8146e-05	-9.0572e-05	-4.0917e-05	-1.1744e-05	-8.653e-06	-6.882e-06	-5.579e-06	-5.156e-06	-5.295e-06	-5.507e-06	-6.017e-06	-6.643e-06	-7.001e-06	-6.999e-06	-6.737e-06
-0.49	-9.9946e-05	-9.2027e-05	-3.8791e-05	-1.1254e-05	-8.52e-06	-6.903e-06	-5.634e-06	-5.259e-06	-5.404e-06	-5.609e-06	-6.108e-06	-6.763e-06	-7.197e-06	-7.266e-06	-7.065e-06
-0.5	-0.000101911	-5.0821e-05	-1.5122e-05	-1.086e-05	-8.424e-06	-6.935e-06	-5.705e-06	-5.358e-06	-5.514e-06	-5.706e-06	-6.196e-06	-6.874e-06	-7.37e-06	-7.517e-06	-7.382e-06
-0.51	-0.000103975	-4.8934e-05	-1.423e-05	-1.0547e-05	-8.358e-06	-6.974e-06	-5.769e-06	-5.462e-06	-5.62e-06	-5.809e-06	-6.287e-06	-6.969e-06	-7.542e-06	-7.764e-06	-7.692e-06
-0.52	-0.000105966	-4.7138e-05	-1.3509e-05	-1.0299e-05	-8.313e-06	-7.015e-06	-5.841e-06	-5.566e-06	-5.735e-06	-5.911e-06	-6.373e-06	-7.057e-06	-7.7e-06	-7.985e-06	-7.983e-06
-0.53	-5.8929e-05	-4.4853e-05	-1.2947e-05	-1.0096e-05	-8.293e-06	-7.08e-06	-5.908e-06	-5.672e-06	-5.853e-06	-6.021e-06	-6.46e-06	-7.146e-06	-7.836e-06	-8.19e-06	-8.264e-06
-0.54	-5.6854e-05	-1.6547e-05	-1.2498e-05	-9.95e-06	-8.28e-06	-7.135e-06	-5.993e-06	-5.782e-06	-5.961e-06	-6.125e-06	-6.558e-06	-7.236e-06	-7.966e-06	-8.382e-06	-8.525e-06
-0.55	-5.5085e-05	-1.566e-05	-1.2139e-05	-9.829e-06	-8.285e-06	-7.202e-06	-6.073e-06	-5.892e-06	-6.082e-06	-6.243e-06	-6.655e-06	-7.309e-06	-8.086e-06	-8.566e-06	-8.773e-06
-0.56	-5.3144e-05	-1.4953e-05	-1.1838e-05	-9.761e-06	-8.303e-06	-7.278e-06	-6.156e-06	-6.001e-06	-6.206e-06	-6.354e-06	-6.755e-06	-7.406e-06	-8.198e-06	-8.733e-06	-9.006e-06
-0.57	-5.0676e-05	-1.4387e-05	-1.1606e-05	-9.697e-06	-8.338e-06	-7.367e-06	-6.249e-06	-6.113e-06	-6.317e-06	-6.47e-06	-6.852e-06	-7.487e-06	-8.301e-06	-8.894e-06	-9.224e-06
-0.58	-1.766e-05	-1.3907e-05	-1.1413e-05	-9.655e-06	-8.379e-06	-7.452e-06	-6.33e-06	-6.229e-06	-6.444e-06	-6.586e-06	-6.959e-06	-7.566e-06	-8.387e-06	-9.039e-06	-9.422e-06
-0.59	-1.6825e-05	-1.3544e-05	-1.1264e-05	-9.615e-06	-8.434e-06	-7.543e-06	-6.42e-06	-6.341e-06	-6.563e-06	-6.702e-06	-7.063e-06	-7.662e-06	-8.465e-06	-9.179e-06	-9.623e-06
-0.6	-1.6166e-05	-1.3235e-05	-1.1148e-05	-9.604e-06	-8.483e-06	-7.636e-06	-6.515e-06	-6.449e-06	-6.697e-06	-6.823e-06	-7.172e-06	-7.748e-06	-8.551e-06	-9.311e-06	-9.806e-06
-0.61	-1.5619e-05	-1.2948e-05	-1.1056e-05	-9.607e-06	-8.54e-06	-7.734e-06	-6.624e-06	-6.57e-06	-6.828e-06	-6.949e-06	-7.28e-06	-7.848e-06	-8.634e-06	-9.43e-06	-9.974e-06
-0.62	-1.5155e-05	-1.2742e-05	-1.0982e-05	-9.639e-06	-8.609e-06	-7.815e-06	-6.726e-06	-6.685e-06	-6.949e-06	-7.073e-06	-7.4e-06	-7.947e-06	-8.71e-06	-9.528e-06	-1.0139e-05
-0.63	-1.476e-05	-1.256e-05	-1.0939e-05	-9.667e-06	-8.683e-06	-7.915e-06	-6.819e-06	-6.808e-06	-7.08e-06	-7.201e-06	-7.508e-06	-8.041e-06	-8.802e-06	-9.637e-06	-1.029e-05
-0.64	-1.444e-05	-1.2423e-05	-1.0926e-05	-9.711e-06	-8.77e-06	-8.007e-06	-6.921e-06	-6.944e-06	-7.215e-06	-7.335e-06	-7.627e-06	-8.142e-06	-8.877e-06	-9.738e-06	-1.0436e-05
-0.65	-1.4179e-05	-1.2315e-05	-1.0922e-05	-9.762e-06	-8.85e-06	-8.108e-06	-7.015e-06	-7.072e-06	-7.35e-06	-7.469e-06	-7.757e-06	-8.25e-06	-8.96e-06	-9.835e-06	-1.0572e-05
-0.66	-1.3953e-05	-1.2226e-05	-1.0915e-05	-9.8e-06	-8.924e-06	-8.218e-06	-7.118e-06	-7.187e-06	-7.478e-06	-7.596e-06	-7.882e-06	-8.354e-06	-9.045e-06	-9.923e-06	-1.0701e-05
-0.67	-1.3779e-05	-1.2162e-05	-1.0902e-05	-9.865e-06	-9.017e-06	-8.319e-06	-7.217e-06	-7.316e-06	-7.618e-06	-7.732e-06	-8.002e-06	-8.465e-06	-9.13e-06	-1.0004e-05	-1.083e-05
-0.68	-1.3635e-05	-1.2118e-05	-1.092e-05	-9.933e-06	-9.108e-06	-8.432e-06	-7.32e-06	-7.443e-06	-7.749e-06	-7.868e-06	-8.141e-06	-8.579e-06	-9.226e-06	-1.008e-05	-1.0939e-05
-0.69	-1.3502e-05	-1.2083e-05	-1.0956e-05	-1.0017e-05	-9.204e-06	-8.544e-06	-7.429e-06	-7.572e-06	-7.886e-06	-8.001e-06	-8.261e-06	-8.693e-06	-9.321e-06	-1.016e-05	-1.1048e-05
-0.7	-1.3405e-05	-1.2092e-05	-1.0989e-05	-1.0067e-05	-9.302e-06	-8.664e-06	-7.533e-06	-7.698e-06	-8.029e-06	-8.145e-06	-8.398e-06	-8.801e-06	-9.419e-06	-1.0233e-05	-1.1161e-05
-0.71	-1.3333e-05	-1.2063e-05	-1.1032e-05	-1.0145e-05	-9.404e-06	-8.768e-06	-7.642e-06	-7.834e-06	-8.17e-06	-8.282e-06	-8.532e-06	-8.932e-06	-9.52e-06	-1.0315e-05	-1.1255e-05
-0.72	-1.3273e-05	-1.2065e-05	-1.109e-05	-1.0228e-05	-9.519e-06	-8.897e-06	-7.755e-06	-7.96e-06	-8.308e-06	-8.431e-06	-8.673e-06	-9.06e-06	-9.626e-06	-1.0391e-05	-1.1368e-05
-0.73	-1.3234e-05	-1.2079e-05	-1.1125e-05	-1.031e-05	-9.628e-06	-9.033e-06	-7.86e-06	-8.1e-06	-8.45e-06	-8.574e-06	-8.813e-06	-9.191e-06	-9.731e-06	-1.047e-05	-1.1453e-05
-0.74	-1.321e-05	-1.2115e-05	-1.1183e-05	-1.0409e-05	-9.739e-06	-9.152e-06	-7.975e-06	-8.232e-06	-8.592e-06	-8.709e-06	-8.952e-06	-9.321e-06	-9.837e-06	-1.0569e-05	-1.1545e-05
-0.75	-1.3185e-05	-1.2139e-05	-1.1252e-05	-1.0518e-05	-9.856e-06	-9.288e-06	-8.081e-06	-8.367e-06	-8.752e-06	-8.863e-06	-9.108e-06	-9.453e-06	-9.979e-06	-1.0671e-05	-1.1621e-05
-0.76	-1.319e-05	-1.2171e-05	-1.1325e-05	-1.0626e-05	-9.976e-06	-9.411e-06	-8.206e-06	-8.502e-06	-8.903e-06	-9.018e-06	-9.253e-06	-9.585e-06	-1.0093e-05	-1.0757e-05	-1.1702e-05
-0.77	-1.3193e-05	-1.2225e-05	-1.1406e-05	-1.0704e-05	-1.0093e-05	-9.545e-06	-8.319e-06	-8.64e-06	-9.052e-06	-9.163e-06	-9.399e-06	-9.716e-06	-1.021e-05	-1.0857e-05	-1.1775e-05
-0.78	-1.3215e-05	-1.2276e-05	-1.1498e-05	-1.0822e-05	-1.0213e-05	-9.673e-06	-8.431e-06	-8.784e-06	-9.203e-06	-9.315e-06	-9.548e-06	-9.855e-06	-1.0352e-05	-1.0963e-05	-1.1852e-05
-0.79	-1.3229e-05	-1.2342e-05	-1.1584e-05	-1.0916e-05	-1.0347e-05	-9.811e-06	-8.548e-06	-8.91e-06	-9.353e-06	-9.465e-06	-9.699e-06	-1.0008e-05	-1.0479e-05	-1.1077e-05	-1.1922e-05
-0.8	-1.3267e-05	-1.24e-05	-1.1674e-05	-1.1029e-05	-1.0476e-05	-9.955e-06	-8.666e-06	-9.052e-06	-9.509e-06	-9.611e-06	-9.85e-06	-1.0146e-05	-1.0607e-05	-1.1178e-05	-1.2005e-05
-0.81	-1.3305e-05	-1.2474e-05	-1.1775e-05	-1.1148e-05	-1.0603e-05	-1.0093e-05	-8.786e-06	-9.191e-06	-9.667e-06	-9.779e-06	-1.0002e-05	-1.0294e-05	-1.074e-05	-1.1304e-05	-1.2098e-05
-0.82	-1.3357e-05	-1.2568e-05	-1.1889e-05	-1.1279e-05	-1.0748e-05	-1.0231e-05	-8.899e-06	-9.331e-06	-9.826e-06	-9.932e-06	-1.016e-05	-1.0441e-05	-1.0873e-05	-1.1426e-05	-1.2192e-05
-0.83	-1.3415e-05	-1.2645e-05	-1.1994e-05	-1.1405e-05	-1.0887e-05	-1.0375e-05	-9.017e-06	-9.477e-06	-9.975e-06	-1.0095e-05	-1.0309e-05	-1.0589e-05	-1.1023e-05	-1.1542e-05	-1.2298e-05
-0.84	-1.3456e-05	-1.2734e-05	-1.2109e-05	-1.1533e-05	-1.1026e-05	-1.052e-05	-9.147e-06	-9.625e-06	-1.0139e-05	-1.0253e-05	-1.0475e-05	-1.0747e-05	-1.1163e-05	-1.1673e-05	-1.2404e-05
-0.85	-1.3534e-05	-1.2824e-05	-1.2218e-05	-1.1655e-05	-1.1162e-05	-1.0663e-05	-9.262e-06	-9.779e-06	-1.0303e-05	-1.0416e-05	-1.0625e-05	-1.0909e-05	-1.1307e-05	-1.1803e-05	-1.2511e-05
-0.86	-1.361e-05	-1.2929e-05	-1.2334e-05	-1.1792e-05	-1.1314e-05	-1.08e-05	-9.392e-06	-9.924e-06	-1.0462e-05	-1.0579e-05	-1.079e-05	-1.106e-05	-1.1456e-05	-1.1946e-05	-1.2621e-05
-0.87	-1.3692e-05	-1.3041e-05	-1.2466e-05	-1.193e-05	-1.1467e-05	-1.096e-05	-9.502e-06	-1.008e-05	-1.0621e-05	-1.0758e-05	-1.0954e-05	-1.1226e-05	-1.1614e-05	-1.2079e-05	-1.2742e-05
-0.88	-1.3778e-05	-1.315e-05	-1.2584e-05	-1.2075e-05	-1.1634e-05	-1.1115e-05	-9.636e-06	-1.0231e-05	-1.0792e-05	-1.0926e-05	-1.1129e-05	-1.1377e-05	-1.1771e-05	-1.2227e-05	-1.2862e-05
-0.89	-1.3872e-05	-1.326e-05	-1.2714e-05	-1.2219e-05	-1.177e-05	-1.1273e-05	-9.757e-06	-1.0389e-05	-1.097e-05	-1.1095e-05	-1.1299e-05	-1.1536e-05	-1.1916e-05	-1.2363e-05	-1.2988e-05
-0.9	-1.3968e-05	-1.3377e-05	-1.2871e-05	-1.2362e-05	-1.1934e-05	-1.1431e-05	-9.89e-06	-1.0547e-05	-1.1136e-05	-1.1274e-05	-1.1463e-05	-1.1715e-05	-1.2086e-05	-1.2518e-05	-1.31e-05
-0.91	-1.4081e-05	-1.352e-05	-1.301e-05	-1.2543e-05	-1.2082e-05	-1.1586e-05	-1.0017e-05	-1.0706e-05	-1.1315e-05	-1.1439e-05	-1.163e-05	-1.1895e-05	-1.2239e-05	-1.2665e-05	-1.3242e-05
-0.92	-1.4211e-05	-1.3651e-05	-1.3146e-05	-1.267e-05	-1.224e-05	-1.1746e-05	-1.0154e-05	-1.0862e-05	-1.1492e-05	-1.1607e-05	-1.1809e-05	-1.206e-05	-1.2408e-05	-1.2808e-05	-1.3376e-05
-0.93	-1.4302e-05	-1.3783e-05	-1.3293e-05	-1.2849e-05	-1.2394e-05	-1.1907e-05	-1.0271e-05	-1.1028e-05	-1.1669e-05	-1.1787e-05	-1.1981e-05	-1.2235e-05	-1.2584e-05	-1.2968e-05	-1.3519e-05
-0.94	-1.4429e-05	-1.3912e-05	-1.3436e-05	-1.3001e-05	-1.2562e-05	-1.2079e-05	-1.0406e-05	-1.119e-05	-1.1849e-05	-1.1965e-05	-1.2172e-05	-1.2409e-05	-1.2736e-05	-1.313e-05	-1.3663e-05
-0.95	-1.4529e-05	-1.4047e-05	-1.3592e-05	-1.3156e-05	-1.2723e-05	-1.2244e-05	-1.0533e-05	-1.1358e-05	-1.2026e-05	-1.2146e-05	-1.2345e-05	-1.2579e-05	-1.2909e-05	-1.3294e-05	-1.3805e-05
-0.96	-1.4653e-05	-1.4172e-05	-1.3736e-05	-1.3316e-05	-1.2891e-05	-1.2404e-05	-1.0667e-05	-1.1526e-05	-1.2199e-05	-1.2331e-05	-1.2521e-05	-1.276e-05	-1.3094e-05	-1.3469e-05	-1.3958e-05
-0.97	-1.4784e-05	-1.432e-05	-1.3904e-05	-1.3489e-05	-1.3059e-05	-1.2571e-05	-1.0797e-05	-1.1686e-05	-1.2376e-05	-1.2513e-05	-1.2715e-05	-1.2933e-05	-1.3261e-05	-1.3637e-05	-1.4116e-05
-0.98	-1.4918e-05	-1.4472e-05	-1.4059e-05	-1.3636e-05	-1.3252e-05	-1.2751e-05	-1.0943e-05	-1.1862e-05	-1.2555e-05	-1.2693e-05	-1.289e-05	-1.3124e-05	-1.3452e-05	-1.3796e-05	-1.4284e-05
-0.99	-1.5068e-05	-1.4634e-05	-1.4214e-05	-1.3805e-05	-1.3421e-05	-1.2919e-05	-1.1075e-05	-1.2033e-05	-1.2734e-05	-1.288e-05	-1.308e-05	-1.33e-05	-1.3644e-05	-1.3974e-05	-1.4444e-05
-1	-1.5173e-05	-1.4775e-05	-1.4396e-05	-1.3966e-05	-1.3591e-05	-1.3092e-05	-1.1225e-05	-1.2205e-05	-1.2919e-05	-1.3066e-05	-1.3267e-05	-1.3489e-05	-1.3815e-05	-1.4152e-05	-1.4609e-05
-1.01	-1.5326e-05	-1.4946e-05	-1.4551e-05	-1.4149e-05	-1.3767e-05	-1.3284e-05	-1.1361e-05	-1.237e-05	-1.311e-05	-1.3239e-05	-1.346e-05	-1.3677e-05	-1.3995e-05	-1.4335e-05	-1.4782e-05
-1.02	-1.5477e-05	-1.5103e-05	-1.4719e-05	-1.4322e-05	-1.3951e-05	-1.3466e-05	-1.15e-05	-1.2545e-05	-1.3291e-05	-1.3426e-05	-1.365e-05	-1.3878e-05	-1.4166e-05	-1.4519e-05	-1.4952e-05
-1.03	-1.5623e-05	-1.5269e-05	-1.489e-05	-1.452e-05	-1.4134e-05	-1.3647e-05	-1.1634e-05	-1.2719e-05	-1.3473e-05	-1.3617e-05	-1.3834e-05	-1.4073e-05	-1.4351e-05	-1.4712e-05	-1.5138e-05
-1.04	-1.5785e-05	-1.5426e-05	-1.5068e-05	-1.4703e-05	-1.4319e-05	-1.382e-05	-1.1776e-05	-1.2887e-05	-1.3662e-05	-1.3807e-05	-1.4032e-05	-1.4262e-05	-1.4539e-05	-1.4888e-05	-1.5303e-05
-1.05	-1.5946e-05	-1.5601e-05	-1.5242e-05	-1.4881e-05	-1.4488e-05	-1.4006e-05	-1.1926e-05	-1.3073e-05	-1.3857e-05	-1.3997e-05	-1.4222e-05	-1.4453e-05	-1.4731e-05	-1.5072e-05	-1.5481e-05
-1.06	-1.6113e-05	-1.5753e-05	-1.5425e-05	-1.5062e-05	-1.4684e-05	-1.42e-05	-1.2057e-05	-1.3252e-05	-1.4063e-05	-1.4199e-05	-1.4435e-05	-1.4645e-05	-1.4917e-05	-1.5261e-05	-1.5665e-05
-1.07	-1.6275e-05	-1.5947e-05	-1.5606e-05	-1.5249e-05	-1.4863e-05	-1.4376e-05	-1.2202e-05	-1.3438e-05	-1.4254e-05	-1.4394e-05	-1.4632e-05	-1.485e-05	-1.5118e-05	-1.545e-05	-1.5846e-05
-1.08	-1.6441e-05	-1.6109e-05	-1.5805e-05	-1.5454e-05	-1.5071e-05	-1.4552e-05	-1.2332e-05	-1.3624e-05	-1.4448e-05	-1.4601e-05	-1.4832e-05	-1.5044e-05	-1.5309e-05	-1.564e-05	-1.6034e-05
-1.09	-1.6612e-05	-1.6304e-05	-1.5991e-05	-1.5622e-05	-1.5254e-05	-1.4739e-05	-1.2494e-05	-1.381e-05	-1.4641e-05	-1.4789e-05	-1.5037e-05	-1.5244e-05	-1.551e-05	-1.5848e-05	-1.6231e-05
-1.1	-1.6783e-05	-1.6478e-05	-1.6176e-05	-1.5809e-05	-1.5437e-05	-1.4941e-05	-1.2639e-05	-1.3986e-05	-1.4852e-05	-1.4997e-05	-1.5236e-05	-1.5449e-05	-1.5721e-05	-1.604e-05	-1.6414e-05
-1.11	-1.6965e-05	-1.668e-05	-1.6372e-05	-1.601e-05	-1.5632e-05	-1.5132e-05	-1.2785e-05	-1.4161e-05	-1.505e-05	-1.5207e-05	-1.5449e-05	-1.5653e-05	-1.5931e-05	-1.6237e-05	-1.6604e-05
-1.12	-1.715e-05	-1.6863e-05	-1.6558e-05	-1.6205e-05	-1.5834e-05	-1.5332e-05	-1.2927e-05	-1.4348e-05	-1.5256e-05	-1.5407e-05	-1.5653e-05	-1.5856e-05	-1.6122e-05	-1.6426e-05	-1.681e-05
-1.13	-1.733e-05	-1.7055e-05	-1.6762e-05	-1.6409e-05	-1.6019e-05	-1.5519e-05	-1.3069e-05	-1.4533e-05	-1.5446e-05	-1.5614e-05	-1.5855e-05	-1.6068e-05	-1.6342e-05	-1.6652e-05	-1.7002e-05
-1.14	-1.7526e-05	-1.7227e-05	-1.6959e-05	-1.6598e-05	-1.625e-05	-1.5719e-05	-1.3213e-05	-1.4725e-05	-1.5662e-05	-1.5827e-05	-1.6068e-05	-1.6276e-05	-1.6544e-05	-1.6873e-05	-1.7205e-05
-1.15	-1.7713e-05	-1.744e-05	-1.7165e-05	-1.6793e-05	-1.642e-05	-1.5923e-05	-1.3366e-05	-1.4903e-05	-1.587e-05	-1.606e-05	-1.6299e-05	-1.6492e-05	-1.6753e-05	-1.708e-05	-1.7391e-05
-1.16	-1.789e-05	-1.766e-05	-1.7368e-05	-1.7037e-05	-1.6631e-05	-1.6114e-05	-1.3515e-05	-1.5106e-05	-1.6085e-05	-1.6277e-05	-1.65e-05	-1.6697e-05	-1.6946e-05	-1.7279e-05	-1.7607e-05
-1.17	-1.8106e-05	-1.7836e-05	-1.7584e-05	-1.7221e-05	-1.6835e-05	-1.6298e-05	-1.3655e-05	-1.5297e-05	-1.6277e-05	-1.6496e-05	-1.6728e-05	-1.6914e-05	-1.7183e-05	-1.7502e-05	-1.7817e-05
-1.18	-1.8326e-05	-1.8054e-05	-1.7786e-05	-1.7421e-05	-1.7052e-05	-1.6521e-05	-1.3809e-05	-1.5483e-05	-1.6494e-05	-1.6706e-05	-1.695e-05	-1.7117e-05	-1.7397e-05	-1.7724e-05	-1.8017e-05
-1.19	-1.8526e-05	-1.8258e-05	-1.7999e-05	-1.7646e-05	-1.7289e-05	-1.6733e-05	-1.3956e-05	-1.5682e-05	-1.6715e-05	-1.6928e-05	-1.7163e-05	-1.7339e-05	-1.7612e-05	-1.7938e-05	-1.8245e-05

## Sheet: Figure S1d
Vd (V)	Id (A)	Vd (V)	Id (A)	Vd (V)	Id (A)	Vd (V)	Id (A)	Vd (V)	Id (A)	Vd (V)	Id (A)	Vd (V)	Id (A)	Vd (V)	Id (A)	Vd (V)	Id (A)	Vd (V)	Id (A)	Vd (V)	Id (A)	Vd (V)	Id (A)	Vd (V)	Id (A)	Vd (V)	Id (A)	Vd (V)	Id (A)
	Vg = -28 V		-24 V		-20 V		-16 V		-12 V		-8 V		-4 V		0 V		4 V		8 V		12 V		16 V		20 V		24 V		28 V
-1.16183	-1.8692e-05	-1.15339	-1.8419e-05	-1.14181	-1.8167e-05	-1.12827	-1.7845e-05	-1.1061	-1.7517e-05	-1.05651	-1.6836e-05	-0.9844	-1.409e-05	-1.03639	--	-1.09621	--	-1.12264	--	-1.13874	--	-1.14908	--	-1.15113	--	-1.15244	--	-1.15324	--
-1.15223	-1.8497e-05	-1.14386	-1.8238e-05	-1.13248	-1.7965e-05	-1.11912	-1.764e-05	-1.0973	-1.7302e-05	-1.04802	-1.6663e-05	-0.97689	-1.3935e-05	-1.02825	--	-1.08748	--	-1.1136	--	-1.12952	--	-1.13972	--	-1.14177	--	-1.14301	--	-1.14378	--
-1.14262	-1.831e-05	-1.13446	-1.8006e-05	-1.12315	-1.7759e-05	-1.11005	-1.7415e-05	-1.08841	-1.7102e-05	-1.03984	-1.6454e-05	-0.96927	-1.3788e-05	-1.02015	--	-1.07881	--	-1.10456	--	-1.12024	--	-1.13037	--	-1.13237	--	-1.13361	--	-1.13434	--
-1.13308	-1.809e-05	-1.125	-1.7799e-05	-1.11386	-1.7545e-05	-1.10088	-1.7214e-05	-1.0796	-1.6888e-05	-1.03161	-1.6251e-05	-0.96173	-1.3635e-05	-1.01206	--	-1.07003	--	-1.0955	--	-1.11099	--	-1.12103	--	-1.12295	--	-1.12414	--	-1.12488	--
-1.12342	-1.7928e-05	-1.11549	-1.761e-05	-1.10453	-1.734e-05	-1.09178	-1.6998e-05	-1.07078	-1.6675e-05	-1.02332	-1.6054e-05	-0.95417	-1.3483e-05	-1.00393	--	-1.06134	--	-1.08647	--	-1.10176	--	-1.11165	--	-1.11356	--	-1.11471	--	-1.11542	--
-1.11382	-1.7735e-05	-1.10601	-1.7412e-05	-1.09515	-1.7149e-05	-1.08261	-1.6798e-05	-1.06202	-1.6451e-05	-1.01495	-1.5866e-05	-0.94655	-1.3335e-05	-0.99585	--	-1.05264	--	-1.07742	--	-1.0925	--	-1.10227	--	-1.10414	--	-1.10523	--	-1.10592	--
[truncated: 475 more rows]

## Sheet: Figure S1d inset
Vg (V)	Id (A)
-30	8.7581e-07
-29.7	8.5806e-07
-29.4	8.48595e-07
-29.1	8.40385e-07
-28.8	8.3028e-07
-28.5	8.20875e-07
-28.2	8.148e-07
-27.9	8.05485e-07
[truncated: 193 more rows]
