# Supplementary material for: Toward high-current-density and high-frequency graphene resonant tunneling transistors
Source: Nat Commun. 2025 May 23;16:4805. doi: 10.1038/s41467-025-58720-7 (PMC12102250; doi:10.1038/s41467-025-58720-7)
Supplement: Supplementary file 3 — Source Data [file 41467_2025_58720_MOESM3_ESM.zip › Supplementary Figure 10.xlsx]

## Sheet: Figure S10a
Vd (V)	Id (A)			Vd (V)	Id (A)
	Vg = -30 V	-28 V	-26 V		Vg = 33 V	30 V	28 V	26 V
-0.1	-6.968e-05	-6.329e-05	-5.821e-05	-1.5	-0.00079545	-0.00079735	-0.00079645	-0.00104
-0.09	-6.248e-05	-5.7375e-05	-5.2695e-05	-1.49	-0.00079056	-0.0007928	-0.00079245	-0.00108
-0.08	-5.544e-05	-5.116e-05	-4.7055e-05	-1.48	-0.00078606	-0.00078866	-0.00078861	-0.00107
-0.07	-4.869e-05	-4.482e-05	-4.135e-05	-1.47	-0.00078114	-0.00078408	-0.0007848	-0.00108
-0.06	-4.22e-05	-3.855e-05	-3.5475e-05	-1.46	-0.00077641	-0.00077967	-0.00078149	-0.00108
-0.05	-3.561e-05	-3.23e-05	-2.9665e-05	-1.45	-0.00077119	-0.00077519	-0.00077774	-0.00108
-0.04	-2.851e-05	-2.607e-05	-2.392e-05	-1.44	-0.00076649	-0.00077092	-0.00077468	-0.00108
-0.03	-2.142e-05	-1.972e-05	-1.8125e-05	-1.43	-0.00076219	-0.00076678	-0.00077134	-0.00108
-0.02	-1.442e-05	-1.3275e-05	-1.2235e-05	-1.42	-0.00075769	-0.0007628	-0.00078064	-0.00108
-0.01	-7.47e-06	-6.81e-06	-6.315e-06	-1.41	-0.00075311	-0.00075898	-0.00082477	-0.00108
0	-4.3e-07	-3.85e-07	-3.9e-07	-1.4	-0.00074892	-0.00075499	-0.00076995	-0.00108
0.01	6.69e-06	6.08e-06	5.55e-06	-1.39	-0.00074468	-0.00075171	-0.00081697	-0.00108
0.02	1.377e-05	1.2595e-05	1.15e-05	-1.38	-0.0007405	-0.00074795	-0.00086033	-0.00109
0.03	2.075e-05	1.9085e-05	1.745e-05	-1.37	-0.00073643	-0.00074424	-0.0008927	-0.00109
0.04	2.785e-05	2.558e-05	2.3405e-05	-1.36	-0.00073234	-0.00074082	-0.00093585	-0.00109
0.05	3.523e-05	3.21e-05	2.9345e-05	-1.35	-0.00072853	-0.00073832	-0.00093497	-0.0011
0.06	4.259e-05	3.859e-05	3.5275e-05	-1.34	-0.00072499	-0.00073621	-0.00093324	-0.0011
0.07	4.957e-05	4.5025e-05	4.128e-05	-1.33	-0.00072107	-0.0007337	-0.00093138	-0.0011
0.08	5.632e-05	5.158e-05	4.726e-05	-1.32	-0.00071733	-0.00073027	-0.00093519	-0.00109
0.09	6.324e-05	5.8085e-05	5.3155e-05	-1.31	-0.000714	-0.00072718	-0.00093975	-0.00109
0.1	7.064e-05	6.4515e-05	5.8865e-05	-1.3	-0.00071059	-0.00072482	-0.00094189	-0.00109
0.11	7.838e-05	7.1045e-05	6.4685e-05	-1.29	-0.00070769	-0.00072374	-0.00093693	-0.00109
0.12	8.559e-05	7.7415e-05	7.072e-05	-1.28	-0.00070444	-0.00072385	-0.00093494	-0.00108
0.13	9.206e-05	8.381e-05	7.669e-05	-1.27	-0.00070099	-0.0007211	-0.00094037	-0.00108
0.14	9.839e-05	9.0415e-05	8.2485e-05	-1.26	-0.00069794	-0.00071738	-0.00094613	-0.00107
0.15	0.00010558	9.69e-05	8.827e-05	-1.25	-0.00069547	-0.00071582	-0.00094475	-0.00107
0.16	0.00011337	0.00010331	9.399e-05	-1.24	-0.00069294	-0.00071587	-0.0009362	-0.00107
0.17	0.00012127	0.0001096	9.9805e-05	-1.23	-0.00069074	-0.00071833	-0.00094479	-0.00106
0.18	0.00012719	0.000115785	0.000105815	-1.22	-0.00068806	-0.00071726	-0.0009749	-0.00106
0.19	0.00013326	0.00012237	0.00011171	-1.21	-0.00068534	-0.00071336	-0.00101	-0.00105
0.2	0.00014051	0.000128935	0.000117505	-1.2	-0.00068342	-0.00071146	-0.00102	-0.00104
0.21	0.00014847	0.0001351	0.000122985	-1.19	-0.00068177	-0.00071154	-0.00101	-0.00104
0.22	0.00015637	0.000141645	0.000128805	-1.18	-0.00068104	-0.00080085	-0.00101	-0.00103
0.23	0.00016266	0.00014804	0.000134975	-1.17	-0.00067953	-0.00083762	-0.00101	-0.00103
0.24	0.00016839	0.00015441	0.00014083	-1.16	-0.00067751	-0.00083224	-0.00104	-0.00102
0.25	0.00017472	0.000160615	0.000146855	-1.15	-0.00067594	-0.00082581	-0.00111	-0.00102
0.26	0.00018243	0.000167015	0.000152705	-1.14	-0.00067636	-0.00082641	-0.00112	-0.00101
0.27	0.00019119	0.00017359	0.00015859	-1.13	-0.00067732	-0.00083049	-0.00112	-0.00101
0.28	0.00019791	0.00018006	0.000164655	-1.12	-0.00067776	-0.000835	-0.00111	-0.001
0.29	0.00020275	0.000186525	0.00017061	-1.11	-0.00067725	-0.00083097	-0.00111	-0.00099511
0.3	0.00020932	0.00019281	0.00017669	-1.1	-0.00067684	-0.00082288	-0.0011	-0.00098995
0.31	0.0002176	0.000199165	0.00018268	-1.09	-0.00067872	-0.00082326	-0.0011	-0.000984265
0.32	0.0002259	0.000205575	0.000188275	-1.08	-0.00068287	-0.00082865	-0.00109	-0.000977515
0.33	0.00023218	0.00021266	0.00019455	-1.07	-0.00068907	-0.00083409	-0.00109	-0.00097135
0.34	0.00023756	0.00021906	0.000201275	-1.06	-0.00069263	-0.00083138	-0.00108	-0.00096551
0.35	0.00024344	0.000225305	0.00020755	-1.05	-0.00069299	-0.00082563	-0.00108	-0.00095927
0.36	0.00025115	0.000231655	0.00021354	-1.04	-0.00069228	-0.00083126	-0.00107	-0.00095309
0.37	0.00025997	0.00023818	0.00021923	-1.03	-0.00069388	-0.00083077	-0.00106	-0.00094702
0.38	0.00026758	0.000245045	0.00022553	-1.02	-0.00069974	-0.00083453	-0.00106	-0.00094142
0.39	0.0002727	0.00025148	0.000232285	-1.01	-0.00070658	-0.00083881	-0.00105	-0.00093545
0.4	0.00027777	0.000258315	0.00023866	-1	-0.00070888	-0.00083404	-0.00104	-0.00092894
0.41	0.00028554	0.00026473	0.00024519	-0.99	-0.00070746	-0.00083293	-0.00103	-0.00092272
0.42	0.00029435	0.0002713	0.00025133	-0.98	-0.0007064	-0.00083042	-0.00103	-0.00091609
0.43	0.00030225	0.00027815	0.000257535	-0.97	-0.00071026	-0.00085292	-0.00102	-0.000910105
0.44	0.00030768	0.00028526	0.000264045	-0.96	-0.00072189	-0.00094143	-0.00102	-0.0009039
0.45	0.00031281	0.00029198	0.000270985	-0.95	-0.00073333	-0.00096276	-0.00101	-0.00089734
0.46	0.00031947	0.000298435	0.000277575	-0.94	-0.00073089	-0.00101	-0.00099719	-0.00088977
0.47	0.00032802	0.00030481	0.00028404	-0.93	-0.00073054	-0.0009813	-0.00098766	-0.00088381
0.48	0.00033743	0.00031192	0.000290015	-0.92	-0.00072742	-0.00101	-0.00098219	-0.00087693
0.49	0.0003436	0.00031945	0.00029699	-0.91	-0.0007247	-0.00101	-0.00097802	-0.00087109
0.5	0.00034848	0.00032635	0.00030381	-0.9	-0.00071973	-0.00099885	-0.00097013	-0.00086431
0.51	0.00035439	0.000332635	0.0003102	-0.89	-0.00071644	-0.00099236	-0.00095901	-0.000857335
0.52	0.00036165	0.00033874	0.000317115	-0.88	-0.00071182	-0.00098701	-0.00094847	-0.000850005
0.53	0.00037055	0.00034591	0.000323745	-0.87	-0.00070756	-0.00097906	-0.00094114	-0.00084284
0.54	0.0003802	0.000353885	0.00033054	-0.86	-0.00069884	-0.00097137	-0.00093553	-0.000837025
0.55	0.0003872	0.000361455	0.000337405	-0.85	-0.00079498	-0.00096112	-0.00092846	-0.00083005
0.56	0.00039168	0.00036791	0.00034405	-0.84	-0.00080785	-0.0009532	-0.00091831	-0.00082233
0.57	0.00039756	0.00037328	0.00035087	-0.83	-0.00078781	-0.00094724	-0.00090713	-0.000814365
0.58	0.00040656	0.000380205	0.00035782	-0.82	-0.00081725	-0.0009394	-0.00089759	-0.00080714
0.59	0.00041641	0.000388845	0.000364335	-0.81	-0.00091847	-0.00092947	-0.00089157	-0.00080066
0.6	0.00042342	0.00039696	0.00037108	-0.8	-0.00091967	-0.00091788	-0.0008857	-0.0007929
0.61	0.00042847	0.000403205	0.00037856	-0.79	-0.0009368	-0.00090883	-0.00087677	-0.000788125
0.62	0.00043387	0.000409045	0.00038546	-0.78	-0.00093053	-0.00090181	-0.00086583	-0.000779115
0.63	0.00044204	0.00041583	0.00039233	-0.77	-0.00092307	-0.00089464	-0.0008544	-0.00077038
0.64	0.00045152	0.000423885	0.000398785	-0.76	-0.00091337	-0.00088525	-0.00084595	-0.000762645
0.65	0.00046076	0.000432235	0.00040574	-0.75	-0.00090311	-0.00087391	-0.00083962	-0.000756625
0.66	0.00046645	0.00043939	0.000412685	-0.74	-0.00089294	-0.00086239	-0.00083144	-0.0007501
0.67	0.00047111	0.00044532	0.00041935	-0.73	-0.00088419	-0.00085371	-0.00082085	-0.00074194
0.68	0.00047812	0.000451665	0.000426415	-0.72	-0.00087635	-0.00084634	-0.00080921	-0.000732285
0.69	0.00048785	0.000460565	0.00043335	-0.71	-0.00086698	-0.00083844	-0.00079885	-0.00072367
0.7	0.00049768	0.00046742	0.00043994	-0.7	-0.00085615	-0.00082739	-0.00079291	-0.00071601
0.71	0.00050385	0.000475085	0.00044716	-0.69	-0.00084447	-0.00081471	-0.00078464	-0.000709175
0.72	0.00050909	0.00048227	0.000454605	-0.68	-0.00083343	-0.00080477	-0.00077469	-0.000701125
0.73	0.00051478	0.000487985	0.000461875	-0.67	-0.00082567	-0.00079665	-0.00076312	-0.000691755
0.74	0.0005235	0.000495	0.00046774	-0.66	-0.00081665	-0.00078809	-0.00075193	-0.00068192
0.75	0.00053365	0.00050343	0.000474005	-0.65	-0.00080621	-0.00077805	-0.00074369	-0.00067386
0.76	0.00054205	0.000511435	0.000481345	-0.64	-0.00079428	-0.00076564	-0.00073595	-0.00066647
0.77	0.00054705	0.00051845	0.000489665	-0.63	-0.00078252	-0.00075353	-0.0007268	-0.000659015
0.78	0.00055211	0.0005243	0.000496495	-0.62	-0.00077383	-0.00074436	-0.00071544	-0.000649535
0.79	0.00056012	0.00053074	0.000503015	-0.61	-0.0007646	-0.00073588	-0.00070375	-0.000638945
0.8	0.0005714	0.000538345	0.00050933	-0.6	-0.00075334	-0.00072664	-0.00069344	-0.00062923
0.81	0.00057852	0.00054701	0.00051623	-0.59	-0.00074101	-0.00071447	-0.0006854	-0.00062116
0.82	0.00058332	0.000554925	0.00052389	-0.58	-0.0007289	-0.00070225	-0.00067643	-0.000613675
0.83	0.00058909	0.00056151	0.00053324	-0.57	-0.00071841	-0.00069095	-0.00066637	-0.000603665
0.84	0.00059738	0.000567235	0.000538985	-0.56	-0.00070865	-0.00068213	-0.0006539	-0.0005937
0.85	0.00060734	0.00057431	0.000543325	-0.55	-0.00069827	-0.00067348	-0.00064232	-0.000584615
0.86	0.00061652	0.000582625	0.000549415	-0.54	-0.00068622	-0.00066242	-0.00063354	-0.000574855
0.87	0.00062236	0.00059104	0.00055804	-0.53	-0.0006736	-0.00064932	-0.00062485	-0.000565455
0.88	0.00062687	0.000597395	0.000567445	-0.52	-0.00066137	-0.00063731	-0.00061476	-0.000555835
0.89	0.00063298	0.000602975	0.000574775	-0.51	-0.00065119	-0.00062783	-0.00060276	-0.00054579
0.9	0.00064214	0.00060968	0.000579125	-0.5	-0.00064142	-0.00061825	-0.00059032	-0.000535585
0.91	0.00065268	0.000618005	0.000584105	-0.49	-0.00063012	-0.00060797	-0.00057983	-0.000525855
0.92	0.00065989	0.000626765	0.00059154	-0.48	-0.00061632	-0.00059586	-0.00057115	-0.000517295
0.93	0.00066453	0.00063397	0.00060105	-0.47	-0.00060326	-0.00058267	-0.00056083	-0.000507505
0.94	0.00066998	0.00063968	0.00060971	-0.46	-0.00059237	-0.00057143	-0.00054952	-0.00049637
0.95	0.00067809	0.0006454	0.000613455	-0.45	-0.00058239	-0.00056171	-0.00053709	-0.00048489
0.96	0.00068829	0.00065289	0.00062056	-0.44	-0.00057058	-0.00055175	-0.00052455	-0.000474885
0.97	0.00069693	0.000661905	0.000626045	-0.43	-0.0005569	-0.00054002	-0.00051457	-0.000465875
0.98	0.00070241	0.00066923	0.000633455	-0.42	-0.00054341	-0.00052681	-0.00050473	-0.00045653
0.99	0.00070655	0.00067556	0.000641975	-0.41	-0.00053202	-0.00051447	-0.0004937	-0.00044541
1	0.00071295	0.000681175	0.000649345	-0.4	-0.00052135	-0.00050365	-0.00048138	-0.000433875
1.01	0.00072227	0.000688135	0.000655535	-0.39	-0.00050937	-0.00049374	-0.00046836	-0.000423115
1.02	0.00073285	0.000696995	0.00066069	-0.38	-0.00049598	-0.00048231	-0.00045815	-0.00041295
1.03	0.00073982	0.000705085	0.000667085	-0.37	-0.00048238	-0.00046954	-0.00044562	-0.000403165
1.04	0.00074377	0.000711385	0.00067532	-0.36	-0.00046876	-0.00045617	-0.00043569	-0.00039267
1.05	0.00074901	0.00071636	0.000683675	-0.35	-0.00045726	-0.00044503	-0.00042406	-0.00038118
1.06	0.00075765	0.000722785	0.000689685	-0.34	-0.00044541	-0.0004342	-0.00041096	-0.0003697
1.07	0.00076783	0.000730835	0.000694335	-0.33	-0.0004331	-0.00042307	-0.00039779	-0.000358845
1.08	0.00077506	0.00073955	0.000700275	-0.32	-0.00041906	-0.00041081	-0.00038648	-0.00034893
1.09	0.00077935	0.000746875	0.0007083	-0.31	-0.00040473	-0.00039727	-0.00037628	-0.000338485
1.1	0.00078392	0.00075197	0.000716145	-0.3	-0.00039246	-0.00038425	-0.00036472	-0.000327295
1.11	0.00079171	0.00075836	0.000723055	-0.29	-0.00038057	-0.00037268	-0.0003519	-0.00031554
1.12	0.00080067	0.000765585	0.00072892	-0.28	-0.00036813	-0.00036168	-0.00033854	-0.000304335
1.13	0.00081037	0.00077331	0.00073517	-0.27	-0.00035443	-0.0003492	-0.00032586	-0.000293845
1.14	0.00081517	0.00077991	0.00074197	-0.26	-0.00034006	-0.0003364	-0.00031461	-0.000282895
1.15	0.00081894	0.000786315	0.000749945	-0.25	-0.00032641	-0.00032264	-0.00030357	-0.00027244
1.16	0.00082584	0.000792325	0.00075675	-0.24	-0.00031444	-0.00031031	-0.00029124	-0.000261115
1.17	0.00083532	0.000799265	0.000762655	-0.23	-0.0003016	-0.00029838	-0.00027812	-0.00024973
1.18	0.0008439	0.00080693	0.0007677	-0.22	-0.00028841	-0.00028591	-0.00026506	-0.000238765
1.19	0.00084861	0.00081374	0.000774125	-0.21	-0.00027442	-0.00027298	-0.00025319	-0.00022806
1.2	0.00085287	0.00082026	0.000782165	-0.2	-0.00026034	-0.0002593	-0.00024217	-0.000217335
1.21	0.00085801	0.000825245	0.000789145	-0.19	-0.00024735	-0.00024582	-0.00023019	-0.00020629
1.22	0.00086567	0.00083195	0.00079574	-0.18	-0.00023506	-0.00023313	-0.0002169	-0.000195205
1.23	0.00087416	0.00083994	0.000801035	-0.17	-0.00022207	-0.00022087	-0.00020383	-0.00018416
1.24	0.00088085	0.0008474	0.0008072	-0.16	-0.00020835	-0.00020797	-0.00019142	-0.00017324
1.25	0.00088432	0.00085379	0.000814275	-0.15	-0.00019454	-0.00019459	-0.00018043	-0.00016246
1.26	0.00088861	0.00085871	0.0008216	-0.14	-0.00018112	-0.00018079	-0.00016854	-0.00015167
1.27	0.00089551	0.000864395	0.000828345	-0.13	-0.00016852	-0.00016785	-0.00015582	-0.000140615
1.28	0.00090321	0.00087133	0.00083275	-0.12	-0.00015577	-0.00015528	-0.00014319	-0.00012966
1.29	0.0009093	0.000879215	0.000838195	-0.11	-0.00014231	-0.00014264	-0.00013088	-0.00011889
1.3	0.00091254	0.000885755	0.00084581	-0.1	-0.0001289	-0.00012938	-0.00011934	-0.000107995
1.31	0.0009161	0.000891185	0.00085389	-0.09	-0.00011575	-0.00011577	-0.00010766	-9.728e-05
1.32	0.00092133	0.00089586	0.00086054	-0.08	-0.00010306	-0.00010276	-9.57e-05	-8.6405e-05
1.33	0.0009264	0.000902485	0.00086538	-0.07	-9.043e-05	-9.004e-05	-8.331e-05	-7.5405e-05
1.34	0.00093016	0.00090987	0.000870185	-0.06	-7.739e-05	-7.741e-05	-7.106e-05	-6.459e-05
1.35	0.00093371	0.000915605	0.000876945	-0.05	-6.422e-05	-6.455e-05	-5.931e-05	-5.388e-05
1.36	0.00093645	0.00092032	0.000884075	-0.04	-5.122e-05	-5.151e-05	-4.768e-05	-4.32e-05
1.37	0.00093878	0.000925125	0.00089027	-0.03	-3.853e-05	-3.855e-05	-3.589e-05	-3.249e-05
1.38	0.00093745	0.00093044	0.00089656	-0.02	-2.591e-05	-2.583e-05	-2.401e-05	-2.1745e-05
1.39	0.00092962	0.000937395	0.00090084	-0.01	-1.321e-05	-1.318e-05	-1.216e-05	-1.108e-05
1.4	0.00092627	0.00094296	0.00090663	0	-5e-07	-4.8e-07	-4.8e-07	-4.65e-07
1.41	0.00092509	0.00094777	0.00091397	0.01	1.211e-05	1.218e-05	1.121e-05	1.0165e-05
1.42	0.00092494	0.000950995	0.00092147	0.02	2.46e-05	2.467e-05	2.299e-05	2.072e-05
1.43	0.00092072	0.000955235	0.000927035	0.03	3.725e-05	3.715e-05	3.462e-05	3.1305e-05
1.44	0.00091884	0.000959045	0.00093087	0.04	4.983e-05	4.976e-05	4.612e-05	4.18e-05
1.45	0.00091961	0.000960985	0.00093546	0.05	6.231e-05	6.249e-05	5.747e-05	5.2265e-05
1.46	0.00092152	0.000955745	0.00094146	0.06	7.445e-05	7.476e-05	6.918e-05	6.274e-05
1.47	0.0009233	0.000951655	0.000948985	0.07	8.661e-05	8.672e-05	8.102e-05	7.326e-05
1.48	0.00092582	0.00094627	0.00095466	0.08	9.916e-05	9.891e-05	9.252e-05	8.367e-05
1.49	0.00093046	0.000942485	0.00095896	0.09	0.00011176	0.0001114	0.00010361	9.392e-05
1.5	0.00093492	0.00093776	0.00096248	0.1	0.0001242	0.00012403	0.0001146	0.0001041

## Sheet: Figure S10b
Vg (V)	PVR
	For positive Id	For negative Id
33	NaN	1.38719
30	NaN	1.42111
28	NaN	1.4546
26	NaN	1.04318
-30	1.0217	NaN
-28	1.0248	NaN
