# Supplementary material for: Toward high-current-density and high-frequency graphene resonant tunneling transistors
Source: Nat Commun. 2025 May 23;16:4805. doi: 10.1038/s41467-025-58720-7 (PMC12102250; doi:10.1038/s41467-025-58720-7)
Supplement: Supplementary file 3 — Source Data [file 41467_2025_58720_MOESM3_ESM.zip › Supplementary Figure 11.xlsx]

## Sheet: Figure S11a
Vd (V)	Id (A)
	Vg = -20 V	-15 V	-10 V	-5 V	0 V	5 V	10 V	15 V	20 V
-1.5	-0.000311151	-0.000270071	-0.000242141	-0.000270549	-0.000319771	-0.000337715	-0.000347452	-0.000354539	-0.000360152
-1.49	-0.000308718	-0.000268053	-0.000240541	-0.000268397	-0.000317014	-0.000334688	-0.000344215	-0.000351253	-0.000356935
-1.48	-0.000306548	-0.000266126	-0.000238879	-0.000266308	-0.000314352	-0.000331703	-0.000341115	-0.000348	-0.00035362
-1.47	-0.000304279	-0.000264265	-0.000237267	-0.000264277	-0.000311575	-0.00032868	-0.000337949	-0.000344804	-0.000350396
-1.46	-0.000301968	-0.000262345	-0.000235692	-0.000262243	-0.000308871	-0.000325707	-0.000334874	-0.000341593	-0.00034714
-1.45	-0.000299748	-0.000260465	-0.000234062	-0.00026009	-0.000306203	-0.000322709	-0.000331809	-0.00033836	-0.000343892
-1.44	-0.000297515	-0.000258531	-0.000232457	-0.000257977	-0.000303551	-0.00031968	-0.000328784	-0.000335311	-0.000340688
-1.43	-0.000295366	-0.000256636	-0.000230865	-0.000255824	-0.000300832	-0.000316817	-0.000325726	-0.000332198	-0.000337474
-1.42	-0.000293178	-0.000254809	-0.000229329	-0.000253837	-0.000298168	-0.000313888	-0.000322689	-0.000329082	-0.000334368
-1.41	-0.000291	-0.00025303	-0.000227816	-0.000251769	-0.000295564	-0.000311032	-0.000319584	-0.000325924	-0.000331076
-1.4	-0.000288926	-0.000251197	-0.000226277	-0.000249738	-0.000292956	-0.000308179	-0.000316593	-0.000322868	-0.000327971
-1.39	-0.000286738	-0.000249448	-0.000224778	-0.000247711	-0.000290319	-0.000305278	-0.000313487	-0.00031971	-0.000324941
-1.38	-0.000284624	-0.000247607	-0.000223273	-0.000245657	-0.000287663	-0.000302405	-0.000310521	-0.000316709	-0.000321777
-1.37	-0.000282544	-0.00024578	-0.000221811	-0.000243666	-0.000285051	-0.000299526	-0.000307581	-0.000313668	-0.000318718
-1.36	-0.00028047	-0.00024414	-0.000220373	-0.000241675	-0.000282439	-0.000296725	-0.000304637	-0.00031056	-0.00031566
-1.35	-0.00027854	-0.000242413	-0.000218909	-0.000239657	-0.000279847	-0.000293946	-0.000301679	-0.000307553	-0.000312561
-1.34	-0.000276494	-0.00024079	-0.000217421	-0.000237738	-0.000277306	-0.000291115	-0.000298834	-0.000304609	-0.000309575
-1.33	-0.000274415	-0.000239028	-0.000216024	-0.000235751	-0.000274734	-0.000288287	-0.00029592	-0.000301637	-0.000306652
-1.32	-0.000272468	-0.000237441	-0.000214649	-0.000233894	-0.00027221	-0.000285576	-0.000293017	-0.000298673	-0.00030364
-1.31	-0.000270505	-0.000235799	-0.000213295	-0.000232032	-0.000269857	-0.000282824	-0.000290207	-0.000295741	-0.000300626
-1.3	-0.0002685	-0.00023421	-0.000212018	-0.000230116	-0.000267176	-0.00028014	-0.000287342	-0.000292781	-0.000297713
-1.29	-0.000266534	-0.000232655	-0.000210704	-0.000228179	-0.000264748	-0.000277381	-0.000284502	-0.000289944	-0.000294798
-1.28	-0.000264674	-0.000231084	-0.000209373	-0.000226303	-0.000262252	-0.000274645	-0.000281743	-0.000287062	-0.000291877
-1.27	-0.000262883	-0.000229548	-0.00020806	-0.000224419	-0.000259779	-0.000271951	-0.000278934	-0.000284205	-0.000288993
-1.26	-0.000261076	-0.000228116	-0.000206863	-0.000222667	-0.000257346	-0.000269297	-0.000276191	-0.000281331	-0.000286151
-1.25	-0.000259262	-0.000226706	-0.000205674	-0.000220829	-0.000254915	-0.000266594	-0.000273458	-0.000278569	-0.000283296
-1.24	-0.000257478	-0.000225246	-0.000204501	-0.000219025	-0.000252538	-0.000263974	-0.00027064	-0.00027581	-0.000280532
-1.23	-0.000255732	-0.000223873	-0.000203375	-0.000217219	-0.00025013	-0.000261438	-0.000267857	-0.000273089	-0.000277723
-1.22	-0.000254028	-0.000222527	-0.00020221	-0.000215436	-0.000247717	-0.000258855	-0.000265111	-0.000270301	-0.000274972
-1.21	-0.000252346	-0.00022123	-0.000201148	-0.000213693	-0.000245374	-0.000256251	-0.000262483	-0.000267544	-0.000272194
-1.2	-0.000250614	-0.000219968	-0.000200106	-0.000212004	-0.000242989	-0.00025366	-0.000259854	-0.000264798	-0.000269463
-1.19	-0.000249026	-0.000218766	-0.000199145	-0.000210289	-0.000240705	-0.000251168	-0.000257235	-0.000262142	-0.000266786
-1.18	-0.000247496	-0.000217603	-0.000198194	-0.000208631	-0.000238365	-0.000248593	-0.000254596	-0.000259382	-0.000264085
-1.17	-0.000245987	-0.000216462	-0.000197239	-0.000206915	-0.000236137	-0.000246043	-0.000251983	-0.000256719	-0.000261389
-1.16	-0.000244524	-0.000215434	-0.000196324	-0.000205351	-0.00023398	-0.000243528	-0.000249364	-0.000254168	-0.000258748
-1.15	-0.000243063	-0.000214369	-0.000195483	-0.000203723	-0.000231714	-0.000241117	-0.000246823	-0.000251479	-0.000256136
-1.14	-0.000241592	-0.000213461	-0.000194717	-0.000202162	-0.000229423	-0.000238687	-0.000244248	-0.00024892	-0.000253513
-1.13	-0.000240269	-0.000212538	-0.000193961	-0.000200573	-0.000227202	-0.00023622	-0.000241646	-0.000246372	-0.000250927
-1.12	-0.000239007	-0.000211757	-0.000193254	-0.000199005	-0.000224993	-0.000233849	-0.000239204	-0.000243827	-0.000248399
-1.11	-0.000237831	-0.000210998	-0.000192562	-0.000197571	-0.00022282	-0.000231417	-0.000236626	-0.00024127	-0.000245777
-1.1	-0.000236603	-0.000210247	-0.000191955	-0.000196163	-0.000220711	-0.000229038	-0.000234204	-0.000238732	-0.000243274
-1.09	-0.000235494	-0.000209657	-0.000191285	-0.00019476	-0.000218586	-0.000226744	-0.000231735	-0.000236255	-0.000240799
-1.08	-0.000234447	-0.000209131	-0.000190795	-0.000193361	-0.00021655	-0.000224435	-0.000229353	-0.000233796	-0.000238323
-1.07	-0.000233531	-0.000208672	-0.00019023	-0.000192025	-0.000214407	-0.000222102	-0.000226973	-0.000231324	-0.000235887
-1.06	-0.000232621	-0.000208291	-0.00018964	-0.00019073	-0.000212421	-0.000219786	-0.000224612	-0.000228948	-0.000233451
-1.05	-0.000231866	-0.000207897	-0.000189112	-0.000189467	-0.000210364	-0.000217516	-0.000222274	-0.000226559	-0.000231101
-1.04	-0.000231128	-0.000207642	-0.000188607	-0.000188258	-0.000208333	-0.00021528	-0.000219937	-0.000224171	-0.000228795
-1.03	-0.000230581	-0.000207542	-0.000188095	-0.00018706	-0.000206333	-0.000213089	-0.000217628	-0.000221829	-0.000226412
-1.02	-0.000230175	-0.000207387	-0.000187599	-0.000185823	-0.000204353	-0.000210894	-0.000215289	-0.000219545	-0.000224108
-1.01	-0.000229751	-0.000207292	-0.000187099	-0.000184709	-0.000202453	-0.000208753	-0.000213098	-0.00021721	-0.000221755
-1	-0.000229484	-0.000207347	-0.000186597	-0.000183631	-0.000200579	-0.000206596	-0.000210896	-0.000214993	-0.000219498
-0.99	-0.000229378	-0.000207463	-0.000186127	-0.000182598	-0.000198777	-0.000204512	-0.000208663	-0.00021275	-0.000217244
-0.98	-0.000229355	-0.000207593	-0.00018555	-0.000181595	-0.000196964	-0.000202452	-0.000206504	-0.000210521	-0.000215003
-0.97	-0.000229492	-0.00020783	-0.000184965	-0.000180619	-0.000195177	-0.000200379	-0.000204328	-0.000208403	-0.000212788
-0.96	-0.000229744	-0.00020814	-0.000184432	-0.000179597	-0.000193345	-0.000198379	-0.000202221	-0.000206257	-0.000210622
-0.95	-0.000230213	-0.000208533	-0.000183784	-0.000178611	-0.000191677	-0.000196453	-0.000200184	-0.000204135	-0.000208434
-0.94	-0.000230852	-0.000209147	-0.000183127	-0.000177661	-0.00018999	-0.00019448	-0.000198145	-0.000202062	-0.000206318
-0.93	-0.000231673	-0.000209697	-0.000182441	-0.00017674	-0.000188386	-0.000192557	-0.00019616	-0.000200066	-0.000204201
-0.92	-0.000232669	-0.000210579	-0.000181944	-0.000175868	-0.000186796	-0.000190721	-0.000194193	-0.000198053	-0.000202146
-0.91	-0.000233881	-0.000321945	-0.00018141	-0.000174902	-0.000185238	-0.000188963	-0.000192263	-0.000196089	-0.000200049
-0.9	-0.000235364	-0.000330759	-0.000180864	-0.00017392	-0.000183758	-0.000187151	-0.000190356	-0.000194135	-0.00019809
-0.89	-0.000469384	-0.000326447	-0.000180538	-0.000172953	-0.000182234	-0.00018539	-0.000188507	-0.00019222	-0.00019623
-0.88	-0.000463741	-0.00032228	-0.000180348	-0.000171991	-0.000180834	-0.000183648	-0.000186663	-0.000190345	-0.000194483
-0.87	-0.00045789	-0.000318233	-0.000277075	-0.000170928	-0.00017944	-0.000181974	-0.000184925	-0.000188508	-0.000192911
-0.86	-0.000452453	-0.000314008	-0.000274964	-0.000169848	-0.000178157	-0.000180312	-0.000183225	-0.000186688	-0.000191451
-0.85	-0.000446752	-0.000309841	-0.000272742	-0.000168673	-0.000176823	-0.000178744	-0.000181551	-0.000184906	-0.000190136
-0.84	-0.000440893	-0.000305518	-0.000270473	-0.000167429	-0.000175583	-0.000177238	-0.000179926	-0.000183122	-0.000188937
-0.83	-0.000435408	-0.000301377	-0.000268138	-0.000166164	-0.000174387	-0.000175737	-0.000178323	-0.000181418	-0.000187872
-0.82	-0.000429447	-0.000297246	-0.000265644	-0.000164904	-0.000173203	-0.000174363	-0.000176785	-0.000179671	-0.000186803
-0.81	-0.000423656	-0.000292861	-0.000263144	-0.000163482	-0.000172011	-0.000173026	-0.000175267	-0.000178096	-0.000185864
-0.8	-0.000417866	-0.000288737	-0.000260436	-0.000162066	-0.000170895	-0.000171626	-0.000173792	-0.000176649	-0.000184936
-0.79	-0.00041216	-0.000284399	-0.000257826	-0.000160535	-0.000169677	-0.00017029	-0.000172324	-0.00017535	-0.000184037
-0.78	-0.000406421	-0.000280138	-0.000255203	-0.000159024	-0.000168475	-0.000169001	-0.000170811	-0.000174063	-0.000183081
-0.77	-0.000400496	-0.000276037	-0.000252347	-0.000157486	-0.000167305	-0.000167734	-0.000169268	-0.000172861	-0.000182237
-0.76	-0.000394538	-0.000271772	-0.000249478	-0.000155977	-0.000166149	-0.000166374	-0.000167716	-0.00017177	-0.000181277
-0.75	-0.000388554	-0.000267655	-0.000246708	-0.000154449	-0.000164927	-0.000165032	-0.000166036	-0.000170704	-0.0001803
-0.74	-0.000382782	-0.000263343	-0.000243745	-0.000152859	-0.000163636	-0.000163625	-0.000164345	-0.000169753	-0.000179301
-0.73	-0.00037709	-0.000259185	-0.000240832	-0.000151197	-0.000162239	-0.000162126	-0.000162857	-0.000168866	-0.000178235
-0.72	-0.00037102	-0.000255068	-0.00023783	-0.000149597	-0.000160768	-0.000160579	-0.000161352	-0.000167866	-0.000177021
-0.71	-0.000365108	-0.00025089	-0.000234838	-0.000147921	-0.000159225	-0.000158826	-0.000159902	-0.000166988	-0.00017575
-0.7	-0.000359179	-0.000246666	-0.000231759	-0.000146215	-0.000157549	-0.000157055	-0.000158552	-0.000166036	-0.000174402
-0.69	-0.000353284	-0.000242524	-0.000228763	-0.00014457	-0.000155792	-0.000155097	-0.000157355	-0.000165005	-0.000172857
-0.68	-0.00034738	-0.000238477	-0.000225667	-0.000142877	-0.00015386	-0.000153012	-0.000156196	-0.000163941	-0.000171224
-0.67	-0.000341544	-0.000234283	-0.000222514	-0.00014115	-0.000151793	-0.000150987	-0.000155144	-0.000162784	-0.00016941
-0.66	-0.000335608	-0.00023009	-0.000219393	-0.000139499	-0.000149612	-0.000148988	-0.000154028	-0.000161596	-0.000167542
-0.65	-0.00032985	-0.000225953	-0.000216303	-0.000137802	-0.000147388	-0.000147127	-0.00015292	-0.000160291	-0.000165439
-0.64	-0.000323893	-0.000221835	-0.000213062	-0.000136191	-0.000145096	-0.000145325	-0.000151842	-0.000158815	-0.000163211
-0.63	-0.000317918	-0.000217801	-0.000209776	-0.000134664	-0.000142781	-0.000143694	-0.000150676	-0.000157227	-0.00016083
-0.62	-0.000312071	-0.000213726	-0.000206517	-0.000133237	-0.000140419	-0.000142114	-0.000149467	-0.000155538	-0.00015828
-0.61	-0.000306121	-0.000209653	-0.000203222	-0.000131958	-0.000138176	-0.000140568	-0.000148216	-0.000153574	-0.000155627
-0.6	-0.000300156	-0.000205642	-0.000199961	-0.000130763	-0.00013602	-0.000139202	-0.000146794	-0.000151474	-0.000152773
-0.59	-0.000294312	-0.000201653	-0.000196656	-0.000129643	-0.000133996	-0.000137836	-0.000145319	-0.000149261	-0.000149769
-0.58	-0.000288348	-0.000197652	-0.000193356	-0.000128565	-0.000132127	-0.000136417	-0.000143651	-0.000146927	-0.000146685
-0.57	-0.000282537	-0.000193651	-0.000190026	-0.000127587	-0.000130324	-0.000135069	-0.000141854	-0.000144406	-0.000143474
-0.56	-0.000276555	-0.000189771	-0.000186684	-0.000126591	-0.000128709	-0.00013362	-0.000139903	-0.000141628	-0.000140128
-0.55	-0.000270688	-0.000185926	-0.000183261	-0.000125707	-0.00012711	-0.000132104	-0.000137769	-0.000138809	-0.00013668
-0.54	-0.000264816	-0.000181979	-0.000179999	-0.000124814	-0.000125625	-0.000130557	-0.000135481	-0.000135789	-0.000133147
-0.53	-0.000258931	-0.000178069	-0.00017667	-0.000124027	-0.000124164	-0.000128883	-0.000133035	-0.0001327	-0.000129587
-0.52	-0.000253141	-0.00017417	-0.000173286	-0.00012332	-0.000122676	-0.000127091	-0.000130378	-0.000129494	-0.00012586
-0.51	-0.000247218	-0.000170304	-0.000169986	-0.000122518	-0.000121177	-0.000125203	-0.000127628	-0.00012613	-0.000122126
-0.5	-0.000241405	-0.000166616	-0.000166599	-0.000172193	-0.000119677	-0.000123076	-0.000124712	-0.000122699	-0.00011839
-0.49	-0.000235517	-0.000162839	-0.000163232	-0.000206417	-0.000118172	-0.000120859	-0.000121721	-0.000119174	-0.000114566
-0.48	-0.000229676	-0.000159167	-0.000159894	-0.000202382	-0.000116584	-0.000118593	-0.000118635	-0.000115583	-0.000110717
-0.47	-0.000223899	-0.000155447	-0.000156477	-0.000198462	-0.000114864	-0.000116153	-0.000115435	-0.000111984	-0.000106892
-0.46	-0.000218096	-0.000151767	-0.000153119	-0.000194427	-0.000113126	-0.000113588	-0.000112204	-0.000108279	-0.000103044
-0.45	-0.000212259	-0.000148047	-0.000149763	-0.000190478	-0.000111258	-0.000110939	-0.000108831	-0.000104624	-9.9187e-05
-0.44	-0.000206522	-0.00014452	-0.000146356	-0.000186351	-0.000109305	-0.000108258	-0.000105503	-0.000100844	-9.5389e-05
-0.43	-0.000200743	-0.00014096	-0.000143	-0.00018231	-0.000107244	-0.000105501	-0.000102163	-9.7239e-05	-9.164e-05
-0.42	-0.000195109	-0.000137457	-0.000139684	-0.000178119	-0.000104999	-0.000102708	-9.88e-05	-9.3612e-05	-8.7896e-05
-0.41	-0.000189462	-0.000133934	-0.000136259	-0.000173921	-0.000102807	-9.9788e-05	-9.5451e-05	-9.0107e-05	-8.4196e-05
-0.4	-0.000183758	-0.000130452	-0.000132883	-0.000169865	-0.000100476	-9.6923e-05	-9.2146e-05	-8.6521e-05	-8.0602e-05
-0.39	-0.000178095	-0.000127068	-0.000129542	-0.000165585	-9.8063e-05	-9.3977e-05	-8.8836e-05	-8.3022e-05	-7.7113e-05
-0.38	-0.000172423	-0.000123628	-0.000126191	-0.000161253	-9.5576e-05	-9.1055e-05	-8.5632e-05	-7.9634e-05	-7.3678e-05
-0.37	-0.000166849	-0.000120175	-0.000122778	-0.000156935	-9.3102e-05	-8.8039e-05	-8.2377e-05	-7.6252e-05	-7.0284e-05
-0.36	-0.000161299	-0.000116822	-0.000119438	-0.000152629	-9.056e-05	-8.5e-05	-7.9211e-05	-7.2994e-05	-6.7077e-05
-0.35	-0.000155774	-0.000113462	-0.000116095	-0.000148303	-8.8046e-05	-8.2022e-05	-7.6077e-05	-6.9792e-05	-6.3944e-05
-0.34	-0.000150161	-0.000110104	-0.000112712	-0.000144016	-8.5582e-05	-7.8979e-05	-7.2936e-05	-6.6698e-05	-6.0886e-05
-0.33	-0.000144688	-0.000106768	-0.000109339	-0.000139775	-8.3136e-05	-7.5937e-05	-6.9848e-05	-6.3672e-05	-5.7966e-05
-0.32	-0.000139224	-0.000103465	-0.00010599	-0.000135325	-8.07e-05	-7.2966e-05	-6.6748e-05	-6.0742e-05	-5.5114e-05
-0.31	-0.000133767	-0.000100204	-0.00010269	-0.00013091	-7.8359e-05	-7.0026e-05	-6.3742e-05	-5.7808e-05	-5.2428e-05
-0.3	-0.000128407	-9.6934e-05	-9.9316e-05	-0.000126514	-7.6065e-05	-6.7132e-05	-6.0802e-05	-5.4963e-05	-4.9724e-05
-0.29	-0.00012312	-9.3632e-05	-9.5972e-05	-0.000122217	-7.3925e-05	-6.4306e-05	-5.791e-05	-5.2186e-05	-4.7229e-05
-0.28	-0.000117821	-9.0371e-05	-9.2617e-05	-0.000117848	-7.1925e-05	-6.1583e-05	-5.5048e-05	-4.9528e-05	-4.4818e-05
-0.27	-0.000112577	-8.7065e-05	-8.9286e-05	-0.000113488	-7.0139e-05	-5.8903e-05	-5.2295e-05	-4.6924e-05	-4.2441e-05
-0.26	-0.000107463	-8.3833e-05	-8.5929e-05	-0.00010902	-6.8575e-05	-5.6335e-05	-4.9657e-05	-4.4487e-05	-4.0142e-05
-0.25	-0.000102419	-8.0565e-05	-8.26e-05	-0.000104706	-6.7349e-05	-5.3863e-05	-4.7066e-05	-4.2113e-05	-3.796e-05
-0.24	-9.7345e-05	-7.7337e-05	-7.9274e-05	-0.000100391	-7.9201e-05	-5.1521e-05	-4.4668e-05	-3.9827e-05	-3.5854e-05
-0.23	-9.244e-05	-7.4093e-05	-7.5949e-05	-9.6065e-05	-0.000105602	-4.9357e-05	-4.2358e-05	-3.7696e-05	-3.3876e-05
-0.22	-8.7567e-05	-7.0846e-05	-7.2663e-05	-9.1747e-05	-0.00013529	-4.7291e-05	-4.0226e-05	-3.5598e-05	-3.1969e-05
-0.21	-8.2793e-05	-6.7572e-05	-6.9335e-05	-8.7369e-05	-0.00015083	-4.5441e-05	-3.8154e-05	-3.3637e-05	-3.0161e-05
-0.2	-7.8028e-05	-6.4336e-05	-6.6018e-05	-8.3028e-05	-0.000144789	-4.3767e-05	-3.6199e-05	-3.1806e-05	-2.8478e-05
-0.19	-7.344e-05	-6.1111e-05	-6.2697e-05	-7.8783e-05	-0.000138145	-4.2334e-05	-3.4449e-05	-3.0078e-05	-2.6857e-05
-0.18	-6.8942e-05	-5.7897e-05	-5.9404e-05	-7.4507e-05	-0.000131236	-4.1236e-05	-3.2773e-05	-2.8446e-05	-2.5343e-05
-0.17	-6.4545e-05	-5.4631e-05	-5.6097e-05	-7.0232e-05	-0.000124342	-4.0452e-05	-3.1285e-05	-2.6903e-05	-2.3895e-05
-0.16	-6.0216e-05	-5.1385e-05	-5.2823e-05	-6.5978e-05	-0.0001174	-4.0394e-05	-2.9939e-05	-2.5475e-05	-2.252e-05
-0.15	-5.6017e-05	-4.8139e-05	-4.9517e-05	-6.1749e-05	-0.000110362	-4.6603e-05	-2.8768e-05	-2.4121e-05	-2.124e-05
-0.14	-5.1902e-05	-4.4909e-05	-4.6208e-05	-5.7574e-05	-0.000103319	-5.9837e-05	-2.7791e-05	-2.2882e-05	-1.9984e-05
-0.13	-4.7871e-05	-4.1671e-05	-4.2916e-05	-5.3366e-05	-9.6167e-05	-6.2721e-05	-2.7037e-05	-2.1765e-05	-1.8842e-05
-0.12	-4.3888e-05	-3.8454e-05	-3.9619e-05	-4.9148e-05	-8.8935e-05	-6.7484e-05	-2.6592e-05	-2.0712e-05	-1.7724e-05
-0.11	-4.0046e-05	-3.5217e-05	-3.6297e-05	-4.4979e-05	-8.168e-05	-9.0085e-05	-2.6504e-05	-1.9778e-05	-1.6695e-05
-0.1	-3.6281e-05	-3.1997e-05	-3.2998e-05	-4.0788e-05	-7.435e-05	-8.4763e-05	-2.7006e-05	-1.8969e-05	-1.5704e-05
-0.09	-3.2581e-05	-2.8776e-05	-2.9684e-05	-3.6649e-05	-6.6985e-05	-7.7697e-05	-2.8411e-05	-1.8316e-05	-1.4753e-05
-0.08	-2.8925e-05	-2.5564e-05	-2.6382e-05	-3.2514e-05	-5.9532e-05	-6.9838e-05	-3.2509e-05	-1.7703e-05	-1.3857e-05
-0.07	-2.5291e-05	-2.2348e-05	-2.3079e-05	-2.8392e-05	-5.2068e-05	-6.1608e-05	-3.4244e-05	-1.7212e-05	-1.2969e-05
-0.06	-2.1689e-05	-1.914e-05	-1.9787e-05	-2.4296e-05	-4.4556e-05	-5.3075e-05	-3.8416e-05	-1.6831e-05	-1.2063e-05
-0.05	-1.8122e-05	-1.5946e-05	-1.6486e-05	-2.0223e-05	-3.7082e-05	-4.4382e-05	-3.9377e-05	-1.6419e-05	-1.1043e-05
-0.04	-1.4549e-05	-1.275e-05	-1.3189e-05	-1.6152e-05	-2.9617e-05	-3.5612e-05	-3.4669e-05	-1.5776e-05	-9.877e-06
-0.03	-1.0959e-05	-9.567e-06	-9.906e-06	-1.2109e-05	-2.2172e-05	-2.6767e-05	-2.7136e-05	-1.4465e-05	-8.45e-06
-0.02	-7.351e-06	-6.396e-06	-6.622e-06	-8.095e-06	-1.4761e-05	-1.7905e-05	-1.8532e-05	-1.1646e-05	-6.521e-06
-0.01	-3.723e-06	-3.228e-06	-3.345e-06	-4.084e-06	-7.42e-06	-9.043e-06	-9.513e-06	-6.734e-06	-3.708e-06
0	-8.1e-08	-7.6e-08	-7.5e-08	-8.6e-08	-1.44e-07	-1.58e-07	-1.29e-07	5.4e-08	1.29e-07
0.01	3.586e-06	3.064e-06	3.183e-06	3.892e-06	7.056e-06	8.722e-06	9.521e-06	8.396e-06	5.44e-06
0.02	7.276e-06	6.19e-06	6.432e-06	7.848e-06	1.4179e-05	1.7605e-05	1.9373e-05	1.7809e-05	1.2444e-05
0.03	1.0998e-05	9.302e-06	9.675e-06	1.179e-05	2.1243e-05	2.6495e-05	2.9354e-05	2.7801e-05	2.1173e-05
0.04	1.4711e-05	1.2394e-05	1.2896e-05	1.5709e-05	2.8198e-05	3.5367e-05	3.9361e-05	3.8181e-05	3.0337e-05
0.05	1.8437e-05	1.5481e-05	1.6116e-05	1.9601e-05	3.5089e-05	4.4176e-05	4.9352e-05	4.8668e-05	4.0834e-05
0.06	2.2211e-05	1.855e-05	1.9317e-05	2.3479e-05	4.1861e-05	5.2927e-05	5.9301e-05	5.9296e-05	5.2071e-05
0.07	2.5975e-05	2.1597e-05	2.2495e-05	2.734e-05	4.8539e-05	6.1545e-05	6.9281e-05	7.0116e-05	6.3683e-05
0.08	2.9739e-05	2.4627e-05	2.5677e-05	3.1206e-05	5.5183e-05	7.0065e-05	7.909e-05	8.1019e-05	7.555e-05
0.09	3.3523e-05	2.7657e-05	2.8841e-05	3.5014e-05	6.1778e-05	7.8423e-05	8.8789e-05	9.2172e-05	8.7471e-05
0.1	3.7334e-05	3.0672e-05	3.1975e-05	3.8825e-05	6.8217e-05	8.6602e-05	9.8487e-05	0.000103341	9.9513e-05
0.11	4.1171e-05	3.3685e-05	3.5109e-05	4.2577e-05	7.4629e-05	9.4559e-05	0.000107988	0.000114476	0.000111562
0.12	4.5036e-05	3.6686e-05	3.823e-05	4.6361e-05	8.091e-05	0.000102309	0.000117534	0.000125481	0.000123597
0.13	4.8952e-05	3.9665e-05	4.1329e-05	5.0098e-05	8.7125e-05	0.000109947	0.000126993	0.000136482	0.000135396
0.14	5.2857e-05	4.2652e-05	4.4412e-05	5.3831e-05	9.328e-05	0.000117296	0.000136458	0.000147323	0.000147219
0.15	5.6867e-05	4.5635e-05	4.7484e-05	5.7494e-05	9.9354e-05	0.000124531	0.000145745	0.000157928	0.000158917
0.16	6.0901e-05	4.8638e-05	5.0545e-05	6.1157e-05	0.000105332	0.000131753	0.00015483	0.000168197	0.000170589
0.17	6.5037e-05	5.1644e-05	5.3571e-05	6.48e-05	0.000111241	0.000138781	0.000163786	0.000178366	0.000182322
0.18	6.9253e-05	5.4648e-05	5.6616e-05	6.8448e-05	0.000117084	0.000145515	0.000172585	0.000188145	0.000194038
0.19	7.3535e-05	5.7705e-05	5.9623e-05	7.2081e-05	0.000122748	0.000152196	0.000181117	0.000197727	0.000205542
0.2	7.7835e-05	6.0756e-05	6.2632e-05	7.567e-05	0.000128294	0.000158659	0.000189373	0.000207234	0.00021725
0.21	8.2277e-05	6.381e-05	6.5603e-05	7.9178e-05	0.000133775	0.000165182	0.00019721	0.000216472	0.000228576
0.22	8.6808e-05	6.6913e-05	6.8609e-05	8.2624e-05	0.000139253	0.000171555	0.000204859	0.000225475	0.000239558
0.23	9.1405e-05	7.0059e-05	7.1566e-05	8.6099e-05	0.000144497	0.000177616	0.000212153	0.000234433	0.000250401
0.24	9.6079e-05	7.3238e-05	7.4526e-05	8.9565e-05	0.000149672	0.000183816	0.00021907	0.000243114	0.000260819
0.25	0.000100822	7.6486e-05	7.7473e-05	9.2996e-05	0.000154836	0.000189764	0.000225697	0.000251832	0.000270959
0.26	0.000105648	7.9755e-05	8.0401e-05	9.6386e-05	0.000159848	0.000195588	0.000232255	0.000260278	0.000280571
0.27	0.000110546	8.3038e-05	8.3346e-05	9.9737e-05	0.000164792	0.00020127	0.000238342	0.000268409	0.000289888
0.28	0.000115535	8.6411e-05	8.6256e-05	0.000103053	0.000169668	0.000206923	0.00024419	0.000276364	0.000298794
0.29	0.000120597	8.9867e-05	8.9136e-05	0.000106328	0.000174483	0.000212422	0.000249889	0.000284078	0.000307424
0.3	0.000125749	9.3323e-05	9.2018e-05	0.000109543	0.000179153	0.000217682	0.00025555	0.000291595	0.000315728
0.31	0.000130932	9.6858e-05	9.4935e-05	0.000112713	0.000183806	0.00022307	0.000261196	0.000298957	0.000323773
0.32	0.000136221	0.000100439	9.7852e-05	0.00011595	0.000188364	0.000228214	0.000266553	0.000305744	0.000331466
0.33	0.000141561	0.000104131	0.000100688	0.000119133	0.000192872	0.000233337	0.000271875	0.000312437	0.000339314
0.34	0.000146915	0.000107799	0.000103528	0.00012228	0.000197257	0.000238366	0.000277066	0.000318741	0.000346337
0.35	0.000152352	0.000111508	0.000106385	0.000125352	0.000201555	0.000243329	0.000282097	0.000324831	0.000353569
0.36	0.000157811	0.000115312	0.00010926	0.000128482	0.000205777	0.000248135	0.000287163	0.000330784	0.000360529
0.37	0.000163431	0.00011923	0.000112087	0.000131486	0.00021004	0.000252819	0.000292197	0.000336254	0.000367329
0.38	0.000169038	0.000123151	0.000114945	0.000134467	0.000214188	0.000257582	0.000297017	0.000341536	0.000373946
0.39	0.000174784	0.000127151	0.000117845	0.000137436	0.000218229	0.000262221	0.000301667	0.000346384	0.000380369
0.4	0.000180462	0.000131145	0.000120729	0.000140417	0.000222371	0.000266739	0.000306392	0.00035118	0.000386775
0.41	0.000186211	0.000135229	0.000123634	0.000143433	0.000226455	0.000271197	0.000311083	0.00035577	0.000392791
0.42	0.000192026	0.000139296	0.000126506	0.00014634	0.000230477	0.000275617	0.000315604	0.000360331	0.000398516
0.43	0.000197846	0.000143441	0.00012942	0.000149191	0.000234447	0.000280091	0.000320218	0.000364765	0.000404344
0.44	0.000203578	0.000147682	0.000132336	0.000152037	0.000238569	0.000284542	0.00032473	0.000369138	0.000409815
0.45	0.000209526	0.000151884	0.000135237	0.000154878	0.000242602	0.000288966	0.000329121	0.000373336	0.000415065
0.46	0.000215416	0.000156173	0.0001382	0.000157663	0.000246746	0.000293381	0.000333592	0.000377539	0.000420165
0.47	0.000221221	0.000160432	0.000141213	0.00016062	0.000250858	0.000297853	0.000338017	0.000381645	0.000425031
0.48	0.000227132	0.000164742	0.000144188	0.000163404	0.000254972	0.000302264	0.000342394	0.000385533	0.000429792
0.49	0.000233087	0.000169167	0.000147226	0.00016623	0.000259147	0.000306823	0.00034667	0.000389766	0.000434389
0.5	0.000239113	0.000173634	0.000150269	0.000169005	0.000263364	0.000311423	0.000351147	0.000393784	0.000438919
0.51	0.000245211	0.000178043	0.000153375	0.000171851	0.000267637	0.000316111	0.000355819	0.000397881	0.000443277
0.52	0.000251055	0.000182478	0.000156464	0.000174651	0.000272028	0.00032082	0.000360403	0.000402096	0.000447606
0.53	0.000257008	0.000186994	0.000159623	0.000177428	0.000276322	0.000325634	0.000364974	0.000406244	0.000451934
0.54	0.000263016	0.000191451	0.000162768	0.000180227	0.000280567	0.000330637	0.000369511	0.000410486	0.000455845
0.55	0.000269133	0.000195966	0.000165938	0.000182978	0.00028529	0.000335571	0.000374582	0.000414654	0.000459952
0.56	0.00027517	0.000200529	0.000169188	0.000185732	0.000289788	0.000340683	0.000379685	0.000419115	0.000464008
0.57	0.000281194	0.00020509	0.000172408	0.000188563	0.000294234	0.000345868	0.000384585	0.0004235	0.000468091
0.58	0.000287353	0.000209567	0.000175682	0.000191299	0.000298865	0.000351092	0.000389481	0.000428061	0.000472227
0.59	0.000293345	0.000214137	0.00017899	0.000194101	0.00030381	0.000356457	0.000394903	0.000432731	0.000476432
0.6	0.000299572	0.000218776	0.000182273	0.000196903	0.000308343	0.000361995	0.000400275	0.000437584	0.00048051
0.61	0.000305439	0.000223356	0.000185615	0.00019973	0.000313192	0.000367593	0.000405832	0.000442538	0.000484934
0.62	0.000311406	0.000228008	0.000189058	0.000202516	0.000318018	0.000373097	0.000411515	0.000447667	0.000489105
0.63	0.000317477	0.000232681	0.000192523	0.000205385	0.000322985	0.000378883	0.000417194	0.00045303	0.000493541
0.64	0.000323405	0.000237333	0.000195985	0.000208147	0.000328058	0.00038483	0.000423089	0.00045835	0.000498298
0.65	0.000329378	0.000242061	0.000199501	0.000211054	0.000332985	0.000390871	0.000429334	0.000464031	0.000503034
0.66	0.000335566	0.000246751	0.00020299	0.000213921	0.000338099	0.000397	0.000435619	0.000469631	0.000507915
0.67	0.000341512	0.000251473	0.000206544	0.000216708	0.00034313	0.000403184	0.000442049	0.000475571	0.000512708
0.68	0.000347513	0.000256265	0.000210051	0.000219641	0.000348533	0.000409526	0.000448491	0.000481729	0.000518074
0.69	0.000353374	0.000260946	0.000213641	0.00022256	0.000353699	0.000416104	0.000455111	0.000487893	0.000523441
0.7	0.0003593	0.000265659	0.00021733	0.000225449	0.000358827	0.000422507	0.000461733	0.000494468	0.000529244
0.71	0.000365346	0.000270517	0.000220902	0.000228382	0.000364125	0.000429207	0.000468827	0.000501043	0.00053504
0.72	0.00037101	0.000275287	0.000224523	0.00023126	0.000369587	0.000435909	0.000475636	0.000507832	0.000541023
0.73	0.000376834	0.000280182	0.000228203	0.000234275	0.000375163	0.000442611	0.000483038	0.000514813	0.000547126
0.74	0.000382572	0.000284773	0.000231813	0.000237261	0.000380429	0.000449404	0.000490295	0.000521872	0.000553544
0.75	0.000388518	0.000289586	0.000235464	0.000240286	0.000385846	0.000456218	0.000497747	0.000529159	0.000559912
0.76	0.00039411	0.000294458	0.000239211	0.000243254	0.000391249	0.000463028	0.000505319	0.000536812	0.000566814
0.77	0.000400029	0.000299272	0.000242937	0.00024627	0.000396857	0.000470177	0.000512846	0.000544291	0.000573799
0.78	0.000405679	0.000303922	0.00024666	0.000249249	0.000402243	0.000477205	0.000520409	0.000552146	0.000580877
0.79	0.000411237	0.000308784	0.000250378	0.000252297	0.000407769	0.000484218	0.000527952	0.000559986	0.000588074
0.8	0.000416782	0.00031353	0.000254222	0.000255325	0.000413204	0.000491405	0.000535773	0.000568083	0.000595407
0.81	0.000422349	0.000318313	0.000257953	0.000258399	0.000418571	0.000498656	0.000543926	0.000575924	0.000602785
0.82	0.000427923	0.000323163	0.000261826	0.000261421	0.000424225	0.0005058	0.000551863	0.000583865	0.000610727
0.83	0.000433086	0.000328003	0.000265538	0.000264547	0.000429766	0.000512926	0.000559821	0.000592031	0.000618614
0.84	0.000367193	0.000332734	0.000269337	0.000267672	0.000435202	0.000520094	0.000567727	0.000600393	0.000626655
0.85	0.00018949	0.000337481	0.000273311	0.000270777	0.000440715	0.000527058	0.000575833	0.000608768	0.000634744
0.86	0.000190235	0.000342305	0.000277062	0.000273812	0.00044611	0.000534153	0.000584025	0.000617337	0.000643091
0.87	0.000191187	0.000347164	0.000280939	0.000276859	0.000451448	0.000541296	0.000591843	0.000625593	0.000651416
0.88	0.000192101	0.000351819	0.000284735	0.000279901	0.000456996	0.000548531	0.000599712	0.000633795	0.00065966
0.89	0.000193099	0.000356492	0.000288522	0.000283138	0.000462249	0.000555539	0.000607742	0.000642322	0.000668282
0.9	0.000194113	0.000361533	0.00029238	0.000286329	0.000467628	0.000562484	0.000615817	0.000650615	0.000676981
0.91	0.000195304	0.000366313	0.000296297	0.00028944	0.000473209	0.000569488	0.00062403	0.000659234	0.000685262
0.92	0.00019648	0.000371129	0.000300099	0.000292467	0.000478395	0.000576685	0.000631897	0.000667526	0.000694322
0.93	0.000197741	0.000375946	0.00030397	0.000295727	0.000483566	0.000583652	0.000639714	0.000675929	0.000702898
0.94	0.00019903	0.000380733	0.000307775	0.000298867	0.000489424	0.000590782	0.000647585	0.00068461	0.00071144
0.95	0.00020039	0.000385448	0.000311705	0.000302126	0.000494436	0.000597748	0.000655531	0.000692954	0.00071992
0.96	0.000201731	0.000390275	0.000315584	0.00030541	0.000499682	0.000604565	0.000663336	0.000701263	0.000728909
0.97	0.000203116	0.000394982	0.000319464	0.00030846	0.000504748	0.000611453	0.000670823	0.000709514	0.000737382
0.98	0.000204655	0.000399633	0.000323464	0.000311613	0.000509844	0.000618683	0.000678651	0.000717773	0.000745774
0.99	0.000206087	0.000404403	0.000327429	0.000314772	0.000514882	0.000625254	0.000686333	0.000726037	0.000754035
1	0.000207631	0.000409166	0.000331341	0.000317999	0.000519953	0.000632118	0.000693756	0.00073381	0.00076239
1.01	0.000209123	0.000413857	0.000335232	0.000321362	0.000525112	0.000638769	0.000701253	0.000741506	0.000770517
1.02	0.000210702	0.000418422	0.000339112	0.000324449	0.000530401	0.000645522	0.000708686	0.000749592	0.000778627
1.03	0.000212302	0.000423047	0.000342798	0.000327616	0.000535165	0.00065214	0.000715887	0.000757721	0.000786572
1.04	0.000213962	0.000427855	0.000346913	0.000330708	0.000540135	0.000658745	0.000723081	0.000765006	0.00079435
1.05	0.000215595	0.00043251	0.000350786	0.000333816	0.000545256	0.000665349	0.000730037	0.000772203	0.000801976
1.06	0.000217286	0.000437173	0.000354516	0.000337091	0.000550351	0.000671413	0.000736728	0.000779495	0.000809508
1.07	0.000219039	0.000441797	0.000358399	0.000340388	0.000555254	0.000677852	0.000743371	0.000786747	0.000816911
1.08	0.000220756	0.000446453	0.000362333	0.000343656	0.000559963	0.000684057	0.000750201	0.00079351	0.000823938
1.09	0.000222493	0.000451165	0.00036608	0.000346811	0.000564622	0.000690016	0.000756519	0.000799792	0.000830855
1.1	0.00022434	0.000455769	0.000369871	0.000350115	0.000569374	0.000696091	0.000762832	0.000806108	0.000837478
1.11	0.000226207	0.000460427	0.000373828	0.000353391	0.000574139	0.00070224	0.000769167	0.000812182	0.000843533
1.12	0.000228005	0.000464918	0.000377769	0.000356523	0.000579081	0.000708081	0.000774926	0.000817604	0.000849032
1.13	0.000229892	0.000469426	0.000381659	0.000359734	0.000583271	0.000713572	0.000275326	0.000501471	0.000854347
1.14	0.000231792	0.000473937	0.00038547	0.000362811	0.000588098	0.000719185	0.000276136	0.000285207	0.000348733
1.15	0.000233723	0.000478673	0.000389312	0.000365888	0.00059242	0.000724733	0.000277123	0.000285876	0.000294828
1.16	0.000235649	0.000483087	0.000392921	0.000369136	0.000596914	0.00073011	0.000278151	0.000286689	0.000295381
1.17	0.000237574	0.000487652	0.000396846	0.000372338	0.000601207	0.000735513	0.000279335	0.000287739	0.000296059
1.18	0.0002396	0.000492016	0.000400814	0.000375661	0.00060566	0.000740336	0.000280574	0.000288792	0.000296906
1.19	0.000241599	0.000496617	0.000404699	0.000378765	0.000609862	0.000745329	0.000281894	0.000289995	0.000297862
1.2	0.000243611	0.000501067	0.000408394	0.000381917	0.000613943	0.000750007	0.000283253	0.00029126	0.000298867
1.21	0.000245689	0.00050561	0.000412026	0.000385071	0.000618433	0.000381801	0.000284752	0.000292626	0.000300046
1.22	0.000247787	0.000509744	0.00041587	0.000388291	0.00062277	0.000276474	0.000286287	0.000294116	0.000301299
1.23	0.000249795	0.000514135	0.000419592	0.000391473	0.000627027	0.000278043	0.000287853	0.000295655	0.000302643
1.24	0.000251842	0.000518571	0.000423577	0.00039466	0.000631103	0.000279615	0.000289529	0.00029721	0.000304051
1.25	0.000253956	0.000522955	0.000427279	0.000397787	0.000634902	0.000281393	0.000291283	0.000298864	0.000305573
1.26	0.000256104	0.000527169	0.000431012	0.000400978	0.000638972	0.000283176	0.000292996	0.000300565	0.00030715
1.27	0.000258209	0.000531428	0.000434806	0.000404097	0.000642898	0.000284949	0.000294807	0.000302341	0.000308819
1.28	0.000260412	0.000247711	0.000438579	0.000407295	0.000646768	0.000286783	0.00029664	0.00030426	0.000310496
1.29	0.000262547	0.000242097	0.000442206	0.000410444	0.000650148	0.000288643	0.00029857	0.000306065	0.000312341
1.3	0.000264735	0.000243809	0.000446047	0.000413554	0.00065407	0.000290611	0.000300557	0.000308035	0.000314128
1.31	0.000266954	0.000245623	0.000449828	0.00041661	0.000657843	0.000292486	0.000302526	0.000309996	0.000315983
1.32	0.000269138	0.000247457	0.000453503	0.000419669	0.000661507	0.000294518	0.000304674	0.00031205	0.000317885
1.33	0.000271368	0.000249249	0.00045719	0.000422948	0.000665427	0.000296565	0.000306777	0.000314095	0.00031989
1.34	0.000273613	0.00025106	0.000460926	0.000426113	0.000669135	0.000298551	0.000308809	0.000316184	0.000321982
1.35	0.000275882	0.000252901	0.000464694	0.000429303	0.000672705	0.00030073	0.00031094	0.000318274	0.000324155
1.36	0.000278176	0.000254828	0.000468458	0.000432447	0.000676133	0.000302792	0.000313172	0.000320602	0.000326359
1.37	0.000280484	0.000256672	0.000472021	0.000435495	0.00067941	0.000304932	0.000315388	0.000322814	0.000328566
1.38	0.000282794	0.000258523	0.000475693	0.00043858	0.000682736	0.000307169	0.000317608	0.000325053	0.000330817
1.39	0.000285062	0.000260505	0.00047949	0.000441704	0.000686338	0.000309334	0.000319879	0.00032739	0.000333082
1.4	0.000287273	0.000262468	0.000483328	0.000444717	0.000689659	0.00031157	0.000322276	0.000329814	0.000335401
1.41	0.000289588	0.000264447	0.000486927	0.000447751	0.000692661	0.00031392	0.000324668	0.000332209	0.000337866
1.42	0.000291883	0.000266445	0.000490517	0.000450876	0.000695809	0.000316257	0.000327093	0.000334665	0.000340204
1.43	0.000294199	0.000268479	0.000494231	0.000453995	0.00069881	0.000318525	0.000329558	0.000337097	0.000342691
1.44	0.00029652	0.000270453	0.000497814	0.000457049	0.000702125	0.000320894	0.000332051	0.000339686	0.000345238
1.45	0.000298763	0.000272469	0.000501489	0.00046016	0.000704942	0.000323211	0.000334578	0.000342136	0.000347856
1.46	0.000301109	0.000274472	0.000505063	0.000463232	0.000707742	0.000325539	0.000337046	0.00034475	0.000350383
1.47	0.000303357	0.000276631	0.000508685	0.000466415	0.000710483	0.000328002	0.000339517	0.000347355	0.000353028
1.48	0.000305595	0.00027882	0.00051219	0.000469312	0.000712983	0.000330385	0.000342127	0.00034999	0.000355646
1.49	0.000307902	0.000280889	0.000515721	0.000472372	0.000309585	0.000332883	0.000344646	0.000352734	0.000358372
1.5	0.000310135	0.000283015	0.000519133	0.000475486	0.00031182	0.000335301	0.000347309	0.000355426	0.000361017
1.5	0.00030984	0.00028305	0.000519197	0.000475416	0.000311796	0.000335353	0.000347347	0.000355437	0.000361004
1.49	0.000307094	0.000280933	0.000515512	0.000472342	0.000309584	0.000332835	0.000344628	0.000352682	0.000358329
1.48	0.000304456	0.000278769	0.00051196	0.000469323	0.000307481	0.000330396	0.000342033	0.000350036	0.00035563
1.47	0.000301918	0.000276626	0.000508413	0.00046612	0.000305361	0.000327925	0.00033942	0.000347454	0.000352922
1.46	0.000299471	0.000274597	0.000504752	0.000463152	0.000303322	0.000325455	0.000336933	0.000344786	0.000350347
1.45	0.000297067	0.000272528	0.000501262	0.000460137	0.00030135	0.000323058	0.000334371	0.000342292	0.000347728
1.44	0.000294612	0.000270515	0.000497587	0.000457018	0.00029933	0.000320652	0.000331923	0.00033964	0.000345166
1.43	0.00029211	0.000268569	0.000494055	0.000453872	0.00029732	0.000318331	0.00032944	0.000337176	0.000342618
1.42	0.000289719	0.000266533	0.000490394	0.000450772	0.00029535	0.000316059	0.000326941	0.000334712	0.000340173
1.41	0.000287285	0.000264545	0.000486649	0.000447699	0.000293286	0.000313688	0.000324429	0.000332255	0.000337752
1.4	0.000284934	0.000262549	0.000483166	0.000444576	0.000291317	0.000311412	0.000322204	0.000329842	0.000335296
1.39	0.000282595	0.000260623	0.000479535	0.000441557	0.000289353	0.00030925	0.000319781	0.000327467	0.000333037
1.38	0.000280369	0.000258699	0.000475826	0.00043839	0.000287447	0.000307002	0.000317475	0.000325126	0.00033073
1.37	0.000278032	0.000256748	0.000472161	0.000435224	0.000285574	0.000304883	0.000315173	0.000322816	0.000328418
1.36	0.000275798	0.000254821	0.000468535	0.000432048	0.000283721	0.000302694	0.000312923	0.000320585	0.00032618
1.35	0.000273546	0.000252984	0.000464873	0.000428863	0.000281904	0.000300594	0.000310781	0.000318369	0.000324105
1.34	0.000271289	0.000251059	0.000461137	0.000425735	0.000280116	0.000298514	0.000308581	0.000316203	0.000321928
1.33	0.000269119	0.000249188	0.000457443	0.000422723	0.000278337	0.000296447	0.000306496	0.000314113	0.000319903
1.32	0.000266961	0.000247522	0.000453754	0.000419529	0.000276603	0.000294359	0.000304346	0.00031197	0.000317795
1.31	0.000264716	0.000245776	0.000449999	0.000416462	0.00027497	0.000292443	0.000302326	0.000309947	0.000315804
1.3	0.000262657	0.00024407	0.000446279	0.000413149	0.000273269	0.000290441	0.000300255	0.000307933	0.000313951
1.29	0.000260483	0.000242246	0.000442528	0.000410155	0.00027156	0.000288511	0.000298273	0.000306068	0.000312157
1.28	0.000258338	0.000240543	0.000438758	0.000406974	0.000269926	0.000286702	0.000296468	0.000304181	0.000310381
1.27	0.000256285	0.00023887	0.000435113	0.000403781	0.00026836	0.000284864	0.000294554	0.000302346	0.000308649
1.26	0.00025415	0.000237236	0.00043132	0.000400521	0.000266796	0.000283139	0.000292753	0.000300618	0.00030702
1.25	0.000252131	0.000235555	0.000427471	0.000397248	0.000265348	0.000281375	0.000290961	0.000299006	0.000305478
1.24	0.000250059	0.000233953	0.000423787	0.000394175	0.000263923	0.000279696	0.000289314	0.000297357	0.000303951
1.23	0.000247995	0.000232347	0.000419843	0.00039111	0.000262461	0.000278079	0.000287658	0.000295742	0.000302596
1.22	0.000245995	0.000230806	0.000416077	0.000387684	0.000261129	0.000276511	0.00028606	0.000294355	0.000301206
1.21	0.000243963	0.000229255	0.000412249	0.000384698	0.000259785	0.000274934	0.000284551	0.000292875	0.000299946
1.2	0.000242021	0.000227698	0.000408388	0.000381405	0.000258574	0.000273442	0.000283093	0.000291535	0.000298862
1.19	0.000240128	0.000226178	0.000404756	0.00037829	0.00025741	0.000271997	0.000281672	0.000290272	0.000297888
1.18	0.000238285	0.000224813	0.000400949	0.000375105	0.000256198	0.000270666	0.000280285	0.000289114	0.000296839
1.17	0.000236324	0.00022347	0.000397163	0.000372034	0.000255121	0.00026941	0.000279136	0.000288053	0.000296031
1.16	0.000234426	0.000222082	0.000393256	0.000368919	0.000254151	0.00026821	0.000277993	0.000287088	0.000295325
1.15	0.000232522	0.000220797	0.000389529	0.00036568	0.000253256	0.000267081	0.00027694	0.000286225	0.00029476
1.14	0.000230709	0.000219534	0.000385695	0.000362452	0.000252454	0.000266095	0.000275958	0.000285438	0.000294381
1.13	0.000228866	0.000218244	0.000381866	0.000359236	0.000251629	0.000265159	0.000275089	0.000284713	0.000294185
1.12	0.000227091	0.000217066	0.000378055	0.000356109	0.000250986	0.000264261	0.000274381	0.000284219	0.00029413
1.11	0.000225333	0.000215936	0.000374234	0.000352869	0.000250406	0.000263531	0.000273759	0.000283997	0.000294327
1.1	0.000223528	0.000214849	0.000370432	0.000349597	0.000250089	0.000262854	0.000273216	0.000283776	0.000294653
1.09	0.000221844	0.000213788	0.000366566	0.00034646	0.000249825	0.000262341	0.000272891	0.000283789	0.000295281
1.08	0.000220172	0.000212853	0.000362472	0.000343353	0.000249707	0.000261986	0.000272761	0.000284044	0.000491114
1.07	0.000218564	0.000212021	0.000358706	0.000340256	0.000249902	0.000261706	0.000272848	0.000284568	0.000815897
1.06	0.000216896	0.000211244	0.000354717	0.000336897	0.000250128	0.000261656	0.000273084	0.000285378	0.000808837
1.05	0.000215309	0.000210526	0.000350857	0.000333641	0.000250677	0.000261778	0.000273474	0.000771672	0.000801396
1.04	0.000213718	0.000209942	0.000346934	0.000330493	0.000251478	0.000262102	0.000714638	0.000764238	0.000794007
1.03	0.000212148	0.000209512	0.000342979	0.0003274	0.000534966	0.000262683	0.000714701	0.000756702	0.00078596
1.02	0.000210577	0.00020917	0.000339215	0.000324257	0.000530106	0.000263716	0.000707745	0.000749203	0.000778191
1.01	0.000209163	0.00020902	0.000335272	0.000321038	0.000525021	0.000265142	0.000700663	0.000741061	0.000770077
1	0.000207734	0.000208987	0.000331379	0.000317769	0.000519892	0.000530037	0.000693014	0.000733571	0.00076175
0.99	0.00020629	0.000209357	0.000327515	0.000314554	0.000515023	0.000624608	0.000685664	0.000725461	0.000753456
0.98	0.000204903	0.000399755	0.000323687	0.000311484	0.000509776	0.000617868	0.000678139	0.000717252	0.000744789
0.97	0.000203613	0.000394954	0.000319811	0.000308298	0.000504774	0.000610683	0.000670593	0.000709287	0.00073629
0.96	0.00020232	0.000390329	0.000315846	0.000305075	0.000499803	0.000603947	0.000662778	0.000701118	0.000727933
0.95	0.000201121	0.000385689	0.000312123	0.000301845	0.000494013	0.000597312	0.00065492	0.000692624	0.000719472
0.94	0.00019991	0.000380763	0.000308253	0.000298622	0.000488755	0.000590172	0.0006476	0.000684063	0.000711025
0.93	0.00019881	0.000376007	0.000304324	0.000295424	0.000483613	0.000583044	0.000639721	0.000675764	0.000702467
0.92	0.000197782	0.000371198	0.00030052	0.000292406	0.000478365	0.000576283	0.000631828	0.000667136	0.000693854
0.91	0.000196836	0.000366484	0.000296712	0.000289249	0.000472884	0.000569136	0.000623748	0.000659	0.000685017
0.9	0.00019595	0.000361891	0.000292797	0.000286055	0.000467426	0.0005621	0.000615608	0.000650554	0.000676501
0.89	0.000195042	0.000356924	0.000288937	0.000282832	0.000462059	0.000554937	0.000607731	0.000642099	0.000668113
0.88	0.000194214	0.000352083	0.000285075	0.000279733	0.000456886	0.000547947	0.000599851	0.000633718	0.000659521
0.87	0.000193511	0.00034736	0.000281241	0.000276577	0.000451456	0.000540831	0.000591807	0.000625024	0.000650941
0.86	0.000192968	0.000342561	0.000277368	0.000273554	0.000445937	0.00053347	0.000583639	0.000616497	0.000642467
0.85	0.00019249	0.000337642	0.000273504	0.000270352	0.000440401	0.000526367	0.000575649	0.000608155	0.000634229
0.84	0.000192194	0.000332938	0.000269599	0.000267283	0.000434818	0.000519223	0.000567774	0.000599966	0.000626187
0.83	0.000192075	0.000328314	0.000265826	0.000264212	0.000429552	0.000511933	0.000559767	0.000591677	0.000618051
0.82	0.000192211	0.000323517	0.000262001	0.000261088	0.000423776	0.000504693	0.000551606	0.000583185	0.000610277
0.81	0.000192527	0.000318633	0.000258296	0.000258008	0.000418381	0.000497553	0.000543824	0.000575157	0.000602745
0.8	0.000193277	0.000313829	0.000254506	0.000254923	0.000412734	0.000490501	0.000535909	0.000566998	0.00059505
0.79	0.000404982	0.000308938	0.00025067	0.000251928	0.000407236	0.000483605	0.000528409	0.000559216	0.000587573
0.78	0.00039949	0.000304172	0.000246932	0.000248825	0.000401782	0.000476552	0.000520575	0.000551216	0.00058018
0.77	0.000393723	0.000299464	0.000243185	0.000245837	0.000396224	0.000469562	0.000512763	0.000543379	0.000572791
0.76	0.000387949	0.000294675	0.000239423	0.000242887	0.000390949	0.000462596	0.000505239	0.00053591	0.000565684
0.75	0.000382343	0.000289926	0.000235684	0.000239944	0.000385533	0.000455545	0.000497658	0.000528419	0.000559075
0.74	0.000376458	0.000285167	0.00023201	0.000236954	0.000379898	0.0004486	0.000490167	0.000520894	0.000552592
0.73	0.000370791	0.0002803	0.000228293	0.000233889	0.000374642	0.00044176	0.0004829	0.000513854	0.000546144
0.72	0.00036487	0.000275561	0.000224572	0.000230922	0.000369163	0.000435131	0.000475937	0.000506996	0.000540096
0.71	0.000358854	0.000270716	0.000220944	0.000227968	0.000363825	0.000428553	0.000468361	0.00050022	0.000534203
0.7	0.000353101	0.000266091	0.000217392	0.000225138	0.000358465	0.000422141	0.00046135	0.000493473	0.000528283
0.69	0.000347188	0.000261298	0.000213809	0.000222275	0.000353146	0.000415552	0.00045473	0.000486854	0.000522604
0.68	0.000341385	0.00025662	0.000210155	0.000219385	0.000347779	0.000408989	0.000448031	0.000480643	0.000517329
0.67	0.000335319	0.000251833	0.000206587	0.000216439	0.000342559	0.000402721	0.000441456	0.000474572	0.000512173
0.66	0.000329506	0.00024715	0.00020302	0.000213521	0.000337529	0.000396376	0.000434939	0.0004686	0.000507014
0.65	0.000323593	0.000242409	0.000199531	0.000210805	0.000332557	0.000390113	0.000428733	0.000462712	0.000501985
0.64	0.000317587	0.000237742	0.000196129	0.00020779	0.000327486	0.000383986	0.00042259	0.000457148	0.000497294
0.63	0.000311566	0.000233023	0.000192651	0.000205024	0.00032246	0.000378062	0.000416727	0.000451748	0.000492679
0.62	0.000305523	0.000228302	0.000189251	0.000202183	0.000317422	0.000372242	0.000410827	0.000446486	0.00048806
0.61	0.000299528	0.000223624	0.000185812	0.000199378	0.000312502	0.000366368	0.000405019	0.000441413	0.000483633
0.6	0.000293666	0.000219066	0.000182444	0.000196514	0.0003077	0.000360848	0.000399596	0.000436297	0.000479251
0.59	0.000287737	0.00021451	0.000179122	0.000193794	0.000303048	0.000355434	0.000394157	0.000431482	0.000474896
0.58	0.000281651	0.000209868	0.000175766	0.000191021	0.000298151	0.000350002	0.000388857	0.000426644	0.000470666
0.57	0.000275782	0.000205245	0.000172395	0.000188226	0.000293565	0.000344741	0.000383769	0.00042219	0.000466447
0.56	0.000269906	0.000200796	0.000169183	0.000185431	0.000288948	0.000339499	0.000378707	0.000417792	0.0004623
0.55	0.00026371	0.000196247	0.000165934	0.00018263	0.000284471	0.000334428	0.000373708	0.000413301	0.000458054
0.54	0.000257764	0.000191677	0.000162767	0.000179858	0.000279932	0.000329362	0.000368852	0.000408926	0.000453869
0.53	0.000251808	0.000187278	0.000159609	0.000177134	0.000275567	0.000324552	0.000364006	0.0004047	0.000449789
0.52	0.000245934	0.000182853	0.00015641	0.000174334	0.000271135	0.000319674	0.000359323	0.000400554	0.000445357
0.51	0.000240047	0.000178336	0.000153366	0.000171513	0.000266858	0.000314839	0.000354697	0.000396387	0.000441081
0.5	0.000233965	0.000173814	0.000150268	0.000168674	0.000262563	0.000310285	0.000350037	0.00039221	0.000436509
0.49	0.000228052	0.000169458	0.000147238	0.000165928	0.000258327	0.000305654	0.000345506	0.000388096	0.000431928
0.48	0.000222076	0.000165054	0.000144206	0.000163186	0.000254187	0.000301172	0.000341014	0.000383907	0.000427285
0.47	0.000216346	0.000160756	0.000141164	0.000160332	0.000250009	0.000296595	0.000336551	0.000379674	0.000422263
0.46	0.000210307	0.000156506	0.000138162	0.000157521	0.000245796	0.000292112	0.00033199	0.00037565	0.000417254
0.45	0.000204508	0.000152175	0.000135221	0.000154659	0.000241777	0.00028767	0.000327599	0.000371554	0.000411973
0.44	0.000198674	0.000147951	0.00013227	0.000151741	0.000237696	0.000283236	0.000323024	0.000367365	0.00040667
0.43	0.000193031	0.000143728	0.000129323	0.000148852	0.000233514	0.000278789	0.000318605	0.000363119	0.00040098
0.42	0.000187182	0.000139578	0.000126452	0.000145998	0.000229337	0.00027429	0.000313975	0.000358738	0.000395068
0.41	0.000181481	0.000135416	0.000123548	0.000143025	0.000225332	0.000269705	0.000309316	0.000354298	0.000389032
0.4	0.00017583	0.000131326	0.000120636	0.000140105	0.000221227	0.000265181	0.000304585	0.000349609	0.000383205
0.39	0.000170065	0.000127245	0.000117792	0.000137167	0.000217133	0.000260662	0.000299729	0.000344741	0.000376817
0.38	0.000164472	0.000123243	0.000114919	0.000134147	0.000212991	0.000256003	0.000294949	0.000339592	0.000370088
0.37	0.000158875	0.000119343	0.000112034	0.000131217	0.000208835	0.000251216	0.000290177	0.000334384	0.0003633
0.36	0.000153394	0.000115493	0.000109167	0.000128197	0.00020465	0.000246439	0.000285159	0.000328823	0.000356687
0.35	0.000147759	0.000111607	0.00010633	0.000125136	0.000200416	0.000241506	0.000280124	0.000322982	0.00034957
0.34	0.00014231	0.000107791	0.000103509	0.000122004	0.000196107	0.000236625	0.000274931	0.000316784	0.000342493
0.33	0.000136872	0.000104048	0.000100645	0.000118915	0.000191702	0.000231669	0.000269737	0.000310595	0.000335178
0.32	0.00013157	0.000100392	9.7759e-05	0.000115823	0.000187259	0.000226595	0.000264487	0.00030381	0.000327615
0.31	0.000126243	9.6803e-05	9.4907e-05	0.000112642	0.000182737	0.000221389	0.000259079	0.000296668	0.000319894
0.3	0.000120943	9.3223e-05	9.2038e-05	0.000109333	0.000178163	0.000216148	0.000253543	0.000289496	0.000311927
0.29	0.000115703	8.9787e-05	8.9125e-05	0.000106116	0.000173412	0.000210698	0.000247862	0.000281927	0.000303418
0.28	0.000110605	8.6346e-05	8.6203e-05	0.000102804	0.000168719	0.00020531	0.000242072	0.000274212	0.000294887
0.27	0.000105537	8.2924e-05	8.3302e-05	9.9571e-05	0.000164033	0.00019978	0.000236241	0.000266159	0.000285926
0.26	0.000100502	7.9627e-05	8.0388e-05	9.6147e-05	0.000159046	0.000194117	0.000230064	0.000257943	0.000276676
0.25	9.5618e-05	7.6362e-05	7.7467e-05	9.2815e-05	0.000154038	0.000188311	0.000223752	0.000249728	0.000266848
0.24	9.0693e-05	7.3134e-05	7.4529e-05	8.9413e-05	0.000148983	0.000182442	0.000217081	0.000241253	0.000256953
0.23	8.5898e-05	6.9933e-05	7.1529e-05	8.5996e-05	0.00014374	0.000176386	0.000210024	0.000232406	0.000246616
0.22	8.1228e-05	6.6801e-05	6.8563e-05	8.2583e-05	0.000138526	0.000170282	0.000202853	0.000223741	0.000235971
0.21	7.6632e-05	6.3677e-05	6.5577e-05	7.9058e-05	0.000133184	0.000163915	0.000195313	0.000214809	0.000224884
0.2	7.2098e-05	6.063e-05	6.2594e-05	7.5485e-05	0.000127651	0.000157531	0.000187469	0.000205574	0.000213721
0.19	6.7663e-05	5.754e-05	5.96e-05	7.1925e-05	0.000122085	0.000151107	0.000179258	0.000196257	0.000202728
0.18	6.3288e-05	5.4501e-05	5.6586e-05	6.8331e-05	0.000116445	0.000144469	0.000170506	0.000186798	0.00019118
0.17	5.9053e-05	5.1479e-05	5.3555e-05	6.4715e-05	0.000110762	0.000137645	0.000161854	0.000176952	0.000179791
0.16	5.488e-05	4.8487e-05	5.0505e-05	6.1103e-05	0.000104777	0.000130728	0.000153083	0.000166857	0.000168242
0.15	5.0818e-05	4.5475e-05	4.746e-05	5.7415e-05	9.8767e-05	0.000123712	0.000144071	0.000156602	0.000156616
0.14	4.6869e-05	4.2493e-05	4.4392e-05	5.3769e-05	9.276e-05	0.000116533	0.00013479	0.000146074	0.000145074
0.13	4.3009e-05	3.951e-05	4.1284e-05	4.9979e-05	8.6613e-05	0.000109102	0.000125472	0.000135393	0.000133268
0.12	3.9258e-05	3.6542e-05	3.8182e-05	4.624e-05	8.0431e-05	0.000101573	0.000116162	0.000124516	0.000121515
0.11	3.5594e-05	3.3545e-05	3.5077e-05	4.2562e-05	7.4198e-05	9.3871e-05	0.000106726	0.000113554	0.000109828
0.1	3.201e-05	3.0557e-05	3.1949e-05	3.8751e-05	6.7796e-05	8.5873e-05	9.7188e-05	0.000102533	9.8061e-05
0.09	2.851e-05	2.7562e-05	2.8807e-05	3.4963e-05	6.1366e-05	7.7835e-05	8.769e-05	9.1556e-05	8.6144e-05
0.08	2.5092e-05	2.4525e-05	2.5663e-05	3.1119e-05	5.486e-05	6.9543e-05	7.8053e-05	8.0659e-05	7.4474e-05
0.07	2.1776e-05	2.1506e-05	2.2489e-05	2.7294e-05	4.8237e-05	6.111e-05	6.8308e-05	6.9741e-05	6.2768e-05
0.06	1.8513e-05	1.8467e-05	1.931e-05	2.3415e-05	4.1568e-05	5.2459e-05	5.857e-05	5.9031e-05	5.1398e-05
0.05	1.5308e-05	1.5413e-05	1.6103e-05	1.9562e-05	3.483e-05	4.3808e-05	4.8724e-05	4.8408e-05	4.0622e-05
0.04	1.2163e-05	1.2347e-05	1.2887e-05	1.567e-05	2.7993e-05	3.5026e-05	3.8868e-05	3.7957e-05	3.0162e-05
0.03	9.065e-06	9.266e-06	9.665e-06	1.1752e-05	2.1094e-05	2.6248e-05	2.899e-05	2.7674e-05	2.0651e-05
0.02	5.998e-06	6.169e-06	6.429e-06	7.821e-06	1.408e-05	1.7431e-05	1.9138e-05	1.7771e-05	1.2477e-05
0.01	2.957e-06	3.054e-06	3.183e-06	3.873e-06	7.013e-06	8.629e-06	9.409e-06	8.376e-06	5.502e-06
-1.33227e-15	-7.6e-08	-7.5e-08	-7.8e-08	-8.7e-08	-1.48e-07	-1.56e-07	-1.38e-07	-4e-09	1.13e-07
-0.01	-3.109e-06	-3.218e-06	-3.342e-06	-4.067e-06	-7.373e-06	-8.946e-06	-9.415e-06	-6.784e-06	-3.957e-06
-0.02	-6.157e-06	-6.371e-06	-6.62e-06	-8.06e-06	-1.4661e-05	-1.77e-05	-1.8399e-05	-1.1653e-05	-6.799e-06
-0.03	-9.231e-06	-9.535e-06	-9.899e-06	-1.2066e-05	-2.2007e-05	-2.6476e-05	-2.6905e-05	-1.4735e-05	-8.795e-06
-0.04	-1.2356e-05	-1.2714e-05	-1.3192e-05	-1.6105e-05	-2.9402e-05	-3.5222e-05	-3.4468e-05	-1.6306e-05	-1.0315e-05
-0.05	-1.552e-05	-1.5895e-05	-1.6483e-05	-2.0161e-05	-3.6835e-05	-4.3932e-05	-3.9977e-05	-1.6983e-05	-1.1561e-05
-0.06	-1.876e-05	-1.909e-05	-1.9773e-05	-2.4226e-05	-4.429e-05	-5.2533e-05	-3.9451e-05	-1.7369e-05	-1.2578e-05
-0.07	-2.2065e-05	-2.2288e-05	-2.3066e-05	-2.8292e-05	-5.1733e-05	-6.0979e-05	-3.5046e-05	-1.7776e-05	-1.3501e-05
-0.08	-2.5471e-05	-2.5494e-05	-2.636e-05	-3.2403e-05	-5.9142e-05	-6.9148e-05	-3.3025e-05	-1.8305e-05	-1.4364e-05
-0.09	-2.8956e-05	-2.8708e-05	-2.9654e-05	-3.6485e-05	-6.6526e-05	-7.6884e-05	-2.9113e-05	-1.8895e-05	-1.524e-05
-0.1	-3.2562e-05	-3.1934e-05	-3.297e-05	-4.06e-05	-7.3812e-05	-8.4025e-05	-2.7744e-05	-1.9507e-05	-1.6194e-05
-0.11	-3.6287e-05	-3.518e-05	-3.6255e-05	-4.4738e-05	-8.1136e-05	-8.9742e-05	-2.7188e-05	-2.0278e-05	-1.7155e-05
-0.12	-4.0116e-05	-3.8394e-05	-3.9547e-05	-4.8923e-05	-8.8318e-05	-6.9745e-05	-2.7185e-05	-2.1145e-05	-1.8168e-05
-0.13	-4.4043e-05	-4.1634e-05	-4.2848e-05	-5.3092e-05	-9.5395e-05	-6.4081e-05	-2.7546e-05	-2.2119e-05	-1.9249e-05
-0.14	-4.8099e-05	-4.4858e-05	-4.6136e-05	-5.7326e-05	-0.000102435	-6.0731e-05	-2.8249e-05	-2.3231e-05	-2.0398e-05
-0.15	-5.2238e-05	-4.8122e-05	-4.9442e-05	-6.1495e-05	-0.000109508	-4.9142e-05	-2.9221e-05	-2.4448e-05	-2.1653e-05
-0.16	-5.6557e-05	-5.1362e-05	-5.2756e-05	-6.5709e-05	-0.000116561	-4.1164e-05	-3.0359e-05	-2.5801e-05	-2.2942e-05
-0.17	-6.0913e-05	-5.4616e-05	-5.6051e-05	-6.9954e-05	-0.000123607	-4.12e-05	-3.1713e-05	-2.7197e-05	-2.4318e-05
-0.18	-6.5335e-05	-5.787e-05	-5.9338e-05	-7.4195e-05	-0.000130297	-4.1832e-05	-3.3183e-05	-2.874e-05	-2.5779e-05
-0.19	-6.988e-05	-6.111e-05	-6.2666e-05	-7.8514e-05	-0.000137066	-4.2934e-05	-3.4837e-05	-3.0389e-05	-2.7299e-05
-0.2	-7.4525e-05	-6.4377e-05	-6.5955e-05	-8.2787e-05	-0.000143644	-4.4284e-05	-3.6617e-05	-3.2109e-05	-2.8947e-05
-0.21	-7.9265e-05	-6.7617e-05	-6.9236e-05	-8.7106e-05	-0.000149792	-4.5944e-05	-3.8543e-05	-3.4028e-05	-3.0674e-05
-0.22	-8.408e-05	-7.0865e-05	-7.2554e-05	-9.1347e-05	-0.000145101	-4.7846e-05	-4.0592e-05	-3.5964e-05	-3.2476e-05
-0.23	-8.8975e-05	-7.4089e-05	-7.587e-05	-9.5679e-05	-0.000111113	-4.9864e-05	-4.2772e-05	-3.8058e-05	-3.4397e-05
-0.24	-9.3915e-05	-7.7358e-05	-7.9184e-05	-0.000100064	-8.3719e-05	-5.2076e-05	-4.513e-05	-4.0283e-05	-3.6382e-05
-0.25	-9.8959e-05	-8.0599e-05	-8.2548e-05	-0.000104399	-6.8023e-05	-5.4399e-05	-4.752e-05	-4.2588e-05	-3.8485e-05
-0.26	-0.000104056	-8.3896e-05	-8.5843e-05	-0.000108705	-6.9074e-05	-5.6858e-05	-5.0076e-05	-4.4942e-05	-4.0669e-05
-0.27	-0.000109231	-8.7156e-05	-8.912e-05	-0.000112924	-7.0637e-05	-5.9415e-05	-5.2754e-05	-4.7427e-05	-4.2988e-05
-0.28	-0.000114373	-9.0363e-05	-9.2443e-05	-0.000117495	-7.2414e-05	-6.2089e-05	-5.5456e-05	-5.0065e-05	-4.5356e-05
-0.29	-0.00011966	-9.3644e-05	-9.5814e-05	-0.000121818	-7.4347e-05	-6.4813e-05	-5.8291e-05	-5.2762e-05	-4.7781e-05
-0.3	-0.000124962	-9.6934e-05	-9.913e-05	-0.00012611	-7.6482e-05	-6.766e-05	-6.1213e-05	-5.5573e-05	-5.0355e-05
-0.31	-0.000130276	-0.000100185	-0.000102467	-0.000130423	-7.8704e-05	-7.0538e-05	-6.4191e-05	-5.8406e-05	-5.3034e-05
-0.32	-0.00013567	-0.000103485	-0.000105789	-0.000134861	-8.1074e-05	-7.3463e-05	-6.7208e-05	-6.1386e-05	-5.5793e-05
-0.33	-0.00014111	-0.000106745	-0.000109147	-0.000139129	-8.3422e-05	-7.646e-05	-7.0321e-05	-6.4401e-05	-5.8655e-05
-0.34	-0.000146622	-0.000110141	-0.000112483	-0.000143466	-8.5838e-05	-7.9487e-05	-7.3387e-05	-6.7471e-05	-6.1633e-05
-0.35	-0.000152036	-0.000113523	-0.000115786	-0.000147792	-8.8381e-05	-8.2487e-05	-7.6482e-05	-7.0605e-05	-6.4687e-05
-0.36	-0.000157533	-0.00011687	-0.000119097	-0.000151986	-9.0881e-05	-8.5452e-05	-7.9674e-05	-7.3866e-05	-6.7858e-05
-0.37	-0.000163028	-0.000120299	-0.000122438	-0.00015632	-9.3333e-05	-8.8484e-05	-8.2837e-05	-7.7192e-05	-7.1103e-05
-0.38	-0.000168666	-0.00012369	-0.000125775	-0.000160522	-9.5804e-05	-9.1482e-05	-8.6057e-05	-8.0501e-05	-7.4447e-05
-0.39	-0.000174273	-0.000127122	-0.000129166	-0.000164746	-9.8243e-05	-9.4393e-05	-8.9352e-05	-8.3891e-05	-7.794e-05
-0.4	-0.000179786	-0.000130654	-0.000132529	-0.000169076	-0.000100646	-9.7307e-05	-9.2664e-05	-8.7455e-05	-8.1453e-05
-0.41	-0.000185409	-0.000134113	-0.000135872	-0.000173263	-0.000103025	-0.00010019	-9.5969e-05	-9.104e-05	-8.5065e-05
-0.42	-0.000191008	-0.000137639	-0.000139235	-0.000177274	-0.000105213	-0.000103074	-9.9354e-05	-9.4641e-05	-8.8794e-05
-0.43	-0.000196662	-0.000141195	-0.000142571	-0.000181518	-0.000107361	-0.000105919	-0.000102752	-9.8287e-05	-9.2525e-05
-0.44	-0.000202454	-0.000144717	-0.000145919	-0.000185505	-0.000109449	-0.000108641	-0.000106108	-0.000101908	-9.6274e-05
-0.45	-0.000208123	-0.000148379	-0.000149349	-0.000189564	-0.000111449	-0.00011133	-0.000109414	-0.000105556	-0.000100103
-0.46	-0.000213815	-0.000151975	-0.000152635	-0.000193464	-0.00011333	-0.000113891	-0.000112719	-0.000109248	-0.000103953
-0.47	-0.000219463	-0.00015558	-0.000155989	-0.000197388	-0.000115082	-0.000116466	-0.000115955	-0.000112919	-0.000107831
-0.48	-0.000225177	-0.000159333	-0.00015928	-0.000201403	-0.000116717	-0.000118892	-0.000119152	-0.000116554	-0.000111713
-0.49	-0.000230984	-0.000163117	-0.000162629	-0.000205337	-0.000118299	-0.000121151	-0.000122231	-0.000120111	-0.000115557
-0.5	-0.000236758	-0.000166928	-0.000166063	-0.000209178	-0.000119846	-0.000123294	-0.000125169	-0.00012363	-0.000119308
-0.51	-0.000242468	-0.000170648	-0.000169414	-0.000213033	-0.000121276	-0.000125347	-0.000128004	-0.000127023	-0.000123103
-0.52	-0.000248198	-0.00017446	-0.00017281	-0.000216683	-0.000122753	-0.000127354	-0.000130747	-0.000130418	-0.00012685
-0.53	-0.000254024	-0.000178309	-0.000176052	-0.000220269	-0.000124212	-0.000129177	-0.000133386	-0.00013372	-0.000130517
-0.54	-0.000259832	-0.000182102	-0.000179374	-0.000125761	-0.000125679	-0.000130776	-0.000135841	-0.000136783	-0.000134015
-0.55	-0.000265673	-0.000186052	-0.000182683	-0.000126541	-0.000127196	-0.000132368	-0.000138129	-0.000139722	-0.000137547
-0.56	-0.000271424	-0.00019005	-0.000185885	-0.000127371	-0.000128745	-0.000133869	-0.000140291	-0.000142596	-0.000140926
-0.57	-0.000277093	-0.000193954	-0.000189208	-0.000128307	-0.000130455	-0.000135272	-0.000142222	-0.000145311	-0.000144176
-0.58	-0.000282873	-0.000197937	-0.000192469	-0.000129188	-0.00013221	-0.00013665	-0.000144016	-0.000147849	-0.000147337
-0.59	-0.000288674	-0.000202014	-0.000195836	-0.000130273	-0.000134097	-0.000138027	-0.0001456	-0.000150125	-0.000150426
-0.6	-0.000294601	-0.000206047	-0.000199152	-0.000131351	-0.000136103	-0.000139466	-0.000147095	-0.000152308	-0.000153342
-0.61	-0.000300372	-0.000210002	-0.000202361	-0.000132506	-0.0001382	-0.000140832	-0.000148507	-0.000154336	-0.000156124
-0.62	-0.000306089	-0.00021406	-0.000205608	-0.000133759	-0.000140429	-0.00014241	-0.000149771	-0.000156208	-0.00015881
-0.63	-0.000311875	-0.000218055	-0.00020894	-0.000135047	-0.00014273	-0.000143949	-0.00015095	-0.000157899	-0.000161264
-0.64	-0.000317779	-0.000222228	-0.000212115	-0.000136457	-0.000145073	-0.000145629	-0.000152125	-0.000159468	-0.000163647
-0.65	-0.000323503	-0.0002263	-0.000215359	-0.000138096	-0.000147429	-0.000147431	-0.00015321	-0.00016086	-0.000165808
-0.66	-0.00032933	-0.000230501	-0.000218577	-0.000139671	-0.000149668	-0.000149357	-0.00015431	-0.000162155	-0.000167814
-0.67	-0.000335022	-0.000234646	-0.000221668	-0.000141364	-0.00015188	-0.000151325	-0.000155394	-0.000163371	-0.000169702
-0.68	-0.000340712	-0.00023877	-0.000224769	-0.00014301	-0.000153988	-0.000153391	-0.000156523	-0.00016444	-0.00017149
-0.69	-0.000346685	-0.000242886	-0.000227897	-0.000144678	-0.000155918	-0.000155392	-0.000157674	-0.000165498	-0.000173088
-0.7	-0.000352392	-0.000247088	-0.000231036	-0.000146271	-0.000157656	-0.000157364	-0.000158922	-0.000166473	-0.000174512
-0.71	-0.000358035	-0.000251227	-0.000234033	-0.000148028	-0.000159357	-0.000159173	-0.000160276	-0.000167426	-0.000175877
-0.72	-0.000363708	-0.000255545	-0.000237011	-0.000149622	-0.000160909	-0.000160813	-0.000161687	-0.000168375	-0.000177111
-0.73	-0.000369545	-0.000259646	-0.00024001	-0.000151186	-0.000162394	-0.000162349	-0.000163127	-0.000169281	-0.0001783
-0.74	-0.000375158	-0.000263842	-0.000242923	-0.000152771	-0.000163719	-0.000163757	-0.00016466	-0.000170265	-0.000179338
-0.75	-0.00038086	-0.000267989	-0.000245819	-0.000154351	-0.000165027	-0.000165152	-0.000166279	-0.00017121	-0.00018029
-0.76	-0.00038655	-0.000272276	-0.000248671	-0.000155881	-0.000166211	-0.000166528	-0.000167867	-0.000172274	-0.000181241
-0.77	-0.000392342	-0.000276484	-0.000251426	-0.000157449	-0.000167376	-0.000167851	-0.00016945	-0.000173314	-0.00018218
-0.78	-0.000397946	-0.000280609	-0.000254131	-0.000159002	-0.000168587	-0.000169184	-0.000170897	-0.000174501	-0.000183077
-0.79	-0.000403642	-0.00028482	-0.000256809	-0.000160504	-0.000169813	-0.000170462	-0.000172364	-0.00017578	-0.000183972
-0.8	-0.000409472	-0.000289002	-0.000259468	-0.000161925	-0.00017098	-0.000171757	-0.000173859	-0.000177154	-0.000184853
-0.81	-0.000415124	-0.00029335	-0.000261993	-0.000163397	-0.000172179	-0.000173042	-0.000175312	-0.000178574	-0.000185749
-0.82	-0.000420883	-0.000297609	-0.000264446	-0.0001648	-0.000173279	-0.000174432	-0.000176789	-0.000180117	-0.000186708
-0.83	-0.000426446	-0.000301745	-0.000266965	-0.000166169	-0.000174461	-0.000175841	-0.000178347	-0.0001817	-0.000187715
-0.84	-0.000432055	-0.000306025	-0.000269371	-0.000167405	-0.00017569	-0.000177308	-0.000179915	-0.000183391	-0.000188798
-0.85	-0.000437507	-0.000310186	-0.000271634	-0.000168586	-0.000176909	-0.000178788	-0.000181538	-0.000185037	-0.00018998
-0.86	-0.00044332	-0.000314241	-0.000273969	-0.000169717	-0.000178161	-0.000180397	-0.00018317	-0.000186797	-0.000191308
-0.87	-0.000448709	-0.000318482	-0.000276067	-0.000170851	-0.00017954	-0.000182016	-0.000184878	-0.000188534	-0.00019272
-0.88	-0.000454116	-0.00032269	-0.000278093	-0.000171912	-0.000180923	-0.000183678	-0.000186592	-0.000190355	-0.000194278
-0.89	-0.000459853	-0.000326838	-0.000279955	-0.000172856	-0.000182336	-0.000185406	-0.000188418	-0.000192207	-0.000196001
-0.9	-0.000465426	-0.000330889	-0.000281718	-0.000173836	-0.000183775	-0.00018714	-0.000190271	-0.000194067	-0.000197829
-0.91	-0.000470847	-0.000335047	-0.000283335	-0.000174783	-0.000185282	-0.000188851	-0.000192135	-0.000196005	-0.000199728
-0.92	-0.000476163	-0.000339169	-0.000182098	-0.000175769	-0.000186796	-0.000190672	-0.00019407	-0.000197956	-0.000201796
-0.93	-0.000481553	-0.000343415	-0.000182659	-0.000176745	-0.000188461	-0.000192597	-0.000196021	-0.000199969	-0.000203868
-0.94	-0.000486875	-0.000347494	-0.000183226	-0.000177666	-0.000190074	-0.000194477	-0.000197989	-0.000201997	-0.000206036
-0.95	-0.000492224	-0.000351592	-0.000183843	-0.000178495	-0.000191685	-0.000196426	-0.000200008	-0.000204048	-0.000208164
-0.96	-0.0004975	-0.00035557	-0.000184482	-0.000179463	-0.000193358	-0.000198409	-0.000202118	-0.000206157	-0.000210322
-0.97	-0.000502733	-0.000359636	-0.000185054	-0.000180442	-0.000195071	-0.000200408	-0.000204186	-0.0002083	-0.000212458
-0.98	-0.000507869	-0.000363694	-0.00018562	-0.000181452	-0.000196875	-0.000202458	-0.000206345	-0.000210454	-0.000214699
-0.99	-0.000513116	-0.000367703	-0.000186095	-0.000182404	-0.000198646	-0.000204511	-0.000208521	-0.00021266	-0.000216942
-1	-0.000518096	-0.000371745	-0.000186625	-0.000183494	-0.000200509	-0.000206555	-0.000210694	-0.000214882	-0.000219163
-1.01	-0.000523186	-0.000375619	-0.000187128	-0.000184521	-0.000202407	-0.000208698	-0.000212931	-0.000217144	-0.000221454
-1.02	-0.000528271	-0.000379492	-0.00018765	-0.000185624	-0.000204329	-0.000210848	-0.000215203	-0.00021943	-0.000223786
-1.03	-0.000533201	-0.000383578	-0.000188155	-0.000186809	-0.000206246	-0.000213057	-0.000217511	-0.000221767	-0.000226094
-1.04	-0.000409064	-0.000387508	-0.000188652	-0.000188005	-0.000208242	-0.000215269	-0.000219757	-0.000224098	-0.000228459
-1.05	-0.000229359	-0.000212583	-0.000189155	-0.000189247	-0.0002103	-0.000217488	-0.000222092	-0.000226481	-0.000230823
-1.06	-0.000230242	-0.000208426	-0.000189677	-0.000190505	-0.000212364	-0.000219744	-0.000224441	-0.000228846	-0.000233258
-1.07	-0.000231159	-0.000208814	-0.000190283	-0.000191763	-0.000214416	-0.000222049	-0.000226868	-0.000231248	-0.000235699
-1.08	-0.00023217	-0.00020929	-0.000190829	-0.00019314	-0.000216471	-0.000224387	-0.000229295	-0.000233691	-0.00023811
-1.09	-0.000233219	-0.000209804	-0.000191367	-0.000194504	-0.000218526	-0.000226667	-0.000231702	-0.00023609	-0.000240526
-1.1	-0.000234286	-0.000210398	-0.00019196	-0.000195873	-0.000220685	-0.000229069	-0.000234131	-0.000238591	-0.000243046
-1.11	-0.000235468	-0.000211065	-0.00019262	-0.000197306	-0.000222847	-0.000231406	-0.000236569	-0.000241111	-0.000245572
-1.12	-0.000236755	-0.000211836	-0.000193274	-0.000198742	-0.000225031	-0.000233738	-0.000239063	-0.000243652	-0.000248117
-1.13	-0.00023806	-0.0002126	-0.000194009	-0.000200254	-0.000227186	-0.000236174	-0.000241606	-0.000246216	-0.000250684
-1.14	-0.000239436	-0.000213498	-0.00019474	-0.000201829	-0.000229276	-0.000238588	-0.000244143	-0.000248753	-0.000253198
-1.15	-0.000240778	-0.000214501	-0.000195525	-0.000203452	-0.000231535	-0.000241105	-0.000246645	-0.000251345	-0.000255839
-1.16	-0.00024219	-0.000215517	-0.000196332	-0.000205008	-0.000233873	-0.000243519	-0.000249214	-0.000253938	-0.00025841
-1.17	-0.000243663	-0.000216612	-0.000197201	-0.00020662	-0.000236126	-0.000246027	-0.000251807	-0.00025657	-0.000261125
-1.18	-0.000245198	-0.000217705	-0.000198148	-0.000208239	-0.000238534	-0.000248521	-0.000254441	-0.000259215	-0.00026378
-1.19	-0.000246818	-0.000218823	-0.00019911	-0.000209938	-0.000240859	-0.00025103	-0.000257053	-0.000261893	-0.000266481
-1.2	-0.000248418	-0.000220103	-0.000200114	-0.00021165	-0.000243201	-0.000253595	-0.000259661	-0.000264675	-0.000269139
-1.21	-0.000250046	-0.0002214	-0.000201162	-0.000213322	-0.00024555	-0.000256194	-0.000262381	-0.000267332	-0.000271817
-1.22	-0.000251754	-0.000222637	-0.000202178	-0.000215061	-0.000247884	-0.00025874	-0.000265075	-0.000270036	-0.000274594
-1.23	-0.000253499	-0.000224056	-0.000203355	-0.000216783	-0.000250253	-0.000261348	-0.000267748	-0.00027278	-0.000277402
-1.24	-0.000255256	-0.000225469	-0.000204482	-0.0002186	-0.000252506	-0.000263926	-0.00027047	-0.000275554	-0.000280222
-1.25	-0.000256964	-0.000226838	-0.000205626	-0.000220349	-0.000254901	-0.000266507	-0.000273239	-0.000278336	-0.000282997
-1.26	-0.000258756	-0.000228302	-0.000206828	-0.000222179	-0.000257339	-0.000269174	-0.000275968	-0.000281121	-0.000285747
-1.27	-0.000260565	-0.000229746	-0.000208061	-0.000223947	-0.000259824	-0.000271822	-0.000278749	-0.000283982	-0.000288643
-1.28	-0.000262414	-0.000231131	-0.000209319	-0.000225811	-0.000262231	-0.000274516	-0.000281522	-0.0002868	-0.000291528
-1.29	-0.000264319	-0.000232745	-0.000210641	-0.000227689	-0.000264659	-0.000277169	-0.000284323	-0.000289707	-0.000294475
-1.3	-0.000266254	-0.000234315	-0.000211927	-0.000229674	-0.000267138	-0.0002799	-0.000287102	-0.000292599	-0.000297376
-1.31	-0.00026816	-0.00023588	-0.000213278	-0.000231539	-0.000269645	-0.000282545	-0.000290025	-0.000295499	-0.00030027
-1.32	-0.000270091	-0.00023754	-0.000214606	-0.000233448	-0.000272257	-0.000285296	-0.00029281	-0.000298464	-0.000303318
-1.33	-0.000272032	-0.000239188	-0.000215953	-0.000235348	-0.000274701	-0.00028804	-0.000295706	-0.000301345	-0.000306312
-1.34	-0.000274074	-0.000240874	-0.000217383	-0.000237221	-0.000277271	-0.000290815	-0.000298595	-0.000304317	-0.000309251
-1.35	-0.000276063	-0.000242571	-0.000218813	-0.000239181	-0.00027976	-0.00029361	-0.000301415	-0.00030729	-0.000312243
-1.36	-0.000278151	-0.000244283	-0.000220253	-0.000241214	-0.000282292	-0.000296371	-0.000304401	-0.000310291	-0.000315276
-1.37	-0.00028022	-0.000245995	-0.000221758	-0.000243182	-0.000284881	-0.000299215	-0.000307322	-0.000313323	-0.000318324
-1.38	-0.00028226	-0.000247733	-0.000223238	-0.000245172	-0.000287462	-0.000302001	-0.000310271	-0.00031633	-0.000321379
-1.39	-0.000284381	-0.000249519	-0.000224737	-0.00024721	-0.000290109	-0.000304782	-0.000313194	-0.000319336	-0.000324509
-1.4	-0.000286432	-0.000251404	-0.000226269	-0.000249238	-0.000292728	-0.000307646	-0.000316181	-0.000322509	-0.000327571
-1.41	-0.000288529	-0.000253194	-0.000227723	-0.000251261	-0.000295334	-0.000310515	-0.000319263	-0.000325587	-0.000330732
-1.42	-0.000290594	-0.000255043	-0.000229259	-0.000253316	-0.000297957	-0.000313434	-0.000322311	-0.000328714	-0.000333909
-1.43	-0.000292831	-0.000256883	-0.000230795	-0.000255319	-0.000300703	-0.000316292	-0.000325368	-0.000331788	-0.000337095
-1.44	-0.000295004	-0.000258722	-0.000232399	-0.000257351	-0.000303344	-0.000319171	-0.000328398	-0.000334923	-0.000340232
-1.45	-0.000297208	-0.000260594	-0.000233975	-0.000259379	-0.000306097	-0.000322086	-0.000331528	-0.000338062	-0.000343525
-1.46	-0.000299342	-0.000262495	-0.000235601	-0.000261511	-0.000308818	-0.000325076	-0.00033463	-0.000341214	-0.000346795
-1.47	-0.000301585	-0.000264428	-0.000237228	-0.000263575	-0.000311407	-0.000328043	-0.000337745	-0.000344482	-0.000349971
-1.48	-0.000303751	-0.000266349	-0.000238792	-0.000265747	-0.000314152	-0.000331029	-0.000340908	-0.000347738	-0.000353196
-1.49	-0.000305939	-0.000268208	-0.000240427	-0.000267743	-0.000316863	-0.000334083	-0.00034411	-0.000350976	-0.000356508
-1.5	-0.000308214	-0.000270151	-0.000242077	-0.000269885	-0.000319617	-0.000337108	-0.000347193	-0.000354209	-0.000359805

## Sheet: Figure S11b
Vg (V)	PVR
	EPVR for positive Id	IPVR for positive Id	EPVR for negative Id	IPVR for negative Id
-20	2.28553	2.28553	2.32474	2.32478
-15	2.1951	2.54288	1.85921	1.86938
-10	NaN	NaN	1.55595	1.57105
-5	NaN	NaN	1.75149	1.79785
0	2.30303	2.85528	2.20208	2.23953
5	2.71276	2.86639	2.18011	2.23016
10	2.81458	2.84104	1.47055	1.50834
15	2.8667	2.88116	NaN	NaN
20	2.89778	2.90466	NaN	NaN
