# Supplementary material for: Toward high-current-density and high-frequency graphene resonant tunneling transistors
Source: Nat Commun. 2025 May 23;16:4805. doi: 10.1038/s41467-025-58720-7 (PMC12102250; doi:10.1038/s41467-025-58720-7)
Supplement: Supplementary file 3 — Source Data [file 41467_2025_58720_MOESM3_ESM.zip › Supplementary Figure 12.xlsx]

## Sheet: Figure S12a
Vg (V)	Id (A)
	Vg = -60 V	-50 V	-40 V	-30 V	-20 V	-10 V	0 V	10 V	20 V	30 V	40 V	50 V	60 V
-1.2	-1.48491e-05	-1.48986e-05	-1.49479e-05	-1.497e-05	-1.49199e-05	-1.4782e-05	-1.51737e-05	-1.56651e-05	-1.59705e-05	-1.61829e-05	-1.63761e-05	-1.6514e-05	-1.66483e-05
-1.19	-1.46704e-05	-1.47052e-05	-1.47339e-05	-1.47484e-05	-1.46988e-05	-1.4561e-05	-1.49309e-05	-1.54244e-05	-1.5745e-05	-1.59784e-05	-1.61713e-05	-1.63278e-05	-1.64635e-05
-1.18	-1.45085e-05	-1.45301e-05	-1.45473e-05	-1.45487e-05	-1.449e-05	-1.43581e-05	-1.46885e-05	-1.51779e-05	-1.55044e-05	-1.57509e-05	-1.59764e-05	-1.61308e-05	-1.62809e-05
-1.17	-1.43592e-05	-1.43653e-05	-1.43626e-05	-1.4346e-05	-1.42967e-05	-1.41629e-05	-1.44661e-05	-1.4923e-05	-1.52698e-05	-1.55151e-05	-1.57556e-05	-1.59306e-05	-1.60852e-05
-1.16	-1.423e-05	-1.42115e-05	-1.41981e-05	-1.41772e-05	-1.41135e-05	-1.39876e-05	-1.42509e-05	-1.46718e-05	-1.50113e-05	-1.52688e-05	-1.55244e-05	-1.57188e-05	-1.58842e-05
-1.15	-1.41099e-05	-1.40731e-05	-1.40522e-05	-1.40159e-05	-1.39532e-05	-1.38282e-05	-1.40579e-05	-1.44247e-05	-1.47568e-05	-1.50201e-05	-1.52819e-05	-1.54923e-05	-1.56728e-05
-1.14	-1.39982e-05	-1.39574e-05	-1.39193e-05	-1.38663e-05	-1.38051e-05	-1.36846e-05	-1.38812e-05	-1.42082e-05	-1.45005e-05	-1.47521e-05	-1.50362e-05	-1.5245e-05	-1.54542e-05
-1.13	-1.38964e-05	-1.38425e-05	-1.37933e-05	-1.37386e-05	-1.36708e-05	-1.35499e-05	-1.372e-05	-1.39993e-05	-1.42709e-05	-1.45039e-05	-1.47636e-05	-1.4991e-05	-1.52057e-05
-1.12	-1.37981e-05	-1.37399e-05	-1.36833e-05	-1.36152e-05	-1.35456e-05	-1.34225e-05	-1.35726e-05	-1.38141e-05	-1.40514e-05	-1.42559e-05	-1.45215e-05	-1.47356e-05	-1.49601e-05
-1.11	-1.37088e-05	-1.36416e-05	-1.35742e-05	-1.3502e-05	-1.34325e-05	-1.33121e-05	-1.34324e-05	-1.36482e-05	-1.3847e-05	-1.40244e-05	-1.42613e-05	-1.44822e-05	-1.47e-05
-1.1	-1.3628e-05	-1.35519e-05	-1.34827e-05	-1.34e-05	-1.33206e-05	-1.32099e-05	-1.33158e-05	-1.34956e-05	-1.36597e-05	-1.38165e-05	-1.40186e-05	-1.42332e-05	-1.44362e-05
-1.09	-1.35613e-05	-1.34697e-05	-1.33944e-05	-1.33054e-05	-1.32184e-05	-1.31133e-05	-1.32017e-05	-1.33612e-05	-1.34952e-05	-1.36253e-05	-1.38019e-05	-1.40039e-05	-1.41849e-05
-1.08	-1.35002e-05	-1.34012e-05	-1.33146e-05	-1.3215e-05	-1.31293e-05	-1.3023e-05	-1.30938e-05	-1.32299e-05	-1.33498e-05	-1.34581e-05	-1.36055e-05	-1.37816e-05	-1.39459e-05
-1.07	-1.34412e-05	-1.33338e-05	-1.32365e-05	-1.31309e-05	-1.30479e-05	-1.29392e-05	-1.29948e-05	-1.31149e-05	-1.32171e-05	-1.33098e-05	-1.34238e-05	-1.35926e-05	-1.37252e-05
-1.06	-1.33935e-05	-1.32784e-05	-1.31689e-05	-1.30564e-05	-1.29688e-05	-1.28632e-05	-1.29049e-05	-1.3001e-05	-1.30908e-05	-1.31656e-05	-1.32682e-05	-1.34061e-05	-1.35348e-05
-1.05	-1.33558e-05	-1.32267e-05	-1.3102e-05	-1.29888e-05	-1.28983e-05	-1.27896e-05	-1.28207e-05	-1.29049e-05	-1.29783e-05	-1.30389e-05	-1.31252e-05	-1.3248e-05	-1.33593e-05
-1.04	-1.33207e-05	-1.31815e-05	-1.30509e-05	-1.2924e-05	-1.28307e-05	-1.27176e-05	-1.27354e-05	-1.28064e-05	-1.28625e-05	-1.29183e-05	-1.29966e-05	-1.31176e-05	-1.32009e-05
-1.03	-1.3301e-05	-1.3145e-05	-1.30054e-05	-1.2868e-05	-1.27669e-05	-1.26531e-05	-1.26661e-05	-1.2721e-05	-1.27727e-05	-1.28112e-05	-1.28756e-05	-1.29834e-05	-1.30568e-05
-1.02	-1.32844e-05	-1.3113e-05	-1.29621e-05	-1.28153e-05	-1.27103e-05	-1.25903e-05	-1.25958e-05	-1.26437e-05	-1.26773e-05	-1.27174e-05	-1.27635e-05	-1.28565e-05	-1.29309e-05
-1.01	-1.32769e-05	-1.30844e-05	-1.2928e-05	-1.27747e-05	-1.26609e-05	-1.25367e-05	-1.25313e-05	-1.25689e-05	-1.25898e-05	-1.26165e-05	-1.26632e-05	-1.27401e-05	-1.28122e-05
-1	-1.32828e-05	-1.30759e-05	-1.28997e-05	-1.27421e-05	-1.2616e-05	-1.24882e-05	-1.24694e-05	-1.24951e-05	-1.25093e-05	-1.25307e-05	-1.25717e-05	-1.26392e-05	-1.27003e-05
-0.99	-1.32986e-05	-1.30695e-05	-1.28824e-05	-1.27049e-05	-1.25755e-05	-1.24493e-05	-1.24102e-05	-1.24178e-05	-1.24325e-05	-1.24494e-05	-1.24823e-05	-1.25439e-05	-1.25955e-05
-0.98	-1.3327e-05	-1.30849e-05	-1.28689e-05	-1.26841e-05	-1.25432e-05	-1.24103e-05	-1.23656e-05	-1.23601e-05	-1.23653e-05	-1.23702e-05	-1.24061e-05	-1.24543e-05	-1.24975e-05
-0.97	-1.33794e-05	-1.31011e-05	-1.28671e-05	-1.26672e-05	-1.25177e-05	-1.23789e-05	-1.2316e-05	-1.23039e-05	-1.22974e-05	-1.23003e-05	-1.23258e-05	-1.2371e-05	-1.24116e-05
-0.96	-1.34431e-05	-1.31346e-05	-1.28778e-05	-1.26639e-05	-1.25009e-05	-1.23578e-05	-1.22774e-05	-1.22487e-05	-1.22352e-05	-1.22304e-05	-1.22523e-05	-1.22848e-05	-1.23221e-05
-0.95	-1.35162e-05	-1.31786e-05	-1.2897e-05	-1.26683e-05	-1.24946e-05	-1.23437e-05	-1.22402e-05	-1.21958e-05	-1.21707e-05	-1.21627e-05	-1.21813e-05	-1.22136e-05	-1.22411e-05
-0.94	-1.36312e-05	-1.32345e-05	-1.29307e-05	-1.26832e-05	-1.24914e-05	-1.23306e-05	-1.22124e-05	-1.21538e-05	-1.2117e-05	-1.21027e-05	-1.21165e-05	-1.21459e-05	-1.21614e-05
-0.93	-1.37429e-05	-1.33117e-05	-1.29759e-05	-1.27025e-05	-1.24997e-05	-1.23349e-05	-1.2187e-05	-1.21154e-05	-1.20684e-05	-1.2048e-05	-1.20551e-05	-1.20789e-05	-1.20963e-05
-0.92	-1.39037e-05	-1.34058e-05	-1.30455e-05	-1.27362e-05	-1.25141e-05	-1.23391e-05	-1.2173e-05	-1.20847e-05	-1.20261e-05	-1.19908e-05	-1.19971e-05	-1.20124e-05	-1.203e-05
-0.91	-1.40635e-05	-1.35246e-05	-1.31207e-05	-1.27906e-05	-1.25474e-05	-1.23572e-05	-1.21673e-05	-1.20535e-05	-1.19799e-05	-1.19469e-05	-1.19382e-05	-1.19603e-05	-1.19688e-05
-0.9	-1.42744e-05	-1.36668e-05	-1.32246e-05	-1.28567e-05	-1.25985e-05	-1.23885e-05	-1.21734e-05	-1.20428e-05	-1.19461e-05	-1.19084e-05	-1.18889e-05	-1.19016e-05	-1.19066e-05
-0.89	-1.45428e-05	-1.38454e-05	-1.33431e-05	-1.29439e-05	-1.26573e-05	-1.24291e-05	-1.21781e-05	-1.2031e-05	-1.19227e-05	-1.18689e-05	-1.18414e-05	-1.18578e-05	-1.18461e-05
-0.88	-1.48398e-05	-1.40553e-05	-1.34903e-05	-1.30434e-05	-1.27334e-05	-1.24866e-05	-1.22029e-05	-1.20252e-05	-1.19028e-05	-1.18371e-05	-1.18027e-05	-1.18132e-05	-1.17993e-05
-0.87	-1.51856e-05	-1.43087e-05	-1.36662e-05	-1.31701e-05	-1.28265e-05	-1.25686e-05	-1.22354e-05	-1.2025e-05	-1.18914e-05	-1.18146e-05	-1.17715e-05	-1.17723e-05	-1.17519e-05
-0.86	-1.55669e-05	-1.46026e-05	-1.38649e-05	-1.33262e-05	-1.29438e-05	-1.26551e-05	-1.22853e-05	-1.20346e-05	-1.18812e-05	-1.1799e-05	-1.17444e-05	-1.17273e-05	-1.1714e-05
-0.85	-1.6055e-05	-1.49358e-05	-1.41296e-05	-1.35019e-05	-1.30864e-05	-1.2772e-05	-1.23402e-05	-1.20607e-05	-1.18782e-05	-1.17799e-05	-1.17179e-05	-1.17023e-05	-1.16738e-05
-0.84	-1.65764e-05	-1.53176e-05	-1.44116e-05	-1.3724e-05	-1.32451e-05	-1.29096e-05	-1.24175e-05	-1.20919e-05	-1.189e-05	-1.17715e-05	-1.17018e-05	-1.16755e-05	-1.16486e-05
-0.83	-1.71935e-05	-1.57893e-05	-1.47548e-05	-1.39668e-05	-1.34496e-05	-1.30736e-05	-1.25116e-05	-1.21314e-05	-1.19144e-05	-1.17714e-05	-1.16953e-05	-1.16521e-05	-1.16218e-05
-0.82	-1.78894e-05	-1.63213e-05	-1.51234e-05	-1.42609e-05	-1.36848e-05	-1.32884e-05	-1.26265e-05	-1.21954e-05	-1.19462e-05	-1.17832e-05	-1.1694e-05	-1.16381e-05	-1.15982e-05
-0.81	-1.86948e-05	-1.69315e-05	-1.55878e-05	-1.46076e-05	-1.39629e-05	-1.35236e-05	-1.27651e-05	-1.22613e-05	-1.19831e-05	-1.18029e-05	-1.16947e-05	-1.16313e-05	-1.1575e-05
-0.8	-1.95673e-05	-1.76072e-05	-1.61245e-05	-1.50225e-05	-1.42923e-05	-1.38016e-05	-1.29297e-05	-1.23455e-05	-1.20343e-05	-1.18314e-05	-1.17122e-05	-1.16291e-05	-1.1566e-05
-0.79	-2.05274e-05	-1.83988e-05	-1.6727e-05	-1.54806e-05	-1.46796e-05	-1.41278e-05	-1.3128e-05	-1.24576e-05	-1.21036e-05	-1.18727e-05	-1.17312e-05	-1.16382e-05	-1.15598e-05
-0.78	-2.15207e-05	-1.9268e-05	-1.74343e-05	-1.60235e-05	-1.5115e-05	-1.45219e-05	-1.33529e-05	-1.25948e-05	-1.21927e-05	-1.19211e-05	-1.17613e-05	-1.16525e-05	-1.1559e-05
-0.77	-2.25401e-05	-2.02002e-05	-1.82141e-05	-1.66522e-05	-1.56523e-05	-1.49808e-05	-1.36345e-05	-1.27589e-05	-1.2289e-05	-1.19933e-05	-1.17987e-05	-1.16738e-05	-1.15699e-05
-0.76	-2.33964e-05	-2.11093e-05	-1.905e-05	-1.73635e-05	-1.62633e-05	-1.55298e-05	-1.39497e-05	-1.29451e-05	-1.24149e-05	-1.20684e-05	-1.18525e-05	-1.17124e-05	-1.15851e-05
-0.75	-2.40662e-05	-2.19744e-05	-1.99253e-05	-1.81381e-05	-1.69478e-05	-1.61483e-05	-1.43328e-05	-1.31661e-05	-1.25623e-05	-1.21687e-05	-1.19225e-05	-1.17466e-05	-1.16152e-05
-0.74	-2.43426e-05	-2.26382e-05	-2.07293e-05	-1.89239e-05	-1.76536e-05	-1.68056e-05	-1.47684e-05	-1.34146e-05	-1.27332e-05	-1.2293e-05	-1.20097e-05	-1.18094e-05	-1.16459e-05
-0.73	-2.40827e-05	-2.29917e-05	-2.14016e-05	-1.96438e-05	-1.83509e-05	-1.74024e-05	-1.52691e-05	-1.37201e-05	-1.29367e-05	-1.24306e-05	-1.21121e-05	-1.18815e-05	-1.16965e-05
-0.72	-2.36033e-05	-2.29827e-05	-2.17304e-05	-2.02269e-05	-1.89223e-05	-1.79155e-05	-1.58089e-05	-1.40664e-05	-1.31694e-05	-1.25955e-05	-1.22361e-05	-1.19694e-05	-1.17641e-05
-0.71	-2.27129e-05	-2.25392e-05	-2.18216e-05	-2.05647e-05	-1.93145e-05	-1.81517e-05	-1.63362e-05	-1.44624e-05	-1.34457e-05	-1.2796e-05	-1.23774e-05	-1.2087e-05	-1.18379e-05
-0.7	-2.16578e-05	-2.18433e-05	-2.15391e-05	-2.05919e-05	-1.94622e-05	-1.82812e-05	-1.67572e-05	-1.49011e-05	-1.37598e-05	-1.30204e-05	-1.25406e-05	-1.22105e-05	-1.1921e-05
-0.69	-2.03969e-05	-2.08893e-05	-2.08848e-05	-2.03292e-05	-1.92969e-05	-1.81174e-05	-1.7049e-05	-1.53541e-05	-1.41081e-05	-1.3284e-05	-1.27336e-05	-1.23446e-05	-1.20253e-05
-0.68	-1.91433e-05	-1.97526e-05	-2.00451e-05	-1.97293e-05	-1.88982e-05	-1.77815e-05	-1.71471e-05	-1.57526e-05	-1.45005e-05	-1.35818e-05	-1.2955e-05	-1.25042e-05	-1.21452e-05
-0.67	-1.77936e-05	-1.85493e-05	-1.89691e-05	-1.89787e-05	-1.82697e-05	-1.72361e-05	-1.71221e-05	-1.60621e-05	-1.48732e-05	-1.39174e-05	-1.32104e-05	-1.26893e-05	-1.22852e-05
-0.66	-1.64137e-05	-1.72521e-05	-1.78447e-05	-1.79776e-05	-1.74552e-05	-1.65078e-05	-1.68908e-05	-1.61868e-05	-1.52277e-05	-1.4266e-05	-1.35028e-05	-1.29073e-05	-1.24337e-05
-0.65	-1.49833e-05	-1.59178e-05	-1.66048e-05	-1.68874e-05	-1.65064e-05	-1.56903e-05	-1.64888e-05	-1.61619e-05	-1.54194e-05	-1.46093e-05	-1.38182e-05	-1.31549e-05	-1.26095e-05
-0.64	-1.35276e-05	-1.45604e-05	-1.53265e-05	-1.57319e-05	-1.5484e-05	-1.48182e-05	-1.58678e-05	-1.60316e-05	-1.54345e-05	-1.48334e-05	-1.41162e-05	-1.34332e-05	-1.2818e-05
-0.63	-1.20331e-05	-1.31777e-05	-1.40433e-05	-1.45329e-05	-1.44097e-05	-1.38715e-05	-1.51382e-05	-1.5785e-05	-1.53371e-05	-1.48855e-05	-1.43844e-05	-1.37195e-05	-1.30373e-05
-0.62	-1.05832e-05	-1.17871e-05	-1.27466e-05	-1.33328e-05	-1.33335e-05	-1.29184e-05	-1.42799e-05	-1.52978e-05	-1.51264e-05	-1.47778e-05	-1.4477e-05	-1.39608e-05	-1.32474e-05
-0.61	-9.22435e-06	-1.042e-05	-1.14349e-05	-1.21262e-05	-1.22486e-05	-1.19619e-05	-1.33466e-05	-1.47256e-05	-1.47953e-05	-1.45115e-05	-1.4365e-05	-1.40582e-05	-1.3429e-05
-0.6	-8.06635e-06	-9.1297e-06	-1.01348e-05	-1.09275e-05	-1.11705e-05	-1.10114e-05	-1.23948e-05	-1.396e-05	-1.43497e-05	-1.4181e-05	-1.40784e-05	-1.39716e-05	-1.35542e-05
-0.59	-7.0557e-06	-7.9656e-06	-8.9227e-06	-9.7451e-06	-1.01005e-05	-1.00737e-05	-1.14242e-05	-1.30599e-05	-1.37589e-05	-1.3757e-05	-1.36886e-05	-1.36812e-05	-1.35373e-05
-0.58	-6.30955e-06	-7.0184e-06	-7.84455e-06	-8.6225e-06	-9.06905e-06	-9.16485e-06	-1.04615e-05	-1.21133e-05	-1.30321e-05	-1.32674e-05	-1.32267e-05	-1.32227e-05	-1.34013e-05
-0.57	-5.75475e-06	-6.2453e-06	-6.8867e-06	-7.61645e-06	-8.0876e-06	-8.273e-06	-9.52465e-06	-1.11261e-05	-1.21993e-05	-1.26523e-05	-1.27421e-05	-1.27306e-05	-1.31269e-05
-0.56	-5.2592e-06	-5.64815e-06	-6.16155e-06	-6.7138e-06	-7.1899e-06	-7.4292e-06	-8.60855e-06	-1.01216e-05	-1.12682e-05	-1.19702e-05	-1.21816e-05	-1.22144e-05	-1.27314e-05
-0.55	-4.90115e-06	-5.19415e-06	-5.55295e-06	-6.0047e-06	-6.4119e-06	-6.7024e-06	-7.7488e-06	-9.14085e-06	-1.0306e-05	-1.11644e-05	-1.15881e-05	-1.16897e-05	-1.22874e-05
-0.54	-4.6031e-06	-4.82535e-06	-5.0917e-06	-5.43055e-06	-5.77365e-06	-6.02275e-06	-6.9418e-06	-8.2177e-06	-9.32285e-06	-1.02879e-05	-1.09105e-05	-1.11854e-05	-1.18248e-05
-0.53	-4.3896e-06	-4.53095e-06	-4.7287e-06	-4.96365e-06	-5.23245e-06	-5.46385e-06	-6.22505e-06	-7.3379e-06	-8.3754e-06	-9.36435e-06	-1.01436e-05	-1.06452e-05	-1.13576e-05
-0.52	-4.20775e-06	-4.3051e-06	-4.42645e-06	-4.6426e-06	-4.8241e-06	-4.99305e-06	-5.61405e-06	-6.5456e-06	-7.48265e-06	-8.4431e-06	-9.32355e-06	-1.00836e-05	-1.09038e-05
-0.51	-4.0674e-06	-4.11605e-06	-4.2198e-06	-4.35615e-06	-4.48865e-06	-4.6297e-06	-5.0904e-06	-5.87435e-06	-6.69215e-06	-7.55015e-06	-8.46e-06	-9.46075e-06	-1.04629e-05
-0.5	-3.9474e-06	-3.97435e-06	-4.04395e-06	-4.14305e-06	-4.2352e-06	-4.34865e-06	-4.69295e-06	-5.2824e-06	-5.9713e-06	-6.75655e-06	-7.6117e-06	-8.7897e-06	-1.00172e-05
-0.49	-3.8417e-06	-3.8552e-06	-3.9015e-06	-3.9667e-06	-4.03845e-06	-4.11205e-06	-4.38525e-06	-4.82335e-06	-5.3861e-06	-6.0412e-06	-6.8188e-06	-8.08315e-06	-9.5349e-06
-0.48	-3.757e-06	-3.75055e-06	-3.78875e-06	-3.8265e-06	-3.87895e-06	-3.927e-06	-4.1352e-06	-4.46645e-06	-4.9073e-06	-5.4275e-06	-6.10925e-06	-7.36645e-06	-8.988e-06
-0.47	-3.67485e-06	-3.6705e-06	-3.68645e-06	-3.71175e-06	-3.7517e-06	-3.77815e-06	-3.9286e-06	-4.1783e-06	-4.51515e-06	-4.9493e-06	-5.5224e-06	-6.6811e-06	-8.35355e-06
-0.46	-3.61025e-06	-3.5985e-06	-3.6088e-06	-3.6213e-06	-3.6422e-06	-3.66155e-06	-3.78215e-06	-3.9619e-06	-4.19675e-06	-4.55045e-06	-5.0262e-06	-6.03655e-06	-7.65285e-06
-0.45	-3.5541e-06	-3.5313e-06	-3.53275e-06	-3.5401e-06	-3.55405e-06	-3.56175e-06	-3.6546e-06	-3.7839e-06	-3.98335e-06	-4.2275e-06	-4.6445e-06	-5.47595e-06	-6.92555e-06
-0.44	-3.50305e-06	-3.47775e-06	-3.4703e-06	-3.46725e-06	-3.4782e-06	-3.4792e-06	-3.5499e-06	-3.64935e-06	-3.78855e-06	-3.98885e-06	-4.30555e-06	-5.00655e-06	-6.2286e-06
-0.43	-3.4632e-06	-3.42675e-06	-3.4142e-06	-3.408e-06	-3.4111e-06	-3.4133e-06	-3.4669e-06	-3.5461e-06	-3.64595e-06	-3.7996e-06	-4.0479e-06	-4.59035e-06	-5.58835e-06
-0.42	-3.4259e-06	-3.38515e-06	-3.3666e-06	-3.3572e-06	-3.3547e-06	-3.3556e-06	-3.39395e-06	-3.4515e-06	-3.5282e-06	-3.6414e-06	-3.8538e-06	-4.28295e-06	-5.05515e-06
-0.41	-3.3963e-06	-3.34585e-06	-3.3227e-06	-3.31005e-06	-3.3053e-06	-3.3004e-06	-3.33565e-06	-3.3743e-06	-3.4343e-06	-3.5318e-06	-3.68405e-06	-4.0088e-06	-4.61955e-06
-0.4	-3.3632e-06	-3.3135e-06	-3.28195e-06	-3.26715e-06	-3.2599e-06	-3.24995e-06	-3.2783e-06	-3.31435e-06	-3.35525e-06	-3.42235e-06	-3.5512e-06	-3.7982e-06	-4.2561e-06
-0.39	-3.3421e-06	-3.2822e-06	-3.2456e-06	-3.2288e-06	-3.2157e-06	-3.20865e-06	-3.23185e-06	-3.2602e-06	-3.2884e-06	-3.3475e-06	-3.4418e-06	-3.64025e-06	-3.97295e-06
-0.38	-3.31695e-06	-3.25435e-06	-3.2151e-06	-3.19305e-06	-3.17735e-06	-3.16705e-06	-3.18745e-06	-3.21085e-06	-3.2402e-06	-3.27335e-06	-3.3579e-06	-3.4973e-06	-3.7448e-06
-0.37	-3.3029e-06	-3.23095e-06	-3.1894e-06	-3.1589e-06	-3.1429e-06	-3.13055e-06	-3.1448e-06	-3.1673e-06	-3.18755e-06	-3.21185e-06	-3.28535e-06	-3.39285e-06	-3.57745e-06
-0.36	-3.2885e-06	-3.21015e-06	-3.1586e-06	-3.12935e-06	-3.11045e-06	-3.0971e-06	-3.10535e-06	-3.1281e-06	-3.14205e-06	-3.1643e-06	-3.2211e-06	-3.29635e-06	-3.4303e-06
-0.35	-3.27845e-06	-3.1914e-06	-3.13855e-06	-3.1016e-06	-3.0791e-06	-3.0669e-06	-3.0728e-06	-3.0894e-06	-3.10015e-06	-3.11805e-06	-3.16525e-06	-3.2216e-06	-3.32035e-06
-0.34	-3.27615e-06	-3.17595e-06	-3.11625e-06	-3.0756e-06	-3.0502e-06	-3.03735e-06	-3.04155e-06	-3.0547e-06	-3.0606e-06	-3.07915e-06	-3.11605e-06	-3.1578e-06	-3.2279e-06
-0.33	-3.2739e-06	-3.1628e-06	-3.09715e-06	-3.0515e-06	-3.024e-06	-3.01075e-06	-3.0108e-06	-3.024e-06	-3.0277e-06	-3.0405e-06	-3.0671e-06	-3.09955e-06	-3.1471e-06
-0.32	-3.28025e-06	-3.15365e-06	-3.08015e-06	-3.02805e-06	-2.99845e-06	-2.9828e-06	-2.98125e-06	-2.9947e-06	-2.99325e-06	-3.00445e-06	-3.0265e-06	-3.0467e-06	-3.0731e-06
-0.31	-3.2904e-06	-3.1508e-06	-3.066e-06	-3.0083e-06	-2.9729e-06	-2.95625e-06	-2.954e-06	-2.96475e-06	-2.96185e-06	-2.9709e-06	-2.9866e-06	-2.9965e-06	-3.0095e-06
-0.3	-3.31035e-06	-3.14855e-06	-3.05265e-06	-2.99015e-06	-2.94965e-06	-2.9314e-06	-2.9274e-06	-2.9352e-06	-2.9318e-06	-2.9375e-06	-2.9464e-06	-2.94855e-06	-2.9496e-06
-0.29	-3.33985e-06	-3.15575e-06	-3.0464e-06	-2.974e-06	-2.92915e-06	-2.90875e-06	-2.90225e-06	-2.9053e-06	-2.90185e-06	-2.90325e-06	-2.90675e-06	-2.8985e-06	-2.89125e-06
-0.28	-3.38545e-06	-3.17145e-06	-3.0414e-06	-2.95925e-06	-2.9089e-06	-2.88435e-06	-2.87635e-06	-2.8787e-06	-2.87175e-06	-2.8699e-06	-2.8677e-06	-2.8513e-06	-2.83295e-06
-0.27	-3.4502e-06	-3.1928e-06	-3.03945e-06	-2.9471e-06	-2.88925e-06	-2.8616e-06	-2.85085e-06	-2.8518e-06	-2.84205e-06	-2.83615e-06	-2.82675e-06	-2.80315e-06	-2.77605e-06
-0.26	-3.50565e-06	-3.2214e-06	-3.0474e-06	-2.93905e-06	-2.8727e-06	-2.83975e-06	-2.82545e-06	-2.8249e-06	-2.8105e-06	-2.8e-06	-2.78475e-06	-2.752e-06	-2.715e-06
-0.25	-3.62095e-06	-3.26265e-06	-3.0546e-06	-2.93155e-06	-2.85665e-06	-2.81825e-06	-2.80045e-06	-2.79695e-06	-2.77975e-06	-2.762e-06	-2.73935e-06	-2.69825e-06	-2.65125e-06
-0.24	-3.76545e-06	-3.32335e-06	-3.07745e-06	-2.92835e-06	-2.84175e-06	-2.79635e-06	-2.77525e-06	-2.7632e-06	-2.7458e-06	-2.7238e-06	-2.6922e-06	-2.64195e-06	-2.5829e-06
-0.23	-3.9783e-06	-3.4186e-06	-3.101e-06	-2.9284e-06	-2.828e-06	-2.77505e-06	-2.7494e-06	-2.73095e-06	-2.70965e-06	-2.68015e-06	-2.6406e-06	-2.58e-06	-2.51035e-06
-0.22	-4.2381e-06	-3.50245e-06	-3.1368e-06	-2.93285e-06	-2.81775e-06	-2.7533e-06	-2.7213e-06	-2.6993e-06	-2.67365e-06	-2.63535e-06	-2.5856e-06	-2.5143e-06	-2.4317e-06
-0.21	-4.7299e-06	-3.71535e-06	-3.20365e-06	-2.94e-06	-2.8099e-06	-2.732e-06	-2.6931e-06	-2.6642e-06	-2.63205e-06	-2.58775e-06	-2.5266e-06	-2.44345e-06	-2.3491e-06
-0.2	-5.4751e-06	-3.95295e-06	-3.28415e-06	-2.96965e-06	-2.8008e-06	-2.7099e-06	-2.6616e-06	-2.6266e-06	-2.5883e-06	-2.53185e-06	-2.45865e-06	-2.3665e-06	-2.2607e-06
-0.19	-6.61875e-06	-4.3581e-06	-3.42805e-06	-3.0057e-06	-2.7968e-06	-2.6874e-06	-2.62785e-06	-2.5853e-06	-2.53985e-06	-2.47335e-06	-2.3889e-06	-2.2834e-06	-2.16315e-06
-0.18	-8.2332e-06	-5.0524e-06	-3.6354e-06	-3.06035e-06	-2.79615e-06	-2.664e-06	-2.59265e-06	-2.54145e-06	-2.4848e-06	-2.40975e-06	-2.30925e-06	-2.19245e-06	-2.0629e-06
-0.17	-9.88985e-06	-6.08775e-06	-3.98035e-06	-3.15595e-06	-2.81195e-06	-2.6434e-06	-2.555e-06	-2.49115e-06	-2.42765e-06	-2.338e-06	-2.22675e-06	-2.09395e-06	-1.95455e-06
-0.16	-1.08363e-05	-7.46185e-06	-4.56995e-06	-3.3214e-06	-2.8373e-06	-2.62385e-06	-2.5118e-06	-2.43715e-06	-2.36185e-06	-2.25985e-06	-2.1349e-06	-1.99075e-06	-1.8424e-06
-0.15	-1.09318e-05	-8.66365e-06	-5.4511e-06	-3.5857e-06	-2.893e-06	-2.60815e-06	-2.468e-06	-2.3787e-06	-2.289e-06	-2.1739e-06	-2.03465e-06	-1.8801e-06	-1.72535e-06
-0.14	-1.05864e-05	-9.26435e-06	-6.57125e-06	-4.04035e-06	-2.99435e-06	-2.60145e-06	-2.42125e-06	-2.31395e-06	-2.20945e-06	-2.07825e-06	-1.93145e-06	-1.7665e-06	-1.6041e-06
-0.13	-1.01203e-05	-9.14685e-06	-7.40345e-06	-4.7203e-06	-3.178e-06	-2.60975e-06	-2.37145e-06	-2.24025e-06	-2.1216e-06	-1.9787e-06	-1.81815e-06	-1.64655e-06	-1.48075e-06
-0.12	-9.73655e-06	-8.80925e-06	-7.7158e-06	-5.521e-06	-3.4857e-06	-2.6412e-06	-2.32085e-06	-2.16315e-06	-2.02855e-06	-1.86745e-06	-1.69835e-06	-1.52295e-06	-1.35625e-06
-0.11	-9.44195e-06	-8.46675e-06	-7.5561e-06	-6.0863e-06	-3.94615e-06	-2.7271e-06	-2.27295e-06	-2.07675e-06	-1.9237e-06	-1.75105e-06	-1.5753e-06	-1.39725e-06	-1.23205e-06
-0.1	-9.22265e-06	-8.0533e-06	-7.1923e-06	-6.22535e-06	-4.43175e-06	-2.87985e-06	-2.23275e-06	-1.98295e-06	-1.81075e-06	-1.62995e-06	-1.4464e-06	-1.2703e-06	-1.1091e-06
-0.09	-8.7094e-06	-7.6724e-06	-6.8125e-06	-5.9312e-06	-4.73675e-06	-3.1014e-06	-2.20365e-06	-1.88605e-06	-1.6897e-06	-1.49775e-06	-1.3155e-06	-1.143e-06	-9.885e-07
-0.08	-7.5993e-06	-7.2533e-06	-6.335e-06	-5.59185e-06	-4.67565e-06	-3.3182e-06	-2.1994e-06	-1.78265e-06	-1.5617e-06	-1.3643e-06	-1.18205e-06	-1.01565e-06	-8.717e-07
-0.07	-5.9217e-06	-6.5095e-06	-5.8531e-06	-5.1141e-06	-4.37285e-06	-3.3733e-06	-2.2224e-06	-1.6814e-06	-1.42205e-06	-1.2253e-06	-1.0472e-06	-8.909e-07	-7.578e-07
-0.06	-4.20855e-06	-5.36165e-06	-5.2599e-06	-4.5986e-06	-3.9452e-06	-3.1803e-06	-2.22465e-06	-1.5814e-06	-1.28255e-06	-1.08155e-06	-9.1265e-07	-7.6685e-07	-6.4775e-07
-0.05	-2.85975e-06	-3.9492e-06	-4.43905e-06	-3.99715e-06	-3.45495e-06	-2.82685e-06	-2.169e-06	-1.4675e-06	-1.13055e-06	-9.3165e-07	-7.7375e-07	-6.4435e-07	-5.403e-07
-0.04	-1.889e-06	-2.6653e-06	-3.3697e-06	-3.30755e-06	-2.8558e-06	-2.39e-06	-1.95465e-06	-1.3574e-06	-9.678e-07	-7.7415e-07	-6.359e-07	-5.207e-07	-4.363e-07
-0.03	-1.2228e-06	-1.6877e-06	-2.26095e-06	-2.4946e-06	-2.20265e-06	-1.86435e-06	-1.6112e-06	-1.1942e-06	-8.059e-07	-6.005e-07	-4.894e-07	-4.029e-07	-3.3045e-07
-0.02	-7.052e-07	-9.9615e-07	-1.33375e-06	-1.59495e-06	-1.50165e-06	-1.27715e-06	-1.16225e-06	-9.064e-07	-6.136e-07	-4.364e-07	-3.362e-07	-2.7105e-07	-2.2555e-07
-0.01	-3.139e-07	-4.332e-07	-5.951e-07	-7.5065e-07	-7.6225e-07	-6.5185e-07	-5.946e-07	-4.961e-07	-3.3155e-07	-2.112e-07	-1.556e-07	-1.2905e-07	-1.1195e-07
0	-5.275e-08	-5.95e-08	-5.945e-08	-6.175e-08	-3.025e-08	-1.8e-09	2.045e-08	4.07e-08	5.11e-08	5.5e-08	2.64e-08	2.185e-08	1.58e-08
0.01	1.991e-07	2.4995e-07	3.3735e-07	4.861e-07	6.076e-07	6.5315e-07	6.804e-07	6.7195e-07	5.769e-07	4.0475e-07	2.8045e-07	2.0545e-07	1.5845e-07
0.02	3.823e-07	4.901e-07	6.509e-07	8.518e-07	1.13685e-06	1.27205e-06	1.35775e-06	1.3761e-06	1.22075e-06	9.581e-07	6.4395e-07	4.384e-07	3.425e-07
0.03	5.4065e-07	6.937e-07	8.8455e-07	1.16405e-06	1.51715e-06	1.82825e-06	2.02045e-06	2.12685e-06	1.9358e-06	1.6087e-06	1.1512e-06	7.6065e-07	5.594e-07
0.04	6.728e-07	8.597e-07	1.0876e-06	1.37665e-06	1.7878e-06	2.25865e-06	2.65665e-06	2.88445e-06	2.71495e-06	2.3582e-06	1.8189e-06	1.25265e-06	8.9505e-07
0.05	7.9865e-07	1.01685e-06	1.2439e-06	1.54205e-06	1.95965e-06	2.54145e-06	3.1594e-06	3.5658e-06	3.5582e-06	3.15915e-06	2.67345e-06	1.93565e-06	1.32875e-06
0.06	9.1325e-07	1.14205e-06	1.39725e-06	1.68275e-06	2.088e-06	2.69595e-06	3.5207e-06	4.13585e-06	4.40745e-06	3.9989e-06	3.54265e-06	2.8304e-06	1.9804e-06
0.07	1.0212e-06	1.2686e-06	1.52375e-06	1.8009e-06	2.1685e-06	2.78305e-06	3.71955e-06	4.5812e-06	5.10505e-06	4.92335e-06	4.3949e-06	3.83945e-06	2.91765e-06
0.08	1.1286e-06	1.3818e-06	1.6388e-06	1.91505e-06	2.23245e-06	2.7803e-06	3.71675e-06	4.8531e-06	5.60785e-06	5.844e-06	5.265e-06	4.7867e-06	4.0159e-06
0.09	1.2368e-06	1.48985e-06	1.7478e-06	2.01075e-06	2.28595e-06	2.74915e-06	3.63025e-06	4.87935e-06	5.922e-06	6.59875e-06	6.24785e-06	5.66125e-06	5.1269e-06
0.1	1.34115e-06	1.597e-06	1.8446e-06	2.09645e-06	2.34745e-06	2.7135e-06	3.4392e-06	4.7368e-06	6.0545e-06	6.94965e-06	7.22935e-06	6.54035e-06	6.08505e-06
0.11	1.4468e-06	1.6981e-06	1.9401e-06	2.1731e-06	2.39955e-06	2.6917e-06	3.25355e-06	4.39555e-06	5.9888e-06	7.08505e-06	7.91935e-06	7.58155e-06	6.9395e-06
0.12	1.55185e-06	1.80025e-06	2.02965e-06	2.24235e-06	2.44485e-06	2.6862e-06	3.09825e-06	4.0081e-06	5.69945e-06	7.1314e-06	8.13865e-06	8.5194e-06	7.85565e-06
0.13	1.65385e-06	1.8974e-06	2.1141e-06	2.3083e-06	2.4885e-06	2.6897e-06	2.99335e-06	3.6466e-06	5.1538e-06	6.9554e-06	8.12895e-06	9.11735e-06	8.84825e-06
0.14	1.75615e-06	1.9922e-06	2.1943e-06	2.3706e-06	2.52575e-06	2.69705e-06	2.92885e-06	3.38905e-06	4.54995e-06	6.54005e-06	7.99875e-06	9.13465e-06	9.74775e-06
0.15	1.855e-06	2.08215e-06	2.27155e-06	2.42835e-06	2.5615e-06	2.70505e-06	2.89345e-06	3.2069e-06	4.0262e-06	5.8441e-06	7.80735e-06	8.97025e-06	9.9918e-06
0.16	1.9532e-06	2.16725e-06	2.34065e-06	2.4833e-06	2.59625e-06	2.7141e-06	2.8636e-06	3.10205e-06	3.6588e-06	5.0546e-06	7.18915e-06	8.75345e-06	9.88365e-06
0.17	2.04685e-06	2.24775e-06	2.4081e-06	2.5338e-06	2.63065e-06	2.7254e-06	2.8474e-06	3.03135e-06	3.41075e-06	4.3814e-06	6.34625e-06	8.3477e-06	9.6157e-06
0.18	2.1365e-06	2.3239e-06	2.46955e-06	2.58065e-06	2.66255e-06	2.7399e-06	2.8401e-06	2.98335e-06	3.26535e-06	3.92555e-06	5.4326e-06	7.6215e-06	9.23375e-06
0.19	2.223e-06	2.39515e-06	2.5262e-06	2.62515e-06	2.69365e-06	2.75615e-06	2.8328e-06	2.9455e-06	3.15815e-06	3.6323e-06	4.6947e-06	6.6706e-06	8.70655e-06
0.2	2.30535e-06	2.4628e-06	2.5799e-06	2.66505e-06	2.7236e-06	2.77275e-06	2.8338e-06	2.9225e-06	3.09445e-06	3.4119e-06	4.14595e-06	5.68455e-06	7.83455e-06
0.21	2.3851e-06	2.5279e-06	2.62955e-06	2.70305e-06	2.75155e-06	2.7908e-06	2.8399e-06	2.91135e-06	3.03765e-06	3.2979e-06	3.7998e-06	4.893e-06	6.79885e-06
0.22	2.4605e-06	2.58785e-06	2.67665e-06	2.7392e-06	2.7785e-06	2.80975e-06	2.8476e-06	2.90545e-06	3.00905e-06	3.2008e-06	3.5675e-06	4.31855e-06	5.7826e-06
0.23	2.5322e-06	2.6457e-06	2.7205e-06	2.77205e-06	2.8039e-06	2.829e-06	2.85875e-06	2.9046e-06	2.9879e-06	3.1335e-06	3.40875e-06	3.9448e-06	4.99625e-06
0.24	2.60115e-06	2.69935e-06	2.76185e-06	2.80375e-06	2.82925e-06	2.849e-06	2.8726e-06	2.9086e-06	2.97765e-06	3.09895e-06	3.3083e-06	3.6823e-06	4.4222e-06
0.25	2.6686e-06	2.7495e-06	2.80225e-06	2.83525e-06	2.85445e-06	2.86795e-06	2.8863e-06	2.9179e-06	2.9685e-06	3.0633e-06	3.23235e-06	3.5197e-06	4.0511e-06
0.26	2.73425e-06	2.80135e-06	2.84115e-06	2.8663e-06	2.8789e-06	2.88775e-06	2.90325e-06	2.92765e-06	2.97085e-06	3.0497e-06	3.17515e-06	3.40885e-06	3.79285e-06
0.27	2.7986e-06	2.85095e-06	2.8777e-06	2.89635e-06	2.90365e-06	2.9085e-06	2.9207e-06	2.94115e-06	2.97525e-06	3.03965e-06	3.1444e-06	3.3146e-06	3.60995e-06
0.28	2.8635e-06	2.89885e-06	2.91475e-06	2.92595e-06	2.92765e-06	2.92925e-06	2.93905e-06	2.9568e-06	2.98355e-06	3.0343e-06	3.1221e-06	3.26845e-06	3.4929e-06
0.29	2.9318e-06	2.9481e-06	2.95185e-06	2.95605e-06	2.9525e-06	2.95105e-06	2.9589e-06	2.97215e-06	2.9971e-06	3.0399e-06	3.1066e-06	3.22945e-06	3.4166e-06
0.3	3.0017e-06	2.99795e-06	2.98915e-06	2.9865e-06	2.97885e-06	2.97245e-06	2.9788e-06	2.99005e-06	3.01025e-06	3.04585e-06	3.1049e-06	3.196e-06	3.3406e-06
0.31	3.0744e-06	3.05145e-06	3.02865e-06	3.0186e-06	3.00525e-06	2.9959e-06	3.0002e-06	3.00895e-06	3.02655e-06	3.05505e-06	3.1015e-06	3.1858e-06	3.30825e-06
0.32	3.15825e-06	3.107e-06	3.07055e-06	3.0525e-06	3.0338e-06	3.021e-06	3.0222e-06	3.0304e-06	3.04515e-06	3.06885e-06	3.1087e-06	3.17905e-06	3.27515e-06
0.33	3.24885e-06	3.1663e-06	3.1135e-06	3.0869e-06	3.0632e-06	3.0451e-06	3.0465e-06	3.0511e-06	3.06485e-06	3.08475e-06	3.11815e-06	3.17455e-06	3.259e-06
0.34	3.3569e-06	3.23475e-06	3.16125e-06	3.12555e-06	3.09445e-06	3.0735e-06	3.0721e-06	3.07575e-06	3.08515e-06	3.1024e-06	3.13045e-06	3.18325e-06	3.2516e-06
0.35	3.4868e-06	3.3116e-06	3.21295e-06	3.16705e-06	3.12845e-06	3.10365e-06	3.09915e-06	3.1004e-06	3.1081e-06	3.12215e-06	3.14675e-06	3.1881e-06	3.25e-06
0.36	3.6486e-06	3.40345e-06	3.2727e-06	3.21195e-06	3.1648e-06	3.13375e-06	3.1265e-06	3.12615e-06	3.13295e-06	3.14285e-06	3.16485e-06	3.19995e-06	3.25535e-06
0.37	3.8679e-06	3.49905e-06	3.34135e-06	3.26245e-06	3.2054e-06	3.168e-06	3.15915e-06	3.15395e-06	3.15895e-06	3.16445e-06	3.184e-06	3.21745e-06	3.26375e-06
0.38	4.13915e-06	3.6308e-06	3.4152e-06	3.3161e-06	3.2481e-06	3.2054e-06	3.19185e-06	3.18515e-06	3.1885e-06	3.19305e-06	3.20725e-06	3.23505e-06	3.2761e-06
0.39	4.48745e-06	3.7863e-06	3.5161e-06	3.3853e-06	3.2996e-06	3.2451e-06	3.2281e-06	3.21905e-06	3.21765e-06	3.21835e-06	3.23245e-06	3.2545e-06	3.2898e-06
0.4	4.9346e-06	3.99405e-06	3.6267e-06	3.4613e-06	3.356e-06	3.2902e-06	3.2698e-06	3.2563e-06	3.2539e-06	3.25195e-06	3.26e-06	3.2778e-06	3.3121e-06
0.41	5.4143e-06	4.26665e-06	3.77655e-06	3.55145e-06	3.41385e-06	3.34015e-06	3.3126e-06	3.2986e-06	3.29095e-06	3.28625e-06	3.29165e-06	3.30545e-06	3.3325e-06
0.42	5.9044e-06	4.5927e-06	3.9423e-06	3.6556e-06	3.49545e-06	3.3956e-06	3.36265e-06	3.34225e-06	3.3324e-06	3.3219e-06	3.32455e-06	3.3348e-06	3.35835e-06
0.43	6.36005e-06	5.0002e-06	4.18655e-06	3.78775e-06	3.58205e-06	3.46135e-06	3.4179e-06	3.39555e-06	3.3784e-06	3.3634e-06	3.3633e-06	3.369e-06	3.38955e-06
0.44	6.81075e-06	5.4604e-06	4.4937e-06	3.9579e-06	3.6839e-06	3.5413e-06	3.4859e-06	3.4552e-06	3.428e-06	3.409e-06	3.4075e-06	3.40425e-06	3.4224e-06
0.45	7.29755e-06	5.92725e-06	4.88195e-06	4.1856e-06	3.8177e-06	3.627e-06	3.5592e-06	3.52015e-06	3.4895e-06	3.46415e-06	3.45355e-06	3.44945e-06	3.46115e-06
0.46	7.8441e-06	6.39585e-06	5.34165e-06	4.46445e-06	3.9788e-06	3.7369e-06	3.64695e-06	3.59055e-06	3.5564e-06	3.52775e-06	3.51015e-06	3.49595e-06	3.50485e-06
0.47	8.4649e-06	6.89905e-06	5.84875e-06	4.84655e-06	4.19495e-06	3.87065e-06	3.7528e-06	3.6853e-06	3.6283e-06	3.59235e-06	3.571e-06	3.5552e-06	3.5552e-06
0.48	9.1796e-06	7.4281e-06	6.38795e-06	5.31195e-06	4.47595e-06	4.0322e-06	3.8866e-06	3.7936e-06	3.7285e-06	3.67265e-06	3.63985e-06	3.61545e-06	3.6124e-06
0.49	9.92925e-06	8.06295e-06	6.92515e-06	5.83785e-06	4.8345e-06	4.24995e-06	4.03555e-06	3.92565e-06	3.84e-06	3.7801e-06	3.72425e-06	3.6875e-06	3.6857e-06
0.5	1.06837e-05	8.7878e-06	7.53865e-06	6.43525e-06	5.295e-06	4.5138e-06	4.2299e-06	4.09225e-06	3.978e-06	3.88315e-06	3.8273e-06	3.78305e-06	3.7595e-06
0.51	1.1383e-05	9.61945e-06	8.2299e-06	7.04035e-06	5.85295e-06	4.85255e-06	4.5004e-06	4.29525e-06	4.1413e-06	4.02975e-06	3.9388e-06	3.8887e-06	3.85455e-06
0.52	1.20213e-05	1.0497e-05	9.01845e-06	7.72515e-06	6.4388e-06	5.30285e-06	4.82485e-06	4.56865e-06	4.3511e-06	4.2046e-06	4.0983e-06	4.0018e-06	3.964e-06
0.53	1.25234e-05	1.13817e-05	9.90995e-06	8.4698e-06	7.12665e-06	5.82395e-06	5.27495e-06	4.91595e-06	4.62435e-06	4.4224e-06	4.26725e-06	4.17145e-06	4.09685e-06
0.54	1.29024e-05	1.21939e-05	1.08658e-05	9.31395e-06	7.83225e-06	6.4452e-06	5.79675e-06	5.399e-06	4.9966e-06	4.6851e-06	4.50495e-06	4.3632e-06	4.25225e-06
0.55	1.3166e-05	1.28797e-05	1.18097e-05	1.02662e-05	8.62575e-06	7.1463e-06	6.46795e-06	5.96955e-06	5.43425e-06	5.05985e-06	4.7922e-06	4.59015e-06	4.45755e-06
0.56	1.3308e-05	1.33851e-05	1.27099e-05	1.12684e-05	9.5033e-06	7.8813e-06	7.24295e-06	6.7386e-06	6.0901e-06	5.5548e-06	5.1569e-06	4.91235e-06	4.73425e-06
0.57	1.34517e-05	1.37648e-05	1.34461e-05	1.22922e-05	1.04389e-05	8.6921e-06	8.0797e-06	7.61295e-06	6.8675e-06	6.19735e-06	5.70305e-06	5.29345e-06	5.0511e-06
0.58	1.36304e-05	1.40219e-05	1.40656e-05	1.32435e-05	1.14387e-05	9.5552e-06	8.99845e-06	8.63505e-06	7.8408e-06	7.00155e-06	6.3358e-06	5.85505e-06	5.502e-06
0.59	1.38634e-05	1.42532e-05	1.44922e-05	1.40733e-05	1.24623e-05	1.04581e-05	9.9861e-06	9.7494e-06	8.9807e-06	8.00775e-06	7.15045e-06	6.53995e-06	6.0528e-06
0.6	1.40724e-05	1.44603e-05	1.47958e-05	1.4781e-05	1.34667e-05	1.14135e-05	1.10046e-05	1.09261e-05	1.02293e-05	9.24275e-06	8.2157e-06	7.36675e-06	6.7758e-06
0.61	1.42163e-05	1.46944e-05	1.50096e-05	1.52485e-05	1.4393e-05	1.2393e-05	1.20589e-05	1.21295e-05	1.1545e-05	1.05604e-05	9.4657e-06	8.4929e-06	7.6871e-06
0.62	1.42369e-05	1.4826e-05	1.52129e-05	1.5625e-05	1.5195e-05	1.33799e-05	1.31289e-05	1.33435e-05	1.28721e-05	1.19913e-05	1.08797e-05	9.77615e-06	8.8268e-06
0.63	1.41749e-05	1.48497e-05	1.53607e-05	1.58451e-05	1.58811e-05	1.43378e-05	1.41956e-05	1.45222e-05	1.41842e-05	1.34203e-05	1.2397e-05	1.12413e-05	1.01446e-05
0.64	1.40125e-05	1.47687e-05	1.53901e-05	1.60011e-05	1.63311e-05	1.52509e-05	1.52234e-05	1.56932e-05	1.54425e-05	1.47986e-05	1.39055e-05	1.28195e-05	1.16794e-05
0.65	1.38207e-05	1.46009e-05	1.5354e-05	1.60836e-05	1.6676e-05	1.60525e-05	1.62046e-05	1.6767e-05	1.66271e-05	1.61064e-05	1.53288e-05	1.43928e-05	1.32855e-05
0.66	1.36149e-05	1.43687e-05	1.51769e-05	1.60176e-05	1.68442e-05	1.66905e-05	1.70369e-05	1.77303e-05	1.77696e-05	1.73114e-05	1.66558e-05	1.58647e-05	1.49045e-05
0.67	1.33987e-05	1.41071e-05	1.49235e-05	1.58776e-05	1.68507e-05	1.72471e-05	1.77215e-05	1.85592e-05	1.87152e-05	1.84028e-05	1.78969e-05	1.72315e-05	1.64162e-05
0.68	1.3201e-05	1.3848e-05	1.46308e-05	1.56266e-05	1.68181e-05	1.75663e-05	1.82781e-05	1.91653e-05	1.95276e-05	1.94136e-05	1.89582e-05	1.84342e-05	1.78045e-05
0.69	1.30163e-05	1.35928e-05	1.43204e-05	1.53012e-05	1.66052e-05	1.77437e-05	1.86001e-05	1.94754e-05	2.00935e-05	2.02202e-05	1.99803e-05	1.95399e-05	1.90013e-05
0.7	1.28411e-05	1.33587e-05	1.40195e-05	1.49337e-05	1.63034e-05	1.77854e-05	1.87112e-05	1.96168e-05	2.03667e-05	2.08479e-05	2.08419e-05	2.05083e-05	2.00893e-05
0.71	1.26841e-05	1.31404e-05	1.37337e-05	1.45734e-05	1.5884e-05	1.76e-05	1.8638e-05	1.94797e-05	2.04336e-05	2.11483e-05	2.14708e-05	2.14075e-05	2.10447e-05
0.72	1.25424e-05	1.29428e-05	1.34687e-05	1.42299e-05	1.5437e-05	1.72933e-05	1.83403e-05	1.90737e-05	2.01446e-05	2.11834e-05	2.17968e-05	2.20729e-05	2.19225e-05
0.73	1.24258e-05	1.27645e-05	1.32352e-05	1.39061e-05	1.50052e-05	1.68297e-05	1.77846e-05	1.84355e-05	1.95824e-05	2.08652e-05	2.18267e-05	2.23813e-05	2.25588e-05
0.74	1.23119e-05	1.26118e-05	1.30165e-05	1.36163e-05	1.45939e-05	1.62672e-05	1.71373e-05	1.7651e-05	1.87709e-05	2.0142e-05	2.14188e-05	2.2482e-05	2.29502e-05
0.75	1.2228e-05	1.24755e-05	1.2832e-05	1.33632e-05	1.4223e-05	1.57e-05	1.64464e-05	1.68897e-05	1.7889e-05	1.92807e-05	2.07887e-05	2.20464e-05	2.29275e-05
0.76	1.21572e-05	1.23651e-05	1.26712e-05	1.31311e-05	1.38879e-05	1.51752e-05	1.58153e-05	1.61862e-05	1.70453e-05	1.82836e-05	1.97705e-05	2.13141e-05	2.25807e-05
0.77	1.20956e-05	1.22709e-05	1.25352e-05	1.29444e-05	1.35959e-05	1.4712e-05	1.52485e-05	1.55766e-05	1.62977e-05	1.73764e-05	1.87189e-05	2.03039e-05	2.1792e-05
0.78	1.20497e-05	1.21918e-05	1.24234e-05	1.2773e-05	1.33452e-05	1.42955e-05	1.4764e-05	1.50493e-05	1.56804e-05	1.65636e-05	1.77214e-05	1.91723e-05	2.07004e-05
0.79	1.20062e-05	1.21318e-05	1.23248e-05	1.2635e-05	1.31186e-05	1.39514e-05	1.43465e-05	1.46049e-05	1.51427e-05	1.59084e-05	1.68671e-05	1.81132e-05	1.95509e-05
0.8	1.19833e-05	1.20804e-05	1.22539e-05	1.25159e-05	1.29388e-05	1.36419e-05	1.3997e-05	1.42381e-05	1.46935e-05	1.53355e-05	1.61483e-05	1.71889e-05	1.84435e-05
0.81	1.1966e-05	1.2048e-05	1.21873e-05	1.24199e-05	1.27766e-05	1.33757e-05	1.37106e-05	1.39183e-05	1.43215e-05	1.48495e-05	1.55246e-05	1.64403e-05	1.74795e-05
0.82	1.19491e-05	1.20236e-05	1.21393e-05	1.23461e-05	1.26513e-05	1.31752e-05	1.34496e-05	1.36572e-05	1.39858e-05	1.44633e-05	1.5043e-05	1.5789e-05	1.66618e-05
0.83	1.19534e-05	1.20052e-05	1.21049e-05	1.22828e-05	1.25546e-05	1.29927e-05	1.32328e-05	1.34261e-05	1.37374e-05	1.41402e-05	1.46313e-05	1.52621e-05	1.60037e-05
0.84	1.19592e-05	1.19964e-05	1.2081e-05	1.22325e-05	1.24626e-05	1.28359e-05	1.30619e-05	1.32312e-05	1.3506e-05	1.38504e-05	1.42789e-05	1.48355e-05	1.54573e-05
0.85	1.19708e-05	1.19977e-05	1.20643e-05	1.21968e-05	1.24028e-05	1.27145e-05	1.29114e-05	1.30772e-05	1.33117e-05	1.36362e-05	1.4005e-05	1.44564e-05	1.49925e-05
0.86	1.19947e-05	1.20039e-05	1.20565e-05	1.21772e-05	1.23477e-05	1.26184e-05	1.27848e-05	1.29389e-05	1.31649e-05	1.34298e-05	1.37468e-05	1.41707e-05	1.46368e-05
0.87	1.20153e-05	1.20127e-05	1.206e-05	1.21621e-05	1.23053e-05	1.2532e-05	1.26848e-05	1.28337e-05	1.30421e-05	1.32793e-05	1.35629e-05	1.39119e-05	1.43074e-05
0.88	1.20478e-05	1.20303e-05	1.20703e-05	1.21501e-05	1.22757e-05	1.2472e-05	1.26106e-05	1.27527e-05	1.29256e-05	1.31458e-05	1.33893e-05	1.37062e-05	1.40459e-05
0.89	1.2081e-05	1.20593e-05	1.20825e-05	1.21545e-05	1.22575e-05	1.24204e-05	1.25492e-05	1.2678e-05	1.28485e-05	1.30279e-05	1.32382e-05	1.35367e-05	1.38366e-05
0.9	1.21272e-05	1.20954e-05	1.21032e-05	1.21627e-05	1.22466e-05	1.23878e-05	1.24914e-05	1.26221e-05	1.27752e-05	1.29415e-05	1.31323e-05	1.33919e-05	1.36444e-05
0.91	1.21795e-05	1.21317e-05	1.21324e-05	1.21831e-05	1.2248e-05	1.23613e-05	1.2465e-05	1.25764e-05	1.27135e-05	1.28639e-05	1.30407e-05	1.32731e-05	1.35058e-05
0.92	1.22263e-05	1.21765e-05	1.21694e-05	1.22057e-05	1.2255e-05	1.23467e-05	1.2442e-05	1.25556e-05	1.26775e-05	1.28085e-05	1.29609e-05	1.31716e-05	1.33739e-05
0.93	1.22856e-05	1.22254e-05	1.22103e-05	1.22358e-05	1.22728e-05	1.23419e-05	1.24248e-05	1.25336e-05	1.26451e-05	1.27671e-05	1.29049e-05	1.30903e-05	1.32776e-05
0.94	1.2348e-05	1.22788e-05	1.22549e-05	1.22741e-05	1.22955e-05	1.2346e-05	1.24227e-05	1.25297e-05	1.26346e-05	1.27364e-05	1.28585e-05	1.30259e-05	1.31959e-05
0.95	1.24128e-05	1.2338e-05	1.23076e-05	1.23164e-05	1.23212e-05	1.23567e-05	1.24244e-05	1.25272e-05	1.26205e-05	1.27176e-05	1.28252e-05	1.29807e-05	1.31329e-05
0.96	1.24836e-05	1.24009e-05	1.23656e-05	1.23636e-05	1.23645e-05	1.23807e-05	1.2434e-05	1.25374e-05	1.26221e-05	1.27141e-05	1.28033e-05	1.29416e-05	1.30835e-05
0.97	1.25602e-05	1.24707e-05	1.24229e-05	1.24123e-05	1.24036e-05	1.24024e-05	1.24568e-05	1.25667e-05	1.26331e-05	1.27127e-05	1.27936e-05	1.29241e-05	1.30514e-05
0.98	1.26411e-05	1.25457e-05	1.2488e-05	1.24696e-05	1.24527e-05	1.24296e-05	1.2485e-05	1.2588e-05	1.26526e-05	1.27249e-05	1.27919e-05	1.29131e-05	1.30285e-05
0.99	1.27386e-05	1.26286e-05	1.25605e-05	1.25296e-05	1.24992e-05	1.24641e-05	1.25229e-05	1.26211e-05	1.26809e-05	1.27421e-05	1.28032e-05	1.292e-05	1.30158e-05
1	1.28424e-05	1.27189e-05	1.26355e-05	1.25947e-05	1.25602e-05	1.2513e-05	1.25624e-05	1.26595e-05	1.27184e-05	1.27695e-05	1.28233e-05	1.29268e-05	1.3016e-05
1.01	1.2952e-05	1.28142e-05	1.27204e-05	1.26694e-05	1.26225e-05	1.25633e-05	1.2609e-05	1.27065e-05	1.27568e-05	1.28079e-05	1.28547e-05	1.29446e-05	1.30207e-05
1.02	1.30673e-05	1.29147e-05	1.28089e-05	1.27536e-05	1.26873e-05	1.26212e-05	1.26605e-05	1.2764e-05	1.28049e-05	1.28459e-05	1.2881e-05	1.29761e-05	1.30376e-05
1.03	1.32031e-05	1.30322e-05	1.29055e-05	1.28389e-05	1.27571e-05	1.26836e-05	1.27106e-05	1.28242e-05	1.28571e-05	1.28899e-05	1.29211e-05	1.30098e-05	1.30715e-05
1.04	1.33556e-05	1.31561e-05	1.30182e-05	1.29258e-05	1.28371e-05	1.27498e-05	1.2774e-05	1.28886e-05	1.29164e-05	1.29419e-05	1.29713e-05	1.30602e-05	1.31045e-05
1.05	1.3533e-05	1.33005e-05	1.31341e-05	1.30238e-05	1.29216e-05	1.28217e-05	1.28453e-05	1.29577e-05	1.29805e-05	1.30018e-05	1.30323e-05	1.31054e-05	1.31448e-05
1.06	1.37141e-05	1.34559e-05	1.32587e-05	1.3133e-05	1.30087e-05	1.28994e-05	1.29211e-05	1.30286e-05	1.30496e-05	1.30691e-05	1.30825e-05	1.31608e-05	1.31961e-05
1.07	1.39336e-05	1.36288e-05	1.34059e-05	1.32505e-05	1.31086e-05	1.29768e-05	1.30035e-05	1.31087e-05	1.31258e-05	1.31433e-05	1.31506e-05	1.32268e-05	1.32535e-05
1.08	1.41686e-05	1.38213e-05	1.35567e-05	1.33807e-05	1.32152e-05	1.30665e-05	1.30891e-05	1.319e-05	1.32109e-05	1.32248e-05	1.32203e-05	1.32933e-05	1.33139e-05
1.09	1.44223e-05	1.40345e-05	1.37335e-05	1.35231e-05	1.33316e-05	1.31612e-05	1.31812e-05	1.32824e-05	1.33077e-05	1.33072e-05	1.32985e-05	1.33637e-05	1.33813e-05
1.1	1.4672e-05	1.42768e-05	1.39333e-05	1.36915e-05	1.34529e-05	1.32658e-05	1.32746e-05	1.33784e-05	1.34023e-05	1.33931e-05	1.33831e-05	1.34432e-05	1.34536e-05
1.11	1.49216e-05	1.4526e-05	1.41533e-05	1.38728e-05	1.3596e-05	1.3374e-05	1.33813e-05	1.34837e-05	1.35026e-05	1.34871e-05	1.34716e-05	1.3531e-05	1.35408e-05
1.12	1.51619e-05	1.4771e-05	1.43865e-05	1.40743e-05	1.37567e-05	1.34984e-05	1.34991e-05	1.35976e-05	1.36149e-05	1.36001e-05	1.35708e-05	1.36036e-05	1.36272e-05
1.13	1.53954e-05	1.50175e-05	1.46312e-05	1.42854e-05	1.39337e-05	1.36271e-05	1.36197e-05	1.37213e-05	1.37288e-05	1.37067e-05	1.36789e-05	1.3707e-05	1.3722e-05
1.14	1.56136e-05	1.52605e-05	1.48794e-05	1.45183e-05	1.41161e-05	1.37742e-05	1.37537e-05	1.38611e-05	1.38616e-05	1.38287e-05	1.37899e-05	1.38096e-05	1.38244e-05
1.15	1.5819e-05	1.54935e-05	1.51221e-05	1.47656e-05	1.43245e-05	1.39393e-05	1.39005e-05	1.40087e-05	1.39969e-05	1.39617e-05	1.39173e-05	1.39264e-05	1.39355e-05
1.16	1.60205e-05	1.57123e-05	1.53641e-05	1.50085e-05	1.45463e-05	1.4108e-05	1.40637e-05	1.41717e-05	1.41554e-05	1.41007e-05	1.40523e-05	1.40483e-05	1.40413e-05
1.17	1.62151e-05	1.59213e-05	1.55983e-05	1.52561e-05	1.47823e-05	1.43026e-05	1.42471e-05	1.43502e-05	1.43205e-05	1.42626e-05	1.42013e-05	1.41892e-05	1.41686e-05
1.18	1.64031e-05	1.61225e-05	1.58203e-05	1.54952e-05	1.50271e-05	1.4509e-05	1.4441e-05	1.4555e-05	1.45103e-05	1.44413e-05	1.43489e-05	1.43314e-05	1.43043e-05
1.19	1.65808e-05	1.63179e-05	1.60352e-05	1.57264e-05	1.52769e-05	1.47316e-05	1.46569e-05	1.4767e-05	1.47151e-05	1.46243e-05	1.45218e-05	1.44931e-05	1.44568e-05
1.2	1.67499e-05	1.65098e-05	1.62414e-05	1.5951e-05	1.55264e-05	1.49693e-05	1.48878e-05	1.49984e-05	1.49345e-05	1.48303e-05	1.47159e-05	1.46645e-05	1.46164e-05

## Sheet: Figure S12b
Vg (V)	PVR
	Near peak for positive Id	Far peak for positive Id	Near peak for negative Id	Far peak for negative Id
-60	NaN	1.19146	3.33946	1.83346
-50	NaN	1.2379	2.94242	1.76206
-40	NaN	1.27653	2.53859	1.69653
-30	NaN	1.32374	2.12622	1.62663
-20	NaN	1.37596	1.69597	1.55804
-10	1.03605	1.44112	1.2967	1.48259
0	1.31312	1.50647	1.01387	1.40928
10	1.68068	1.56619	NaN	1.3462
20	2.03958	1.61909	NaN	1.30013
30	2.35026	1.66632	NaN	1.26474
40	2.62726	1.70715	NaN	1.23812
50	2.87875	1.74103	NaN	1.20891
60	3.0744	1.76439	NaN	1.17303

## Sheet: Figure S12c
Vd (V)	On/off ratio
-1.2	1.12625
-1.19	1.13065
-1.18	1.13392
-1.17	1.13573
-1.16	1.13559
-1.15	1.13339
-1.14	1.12931
-1.13	1.1222
-1.12	1.11456
-1.11	1.10425
-1.1	1.09284
-1.09	1.08171
-1.08	1.07087
-1.07	1.06075
-1.06	1.05222
-1.05	1.04454
-1.04	1.04742
-1.03	1.05121
-1.02	1.05513
-1.01	1.0595
-1	1.06523
-0.99	1.07158
-0.98	1.07822
-0.97	1.08799
-0.96	1.09916
-0.95	1.11128
-0.94	1.12629
-0.93	1.14067
-0.92	1.15953
-0.91	1.17803
-0.9	1.20065
-0.89	1.22813
-0.88	1.25769
-0.87	1.29218
-0.86	1.32891
-0.85	1.3753
-0.84	1.42304
-0.83	1.47941
-0.82	1.54244
-0.81	1.61511
-0.8	1.6918
-0.79	1.77576
-0.78	1.86181
-0.77	1.94818
-0.76	2.01953
-0.75	2.07196
-0.74	2.09023
-0.73	2.05897
-0.72	2.00638
-0.71	1.91866
-0.7	1.83234
-0.69	1.73712
-0.68	1.65045
-0.67	1.54485
-0.66	1.44588
-0.65	1.33926
-0.64	1.25071
-0.63	1.3118
-0.62	1.44547
-0.61	1.60394
-0.6	1.77896
-0.59	1.95004
-0.58	2.12397
-0.57	2.28105
-0.56	2.42078
-0.55	2.50704
-0.54	2.56888
-0.53	2.58739
-0.52	2.59135
-0.51	2.57239
-0.5	2.53767
-0.49	2.48195
-0.48	2.39645
-0.47	2.27586
-0.46	2.12668
-0.45	1.96119
-0.44	1.79641
-0.43	1.63977
-0.42	1.50689
-0.41	1.39969
-0.4	1.30959
-0.39	1.2382
-0.38	1.18243
-0.37	1.14275
-0.36	1.10758
-0.35	1.08264
-0.34	1.07862
-0.33	1.0874
-0.32	1.10029
-0.31	1.11388
-0.3	1.13082
-0.29	1.15516
-0.28	1.19503
-0.27	1.24285
-0.26	1.29122
-0.25	1.36575
-0.24	1.45784
-0.23	1.58476
-0.22	1.74285
-0.21	2.01349
-0.2	2.42186
-0.19	3.05977
-0.18	3.99108
-0.17	5.05991
-0.16	5.88162
-0.15	6.33596
-0.14	6.59956
-0.13	6.83458
-0.12	7.17902
-0.11	7.66361
-0.1	8.31544
-0.09	8.81072
-0.08	8.71779
-0.07	8.59
-0.06	8.27734
-0.05	8.2159
-0.04	7.72336
-0.03	7.5491
-0.02	7.07138
-0.01	6.80884
--	--
0.01	4.2941
0.02	4.01781
0.03	3.93388
0.04	4.28723
0.05	4.46478
0.06	4.82612
0.07	4.99907
0.08	5.1781
0.09	5.33534
0.1	5.39041
0.11	5.4737
0.12	5.48983
0.13	5.5128
0.14	5.55064
0.15	5.38642
0.16	5.06023
0.17	4.6978
0.18	4.3219
0.19	3.91658
0.2	3.39842
0.21	2.85055
0.22	2.35017
0.23	1.97309
0.24	1.70009
0.25	1.51806
0.26	1.38716
0.27	1.28991
0.28	1.2198
0.29	1.16536
0.3	1.12385
0.31	1.10426
0.32	1.08413
0.33	1.07024
0.34	1.09271
0.35	1.12508
0.36	1.16712
0.37	1.22637
0.38	1.29951
0.39	1.39464
0.4	1.51743
0.41	1.64756
0.42	1.77742
0.43	1.89101
0.44	2.00066
0.45	2.11557
0.46	2.24377
0.47	2.38099
0.48	2.54114
0.49	2.69399
0.5	2.84179
0.51	2.95313
0.52	3.03261
0.53	3.05684
0.54	3.03425
0.55	2.95364
0.56	2.8273
0.57	2.72512
0.58	2.55645
0.59	2.39429
0.6	2.18362
0.61	1.98365
0.62	1.77017
0.63	1.56547
0.64	1.39828
0.65	1.26205
0.66	1.30516
0.67	1.3968
0.68	1.47926
0.69	1.55345
0.7	1.62352
0.71	1.69273
0.72	1.75986
0.73	1.81548
0.74	1.86406
0.75	1.875
0.76	1.8574
0.77	1.80164
0.78	1.71792
0.79	1.6284
0.8	1.53909
0.81	1.46076
0.82	1.39439
0.83	1.33884
0.84	1.29249
0.85	1.25242
0.86	1.22027
0.87	1.19103
0.88	1.16754
0.89	1.14738
0.9	1.12807
0.91	1.11327
0.92	1.09899
0.93	1.08741
0.94	1.07679
0.95	1.06706
0.96	1.05823
0.97	1.05232
0.98	1.04818
0.99	1.04426
1	1.0402
1.01	1.03641
1.02	1.03535
1.03	1.04095
1.04	1.04751
1.05	1.05548
1.06	1.06315
1.07	1.07373
1.08	1.08434
1.09	1.09582
1.1	1.106
1.11	1.11571
1.12	1.12323
1.13	1.13038
1.14	1.13524
1.15	1.13802
1.16	1.14095
1.17	1.14444
1.18	1.14673
1.19	1.14692
1.2	1.14596

## Sheet: Figure S12d
Vg (V)	Id (A)
	Vd = -1.05 V	-0.34	0.33	1.02
-60	-1.33558e-05	-3.27615e-06	3.24885e-06	1.30673e-05
-50	-1.32267e-05	-3.17595e-06	3.1663e-06	1.29147e-05
-40	-1.3102e-05	-3.11625e-06	3.1135e-06	1.28089e-05
-30	-1.29888e-05	-3.0756e-06	3.0869e-06	1.27536e-05
-20	-1.28983e-05	-3.0502e-06	3.0632e-06	1.26873e-05
-10	-1.27896e-05	-3.03735e-06	3.0451e-06	1.26212e-05
0	-1.28207e-05	-3.04155e-06	3.0465e-06	1.26605e-05
10	-1.29049e-05	-3.0547e-06	3.0511e-06	1.2764e-05
20	-1.29783e-05	-3.0606e-06	3.06485e-06	1.28049e-05
30	-1.30389e-05	-3.07915e-06	3.08475e-06	1.28459e-05
40	-1.31252e-05	-3.11605e-06	3.11815e-06	1.2881e-05
50	-1.3248e-05	-3.1578e-06	3.17455e-06	1.29761e-05
60	-1.33593e-05	-3.2279e-06	3.259e-06	1.30376e-05
