# Supplementary material for: Toward high-current-density and high-frequency graphene resonant tunneling transistors
Source: Nat Commun. 2025 May 23;16:4805. doi: 10.1038/s41467-025-58720-7 (PMC12102250; doi:10.1038/s41467-025-58720-7)
Supplement: Supplementary file 3 — Source Data [file 41467_2025_58720_MOESM3_ESM.zip › Supplementary Figure 13.xlsx]

## Sheet: Figure S13a
Vd (V)	Id (A)
	Vg = -60 V	60 V
-1.6	-0.000297261	-0.000301557
-1.59	-0.000295192	-0.000299502
-1.58	-0.000292245	-0.000297438
-1.57	-0.000290133	-0.000295125
-1.56	-0.000287752	-0.000293171
-1.55	-0.00028646	-0.000290842
-1.54	-0.000281742	-0.000288882
-1.53	-0.000279135	-0.000286546
-1.52	-0.000276556	-0.000284434
-1.51	-0.000273898	-0.00028218
-1.5	-0.000271183	-0.000279979
-1.49	-0.000268378	-0.000277792
-1.48	-0.000265551	-0.00027552
-1.47	-0.000262695	-0.000273134
-1.46	-0.000259625	-0.000270834
-1.45	-0.000256596	-0.000268604
-1.44	-0.000253489	-0.000266249
-1.43	-0.000250447	-0.000263925
-1.42	-0.000247126	-0.000261598
-1.41	-0.000243934	-0.000259237
-1.4	-0.000240627	-0.000256743
-1.39	-0.000237462	-0.000254247
-1.38	-0.000234291	-0.000251728
-1.37	-0.000231335	-0.000249225
-1.36	-0.000228413	-0.00024654
-1.35	-0.000225429	-0.000243838
-1.34	-0.000222834	-0.000241158
-1.33	-0.000220467	-0.000238397
-1.32	-0.000218291	-0.000235707
-1.31	-0.000216452	-0.000232636
-1.3	-0.000214695	-0.000229626
-1.29	-0.000213118	-0.000226603
-1.28	-0.000211644	-0.000223561
-1.27	-0.00021055	-0.000220332
-1.26	-0.0002095	-0.000217131
-1.25	-0.000208644	-0.000213761
-1.24	-0.000207952	-0.000210385
-1.23	-0.00020727	-0.000206964
-1.22	-0.000206806	-0.000203506
-1.21	-0.000206562	-0.000200014
-1.2	-0.000206371	-0.000196644
-1.19	-0.000206269	-0.000193367
-1.18	-0.000206316	-0.000190328
-1.17	-0.000206457	-0.000187485
-1.16	-0.000206636	-0.000184931
-1.15	-0.000206939	-0.000182601
-1.14	-0.000207401	-0.000180501
-1.13	-0.000207904	-0.000178665
-1.12	-0.000208535	-0.000176981
-1.11	-0.000209241	-0.000175458
-1.1	-0.000210053	-0.000174129
-1.09	-0.000211031	-0.000172885
-1.08	-0.000212173	-0.000171774
-1.07	-0.000213556	-0.000170814
-1.06	-0.000215055	-0.000169898
-1.05	-0.000216889	-0.000168989
-1.04	-0.000219062	-0.000168167
-1.03	-0.000221561	-0.000167301
-1.02	-0.000224551	-0.000166531
-1.01	-0.00022812	-0.000165729
-1	-0.000232424	-0.000164974
-0.99	-0.000237837	-0.000164148
-0.98	-0.000266986	-0.000163437
-0.97	-0.000271121	-0.000162585
-0.96	-0.000275114	-0.000161725
-0.95	-0.000279784	-0.000160977
-0.94	-0.000286333	-0.00016025
-0.93	-0.000298123	-0.000159589
-0.92	-0.000333353	-0.00015896
-0.91	-0.000334653	-0.000158357
-0.9	-0.000330747	-0.000157734
-0.89	-0.000324455	-0.000157256
-0.88	-0.000316805	-0.00015679
-0.87	-0.000308513	-0.000156445
-0.86	-0.00029971	-0.000156169
-0.85	-0.000290702	-0.000156006
-0.84	-0.000281601	-0.000156045
-0.83	-0.000272538	-0.00015624
-0.82	-0.000263432	-0.000156676
-0.81	-0.000254354	-0.000157399
-0.8	-0.000245348	-0.000158415
-0.79	-0.00023629	-0.00016001
-0.78	-0.000227122	-0.000162289
-0.77	-0.000217866	-0.000164498
-0.76	-0.000208574	-0.000166354
-0.75	-0.000199164	-0.000167859
-0.74	-0.000189646	-0.000168746
-0.73	-0.000180025	-0.000168932
-0.72	-0.000170352	-0.0001686
-0.71	-0.000160649	-0.000167905
-0.7	-0.000151038	-0.000166968
-0.69	-0.000141612	-0.000165782
-0.68	-0.000132514	-0.000164406
-0.67	-0.000123852	-0.000162759
-0.66	-0.000115806	-0.000160813
-0.65	-0.000108373	-0.000158503
-0.64	-0.000101651	-0.000155861
-0.63	-9.5641e-05	-0.000152906
-0.62	-9.0343e-05	-0.000149701
-0.61	-8.5649e-05	-0.000146347
-0.6	-8.1533e-05	-0.000142948
-0.59	-7.7907e-05	-0.000139605
-0.58	-7.4742e-05	-0.000136325
-0.57	-7.1939e-05	-0.00013325
-0.56	-6.9457e-05	-0.000130236
-0.55	-6.7206e-05	-0.000127202
-0.54	-6.515e-05	-0.000123914
-0.53	-6.3278e-05	-0.000120144
-0.52	-6.1547e-05	-0.000115699
-0.51	-5.9974e-05	-0.000110645
-0.5	-5.8511e-05	-0.000105059
-0.49	-5.7158e-05	-9.906e-05
-0.48	-5.5958e-05	-9.2882e-05
-0.47	-5.4855e-05	-8.6729e-05
-0.46	-5.3859e-05	-8.0815e-05
-0.45	-5.3007e-05	-7.5331e-05
-0.44	-5.2248e-05	-7.0374e-05
-0.43	-5.1644e-05	-6.603e-05
-0.42	-5.1137e-05	-6.2322e-05
-0.41	-5.0754e-05	-5.9251e-05
-0.4	-5.0499e-05	-5.6718e-05
-0.39	-5.0365e-05	-5.4614e-05
-0.38	-5.0285e-05	-5.2881e-05
-0.37	-5.0228e-05	-5.1436e-05
-0.36	-5.015e-05	-5.0176e-05
-0.35	-5.0016e-05	-4.9059e-05
-0.34	-4.9864e-05	-4.804e-05
-0.33	-4.9713e-05	-4.7052e-05
-0.32	-4.9587e-05	-4.6092e-05
-0.31	-4.9513e-05	-4.5123e-05
-0.3	-4.9511e-05	-4.4138e-05
-0.29	-4.9583e-05	-4.3116e-05
-0.28	-4.9729e-05	-4.2042e-05
-0.27	-5.0011e-05	-4.0911e-05
-0.26	-5.0574e-05	-3.9734e-05
-0.25	-5.1746e-05	-3.8515e-05
-0.24	-5.4387e-05	-3.7188e-05
-0.23	-7.5706e-05	-3.5823e-05
-0.22	-8.4102e-05	-3.4372e-05
-0.21	-0.000111076	-3.2875e-05
-0.2	-0.000110131	-3.1297e-05
-0.19	-0.000105273	-2.967e-05
-0.18	-0.000100193	-2.7986e-05
-0.17	-9.5544e-05	-2.6267e-05
-0.16	-9.1137e-05	-2.4515e-05
-0.15	-8.6868e-05	-2.2741e-05
-0.14	-8.2854e-05	-2.0976e-05
-0.13	-7.9158e-05	-1.9227e-05
-0.12	-7.5179e-05	-1.7497e-05
-0.11	-7.0157e-05	-1.5823e-05
-0.1	-6.3923e-05	-1.4207e-05
-0.09	-5.6767e-05	-1.2653e-05
-0.08	-4.9042e-05	-1.1171e-05
-0.07	-4.1094e-05	-9.758e-06
-0.06	-3.322e-05	-8.385e-06
-0.05	-2.5745e-05	-7.039e-06
-0.04	-1.8929e-05	-5.691e-06
-0.03	-1.2975e-05	-4.328e-06
-0.02	-7.926e-06	-2.941e-06
-0.01	-3.689e-06	-1.512e-06
0	-9.4e-08	-2.3e-08
0.01	3.049e-06	1.566e-06
0.02	5.861e-06	3.304e-06
0.03	8.43e-06	5.258e-06
0.04	1.0788e-05	7.519e-06
0.05	1.2965e-05	1.0233e-05
0.06	1.4982e-05	1.3558e-05
0.07	1.6881e-05	1.7743e-05
0.08	1.868e-05	2.3028e-05
0.09	2.0404e-05	2.9643e-05
0.1	2.2066e-05	3.7576e-05
0.11	2.3688e-05	4.645e-05
0.12	2.5267e-05	5.5705e-05
0.13	2.6816e-05	6.4704e-05
0.14	2.8317e-05	7.2899e-05
0.15	2.976e-05	7.9941e-05
0.16	3.114e-05	8.5868e-05
0.17	3.2451e-05	9.1443e-05
0.18	3.3701e-05	9.7539e-05
0.19	3.4887e-05	0.000104421
0.2	3.601e-05	0.00011174
0.21	3.707e-05	0.000118757
0.22	3.8075e-05	0.000124579
0.23	3.903e-05	0.00012809
0.24	3.9941e-05	0.000127627
0.25	4.0803e-05	0.000123194
0.26	4.1637e-05	0.000118735
0.27	4.2431e-05	9.6454e-05
0.28	4.3191e-05	9.1268e-05
0.29	4.3942e-05	8.6658e-05
0.3	4.4693e-05	7.4856e-05
0.31	4.5377e-05	5.794e-05
0.32	4.6062e-05	5.4622e-05
0.33	4.6762e-05	5.2692e-05
0.34	4.7432e-05	5.1508e-05
0.35	4.8141e-05	5.055e-05
0.36	4.8848e-05	5.0043e-05
0.37	4.9547e-05	4.9633e-05
0.38	5.0356e-05	4.9456e-05
0.39	5.1141e-05	4.9457e-05
0.4	5.2002e-05	4.9476e-05
0.41	5.2965e-05	4.9671e-05
0.42	5.4027e-05	4.9861e-05
0.43	5.5232e-05	5.0175e-05
0.44	5.6661e-05	5.0556e-05
0.45	5.8315e-05	5.0963e-05
0.46	6.0306e-05	5.1541e-05
0.47	6.2704e-05	5.2161e-05
0.48	6.5597e-05	5.2842e-05
0.49	6.908e-05	5.3761e-05
0.5	7.3072e-05	5.481e-05
0.51	7.7584e-05	5.6059e-05
0.52	8.2431e-05	5.74e-05
0.53	8.7507e-05	5.8936e-05
0.54	9.2674e-05	6.0642e-05
0.55	9.7817e-05	6.2527e-05
0.56	0.000102953	6.4614e-05
0.57	0.00010811	6.687e-05
0.58	0.000113572	6.9381e-05
0.59	0.000119447	7.2155e-05
0.6	0.000125694	7.522e-05
0.61	0.000132458	7.8614e-05
0.62	0.000139626	8.2429e-05
0.63	0.000147146	8.6747e-05
0.64	0.000154953	9.1644e-05
0.65	0.000162936	9.7211e-05
0.66	0.00017088	0.000103493
0.67	0.000178749	0.00011054
0.68	0.000186255	0.00011846
0.69	0.000193211	0.000127135
0.7	0.000199355	0.000136584
0.71	0.000204106	0.000146769
0.72	0.000207256	0.000157487
0.73	0.000208559	0.000168756
0.74	0.000208513	0.000180252
0.75	0.00020823	0.000191903
0.76	0.00020809	0.000203471
0.77	0.00020765	0.00021476
0.78	0.000206081	0.000225513
0.79	0.000203003	0.000235583
0.8	0.000198989	0.000244914
0.81	0.00019469	0.000253524
0.82	0.000190698	0.000261544
0.83	0.000187164	0.000269287
0.84	0.000184239	0.000276942
0.85	0.000181767	0.000284647
0.86	0.000179596	0.000292355
0.87	0.000177768	0.000299628
0.88	0.000176325	0.000306076
0.89	0.000175021	0.000310676
0.9	0.000173966	0.000311979
0.91	0.000173096	0.000295671
0.92	0.000172425	0.000274212
0.93	0.000171888	0.000267313
0.94	0.000171526	0.000262694
0.95	0.000171257	0.000258819
0.96	0.000171168	0.000251868
0.97	0.000171126	0.000228206
0.98	0.000171215	0.000223703
0.99	0.000171441	0.00022027
1	0.000171781	0.000217676
1.01	0.000172202	0.00021551
1.02	0.00017267	0.000213911
1.03	0.000173198	0.000212537
1.04	0.000173741	0.000211439
1.05	0.000174458	0.000210508
1.06	0.000175288	0.000209722
1.07	0.00017617	0.000209026
1.08	0.000177125	0.000208284
1.09	0.000178142	0.000207772
1.1	0.000179253	0.000207148
1.11	0.000180455	0.000206576
1.12	0.000181712	0.000206138
1.13	0.000183051	0.000205937
1.14	0.000184445	0.000205729
1.15	0.000185936	0.000205541
1.16	0.000187557	0.000205643
1.17	0.000189274	0.000205799
1.18	0.000191146	0.000206141
1.19	0.0001932	0.000206546
1.2	0.000195497	0.000206939
1.21	0.000197979	0.000207609
1.22	0.000200676	0.000208457
1.23	0.000203638	0.000209181
1.24	0.000206702	0.000210524
1.25	0.000209971	0.000212266
1.26	0.000213322	0.000213759
1.27	0.000216733	0.000214824
1.28	0.000220185	0.000216001
1.29	0.000223555	0.000217141
1.3	0.000226951	0.000218471
1.31	0.000230201	0.000219551
1.32	0.000233304	0.000220127
1.33	0.000236261	0.000221692
1.34	0.000239188	0.000223324
1.35	0.000242085	0.000225166
1.36	0.000245062	0.000227205
1.37	0.000247872	0.00022946
1.38	0.00025051	0.000231819
1.39	0.000253077	0.000234547
1.4	0.000255649	0.000237047
1.41	0.000258232	0.000239912
1.42	0.000260807	0.000242789
1.43	0.000263182	0.000245742
1.44	0.000265505	0.000248805
1.45	0.000267627	0.000251651
1.46	0.000270028	0.000254891
1.47	0.000272353	0.000257939
1.48	0.00027475	0.000261286
1.49	0.000276005	0.000264224
1.5	0.000278173	0.000267633
1.51	0.000280363	0.000270635
1.52	0.000282458	0.000273779
1.53	0.000284375	0.000276617
1.54	0.000286336	0.000279651
1.55	0.000288406	0.000282217
1.56	0.000290321	0.000284902
1.57	0.00029218	0.000287835
1.58	0.000294142	0.000290674
1.59	0.000296042	0.00029359
1.6	0.000297716	0.000296312

## Sheet: Figure S13b
Vd (V)	Id (A)
	Vg = -60 V	60 V
-1.6	-0.000355675	-0.000350838
-1.59	-0.000353035	-0.000348414
-1.58	-0.000350426	-0.000345957
-1.57	-0.000347815	-0.00034349
-1.56	-0.000345093	-0.000341008
-1.55	-0.000342297	-0.000338505
-1.54	-0.000339446	-0.000335977
-1.53	-0.000336503	-0.000333436
-1.52	-0.000333467	-0.000330878
-1.51	-0.000330373	-0.000328309
-1.5	-0.000327182	-0.000325705
-1.49	-0.000323899	-0.00032308
-1.48	-0.000320515	-0.000320426
-1.47	-0.000317018	-0.000317733
-1.46	-0.000313404	-0.000315003
-1.45	-0.00030967	-0.000312226
-1.44	-0.000305827	-0.000309411
-1.43	-0.000301881	-0.000306558
-1.42	-0.000297858	-0.000303644
-1.41	-0.000293759	-0.000300677
-1.4	-0.000289662	-0.000297655
-1.39	-0.000285593	-0.000294585
-1.38	-0.000281643	-0.000291462
-1.37	-0.00027783	-0.00028827
-1.36	-0.000274228	-0.00028505
-1.35	-0.000270884	-0.00028174
-1.34	-0.000267821	-0.000278356
-1.33	-0.000265077	-0.000274884
-1.32	-0.000262634	-0.00027136
-1.31	-0.000260472	-0.000267761
-1.3	-0.000258594	-0.000264051
-1.29	-0.000256963	-0.000260261
-1.28	-0.000255585	-0.000256352
-1.27	-0.000254426	-0.000252361
-1.26	-0.000253473	-0.000248278
-1.25	-0.00025273	-0.000244151
-1.24	-0.000252184	-0.000240038
-1.23	-0.000251824	-0.000236
-1.22	-0.000251655	-0.000232149
-1.21	-0.000251661	-0.000228562
-1.2	-0.000251835	-0.000225295
-1.19	-0.00025217	-0.000222353
-1.18	-0.000252668	-0.000219746
-1.17	-0.000253313	-0.000217443
-1.16	-0.000254102	-0.000215405
-1.15	-0.000255031	-0.000213608
-1.14	-0.000256087	-0.00021202
-1.13	-0.000257283	-0.000210614
-1.12	-0.000258619	-0.000209366
-1.11	-0.000260104	-0.000208264
-1.1	-0.000261752	-0.000207273
-1.09	-0.000263585	-0.000206388
-1.08	-0.000265637	-0.000205575
-1.07	-0.000267944	-0.000204811
-1.06	-0.000270529	-0.000204078
-1.05	-0.00027343	-0.000203351
-1.04	-0.000276696	-0.000202628
-1.03	-0.000280384	-0.000201903
-1.02	-0.000284582	-0.000201185
-1.01	-0.000289413	-0.000200481
-1	-0.000329178	-0.000199801
-0.99	-0.000331488	-0.000199148
-0.98	-0.000333915	-0.000198523
-0.97	-0.000336638	-0.000197936
-0.96	-0.000339871	-0.000197382
-0.95	-0.000343914	-0.000196871
-0.94	-0.000349277	-0.000196407
-0.93	-0.000356823	-0.000195996
-0.92	-0.000368611	-0.000195649
-0.91	-0.000390426	-0.000195376
-0.9	-0.000418526	-0.000195183
-0.89	-0.000443357	-0.000195086
-0.88	-0.000436741	-0.000195095
-0.87	-0.000426412	-0.000195231
-0.86	-0.000414027	-0.00019552
-0.85	-0.000400487	-0.00019601
-0.84	-0.000386443	-0.000196761
-0.83	-0.000372257	-0.000197883
-0.82	-0.000358106	-0.00019954
-0.81	-0.000344033	-0.000202164
-0.8	-0.000330029	-0.0002065
-0.79	-0.000315936	-0.000209958
-0.78	-0.000301695	-0.000209592
-0.77	-0.000287255	-0.000207651
-0.76	-0.000272629	-0.000205017
-0.75	-0.00025784	-0.000202121
-0.74	-0.000242873	-0.000199252
-0.73	-0.000227722	-0.000196549
-0.72	-0.00021243	-0.000193997
-0.71	-0.000197139	-0.000191552
-0.7	-0.000182141	-0.0001892
-0.69	-0.000167774	-0.00018691
-0.68	-0.000154421	-0.000184643
-0.67	-0.000142401	-0.000182364
-0.66	-0.00013188	-0.000180026
-0.65	-0.000122871	-0.000177589
-0.64	-0.000115236	-0.000175048
-0.63	-0.000108766	-0.000172396
-0.62	-0.000103259	-0.000169634
-0.61	-9.8519e-05	-0.000166817
-0.6	-9.4365e-05	-0.000163992
-0.59	-9.0678e-05	-0.000161213
-0.58	-8.7355e-05	-0.000158521
-0.57	-8.4335e-05	-0.000155855
-0.56	-8.1571e-05	-0.000153033
-0.55	-7.9044e-05	-0.000149756
-0.54	-7.6728e-05	-0.000145681
-0.53	-7.4613e-05	-0.00014052
-0.52	-7.2684e-05	-0.000134202
-0.51	-7.0939e-05	-0.000126816
-0.5	-6.9372e-05	-0.000118617
-0.49	-6.7976e-05	-0.000110014
-0.48	-6.6741e-05	-0.000101496
-0.47	-6.5659e-05	-9.3521e-05
-0.46	-6.4723e-05	-8.6438e-05
-0.45	-6.3931e-05	-8.0432e-05
-0.44	-6.3292e-05	-7.5566e-05
-0.43	-6.2819e-05	-7.177e-05
-0.42	-6.2529e-05	-6.8887e-05
-0.41	-6.2424e-05	-6.6707e-05
-0.4	-6.2491e-05	-6.5019e-05
-0.39	-6.2678e-05	-6.3662e-05
-0.38	-6.2888e-05	-6.2519e-05
-0.37	-6.3045e-05	-6.1517e-05
-0.36	-6.3137e-05	-6.0605e-05
-0.35	-6.3207e-05	-5.9745e-05
-0.34	-6.3321e-05	-5.8909e-05
-0.33	-6.3536e-05	-5.8086e-05
-0.32	-6.3897e-05	-5.7262e-05
-0.31	-6.442e-05	-5.6426e-05
-0.3	-6.5092e-05	-5.5566e-05
-0.29	-6.5831e-05	-5.468e-05
-0.28	-6.6694e-05	-5.3758e-05
-0.27	-6.8234e-05	-5.2789e-05
-0.26	-9.126e-05	-5.1753e-05
-0.25	-0.000106151	-5.0606e-05
-0.24	-0.00011108	-4.9285e-05
-0.23	-0.000120885	-4.7699e-05
-0.22	-0.000145287	-4.5779e-05
-0.21	-0.000165769	-4.3484e-05
-0.2	-0.000158144	-4.0836e-05
-0.19	-0.00015102	-3.7925e-05
-0.18	-0.000145879	-3.4872e-05
-0.17	-0.000143324	-3.1758e-05
-0.16	-0.00014039	-2.8591e-05
-0.15	-0.000134386	-2.5321e-05
-0.14	-0.00012895	-2.1893e-05
-0.13	-0.000123714	-1.8355e-05
-0.12	-0.000116599	-1.4948e-05
-0.11	-0.000106491	-1.2041e-05
-0.1	-9.3681e-05	-9.899e-06
-0.09	-7.899e-05	-8.49e-06
-0.08	-6.3315e-05	-7.557e-06
-0.07	-4.7659e-05	-6.791e-06
-0.06	-3.3239e-05	-6.012e-06
-0.05	-2.1529e-05	-5.158e-06
-0.04	-1.3557e-05	-4.197e-06
-0.03	-8.497e-06	-3.176e-06
-0.02	-4.897e-06	-2.142e-06
-0.01	-2.182e-06	-1.096e-06
0	-4.4e-08	8e-09
0.01	1.862e-06	1.197e-06
0.02	3.578e-06	2.512e-06
0.03	5.003e-06	4.084e-06
0.04	6.297e-06	6.116e-06
0.05	7.686e-06	8.741e-06
0.06	9.451e-06	1.1875e-05
0.07	1.1835e-05	1.5579e-05
0.08	1.4856e-05	2.0732e-05
0.09	1.8297e-05	2.8869e-05
0.1	2.1861e-05	4.0229e-05
0.11	2.536e-05	5.3233e-05
0.12	2.8737e-05	6.6062e-05
0.13	3.1993e-05	7.7401e-05
0.14	3.5141e-05	8.658e-05
0.15	3.8169e-05	9.3839e-05
0.16	4.1041e-05	0.000100505
0.17	4.3676e-05	0.000108048
0.18	4.6e-05	0.000116974
0.19	4.7969e-05	0.000126925
0.2	4.9599e-05	0.000137077
0.21	5.0939e-05	0.000146388
0.22	5.2046e-05	0.000153877
0.23	5.2978e-05	0.000158886
0.24	5.3782e-05	0.00016063
0.25	5.4498e-05	0.000141564
0.26	5.5148e-05	0.000123206
0.27	5.5761e-05	0.000110265
0.28	5.6359e-05	0.000105697
0.29	5.6954e-05	0.000103038
0.3	5.756e-05	0.000100798
0.31	5.818e-05	9.7815e-05
0.32	5.8819e-05	9.0382e-05
0.33	5.9479e-05	5.8976e-05
0.34	6.0168e-05	5.7456e-05
0.35	6.0891e-05	5.665e-05
0.36	6.1651e-05	5.6187e-05
0.37	6.2447e-05	5.5975e-05
0.38	6.3268e-05	5.5936e-05
0.39	6.4102e-05	5.6013e-05
0.4	6.4928e-05	5.6161e-05
0.41	6.5721e-05	5.6348e-05
0.42	6.6475e-05	5.6584e-05
0.43	6.719e-05	5.6876e-05
0.44	6.7893e-05	5.7271e-05
0.45	6.8625e-05	5.7785e-05
0.46	6.9451e-05	5.8428e-05
0.47	7.0471e-05	5.9189e-05
0.48	7.1853e-05	6.0065e-05
0.49	7.3885e-05	6.1059e-05
0.5	7.6998e-05	6.2185e-05
0.51	8.1591e-05	6.3458e-05
0.52	8.7699e-05	6.4915e-05
0.53	9.4947e-05	6.6548e-05
0.54	0.000102774	6.8375e-05
0.55	0.000110677	7.0387e-05
0.56	0.000118419	7.2588e-05
0.57	0.000126015	7.499e-05
0.58	0.000133648	7.7603e-05
0.59	0.000141713	8.046e-05
0.6	0.000150726	8.3601e-05
0.61	0.000160909	8.709e-05
0.62	0.000172149	9.0973e-05
0.63	0.000184152	9.5348e-05
0.64	0.000196557	0.000100293
0.65	0.000208982	0.000105922
0.66	0.00022095	0.000112397
0.67	0.000231934	0.000119837
0.68	0.000241235	0.000128364
0.69	0.000247928	0.000138049
0.7	0.000250963	0.000148965
0.71	0.000250024	0.00016109
0.72	0.000247119	0.000174363
0.73	0.000245305	0.000188624
0.74	0.000245402	0.000203623
0.75	0.000245946	0.000219071
0.76	0.000245291	0.000234604
0.77	0.00024279	0.000249843
0.78	0.00023889	0.000264582
0.79	0.000234416	0.000278422
0.8	0.000229983	0.000291107
0.81	0.000225935	0.000302531
0.82	0.000222384	0.000312806
0.83	0.000219332	0.000322339
0.84	0.000216736	0.000331725
0.85	0.000214515	0.00034138
0.86	0.000212637	0.000351358
0.87	0.000211046	0.000361322
0.88	0.000209717	0.000370656
0.89	0.000208629	0.00037837
0.9	0.000207752	0.000379507
0.91	0.000207054	0.000346017
0.92	0.00020652	0.00032905
0.93	0.000206144	0.000317352
0.94	0.000205899	0.000311827
0.95	0.00020581	0.000308312
0.96	0.000205841	0.000305719
0.97	0.000205984	0.000303541
0.98	0.000206246	0.000301352
0.99	0.000206623	0.000298739
1	0.000207089	0.000268534
1.01	0.000207668	0.000258872
1.02	0.000208342	0.000256547
1.03	0.000209107	0.000254699
1.04	0.000209953	0.0002532
1.05	0.000210884	0.000251952
1.06	0.000211891	0.000250892
1.07	0.00021297	0.000249928
1.08	0.00021412	0.000249041
1.09	0.000215335	0.000248193
1.1	0.000216621	0.000247342
1.11	0.000217972	0.000246496
1.12	0.000219394	0.000245675
1.13	0.000220929	0.000244935
1.14	0.000222569	0.000244298
1.15	0.000224363	0.000243807
1.16	0.000226333	0.000243461
1.17	0.000228525	0.000243271
1.18	0.000230961	0.00024322
1.19	0.000233685	0.000243338
1.2	0.000236718	0.000243613
1.21	0.000240085	0.000244038
1.22	0.000243777	0.000244613
1.23	0.000247768	0.000245302
1.24	0.000252024	0.000246126
1.25	0.000256433	0.000247052
1.26	0.000260913	0.000248072
1.27	0.000265375	0.000249178
1.28	0.000269732	0.000250346
1.29	0.000273982	0.000251586
1.3	0.000278066	0.000252874
1.31	0.000282026	0.000254219
1.32	0.000285819	0.000255634
1.33	0.000289456	0.000257148
1.34	0.000292964	0.000258778
1.35	0.000296349	0.000260573
1.36	0.000299637	0.000262546
1.37	0.000302833	0.000264717
1.38	0.000305905	0.000267131
1.39	0.000308934	0.000269809
1.4	0.00031185	0.000272692
1.41	0.000314701	0.000275785
1.42	0.000317477	0.000279055
1.43	0.000320188	0.000282492
1.44	0.000322837	0.000286034
1.45	0.000325403	0.000289651
1.46	0.00032793	0.000293318
1.47	0.000330384	0.000296996
1.48	0.000332783	0.000300679
1.49	0.000335077	0.000304368
1.5	0.000337394	0.000308025
1.51	0.000339666	0.000311606
1.52	0.000341809	0.000315226
1.53	0.000344035	0.000318754
1.54	0.000346182	0.000322262
1.55	0.000348236	0.000325771
1.56	0.000350254	0.000329216
1.57	0.000352295	0.000332603
1.58	0.000354214	0.000335936
1.59	0.000356198	0.000339242
1.6	0.000358128	0.000342505
