# Supplementary material for: Toward high-current-density and high-frequency graphene resonant tunneling transistors
Source: Nat Commun. 2025 May 23;16:4805. doi: 10.1038/s41467-025-58720-7 (PMC12102250; doi:10.1038/s41467-025-58720-7)
Supplement: Supplementary file 3 — Source Data [file 41467_2025_58720_MOESM3_ESM.zip › Supplementary Figure 14.xlsx]

## Sheet: Figure S14a
Vd (V)	Id (mA)
	Vg = -60 V	-50 V	-40 V	-30 V	-20 V	-10 V	0 V	10 V	20 V	30 V	40 V	50 V	60 V
-2.2	-2.59591	-2.37462	-2.10541	-1.77566	-1.43623	-1.17092	-1.38283	-1.889	-2.31871	-2.1749	-2.32952	-2.44391	-2.52651
-2.178	-2.56998	-2.34982	-2.0828	-1.75695	-1.42105	-1.15687	-1.36701	-1.87067	-2.29751	-2.15307	-2.30394	-2.41702	-2.49946
-2.156	-2.54377	-2.32508	-2.06036	-1.73814	-1.40571	-1.14305	-1.35163	-1.85264	-2.27674	-2.13136	-2.2782	-2.38997	-2.47179
-2.134	-2.51736	-2.29986	-2.03779	-1.71911	-1.39037	-1.12941	-1.33578	-1.83424	-2.25611	-2.1104	-2.25226	-2.36251	-2.44388
-2.112	-2.49084	-2.2747	-2.01493	-1.69979	-1.37482	-1.11538	-1.32015	-1.8156	-2.23512	-2.0896	-2.22646	-2.33501	-2.41544
-2.09	-2.46318	-2.24881	-1.99143	-1.68083	-1.35916	-1.10128	-1.30427	-1.79705	-2.21416	-2.06928	-2.20085	-2.307	-2.38727
-2.068	-2.43525	-2.22253	-1.9681	-1.66141	-1.3434	-1.08741	-1.28872	-1.77852	-2.19304	-2.04954	-2.17597	-2.27917	-2.35803
-2.046	-2.40795	-2.19616	-1.9447	-1.64166	-1.32788	-1.0737	-1.27302	-1.75956	-2.17093	-2.03063	-2.15099	-2.25078	-2.32908
-2.024	-2.37955	-2.16954	-1.92061	-1.62176	-1.31184	-1.05957	-1.2573	-1.74058	-2.14879	-2.01277	-2.12673	-2.22325	-2.29918
-2.002	-2.3507	-2.14221	-1.89617	-1.60189	-1.2962	-1.0455	-1.2413	-1.721	-2.12678	-1.99541	-2.10285	-2.1952	-2.26957
-1.98	-2.32112	-2.1151	-1.87168	-1.5819	-1.28019	-1.03152	-1.22521	-1.70144	-2.10512	-1.97977	-2.07927	-2.16777	-2.24001
-1.958	-2.29164	-2.08715	-1.84702	-1.56126	-1.26409	-1.01767	-1.20937	-1.68157	-2.08168	-1.96501	-2.05675	-2.14103	-2.21017
-1.936	-2.26173	-2.05942	-1.82209	-1.54084	-1.24781	-1.00373	-1.19354	-1.66148	-2.05883	-1.9527	-2.035	-2.11436	-2.18054
-1.914	-2.23128	-2.03111	-1.79701	-1.52016	-1.23131	-0.98978	-1.17747	-1.6417	-2.03538	-1.94149	-2.01453	-2.08909	-2.15166
-1.892	-2.20051	-2.00276	-1.77202	-1.49915	-1.21512	-0.97581	-1.16132	-1.62177	-2.01213	-2.28044	-1.99511	-2.06411	-2.12347
-1.87	-2.16928	-1.97396	-1.74662	-1.47806	-1.1988	-0.96196	-1.14509	-1.60144	-1.98761	-2.25478	-1.97712	-2.04011	-2.09582
-1.848	-2.13774	-1.94497	-1.72096	-1.45699	-1.18212	-0.94806	-1.12906	-1.58105	-1.96295	-2.22841	-1.96048	-2.01707	-2.06878
-1.826	-2.10607	-1.91552	-1.69474	-1.43601	-1.16589	-0.93408	-1.11299	-1.56002	-1.9381	-2.20213	-1.94485	-1.99547	-2.04281
-1.804	-2.07356	-1.88579	-1.66871	-1.41479	-1.14919	-0.92007	-1.09659	-1.53938	-1.91327	-2.17444	-1.9319	-1.97498	-2.01837
-1.782	-2.0409	-1.85609	-1.64263	-1.39334	-1.1324	-0.90619	-1.08056	-1.51783	-1.88752	-2.1475	-1.92063	-1.95662	-1.9957
-1.76	-2.00812	-1.82564	-1.61599	-1.37177	-1.11566	-0.89248	-1.06428	-1.49703	-1.8622	-2.11926	-2.26593	-1.93962	-1.97404
-1.738	-1.97477	-1.79537	-1.58941	-1.34977	-1.09869	-0.87849	-1.04803	-1.47549	-1.83571	-2.09087	-2.23771	-1.92476	-1.95455
-1.716	-1.94121	-1.76449	-1.56272	-1.32774	-1.08148	-0.86465	-1.03192	-1.45396	-1.80979	-2.06221	-2.20947	-1.91197	-1.93596
-1.694	-1.90729	-1.73406	-1.53581	-1.30581	-1.06444	-0.85077	-1.01545	-1.43201	-1.78293	-2.03312	-2.17968	-1.90196	-1.92008
-1.672	-1.87362	-1.70317	-1.50857	-1.28373	-1.04722	-0.83699	-0.999	-1.41011	-1.75613	-2.00274	-2.14873	-2.0486	-1.90614
-1.65	-1.83923	-1.67196	-1.48164	-1.26146	-1.0302	-0.82326	-0.98246	-1.38764	-1.72877	-1.97201	-2.11819	-2.18027	-1.8952
-1.628	-1.8045	-1.64063	-1.45421	-1.23931	-1.01303	-0.80975	-0.96608	-1.3655	-1.70139	-1.94035	-2.08687	-2.15184	-1.90234
-1.606	-1.76988	-1.60898	-1.42675	-1.21668	-0.99585	-0.79603	-0.94967	-1.3428	-1.6734	-1.9095	-2.05493	-2.12183	-2.04178
-1.584	-1.73496	-1.57741	-1.39904	-1.19413	-0.97853	-0.78238	-0.9331	-1.31997	-1.64523	-1.87709	-2.02203	-2.0909	-2.08951
-1.562	-1.69973	-1.54567	-1.37132	-1.17149	-0.96129	-0.76894	-0.91663	-1.29694	-1.61671	-1.84446	-1.9883	-2.05897	-2.0617
-1.54	-1.66457	-1.51383	-1.34359	-1.14888	-0.94418	-0.75565	-0.90029	-1.27383	-1.58808	-1.81179	-1.95402	-2.02518	-2.03175
-1.518	-1.62891	-1.48181	-1.31572	-1.1262	-0.92695	-0.7421	-0.88427	-1.25047	-1.55888	-1.77862	-1.91824	-1.99087	-2.00055
-1.496	-1.59355	-1.44957	-1.28771	-1.10331	-0.90983	-0.72886	-0.86785	-1.22716	-1.52948	-1.74491	-1.88307	-1.95477	-1.96691
-1.474	-1.55751	-1.41748	-1.25968	-1.08056	-0.89219	-0.71567	-0.85149	-1.20372	-1.5	-1.71079	-1.84664	-1.91803	-1.93126
-1.452	-1.52175	-1.38504	-1.2316	-1.05789	-0.87496	-0.7026	-0.83517	-1.18002	-1.47009	-1.67669	-1.81001	-1.88083	-1.89426
-1.43	-1.48553	-1.35268	-1.20332	-1.03495	-0.85786	-0.68974	-0.81903	-1.15608	-1.4397	-1.64187	-1.77255	-1.84268	-1.85665
-1.408	-1.44907	-1.32039	-1.1755	-1.01231	-0.84053	-0.67719	-0.80282	-1.13238	-1.40909	-1.60703	-1.73524	-1.80466	-1.81769
-1.386	-1.41281	-1.28804	-1.14746	-0.98964	-0.82352	-0.66463	-0.78685	-1.10818	-1.37839	-1.57123	-1.697	-1.76562	-1.77879
-1.364	-1.37657	-1.25551	-1.11932	-0.96702	-0.80639	-0.65227	-0.77104	-1.08376	-1.3477	-1.53576	-1.65858	-1.72623	-1.73943
-1.342	-1.34018	-1.22311	-1.09168	-0.94456	-0.78948	-0.64032	-0.75518	-1.05947	-1.31638	-1.49972	-1.61976	-1.68625	-1.69933
-1.32	-1.30378	-1.19106	-1.06399	-0.9223	-0.7727	-0.62871	-0.73956	-1.03511	-1.28518	-1.46349	-1.58069	-1.64619	-1.65941
-1.298	-1.26749	-1.15876	-1.03628	-0.89986	-0.75584	-0.61712	-0.72399	-1.0109	-1.25378	-1.427	-1.54161	-1.60538	-1.61957
-1.276	-1.23117	-1.12663	-1.00909	-0.87771	-0.73933	-0.60594	-0.70847	-0.98633	-1.222	-1.39047	-1.50167	-1.56467	-1.57874
-1.254	-1.19512	-1.09491	-0.98198	-0.85585	-0.72305	-0.59499	-0.69321	-0.96175	-1.18996	-1.35358	-1.4619	-1.52329	-1.53826
-1.232	-1.15935	-1.06357	-0.95497	-0.83433	-0.707	-0.58411	-0.67814	-0.93724	-1.15796	-1.31645	-1.42176	-1.48181	-1.49717
-1.21	-1.12384	-1.03212	-0.9285	-0.81285	-0.69124	-0.57368	-0.66348	-0.91298	-1.12569	-1.27895	-1.3813	-1.43968	-1.45594
-1.188	-1.08879	-1.00125	-0.90208	-0.79177	-0.67567	-0.56347	-0.64915	-0.88866	-1.0936	-1.24139	-1.34083	-1.39719	-1.41462
-1.166	-1.05419	-0.97082	-0.87597	-0.77088	-0.66093	-0.55371	-0.63513	-0.8647	-1.06138	-1.20376	-1.29929	-1.35471	-1.3725
-1.144	-1.02023	-0.94083	-0.85042	-0.75038	-0.64633	-0.54384	-0.62142	-0.8408	-1.02928	-1.16626	-1.25805	-1.31197	-1.33055
-1.122	-0.98689	-0.91113	-0.82527	-0.73045	-0.63232	-0.5342	-0.60843	-0.81735	-0.99703	-1.12854	-1.21696	-1.26915	-1.28833
-1.1	-0.95426	-0.88212	-0.80062	-0.71102	-0.61833	-0.52458	-0.59554	-0.79386	-0.96504	-1.091	-1.17532	-1.22624	-1.24618
-1.078	-0.92204	-0.85353	-0.77634	-0.69205	-0.60529	-0.51475	-0.58305	-0.77084	-0.93326	-1.05335	-1.1343	-1.18323	-1.20375
-1.056	-0.89062	-0.82584	-0.75284	-0.67391	-0.59246	-0.50509	-0.57089	-0.74809	-0.90172	-1.01572	-1.09333	-1.14015	-1.16151
-1.034	-0.85983	-0.79864	-0.7302	-0.65656	-0.58049	-0.4956	-0.55906	-0.72584	-0.87071	-0.97833	-1.05241	-1.09712	-1.11896
-1.012	-0.83003	-0.77227	-0.70837	-0.64005	-0.56875	-0.48666	-0.54757	-0.70391	-0.84008	-0.94141	-1.01141	-1.0544	-1.07703
-0.99	-0.80107	-0.74701	-0.68765	-0.62429	-0.55709	-0.47809	-0.53661	-0.68281	-0.81009	-0.90501	-0.97111	-1.01121	-1.03508
-0.968	-0.77323	-0.72278	-0.66777	-0.60937	-0.54603	-0.4699	-0.52538	-0.6623	-0.78067	-0.86911	-0.93077	-0.96876	-0.9932
-0.946	-0.74659	-0.69986	-0.64932	-0.59532	-0.53498	-0.46141	-0.51441	-0.6425	-0.75212	-0.83405	-0.89148	-0.92684	-0.95198
-0.924	-0.72171	-0.67857	-0.63174	-0.58171	-0.52394	-0.45253	-0.50327	-0.62377	-0.72425	-0.79966	-0.85269	-0.88534	-0.9099
-0.902	-0.69853	-0.65859	-0.61571	-0.56872	-0.5135	-0.4547	-0.49213	-0.60626	-0.69718	-0.76642	-0.81475	-0.8443	-0.87064
-0.88	-0.67758	-0.64077	-0.60051	-0.55605	-0.50384	-0.44203	-0.48091	-0.58979	-0.67128	-0.73393	-0.77771	-0.8047	-0.83206
-0.858	-0.65872	-0.6241	-0.58653	-0.54389	-0.49549	-0.42948	-0.47043	-0.57409	-0.64682	-0.70305	-0.74172	-0.76615	-0.79526
-0.836	-0.64132	-0.60852	-0.57281	-0.53275	-0.52412	-0.41708	-0.46003	-0.55899	-0.62383	-0.67317	-0.70736	-0.72905	-0.76015
-0.814	-0.62529	-0.59424	-0.56016	-0.59687	-0.50826	-0.40462	-0.4495	-0.54431	-0.60299	-0.6452	-0.67427	-0.69405	-0.727
-0.792	-0.76975	-0.71615	-0.65272	-0.57787	-0.49266	-0.39216	-0.43898	-0.53028	-0.58384	-0.61944	-0.64322	-0.66127	-0.69644
-0.77	-0.74396	-0.69316	-0.63148	-0.55918	-0.47703	-0.37974	-0.42774	-0.51629	-0.56616	-0.59596	-0.61435	-0.63132	-0.66826
-0.748	-0.71884	-0.66924	-0.61052	-0.54066	-0.46157	-0.36747	-0.41589	-0.50236	-0.54944	-0.57456	-0.58871	-0.60451	-0.6425
-0.726	-0.7078	-0.65196	-0.59018	-0.52255	-0.44611	-0.35518	-0.40349	-0.48824	-0.53255	-0.55485	-0.56572	-0.58162	-0.62004
-0.704	-0.68129	-0.63245	-0.57287	-0.50562	-0.43101	-0.343	-0.39087	-0.47339	-0.51581	-0.53645	-0.54555	-0.5625	-0.6
-0.682	-0.65506	-0.60902	-0.55326	-0.48797	-0.41613	-0.33093	-0.37813	-0.45867	-0.49923	-0.51837	-0.52798	-0.54628	-0.58319
-0.66	-0.62911	-0.58557	-0.53298	-0.47032	-0.40105	-0.31884	-0.36516	-0.44439	-0.48295	-0.50034	-0.51289	-0.53337	-0.56816
-0.638	-0.60208	-0.5619	-0.51243	-0.45294	-0.38602	-0.30677	-0.3523	-0.43013	-0.46609	-0.48326	-0.49873	-0.52238	-0.5545
-0.616	-0.57459	-0.53732	-0.49116	-0.43506	-0.37096	-0.29482	-0.33972	-0.41544	-0.4494	-0.4672	-0.48584	-0.5125	-0.54168
-0.594	-0.5472	-0.51262	-0.46937	-0.41664	-0.35595	-0.28293	-0.32799	-0.40036	-0.43278	-0.45216	-0.47305	-0.50371	-0.5302
-0.572	-0.51981	-0.48786	-0.44751	-0.39802	-0.34078	-0.27095	-0.31592	-0.38508	-0.41688	-0.43798	-0.46156	-0.49497	-0.51849
-0.55	-0.49285	-0.46319	-0.42566	-0.37926	-0.32547	-0.25918	-0.30329	-0.36953	-0.40144	-0.42397	-0.451	-0.48568	-0.50722
-0.528	-0.4662	-0.43884	-0.40392	-0.36066	-0.31018	-0.24737	-0.29008	-0.35402	-0.38683	-0.41068	-0.44021	-0.47514	-0.49543
-0.506	-0.43975	-0.41464	-0.38245	-0.34209	-0.2949	-0.23568	-0.27661	-0.33843	-0.37231	-0.39718	-0.42941	-0.46292	-0.48331
-0.484	-0.41376	-0.39075	-0.36115	-0.3238	-0.27979	-0.22393	-0.26309	-0.32313	-0.35795	-0.38423	-0.41748	-0.44997	-0.46966
-0.462	-0.38822	-0.36724	-0.34011	-0.30556	-0.26464	-0.21236	-0.24941	-0.30792	-0.34345	-0.37129	-0.40485	-0.43503	-0.45432
-0.44	-0.36313	-0.34412	-0.31942	-0.2876	-0.24978	-0.20086	-0.23578	-0.29279	-0.3289	-0.35847	-0.39085	-0.41926	-0.43643
-0.418	-0.33849	-0.3214	-0.29898	-0.26989	-0.23496	-0.18946	-0.22231	-0.27774	-0.31409	-0.34534	-0.37521	-0.40156	-0.41627
-0.396	-0.31432	-0.29924	-0.27903	-0.25244	-0.2203	-0.17816	-0.20891	-0.26269	-0.29922	-0.33174	-0.35874	-0.38231	-0.39493
-0.374	-0.2909	-0.27772	-0.25948	-0.23525	-0.20583	-0.16694	-0.19568	-0.24753	-0.2845	-0.31688	-0.34107	-0.36166	-0.3721
-0.352	-0.26829	-0.25699	-0.24048	-0.21845	-0.19164	-0.1559	-0.18257	-0.23255	-0.26968	-0.30128	-0.32286	-0.34001	-0.34869
-0.33	-0.24669	-0.23702	-0.222	-0.20202	-0.17773	-0.14497	-0.16959	-0.21768	-0.25459	-0.28467	-0.30361	-0.31706	-0.32412
-0.308	-0.22633	-0.2179	-0.20421	-0.18608	-0.16401	-0.13421	-0.15683	-0.203	-0.23942	-0.26702	-0.28355	-0.29371	-0.29903
-0.286	-0.20751	-0.19972	-0.1871	-0.17062	-0.15059	-0.12367	-0.14417	-0.18857	-0.22386	-0.24884	-0.26292	-0.27022	-0.27312
-0.264	-0.19047	-0.18273	-0.17087	-0.15575	-0.13756	-0.1133	-0.13189	-0.17428	-0.20788	-0.23008	-0.24156	-0.24636	-0.24709
-0.242	-0.17487	-0.16699	-0.15567	-0.14153	-0.12491	-0.10307	-0.11978	-0.1601	-0.19153	-0.21096	-0.22005	-0.22286	-0.22132
-0.22	-0.15996	-0.15221	-0.1415	-0.12803	-0.11267	-0.09308	-0.10793	-0.14595	-0.17489	-0.19146	-0.19844	-0.19931	-0.19595
-0.198	-0.14425	-0.13754	-0.12772	-0.11519	-0.10093	-0.08329	-0.09639	-0.1318	-0.15785	-0.17199	-0.17691	-0.17625	-0.1714
-0.176	-0.12705	-0.12203	-0.11371	-0.10262	-0.08961	-0.07369	-0.08512	-0.11745	-0.14066	-0.1523	-0.15568	-0.15369	-0.1479
-0.154	-0.10908	-0.10545	-0.09898	-0.08975	-0.07843	-0.06427	-0.07413	-0.10294	-0.12323	-0.13281	-0.13474	-0.13175	-0.12544
-0.132	-0.09143	-0.08871	-0.08374	-0.07648	-0.06712	-0.05498	-0.06335	-0.08833	-0.10568	-0.11346	-0.11441	-0.1108	-0.10432
-0.11	-0.07464	-0.07244	-0.06859	-0.06297	-0.0556	-0.04571	-0.05278	-0.07367	-0.08806	-0.09431	-0.09451	-0.09077	-0.08462
-0.088	-0.05862	-0.05692	-0.05393	-0.0496	-0.04401	-0.03646	-0.04231	-0.05896	-0.07041	-0.07541	-0.07532	-0.07178	-0.06636
-0.066	-0.04351	-0.04204	-0.03978	-0.03665	-0.03263	-0.02725	-0.03194	-0.04427	-0.05274	-0.05659	-0.05648	-0.05366	-0.04925
-0.044	-0.02896	-0.02786	-0.02627	-0.02415	-0.02152	-0.01816	-0.02151	-0.02963	-0.03519	-0.03787	-0.0379	-0.036	-0.03293
-0.022	-0.01465	-0.01406	-0.01325	-0.01215	-0.01079	-0.00917	-0.01106	-0.01509	-0.01779	-0.01918	-0.01932	-0.01844	-0.01693
0	-0.0006	-0.00055	-0.00056	-0.00052	-0.00046	-0.00042	-0.00048	-0.00057	-0.00063	-0.00061	-0.00062	-0.00059	-0.00053
0.022	0.01313	0.01276	0.01194	0.01082	0.00958	0.00814	0.01016	0.01404	0.01637	0.01776	0.01829	0.01781	0.01666
0.044	0.02649	0.02589	0.02425	0.02191	0.0193	0.01648	0.02061	0.02875	0.03334	0.03589	0.03711	0.03669	0.03477
0.066	0.03962	0.03881	0.03646	0.03287	0.02878	0.0246	0.03075	0.04324	0.05043	0.05397	0.05565	0.05573	0.05374
0.088	0.05274	0.05162	0.04853	0.04373	0.03808	0.03257	0.04053	0.05687	0.06747	0.07227	0.07413	0.07452	0.07292
0.11	0.06592	0.06445	0.06057	0.05453	0.04726	0.04043	0.04994	0.06905	0.08321	0.09073	0.09287	0.09306	0.09175
0.132	0.07926	0.07732	0.07258	0.06526	0.05633	0.04818	0.05919	0.08032	0.09632	0.10743	0.1119	0.11203	0.11018
0.154	0.09284	0.09027	0.08461	0.07594	0.06528	0.05586	0.0683	0.09129	0.10791	0.12077	0.12884	0.13124	0.12914
0.176	0.1066	0.10341	0.09668	0.08659	0.07424	0.06349	0.07741	0.10219	0.11906	0.13219	0.14183	0.14786	0.14823
0.198	0.12064	0.11668	0.10871	0.09724	0.08312	0.07114	0.08652	0.11325	0.13039	0.14304	0.15289	0.16028	0.16413
0.22	0.135	0.1301	0.12088	0.1078	0.092	0.07881	0.09567	0.12449	0.14221	0.15414	0.16352	0.17095	0.17594
0.242	0.14958	0.14366	0.13307	0.11835	0.10095	0.08653	0.10497	0.13595	0.15432	0.16589	0.17428	0.18133	0.1864
0.264	0.16453	0.1574	0.14531	0.12888	0.11003	0.09425	0.11439	0.14761	0.16683	0.17832	0.18593	0.1919	0.19653
0.286	0.1798	0.17125	0.15754	0.13936	0.11919	0.10205	0.12388	0.1595	0.17976	0.19133	0.19835	0.20334	0.20711
0.308	0.19537	0.18515	0.16975	0.14989	0.12843	0.1099	0.13344	0.17165	0.19306	0.20487	0.2115	0.21579	0.21855
0.33	0.21115	0.19918	0.18196	0.16042	0.13785	0.11787	0.1431	0.18402	0.20691	0.21891	0.22541	0.22917	0.23113
0.352	0.22699	0.21331	0.19416	0.17102	0.14737	0.12588	0.15288	0.19659	0.22102	0.23365	0.24003	0.24349	0.24474
0.374	0.24324	0.22737	0.20633	0.18177	0.15703	0.13398	0.16275	0.20958	0.23563	0.249	0.25542	0.25861	0.25954
0.396	0.25961	0.24152	0.21854	0.19273	0.16674	0.14221	0.17277	0.22269	0.25067	0.26497	0.27164	0.27467	0.27527
0.418	0.27599	0.25572	0.23072	0.20385	0.17667	0.15056	0.18276	0.23609	0.26617	0.28153	0.28854	0.2918	0.29201
0.44	0.29246	0.26975	0.24319	0.21517	0.18656	0.15902	0.19279	0.24972	0.28196	0.29873	0.3064	0.30983	0.3099
0.462	0.30899	0.28363	0.25562	0.22664	0.19662	0.16754	0.20288	0.26357	0.29825	0.31644	0.32492	0.32876	0.32882
0.484	0.32511	0.29735	0.26815	0.23805	0.2068	0.17615	0.21319	0.27753	0.3149	0.33474	0.34423	0.34849	0.34883
0.506	0.34127	0.31126	0.28099	0.24965	0.21712	0.18485	0.2236	0.29153	0.33187	0.3537	0.36419	0.36919	0.36985
0.528	0.35734	0.32526	0.29418	0.26156	0.22752	0.19359	0.234	0.30529	0.34938	0.37309	0.38477	0.39074	0.39185
0.55	0.37329	0.33937	0.30734	0.27358	0.23812	0.20238	0.24457	0.31905	0.36667	0.39294	0.4062	0.41326	0.41487
0.572	0.3892	0.35404	0.32076	0.28574	0.24876	0.21129	0.2552	0.33267	0.38405	0.41339	0.42817	0.43645	0.43888
0.594	0.40479	0.36846	0.33399	0.29809	0.25948	0.22029	0.26581	0.3464	0.40036	0.43387	0.45071	0.4605	0.46408
0.616	0.42041	0.38292	0.34755	0.31049	0.2703	0.22924	0.27635	0.35931	0.41652	0.45425	0.47367	0.48526	0.48998
0.638	0.43601	0.39747	0.36107	0.32301	0.28119	0.23836	0.28701	0.37156	0.43297	0.47301	0.49635	0.51039	0.51678
0.66	0.45157	0.4118	0.37466	0.33565	0.29216	0.24742	0.29767	0.38467	0.44839	0.48917	0.51765	0.53561	0.54391
0.682	0.46725	0.42586	0.38827	0.34811	0.30331	0.25663	0.30842	0.39805	0.46004	0.50701	0.5364	0.56044	0.57172
0.704	0.48247	0.44025	0.40182	0.3609	0.31453	0.26598	0.3192	0.4117	0.475	0.52205	0.55609	0.58045	0.59869
0.726	0.49812	0.45458	0.41551	0.37358	0.32573	0.27536	0.33007	0.42578	0.49057	0.53581	0.57613	0.59935	0.62077
0.748	0.51317	0.46907	0.4292	0.38624	0.3371	0.28463	0.34105	0.44011	0.50764	0.55355	0.58739	0.6208	0.63797
0.77	0.52805	0.48375	0.44279	0.39937	0.3485	0.29416	0.35226	0.45518	0.52524	0.5719	0.60734	0.63259	0.6589
0.792	0.5428	0.49832	0.45713	0.41215	0.35991	0.30362	0.36331	0.47046	0.54296	0.59219	0.62662	0.65329	0.67123
0.814	0.5573	0.51381	0.47124	0.42519	0.37154	0.31324	0.37453	0.48521	0.56148	0.61293	0.64918	0.67388	0.69379
0.836	0.57208	0.52978	0.48612	0.43815	0.38314	0.32285	0.38537	0.49607	0.57962	0.6341	0.67271	0.69881	0.71642
0.858	0.58743	0.54584	0.50124	0.45134	0.39484	0.33258	0.39639	0.51074	0.58806	0.6559	0.6954	0.7243	0.743
0.88	0.60353	0.56241	0.51686	0.46507	0.40675	0.34244	0.40721	0.50848	0.56614	0.66195	0.7192	0.74893	0.76981
0.902	0.6199	0.57906	0.53326	0.47909	0.41869	0.35223	0.41839	0.52363	0.58464	0.62167	0.72337	0.77486	0.79529
0.924	0.63728	0.59614	0.55056	0.49371	0.43093	0.3622	0.42948	0.53938	0.60391	0.64352	0.66952	0.77624	0.82258
0.946	0.65596	0.61428	0.56858	0.50901	0.44324	0.37237	0.44112	0.55532	0.62366	0.66586	0.69402	0.75726	0.82007
0.968	0.67581	0.63319	0.58703	0.52492	0.45594	0.38258	0.4529	0.57139	0.64373	0.68859	0.71886	0.73934	0.84072
0.99	0.69787	0.65338	0.60597	0.54161	0.46904	0.39292	0.46489	0.58755	0.66422	0.71159	0.74396	0.76653	0.78107
1.012	0.72163	0.67507	0.62515	0.55853	0.48249	0.40343	0.47701	0.6042	0.68468	0.73525	0.77034	0.79507	0.81129
1.034	0.74682	0.69816	0.64406	0.57583	0.49621	0.41411	0.48925	0.62146	0.70539	0.76016	0.79792	0.82532	0.84318
1.056	0.77339	0.72236	0.66345	0.59314	0.51019	0.42487	0.50175	0.63869	0.72695	0.78599	0.82728	0.85727	0.87682
1.078	0.80124	0.74729	0.68357	0.61047	0.52435	0.43584	0.51416	0.65613	0.74933	0.81318	0.85829	0.89076	0.91224
1.1	0.8297	0.77288	0.70449	0.62758	0.5387	0.44702	0.52626	0.67353	0.77274	0.84197	0.89053	0.92566	0.94925
1.122	0.85847	0.7987	0.72618	0.64435	0.55316	0.45819	0.53847	0.691	0.79725	0.87174	0.92419	0.96189	0.98745
1.144	0.88782	0.82501	0.74853	0.66096	0.5677	0.46961	0.55078	0.70886	0.8228	0.90252	0.95859	0.99896	1.02678
1.166	0.9174	0.85169	0.77121	0.67773	0.58215	0.48115	0.56311	0.72712	0.84915	0.93417	0.99389	1.03689	1.06655
1.188	0.94731	0.87915	0.7944	0.69506	0.59656	0.49274	0.57553	0.74604	0.87624	0.96658	1.02966	1.07531	1.10685
1.21	0.97753	0.90664	0.8179	0.71319	0.61092	0.5044	0.58802	0.76589	0.90359	0.99909	1.06593	1.11425	1.14774
1.232	1.00794	0.93424	0.84154	0.73189	0.6251	0.51598	0.60073	0.78603	0.93163	1.03205	1.10245	1.15339	1.18925
1.254	1.03822	0.96205	0.86554	0.75103	0.63925	0.5275	0.61328	0.80669	0.95982	1.06538	1.13909	1.19313	1.23118
1.276	1.06875	0.99015	0.8899	0.77032	0.65328	0.5392	0.62617	0.82768	0.98837	1.09879	1.1763	1.23287	1.27329
1.298	1.09945	1.01835	0.91446	0.79002	0.66706	0.55089	0.63859	0.84911	1.01699	1.13286	1.21355	1.27296	1.31568
1.32	1.13014	1.04649	0.93897	0.80996	0.68109	0.56234	0.65127	0.87065	1.04591	1.16694	1.25102	1.31303	1.35816
1.342	1.16124	1.07469	0.96375	0.83022	0.69547	0.57388	0.66384	0.8925	1.07479	1.20114	1.28861	1.35362	1.40035
1.364	1.19237	1.1031	0.98873	0.85052	0.71014	0.58551	0.67627	0.91443	1.10391	1.23507	1.32629	1.39365	1.44316
1.386	1.22348	1.13136	1.01346	0.871	0.72517	0.59703	0.68892	0.93652	1.13294	1.26915	1.36394	1.4339	1.48564
1.408	1.25444	1.1598	1.03859	0.89164	0.74048	0.60874	0.70165	0.95858	1.16208	1.30289	1.4014	1.47389	1.52785
1.43	1.28545	1.18834	1.06396	0.91231	0.75608	0.62057	0.71485	0.98074	1.19084	1.33686	1.43875	1.51381	1.56974
1.452	1.31658	1.21673	1.08908	0.93318	0.77188	0.63224	0.72791	1.00283	1.21968	1.37052	1.47583	1.55337	1.61122
1.474	1.34768	1.24516	1.11428	0.9541	0.78782	0.64363	0.74139	1.02495	1.24845	1.40402	1.51276	1.59282	1.65293
1.496	1.37886	1.27372	1.13942	0.97483	0.80373	0.65529	0.75509	1.04725	1.27701	1.43762	1.54978	1.63241	1.69431
1.518	1.40946	1.30205	1.16454	0.9958	0.82002	0.66683	0.7689	1.06916	1.30557	1.47115	1.58658	1.67162	1.7347
1.54	1.43986	1.3304	1.18986	1.01682	0.83627	0.67841	0.78296	1.09097	1.33374	1.50396	1.62256	1.7105	1.77503
1.562	1.47048	1.35878	1.21523	1.03781	0.85261	0.68996	0.79694	1.11268	1.36208	1.53704	1.65832	1.74797	1.81413
1.584	1.50087	1.38696	1.24036	1.05886	0.86904	0.7018	0.81097	1.13457	1.39006	1.56976	1.69391	1.78588	1.85308
1.606	1.53148	1.41527	1.26553	1.07978	0.88545	0.71367	0.82498	1.15609	1.41771	1.60205	1.72942	1.82249	1.89173
1.628	1.56163	1.44324	1.29062	1.10083	0.90182	0.72564	0.83928	1.17747	1.44533	1.63397	1.76411	1.85809	1.92791
1.65	1.59173	1.47124	1.31579	1.12182	0.91831	0.73789	0.85345	1.19882	1.4727	1.66592	1.79941	1.89337	1.9635
1.672	1.62151	1.49908	1.34065	1.14262	0.93485	0.75059	0.86786	1.21978	1.49981	1.69718	1.83265	1.92745	1.99823
1.694	1.65137	1.5267	1.36536	1.16357	0.95118	0.76311	0.88217	1.24097	1.527	1.72808	1.86534	1.96057	2.03061
1.716	1.6808	1.55403	1.39018	1.18455	0.96779	0.77604	0.89622	1.26151	1.55372	1.75855	1.89748	1.9931	2.06347
1.738	1.71038	1.58163	1.41489	1.20532	0.98403	0.78884	0.91064	1.28218	1.58062	1.78817	1.92895	2.0258	2.09549
1.76	1.73939	1.60921	1.43953	1.22602	1.00064	0.80153	0.92489	1.30257	1.60646	1.81778	1.95909	2.05636	2.12825
1.782	1.76814	1.63653	1.46411	1.24679	1.01709	0.81454	0.939	1.3229	1.63251	1.84708	1.98875	2.08729	2.16196
1.804	1.79689	1.66365	1.48848	1.26742	1.03333	0.82744	0.95309	1.3428	1.65819	1.8754	2.01778	2.11879	2.1945
1.826	1.82567	1.69048	1.51258	1.28761	1.0499	0.84066	0.96725	1.36284	1.68348	1.90322	2.04626	2.14888	2.2271
1.848	1.85381	1.71725	1.53689	1.30833	1.06624	0.85355	0.9815	1.38251	1.70838	1.92995	2.07445	2.17973	2.25929
1.87	1.8822	1.74414	1.56096	1.32873	1.0825	0.86662	0.99552	1.40213	1.73273	1.95633	2.10351	2.21095	2.291
1.892	1.90933	1.77035	1.58521	1.34898	1.09868	0.87968	1.00983	1.4216	1.75712	1.98272	2.13234	2.24147	2.32228
1.914	1.93696	1.79633	1.60908	1.36915	1.11485	0.89311	1.02408	1.44057	1.78115	2.00815	2.16043	2.27156	2.35334
1.936	1.96377	1.82264	1.63289	1.38913	1.13117	0.906	1.0379	1.45952	1.80393	2.03306	2.18838	2.30143	2.3845
1.958	1.98991	1.84835	1.65647	1.40912	1.14727	0.91933	1.052	1.47832	1.82672	2.05835	2.21642	2.33134	2.41621
1.98	2.01661	1.87393	1.67997	1.42906	1.16345	0.93254	1.06576	1.49675	1.84954	2.08328	2.2442	2.36105	2.44632
2.002	2.0425	1.89929	1.70326	1.44876	1.17937	0.94573	1.07968	1.51557	1.87187	2.10878	2.27185	2.39106	2.47743
2.024	2.06807	1.92442	1.72631	1.46862	1.1951	0.95891	1.09361	1.53378	1.89321	2.13357	2.29963	2.4202	2.5077
2.046	2.0935	1.94912	1.74936	1.48834	1.21122	0.97251	1.1077	1.55173	1.91491	2.15834	2.32763	2.44905	2.537
2.068	2.11829	1.97354	1.77214	1.5077	1.22703	0.98538	1.12151	1.56958	1.93615	2.18295	2.35513	2.47811	2.564
2.09	2.14363	1.99736	1.79476	1.52739	1.24283	0.99866	1.13504	1.58659	1.95656	2.20715	2.38259	2.50591	2.58842
2.112	2.16872	2.02116	1.81705	1.54661	1.25844	1.01167	1.14898	1.60393	1.97797	2.23191	2.4091	2.53267	2.61212
2.134	2.19355	2.04488	1.8396	1.56559	1.27386	1.02509	1.16247	1.62125	1.99759	2.25594	2.43621	2.55665	2.27257
2.156	2.21879	2.06838	1.86145	1.58481	1.28963	1.03818	1.17618	1.63827	2.01755	2.2798	2.46165	2.57922	2.29557
2.178	2.24418	2.09101	1.88323	1.60378	1.30488	1.05139	1.1898	1.65509	2.03728	2.30384	2.48559	2.25563	2.31873
2.2	2.2687	2.1143	1.90492	1.62258	1.32057	1.06443	1.20365	1.67167	2.05672	2.32739	2.50901	2.27748	2.34304
2.2	2.26909	2.11434	1.9051	1.62262	1.32055	1.06437	1.20349	1.67182	2.05631	2.32699	2.50944	2.27795	2.34307
2.178	2.24347	2.09083	1.88347	1.60378	1.30491	1.05117	1.18979	1.65504	2.03565	2.30276	2.4855	2.25551	2.31901
2.156	2.21848	2.06727	1.86163	1.58493	1.28957	1.03793	1.17597	1.63766	2.01492	2.27832	2.4597	2.23398	2.2963
2.134	2.19302	2.04336	1.83963	1.56608	1.27409	1.02487	1.16228	1.62043	1.99444	2.25385	2.43376	2.21402	2.27372
2.112	2.16694	2.01945	1.81744	1.54706	1.25862	1.01135	1.14855	1.60322	1.97454	2.22925	2.40753	2.19497	2.25185
2.09	2.14144	1.99544	1.79547	1.52816	1.24319	0.99841	1.13488	1.58583	1.9535	2.20485	2.37991	2.1777	2.23229
2.068	2.1161	1.97161	1.77296	1.50882	1.22749	0.98522	1.12099	1.56794	1.93275	2.18001	2.35232	2.47661	2.21438
2.046	2.08972	1.94736	1.7502	1.48938	1.21161	0.97198	1.10669	1.5503	1.9115	2.15461	2.32448	2.44796	2.53456
2.024	2.06392	1.92283	1.72722	1.46974	1.19568	0.95885	1.09287	1.53233	1.88984	2.1294	2.29615	2.41776	2.50417
2.002	2.03764	1.89811	1.70419	1.45023	1.17974	0.94558	1.07886	1.51401	1.86811	2.10385	2.26804	2.38755	2.47313
1.98	2.01146	1.87281	1.68078	1.4307	1.16383	0.93237	1.06489	1.49589	1.84586	2.07809	2.23934	2.35716	2.44212
1.958	1.98457	1.84735	1.65748	1.41091	1.1476	0.9192	1.05082	1.47704	1.8235	2.05275	2.21101	2.32662	2.4104
1.936	1.95805	1.82202	1.63385	1.39086	1.13145	0.90596	1.03681	1.45848	1.80112	2.02671	2.18263	2.29618	2.3785
1.914	1.93112	1.79602	1.61028	1.37084	1.11507	0.89285	1.02287	1.43947	1.77752	2.00091	2.15409	2.26563	2.34687
1.892	1.90338	1.77002	1.58664	1.35049	1.0994	0.87957	1.00875	1.42033	1.75388	1.97466	2.12522	2.23483	2.31391
1.87	1.87585	1.74385	1.56254	1.33027	1.08297	0.86658	0.99458	1.40089	1.72992	1.94885	2.09562	2.20349	2.28194
1.848	1.84824	1.71727	1.53861	1.31006	1.06651	0.85326	0.98036	1.38129	1.70595	1.92261	2.0673	2.1728	2.24972
1.826	1.8199	1.69081	1.51459	1.28964	1.05035	0.84038	0.96627	1.36165	1.68118	1.8958	2.0379	2.14167	2.21813
1.804	1.79187	1.66394	1.4901	1.26918	1.03391	0.8272	0.95194	1.34206	1.65601	1.86874	2.00882	2.11087	2.18494
1.782	1.76339	1.63687	1.46581	1.24841	1.01746	0.81439	0.93791	1.32205	1.63086	1.84093	1.97966	2.08008	2.15342
1.76	1.73468	1.60968	1.44121	1.2277	1.00095	0.80137	0.92357	1.30158	1.60541	1.8124	1.95048	2.0492	2.12022
1.738	1.70556	1.58217	1.41652	1.20698	0.98485	0.78864	0.90952	1.28127	1.57918	1.7836	1.92031	2.01731	2.08795
1.716	1.67638	1.55489	1.39186	1.18634	0.96829	0.77574	0.89509	1.26036	1.55318	1.75453	1.89004	1.98705	2.05563
1.694	1.64669	1.52737	1.36718	1.16561	0.95182	0.76302	0.88102	1.23979	1.5264	1.72431	1.85929	1.95565	2.02414
1.672	1.61701	1.49957	1.34222	1.14455	0.93541	0.75036	0.86664	1.21875	1.49971	1.69413	1.8276	1.92368	1.99236
1.65	1.58678	1.47172	1.31719	1.1237	0.91893	0.73798	0.85249	1.19778	1.47279	1.66313	1.79492	1.89028	1.95895
1.628	1.55704	1.44367	1.29224	1.10262	0.90249	0.72572	0.83828	1.17666	1.44537	1.63173	1.7612	1.85601	1.9244
1.606	1.52669	1.41552	1.26714	1.08162	0.8859	0.71371	0.82414	1.15538	1.41759	1.60007	1.72703	1.82071	1.88927
1.584	1.49662	1.38745	1.24184	1.06061	0.86961	0.70178	0.80986	1.13412	1.38997	1.56819	1.69266	1.78487	1.85184
1.562	1.46618	1.35911	1.21678	1.03964	0.85306	0.68992	0.79594	1.11223	1.36179	1.5358	1.65764	1.74809	1.814
1.54	1.4357	1.33075	1.19142	1.01862	0.83678	0.67842	0.782	1.09047	1.33383	1.50309	1.62202	1.7107	1.77522
1.518	1.40522	1.30232	1.16646	0.9976	0.8206	0.66672	0.76818	1.06877	1.30553	1.47043	1.58618	1.67293	1.7356
1.496	1.37453	1.274	1.14112	0.97664	0.80433	0.65517	0.75426	1.04691	1.27746	1.43718	1.55024	1.63423	1.69544
1.474	1.3438	1.24541	1.11585	0.95563	0.78838	0.64369	0.74078	1.02472	1.2488	1.40408	1.51381	1.59546	1.65474
1.452	1.31282	1.21703	1.09078	0.93468	0.77236	0.63222	0.72741	1.00303	1.22008	1.37064	1.47707	1.55621	1.61384
1.43	1.28169	1.18845	1.0655	0.91387	0.75661	0.62046	0.71418	0.98062	1.19152	1.33721	1.43979	1.5167	1.57217
1.408	1.25066	1.1599	1.04054	0.89307	0.74104	0.60891	0.70113	0.95881	1.16257	1.30319	1.40285	1.47696	1.53062
1.386	1.21946	1.13124	1.01528	0.87234	0.7257	0.59714	0.68863	0.93659	1.1339	1.26955	1.36568	1.43698	1.48842
1.364	1.18848	1.10287	0.99027	0.85189	0.71085	0.58538	0.67609	0.91447	1.10491	1.23555	1.32846	1.39696	1.44634
1.342	1.15752	1.07433	0.96516	0.8314	0.69617	0.57388	0.66338	0.89257	1.076	1.20171	1.29098	1.35703	1.40392
1.32	1.12665	1.04602	0.94031	0.81119	0.68176	0.56212	0.65064	0.87074	1.04732	1.16793	1.25353	1.31665	1.36163
1.298	1.09569	1.01768	0.91564	0.7912	0.66778	0.55052	0.63813	0.84918	1.01846	1.13415	1.21627	1.27665	1.31948
1.276	1.0649	0.98927	0.89108	0.77137	0.65377	0.53891	0.62572	0.82785	0.98972	1.10058	1.17921	1.23671	1.27704
1.254	1.03405	0.96119	0.86685	0.75191	0.63967	0.52712	0.61302	0.80681	0.96118	1.06717	1.14204	1.19696	1.23513
1.232	1.00327	0.9331	0.84261	0.73285	0.62544	0.5156	0.60044	0.78612	0.93303	1.03396	1.10521	1.15732	1.19363
1.21	0.97261	0.90534	0.81876	0.71417	0.61105	0.50382	0.58787	0.76604	0.9054	1.00084	1.06878	1.11821	1.15216
1.188	0.94208	0.8777	0.79518	0.69614	0.59671	0.49212	0.5752	0.74655	0.87778	0.96865	1.03285	1.07934	1.11109
1.166	0.91188	0.85049	0.77201	0.67868	0.58219	0.48044	0.5628	0.7275	0.8508	0.93635	0.99706	1.04083	1.07059
1.144	0.88204	0.82358	0.74906	0.66184	0.5676	0.46891	0.55064	0.70925	0.8245	0.90506	0.962	1.003	1.03092
1.122	0.85256	0.79687	0.72684	0.64493	0.55306	0.4574	0.53813	0.69131	0.79922	0.87429	0.92782	0.96587	0.99195
1.1	0.82351	0.77066	0.70498	0.62793	0.53875	0.44619	0.52598	0.67387	0.77491	0.84461	0.89465	0.9299	0.95414
1.078	0.79544	0.74502	0.68384	0.61063	0.52414	0.43509	0.51364	0.6565	0.75173	0.81597	0.86251	0.8949	0.91756
1.056	0.76805	0.72007	0.66378	0.5932	0.51002	0.4241	0.50125	0.63907	0.7294	0.78871	0.83174	0.86151	0.88226
1.034	0.74162	0.69556	0.6442	0.57558	0.49589	0.41322	0.48867	0.62177	0.70777	0.76274	0.80245	0.82969	0.84886
1.012	0.71565	0.67243	0.62473	0.55812	0.48192	0.40261	0.47621	0.60486	0.68687	0.7381	0.77484	0.79989	0.81717
0.99	0.6919	0.65067	0.60531	0.54092	0.46858	0.39203	0.46397	0.58826	0.66625	0.71454	0.74855	0.7716	0.7872
0.968	0.67004	0.63055	0.58607	0.52432	0.4556	0.38178	0.45183	0.57189	0.64587	0.69119	0.72331	0.74414	0.75871
0.946	0.65015	0.61174	0.56742	0.5083	0.4428	0.37147	0.44011	0.55583	0.62566	0.66843	0.69893	0.71778	0.73079
0.924	0.63132	0.59351	0.54937	0.49297	0.43023	0.36128	0.42875	0.53977	0.6057	0.64576	0.67448	0.69193	0.70402
0.902	0.61397	0.57641	0.53202	0.47803	0.41796	0.35131	0.41737	0.52407	0.58686	0.62324	0.65088	0.66664	0.79762
0.88	0.59718	0.55957	0.51534	0.46388	0.40578	0.34136	0.40611	0.51048	0.5851	0.60217	0.71885	0.74846	0.77076
0.858	0.58202	0.54345	0.49979	0.45015	0.39387	0.33156	0.39502	0.51016	0.58931	0.65345	0.69489	0.72343	0.74249
0.836	0.56722	0.52685	0.48467	0.43686	0.38203	0.3218	0.38383	0.49524	0.57928	0.6312	0.67171	0.69694	0.71537
0.814	0.55306	0.51145	0.46991	0.42365	0.37036	0.31209	0.37276	0.48355	0.55988	0.61032	0.64742	0.67127	0.69308
0.792	0.53878	0.49626	0.45552	0.41055	0.35877	0.30249	0.36151	0.46836	0.54111	0.58899	0.62432	0.65062	0.67006
0.77	0.52437	0.48151	0.44167	0.39752	0.34722	0.2929	0.35043	0.45306	0.52308	0.56793	0.60493	0.63073	0.65147
0.748	0.50972	0.46681	0.42778	0.38438	0.33568	0.28346	0.33928	0.43796	0.505	0.54937	0.58542	0.61234	0.62996
0.726	0.49488	0.45282	0.41406	0.37161	0.32428	0.27399	0.3281	0.42332	0.48782	0.53143	0.56946	0.59155	0.61214
0.704	0.47992	0.43858	0.40035	0.35891	0.31294	0.26476	0.31714	0.40903	0.47206	0.51696	0.54999	0.57335	0.59173
0.682	0.46455	0.42445	0.38703	0.34631	0.30173	0.25544	0.30631	0.39511	0.45724	0.50169	0.53229	0.55485	0.56483
0.66	0.4493	0.41038	0.37325	0.33362	0.29053	0.2462	0.29555	0.38169	0.44401	0.48339	0.51477	0.53039	0.53742
0.638	0.43427	0.39615	0.35956	0.32099	0.27948	0.23708	0.28487	0.3685	0.42871	0.46566	0.49258	0.50508	0.51041
0.616	0.41856	0.38163	0.34606	0.30834	0.26855	0.22802	0.27426	0.35594	0.41274	0.44765	0.46967	0.4799	0.48372
0.594	0.40321	0.36723	0.33247	0.29592	0.2577	0.21896	0.2637	0.34352	0.39702	0.4278	0.44657	0.45526	0.45785
0.572	0.38779	0.35272	0.31904	0.28352	0.24689	0.21005	0.25327	0.33001	0.38021	0.40759	0.42388	0.43122	0.43288
0.55	0.37218	0.33855	0.30582	0.27138	0.2362	0.20116	0.2428	0.31649	0.36299	0.38751	0.40185	0.40789	0.40899
0.528	0.3564	0.32426	0.29266	0.25931	0.22572	0.19235	0.23243	0.30295	0.34552	0.36772	0.38046	0.3855	0.38622
0.506	0.34049	0.31032	0.27957	0.24746	0.21526	0.18361	0.22206	0.28925	0.32826	0.34834	0.35966	0.36402	0.36431
0.484	0.32422	0.29646	0.26664	0.23577	0.20495	0.175	0.21178	0.27537	0.31121	0.3296	0.33972	0.34355	0.34354
0.462	0.30802	0.28258	0.25402	0.22422	0.19479	0.16643	0.20153	0.26134	0.29464	0.31149	0.3207	0.32408	0.32386
0.44	0.29151	0.26865	0.24159	0.21295	0.18474	0.15795	0.19146	0.24767	0.2784	0.29393	0.30232	0.3054	0.30521
0.418	0.2754	0.25469	0.22923	0.20177	0.17485	0.14957	0.18142	0.2341	0.26266	0.2771	0.28475	0.28767	0.28768
0.396	0.25902	0.24056	0.21708	0.19075	0.16501	0.14126	0.17143	0.22081	0.24744	0.26082	0.26792	0.27091	0.27113
0.374	0.24274	0.22668	0.20492	0.18006	0.15532	0.1331	0.16156	0.20772	0.2326	0.24508	0.25183	0.25482	0.25568
0.352	0.22663	0.21258	0.19293	0.16932	0.14573	0.12499	0.15178	0.19491	0.21821	0.22998	0.23649	0.23981	0.2412
0.33	0.21065	0.19852	0.18074	0.15875	0.13631	0.11701	0.14207	0.18242	0.20425	0.21548	0.22188	0.22573	0.2278
0.308	0.19485	0.18453	0.16856	0.14832	0.12699	0.1091	0.13249	0.17018	0.19067	0.20148	0.20818	0.21249	0.21543
0.286	0.17936	0.17049	0.15644	0.13787	0.11781	0.1013	0.12297	0.15813	0.17747	0.18811	0.19504	0.20023	0.20424
0.264	0.16413	0.15667	0.14424	0.12745	0.10878	0.09354	0.11361	0.14639	0.16469	0.17526	0.18268	0.189	0.19406
0.242	0.14921	0.14299	0.13215	0.11709	0.09981	0.0859	0.10434	0.13479	0.15227	0.16302	0.17135	0.17868	0.18414
0.22	0.13458	0.12946	0.12001	0.10665	0.09096	0.07826	0.09514	0.12345	0.14022	0.15144	0.16078	0.16866	0.17398
0.198	0.12018	0.11603	0.10796	0.0962	0.08218	0.07067	0.08601	0.11233	0.12866	0.1405	0.15068	0.15822	0.16234
0.176	0.10618	0.10278	0.0959	0.08565	0.07342	0.06311	0.07699	0.10138	0.11748	0.12998	0.13996	0.14603	0.14649
0.154	0.09237	0.08969	0.0839	0.07517	0.06463	0.05552	0.06797	0.09055	0.10656	0.11891	0.12722	0.12964	0.12757
0.132	0.07885	0.07677	0.07193	0.06455	0.05575	0.04788	0.05886	0.07969	0.09523	0.10592	0.11055	0.11051	0.10887
0.11	0.0655	0.06393	0.06004	0.05395	0.0468	0.04017	0.04965	0.06857	0.08236	0.08943	0.0917	0.09176	0.09081
0.088	0.05236	0.05125	0.0481	0.04332	0.03776	0.03237	0.04028	0.05651	0.06682	0.07117	0.0731	0.07353	0.07248
0.066	0.03935	0.03851	0.03609	0.03258	0.02852	0.02444	0.0306	0.04297	0.04989	0.05311	0.05492	0.05517	0.05351
0.044	0.02629	0.02569	0.02405	0.02174	0.01911	0.01638	0.02051	0.02854	0.03295	0.0353	0.03665	0.03633	0.0347
0.022	0.01304	0.0127	0.01182	0.01071	0.00948	0.00811	0.01011	0.01398	0.0162	0.01747	0.01806	0.01767	0.01662
0	-0.00059	-0.00052	-0.00054	-0.00051	-0.00044	-0.00041	-0.00047	-0.00056	-0.00062	-0.00067	-0.00063	-0.00059	-0.00054
-0.022	-0.01452	-0.01395	-0.01314	-0.01199	-0.01069	-0.0091	-0.01096	-0.01495	-0.01754	-0.01898	-0.01921	-0.01839	-0.01702
-0.044	-0.0287	-0.02757	-0.02603	-0.02387	-0.02131	-0.01801	-0.02143	-0.02938	-0.03473	-0.03742	-0.03771	-0.03597	-0.03316
-0.066	-0.04311	-0.0416	-0.0394	-0.03618	-0.03231	-0.02707	-0.03175	-0.04395	-0.05213	-0.05589	-0.05624	-0.05364	-0.04962
-0.088	-0.05808	-0.05631	-0.05342	-0.04905	-0.04364	-0.03625	-0.04208	-0.05848	-0.06958	-0.07447	-0.07505	-0.07185	-0.06691
-0.11	-0.07398	-0.07174	-0.06795	-0.06227	-0.05512	-0.0454	-0.05246	-0.07307	-0.08712	-0.09327	-0.09429	-0.09082	-0.08537
-0.132	-0.09063	-0.08786	-0.083	-0.07573	-0.06654	-0.05462	-0.063	-0.0877	-0.10455	-0.11226	-0.11413	-0.11079	-0.10513
-0.154	-0.10814	-0.10445	-0.09815	-0.08894	-0.07778	-0.06383	-0.0737	-0.10215	-0.12194	-0.13151	-0.1346	-0.13186	-0.12603
-0.176	-0.126	-0.1209	-0.11282	-0.10171	-0.08885	-0.07318	-0.08462	-0.11655	-0.1392	-0.15086	-0.15541	-0.15371	-0.14849
-0.198	-0.14314	-0.13641	-0.12667	-0.11413	-0.10007	-0.08265	-0.09581	-0.13084	-0.15646	-0.17045	-0.17676	-0.17637	-0.17198
-0.22	-0.15882	-0.15089	-0.14018	-0.12676	-0.11171	-0.09237	-0.10727	-0.14508	-0.17346	-0.18998	-0.19837	-0.19945	-0.19644
-0.242	-0.17363	-0.16521	-0.15413	-0.14004	-0.12378	-0.10232	-0.119	-0.15928	-0.19011	-0.20946	-0.22013	-0.22275	-0.22158
-0.264	-0.18887	-0.18058	-0.16918	-0.1541	-0.13634	-0.11246	-0.13104	-0.17353	-0.20657	-0.22864	-0.24183	-0.24644	-0.24747
-0.286	-0.20562	-0.19736	-0.18534	-0.16879	-0.14925	-0.12278	-0.14342	-0.18787	-0.22269	-0.24747	-0.26344	-0.27018	-0.27355
-0.308	-0.2241	-0.21547	-0.20223	-0.18405	-0.16248	-0.13332	-0.15589	-0.20234	-0.23854	-0.26594	-0.28438	-0.2938	-0.29975
-0.33	-0.24407	-0.23449	-0.21987	-0.19983	-0.176	-0.14398	-0.1686	-0.21704	-0.25399	-0.28372	-0.30436	-0.31731	-0.32524
-0.352	-0.26506	-0.25441	-0.23814	-0.21597	-0.18981	-0.15484	-0.18146	-0.23193	-0.26931	-0.3006	-0.32401	-0.3403	-0.35036
-0.374	-0.28699	-0.27499	-0.25699	-0.23258	-0.20386	-0.16579	-0.19452	-0.24702	-0.28451	-0.31674	-0.34282	-0.36248	-0.3746
-0.396	-0.30963	-0.29623	-0.27629	-0.24953	-0.21816	-0.17691	-0.20768	-0.26196	-0.29958	-0.33187	-0.3608	-0.3836	-0.39756
-0.418	-0.33314	-0.31815	-0.29603	-0.26674	-0.23261	-0.18812	-0.22107	-0.27712	-0.3147	-0.3462	-0.37779	-0.40343	-0.41967
-0.44	-0.3574	-0.3407	-0.31628	-0.28422	-0.24726	-0.19947	-0.23444	-0.29228	-0.32974	-0.35984	-0.39384	-0.42159	-0.4404
-0.462	-0.38219	-0.36356	-0.33683	-0.30199	-0.26205	-0.21093	-0.24797	-0.30756	-0.34464	-0.3731	-0.40896	-0.43846	-0.45953
-0.484	-0.40765	-0.38689	-0.35773	-0.31997	-0.27694	-0.22245	-0.2615	-0.32272	-0.35932	-0.38613	-0.42275	-0.4536	-0.47626
-0.506	-0.43349	-0.41057	-0.37883	-0.33812	-0.29198	-0.23402	-0.27509	-0.33806	-0.37351	-0.39942	-0.43529	-0.46727	-0.49031
-0.528	-0.45975	-0.43469	-0.40019	-0.35646	-0.30706	-0.24575	-0.28856	-0.35342	-0.38815	-0.41295	-0.44675	-0.47961	-0.50308
-0.55	-0.48648	-0.45888	-0.42171	-0.37483	-0.32218	-0.25745	-0.30185	-0.36876	-0.40258	-0.42654	-0.45802	-0.49091	-0.51475
-0.572	-0.51342	-0.48342	-0.44338	-0.39335	-0.33738	-0.26924	-0.3147	-0.38426	-0.41777	-0.44026	-0.46911	-0.5009	-0.5255
-0.594	-0.54065	-0.50804	-0.46525	-0.41184	-0.35241	-0.28118	-0.32681	-0.39966	-0.43337	-0.45453	-0.48064	-0.5105	-0.53685
-0.616	-0.56791	-0.53273	-0.48688	-0.4302	-0.36725	-0.29298	-0.33855	-0.41456	-0.44995	-0.46936	-0.49264	-0.51919	-0.54843
-0.638	-0.5954	-0.55724	-0.50838	-0.44774	-0.38194	-0.30474	-0.35086	-0.42921	-0.46666	-0.48526	-0.50558	-0.52907	-0.56062
-0.66	-0.62204	-0.58075	-0.52769	-0.46391	-0.39682	-0.31676	-0.36365	-0.44335	-0.48363	-0.50245	-0.51947	-0.53965	-0.574
-0.682	-0.6468	-0.60184	-0.5454	-0.48119	-0.41183	-0.32872	-0.37652	-0.45739	-0.50025	-0.52027	-0.53492	-0.55232	-0.58859
-0.704	-0.67153	-0.62239	-0.56518	-0.49891	-0.4267	-0.3408	-0.38927	-0.472	-0.51686	-0.53864	-0.55204	-0.56756	-0.6052
-0.726	-0.69598	-0.64306	-0.58473	-0.51619	-0.44163	-0.35288	-0.40196	-0.48668	-0.53358	-0.55664	-0.57138	-0.58569	-0.6245
-0.748	-0.71351	-0.66356	-0.60445	-0.53415	-0.45685	-0.36513	-0.41426	-0.50098	-0.55044	-0.57583	-0.59373	-0.60779	-0.64684
-0.77	-0.73621	-0.68661	-0.62526	-0.55239	-0.47232	-0.37734	-0.4264	-0.5149	-0.56712	-0.59692	-0.61869	-0.63372	-0.67153
-0.792	-0.76183	-0.70978	-0.64669	-0.571	-0.48786	-0.38964	-0.43767	-0.52882	-0.58464	-0.62009	-0.64649	-0.66306	-0.69913
-0.814	-0.7879	-0.73441	-0.66849	-0.58986	-0.50338	-0.402	-0.44848	-0.54299	-0.603	-0.64552	-0.67687	-0.69567	-0.72923
-0.836	-0.81542	-0.75955	-0.69072	-0.60899	-0.51912	-0.41446	-0.45893	-0.55746	-0.62373	-0.67291	-0.70955	-0.7308	-0.76179
-0.858	-0.84414	-0.78491	-0.71291	-0.62806	-0.53484	-0.42698	-0.46901	-0.57262	-0.64628	-0.70213	-0.7437	-0.76774	-0.79623
-0.88	-0.87246	-0.6418	-0.60054	-0.55293	-0.50155	-0.43938	-0.47954	-0.58794	-0.67003	-0.73282	-0.77914	-0.80612	-0.83258
-0.902	-0.69915	-0.65948	-0.6153	-0.5655	-0.51078	-0.45209	-0.49052	-0.60418	-0.69562	-0.76507	-0.81598	-0.84547	-0.87082
-0.924	-0.72187	-0.67895	-0.63124	-0.57844	-0.52107	-0.4509	-0.50168	-0.62155	-0.72205	-0.79811	-0.85332	-0.88614	-0.90994
-0.946	-0.74672	-0.70009	-0.64825	-0.59199	-0.53215	-0.45987	-0.51289	-0.64004	-0.74981	-0.83207	-0.89189	-0.92744	-0.95015
-0.968	-0.77314	-0.72269	-0.66656	-0.60598	-0.54328	-0.46829	-0.5238	-0.65955	-0.77803	-0.86688	-0.93098	-0.96948	-0.99134
-0.99	-0.80072	-0.74674	-0.68591	-0.62059	-0.55455	-0.47652	-0.53489	-0.6799	-0.80725	-0.90262	-0.971	-1.01157	-1.03296
-1.012	-0.82959	-0.77168	-0.7065	-0.63609	-0.56614	-0.48523	-0.54596	-0.7008	-0.83696	-0.93883	-1.01141	-1.05447	-1.0749
-1.034	-0.8592	-0.79789	-0.72789	-0.65247	-0.57784	-0.49409	-0.55727	-0.72244	-0.86709	-0.97563	-1.05216	-1.09743	-1.1176
-1.056	-0.88995	-0.82476	-0.75037	-0.66942	-0.58981	-0.5036	-0.56893	-0.74485	-0.89842	-1.01268	-1.09319	-1.14095	-1.16009
-1.078	-0.92092	-0.85232	-0.77355	-0.68748	-0.60253	-0.51334	-0.58119	-0.76743	-0.92979	-1.05002	-1.13465	-1.18424	-1.20274
-1.1	-0.95267	-0.88063	-0.79747	-0.7062	-0.61566	-0.52291	-0.59364	-0.79053	-0.96136	-1.08762	-1.17607	-1.22739	-1.24525
-1.122	-0.98529	-0.90931	-0.82184	-0.72534	-0.6291	-0.53284	-0.6063	-0.81361	-0.99304	-1.12534	-1.21716	-1.27028	-1.28787
-1.144	-1.0183	-0.93857	-0.8468	-0.74506	-0.64333	-0.54228	-0.61931	-0.83716	-1.02509	-1.16293	-1.25832	-1.31336	-1.33032
-1.166	-1.05212	-0.9684	-0.87219	-0.76517	-0.65772	-0.55213	-0.63263	-0.86089	-1.05714	-1.20068	-1.29952	-1.35604	-1.37246
-1.188	-1.08634	-0.99861	-0.89807	-0.78581	-0.67241	-0.56194	-0.6465	-0.88478	-1.08927	-1.23863	-1.34058	-1.39863	-1.4141
-1.21	-1.12124	-1.02931	-0.92414	-0.80678	-0.68783	-0.57206	-0.66069	-0.90917	-1.12146	-1.27621	-1.38132	-1.44157	-1.45707
-1.232	-1.15666	-1.06033	-0.95061	-0.8281	-0.70332	-0.5823	-0.67524	-0.93335	-1.15361	-1.31385	-1.42184	-1.48354	-1.49841
-1.254	-1.19226	-1.09171	-0.97729	-0.84954	-0.71913	-0.59305	-0.6902	-0.95744	-1.18572	-1.35105	-1.46194	-1.52566	-1.54
-1.276	-1.22801	-1.12341	-1.00434	-0.87109	-0.73544	-0.60409	-0.70499	-0.98184	-1.21769	-1.38823	-1.50184	-1.56706	-1.58087
-1.298	-1.26402	-1.15537	-1.03156	-0.89313	-0.75189	-0.61535	-0.72022	-1.0062	-1.24947	-1.42508	-1.54184	-1.60811	-1.62164
-1.32	-1.30034	-1.18768	-1.05906	-0.91525	-0.76853	-0.62696	-0.73565	-1.03061	-1.281	-1.46141	-1.58174	-1.64863	-1.66225
-1.342	-1.33675	-1.21998	-1.08666	-0.93739	-0.78513	-0.63852	-0.75127	-1.05499	-1.31229	-1.49794	-1.62099	-1.68937	-1.70254
-1.364	-1.37345	-1.25239	-1.11427	-0.95977	-0.80221	-0.65052	-0.76696	-1.07929	-1.34369	-1.53391	-1.65999	-1.72965	-1.74303
-1.386	-1.40973	-1.285	-1.14222	-0.98222	-0.81909	-0.66269	-0.78313	-1.10343	-1.37455	-1.5696	-1.69895	-1.76978	-1.78256
-1.408	-1.44601	-1.31775	-1.17013	-1.0046	-0.83602	-0.67504	-0.79899	-1.12759	-1.40553	-1.60522	-1.73702	-1.80925	-1.82184
-1.43	-1.48263	-1.35014	-1.19816	-1.02708	-0.85316	-0.68751	-0.81503	-1.15148	-1.4362	-1.64042	-1.77478	-1.84802	-1.86129
-1.452	-1.51864	-1.38302	-1.22637	-1.04979	-0.87041	-0.70035	-0.8308	-1.1755	-1.46637	-1.67508	-1.81257	-1.88666	-1.90002
-1.474	-1.55566	-1.41575	-1.25465	-1.07239	-0.88787	-0.71348	-0.84689	-1.1991	-1.49609	-1.70931	-1.84985	-1.92474	-1.93843
-1.496	-1.5917	-1.44823	-1.28253	-1.09504	-0.90496	-0.72643	-0.86302	-1.22262	-1.52571	-1.74327	-1.88638	-1.96256	-1.97522
-1.518	-1.62782	-1.48063	-1.31045	-1.11767	-0.92242	-0.73976	-0.87937	-1.24626	-1.55506	-1.77742	-1.92259	-1.99951	-2.01092
-1.54	-1.66325	-1.51279	-1.33835	-1.14038	-0.93968	-0.75322	-0.89559	-1.26933	-1.58418	-1.81071	-1.95859	-2.03577	-2.04541
-1.562	-1.69902	-1.54501	-1.36651	-1.16316	-0.95696	-0.76648	-0.91179	-1.29221	-1.61293	-1.84423	-1.9942	-2.07179	-2.07878
-1.584	-1.73472	-1.57713	-1.39417	-1.18643	-0.97421	-0.77988	-0.92816	-1.31529	-1.64134	-1.87673	-2.02918	-2.10701	-2.10951
-1.606	-1.76991	-1.60925	-1.42189	-1.20899	-0.99141	-0.7935	-0.94458	-1.33823	-1.66986	-1.90923	-2.06337	-2.14073	-2.13749
-1.628	-1.80477	-1.64098	-1.45015	-1.23155	-1.00861	-0.8072	-0.96133	-1.36077	-1.69763	-1.9412	-2.09684	-2.17309	-2.00849
-1.65	-1.83964	-1.67249	-1.47751	-1.25378	-1.02576	-0.82096	-0.97756	-1.3832	-1.725	-1.97306	-2.12947	-2.20376	-1.90581
-1.672	-1.87408	-1.70375	-1.50498	-1.27626	-1.04289	-0.83473	-0.99394	-1.40527	-1.753	-2.0043	-2.16106	-2.23249	-1.91431
-1.694	-1.90861	-1.73514	-1.53207	-1.29839	-1.06015	-0.84843	-1.01006	-1.42749	-1.77995	-2.03464	-2.19154	-2.04453	-1.92661
-1.716	-1.94241	-1.76626	-1.55944	-1.32051	-1.07702	-0.86216	-1.02612	-1.44939	-1.80713	-2.06482	-2.22116	-1.91992	-1.94121
-1.738	-1.97633	-1.79706	-1.58654	-1.3425	-1.09405	-0.87604	-1.04244	-1.47145	-1.83327	-2.09439	-2.25005	-1.93087	-1.9574
-1.76	-2.00996	-1.82757	-1.61322	-1.36442	-1.11087	-0.88974	-1.05877	-1.49245	-1.85962	-2.12356	-2.27817	-1.94417	-1.9757
-1.782	-2.04296	-1.85814	-1.6398	-1.38616	-1.12778	-0.90377	-1.0751	-1.51365	-1.88572	-2.15197	-2.3061	-1.959	-1.99607
-1.804	-2.07583	-1.88813	-1.66639	-1.40797	-1.14462	-0.91755	-1.09133	-1.5348	-1.91137	-2.18004	-1.93135	-1.97603	-2.01811
-1.826	-2.10812	-1.91802	-1.69248	-1.42928	-1.1616	-0.93151	-1.1074	-1.55564	-1.93645	-2.2069	-1.94328	-1.99524	-2.0418
-1.848	-2.1405	-1.94757	-1.71866	-1.45057	-1.17811	-0.94542	-1.12361	-1.5763	-1.96162	-2.23315	-1.95701	-2.01548	-2.0655
-1.87	-2.1721	-1.97688	-1.74443	-1.47194	-1.19469	-0.95925	-1.13985	-1.59667	-1.98619	-2.25954	-1.9727	-2.03735	-2.09228
-1.892	-2.20342	-2.00616	-1.77012	-1.49317	-1.21157	-0.97322	-1.15609	-1.61709	-2.0105	-2.28443	-1.99004	-2.06054	-2.11973
-1.914	-2.23437	-2.03491	-1.79557	-1.51407	-1.22783	-0.98717	-1.17207	-1.63669	-2.0346	-2.30896	-2.00912	-2.08527	-2.14846
-1.936	-2.26433	-2.06356	-1.82094	-1.53481	-1.24432	-1.00113	-1.18782	-1.65662	-2.05831	-2.33332	-2.02926	-2.11084	-2.17754
-1.958	-2.29447	-2.0916	-1.8461	-1.55554	-1.2606	-1.01523	-1.2039	-1.67666	-2.08134	-2.35696	-2.05109	-2.13686	-2.20697
-1.98	-2.32403	-2.11957	-1.871	-1.57589	-1.2768	-1.02901	-1.21963	-1.69602	-2.10418	-2.3802	-2.0735	-2.16412	-2.2367
-2.002	-2.35296	-2.14769	-1.89585	-1.59614	-1.29291	-1.04327	-1.23543	-1.71537	-2.12622	-2.40051	-2.09681	-2.19122	-2.26679
-2.024	-2.38182	-2.17461	-1.92005	-1.61645	-1.3088	-1.05699	-1.25149	-1.73462	-2.14846	-2.0059	-2.12133	-2.21943	-2.29656
-2.046	-2.40874	-2.20148	-1.94482	-1.63637	-1.32484	-1.07109	-1.26683	-1.75362	-2.16976	-2.02337	-2.14638	-2.24798	-2.32646
-2.068	-2.43727	-2.22807	-1.96896	-1.65612	-1.34066	-1.08498	-1.2825	-1.77241	-2.19087	-2.04198	-2.17175	-2.27604	-2.35623
-2.09	-2.46392	-2.25406	-1.99287	-1.67602	-1.35652	-1.09887	-1.29814	-1.79055	-2.21174	-2.06143	-2.197	-2.30431	-2.38518
-2.112	-2.48977	-2.27968	-2.01661	-1.69562	-1.3722	-1.11293	-1.31406	-1.80904	-2.23229	-2.08177	-2.22314	-2.33235	-2.41278
-2.134	-2.51633	-2.30532	-2.03973	-1.71564	-1.38717	-1.12686	-1.32936	-1.82769	-2.25229	-2.10248	-2.24905	-2.36027	-2.44175
-2.156	-2.54148	-2.3298	-2.06275	-1.73477	-1.40343	-1.14078	-1.34517	-1.84573	-2.27225	-2.12377	-2.27497	-2.38805	-2.47001
-2.178	-2.56713	-2.35458	-2.08525	-1.75397	-1.41905	-1.15457	-1.36052	-1.86371	-2.29193	-2.14575	-2.30129	-2.41524	-2.49762
-2.2	-2.59246	-2.37898	-2.10767	-1.77272	-1.43384	-1.16869	-1.37575	-1.88138	-2.31151	-2.16805	-2.32744	-2.44314	-2.52473

## Sheet: Figure S14b
Vg (V)	Peak current density (mA/μm2)
	Near peak for positive Id	Far peak for positive Id	Near peak for negative Id	Far peak for negative Id
-60	NaN	NaN	0.28889	NaN
-50	NaN	NaN	0.2599	NaN
-40	NaN	NaN	0.23606	NaN
-30	NaN	NaN	0.20797	NaN
-20	NaN	NaN	0.1771	NaN
-10	NaN	NaN	NaN	NaN
0	NaN	NaN	NaN	NaN
10	NaN	NaN	NaN	NaN
20	0.19472	NaN	NaN	NaN
30	0.21919	NaN	NaN	0.79487
40	0.23953	NaN	NaN	0.76361
50	0.25703	0.85405	NaN	0.73924
60	0.27838	0.86494	NaN	0.70778
