# Supplementary material for: Toward high-current-density and high-frequency graphene resonant tunneling transistors
Source: Nat Commun. 2025 May 23;16:4805. doi: 10.1038/s41467-025-58720-7 (PMC12102250; doi:10.1038/s41467-025-58720-7)
Supplement: Supplementary file 3 — Source Data [file 41467_2025_58720_MOESM3_ESM.zip › Supplementary Figure 15.xlsx]

## Sheet: Figure S15a
Vd (V)	Id (arb. units)	Vd (V)	Id (arb. units)	Vd (V)	Id (arb. units)	Vd (V)	Id (arb. units)	Vd (V)	Id (arb. units)	Vd (V)	Id (arb. units)	Vd (V)	Id (arb. units)	Vd (V)	Id (arb. units)	Vd (V)	Id (arb. units)	Vd (V)	Id (arb. units)	Vd (V)	Id (arb. units)	Vd (V)	Id (arb. units)	Vd (V)	Id (arb. units)	Vd (V)	Id (arb. units)	Vd (V)	Id (arb. units)	Vd (V)	Id (arb. units)	Vd (V)	Id (arb. units)	Vd (V)	Id (arb. units)	Vd (V)	Id (arb. units)	Vd (V)	Id (arb. units)	Vd (V)	Id (arb. units)
	Vg = -20 V		-18		-16		-14		-12		-10		-8		-6		-4		-2		0		2		4		6		8		10		12		14		16		18		20
-1.04099	-0.31897	-1.03811	-0.32029	-1.03427	-0.32113	-1.02981	-0.32172	-1.02591	-0.32242	-1.02229	-0.32366	-1.01795	-0.32568	-1.01356	-0.32818	-1.00916	-0.33039	-1.00443	-0.33166	-1	-0.33212	-0.99557	-0.3325	-0.99084	-0.33358	-0.98644	-0.33561	-0.98205	-0.33818	-0.97771	-0.34047	-0.97409	-0.34198	-0.97019	-0.34287	-0.96573	-0.34361	-0.96189	-0.34463	-0.95901	-0.34632
-1.03849	-0.31748	-1.03561	-0.31921	-1.03177	-0.32044	-1.02731	-0.32121	-1.02341	-0.32179	-1.01978	-0.32258	-1.01544	-0.32401	-1.01106	-0.3262	-1.00666	-0.32873	-1.00193	-0.33076	-0.9975	-0.33178	-0.99307	-0.33214	-0.98834	-0.33266	-0.98394	-0.33401	-0.97955	-0.33628	-0.97521	-0.33887	-0.97159	-0.34096	-0.96769	-0.34226	-0.96322	-0.34306	-0.95939	-0.34384	-0.9565	-0.34506
-1.03599	-0.31579	-1.0331	-0.3178	-1.02927	-0.31945	-1.0248	-0.32058	-1.0209	-0.32129	-1.01728	-0.32188	-1.01294	-0.3228	-1.00855	-0.32441	-1.00416	-0.32677	-0.99942	-0.32927	-0.99499	-0.33107	-0.99057	-0.33186	-0.98583	-0.33219	-0.98143	-0.33288	-0.97705	-0.33453	-0.97271	-0.337	-0.96908	-0.33953	-0.96518	-0.3414	-0.96072	-0.3425	-0.95689	-0.34325	-0.954	-0.34414
-1.03348	-0.31407	-1.0306	-0.31615	-1.02677	-0.31812	-1.0223	-0.31968	-1.0184	-0.32071	-1.01478	-0.32136	-1.01044	-0.322	-1.00605	-0.32305	-1.00165	-0.32488	-0.99692	-0.32737	-0.99249	-0.32978	-0.98806	-0.33132	-0.98333	-0.33192	-0.97893	-0.33226	-0.97454	-0.33321	-0.9702	-0.33515	-0.96658	-0.33775	-0.96268	-0.34016	-0.95822	-0.34177	-0.95438	-0.34271	-0.9515	-0.34347
-1.03098	-0.31249	-1.0281	-0.31442	-1.02426	-0.31652	-1.0198	-0.31844	-1.0159	-0.3199	-1.01227	-0.32083	-1.00793	-0.32144	-1.00355	-0.32214	-0.99915	-0.32338	-0.99442	-0.32542	-0.98999	-0.32799	-0.98556	-0.33025	-0.98083	-0.33151	-0.97643	-0.33195	-0.97204	-0.3324	-0.9677	-0.33363	-0.96408	-0.33586	-0.96018	-0.33852	-0.95571	-0.34072	-0.95188	-0.34209	-0.94899	-0.34292
-1.02848	-0.31122	-1.02559	-0.31279	-1.02176	-0.3148	-1.0173	-0.3169	-1.01339	-0.31875	-1.00977	-0.3201	-1.00543	-0.32093	-1.00105	-0.32153	-0.99665	-0.32233	-0.99191	-0.32377	-0.98748	-0.32602	-0.98306	-0.32863	-0.97832	-0.33066	-0.97392	-0.33164	-0.96954	-0.33199	-0.9652	-0.33261	-0.96157	-0.33418	-0.95767	-0.33665	-0.95321	-0.33926	-0.94938	-0.34121	-0.94649	-0.34235
-1.02597	-0.31036	-1.02309	-0.31143	-1.01926	-0.31313	-1.01479	-0.3152	-1.01089	-0.31729	-1.00727	-0.31906	-1.00293	-0.32028	-0.99854	-0.32103	-0.99414	-0.32165	-0.98941	-0.32257	-0.98498	-0.32424	-0.98055	-0.32668	-0.97582	-0.32923	-0.97142	-0.331	-0.96703	-0.33172	-0.96269	-0.33206	-0.95907	-0.33293	-0.95517	-0.33483	-0.95071	-0.33747	-0.94687	-0.33996	-0.94399	-0.34162
-1.02347	-0.30986	-1.02059	-0.31046	-1.01675	-0.31169	-1.01229	-0.31351	-1.00839	-0.31562	-1.00476	-0.31769	-1.00043	-0.31935	-0.99604	-0.32045	-0.99164	-0.32113	-0.98691	-0.32178	-0.98248	-0.32288	-0.97805	-0.32479	-0.97332	-0.32737	-0.96892	-0.3298	-0.96453	-0.33126	-0.96019	-0.33177	-0.95657	-0.33219	-0.95267	-0.33337	-0.9482	-0.33559	-0.94437	-0.33831	-0.94149	-0.34057
-1.02097	-0.3095	-1.01808	-0.30989	-1.01425	-0.31061	-1.00979	-0.31199	-1.00589	-0.31391	-1.00226	-0.31607	-0.99792	-0.31807	-0.99354	-0.31962	-0.98914	-0.32059	-0.9844	-0.32123	-0.97997	-0.32196	-0.97555	-0.32327	-0.97081	-0.32542	-0.96641	-0.32808	-0.96203	-0.3303	-0.95769	-0.33143	-0.95406	-0.33182	-0.95016	-0.3324	-0.9457	-0.33394	-0.94187	-0.33644	-0.93898	-0.33912
-1.01846	-0.30897	-1.01558	-0.30953	-1.01175	-0.30994	-1.00728	-0.3108	-1.00338	-0.31233	-0.99976	-0.31435	-0.99542	-0.31652	-0.99103	-0.31846	-0.98663	-0.31986	-0.9819	-0.32072	-0.97747	-0.32135	-0.97304	-0.32219	-0.96831	-0.32373	-0.96391	-0.32613	-0.95952	-0.32878	-0.95519	-0.33072	-0.95156	-0.33155	-0.94766	-0.33189	-0.9432	-0.33274	-0.93936	-0.33464	-0.93648	-0.33734
-1.01596	-0.30797	-1.01308	-0.30907	-1.00924	-0.30955	-1.00478	-0.31002	-1.00088	-0.31103	-0.99726	-0.31272	-0.99292	-0.31517	-0.98853	-0.31699	-0.98413	-0.31882	-0.9794	-0.32008	-0.97497	-0.32085	-0.97054	-0.32149	-0.96581	-0.32249	-0.96141	-0.32431	-0.95702	-0.32688	-0.95268	-0.32944	-0.94906	-0.33104	-0.94516	-0.33162	-0.94069	-0.33203	-0.93686	-0.3332	-0.93398	-0.33547
-1.01346	-0.30644	-1.01057	-0.30821	-1.00674	-0.30915	-1.00228	-0.30957	-0.99838	-0.31013	-0.99475	-0.31132	-0.99041	-0.31314	-0.98603	-0.31532	-0.98163	-0.31745	-0.97689	-0.31915	-0.97247	-0.32028	-0.96804	-0.32097	-0.9633	-0.32166	-0.9589	-0.32288	-0.95452	-0.32496	-0.95018	-0.32767	-0.94656	-0.33002	-0.94265	-0.33126	-0.93819	-0.33168	-0.93436	-0.33226	-0.93147	-0.33383
-1.01096	-0.30453	-1.00807	-0.30682	-1.00424	-0.30843	-0.99977	-0.30921	-0.99587	-0.30961	-0.99225	-0.31029	-0.98791	-0.31165	-0.98352	-0.31362	-0.97912	-0.31583	-0.97439	-0.3179	-0.96996	-0.31947	-0.96553	-0.32044	-0.9608	-0.32109	-0.9564	-0.32189	-0.95202	-0.32335	-0.94768	-0.32572	-0.94405	-0.32845	-0.94015	-0.3305	-0.93569	-0.3314	-0.93185	-0.33176	-0.92897	-0.33262
-1.00845	-0.30258	-1.00557	-0.30499	-1.00173	-0.30718	-0.99727	-0.30861	-0.99337	-0.30926	-0.98975	-0.30966	-0.98541	-0.3105	-0.98102	-0.31205	-0.97662	-0.31413	-0.97189	-0.31636	-0.96746	-0.31834	-0.96303	-0.31974	-0.9583	-0.3206	-0.9539	-0.32124	-0.94951	-0.32219	-0.94517	-0.32395	-0.94155	-0.32654	-0.93765	-0.32919	-0.93318	-0.33087	-0.92935	-0.33148	-0.92647	-0.33191
-1.00595	-0.30095	-1.00306	-0.30302	-0.99923	-0.30545	-0.99477	-0.30752	-0.99087	-0.30876	-0.98724	-0.30929	-0.9829	-0.30976	-0.97852	-0.31078	-0.97412	-0.3125	-0.96938	-0.31467	-0.96496	-0.31689	-0.96053	-0.31874	-0.95579	-0.31999	-0.9514	-0.32073	-0.94701	-0.32142	-0.94267	-0.32259	-0.93905	-0.32465	-0.93515	-0.3274	-0.93068	-0.32984	-0.92685	-0.33112	-0.92396	-0.33155
-1.00345	-0.29985	-1.00056	-0.30127	-0.99673	-0.30348	-0.99226	-0.30592	-0.98836	-0.30784	-0.98474	-0.30887	-0.9804	-0.30933	-0.97601	-0.30989	-0.97161	-0.31111	-0.96688	-0.313	-0.96245	-0.31525	-0.95802	-0.31741	-0.95329	-0.31912	-0.94889	-0.32019	-0.94451	-0.32088	-0.94017	-0.32166	-0.93654	-0.32309	-0.93264	-0.32547	-0.92818	-0.32826	-0.92434	-0.33037	-0.92146	-0.33128
-1.00094	-0.29923	-0.99806	-0.30002	-0.99422	-0.30165	-0.98976	-0.30399	-0.98586	-0.30639	-0.98224	-0.30811	-0.9779	-0.30896	-0.97351	-0.30938	-0.96911	-0.31008	-0.96438	-0.31151	-0.95995	-0.31355	-0.95552	-0.31584	-0.95079	-0.31792	-0.94639	-0.31945	-0.942	-0.32038	-0.93766	-0.32104	-0.93404	-0.32197	-0.93014	-0.32373	-0.92567	-0.32636	-0.92184	-0.32907	-0.91896	-0.33077
-0.99844	-0.29885	-0.99556	-0.29928	-0.99172	-0.30024	-0.98726	-0.30208	-0.98336	-0.30453	-0.97973	-0.30683	-0.97539	-0.30834	-0.97101	-0.30902	-0.96661	-0.30945	-0.96188	-0.31034	-0.95745	-0.31197	-0.95302	-0.31415	-0.94829	-0.31643	-0.94389	-0.31839	-0.9395	-0.31974	-0.93516	-0.32054	-0.93154	-0.32123	-0.92764	-0.3224	-0.92317	-0.32449	-0.91934	-0.3273	-0.91645	-0.32977
-0.99594	-0.29841	-0.99305	-0.29887	-0.98922	-0.29937	-0.98475	-0.30053	-0.98085	-0.30257	-0.97723	-0.30507	-0.97289	-0.30724	-0.9685	-0.30852	-0.96411	-0.30907	-0.95937	-0.30957	-0.95494	-0.31067	-0.95052	-0.31251	-0.94578	-0.31477	-0.94138	-0.31702	-0.937	-0.31883	-0.93266	-0.31998	-0.92903	-0.3207	-0.92513	-0.32149	-0.92067	-0.32294	-0.91684	-0.32537	-0.91395	-0.32823
-0.99343	-0.29766	-0.99055	-0.29848	-0.98672	-0.29889	-0.98225	-0.2995	-0.97835	-0.30088	-0.97473	-0.30312	-0.97039	-0.30563	-0.966	-0.30761	-0.9616	-0.30867	-0.95687	-0.30913	-0.95244	-0.30975	-0.94801	-0.31108	-0.94328	-0.3131	-0.93888	-0.31542	-0.93449	-0.3176	-0.93015	-0.31921	-0.92653	-0.3202	-0.92263	-0.32088	-0.91817	-0.32183	-0.91433	-0.32363	-0.91145	-0.32635
-0.99093	-0.29651	-0.98805	-0.29783	-0.98421	-0.29853	-0.97975	-0.29894	-0.97585	-0.29969	-0.97222	-0.30131	-0.96788	-0.30371	-0.9635	-0.30616	-0.9591	-0.30793	-0.95437	-0.30877	-0.94994	-0.3092	-0.94551	-0.31	-0.94078	-0.31156	-0.93638	-0.31374	-0.93199	-0.31609	-0.92765	-0.31813	-0.92403	-0.31955	-0.92013	-0.32038	-0.91566	-0.32109	-0.91183	-0.3223	-0.90894	-0.32447
-0.98843	-0.29501	-0.98554	-0.29679	-0.98171	-0.29798	-0.97725	-0.29857	-0.97334	-0.299	-0.96972	-0.29995	-0.96538	-0.30181	-0.961	-0.30432	-0.9566	-0.30668	-0.95186	-0.30818	-0.94743	-0.30884	-0.94301	-0.30931	-0.93827	-0.31033	-0.93387	-0.31213	-0.92949	-0.31443	-0.92515	-0.31675	-0.92152	-0.31863	-0.91762	-0.31982	-0.91316	-0.32056	-0.90933	-0.32138	-0.90644	-0.32291
-0.98592	-0.29332	-0.98304	-0.29538	-0.97921	-0.29707	-0.97474	-0.2981	-0.97084	-0.2986	-0.96722	-0.2991	-0.96288	-0.30027	-0.95849	-0.30238	-0.95409	-0.30496	-0.94936	-0.30714	-0.94493	-0.30839	-0.9405	-0.30891	-0.93577	-0.30948	-0.93137	-0.31075	-0.92698	-0.31277	-0.92264	-0.31514	-0.91902	-0.31739	-0.91512	-0.31905	-0.91066	-0.32006	-0.90682	-0.32076	-0.90394	-0.32177
-0.98342	-0.29164	-0.98054	-0.29373	-0.9767	-0.29576	-0.97224	-0.29731	-0.96834	-0.2982	-0.96471	-0.29864	-0.96038	-0.29926	-0.95599	-0.30069	-0.95159	-0.30301	-0.94686	-0.30558	-0.94243	-0.30755	-0.938	-0.30853	-0.93327	-0.30898	-0.92887	-0.30973	-0.92448	-0.31127	-0.92014	-0.31347	-0.91652	-0.31587	-0.91262	-0.31798	-0.90815	-0.31942	-0.90432	-0.32027	-0.90144	-0.32101
-0.98092	-0.29016	-0.97803	-0.29203	-0.9742	-0.29416	-0.96974	-0.29612	-0.96584	-0.29753	-0.96221	-0.29827	-0.95787	-0.29869	-0.95349	-0.29948	-0.94909	-0.3012	-0.94435	-0.30369	-0.93992	-0.30619	-0.9355	-0.30788	-0.93076	-0.30863	-0.92636	-0.3091	-0.92198	-0.31008	-0.91764	-0.31188	-0.91401	-0.31422	-0.91011	-0.31659	-0.90565	-0.31852	-0.90182	-0.31972	-0.89893	-0.32047
-0.97841	-0.28897	-0.97553	-0.29048	-0.9717	-0.29246	-0.96723	-0.2946	-0.96333	-0.29647	-0.95971	-0.29772	-0.95537	-0.29833	-0.95098	-0.29878	-0.94658	-0.2998	-0.94185	-0.30178	-0.93742	-0.3044	-0.93299	-0.30674	-0.92826	-0.30813	-0.92386	-0.30872	-0.91947	-0.30927	-0.91514	-0.31053	-0.91151	-0.31257	-0.90761	-0.315	-0.90315	-0.31729	-0.89931	-0.31897	-0.89643	-0.31998
-0.97591	-0.28806	-0.97303	-0.2892	-0.96919	-0.29085	-0.96473	-0.29291	-0.96083	-0.29505	-0.95721	-0.29679	-0.95287	-0.29786	-0.94848	-0.29838	-0.94408	-0.29892	-0.93935	-0.3002	-0.93492	-0.30246	-0.93049	-0.30511	-0.92576	-0.30722	-0.92136	-0.30832	-0.91697	-0.3088	-0.91263	-0.30954	-0.90901	-0.31108	-0.90511	-0.31333	-0.90064	-0.31579	-0.89681	-0.31792	-0.89393	-0.31936
-0.97341	-0.28737	-0.97052	-0.28822	-0.96669	-0.28948	-0.96223	-0.29125	-0.95833	-0.29339	-0.9547	-0.29549	-0.95036	-0.29708	-0.94598	-0.29799	-0.94158	-0.29843	-0.93684	-0.29913	-0.93242	-0.30072	-0.92799	-0.30319	-0.92325	-0.30579	-0.91885	-0.30762	-0.91447	-0.30845	-0.91013	-0.30892	-0.90651	-0.3099	-0.9026	-0.31175	-0.89814	-0.31415	-0.89431	-0.31657	-0.89142	-0.3185
-0.97091	-0.28682	-0.96802	-0.28748	-0.96419	-0.28841	-0.95972	-0.2898	-0.95582	-0.29171	-0.9522	-0.29389	-0.94786	-0.29591	-0.94347	-0.29734	-0.93907	-0.29807	-0.93434	-0.29852	-0.92991	-0.29943	-0.92548	-0.30133	-0.92075	-0.30398	-0.91635	-0.30643	-0.91197	-0.30792	-0.90763	-0.30855	-0.904	-0.30911	-0.9001	-0.31039	-0.89564	-0.31251	-0.8918	-0.315	-0.88892	-0.31732
-0.9684	-0.28626	-0.96552	-0.2869	-0.96168	-0.28759	-0.95722	-0.28864	-0.95332	-0.29018	-0.9497	-0.2922	-0.94536	-0.29441	-0.94097	-0.29632	-0.93657	-0.29755	-0.93184	-0.29814	-0.92741	-0.29864	-0.92298	-0.29983	-0.91825	-0.30206	-0.91385	-0.30476	-0.90946	-0.30698	-0.90512	-0.30815	-0.9015	-0.30864	-0.8976	-0.30941	-0.89313	-0.31102	-0.8893	-0.31334	-0.88642	-0.31586
-0.9659	-0.28547	-0.96301	-0.28636	-0.95918	-0.28697	-0.95472	-0.28775	-0.95082	-0.28892	-0.94719	-0.2906	-0.94285	-0.29273	-0.93847	-0.29492	-0.93407	-0.29667	-0.92933	-0.29771	-0.92491	-0.29821	-0.92048	-0.29884	-0.91574	-0.30037	-0.91135	-0.30285	-0.90696	-0.30553	-0.90262	-0.30743	-0.899	-0.30829	-0.89509	-0.30879	-0.89063	-0.30982	-0.8868	-0.31176	-0.88391	-0.31424
-0.9634	-0.28429	-0.96051	-0.28566	-0.95668	-0.28644	-0.95221	-0.28708	-0.94831	-0.28794	-0.94469	-0.28924	-0.94035	-0.29108	-0.93596	-0.29329	-0.93156	-0.29542	-0.92683	-0.297	-0.9224	-0.29783	-0.91797	-0.29829	-0.91324	-0.29915	-0.90884	-0.30102	-0.90446	-0.30371	-0.90012	-0.30623	-0.89649	-0.30778	-0.89259	-0.30841	-0.88813	-0.309	-0.88429	-0.31039	-0.88141	-0.3126
-0.96089	-0.28269	-0.95801	-0.28462	-0.95417	-0.28582	-0.94971	-0.28654	-0.94581	-0.2872	-0.94219	-0.28817	-0.93785	-0.28962	-0.93346	-0.2916	-0.92906	-0.29386	-0.92433	-0.29589	-0.9199	-0.29726	-0.91547	-0.29793	-0.91074	-0.29842	-0.90634	-0.29957	-0.90195	-0.3018	-0.89761	-0.30456	-0.89399	-0.30684	-0.89009	-0.30802	-0.88562	-0.30852	-0.88179	-0.30935	-0.87891	-0.31108
-0.95839	-0.28085	-0.95551	-0.28313	-0.95167	-0.28491	-0.94721	-0.28597	-0.94331	-0.28663	-0.93968	-0.28735	-0.93534	-0.28845	-0.93096	-0.29006	-0.92656	-0.29218	-0.92183	-0.29445	-0.9174	-0.29632	-0.91297	-0.29747	-0.90824	-0.29801	-0.90384	-0.29862	-0.89945	-0.30014	-0.89511	-0.30266	-0.89149	-0.3054	-0.88759	-0.30733	-0.88312	-0.30817	-0.87929	-0.30869	-0.8764	-0.30984
-0.95589	-0.27908	-0.953	-0.28134	-0.94917	-0.28356	-0.9447	-0.28517	-0.9408	-0.28609	-0.93718	-0.28673	-0.93284	-0.28755	-0.92845	-0.28878	-0.92406	-0.29057	-0.91932	-0.2928	-0.91489	-0.29501	-0.91047	-0.29671	-0.90573	-0.29762	-0.90133	-0.2981	-0.89695	-0.29895	-0.89261	-0.30085	-0.88898	-0.30359	-0.88508	-0.30616	-0.88062	-0.30768	-0.87679	-0.3083	-0.8739	-0.30896
-0.95338	-0.27765	-0.9505	-0.27951	-0.94667	-0.28185	-0.9422	-0.28398	-0.9383	-0.2854	-0.93468	-0.2862	-0.93034	-0.28687	-0.92595	-0.28777	-0.92155	-0.28918	-0.91682	-0.29113	-0.91239	-0.29343	-0.90796	-0.29556	-0.90323	-0.29702	-0.89883	-0.29774	-0.89444	-0.29824	-0.8901	-0.29941	-0.88648	-0.30169	-0.88258	-0.30453	-0.87812	-0.3068	-0.87428	-0.30793	-0.8714	-0.30843
-0.95088	-0.27669	-0.948	-0.27795	-0.94416	-0.28	-0.9397	-0.28237	-0.9358	-0.28435	-0.93217	-0.28559	-0.92783	-0.28632	-0.92345	-0.28702	-0.91905	-0.28807	-0.91432	-0.28964	-0.90989	-0.29176	-0.90546	-0.29409	-0.90073	-0.29605	-0.89633	-0.29727	-0.89194	-0.29783	-0.8876	-0.29847	-0.88398	-0.30003	-0.88008	-0.30264	-0.87561	-0.30543	-0.87178	-0.3073	-0.86889	-0.30809
-0.94838	-0.27616	-0.94549	-0.27685	-0.94166	-0.27834	-0.9372	-0.28054	-0.93329	-0.28289	-0.92967	-0.2847	-0.92533	-0.28576	-0.92095	-0.28643	-0.91655	-0.28722	-0.91181	-0.28841	-0.90738	-0.29018	-0.90296	-0.29243	-0.89822	-0.29472	-0.89382	-0.29649	-0.88944	-0.29745	-0.8851	-0.29794	-0.88147	-0.29883	-0.87757	-0.30082	-0.87311	-0.30366	-0.86928	-0.30621	-0.86639	-0.30765
-0.94587	-0.27584	-0.94299	-0.2762	-0.93916	-0.27707	-0.93469	-0.27878	-0.93079	-0.28111	-0.92717	-0.28339	-0.92283	-0.28499	-0.91844	-0.2859	-0.91404	-0.28657	-0.90931	-0.28746	-0.90488	-0.28883	-0.90045	-0.29079	-0.89572	-0.29313	-0.89132	-0.29533	-0.88693	-0.29684	-0.88259	-0.29758	-0.87897	-0.2981	-0.87507	-0.29935	-0.87061	-0.30177	-0.86677	-0.30466	-0.86389	-0.30686
-0.94337	-0.27542	-0.94049	-0.27584	-0.93665	-0.27628	-0.93219	-0.27736	-0.92829	-0.27929	-0.92466	-0.2817	-0.92033	-0.28385	-0.91594	-0.28525	-0.91154	-0.28604	-0.90681	-0.28674	-0.90238	-0.28776	-0.89795	-0.28932	-0.89322	-0.29146	-0.88882	-0.29385	-0.88443	-0.29587	-0.88009	-0.29712	-0.87647	-0.29769	-0.87257	-0.29837	-0.8681	-0.30007	-0.86427	-0.30281	-0.86139	-0.30559
-0.94087	-0.27462	-0.93798	-0.27549	-0.93415	-0.27585	-0.92969	-0.27641	-0.92578	-0.27773	-0.92216	-0.27987	-0.91782	-0.28229	-0.91344	-0.28428	-0.90904	-0.28546	-0.9043	-0.28617	-0.89987	-0.28695	-0.89545	-0.28813	-0.89071	-0.2899	-0.88631	-0.2922	-0.88193	-0.29454	-0.87759	-0.29635	-0.87396	-0.29731	-0.87006	-0.29782	-0.8656	-0.2988	-0.86177	-0.30096	-0.85888	-0.3039
-0.93836	-0.27333	-0.93548	-0.27484	-0.93165	-0.27553	-0.92718	-0.27588	-0.92328	-0.27661	-0.91966	-0.27818	-0.91532	-0.28048	-0.91093	-0.28288	-0.90653	-0.28464	-0.9018	-0.28564	-0.89737	-0.28633	-0.89294	-0.28721	-0.88821	-0.28858	-0.88381	-0.29057	-0.87942	-0.29296	-0.87509	-0.29521	-0.87146	-0.29673	-0.86756	-0.29746	-0.8631	-0.29802	-0.85926	-0.29942	-0.85638	-0.30202
-0.93586	-0.27165	-0.93298	-0.27371	-0.92914	-0.27502	-0.92468	-0.27555	-0.92078	-0.27594	-0.91715	-0.27689	-0.91282	-0.27871	-0.90843	-0.28115	-0.90403	-0.28342	-0.8993	-0.28495	-0.89487	-0.2858	-0.89044	-0.28651	-0.88571	-0.28754	-0.88131	-0.28912	-0.87692	-0.29131	-0.87258	-0.29375	-0.86896	-0.29579	-0.86506	-0.29702	-0.86059	-0.29758	-0.85676	-0.29836	-0.85388	-0.30027
-0.93336	-0.26986	-0.93047	-0.27214	-0.92664	-0.27406	-0.92218	-0.27514	-0.91828	-0.27558	-0.91465	-0.27605	-0.91031	-0.27725	-0.90593	-0.27932	-0.90153	-0.28181	-0.89679	-0.28392	-0.89237	-0.28521	-0.88794	-0.28595	-0.8832	-0.28674	-0.8788	-0.28794	-0.87442	-0.28975	-0.87008	-0.29211	-0.86646	-0.2945	-0.86255	-0.2963	-0.85809	-0.29721	-0.85426	-0.29774	-0.85137	-0.29889
-0.93086	-0.26824	-0.92797	-0.27036	-0.92414	-0.27262	-0.91967	-0.27436	-0.91577	-0.27524	-0.91215	-0.2756	-0.90781	-0.27624	-0.90342	-0.27771	-0.89902	-0.27999	-0.89429	-0.28248	-0.88986	-0.28435	-0.88543	-0.28541	-0.8807	-0.28613	-0.8763	-0.28702	-0.87192	-0.28843	-0.86758	-0.29048	-0.86395	-0.29294	-0.86005	-0.29521	-0.85559	-0.29668	-0.85175	-0.29737	-0.84887	-0.29801
-0.92835	-0.26694	-0.92547	-0.26866	-0.92163	-0.27088	-0.91717	-0.27309	-0.91327	-0.27462	-0.90965	-0.27528	-0.90531	-0.27566	-0.90092	-0.27651	-0.89652	-0.27826	-0.89179	-0.28072	-0.88736	-0.28309	-0.88293	-0.28471	-0.8782	-0.2856	-0.8738	-0.28633	-0.86941	-0.28739	-0.86507	-0.28903	-0.86145	-0.29129	-0.85755	-0.29379	-0.85308	-0.29581	-0.84925	-0.29697	-0.84637	-0.29751
-0.92585	-0.26598	-0.92296	-0.26724	-0.91913	-0.26912	-0.91467	-0.27143	-0.91077	-0.27353	-0.90714	-0.27481	-0.9028	-0.27533	-0.89842	-0.27576	-0.89402	-0.27687	-0.88928	-0.27892	-0.88486	-0.28146	-0.88043	-0.28366	-0.87569	-0.285	-0.8713	-0.28578	-0.86691	-0.28659	-0.86257	-0.28784	-0.85895	-0.28973	-0.85504	-0.29218	-0.85058	-0.29459	-0.84675	-0.29632	-0.84386	-0.29715
-0.92335	-0.26528	-0.92046	-0.26617	-0.91663	-0.2676	-0.91216	-0.26965	-0.90826	-0.27199	-0.90464	-0.27391	-0.9003	-0.27495	-0.89591	-0.27535	-0.89151	-0.27594	-0.88678	-0.27736	-0.88235	-0.27964	-0.87792	-0.2822	-0.87319	-0.28414	-0.86879	-0.28524	-0.86441	-0.28597	-0.86007	-0.28691	-0.85644	-0.2884	-0.85254	-0.29054	-0.84808	-0.29308	-0.84424	-0.29532	-0.84136	-0.29669
-0.92084	-0.2647	-0.91796	-0.26539	-0.91412	-0.26641	-0.90966	-0.26803	-0.90576	-0.27022	-0.90214	-0.27254	-0.8978	-0.27425	-0.89341	-0.27503	-0.88901	-0.27541	-0.88428	-0.27621	-0.87985	-0.27794	-0.87542	-0.28044	-0.87069	-0.28288	-0.86629	-0.28454	-0.8619	-0.28545	-0.85756	-0.2862	-0.85394	-0.28733	-0.85004	-0.28906	-0.84557	-0.29145	-0.84174	-0.29398	-0.83886	-0.29593
-0.91834	-0.26411	-0.91545	-0.26479	-0.91162	-0.26554	-0.90716	-0.26672	-0.90326	-0.26851	-0.89963	-0.27084	-0.89529	-0.27306	-0.89091	-0.2745	-0.88651	-0.27509	-0.88178	-0.27552	-0.87735	-0.2766	-0.87292	-0.27865	-0.86819	-0.28125	-0.86379	-0.2835	-0.8594	-0.28486	-0.85506	-0.28564	-0.85144	-0.2865	-0.84754	-0.28784	-0.84307	-0.28987	-0.83924	-0.29241	-0.83635	-0.29481
-0.91584	-0.26337	-0.91295	-0.26422	-0.90912	-0.26489	-0.90465	-0.26574	-0.90075	-0.26707	-0.89713	-0.26908	-0.89279	-0.27147	-0.8884	-0.27353	-0.88401	-0.27469	-0.87927	-0.27513	-0.87484	-0.2757	-0.87041	-0.27711	-0.86568	-0.27944	-0.86128	-0.28205	-0.8569	-0.28402	-0.85256	-0.28512	-0.84893	-0.28587	-0.84503	-0.28687	-0.84057	-0.28848	-0.83674	-0.29077	-0.83385	-0.29338
-0.91333	-0.26237	-0.91045	-0.26354	-0.90662	-0.26433	-0.90215	-0.26502	-0.89825	-0.26597	-0.89463	-0.26752	-0.89029	-0.2697	-0.8859	-0.27209	-0.8815	-0.27393	-0.87677	-0.2748	-0.87234	-0.2752	-0.86791	-0.27599	-0.86318	-0.27775	-0.85878	-0.28029	-0.85439	-0.2828	-0.85005	-0.28445	-0.84643	-0.28534	-0.84253	-0.28614	-0.83807	-0.28736	-0.83423	-0.28925	-0.83135	-0.29177
-0.91083	-0.2611	-0.90795	-0.26264	-0.90411	-0.26371	-0.89965	-0.26444	-0.89575	-0.26517	-0.89212	-0.26628	-0.88778	-0.26803	-0.8834	-0.27037	-0.879	-0.27269	-0.87427	-0.27423	-0.86984	-0.27488	-0.86541	-0.27531	-0.86068	-0.27641	-0.85628	-0.27853	-0.85189	-0.28119	-0.84755	-0.28345	-0.84393	-0.28478	-0.84003	-0.28556	-0.83556	-0.28649	-0.83173	-0.28797	-0.82884	-0.29017
-0.90833	-0.25958	-0.90544	-0.26147	-0.90161	-0.2629	-0.89715	-0.26386	-0.89324	-0.26456	-0.88962	-0.26537	-0.88528	-0.26665	-0.8809	-0.26863	-0.8765	-0.27107	-0.87176	-0.27322	-0.86733	-0.27447	-0.86291	-0.27493	-0.85817	-0.27552	-0.85377	-0.27699	-0.84939	-0.2794	-0.84505	-0.28206	-0.84142	-0.28399	-0.83752	-0.28505	-0.83306	-0.28583	-0.82923	-0.28694	-0.82634	-0.28872
-0.90582	-0.25795	-0.90294	-0.26003	-0.89911	-0.26184	-0.89464	-0.26313	-0.89074	-0.264	-0.88712	-0.2647	-0.88278	-0.26562	-0.87839	-0.26712	-0.87399	-0.2693	-0.86926	-0.27176	-0.86483	-0.27369	-0.8604	-0.2746	-0.85567	-0.27501	-0.85127	-0.27585	-0.84688	-0.2777	-0.84254	-0.28035	-0.83892	-0.28284	-0.83502	-0.28442	-0.83056	-0.28529	-0.82672	-0.28615	-0.82384	-0.28752
-0.90332	-0.25636	-0.90044	-0.25843	-0.8966	-0.26049	-0.89214	-0.26217	-0.88824	-0.26334	-0.88461	-0.26413	-0.88028	-0.26486	-0.87589	-0.26594	-0.87149	-0.26767	-0.86676	-0.27003	-0.86233	-0.27243	-0.8579	-0.27403	-0.85317	-0.2747	-0.84877	-0.27515	-0.84438	-0.27633	-0.84004	-0.27857	-0.83642	-0.28131	-0.83252	-0.28351	-0.82805	-0.28475	-0.82422	-0.28554	-0.82133	-0.28658
-0.90082	-0.25501	-0.89793	-0.25681	-0.8941	-0.25894	-0.88964	-0.26093	-0.88573	-0.26249	-0.88211	-0.26353	-0.87777	-0.26426	-0.87339	-0.26507	-0.86899	-0.26633	-0.86425	-0.26832	-0.85982	-0.2708	-0.8554	-0.27302	-0.85066	-0.27429	-0.84626	-0.27476	-0.84188	-0.2754	-0.83754	-0.27699	-0.83391	-0.27953	-0.83001	-0.28221	-0.82555	-0.28404	-0.82172	-0.28502	-0.81883	-0.28586
-0.89831	-0.25404	-0.89543	-0.25536	-0.8916	-0.2573	-0.88713	-0.25945	-0.88323	-0.26136	-0.87961	-0.26277	-0.87527	-0.2637	-0.87088	-0.26442	-0.86648	-0.26533	-0.86175	-0.26683	-0.85732	-0.26905	-0.85289	-0.27157	-0.84816	-0.27353	-0.84376	-0.27444	-0.83937	-0.27486	-0.83504	-0.2758	-0.83141	-0.27781	-0.82751	-0.28056	-0.82305	-0.283	-0.81921	-0.28446	-0.81633	-0.28529
-0.89581	-0.25344	-0.89293	-0.25424	-0.88909	-0.25576	-0.88463	-0.25783	-0.88073	-0.25997	-0.8771	-0.26176	-0.87277	-0.26302	-0.86838	-0.26386	-0.86398	-0.26459	-0.85925	-0.26568	-0.85482	-0.26743	-0.85039	-0.26985	-0.84566	-0.2723	-0.84126	-0.2739	-0.83687	-0.27454	-0.83253	-0.27504	-0.82891	-0.27637	-0.82501	-0.27879	-0.82054	-0.28157	-0.81671	-0.28366	-0.81383	-0.28477
-0.89331	-0.25305	-0.89042	-0.25352	-0.88659	-0.25451	-0.88213	-0.25624	-0.87823	-0.25839	-0.8746	-0.26048	-0.87026	-0.26213	-0.86588	-0.26325	-0.86148	-0.26401	-0.85674	-0.26483	-0.85232	-0.26611	-0.84789	-0.26814	-0.84315	-0.27069	-0.83875	-0.27293	-0.83437	-0.27416	-0.83003	-0.27462	-0.82641	-0.27536	-0.8225	-0.27715	-0.81804	-0.27986	-0.81421	-0.28249	-0.81132	-0.28415
-0.89081	-0.25262	-0.88792	-0.25308	-0.88409	-0.25364	-0.87962	-0.25486	-0.87572	-0.25677	-0.8721	-0.25897	-0.86776	-0.26097	-0.86337	-0.26246	-0.85897	-0.26344	-0.85424	-0.26419	-0.84981	-0.26512	-0.84538	-0.26666	-0.84065	-0.26894	-0.83625	-0.27152	-0.83187	-0.27346	-0.82753	-0.27431	-0.8239	-0.27476	-0.82	-0.27586	-0.81554	-0.2781	-0.8117	-0.28096	-0.80882	-0.28326
-0.8883	-0.2519	-0.88542	-0.2527	-0.88158	-0.25311	-0.87712	-0.25383	-0.87322	-0.25528	-0.8696	-0.25735	-0.86526	-0.25956	-0.86087	-0.26143	-0.85647	-0.26275	-0.85174	-0.26363	-0.84731	-0.26438	-0.84288	-0.2655	-0.83815	-0.26732	-0.83375	-0.26982	-0.82936	-0.27229	-0.82502	-0.27382	-0.8214	-0.27441	-0.8175	-0.275	-0.81303	-0.27657	-0.8092	-0.27921	-0.80632	-0.28198
-0.8858	-0.25073	-0.88291	-0.25211	-0.87908	-0.25274	-0.87462	-0.25319	-0.87072	-0.2541	-0.86709	-0.25578	-0.86275	-0.25797	-0.85837	-0.26012	-0.85397	-0.26185	-0.84923	-0.26301	-0.84481	-0.2638	-0.84038	-0.26465	-0.83564	-0.26599	-0.83125	-0.26811	-0.82686	-0.27073	-0.82252	-0.27295	-0.8189	-0.27407	-0.81499	-0.27452	-0.81053	-0.27543	-0.8067	-0.2775	-0.80381	-0.28037
-0.8833	-0.24914	-0.88041	-0.25111	-0.87658	-0.25226	-0.87211	-0.25278	-0.86821	-0.2533	-0.86459	-0.25445	-0.86025	-0.25636	-0.85586	-0.25861	-0.85146	-0.26068	-0.84673	-0.26222	-0.8423	-0.26324	-0.83787	-0.264	-0.83314	-0.26498	-0.82874	-0.26661	-0.82436	-0.269	-0.82002	-0.27162	-0.81639	-0.27346	-0.81249	-0.2742	-0.80803	-0.27472	-0.80419	-0.27608	-0.80131	-0.27861
-0.88079	-0.24735	-0.87791	-0.24967	-0.87407	-0.25144	-0.86961	-0.25238	-0.86571	-0.25282	-0.86209	-0.25349	-0.85775	-0.25491	-0.85336	-0.25699	-0.84896	-0.25926	-0.84423	-0.26119	-0.8398	-0.26255	-0.83537	-0.26344	-0.83064	-0.26423	-0.82624	-0.26542	-0.82185	-0.26736	-0.81751	-0.26997	-0.81389	-0.27241	-0.80999	-0.2738	-0.80552	-0.27432	-0.80169	-0.27508	-0.79881	-0.27698
-0.87829	-0.24566	-0.8754	-0.24793	-0.87157	-0.25017	-0.86711	-0.25172	-0.86321	-0.25245	-0.85958	-0.25289	-0.85524	-0.25378	-0.85086	-0.25544	-0.84646	-0.25768	-0.84173	-0.25989	-0.8373	-0.26166	-0.83287	-0.26284	-0.82814	-0.26364	-0.82374	-0.26454	-0.81935	-0.26598	-0.81501	-0.26825	-0.81139	-0.27094	-0.80749	-0.27305	-0.80302	-0.274	-0.79919	-0.27447	-0.7963	-0.27567
-0.87579	-0.24431	-0.8729	-0.24615	-0.86907	-0.24852	-0.8646	-0.25064	-0.8607	-0.25193	-0.85708	-0.25251	-0.85274	-0.25302	-0.84835	-0.25415	-0.84396	-0.25608	-0.83922	-0.25837	-0.83479	-0.2605	-0.83036	-0.26207	-0.82563	-0.26308	-0.82123	-0.26387	-0.81685	-0.26492	-0.81251	-0.2667	-0.80888	-0.26924	-0.80498	-0.27185	-0.80052	-0.27351	-0.79669	-0.27412	-0.7938	-0.27479
-0.87328	-0.24339	-0.8704	-0.24465	-0.86657	-0.24673	-0.8621	-0.24912	-0.8582	-0.25104	-0.85458	-0.25208	-0.85024	-0.25256	-0.84585	-0.25322	-0.84145	-0.25464	-0.83672	-0.25676	-0.83229	-0.25909	-0.82786	-0.26105	-0.82313	-0.26242	-0.81873	-0.26331	-0.81434	-0.26414	-0.81	-0.26545	-0.80638	-0.26756	-0.80248	-0.27028	-0.79802	-0.27263	-0.79418	-0.27379	-0.7913	-0.27427
-0.87078	-0.2428	-0.8679	-0.24358	-0.86406	-0.2451	-0.8596	-0.24735	-0.8557	-0.2497	-0.85207	-0.25138	-0.84773	-0.25218	-0.84335	-0.25264	-0.83895	-0.25352	-0.83422	-0.25523	-0.82979	-0.25752	-0.82536	-0.25978	-0.82063	-0.26156	-0.81623	-0.26272	-0.81184	-0.26354	-0.8075	-0.2645	-0.80388	-0.26611	-0.79998	-0.26857	-0.79551	-0.2713	-0.79168	-0.27321	-0.78879	-0.27395
-0.86828	-0.24233	-0.86539	-0.24288	-0.86156	-0.24385	-0.8571	-0.24563	-0.85319	-0.24802	-0.84957	-0.25025	-0.84523	-0.25163	-0.84085	-0.25226	-0.83645	-0.25278	-0.83171	-0.25394	-0.82728	-0.25592	-0.82286	-0.25828	-0.81812	-0.26043	-0.81372	-0.26199	-0.80934	-0.26299	-0.805	-0.2638	-0.80137	-0.26498	-0.79747	-0.26696	-0.79301	-0.26967	-0.78918	-0.2722	-0.78629	-0.27357
-0.86577	-0.24178	-0.86289	-0.24239	-0.85906	-0.24301	-0.85459	-0.2442	-0.85069	-0.24624	-0.84707	-0.2487	-0.84273	-0.25071	-0.83834	-0.25183	-0.83394	-0.25232	-0.82921	-0.25301	-0.82478	-0.25448	-0.82035	-0.25668	-0.81562	-0.25906	-0.81122	-0.26102	-0.80683	-0.26236	-0.80249	-0.26323	-0.79887	-0.26413	-0.79497	-0.26562	-0.79051	-0.26796	-0.78667	-0.27078	-0.78379	-0.2729
-0.86327	-0.24102	-0.86039	-0.2419	-0.85655	-0.24246	-0.85209	-0.24319	-0.84819	-0.24466	-0.84456	-0.24693	-0.84022	-0.24935	-0.83584	-0.25111	-0.83144	-0.25195	-0.82671	-0.25243	-0.82228	-0.25335	-0.81785	-0.25514	-0.81312	-0.25751	-0.80872	-0.25979	-0.80433	-0.26154	-0.79999	-0.26267	-0.79637	-0.2635	-0.79247	-0.26458	-0.788	-0.26643	-0.78417	-0.26911	-0.78128	-0.27178
-0.86077	-0.23998	-0.85788	-0.24124	-0.85405	-0.24199	-0.84959	-0.24255	-0.84568	-0.24347	-0.84206	-0.24523	-0.83772	-0.24766	-0.83334	-0.24996	-0.82894	-0.2514	-0.8242	-0.25204	-0.81977	-0.25259	-0.81535	-0.25383	-0.81061	-0.25592	-0.80621	-0.25834	-0.80183	-0.26048	-0.79749	-0.26198	-0.79386	-0.26294	-0.78996	-0.26382	-0.7855	-0.26518	-0.78167	-0.26744	-0.77878	-0.27029
-0.85826	-0.23866	-0.85538	-0.24032	-0.85155	-0.24142	-0.84708	-0.24207	-0.84318	-0.24269	-0.83956	-0.24384	-0.83522	-0.2459	-0.83083	-0.2484	-0.82643	-0.25048	-0.8217	-0.25162	-0.81727	-0.25212	-0.81284	-0.25286	-0.80811	-0.25445	-0.80371	-0.25676	-0.79932	-0.25916	-0.79499	-0.26108	-0.79136	-0.26235	-0.78746	-0.26322	-0.783	-0.26423	-0.77916	-0.26597	-0.77628	-0.2686
-0.85576	-0.23717	-0.85288	-0.23911	-0.84904	-0.24061	-0.84458	-0.24157	-0.84068	-0.24216	-0.83705	-0.24288	-0.83272	-0.24434	-0.82833	-0.24664	-0.82393	-0.24913	-0.8192	-0.25091	-0.81477	-0.25175	-0.81034	-0.25225	-0.80561	-0.25327	-0.80121	-0.2552	-0.79682	-0.25765	-0.79248	-0.25993	-0.78886	-0.26161	-0.78496	-0.26266	-0.78049	-0.26353	-0.77666	-0.26481	-0.77378	-0.26697
-0.85326	-0.23565	-0.85037	-0.23767	-0.84654	-0.23951	-0.84208	-0.24087	-0.83818	-0.24169	-0.83455	-0.24226	-0.83021	-0.24318	-0.82583	-0.24495	-0.82143	-0.24745	-0.81669	-0.24979	-0.81227	-0.25123	-0.80784	-0.25186	-0.8031	-0.25246	-0.7987	-0.25384	-0.79432	-0.25607	-0.78998	-0.25855	-0.78636	-0.26064	-0.78245	-0.26204	-0.77799	-0.26296	-0.77416	-0.26393	-0.77127	-0.26558
-0.85076	-0.23424	-0.84787	-0.23614	-0.84404	-0.23817	-0.83957	-0.23991	-0.83567	-0.24109	-0.83205	-0.24179	-0.82771	-0.24241	-0.82332	-0.24358	-0.81892	-0.24569	-0.81419	-0.24826	-0.80976	-0.25035	-0.80533	-0.25145	-0.8006	-0.25196	-0.7962	-0.25281	-0.79182	-0.25456	-0.78748	-0.257	-0.78385	-0.25941	-0.77995	-0.26124	-0.77549	-0.26241	-0.77165	-0.26327	-0.76877	-0.26449
-0.84825	-0.23302	-0.84537	-0.23467	-0.84153	-0.23666	-0.83707	-0.23867	-0.83317	-0.24026	-0.82955	-0.24127	-0.82521	-0.2419	-0.82082	-0.24263	-0.81642	-0.24414	-0.81169	-0.24651	-0.80726	-0.24904	-0.80283	-0.2508	-0.7981	-0.25159	-0.7937	-0.25213	-0.78931	-0.25331	-0.78497	-0.25543	-0.78135	-0.25796	-0.77745	-0.26019	-0.77298	-0.26175	-0.76915	-0.26272	-0.76627	-0.26368
-0.84575	-0.23203	-0.84286	-0.23336	-0.83903	-0.23516	-0.83457	-0.23722	-0.83067	-0.23914	-0.82704	-0.24056	-0.8227	-0.24142	-0.81832	-0.24201	-0.81392	-0.24297	-0.80918	-0.24482	-0.80476	-0.24739	-0.80033	-0.24974	-0.79559	-0.25111	-0.7912	-0.25171	-0.78681	-0.25241	-0.78247	-0.254	-0.77885	-0.2564	-0.77494	-0.2589	-0.77048	-0.26088	-0.76665	-0.26215	-0.76376	-0.26305
-0.84325	-0.23127	-0.84036	-0.23227	-0.83653	-0.23377	-0.83206	-0.2357	-0.82816	-0.23777	-0.82454	-0.23959	-0.8202	-0.24082	-0.81581	-0.24155	-0.81141	-0.24219	-0.80668	-0.24343	-0.80225	-0.24564	-0.79782	-0.24827	-0.79309	-0.25032	-0.78869	-0.25133	-0.78431	-0.25184	-0.77997	-0.25286	-0.77634	-0.25485	-0.77244	-0.25742	-0.76798	-0.25978	-0.76414	-0.26146	-0.76126	-0.26251
-0.84074	-0.23071	-0.83786	-0.23142	-0.83402	-0.23259	-0.82956	-0.23425	-0.82566	-0.23627	-0.82204	-0.23834	-0.8177	-0.23998	-0.81331	-0.24103	-0.80891	-0.24167	-0.80418	-0.24245	-0.79975	-0.24406	-0.79532	-0.24654	-0.79059	-0.24909	-0.78619	-0.25075	-0.7818	-0.25146	-0.77746	-0.25209	-0.77384	-0.2535	-0.76994	-0.25585	-0.76547	-0.25843	-0.76164	-0.26055	-0.75876	-0.26192
-0.83824	-0.23022	-0.83535	-0.23079	-0.83152	-0.23164	-0.82706	-0.23297	-0.82316	-0.23477	-0.81953	-0.23689	-0.81519	-0.23886	-0.81081	-0.24033	-0.80641	-0.2412	-0.80168	-0.24181	-0.79725	-0.24285	-0.79282	-0.24483	-0.78809	-0.2475	-0.78369	-0.2498	-0.7793	-0.25104	-0.77496	-0.2516	-0.77134	-0.25247	-0.76744	-0.25435	-0.76297	-0.25692	-0.75914	-0.25939	-0.75625	-0.26119
-0.83574	-0.22961	-0.83285	-0.23029	-0.82902	-0.23091	-0.82455	-0.23191	-0.82065	-0.23341	-0.81703	-0.23537	-0.81269	-0.2375	-0.8083	-0.23936	-0.8039	-0.24061	-0.79917	-0.24134	-0.79474	-0.24203	-0.79031	-0.24339	-0.78558	-0.24576	-0.78118	-0.24843	-0.7768	-0.25036	-0.77246	-0.25124	-0.76883	-0.2518	-0.76493	-0.25309	-0.76047	-0.25536	-0.75664	-0.25801	-0.75375	-0.26024
-0.83323	-0.22868	-0.83035	-0.22975	-0.82652	-0.23037	-0.82205	-0.23108	-0.81815	-0.23225	-0.81453	-0.23393	-0.81019	-0.236	-0.8058	-0.23812	-0.8014	-0.23979	-0.79667	-0.24084	-0.79224	-0.24149	-0.78781	-0.24235	-0.78308	-0.24413	-0.77868	-0.24676	-0.77429	-0.24927	-0.76995	-0.25075	-0.76633	-0.25137	-0.76243	-0.25216	-0.75797	-0.25391	-0.75413	-0.25648	-0.75125	-0.25904
-0.83073	-0.22737	-0.82785	-0.22899	-0.82401	-0.22988	-0.81955	-0.23046	-0.81565	-0.23132	-0.81202	-0.23266	-0.80768	-0.23451	-0.8033	-0.23668	-0.7989	-0.23869	-0.79417	-0.24016	-0.78974	-0.24102	-0.78531	-0.24166	-0.78058	-0.24284	-0.77618	-0.24503	-0.77179	-0.24778	-0.76745	-0.24995	-0.76383	-0.251	-0.75993	-0.25156	-0.75546	-0.25272	-0.75163	-0.25494	-0.74874	-0.25763
-0.82823	-0.22576	-0.82534	-0.22785	-0.82151	-0.22924	-0.81705	-0.22997	-0.81314	-0.23061	-0.80952	-0.23161	-0.80518	-0.23315	-0.80079	-0.23517	-0.7964	-0.23735	-0.79166	-0.23923	-0.78723	-0.24046	-0.78281	-0.24118	-0.77807	-0.24194	-0.77367	-0.24351	-0.76929	-0.24607	-0.76495	-0.24873	-0.76132	-0.25045	-0.75742	-0.25117	-0.75296	-0.25188	-0.74913	-0.25353	-0.74624	-0.25609
-0.82572	-0.22407	-0.82284	-0.22634	-0.81901	-0.22827	-0.81454	-0.22942	-0.81064	-0.23008	-0.80702	-0.23079	-0.80268	-0.23199	-0.79829	-0.23373	-0.79389	-0.23587	-0.78916	-0.23802	-0.78473	-0.23968	-0.7803	-0.2407	-0.77557	-0.24135	-0.77117	-0.24236	-0.76678	-0.24439	-0.76244	-0.24716	-0.75882	-0.24954	-0.75492	-0.25077	-0.75046	-0.25135	-0.74662	-0.25241	-0.74374	-0.25457
-0.82322	-0.22255	-0.82034	-0.22467	-0.8165	-0.22692	-0.81204	-0.22863	-0.80814	-0.22958	-0.80451	-0.23018	-0.80017	-0.23106	-0.79579	-0.23246	-0.79139	-0.23438	-0.78666	-0.23661	-0.78223	-0.23863	-0.7778	-0.24007	-0.77307	-0.24089	-0.76867	-0.24159	-0.76428	-0.24298	-0.75994	-0.24543	-0.75632	-0.24822	-0.75242	-0.25014	-0.74795	-0.25098	-0.74412	-0.25164	-0.74123	-0.25322
-0.82072	-0.22138	-0.81783	-0.22305	-0.814	-0.22529	-0.80954	-0.22746	-0.80563	-0.22893	-0.80201	-0.22969	-0.79767	-0.23035	-0.79329	-0.2314	-0.78889	-0.23301	-0.78415	-0.23511	-0.77972	-0.23734	-0.7753	-0.23919	-0.77056	-0.24037	-0.76616	-0.24107	-0.76178	-0.24196	-0.75744	-0.24382	-0.75381	-0.24659	-0.74991	-0.24914	-0.74545	-0.25055	-0.74162	-0.25115	-0.73873	-0.25216
-0.81821	-0.22061	-0.81533	-0.22172	-0.8115	-0.22362	-0.80703	-0.22595	-0.80313	-0.22795	-0.79951	-0.22915	-0.79517	-0.22982	-0.79078	-0.23057	-0.78638	-0.23184	-0.78165	-0.23366	-0.77722	-0.23588	-0.77279	-0.23805	-0.76806	-0.23965	-0.76366	-0.2406	-0.75927	-0.24128	-0.75494	-0.24252	-0.75131	-0.24487	-0.74741	-0.24774	-0.74295	-0.24985	-0.73911	-0.25079	-0.73623	-0.25144
-0.81571	-0.22014	-0.81283	-0.22077	-0.80899	-0.22213	-0.80453	-0.22427	-0.80063	-0.22659	-0.797	-0.22836	-0.79267	-0.22932	-0.78828	-0.22995	-0.78388	-0.23088	-0.77915	-0.23237	-0.77472	-0.23439	-0.77029	-0.23668	-0.76556	-0.23869	-0.76116	-0.24004	-0.75677	-0.2408	-0.75243	-0.24162	-0.74881	-0.24333	-0.74491	-0.24607	-0.74044	-0.24877	-0.73661	-0.25033	-0.73373	-0.25099
-0.81321	-0.21977	-0.81032	-0.22018	-0.80649	-0.221	-0.80203	-0.22268	-0.79813	-0.22497	-0.7945	-0.22719	-0.79016	-0.22868	-0.78578	-0.22945	-0.78138	-0.23015	-0.77664	-0.23128	-0.77222	-0.233	-0.76779	-0.2352	-0.76305	-0.23746	-0.75865	-0.23925	-0.75427	-0.24032	-0.74993	-0.24102	-0.74631	-0.24213	-0.7424	-0.24438	-0.73794	-0.2473	-0.73411	-0.24958	-0.73122	-0.25062
-0.81071	-0.21926	-0.80782	-0.21979	-0.80399	-0.22026	-0.79952	-0.22137	-0.79562	-0.2233	-0.792	-0.22569	-0.78766	-0.22773	-0.78327	-0.22892	-0.77887	-0.2296	-0.77414	-0.23042	-0.76971	-0.23179	-0.76528	-0.23373	-0.76055	-0.23605	-0.75615	-0.2382	-0.75177	-0.23969	-0.74743	-0.24056	-0.7438	-0.24131	-0.7399	-0.24291	-0.73544	-0.24562	-0.7316	-0.24843	-0.72872	-0.25013
-0.8082	-0.21843	-0.80532	-0.21937	-0.80148	-0.21981	-0.79702	-0.22044	-0.79312	-0.22183	-0.7895	-0.22402	-0.78516	-0.22639	-0.78077	-0.22816	-0.77637	-0.22912	-0.77164	-0.22977	-0.76721	-0.2308	-0.76278	-0.2324	-0.75805	-0.23456	-0.75365	-0.2369	-0.74926	-0.23883	-0.74492	-0.24005	-0.7413	-0.24077	-0.7374	-0.24181	-0.73293	-0.24396	-0.7291	-0.24692	-0.72622	-0.24933
-0.8057	-0.21723	-0.80281	-0.2187	-0.79898	-0.21944	-0.79452	-0.21986	-0.79062	-0.2207	-0.78699	-0.22242	-0.78265	-0.22479	-0.77827	-0.22704	-0.77387	-0.22851	-0.76913	-0.22926	-0.76471	-0.23002	-0.76028	-0.23127	-0.75554	-0.23314	-0.75114	-0.23545	-0.74676	-0.23771	-0.74242	-0.23935	-0.7388	-0.24031	-0.73489	-0.24106	-0.73043	-0.24255	-0.7266	-0.24523	-0.72371	-0.24814
-0.8032	-0.21576	-0.80031	-0.21766	-0.79648	-0.21891	-0.79201	-0.21948	-0.78811	-0.21997	-0.78449	-0.22111	-0.78015	-0.22312	-0.77576	-0.22558	-0.77136	-0.22761	-0.76663	-0.22875	-0.7622	-0.22944	-0.75777	-0.23035	-0.75304	-0.23187	-0.74864	-0.23397	-0.74426	-0.23637	-0.73992	-0.23844	-0.73629	-0.23978	-0.73239	-0.24055	-0.72793	-0.24152	-0.72409	-0.24361	-0.72121	-0.2466
-0.80069	-0.21421	-0.79781	-0.2163	-0.79397	-0.21806	-0.78951	-0.21905	-0.78561	-0.21951	-0.78199	-0.22017	-0.77765	-0.22164	-0.77326	-0.22392	-0.76886	-0.22633	-0.76413	-0.22805	-0.7597	-0.22895	-0.75527	-0.22966	-0.75054	-0.23082	-0.74614	-0.23259	-0.74175	-0.23491	-0.73741	-0.23726	-0.73379	-0.23905	-0.72989	-0.24009	-0.72542	-0.24083	-0.72159	-0.24226	-0.71871	-0.24492
-0.79819	-0.21276	-0.7953	-0.21476	-0.79147	-0.21684	-0.78701	-0.21837	-0.78311	-0.21914	-0.77948	-0.21958	-0.77514	-0.22049	-0.77076	-0.22232	-0.76636	-0.22476	-0.76163	-0.22702	-0.7572	-0.22839	-0.75277	-0.22912	-0.74803	-0.22998	-0.74364	-0.23139	-0.73925	-0.23346	-0.73491	-0.23587	-0.73129	-0.23807	-0.72739	-0.23953	-0.72292	-0.24035	-0.71909	-0.24129	-0.7162	-0.24332
-0.79569	-0.21151	-0.7928	-0.21325	-0.78897	-0.21537	-0.7845	-0.21733	-0.7806	-0.21862	-0.77698	-0.2192	-0.77264	-0.21972	-0.76825	-0.22096	-0.76385	-0.2231	-0.75912	-0.22561	-0.75469	-0.22758	-0.75026	-0.22864	-0.74553	-0.22934	-0.74113	-0.2304	-0.73675	-0.23212	-0.73241	-0.23441	-0.72878	-0.23684	-0.72488	-0.23875	-0.72042	-0.23988	-0.71659	-0.24064	-0.7137	-0.24202
-0.79318	-0.21051	-0.7903	-0.2119	-0.78647	-0.21383	-0.782	-0.21597	-0.7781	-0.21777	-0.77448	-0.21878	-0.77014	-0.21925	-0.76575	-0.21998	-0.76135	-0.22158	-0.75662	-0.22399	-0.75219	-0.2264	-0.74776	-0.22801	-0.74303	-0.22884	-0.73863	-0.22963	-0.73424	-0.23098	-0.7299	-0.23298	-0.72628	-0.23544	-0.72238	-0.23772	-0.71792	-0.2393	-0.71408	-0.24016	-0.7112	-0.24109
-0.79068	-0.20973	-0.7878	-0.21079	-0.78396	-0.21239	-0.7795	-0.21444	-0.7756	-0.21657	-0.77197	-0.21812	-0.76763	-0.21888	-0.76325	-0.21935	-0.75885	-0.22037	-0.75412	-0.22236	-0.74969	-0.2249	-0.74526	-0.22709	-0.74053	-0.22832	-0.73613	-0.22905	-0.73174	-0.23004	-0.7274	-0.2317	-0.72378	-0.23397	-0.71988	-0.23646	-0.71541	-0.23849	-0.71158	-0.23969	-0.70869	-0.24047
-0.78818	-0.20909	-0.78529	-0.20992	-0.78146	-0.21115	-0.777	-0.21294	-0.77309	-0.21511	-0.76947	-0.21711	-0.76513	-0.21838	-0.76074	-0.21895	-0.75635	-0.21954	-0.75161	-0.22094	-0.74718	-0.22325	-0.74276	-0.2258	-0.73802	-0.22762	-0.73362	-0.22856	-0.72924	-0.22933	-0.7249	-0.23061	-0.72127	-0.23258	-0.71737	-0.23504	-0.71291	-0.23743	-0.70908	-0.23908	-0.70619	-0.24
-0.78567	-0.20851	-0.78279	-0.20923	-0.77896	-0.21016	-0.77449	-0.21159	-0.77059	-0.21358	-0.76697	-0.21577	-0.76263	-0.21758	-0.75824	-0.21855	-0.75384	-0.21903	-0.74911	-0.21988	-0.74468	-0.22168	-0.74025	-0.22423	-0.73552	-0.22658	-0.73112	-0.22802	-0.72673	-0.22878	-0.72239	-0.22973	-0.71877	-0.23133	-0.71487	-0.23359	-0.71041	-0.23615	-0.70657	-0.23825	-0.70369	-0.23953
-0.78317	-0.20789	-0.78029	-0.20864	-0.77645	-0.20938	-0.77199	-0.21048	-0.76809	-0.21213	-0.76446	-0.21426	-0.76012	-0.21642	-0.75574	-0.21794	-0.75134	-0.21866	-0.74661	-0.21917	-0.74218	-0.22038	-0.73775	-0.22259	-0.73302	-0.2252	-0.72862	-0.22724	-0.72423	-0.22829	-0.71989	-0.22906	-0.71627	-0.23028	-0.71237	-0.23222	-0.7079	-0.23472	-0.70407	-0.23717	-0.70118	-0.2389
-0.78067	-0.20712	-0.77778	-0.20805	-0.77395	-0.20875	-0.76949	-0.20961	-0.76558	-0.21089	-0.76196	-0.21275	-0.75762	-0.21499	-0.75324	-0.21699	-0.74884	-0.2182	-0.7441	-0.21873	-0.73967	-0.21945	-0.73525	-0.22109	-0.73051	-0.2236	-0.72611	-0.22611	-0.72173	-0.22771	-0.71739	-0.22854	-0.71376	-0.22945	-0.70986	-0.23102	-0.7054	-0.23327	-0.70157	-0.23588	-0.69868	-0.23806
-0.77816	-0.20614	-0.77528	-0.20736	-0.77145	-0.20818	-0.76698	-0.20891	-0.76308	-0.20989	-0.75946	-0.21139	-0.75512	-0.21346	-0.75073	-0.21571	-0.74633	-0.21748	-0.7416	-0.21835	-0.73717	-0.21885	-0.73274	-0.2199	-0.72801	-0.22198	-0.72361	-0.22465	-0.71922	-0.22685	-0.71489	-0.22805	-0.71126	-0.22881	-0.70736	-0.23001	-0.7029	-0.23192	-0.69906	-0.23446	-0.69618	-0.23697
-0.77566	-0.2049	-0.77278	-0.20648	-0.76894	-0.20755	-0.76448	-0.20832	-0.76058	-0.2091	-0.75695	-0.21026	-0.75262	-0.212	-0.74823	-0.21422	-0.74383	-0.21639	-0.7391	-0.21782	-0.73467	-0.21846	-0.73024	-0.21908	-0.72551	-0.22057	-0.72111	-0.22303	-0.71672	-0.22565	-0.71238	-0.22742	-0.70876	-0.22831	-0.70486	-0.22921	-0.70039	-0.23074	-0.69656	-0.23302	-0.69368	-0.23567
-0.77316	-0.20346	-0.77027	-0.20537	-0.76644	-0.20679	-0.76198	-0.20773	-0.75808	-0.20846	-0.75445	-0.20937	-0.75011	-0.21073	-0.74573	-0.21271	-0.74133	-0.21502	-0.73659	-0.21697	-0.73217	-0.21806	-0.72774	-0.21856	-0.723	-0.21949	-0.7186	-0.22145	-0.71422	-0.22414	-0.70988	-0.2265	-0.70626	-0.22781	-0.70235	-0.2286	-0.69789	-0.22976	-0.69406	-0.23169	-0.69117	-0.23425
-0.77066	-0.20194	-0.76777	-0.20401	-0.76394	-0.2058	-0.75947	-0.20705	-0.75557	-0.20788	-0.75195	-0.20866	-0.74761	-0.2097	-0.74322	-0.21132	-0.73882	-0.2135	-0.73409	-0.21578	-0.72966	-0.21744	-0.72523	-0.21819	-0.7205	-0.21877	-0.7161	-0.22011	-0.71171	-0.22252	-0.70738	-0.22523	-0.70375	-0.22715	-0.69985	-0.22811	-0.69539	-0.22899	-0.69155	-0.23053	-0.68867	-0.23283
-0.76815	-0.20053	-0.76527	-0.20251	-0.76143	-0.20457	-0.75697	-0.20619	-0.75307	-0.20727	-0.74945	-0.20806	-0.74511	-0.20888	-0.74072	-0.21015	-0.73632	-0.21202	-0.73159	-0.21434	-0.72716	-0.21648	-0.72273	-0.21774	-0.718	-0.21832	-0.7136	-0.21912	-0.70921	-0.22098	-0.70487	-0.22369	-0.70125	-0.22617	-0.69735	-0.22759	-0.69288	-0.2284	-0.68905	-0.22957	-0.68617	-0.23151
-0.76565	-0.19938	-0.76276	-0.20102	-0.75893	-0.20313	-0.75447	-0.20509	-0.75057	-0.20652	-0.74694	-0.20748	-0.7426	-0.20823	-0.73822	-0.20921	-0.73382	-0.2107	-0.72908	-0.21283	-0.72466	-0.21519	-0.72023	-0.21703	-0.71549	-0.21794	-0.71109	-0.21848	-0.70671	-0.21972	-0.70237	-0.22206	-0.69875	-0.22486	-0.69484	-0.22689	-0.69038	-0.22792	-0.68655	-0.22881	-0.68366	-0.23037
-0.76315	-0.19857	-0.76026	-0.19973	-0.75643	-0.20162	-0.75196	-0.20375	-0.74806	-0.20556	-0.74444	-0.20681	-0.7401	-0.20765	-0.73571	-0.20846	-0.73131	-0.20961	-0.72658	-0.2114	-0.72215	-0.21376	-0.71772	-0.21598	-0.71299	-0.21744	-0.70859	-0.21807	-0.70421	-0.21882	-0.69987	-0.22058	-0.69624	-0.2233	-0.69234	-0.22588	-0.68788	-0.2274	-0.68404	-0.22823	-0.68116	-0.22942
-0.76064	-0.19804	-0.75776	-0.19875	-0.75392	-0.2002	-0.74946	-0.20226	-0.74556	-0.20436	-0.74194	-0.20598	-0.7376	-0.20705	-0.73321	-0.20785	-0.72881	-0.20875	-0.72408	-0.21016	-0.71965	-0.21221	-0.71522	-0.21463	-0.71049	-0.21664	-0.70609	-0.21769	-0.7017	-0.21824	-0.69736	-0.21938	-0.69374	-0.2217	-0.68984	-0.22453	-0.68537	-0.22669	-0.68154	-0.22775	-0.67866	-0.22867
-0.75814	-0.19765	-0.75525	-0.19809	-0.75142	-0.19905	-0.74696	-0.20077	-0.74306	-0.20295	-0.73943	-0.20492	-0.73509	-0.20634	-0.73071	-0.20727	-0.72631	-0.20807	-0.72157	-0.20915	-0.71715	-0.21083	-0.71272	-0.21314	-0.70798	-0.2155	-0.70359	-0.21713	-0.6992	-0.21785	-0.69486	-0.21854	-0.69124	-0.22025	-0.68734	-0.22297	-0.68287	-0.22565	-0.67904	-0.22723	-0.67615	-0.22809
-0.75564	-0.1972	-0.75275	-0.19766	-0.74892	-0.19823	-0.74445	-0.19946	-0.74055	-0.20144	-0.73693	-0.20362	-0.73259	-0.20543	-0.7282	-0.20664	-0.7238	-0.20748	-0.71907	-0.20836	-0.71464	-0.20966	-0.71021	-0.21166	-0.70548	-0.2141	-0.70108	-0.21626	-0.6967	-0.21744	-0.69236	-0.21801	-0.68873	-0.2191	-0.68483	-0.22138	-0.68037	-0.22429	-0.67653	-0.22651	-0.67365	-0.22761
-0.75313	-0.19649	-0.75025	-0.19727	-0.74642	-0.19769	-0.74195	-0.19845	-0.73805	-0.20001	-0.73443	-0.20215	-0.73009	-0.20428	-0.7257	-0.20585	-0.7213	-0.20689	-0.71657	-0.20771	-0.71214	-0.20872	-0.70771	-0.21034	-0.70298	-0.2126	-0.69858	-0.21506	-0.69419	-0.21683	-0.68985	-0.21763	-0.68623	-0.2183	-0.68233	-0.21997	-0.67787	-0.22272	-0.67403	-0.22547	-0.67115	-0.22709
-0.75063	-0.19543	-0.74775	-0.19672	-0.74391	-0.1973	-0.73945	-0.19777	-0.73555	-0.19882	-0.73192	-0.20066	-0.72758	-0.20291	-0.7232	-0.20486	-0.7188	-0.20622	-0.71407	-0.20713	-0.70964	-0.20798	-0.70521	-0.20924	-0.70048	-0.21116	-0.69608	-0.21363	-0.69169	-0.2159	-0.68735	-0.21722	-0.68373	-0.2178	-0.67983	-0.21886	-0.67536	-0.22114	-0.67153	-0.22411	-0.66864	-0.22637
-0.74813	-0.19405	-0.74524	-0.19585	-0.74141	-0.19685	-0.73695	-0.19732	-0.73304	-0.19795	-0.72942	-0.19931	-0.72508	-0.20141	-0.72069	-0.20363	-0.7163	-0.20538	-0.71156	-0.20652	-0.70713	-0.20736	-0.70271	-0.20835	-0.69797	-0.20989	-0.69357	-0.21214	-0.68919	-0.21465	-0.68485	-0.21657	-0.68122	-0.21743	-0.67732	-0.2181	-0.67286	-0.21975	-0.66903	-0.22255	-0.66614	-0.22534
-0.74562	-0.19249	-0.74274	-0.19463	-0.73891	-0.19617	-0.73444	-0.19694	-0.73054	-0.19738	-0.72692	-0.19825	-0.72258	-0.19996	-0.71819	-0.2022	-0.71379	-0.20431	-0.70906	-0.20581	-0.70463	-0.2068	-0.7002	-0.20765	-0.69547	-0.20885	-0.69107	-0.21073	-0.68668	-0.2132	-0.68234	-0.21559	-0.67872	-0.21699	-0.67482	-0.21762	-0.67036	-0.21866	-0.66652	-0.22099	-0.66364	-0.224
-0.74312	-0.19099	-0.74024	-0.19313	-0.7364	-0.19514	-0.73194	-0.19641	-0.72804	-0.19697	-0.72441	-0.19751	-0.72007	-0.1987	-0.71569	-0.20071	-0.71129	-0.20301	-0.70656	-0.2049	-0.70213	-0.20618	-0.6977	-0.20705	-0.69297	-0.20801	-0.68857	-0.2095	-0.68418	-0.21172	-0.67984	-0.21431	-0.67622	-0.21631	-0.67232	-0.21725	-0.66785	-0.21792	-0.66402	-0.2196	-0.66113	-0.22245
-0.74062	-0.18973	-0.73773	-0.19158	-0.7339	-0.19378	-0.72944	-0.19559	-0.72553	-0.19655	-0.72191	-0.19703	-0.71757	-0.19776	-0.71319	-0.19931	-0.70879	-0.20155	-0.70405	-0.20376	-0.69962	-0.20542	-0.6952	-0.20647	-0.69046	-0.20734	-0.68606	-0.2085	-0.68168	-0.21035	-0.67734	-0.21285	-0.67371	-0.21531	-0.66981	-0.2168	-0.66535	-0.21745	-0.66152	-0.21852	-0.65863	-0.2209
-0.73811	-0.18878	-0.73523	-0.19017	-0.7314	-0.19223	-0.72693	-0.19441	-0.72303	-0.19592	-0.71941	-0.19664	-0.71507	-0.19712	-0.71068	-0.19816	-0.70628	-0.20007	-0.70155	-0.20241	-0.69712	-0.20445	-0.69269	-0.20582	-0.68796	-0.20676	-0.68356	-0.2077	-0.67917	-0.20917	-0.67484	-0.21137	-0.67121	-0.21401	-0.66731	-0.2161	-0.66285	-0.21708	-0.65901	-0.21778	-0.65613	-0.21951
-0.73561	-0.18809	-0.73273	-0.18905	-0.72889	-0.19072	-0.72443	-0.19295	-0.72053	-0.19495	-0.7169	-0.19616	-0.71257	-0.19669	-0.70818	-0.19733	-0.70378	-0.19873	-0.69905	-0.20093	-0.69462	-0.20318	-0.69019	-0.20502	-0.68546	-0.20618	-0.68106	-0.20706	-0.67667	-0.20821	-0.67233	-0.21002	-0.66871	-0.21256	-0.66481	-0.21508	-0.66034	-0.21663	-0.65651	-0.21729	-0.65363	-0.21842
-0.73311	-0.18754	-0.73022	-0.18822	-0.72639	-0.18944	-0.72193	-0.19139	-0.71803	-0.19365	-0.7144	-0.19541	-0.71006	-0.19629	-0.70568	-0.19678	-0.70128	-0.19768	-0.69654	-0.19948	-0.69212	-0.20186	-0.68769	-0.20401	-0.68295	-0.20551	-0.67855	-0.20648	-0.67417	-0.20744	-0.66983	-0.20887	-0.6662	-0.2111	-0.6623	-0.21378	-0.65784	-0.21594	-0.65401	-0.21693	-0.65112	-0.21766
-0.7306	-0.18701	-0.72772	-0.18761	-0.72389	-0.18846	-0.71942	-0.18996	-0.71552	-0.19213	-0.7119	-0.19432	-0.70756	-0.19574	-0.70317	-0.19639	-0.69877	-0.19694	-0.69404	-0.19823	-0.68961	-0.20037	-0.68518	-0.20277	-0.68045	-0.20467	-0.67605	-0.20589	-0.67166	-0.20681	-0.66733	-0.20794	-0.6637	-0.20977	-0.6598	-0.21232	-0.65534	-0.21492	-0.6515	-0.21649	-0.64862	-0.21717
-0.7281	-0.1864	-0.72522	-0.18708	-0.72138	-0.18774	-0.71692	-0.1888	-0.71302	-0.19061	-0.7094	-0.19291	-0.70506	-0.19487	-0.70067	-0.19596	-0.69627	-0.19645	-0.69154	-0.19727	-0.68711	-0.19896	-0.68268	-0.20135	-0.67795	-0.20361	-0.67355	-0.2052	-0.66916	-0.20624	-0.66482	-0.2072	-0.6612	-0.20864	-0.6573	-0.21088	-0.65283	-0.21358	-0.649	-0.2158	-0.64612	-0.21681
-0.7256	-0.18563	-0.72271	-0.18653	-0.71888	-0.18718	-0.71442	-0.18792	-0.71052	-0.18927	-0.70689	-0.19136	-0.70255	-0.19366	-0.69817	-0.19531	-0.69377	-0.19607	-0.68903	-0.19661	-0.68461	-0.19777	-0.68018	-0.19987	-0.67544	-0.20233	-0.67104	-0.20434	-0.66666	-0.20563	-0.66232	-0.20658	-0.6587	-0.20772	-0.65479	-0.20956	-0.65033	-0.21218	-0.6465	-0.21481	-0.64361	-0.21637
-0.7231	-0.18466	-0.72021	-0.18586	-0.71638	-0.18666	-0.71191	-0.18728	-0.70801	-0.18823	-0.70439	-0.18989	-0.70005	-0.19219	-0.69566	-0.19434	-0.69126	-0.19559	-0.68653	-0.19617	-0.6821	-0.19689	-0.67767	-0.1985	-0.67294	-0.20089	-0.66854	-0.20325	-0.66416	-0.20492	-0.65982	-0.20601	-0.65619	-0.20698	-0.65229	-0.20844	-0.64783	-0.21073	-0.64399	-0.21353	-0.64111	-0.21572
-0.72059	-0.18348	-0.71771	-0.18501	-0.71387	-0.18606	-0.70941	-0.18675	-0.70551	-0.18746	-0.70189	-0.18865	-0.69755	-0.19065	-0.69316	-0.19303	-0.68876	-0.19487	-0.68403	-0.19577	-0.6796	-0.1963	-0.67517	-0.19738	-0.67044	-0.19942	-0.66604	-0.20195	-0.66165	-0.20403	-0.65731	-0.20541	-0.65369	-0.20637	-0.64979	-0.20754	-0.64532	-0.20942	-0.64149	-0.2121	-0.63861	-0.21476
-0.71809	-0.18218	-0.7152	-0.18395	-0.71137	-0.18532	-0.70691	-0.18621	-0.70301	-0.18687	-0.69938	-0.18771	-0.69504	-0.18925	-0.69066	-0.19151	-0.68626	-0.1938	-0.68152	-0.19524	-0.6771	-0.19588	-0.67267	-0.19656	-0.66793	-0.19809	-0.66354	-0.2005	-0.65915	-0.20293	-0.65481	-0.20469	-0.65119	-0.2058	-0.64729	-0.20681	-0.64282	-0.2083	-0.63899	-0.21067	-0.6361	-0.21351
-0.71559	-0.18085	-0.7127	-0.18272	-0.70887	-0.18437	-0.7044	-0.18557	-0.7005	-0.18635	-0.69688	-0.18702	-0.69254	-0.18812	-0.68815	-0.18999	-0.68375	-0.19243	-0.67902	-0.19443	-0.67459	-0.19548	-0.67016	-0.19602	-0.66543	-0.19703	-0.66103	-0.19905	-0.65665	-0.20161	-0.65231	-0.20379	-0.64868	-0.2052	-0.64478	-0.2062	-0.64032	-0.20739	-0.63648	-0.20935	-0.6336	-0.2121
-0.71308	-0.17957	-0.7102	-0.18139	-0.70637	-0.18323	-0.7019	-0.18476	-0.698	-0.18578	-0.69438	-0.18647	-0.69004	-0.18727	-0.68565	-0.18866	-0.68125	-0.1909	-0.67652	-0.19328	-0.67209	-0.1949	-0.66766	-0.19562	-0.66293	-0.19627	-0.65853	-0.19775	-0.65414	-0.20017	-0.6498	-0.20267	-0.64618	-0.20448	-0.64228	-0.20564	-0.63782	-0.20666	-0.63398	-0.20822	-0.6311	-0.21067
-0.71058	-0.17844	-0.7077	-0.18008	-0.70386	-0.18194	-0.6994	-0.18374	-0.6955	-0.18508	-0.69187	-0.18595	-0.68753	-0.18664	-0.68315	-0.18762	-0.67875	-0.18942	-0.67402	-0.19185	-0.66959	-0.19402	-0.66516	-0.19519	-0.66043	-0.19576	-0.65603	-0.19672	-0.65164	-0.19873	-0.6473	-0.20134	-0.64368	-0.20358	-0.63978	-0.20503	-0.63531	-0.20605	-0.63148	-0.20729	-0.62859	-0.20934
-0.70808	-0.1775	-0.70519	-0.17886	-0.70136	-0.1806	-0.6969	-0.18254	-0.69299	-0.18419	-0.68937	-0.18534	-0.68503	-0.1861	-0.68064	-0.18685	-0.67625	-0.18816	-0.67151	-0.19032	-0.66708	-0.1928	-0.66266	-0.19456	-0.65792	-0.19537	-0.65352	-0.19599	-0.64914	-0.19746	-0.6448	-0.19989	-0.64117	-0.20246	-0.63727	-0.20431	-0.63281	-0.2055	-0.62898	-0.20655	-0.62609	-0.2082
-0.70557	-0.17679	-0.70269	-0.17779	-0.69886	-0.17933	-0.69439	-0.18123	-0.69049	-0.1831	-0.68687	-0.18459	-0.68253	-0.18555	-0.67814	-0.18626	-0.67374	-0.18719	-0.66901	-0.18889	-0.66458	-0.19134	-0.66015	-0.19362	-0.65542	-0.19492	-0.65102	-0.19551	-0.64663	-0.19647	-0.64229	-0.19847	-0.63867	-0.20114	-0.63477	-0.20342	-0.63031	-0.2049	-0.62647	-0.20593	-0.62359	-0.20725
-0.70307	-0.17627	-0.70019	-0.17694	-0.69635	-0.17817	-0.69189	-0.17991	-0.68799	-0.18185	-0.68436	-0.18364	-0.68002	-0.18491	-0.67564	-0.18574	-0.67124	-0.18647	-0.66651	-0.1877	-0.66208	-0.18982	-0.65765	-0.19235	-0.65292	-0.19426	-0.64852	-0.19512	-0.64413	-0.19577	-0.63979	-0.19722	-0.63617	-0.19971	-0.63227	-0.20231	-0.6278	-0.2042	-0.62397	-0.20537	-0.62108	-0.20649
-0.70057	-0.17584	-0.69768	-0.17631	-0.69385	-0.1772	-0.68939	-0.17866	-0.68548	-0.18053	-0.68186	-0.18249	-0.67752	-0.18409	-0.67314	-0.18518	-0.66874	-0.18591	-0.664	-0.1868	-0.65957	-0.18843	-0.65515	-0.19088	-0.65041	-0.19327	-0.64601	-0.19467	-0.64163	-0.19529	-0.63729	-0.19624	-0.63366	-0.19829	-0.62976	-0.201	-0.6253	-0.20332	-0.62147	-0.20479	-0.61858	-0.20586
-0.69806	-0.17533	-0.69518	-0.17584	-0.69135	-0.17644	-0.68688	-0.17755	-0.68298	-0.17923	-0.67936	-0.18121	-0.67502	-0.18308	-0.67063	-0.1845	-0.66623	-0.18538	-0.6615	-0.18613	-0.65707	-0.1873	-0.65264	-0.18937	-0.64791	-0.19197	-0.64351	-0.19397	-0.63912	-0.1949	-0.63478	-0.19555	-0.63116	-0.19704	-0.62726	-0.19958	-0.6228	-0.20223	-0.61896	-0.20411	-0.61608	-0.2053
-0.69556	-0.17459	-0.69268	-0.17539	-0.68884	-0.17589	-0.68438	-0.17665	-0.68048	-0.17803	-0.67685	-0.17989	-0.67252	-0.18189	-0.66813	-0.18363	-0.66373	-0.1848	-0.659	-0.18559	-0.65457	-0.18644	-0.65014	-0.18803	-0.64541	-0.19047	-0.64101	-0.19296	-0.63662	-0.19443	-0.63228	-0.19509	-0.62866	-0.19606	-0.62476	-0.19817	-0.62029	-0.20095	-0.61646	-0.20327	-0.61358	-0.20473
-0.69306	-0.17354	-0.69017	-0.1748	-0.68634	-0.17544	-0.68188	-0.17597	-0.67798	-0.17699	-0.67435	-0.17861	-0.67001	-0.18059	-0.66563	-0.18256	-0.66123	-0.18408	-0.65649	-0.18506	-0.65207	-0.1858	-0.64764	-0.18695	-0.6429	-0.18898	-0.6385	-0.19165	-0.63412	-0.19372	-0.62978	-0.1947	-0.62615	-0.19537	-0.62225	-0.19692	-0.61779	-0.19954	-0.61396	-0.20223	-0.61107	-0.20407
-0.69055	-0.17222	-0.68767	-0.17395	-0.68384	-0.17496	-0.67937	-0.17547	-0.67547	-0.17617	-0.67185	-0.17745	-0.66751	-0.17928	-0.66312	-0.18134	-0.65872	-0.18317	-0.65399	-0.18445	-0.64956	-0.18527	-0.64513	-0.18614	-0.6404	-0.18767	-0.636	-0.19016	-0.63161	-0.1927	-0.62728	-0.19423	-0.62365	-0.1949	-0.61975	-0.19593	-0.61529	-0.19813	-0.61145	-0.20098	-0.60857	-0.20327
-0.68805	-0.17076	-0.68517	-0.17278	-0.68133	-0.17428	-0.67687	-0.17503	-0.67297	-0.17556	-0.66935	-0.17647	-0.66501	-0.17804	-0.66062	-0.18002	-0.65622	-0.18207	-0.65149	-0.18369	-0.64706	-0.18474	-0.64263	-0.18552	-0.6379	-0.18663	-0.6335	-0.18867	-0.62911	-0.19137	-0.62477	-0.19354	-0.62115	-0.19451	-0.61725	-0.19522	-0.61278	-0.19687	-0.60895	-0.19959	-0.60607	-0.20227
-0.68555	-0.16935	-0.68266	-0.1714	-0.67883	-0.1733	-0.67437	-0.1745	-0.67047	-0.17509	-0.66684	-0.17571	-0.6625	-0.17693	-0.65812	-0.17872	-0.65372	-0.18082	-0.64898	-0.18274	-0.64456	-0.18411	-0.64013	-0.18499	-0.63539	-0.18585	-0.63099	-0.18739	-0.62661	-0.18989	-0.62227	-0.1925	-0.61865	-0.19405	-0.61474	-0.19474	-0.61028	-0.19584	-0.60645	-0.19818	-0.60356	-0.20108
-0.68305	-0.16815	-0.68016	-0.16994	-0.67633	-0.17203	-0.67186	-0.17372	-0.66796	-0.17464	-0.66434	-0.17515	-0.66	-0.17602	-0.65561	-0.1775	-0.65121	-0.17951	-0.64648	-0.18161	-0.64205	-0.18333	-0.63762	-0.18444	-0.63289	-0.18525	-0.62849	-0.18636	-0.62411	-0.18842	-0.61977	-0.19119	-0.61614	-0.19336	-0.61224	-0.19435	-0.60778	-0.19511	-0.60394	-0.19688	-0.60106	-0.19972
-0.68054	-0.16724	-0.67766	-0.1686	-0.67382	-0.1706	-0.66936	-0.17264	-0.66546	-0.17404	-0.66184	-0.1747	-0.6575	-0.17531	-0.65311	-0.17644	-0.64871	-0.17823	-0.64398	-0.18034	-0.63955	-0.18236	-0.63512	-0.18379	-0.63039	-0.18473	-0.62599	-0.18559	-0.6216	-0.18715	-0.61726	-0.1897	-0.61364	-0.19236	-0.60974	-0.1939	-0.60527	-0.1946	-0.60144	-0.19581	-0.59856	-0.19832
-0.67804	-0.16663	-0.67515	-0.16752	-0.67132	-0.16916	-0.66686	-0.17131	-0.66296	-0.17316	-0.65933	-0.17423	-0.65499	-0.17479	-0.65061	-0.17558	-0.64621	-0.17704	-0.64147	-0.17903	-0.63705	-0.18121	-0.63262	-0.18299	-0.62788	-0.18418	-0.62349	-0.185	-0.6191	-0.18614	-0.61476	-0.18824	-0.61114	-0.19107	-0.60724	-0.19324	-0.60277	-0.19422	-0.59894	-0.19503	-0.59605	-0.19699
-0.67554	-0.16621	-0.67265	-0.16673	-0.66882	-0.1679	-0.66435	-0.16986	-0.66045	-0.17199	-0.65683	-0.17357	-0.65249	-0.17435	-0.6481	-0.17493	-0.6437	-0.17602	-0.63897	-0.17776	-0.63454	-0.17994	-0.63011	-0.182	-0.62538	-0.18353	-0.62098	-0.18448	-0.6166	-0.18538	-0.61226	-0.18696	-0.60863	-0.18961	-0.60473	-0.19228	-0.60027	-0.19379	-0.59643	-0.19449	-0.59355	-0.19587
-0.67303	-0.1658	-0.67015	-0.1662	-0.66632	-0.16692	-0.66185	-0.16847	-0.65795	-0.1706	-0.65433	-0.17261	-0.64999	-0.17383	-0.6456	-0.17444	-0.6412	-0.1752	-0.63647	-0.17661	-0.63204	-0.17863	-0.62761	-0.18084	-0.62288	-0.18271	-0.61848	-0.18393	-0.61409	-0.18479	-0.60975	-0.18595	-0.60613	-0.18815	-0.60223	-0.19103	-0.59777	-0.19317	-0.59393	-0.19409	-0.59105	-0.19502
-0.67053	-0.16526	-0.66765	-0.16579	-0.66381	-0.16624	-0.65935	-0.1673	-0.65545	-0.16915	-0.65182	-0.17138	-0.64748	-0.17309	-0.6431	-0.174	-0.6387	-0.17458	-0.63397	-0.17562	-0.62954	-0.17737	-0.62511	-0.17956	-0.62038	-0.1817	-0.61598	-0.18327	-0.61159	-0.18427	-0.60725	-0.18518	-0.60363	-0.18685	-0.59973	-0.18958	-0.59526	-0.19227	-0.59143	-0.19369	-0.58854	-0.19442
-0.66803	-0.1645	-0.66514	-0.16534	-0.66131	-0.16577	-0.65684	-0.16641	-0.65294	-0.16781	-0.64932	-0.16996	-0.64498	-0.17206	-0.64059	-0.17345	-0.6362	-0.1741	-0.63146	-0.17484	-0.62703	-0.17623	-0.62261	-0.17827	-0.61787	-0.18053	-0.61347	-0.18245	-0.60909	-0.18371	-0.60475	-0.1846	-0.60112	-0.18582	-0.59722	-0.18813	-0.59276	-0.19107	-0.58893	-0.19313	-0.58604	-0.194
-0.66552	-0.1635	-0.66264	-0.16471	-0.65881	-0.16536	-0.65434	-0.1658	-0.65044	-0.16672	-0.64682	-0.16853	-0.64248	-0.17077	-0.63809	-0.17265	-0.63369	-0.17365	-0.62896	-0.17426	-0.62453	-0.17526	-0.6201	-0.17703	-0.61537	-0.17926	-0.61097	-0.18145	-0.60658	-0.18306	-0.60224	-0.18408	-0.59862	-0.18503	-0.59472	-0.18681	-0.59026	-0.18965	-0.58642	-0.19231	-0.58354	-0.19361
-0.66302	-0.16232	-0.66014	-0.16386	-0.6563	-0.16487	-0.65184	-0.16536	-0.64794	-0.16593	-0.64431	-0.16724	-0.63997	-0.16934	-0.63559	-0.17157	-0.63119	-0.17306	-0.62646	-0.1738	-0.62203	-0.17451	-0.6176	-0.17591	-0.61287	-0.17796	-0.60847	-0.18029	-0.60408	-0.18224	-0.59974	-0.18354	-0.59612	-0.18443	-0.59222	-0.18575	-0.58775	-0.18819	-0.58392	-0.19119	-0.58103	-0.19312
-0.66052	-0.16106	-0.65763	-0.16279	-0.6538	-0.16418	-0.64934	-0.16494	-0.64543	-0.16539	-0.64181	-0.16622	-0.63747	-0.16794	-0.63309	-0.17024	-0.62869	-0.17222	-0.62395	-0.17334	-0.61952	-0.17394	-0.6151	-0.17497	-0.61036	-0.17673	-0.60596	-0.17902	-0.60158	-0.18124	-0.59724	-0.18289	-0.59361	-0.18391	-0.58971	-0.18493	-0.58525	-0.18685	-0.58142	-0.18983	-0.57853	-0.19239
-0.65801	-0.15982	-0.65513	-0.16157	-0.6513	-0.16325	-0.64683	-0.16439	-0.64293	-0.16498	-0.63931	-0.16549	-0.63497	-0.16672	-0.63058	-0.1688	-0.62618	-0.17109	-0.62145	-0.17272	-0.61702	-0.17349	-0.61259	-0.17422	-0.60786	-0.17562	-0.60346	-0.17773	-0.59907	-0.18009	-0.59473	-0.18209	-0.59111	-0.18337	-0.58721	-0.18431	-0.58275	-0.18573	-0.57891	-0.18837	-0.57603	-0.19137
-0.65551	-0.15868	-0.65263	-0.16031	-0.64879	-0.16213	-0.64433	-0.16362	-0.64043	-0.16454	-0.6368	-0.16499	-0.63247	-0.16577	-0.62808	-0.16742	-0.62368	-0.16974	-0.61895	-0.17183	-0.61452	-0.17302	-0.61009	-0.17367	-0.60536	-0.17469	-0.60096	-0.1765	-0.59657	-0.17883	-0.59223	-0.18111	-0.58861	-0.18275	-0.58471	-0.18378	-0.58024	-0.18487	-0.57641	-0.18698	-0.57353	-0.19009
-0.65301	-0.1577	-0.65012	-0.1591	-0.64629	-0.16089	-0.64183	-0.16263	-0.63793	-0.16393	-0.6343	-0.16458	-0.62996	-0.1651	-0.62558	-0.16624	-0.62118	-0.16831	-0.61644	-0.17066	-0.61202	-0.17239	-0.60759	-0.17321	-0.60285	-0.17396	-0.59845	-0.17539	-0.59407	-0.17756	-0.58973	-0.17997	-0.5861	-0.18198	-0.5822	-0.18325	-0.57774	-0.18422	-0.57391	-0.1858	-0.57102	-0.18866
-0.6505	-0.15689	-0.64762	-0.15802	-0.64379	-0.15963	-0.63932	-0.16146	-0.63542	-0.1631	-0.6318	-0.16411	-0.62746	-0.16463	-0.62307	-0.16534	-0.61867	-0.16696	-0.61394	-0.16929	-0.60951	-0.17148	-0.60508	-0.17273	-0.60035	-0.17341	-0.59595	-0.17446	-0.59156	-0.17634	-0.58723	-0.17872	-0.5836	-0.18104	-0.5797	-0.18265	-0.57524	-0.18369	-0.5714	-0.18488	-0.56852	-0.18725
-0.648	-0.15622	-0.64512	-0.1571	-0.64128	-0.15844	-0.63682	-0.16021	-0.63292	-0.16205	-0.6293	-0.16346	-0.62496	-0.16422	-0.62057	-0.16471	-0.61617	-0.16583	-0.61144	-0.16786	-0.60701	-0.1703	-0.60258	-0.17208	-0.59785	-0.17296	-0.59345	-0.17372	-0.58906	-0.17523	-0.58472	-0.17745	-0.5811	-0.17993	-0.5772	-0.18191	-0.57273	-0.18317	-0.5689	-0.18418	-0.56602	-0.186
-0.6455	-0.15566	-0.64261	-0.15635	-0.63878	-0.1574	-0.63432	-0.15898	-0.63042	-0.16084	-0.62679	-0.16258	-0.62245	-0.16371	-0.61807	-0.16426	-0.61367	-0.16497	-0.60893	-0.16653	-0.60451	-0.16892	-0.60008	-0.17117	-0.59534	-0.17249	-0.59094	-0.17316	-0.58656	-0.17428	-0.58222	-0.17622	-0.5786	-0.1787	-0.57469	-0.18101	-0.57023	-0.1826	-0.5664	-0.18362	-0.56351	-0.18498
-0.643	-0.15515	-0.64011	-0.15572	-0.63628	-0.15652	-0.63181	-0.15784	-0.62791	-0.15958	-0.62429	-0.16149	-0.61995	-0.16301	-0.61556	-0.16385	-0.61116	-0.16438	-0.60643	-0.16544	-0.602	-0.1675	-0.59757	-0.16998	-0.59284	-0.17184	-0.58844	-0.17272	-0.58406	-0.17353	-0.57972	-0.1751	-0.57609	-0.17743	-0.57219	-0.17994	-0.56773	-0.1819	-0.56389	-0.18311	-0.56101	-0.1842
-0.64049	-0.15461	-0.63761	-0.15519	-0.63377	-0.15581	-0.62931	-0.15685	-0.62541	-0.15836	-0.62179	-0.16027	-0.61745	-0.16208	-0.61306	-0.16332	-0.60866	-0.16393	-0.60393	-0.16462	-0.5995	-0.16619	-0.59507	-0.16861	-0.59034	-0.17092	-0.58594	-0.17225	-0.58155	-0.17296	-0.57721	-0.17414	-0.57359	-0.1762	-0.56969	-0.17875	-0.56522	-0.18105	-0.56139	-0.18257	-0.55851	-0.1836
-0.63799	-0.15396	-0.6351	-0.15467	-0.63127	-0.15521	-0.62681	-0.15602	-0.62291	-0.15725	-0.61928	-0.15902	-0.61494	-0.16096	-0.61056	-0.16259	-0.60616	-0.1635	-0.60142	-0.16405	-0.597	-0.1651	-0.59257	-0.16719	-0.58783	-0.16973	-0.58344	-0.17162	-0.57905	-0.1725	-0.57471	-0.17337	-0.57109	-0.17505	-0.56719	-0.17749	-0.56272	-0.18003	-0.55889	-0.18193	-0.556	-0.18308
-0.63549	-0.15312	-0.6326	-0.15409	-0.62877	-0.15469	-0.6243	-0.15533	-0.6204	-0.1563	-0.61678	-0.15782	-0.61244	-0.15973	-0.60805	-0.16164	-0.60365	-0.16294	-0.59892	-0.16362	-0.59449	-0.16429	-0.59006	-0.1659	-0.58533	-0.16836	-0.58093	-0.17073	-0.57655	-0.17204	-0.57221	-0.17279	-0.56858	-0.17406	-0.56468	-0.17626	-0.56022	-0.17887	-0.55638	-0.18115	-0.5535	-0.18257
-0.63298	-0.15207	-0.6301	-0.15338	-0.62626	-0.15417	-0.6218	-0.15475	-0.6179	-0.15551	-0.61428	-0.15674	-0.60994	-0.15847	-0.60555	-0.1605	-0.60115	-0.16218	-0.59642	-0.16318	-0.59199	-0.16373	-0.58756	-0.16482	-0.58283	-0.16695	-0.57843	-0.16957	-0.57404	-0.17143	-0.5697	-0.17233	-0.56608	-0.17325	-0.56218	-0.1751	-0.55772	-0.17764	-0.55388	-0.18019	-0.551	-0.18199
-0.63048	-0.15084	-0.6276	-0.15247	-0.62376	-0.15357	-0.6193	-0.15423	-0.6154	-0.15486	-0.61177	-0.15582	-0.60743	-0.1573	-0.60305	-0.15926	-0.59865	-0.16121	-0.59392	-0.16261	-0.58949	-0.1633	-0.58506	-0.16403	-0.58033	-0.16565	-0.57593	-0.16821	-0.57154	-0.17057	-0.5672	-0.17187	-0.56358	-0.17264	-0.55968	-0.17407	-0.55521	-0.17639	-0.55138	-0.17908	-0.54849	-0.18128
-0.62798	-0.14955	-0.62509	-0.15134	-0.62126	-0.15282	-0.61679	-0.15368	-0.61289	-0.15431	-0.60927	-0.15506	-0.60493	-0.15625	-0.60054	-0.15801	-0.59615	-0.16006	-0.59141	-0.16184	-0.58698	-0.16286	-0.58256	-0.16346	-0.57782	-0.16457	-0.57342	-0.1668	-0.56904	-0.16945	-0.5647	-0.1713	-0.56107	-0.17216	-0.55717	-0.17321	-0.55271	-0.17521	-0.54888	-0.17787	-0.54599	-0.18041
-0.62547	-0.14835	-0.62259	-0.15008	-0.61876	-0.15185	-0.61429	-0.15304	-0.61039	-0.15379	-0.60677	-0.15442	-0.60243	-0.15536	-0.59804	-0.15684	-0.59364	-0.15882	-0.58891	-0.16084	-0.58448	-0.16229	-0.58005	-0.16303	-0.57532	-0.16377	-0.57092	-0.16549	-0.56653	-0.16812	-0.56219	-0.17048	-0.55857	-0.17172	-0.55467	-0.17254	-0.55021	-0.17415	-0.54637	-0.17663	-0.54349	-0.17938
-0.62297	-0.14735	-0.62009	-0.1488	-0.61625	-0.15068	-0.61179	-0.15223	-0.60789	-0.15323	-0.60426	-0.15386	-0.59992	-0.15463	-0.59554	-0.1558	-0.59114	-0.15759	-0.58641	-0.15968	-0.58198	-0.16152	-0.57755	-0.16258	-0.57282	-0.1632	-0.56842	-0.16438	-0.56403	-0.16673	-0.55969	-0.16941	-0.55607	-0.17119	-0.55217	-0.17203	-0.5477	-0.17324	-0.54387	-0.17543	-0.54098	-0.17822
-0.62047	-0.14659	-0.61758	-0.14765	-0.61375	-0.14939	-0.60929	-0.15122	-0.60538	-0.15256	-0.60176	-0.15334	-0.59742	-0.15401	-0.59304	-0.15493	-0.58864	-0.15644	-0.5839	-0.15844	-0.57947	-0.16053	-0.57505	-0.16201	-0.57031	-0.16277	-0.56591	-0.16355	-0.56153	-0.1654	-0.55719	-0.16811	-0.55356	-0.17045	-0.54966	-0.17159	-0.5452	-0.17251	-0.54137	-0.17432	-0.53848	-0.17699
-0.61796	-0.14607	-0.61508	-0.14672	-0.61125	-0.14813	-0.60678	-0.15001	-0.60288	-0.15171	-0.59926	-0.15277	-0.59492	-0.15347	-0.59053	-0.15421	-0.58613	-0.15542	-0.5814	-0.15721	-0.57697	-0.15938	-0.57254	-0.16123	-0.56781	-0.16233	-0.56341	-0.16296	-0.55902	-0.16427	-0.55468	-0.16673	-0.55106	-0.16945	-0.54716	-0.17111	-0.5427	-0.17196	-0.53886	-0.17335	-0.53598	-0.17577
-0.61546	-0.14569	-0.61258	-0.14605	-0.60874	-0.14702	-0.60428	-0.14873	-0.60038	-0.15064	-0.59675	-0.15207	-0.59242	-0.15294	-0.58803	-0.15361	-0.58363	-0.15457	-0.5789	-0.15607	-0.57447	-0.15814	-0.57004	-0.16025	-0.56531	-0.16177	-0.56091	-0.16252	-0.55652	-0.1634	-0.55218	-0.16539	-0.54856	-0.16821	-0.54466	-0.17044	-0.54019	-0.1715	-0.53636	-0.17256	-0.53348	-0.17462
-0.61296	-0.14532	-0.61007	-0.14559	-0.60624	-0.14614	-0.60178	-0.1475	-0.59788	-0.14941	-0.59425	-0.15118	-0.58991	-0.15235	-0.58553	-0.15307	-0.58113	-0.15385	-0.57639	-0.15506	-0.57196	-0.15691	-0.56754	-0.15911	-0.5628	-0.16101	-0.5584	-0.16209	-0.55402	-0.16277	-0.54968	-0.16422	-0.54605	-0.16684	-0.54215	-0.16954	-0.53769	-0.17104	-0.53386	-0.17194	-0.53097	-0.17358
-0.61045	-0.14484	-0.60757	-0.14523	-0.60374	-0.14552	-0.59927	-0.14644	-0.59537	-0.14812	-0.59175	-0.1501	-0.58741	-0.15162	-0.58302	-0.15254	-0.57862	-0.15324	-0.57389	-0.15421	-0.56946	-0.15577	-0.56503	-0.15788	-0.5603	-0.16005	-0.5559	-0.16156	-0.55151	-0.16231	-0.54718	-0.16329	-0.54355	-0.16547	-0.53965	-0.16838	-0.53519	-0.17046	-0.53135	-0.17145	-0.52847	-0.1727
-0.60795	-0.14414	-0.60507	-0.14484	-0.60123	-0.14508	-0.59677	-0.14563	-0.59287	-0.1469	-0.58925	-0.14885	-0.58491	-0.1507	-0.58052	-0.15195	-0.57612	-0.1527	-0.57139	-0.1535	-0.56696	-0.15475	-0.56253	-0.15667	-0.5578	-0.15892	-0.5534	-0.16084	-0.54901	-0.16188	-0.54467	-0.16262	-0.54105	-0.16425	-0.53715	-0.16706	-0.53268	-0.16966	-0.52885	-0.17101	-0.52597	-0.172
-0.60545	-0.14319	-0.60256	-0.1443	-0.59873	-0.14473	-0.59427	-0.14505	-0.59037	-0.14588	-0.58674	-0.14757	-0.5824	-0.14958	-0.57802	-0.15121	-0.57362	-0.15216	-0.56888	-0.15291	-0.56446	-0.1539	-0.56003	-0.15552	-0.55529	-0.15769	-0.55089	-0.15991	-0.54651	-0.16137	-0.54217	-0.16213	-0.53855	-0.16325	-0.53464	-0.16569	-0.53018	-0.16861	-0.52635	-0.17051	-0.52346	-0.17145
-0.60295	-0.14205	-0.60006	-0.14352	-0.59623	-0.14432	-0.59176	-0.14463	-0.58786	-0.14511	-0.58424	-0.14639	-0.5799	-0.14832	-0.57551	-0.15028	-0.57111	-0.15156	-0.56638	-0.15237	-0.56195	-0.15318	-0.55752	-0.15451	-0.55279	-0.15647	-0.54839	-0.1588	-0.54401	-0.16069	-0.53967	-0.16171	-0.53604	-0.16251	-0.53214	-0.1644	-0.52768	-0.16737	-0.52384	-0.16982	-0.52096	-0.171
-0.60044	-0.14083	-0.59756	-0.1425	-0.59372	-0.14373	-0.58926	-0.14427	-0.58536	-0.14457	-0.58174	-0.1454	-0.5774	-0.14705	-0.57301	-0.14915	-0.56861	-0.15082	-0.56388	-0.15184	-0.55945	-0.15258	-0.55502	-0.15364	-0.55029	-0.15532	-0.54589	-0.1576	-0.5415	-0.15981	-0.53716	-0.16123	-0.53354	-0.16198	-0.52964	-0.16332	-0.52517	-0.16602	-0.52134	-0.1689	-0.51846	-0.17055
-0.59794	-0.13967	-0.59505	-0.14131	-0.59122	-0.1429	-0.58676	-0.14382	-0.58286	-0.14417	-0.57923	-0.14466	-0.57489	-0.14589	-0.57051	-0.14789	-0.56611	-0.14987	-0.56137	-0.15123	-0.55695	-0.15204	-0.55252	-0.15292	-0.54778	-0.1543	-0.54339	-0.15638	-0.539	-0.15875	-0.53466	-0.1606	-0.53104	-0.16155	-0.52714	-0.16248	-0.52267	-0.16469	-0.51884	-0.16776	-0.51595	-0.16999
-0.59544	-0.13867	-0.59255	-0.14008	-0.58872	-0.14184	-0.58425	-0.14318	-0.58035	-0.14381	-0.57673	-0.14413	-0.57239	-0.14494	-0.568	-0.14661	-0.5636	-0.14874	-0.55887	-0.15048	-0.55444	-0.15151	-0.55001	-0.1523	-0.54528	-0.15342	-0.54088	-0.15521	-0.5365	-0.15757	-0.53216	-0.15977	-0.52853	-0.16111	-0.52463	-0.16187	-0.52017	-0.16352	-0.51633	-0.16646	-0.51345	-0.16923
-0.59293	-0.13787	-0.59005	-0.13895	-0.58621	-0.14064	-0.58175	-0.1423	-0.57785	-0.14334	-0.57423	-0.14373	-0.56989	-0.14422	-0.5655	-0.14545	-0.5611	-0.14749	-0.55637	-0.14954	-0.55194	-0.15092	-0.54751	-0.15175	-0.54278	-0.15269	-0.53838	-0.15415	-0.53399	-0.15636	-0.52965	-0.15876	-0.52603	-0.16055	-0.52213	-0.16142	-0.51766	-0.16257	-0.51383	-0.16512	-0.51095	-0.16822
-0.59043	-0.13724	-0.58755	-0.138	-0.58371	-0.13942	-0.57925	-0.14119	-0.57535	-0.14267	-0.57172	-0.14334	-0.56738	-0.14371	-0.563	-0.1445	-0.5586	-0.14623	-0.55387	-0.1484	-0.54944	-0.15019	-0.54501	-0.15122	-0.54028	-0.15206	-0.53588	-0.15324	-0.53149	-0.15518	-0.52715	-0.15762	-0.52353	-0.1598	-0.51963	-0.161	-0.51516	-0.16186	-0.51133	-0.16387	-0.50844	-0.16702
-0.58793	-0.13672	-0.58504	-0.13724	-0.58121	-0.13832	-0.57674	-0.13997	-0.57284	-0.14176	-0.56922	-0.14285	-0.56488	-0.14332	-0.56049	-0.14379	-0.5561	-0.14508	-0.55136	-0.14715	-0.54693	-0.14927	-0.54251	-0.15063	-0.53777	-0.15151	-0.53337	-0.15248	-0.52899	-0.1541	-0.52465	-0.15641	-0.52102	-0.15886	-0.51712	-0.16051	-0.51266	-0.16134	-0.50883	-0.1628	-0.50594	-0.1657
-0.58542	-0.13626	-0.58254	-0.13665	-0.57871	-0.1374	-0.57424	-0.13877	-0.57034	-0.14063	-0.56672	-0.14215	-0.56238	-0.14293	-0.55799	-0.14329	-0.55359	-0.14414	-0.54886	-0.14588	-0.54443	-0.14815	-0.54	-0.14992	-0.53527	-0.15098	-0.53087	-0.15184	-0.52648	-0.15315	-0.52214	-0.15522	-0.51852	-0.15775	-0.51462	-0.15986	-0.51016	-0.16092	-0.50632	-0.16196	-0.50344	-0.1644
-0.58292	-0.13579	-0.58004	-0.13615	-0.5762	-0.13667	-0.57174	-0.1377	-0.56784	-0.1394	-0.56421	-0.14121	-0.55987	-0.14242	-0.55549	-0.1429	-0.55109	-0.14343	-0.54636	-0.14473	-0.54193	-0.1469	-0.5375	-0.14903	-0.53277	-0.1504	-0.52837	-0.15129	-0.52398	-0.15235	-0.51964	-0.15412	-0.51602	-0.15657	-0.51212	-0.15901	-0.50765	-0.16048	-0.50382	-0.16134	-0.50093	-0.16321
-0.58042	-0.13525	-0.57753	-0.1357	-0.5737	-0.13609	-0.56924	-0.13682	-0.56533	-0.13819	-0.56171	-0.14008	-0.55737	-0.14169	-0.55299	-0.14251	-0.54859	-0.14291	-0.54385	-0.14379	-0.53942	-0.14563	-0.535	-0.14794	-0.53026	-0.14971	-0.52586	-0.15076	-0.52148	-0.15168	-0.51714	-0.15314	-0.51351	-0.15537	-0.50961	-0.15798	-0.50515	-0.15993	-0.50132	-0.16088	-0.49843	-0.16222
-0.57791	-0.1346	-0.57503	-0.13522	-0.5712	-0.13559	-0.56673	-0.13613	-0.56283	-0.13714	-0.55921	-0.13885	-0.55487	-0.14073	-0.55048	-0.142	-0.54608	-0.14251	-0.54135	-0.14307	-0.53692	-0.14446	-0.53249	-0.14672	-0.52776	-0.14885	-0.52336	-0.15021	-0.51897	-0.1511	-0.51463	-0.1523	-0.51101	-0.15423	-0.50711	-0.15683	-0.50265	-0.15919	-0.49881	-0.16046	-0.49593	-0.16147
-0.57541	-0.13382	-0.57253	-0.13466	-0.56869	-0.13512	-0.56423	-0.13557	-0.56033	-0.13626	-0.5567	-0.13767	-0.55237	-0.13958	-0.54798	-0.14128	-0.54358	-0.14211	-0.53885	-0.14256	-0.53442	-0.14348	-0.52999	-0.14546	-0.52526	-0.1478	-0.52086	-0.14956	-0.51647	-0.15057	-0.51213	-0.15158	-0.50851	-0.1532	-0.50461	-0.15563	-0.50014	-0.15827	-0.49631	-0.15999	-0.49343	-0.16091
-0.57291	-0.13291	-0.57002	-0.13398	-0.56619	-0.13462	-0.56173	-0.13508	-0.55783	-0.13558	-0.5542	-0.13663	-0.54986	-0.13835	-0.54548	-0.14032	-0.54108	-0.14159	-0.53634	-0.14216	-0.53191	-0.14274	-0.52749	-0.14427	-0.52275	-0.1466	-0.51835	-0.14874	-0.51397	-0.15003	-0.50963	-0.15097	-0.506	-0.15231	-0.5021	-0.15446	-0.49764	-0.15719	-0.49381	-0.15938	-0.49092	-0.16047
-0.5704	-0.13192	-0.56752	-0.13316	-0.56369	-0.13404	-0.55922	-0.13461	-0.55532	-0.13503	-0.5517	-0.13578	-0.54736	-0.13717	-0.54297	-0.13917	-0.53857	-0.14087	-0.53384	-0.14176	-0.52941	-0.1422	-0.52498	-0.14327	-0.52025	-0.14534	-0.51585	-0.14774	-0.51146	-0.14942	-0.50713	-0.15042	-0.5035	-0.15156	-0.4996	-0.15338	-0.49514	-0.15602	-0.4913	-0.15858	-0.48842	-0.16005
-0.5679	-0.1309	-0.56502	-0.13222	-0.56118	-0.13334	-0.55672	-0.13409	-0.55282	-0.13455	-0.5492	-0.1351	-0.54486	-0.13614	-0.54047	-0.13794	-0.53607	-0.13992	-0.53134	-0.14125	-0.52691	-0.1418	-0.52248	-0.14248	-0.51775	-0.14414	-0.51335	-0.14657	-0.50896	-0.14867	-0.50462	-0.14989	-0.501	-0.15091	-0.4971	-0.15243	-0.49263	-0.15484	-0.4888	-0.15761	-0.48592	-0.15955
-0.5654	-0.12991	-0.56251	-0.1312	-0.55868	-0.1325	-0.55422	-0.13348	-0.55032	-0.13408	-0.54669	-0.13454	-0.54235	-0.1353	-0.53797	-0.13675	-0.53357	-0.13879	-0.52883	-0.14054	-0.52441	-0.14141	-0.51998	-0.1419	-0.51524	-0.1431	-0.51084	-0.14532	-0.50646	-0.14775	-0.50212	-0.14932	-0.4985	-0.15034	-0.49459	-0.15161	-0.49013	-0.15371	-0.4863	-0.15652	-0.48341	-0.15891
-0.5629	-0.12901	-0.56001	-0.13017	-0.55618	-0.13155	-0.55171	-0.13274	-0.54781	-0.13356	-0.54419	-0.13404	-0.53985	-0.13462	-0.53546	-0.13571	-0.53106	-0.13758	-0.52633	-0.1396	-0.5219	-0.14092	-0.51747	-0.14146	-0.51274	-0.14227	-0.50834	-0.1441	-0.50396	-0.14664	-0.49962	-0.14863	-0.49599	-0.14981	-0.49209	-0.15091	-0.48763	-0.15268	-0.48379	-0.15536	-0.48091	-0.15808
-0.56039	-0.12825	-0.55751	-0.12917	-0.55367	-0.13054	-0.54921	-0.13187	-0.54531	-0.13294	-0.54169	-0.13356	-0.53735	-0.13407	-0.53296	-0.13485	-0.52856	-0.1364	-0.52383	-0.13848	-0.5194	-0.14026	-0.51497	-0.14107	-0.51024	-0.14165	-0.50584	-0.143	-0.50145	-0.14542	-0.49711	-0.14779	-0.49349	-0.14925	-0.48959	-0.15031	-0.48512	-0.15178	-0.48129	-0.1542	-0.47841	-0.1571
-0.55789	-0.12767	-0.555	-0.12829	-0.55117	-0.12952	-0.54671	-0.1309	-0.54281	-0.1322	-0.53918	-0.13303	-0.53484	-0.13359	-0.53046	-0.13416	-0.52606	-0.13535	-0.52132	-0.13726	-0.5169	-0.13936	-0.51247	-0.14061	-0.50773	-0.14118	-0.50334	-0.14211	-0.49895	-0.14417	-0.49461	-0.14677	-0.49099	-0.14863	-0.48708	-0.14976	-0.48262	-0.15101	-0.47879	-0.1531	-0.4759	-0.15601
-0.55539	-0.12725	-0.5525	-0.12756	-0.54867	-0.12854	-0.5442	-0.12988	-0.5403	-0.13132	-0.53668	-0.1324	-0.53234	-0.1331	-0.52795	-0.1336	-0.52355	-0.13448	-0.51882	-0.13607	-0.51439	-0.13826	-0.50996	-0.13999	-0.50523	-0.14078	-0.50083	-0.14143	-0.49645	-0.14302	-0.49211	-0.14561	-0.48848	-0.14788	-0.48458	-0.14924	-0.48012	-0.15035	-0.47628	-0.15211	-0.4734	-0.15486
-0.55288	-0.12693	-0.55	-0.12701	-0.54616	-0.12766	-0.5417	-0.12886	-0.5378	-0.13033	-0.53418	-0.13165	-0.52984	-0.13257	-0.52545	-0.13311	-0.52105	-0.13378	-0.51632	-0.13501	-0.51189	-0.13705	-0.50746	-0.13915	-0.50273	-0.14034	-0.49833	-0.14092	-0.49394	-0.14204	-0.4896	-0.14437	-0.48598	-0.14696	-0.48208	-0.14867	-0.47761	-0.14978	-0.47378	-0.15125	-0.4709	-0.15372
-0.55038	-0.1266	-0.5475	-0.12661	-0.54366	-0.12693	-0.5392	-0.12789	-0.5353	-0.1293	-0.53167	-0.13076	-0.52733	-0.13193	-0.52295	-0.13263	-0.51855	-0.1332	-0.51382	-0.13413	-0.50939	-0.13584	-0.50496	-0.1381	-0.50023	-0.13977	-0.49583	-0.14052	-0.49144	-0.14127	-0.4871	-0.14317	-0.48348	-0.14587	-0.47958	-0.148	-0.47511	-0.14925	-0.47128	-0.15051	-0.46839	-0.15264
-0.54788	-0.12616	-0.54499	-0.1263	-0.54116	-0.12638	-0.53669	-0.12703	-0.53279	-0.12826	-0.52917	-0.12978	-0.52483	-0.13116	-0.52044	-0.13211	-0.51605	-0.13269	-0.51131	-0.13341	-0.50688	-0.13475	-0.50246	-0.13692	-0.49772	-0.13899	-0.49332	-0.14011	-0.48894	-0.1407	-0.4846	-0.1421	-0.48097	-0.14468	-0.47707	-0.14719	-0.47261	-0.14873	-0.46878	-0.14988	-0.46589	-0.15168
-0.54537	-0.12554	-0.54249	-0.12597	-0.53866	-0.12597	-0.53419	-0.12633	-0.53029	-0.12728	-0.52667	-0.12876	-0.52233	-0.13027	-0.51794	-0.13149	-0.51354	-0.13219	-0.50881	-0.13282	-0.50438	-0.13382	-0.49995	-0.13571	-0.49522	-0.138	-0.49082	-0.1396	-0.48643	-0.14027	-0.48209	-0.14123	-0.47847	-0.14345	-0.47457	-0.14621	-0.47011	-0.14815	-0.46627	-0.14933	-0.46339	-0.15084
-0.54287	-0.12472	-0.53999	-0.12551	-0.53615	-0.12565	-0.53169	-0.1258	-0.52779	-0.12642	-0.52416	-0.12773	-0.51982	-0.12928	-0.51544	-0.13073	-0.51104	-0.13166	-0.50631	-0.13231	-0.50188	-0.13307	-0.49745	-0.13459	-0.49272	-0.13686	-0.48832	-0.1389	-0.48393	-0.13989	-0.47959	-0.14056	-0.47597	-0.14231	-0.47207	-0.14509	-0.4676	-0.14745	-0.46377	-0.14882	-0.46088	-0.15012
-0.54037	-0.12375	-0.53748	-0.12485	-0.53365	-0.12529	-0.52919	-0.1254	-0.52528	-0.12572	-0.52166	-0.12676	-0.51732	-0.12824	-0.51294	-0.12985	-0.50854	-0.13105	-0.5038	-0.13182	-0.49937	-0.13246	-0.49495	-0.13361	-0.49021	-0.13565	-0.48581	-0.13798	-0.48143	-0.13944	-0.47709	-0.14007	-0.47346	-0.14133	-0.46956	-0.14388	-0.4651	-0.1466	-0.46127	-0.14829	-0.45838	-0.14951
-0.53786	-0.12272	-0.53498	-0.124	-0.53115	-0.12481	-0.52668	-0.12507	-0.52278	-0.12519	-0.51916	-0.1259	-0.51482	-0.12721	-0.51043	-0.12886	-0.50603	-0.13032	-0.5013	-0.13129	-0.49687	-0.13194	-0.49244	-0.1328	-0.48771	-0.1345	-0.48331	-0.13688	-0.47892	-0.13883	-0.47458	-0.13968	-0.47096	-0.14055	-0.46706	-0.14269	-0.4626	-0.14558	-0.45876	-0.1477	-0.45588	-0.14896
-0.53536	-0.12174	-0.53248	-0.123	-0.52864	-0.12414	-0.52418	-0.12469	-0.52028	-0.12479	-0.51665	-0.12518	-0.51232	-0.12624	-0.50793	-0.12782	-0.50353	-0.12946	-0.4988	-0.13068	-0.49437	-0.13145	-0.48994	-0.13215	-0.48521	-0.13348	-0.48081	-0.13568	-0.47642	-0.13802	-0.47208	-0.13928	-0.46846	-0.13996	-0.46456	-0.1416	-0.46009	-0.14445	-0.45626	-0.14699	-0.45338	-0.14845
-0.53286	-0.12091	-0.52997	-0.12194	-0.52614	-0.12328	-0.52168	-0.12417	-0.51777	-0.12446	-0.51415	-0.12463	-0.50981	-0.12538	-0.50543	-0.12678	-0.50103	-0.12849	-0.49629	-0.12995	-0.49186	-0.13094	-0.48744	-0.1316	-0.4827	-0.13262	-0.4783	-0.1345	-0.47392	-0.137	-0.46958	-0.13877	-0.46595	-0.13951	-0.46205	-0.1407	-0.45759	-0.14325	-0.45376	-0.14613	-0.45087	-0.14793
-0.53035	-0.12026	-0.52747	-0.12095	-0.52364	-0.12227	-0.51917	-0.12347	-0.51527	-0.12408	-0.51165	-0.12422	-0.50731	-0.12467	-0.50292	-0.12578	-0.49852	-0.12746	-0.49379	-0.1291	-0.48936	-0.13036	-0.48493	-0.1311	-0.4802	-0.13192	-0.4758	-0.13342	-0.47141	-0.13584	-0.46708	-0.13808	-0.46345	-0.13912	-0.45955	-0.13998	-0.45509	-0.14209	-0.45125	-0.14512	-0.44837	-0.14735
-0.52785	-0.11979	-0.52497	-0.12011	-0.52113	-0.12122	-0.51667	-0.12258	-0.51277	-0.12357	-0.50914	-0.12386	-0.50481	-0.12411	-0.50042	-0.12489	-0.49602	-0.12642	-0.49129	-0.12815	-0.48686	-0.12967	-0.48243	-0.1306	-0.4777	-0.13134	-0.4733	-0.13251	-0.46891	-0.13463	-0.46457	-0.13718	-0.46095	-0.13869	-0.45705	-0.13944	-0.45258	-0.14105	-0.44875	-0.14399	-0.44587	-0.14666
-0.52535	-0.11945	-0.52246	-0.11947	-0.51863	-0.12025	-0.51417	-0.12156	-0.51027	-0.12287	-0.50664	-0.12347	-0.5023	-0.12369	-0.49792	-0.12416	-0.49352	-0.12542	-0.48878	-0.12714	-0.48436	-0.12885	-0.47993	-0.13005	-0.47519	-0.13081	-0.47079	-0.13176	-0.46641	-0.1335	-0.46207	-0.1361	-0.45845	-0.13813	-0.45454	-0.139	-0.45008	-0.14018	-0.44625	-0.14281	-0.44336	-0.14582
-0.52285	-0.11916	-0.51996	-0.11902	-0.51613	-0.11942	-0.51166	-0.12051	-0.50776	-0.12198	-0.50414	-0.12295	-0.4998	-0.12332	-0.49541	-0.12358	-0.49101	-0.12451	-0.48628	-0.1261	-0.48185	-0.12791	-0.47742	-0.1294	-0.47269	-0.13031	-0.46829	-0.13113	-0.46391	-0.13251	-0.45957	-0.13492	-0.45594	-0.13738	-0.45204	-0.13861	-0.44758	-0.13949	-0.44374	-0.14167	-0.44086	-0.14483
-0.52034	-0.11883	-0.51746	-0.11868	-0.51362	-0.11877	-0.50916	-0.11953	-0.50526	-0.12094	-0.50164	-0.12226	-0.4973	-0.12292	-0.49291	-0.12315	-0.48851	-0.12372	-0.48378	-0.1251	-0.47935	-0.1269	-0.47492	-0.12863	-0.47019	-0.12977	-0.46579	-0.13059	-0.4614	-0.13167	-0.45706	-0.13374	-0.45344	-0.13643	-0.44954	-0.13815	-0.44507	-0.13897	-0.44124	-0.14064	-0.43836	-0.14373
-0.51784	-0.11843	-0.51495	-0.11839	-0.51112	-0.1183	-0.50666	-0.1187	-0.50276	-0.11987	-0.49913	-0.12138	-0.49479	-0.12241	-0.49041	-0.12278	-0.48601	-0.1231	-0.48127	-0.12417	-0.47685	-0.12586	-0.47242	-0.12775	-0.46768	-0.12916	-0.46329	-0.13008	-0.4589	-0.13099	-0.45456	-0.13266	-0.45094	-0.13533	-0.44703	-0.13756	-0.44257	-0.13855	-0.43874	-0.13978	-0.43585	-0.14257
-0.51534	-0.11792	-0.51245	-0.11806	-0.50862	-0.11794	-0.50415	-0.11807	-0.50025	-0.11887	-0.49663	-0.12037	-0.49229	-0.12171	-0.4879	-0.1224	-0.4835	-0.12262	-0.47877	-0.12336	-0.47434	-0.12484	-0.46991	-0.12676	-0.46518	-0.12845	-0.46078	-0.12955	-0.4564	-0.13041	-0.45206	-0.13172	-0.44843	-0.13416	-0.44453	-0.13679	-0.44007	-0.13816	-0.43623	-0.1391	-0.43335	-0.14144
-0.51283	-0.1173	-0.50995	-0.11766	-0.50611	-0.11763	-0.50165	-0.11761	-0.49775	-0.11803	-0.49413	-0.11931	-0.48979	-0.12083	-0.4854	-0.1219	-0.481	-0.12224	-0.47627	-0.12269	-0.47184	-0.12388	-0.46741	-0.12572	-0.46268	-0.12762	-0.45828	-0.12898	-0.45389	-0.12989	-0.44955	-0.13094	-0.44593	-0.133	-0.44203	-0.13582	-0.43756	-0.1377	-0.43373	-0.13858	-0.43085	-0.14041
-0.51033	-0.1166	-0.50744	-0.11714	-0.50361	-0.11728	-0.49915	-0.11726	-0.49525	-0.11737	-0.49162	-0.1183	-0.48728	-0.11982	-0.4829	-0.12124	-0.4785	-0.12186	-0.47377	-0.12218	-0.46934	-0.12302	-0.46491	-0.12468	-0.46018	-0.12669	-0.45578	-0.12832	-0.45139	-0.12938	-0.44705	-0.1303	-0.44343	-0.13195	-0.43953	-0.13471	-0.43506	-0.1371	-0.43123	-0.13816	-0.42834	-0.13953
-0.50783	-0.11584	-0.50494	-0.11652	-0.50111	-0.11685	-0.49664	-0.11693	-0.49274	-0.11688	-0.48912	-0.11744	-0.48478	-0.11875	-0.48039	-0.12038	-0.476	-0.1214	-0.47126	-0.12176	-0.46683	-0.12231	-0.4624	-0.12368	-0.45767	-0.12568	-0.45327	-0.12755	-0.44889	-0.12884	-0.44455	-0.12975	-0.44092	-0.13105	-0.43702	-0.13354	-0.43256	-0.13632	-0.42873	-0.13777	-0.42584	-0.13883
-0.50532	-0.11506	-0.50244	-0.11579	-0.49861	-0.11632	-0.49414	-0.11657	-0.49024	-0.11652	-0.48662	-0.11675	-0.48228	-0.11774	-0.47789	-0.11937	-0.47349	-0.12078	-0.46876	-0.12137	-0.46433	-0.12176	-0.4599	-0.12277	-0.45517	-0.12465	-0.45077	-0.12667	-0.44638	-0.12824	-0.44204	-0.12924	-0.43842	-0.13031	-0.43452	-0.13241	-0.43006	-0.13536	-0.42622	-0.13732	-0.42334	-0.13827
-0.50282	-0.11433	-0.49994	-0.11499	-0.4961	-0.11569	-0.49164	-0.11612	-0.48774	-0.1162	-0.48411	-0.11623	-0.47977	-0.11686	-0.47539	-0.11829	-0.47099	-0.11997	-0.46626	-0.12093	-0.46183	-0.12132	-0.4574	-0.122	-0.45267	-0.12361	-0.44827	-0.1257	-0.44388	-0.12753	-0.43954	-0.12874	-0.43592	-0.1297	-0.43202	-0.13139	-0.42755	-0.13427	-0.42372	-0.13675	-0.42083	-0.13784
-0.50032	-0.11367	-0.49743	-0.11418	-0.4936	-0.11496	-0.48914	-0.11556	-0.48523	-0.11585	-0.48161	-0.11584	-0.47727	-0.11615	-0.47289	-0.11724	-0.46849	-0.119	-0.46375	-0.12035	-0.45932	-0.12094	-0.4549	-0.12138	-0.45016	-0.12265	-0.44576	-0.12468	-0.44138	-0.12672	-0.43704	-0.12819	-0.43341	-0.12917	-0.42951	-0.13052	-0.42505	-0.13312	-0.42122	-0.13602	-0.41833	-0.13746
-0.49781	-0.11311	-0.49493	-0.11342	-0.4911	-0.11417	-0.48663	-0.1149	-0.48273	-0.11541	-0.47911	-0.11548	-0.47477	-0.11562	-0.47038	-0.11632	-0.46598	-0.11794	-0.46125	-0.11959	-0.45682	-0.12052	-0.45239	-0.12091	-0.44766	-0.12179	-0.44326	-0.12365	-0.43887	-0.1258	-0.43453	-0.12756	-0.43091	-0.12867	-0.42701	-0.1298	-0.42255	-0.13201	-0.41871	-0.1351	-0.41583	-0.13705
-0.49531	-0.11266	-0.49243	-0.11274	-0.48859	-0.11337	-0.48413	-0.11415	-0.48023	-0.11486	-0.4766	-0.11511	-0.47226	-0.11521	-0.46788	-0.11557	-0.46348	-0.11687	-0.45875	-0.11867	-0.45432	-0.11998	-0.44989	-0.12051	-0.44516	-0.12109	-0.44076	-0.12265	-0.43637	-0.12481	-0.43203	-0.12682	-0.42841	-0.12816	-0.42451	-0.12919	-0.42004	-0.13099	-0.41621	-0.13404	-0.41332	-0.13654
-0.49281	-0.11232	-0.48992	-0.11217	-0.48609	-0.11261	-0.48163	-0.11334	-0.47772	-0.1142	-0.4741	-0.11467	-0.46976	-0.11485	-0.46538	-0.115	-0.46098	-0.11589	-0.45624	-0.11762	-0.45181	-0.11927	-0.44739	-0.12012	-0.44265	-0.12054	-0.43825	-0.12174	-0.43387	-0.12379	-0.42953	-0.12598	-0.4259	-0.1276	-0.422	-0.12866	-0.41754	-0.13012	-0.41371	-0.13291	-0.41082	-0.13587
-0.4903	-0.11206	-0.48742	-0.11171	-0.48359	-0.11192	-0.47912	-0.11253	-0.47522	-0.11344	-0.4716	-0.11414	-0.46726	-0.11446	-0.46287	-0.11456	-0.45847	-0.11507	-0.45374	-0.11655	-0.44931	-0.1184	-0.44488	-0.11965	-0.44015	-0.12011	-0.43575	-0.12094	-0.43136	-0.12278	-0.42703	-0.12505	-0.4234	-0.12696	-0.4195	-0.12816	-0.41504	-0.12939	-0.4112	-0.13177	-0.40832	-0.13502
-0.4878	-0.11185	-0.48492	-0.11135	-0.48108	-0.11132	-0.47662	-0.11176	-0.47272	-0.11262	-0.46909	-0.1135	-0.46476	-0.11401	-0.46037	-0.1142	-0.45597	-0.11443	-0.45124	-0.11555	-0.44681	-0.11738	-0.44238	-0.11902	-0.43765	-0.11973	-0.43325	-0.12029	-0.42886	-0.12182	-0.42452	-0.12406	-0.4209	-0.12622	-0.417	-0.12765	-0.41253	-0.12878	-0.4087	-0.13076	-0.40582	-0.13403
-0.4853	-0.11165	-0.48241	-0.11109	-0.47858	-0.11082	-0.47412	-0.11107	-0.47022	-0.11177	-0.46659	-0.11275	-0.46225	-0.11346	-0.45787	-0.11383	-0.45347	-0.11395	-0.44873	-0.11468	-0.44431	-0.11631	-0.43988	-0.11821	-0.43514	-0.11931	-0.43074	-0.11978	-0.42636	-0.12094	-0.42202	-0.12305	-0.4184	-0.12537	-0.41449	-0.1271	-0.41003	-0.12825	-0.4062	-0.12987	-0.40331	-0.13294
-0.4828	-0.11141	-0.47991	-0.11089	-0.47608	-0.11043	-0.47161	-0.11047	-0.46771	-0.11097	-0.46409	-0.11194	-0.45975	-0.11282	-0.45536	-0.1134	-0.45096	-0.11356	-0.44623	-0.11397	-0.4418	-0.11528	-0.43737	-0.11725	-0.43264	-0.11877	-0.42824	-0.11937	-0.42386	-0.12019	-0.41952	-0.12206	-0.41589	-0.12445	-0.41199	-0.12648	-0.40753	-0.12775	-0.40369	-0.12913	-0.40081	-0.13184
-0.48029	-0.11106	-0.47741	-0.11069	-0.47357	-0.11013	-0.46911	-0.10997	-0.46521	-0.11024	-0.46159	-0.1111	-0.45725	-0.11208	-0.45286	-0.11288	-0.44846	-0.11319	-0.44373	-0.11342	-0.4393	-0.11436	-0.43487	-0.11619	-0.43014	-0.11807	-0.42574	-0.11897	-0.42135	-0.11957	-0.41701	-0.12111	-0.41339	-0.12347	-0.40949	-0.12575	-0.40502	-0.12725	-0.40119	-0.12849	-0.39831	-0.13079
-0.47779	-0.11058	-0.4749	-0.11045	-0.47107	-0.10989	-0.46661	-0.10957	-0.46271	-0.10961	-0.45908	-0.11028	-0.45474	-0.11127	-0.45036	-0.11224	-0.44596	-0.11278	-0.44122	-0.11298	-0.4368	-0.11358	-0.43237	-0.11512	-0.42763	-0.1172	-0.42324	-0.11852	-0.41885	-0.11907	-0.41451	-0.12025	-0.41089	-0.12246	-0.40698	-0.12492	-0.40252	-0.12671	-0.39869	-0.12794	-0.3958	-0.12985
-0.47529	-0.10995	-0.4724	-0.11009	-0.46857	-0.10966	-0.4641	-0.10925	-0.4602	-0.10909	-0.45658	-0.10953	-0.45224	-0.11043	-0.44785	-0.1115	-0.44345	-0.11229	-0.43872	-0.11259	-0.43429	-0.11297	-0.42986	-0.11414	-0.42513	-0.1162	-0.42073	-0.11794	-0.41635	-0.11866	-0.41201	-0.11952	-0.40838	-0.12147	-0.40448	-0.124	-0.40002	-0.1261	-0.39618	-0.12743	-0.3933	-0.12904
-0.47278	-0.10926	-0.4699	-0.10958	-0.46606	-0.10941	-0.4616	-0.10898	-0.4577	-0.10867	-0.45408	-0.10885	-0.44974	-0.10961	-0.44535	-0.11068	-0.44095	-0.11169	-0.43622	-0.11218	-0.43179	-0.11248	-0.42736	-0.11328	-0.42263	-0.11512	-0.41823	-0.1172	-0.41384	-0.11826	-0.4095	-0.11892	-0.40588	-0.12054	-0.40198	-0.12304	-0.39751	-0.12541	-0.39368	-0.12694	-0.3908	-0.12836
-0.47028	-0.10859	-0.46739	-0.10892	-0.46356	-0.10906	-0.4591	-0.10872	-0.4552	-0.10834	-0.45157	-0.10827	-0.44723	-0.10884	-0.44285	-0.10983	-0.43845	-0.111	-0.43372	-0.11171	-0.42929	-0.11206	-0.42486	-0.11258	-0.42013	-0.11407	-0.41573	-0.11629	-0.41134	-0.11779	-0.407	-0.11844	-0.40338	-0.11969	-0.39948	-0.12205	-0.39501	-0.12462	-0.39118	-0.12643	-0.38829	-0.12778
-0.46778	-0.10802	-0.46489	-0.10818	-0.46106	-0.10856	-0.45659	-0.10843	-0.45269	-0.10807	-0.44907	-0.1078	-0.44473	-0.10815	-0.44034	-0.10898	-0.43594	-0.11021	-0.43121	-0.11116	-0.42678	-0.11164	-0.42235	-0.11202	-0.41762	-0.11312	-0.41322	-0.11526	-0.40884	-0.11719	-0.4045	-0.11803	-0.40087	-0.11896	-0.39697	-0.12108	-0.39251	-0.12376	-0.38868	-0.12586	-0.38579	-0.12725
-0.46527	-0.10762	-0.46239	-0.10746	-0.45856	-0.10791	-0.45409	-0.10805	-0.45019	-0.10781	-0.44657	-0.10743	-0.44223	-0.10754	-0.43784	-0.10818	-0.43344	-0.10935	-0.42871	-0.11051	-0.42428	-0.11119	-0.41985	-0.11157	-0.41512	-0.11231	-0.41072	-0.11418	-0.40633	-0.11642	-0.40199	-0.11762	-0.39837	-0.11836	-0.39447	-0.12014	-0.39001	-0.12283	-0.38617	-0.12523	-0.38329	-0.12675
-0.46277	-0.10738	-0.45989	-0.10685	-0.45605	-0.10718	-0.45159	-0.10753	-0.44769	-0.10752	-0.44406	-0.10713	-0.43972	-0.10703	-0.43534	-0.10746	-0.43094	-0.10847	-0.42621	-0.10977	-0.42178	-0.11067	-0.41735	-0.11116	-0.41262	-0.11165	-0.40822	-0.11314	-0.40383	-0.11549	-0.39949	-0.11714	-0.39587	-0.11787	-0.39197	-0.11928	-0.3875	-0.12185	-0.38367	-0.12451	-0.38078	-0.12626
-0.46027	-0.10728	-0.45738	-0.1064	-0.45355	-0.10644	-0.44909	-0.10687	-0.44518	-0.10714	-0.44156	-0.10686	-0.43722	-0.1066	-0.43284	-0.10682	-0.42844	-0.10762	-0.4237	-0.10894	-0.41927	-0.11006	-0.41485	-0.11073	-0.41011	-0.11114	-0.40571	-0.11221	-0.40133	-0.11445	-0.39699	-0.11653	-0.39336	-0.11745	-0.38946	-0.11852	-0.385	-0.12088	-0.38117	-0.1237	-0.37828	-0.12575
-0.45776	-0.10726	-0.45488	-0.10612	-0.45105	-0.1058	-0.44658	-0.10614	-0.44268	-0.10662	-0.43906	-0.10657	-0.43472	-0.10625	-0.43033	-0.10628	-0.42593	-0.10684	-0.4212	-0.10806	-0.41677	-0.10936	-0.41234	-0.11024	-0.40761	-0.11071	-0.40321	-0.11144	-0.39882	-0.11338	-0.39448	-0.11576	-0.39086	-0.11704	-0.38696	-0.11789	-0.3825	-0.11993	-0.37866	-0.12282	-0.37578	-0.1252
-0.45526	-0.10727	-0.45238	-0.106	-0.44854	-0.1053	-0.44408	-0.1054	-0.44018	-0.10594	-0.43655	-0.10621	-0.43221	-0.10594	-0.42783	-0.10583	-0.42343	-0.10614	-0.4187	-0.10718	-0.41427	-0.10858	-0.40984	-0.10967	-0.40511	-0.1103	-0.40071	-0.11082	-0.39632	-0.11236	-0.39198	-0.11484	-0.38836	-0.11658	-0.38446	-0.11738	-0.37999	-0.11904	-0.37616	-0.12189	-0.37327	-0.12458
-0.45276	-0.10725	-0.44987	-0.10598	-0.44604	-0.10496	-0.44158	-0.10473	-0.43767	-0.10517	-0.43405	-0.10573	-0.42971	-0.10564	-0.42533	-0.10545	-0.42093	-0.10555	-0.41619	-0.10635	-0.41176	-0.10772	-0.40734	-0.10902	-0.4026	-0.10986	-0.3982	-0.11033	-0.39382	-0.11145	-0.38948	-0.11382	-0.38585	-0.116	-0.38195	-0.11696	-0.37749	-0.11825	-0.37366	-0.12093	-0.37077	-0.12386
-0.45025	-0.10716	-0.44737	-0.10598	-0.44354	-0.10476	-0.43907	-0.10421	-0.43517	-0.10438	-0.43155	-0.10509	-0.42721	-0.10529	-0.42282	-0.10512	-0.41842	-0.10506	-0.41369	-0.10558	-0.40926	-0.10683	-0.40483	-0.10827	-0.4001	-0.10934	-0.3957	-0.1099	-0.39131	-0.11069	-0.38698	-0.11277	-0.38335	-0.11527	-0.37945	-0.11657	-0.37499	-0.11758	-0.37115	-0.11997	-0.36827	-0.12306
-0.44775	-0.10698	-0.44487	-0.10596	-0.44103	-0.10468	-0.43657	-0.10384	-0.43267	-0.10367	-0.42904	-0.10433	-0.42471	-0.10483	-0.42032	-0.10479	-0.41592	-0.10466	-0.41119	-0.10492	-0.40676	-0.10597	-0.40233	-0.10745	-0.3976	-0.10873	-0.3932	-0.10949	-0.38881	-0.11008	-0.38447	-0.11174	-0.38085	-0.11438	-0.37695	-0.11613	-0.37248	-0.11703	-0.36865	-0.11905	-0.36577	-0.12218
-0.44525	-0.10671	-0.44236	-0.10587	-0.43853	-0.10463	-0.43407	-0.10361	-0.43017	-0.1031	-0.42654	-0.10351	-0.4222	-0.10423	-0.41782	-0.10443	-0.41342	-0.10431	-0.40868	-0.10436	-0.40426	-0.10516	-0.39983	-0.10657	-0.39509	-0.10804	-0.39069	-0.10902	-0.38631	-0.10958	-0.38197	-0.11082	-0.37835	-0.11338	-0.37444	-0.11559	-0.36998	-0.11657	-0.36615	-0.11821	-0.36326	-0.12126
-0.44275	-0.10638	-0.43986	-0.10567	-0.43603	-0.10459	-0.43156	-0.10349	-0.42766	-0.10268	-0.42404	-0.10273	-0.4197	-0.10349	-0.41531	-0.10398	-0.41091	-0.10398	-0.40618	-0.10391	-0.40175	-0.10443	-0.39732	-0.1057	-0.39259	-0.10726	-0.38819	-0.10848	-0.38381	-0.10914	-0.37947	-0.11005	-0.37584	-0.11233	-0.37194	-0.11491	-0.36748	-0.11617	-0.36364	-0.11748	-0.36076	-0.12033
-0.44024	-0.10603	-0.43736	-0.10537	-0.43352	-0.10449	-0.42906	-0.1034	-0.42516	-0.10241	-0.42154	-0.10208	-0.4172	-0.10268	-0.41281	-0.1034	-0.40841	-0.10363	-0.40368	-0.10353	-0.39925	-0.10379	-0.39482	-0.10486	-0.39009	-0.10643	-0.38569	-0.10787	-0.3813	-0.10872	-0.37696	-0.10942	-0.37334	-0.1113	-0.36944	-0.1141	-0.36497	-0.11577	-0.36114	-0.11686	-0.35826	-0.11941
-0.43774	-0.10572	-0.43485	-0.10499	-0.43102	-0.1043	-0.42656	-0.10329	-0.42266	-0.10226	-0.41903	-0.10157	-0.41469	-0.10189	-0.41031	-0.10269	-0.40591	-0.1032	-0.40117	-0.10318	-0.39675	-0.10325	-0.39232	-0.10408	-0.38758	-0.10556	-0.38318	-0.10717	-0.3788	-0.10826	-0.37446	-0.10891	-0.37084	-0.11038	-0.36693	-0.11315	-0.36247	-0.1153	-0.35864	-0.11635	-0.35575	-0.11854
-0.43524	-0.10549	-0.43235	-0.10458	-0.42852	-0.104	-0.42405	-0.10314	-0.42015	-0.10216	-0.41653	-0.10123	-0.41219	-0.10118	-0.4078	-0.10189	-0.4034	-0.10266	-0.39867	-0.10283	-0.39424	-0.1028	-0.38981	-0.10337	-0.38508	-0.10469	-0.38068	-0.10639	-0.3763	-0.10773	-0.37196	-0.10847	-0.36833	-0.10958	-0.36443	-0.11214	-0.35997	-0.11472	-0.35613	-0.11591	-0.35325	-0.11772
-0.43273	-0.10535	-0.42985	-0.10419	-0.42601	-0.10362	-0.42155	-0.10291	-0.41765	-0.10206	-0.41403	-0.10102	-0.40969	-0.1006	-0.4053	-0.10109	-0.4009	-0.10198	-0.39617	-0.10244	-0.39174	-0.10242	-0.38731	-0.10273	-0.38258	-0.10386	-0.37818	-0.10555	-0.37379	-0.10712	-0.36945	-0.10805	-0.36583	-0.10891	-0.36193	-0.11113	-0.35746	-0.11399	-0.35363	-0.1155	-0.35075	-0.117
-0.43023	-0.1053	-0.42734	-0.10388	-0.42351	-0.1032	-0.41905	-0.1026	-0.41515	-0.1019	-0.41152	-0.10088	-0.40718	-0.10016	-0.4028	-0.10034	-0.3984	-0.1012	-0.39367	-0.10197	-0.38924	-0.10206	-0.38481	-0.10219	-0.38008	-0.10308	-0.37568	-0.10468	-0.37129	-0.10642	-0.36695	-0.10759	-0.36333	-0.10835	-0.35943	-0.11016	-0.35496	-0.11315	-0.35113	-0.11508	-0.34824	-0.11636
-0.42773	-0.10533	-0.42484	-0.10367	-0.42101	-0.10279	-0.41654	-0.10221	-0.41264	-0.10165	-0.40902	-0.10076	-0.40468	-0.09985	-0.40029	-0.09969	-0.39589	-0.10037	-0.39116	-0.10136	-0.38673	-0.10169	-0.3823	-0.10173	-0.37757	-0.10236	-0.37317	-0.1038	-0.36879	-0.10564	-0.36445	-0.10706	-0.36082	-0.10788	-0.35692	-0.1093	-0.35246	-0.11222	-0.34863	-0.11461	-0.34574	-0.11583
-0.42522	-0.10544	-0.42234	-0.10357	-0.41851	-0.10243	-0.41404	-0.10178	-0.41014	-0.1013	-0.40652	-0.10061	-0.40218	-0.09964	-0.39779	-0.09917	-0.39339	-0.09957	-0.38866	-0.10063	-0.38423	-0.10128	-0.3798	-0.10135	-0.37507	-0.10173	-0.37067	-0.10296	-0.36628	-0.10481	-0.36194	-0.10647	-0.35832	-0.10745	-0.35442	-0.10856	-0.34996	-0.11124	-0.34612	-0.11405	-0.34324	-0.11537
-0.42272	-0.10564	-0.41984	-0.10356	-0.416	-0.10214	-0.41154	-0.10134	-0.40764	-0.10087	-0.40401	-0.10039	-0.39967	-0.09948	-0.39529	-0.09878	-0.39089	-0.09885	-0.38616	-0.09979	-0.38173	-0.10078	-0.3773	-0.10098	-0.37257	-0.1012	-0.36817	-0.10218	-0.36378	-0.10395	-0.35944	-0.1058	-0.35582	-0.107	-0.35192	-0.10795	-0.34745	-0.11027	-0.34362	-0.11338	-0.34073	-0.11497
-0.42022	-0.1059	-0.41733	-0.10364	-0.4135	-0.10194	-0.40904	-0.10095	-0.40513	-0.10039	-0.40151	-0.10008	-0.39717	-0.09931	-0.39278	-0.0985	-0.38839	-0.09825	-0.38365	-0.09894	-0.37922	-0.10013	-0.3748	-0.10061	-0.37006	-0.10075	-0.36566	-0.10148	-0.36128	-0.10308	-0.35694	-0.10507	-0.35331	-0.10651	-0.34941	-0.10743	-0.34495	-0.10934	-0.34112	-0.11258	-0.33823	-0.11459
-0.41771	-0.10621	-0.41483	-0.1038	-0.411	-0.10182	-0.40653	-0.10063	-0.40263	-0.09991	-0.39901	-0.09966	-0.39467	-0.0991	-0.39028	-0.09827	-0.38588	-0.09777	-0.38115	-0.09813	-0.37672	-0.09934	-0.37229	-0.10018	-0.36756	-0.10035	-0.36316	-0.10085	-0.35877	-0.10224	-0.35443	-0.10427	-0.35081	-0.10597	-0.34691	-0.10696	-0.34245	-0.10849	-0.33861	-0.11169	-0.33573	-0.11418
-0.41521	-0.10649	-0.41233	-0.10404	-0.40849	-0.10181	-0.40403	-0.10039	-0.40013	-0.09947	-0.3965	-0.09916	-0.39216	-0.09883	-0.38778	-0.09807	-0.38338	-0.09742	-0.37865	-0.09743	-0.37422	-0.09847	-0.36979	-0.09963	-0.36506	-0.09997	-0.36066	-0.10029	-0.35627	-0.10144	-0.35193	-0.10341	-0.34831	-0.10536	-0.34441	-0.10652	-0.33994	-0.10776	-0.33611	-0.11073	-0.33322	-0.11369
-0.41271	-0.10674	-0.40982	-0.10432	-0.40599	-0.1019	-0.40153	-0.10022	-0.39762	-0.09908	-0.394	-0.09861	-0.38966	-0.09845	-0.38528	-0.09785	-0.38088	-0.09715	-0.37614	-0.09685	-0.37171	-0.09759	-0.36729	-0.09894	-0.36255	-0.09957	-0.35815	-0.09981	-0.35377	-0.1007	-0.34943	-0.10253	-0.3458	-0.10467	-0.3419	-0.10608	-0.33744	-0.10715	-0.33361	-0.10977	-0.33072	-0.11309
-0.4102	-0.10692	-0.40732	-0.10458	-0.40349	-0.10209	-0.39902	-0.10012	-0.39512	-0.09879	-0.3915	-0.09808	-0.38716	-0.09797	-0.38277	-0.09759	-0.37837	-0.09692	-0.37364	-0.09641	-0.36921	-0.09678	-0.36478	-0.09813	-0.36005	-0.09912	-0.35565	-0.09939	-0.35126	-0.10004	-0.34693	-0.10167	-0.3433	-0.10391	-0.3394	-0.1056	-0.33494	-0.10664	-0.3311	-0.10884	-0.32822	-0.11237
-0.4077	-0.10709	-0.40482	-0.10478	-0.40098	-0.10233	-0.39652	-0.1001	-0.39262	-0.09858	-0.38899	-0.09761	-0.38466	-0.09742	-0.38027	-0.09724	-0.37587	-0.09668	-0.37114	-0.09608	-0.36671	-0.0961	-0.36228	-0.09725	-0.35755	-0.09856	-0.35315	-0.09901	-0.34876	-0.09946	-0.34442	-0.10085	-0.3408	-0.10309	-0.3369	-0.10507	-0.33243	-0.10621	-0.3286	-0.10799	-0.32572	-0.11155
-0.4052	-0.10725	-0.40231	-0.1049	-0.39848	-0.10255	-0.39402	-0.10018	-0.39012	-0.09845	-0.38649	-0.09722	-0.38215	-0.09684	-0.37777	-0.09679	-0.37337	-0.09641	-0.36863	-0.09583	-0.36421	-0.09554	-0.35978	-0.09638	-0.35504	-0.09788	-0.35064	-0.09862	-0.34626	-0.09898	-0.34192	-0.10009	-0.3383	-0.10222	-0.33439	-0.10445	-0.32993	-0.10579	-0.3261	-0.10726	-0.32321	-0.11069
-0.4027	-0.10745	-0.39981	-0.10495	-0.39598	-0.10274	-0.39151	-0.10033	-0.38761	-0.09839	-0.38399	-0.09693	-0.37965	-0.09628	-0.37526	-0.09625	-0.37086	-0.09607	-0.36613	-0.09558	-0.3617	-0.09511	-0.35727	-0.09557	-0.35254	-0.09707	-0.34814	-0.09817	-0.34376	-0.09856	-0.33942	-0.09941	-0.33579	-0.10134	-0.33189	-0.10375	-0.32743	-0.10536	-0.32359	-0.10665	-0.32071	-0.10978
-0.40019	-0.1077	-0.39731	-0.10498	-0.39347	-0.10286	-0.38901	-0.10051	-0.38511	-0.0984	-0.38149	-0.09674	-0.37715	-0.09579	-0.37276	-0.09565	-0.36836	-0.09564	-0.36363	-0.0953	-0.3592	-0.09479	-0.35477	-0.09488	-0.35004	-0.09619	-0.34564	-0.09762	-0.34125	-0.09816	-0.33691	-0.09881	-0.33329	-0.10049	-0.32939	-0.10297	-0.32492	-0.10489	-0.32109	-0.10613	-0.31821	-0.10888
-0.39769	-0.10799	-0.3948	-0.10506	-0.39097	-0.10289	-0.38651	-0.10065	-0.38261	-0.09847	-0.37898	-0.09664	-0.37464	-0.0954	-0.37026	-0.09506	-0.36586	-0.09512	-0.36112	-0.09496	-0.3567	-0.0945	-0.35227	-0.0943	-0.34753	-0.0953	-0.34313	-0.09695	-0.33875	-0.09775	-0.33441	-0.09828	-0.33079	-0.0997	-0.32688	-0.10215	-0.32242	-0.10436	-0.31859	-0.10567	-0.3157	-0.10802
-0.39519	-0.10837	-0.3923	-0.10522	-0.38847	-0.10287	-0.384	-0.10073	-0.3801	-0.09856	-0.37648	-0.09661	-0.37214	-0.09511	-0.36775	-0.09451	-0.36335	-0.09453	-0.35862	-0.09456	-0.35419	-0.09422	-0.34976	-0.09385	-0.34503	-0.09447	-0.34063	-0.09615	-0.33625	-0.0973	-0.33191	-0.09781	-0.32828	-0.09898	-0.32438	-0.1013	-0.31992	-0.10376	-0.31608	-0.10524	-0.3132	-0.10722
-0.39268	-0.10886	-0.3898	-0.10544	-0.38596	-0.10286	-0.3815	-0.10074	-0.3776	-0.09862	-0.37398	-0.09663	-0.36964	-0.09492	-0.36525	-0.09404	-0.36085	-0.09393	-0.35612	-0.09408	-0.35169	-0.0939	-0.34726	-0.09349	-0.34253	-0.09374	-0.33813	-0.09527	-0.33374	-0.09678	-0.3294	-0.0974	-0.32578	-0.09834	-0.32188	-0.10046	-0.31741	-0.10309	-0.31358	-0.10481	-0.3107	-0.10652
-0.39018	-0.10947	-0.38729	-0.10574	-0.38346	-0.10289	-0.379	-0.1007	-0.3751	-0.09864	-0.37147	-0.09668	-0.36713	-0.09482	-0.36275	-0.09364	-0.35835	-0.09334	-0.35362	-0.09352	-0.34919	-0.09354	-0.34476	-0.09319	-0.34002	-0.09315	-0.33563	-0.09438	-0.33124	-0.09615	-0.3269	-0.09699	-0.32328	-0.09777	-0.31938	-0.09965	-0.31491	-0.10237	-0.31108	-0.10438	-0.30819	-0.10591
-0.38768	-0.11019	-0.38479	-0.10614	-0.38096	-0.10298	-0.37649	-0.10065	-0.37259	-0.0986	-0.36897	-0.0967	-0.36463	-0.09477	-0.36024	-0.09333	-0.35584	-0.0928	-0.35111	-0.09292	-0.34668	-0.09312	-0.34225	-0.0929	-0.33752	-0.09268	-0.33312	-0.09355	-0.32874	-0.09541	-0.3244	-0.09655	-0.32077	-0.09725	-0.31687	-0.09888	-0.31241	-0.10161	-0.30858	-0.10392	-0.30569	-0.1054
-0.38517	-0.11101	-0.38229	-0.10668	-0.37846	-0.10314	-0.37399	-0.10065	-0.37009	-0.0985	-0.36647	-0.09667	-0.36213	-0.09477	-0.35774	-0.09311	-0.35334	-0.09232	-0.34861	-0.09229	-0.34418	-0.09261	-0.33975	-0.09258	-0.33502	-0.09229	-0.33062	-0.0928	-0.32623	-0.09458	-0.32189	-0.09606	-0.31827	-0.09677	-0.31437	-0.09817	-0.30991	-0.10082	-0.30607	-0.10341	-0.30319	-0.10496
-0.38267	-0.11194	-0.37979	-0.10732	-0.37595	-0.10341	-0.37149	-0.10067	-0.36759	-0.0984	-0.36396	-0.09657	-0.35962	-0.09477	-0.35524	-0.09296	-0.35084	-0.0919	-0.34611	-0.09169	-0.34168	-0.09202	-0.33725	-0.0922	-0.33252	-0.09196	-0.32812	-0.09215	-0.32373	-0.09371	-0.31939	-0.0955	-0.31577	-0.09632	-0.31187	-0.09751	-0.3074	-0.1	-0.30357	-0.10283	-0.30068	-0.10457
-0.38017	-0.11293	-0.37728	-0.10807	-0.37345	-0.10382	-0.36899	-0.10073	-0.36508	-0.09835	-0.36146	-0.09641	-0.35712	-0.09473	-0.35273	-0.09288	-0.34834	-0.09154	-0.3436	-0.09112	-0.33917	-0.09138	-0.33475	-0.09174	-0.33001	-0.09163	-0.32561	-0.0916	-0.32123	-0.09284	-0.31689	-0.09485	-0.31326	-0.0959	-0.30936	-0.09691	-0.3049	-0.09918	-0.30107	-0.1022	-0.29818	-0.10418
-0.37766	-0.11397	-0.37478	-0.10891	-0.37095	-0.10434	-0.36648	-0.10084	-0.36258	-0.09834	-0.35896	-0.09624	-0.35462	-0.09464	-0.35023	-0.09284	-0.34583	-0.09127	-0.3411	-0.0906	-0.33667	-0.09072	-0.33224	-0.09121	-0.32751	-0.09128	-0.32311	-0.09115	-0.31872	-0.09204	-0.31438	-0.09412	-0.31076	-0.09547	-0.30686	-0.09636	-0.3024	-0.09839	-0.29856	-0.1015	-0.29568	-0.10377
-0.37516	-0.11505	-0.37228	-0.10978	-0.36844	-0.10496	-0.36398	-0.10106	-0.36008	-0.09834	-0.35645	-0.09609	-0.35211	-0.09448	-0.34773	-0.0928	-0.34333	-0.09109	-0.3386	-0.09015	-0.33417	-0.09008	-0.32974	-0.09061	-0.32501	-0.09089	-0.32061	-0.09077	-0.31622	-0.09132	-0.31188	-0.0933	-0.30826	-0.09501	-0.30436	-0.09588	-0.29989	-0.09765	-0.29606	-0.10075	-0.29317	-0.10333
-0.37266	-0.11612	-0.36977	-0.11065	-0.36594	-0.1057	-0.36148	-0.10141	-0.35757	-0.09837	-0.35395	-0.096	-0.34961	-0.09424	-0.34523	-0.09273	-0.34083	-0.09099	-0.33609	-0.08978	-0.33166	-0.08949	-0.32724	-0.08996	-0.3225	-0.09046	-0.3181	-0.09042	-0.31372	-0.0907	-0.30938	-0.09244	-0.30575	-0.09448	-0.30185	-0.09545	-0.29739	-0.09699	-0.29356	-0.09999	-0.29067	-0.10288
-0.37015	-0.11713	-0.36727	-0.11155	-0.36344	-0.10651	-0.35897	-0.10186	-0.35507	-0.09846	-0.35145	-0.09594	-0.34711	-0.09399	-0.34272	-0.09259	-0.33832	-0.09092	-0.33359	-0.08949	-0.32916	-0.08896	-0.32473	-0.08929	-0.32	-0.08996	-0.3156	-0.09008	-0.31121	-0.09016	-0.30688	-0.09158	-0.30325	-0.09386	-0.29935	-0.09505	-0.29489	-0.09638	-0.29105	-0.09922	-0.28817	-0.1024
-0.36765	-0.1181	-0.36477	-0.11245	-0.36093	-0.10734	-0.35647	-0.10244	-0.35257	-0.09864	-0.34894	-0.09589	-0.34461	-0.09377	-0.34022	-0.09237	-0.33582	-0.09085	-0.33109	-0.08928	-0.32666	-0.08849	-0.32223	-0.08863	-0.3175	-0.08938	-0.3131	-0.08972	-0.30871	-0.0897	-0.30437	-0.09075	-0.30075	-0.09314	-0.29685	-0.09465	-0.29238	-0.09583	-0.28855	-0.09847	-0.28567	-0.10186
-0.36515	-0.11916	-0.36226	-0.11332	-0.35843	-0.10816	-0.35397	-0.10314	-0.35007	-0.09892	-0.34644	-0.09587	-0.3421	-0.09361	-0.33772	-0.09205	-0.33332	-0.09072	-0.32858	-0.08913	-0.32416	-0.08808	-0.31973	-0.08799	-0.31499	-0.08871	-0.31059	-0.08931	-0.30621	-0.08932	-0.30187	-0.09001	-0.29825	-0.09233	-0.29434	-0.0942	-0.28988	-0.09532	-0.28605	-0.09774	-0.28316	-0.10127
-0.36264	-0.12038	-0.35976	-0.11415	-0.35593	-0.10897	-0.35146	-0.10389	-0.34756	-0.09931	-0.34394	-0.09594	-0.3396	-0.09346	-0.33521	-0.09171	-0.33081	-0.0905	-0.32608	-0.089	-0.32165	-0.08773	-0.31722	-0.0874	-0.31249	-0.088	-0.30809	-0.08882	-0.3037	-0.08898	-0.29937	-0.08938	-0.29574	-0.09146	-0.29184	-0.0937	-0.28738	-0.09486	-0.28354	-0.09703	-0.28066	-0.10063
-0.36014	-0.12179	-0.35726	-0.11502	-0.35342	-0.1097	-0.34896	-0.10466	-0.34506	-0.09983	-0.34144	-0.09611	-0.3371	-0.09335	-0.33271	-0.09141	-0.32831	-0.09019	-0.32358	-0.08886	-0.31915	-0.08745	-0.31472	-0.08687	-0.30999	-0.08729	-0.30559	-0.08826	-0.3012	-0.08865	-0.29686	-0.08886	-0.29324	-0.09058	-0.28934	-0.09311	-0.28487	-0.09442	-0.28104	-0.09635	-0.27816	-0.09996
-0.35764	-0.12335	-0.35475	-0.11604	-0.35092	-0.11035	-0.34646	-0.10542	-0.34256	-0.10046	-0.33893	-0.09636	-0.33459	-0.0933	-0.33021	-0.09117	-0.32581	-0.08981	-0.32107	-0.08867	-0.31665	-0.08726	-0.31222	-0.0864	-0.30748	-0.08661	-0.30308	-0.08763	-0.2987	-0.08829	-0.29436	-0.08844	-0.29074	-0.08977	-0.28683	-0.09247	-0.28237	-0.094	-0.27854	-0.09573	-0.27565	-0.09928
-0.35514	-0.12501	-0.35225	-0.11725	-0.34842	-0.111	-0.34395	-0.10611	-0.34005	-0.10112	-0.33643	-0.09672	-0.33209	-0.09336	-0.3277	-0.09098	-0.3233	-0.08943	-0.31857	-0.08841	-0.31414	-0.0871	-0.30971	-0.08603	-0.30498	-0.08597	-0.30058	-0.08693	-0.2962	-0.08786	-0.29186	-0.08806	-0.28823	-0.08905	-0.28433	-0.09176	-0.27987	-0.0936	-0.27603	-0.09519	-0.27315	-0.09859
-0.35263	-0.12676	-0.34975	-0.11864	-0.34591	-0.11175	-0.34145	-0.10669	-0.33755	-0.10179	-0.33393	-0.09716	-0.32959	-0.09352	-0.3252	-0.09083	-0.3208	-0.0891	-0.31607	-0.08808	-0.31164	-0.08694	-0.30721	-0.08574	-0.30248	-0.0854	-0.29808	-0.08618	-0.29369	-0.08733	-0.28935	-0.08771	-0.28573	-0.08842	-0.28183	-0.09098	-0.27736	-0.09319	-0.27353	-0.0947	-0.27065	-0.09791
-0.35013	-0.12864	-0.34724	-0.12018	-0.34341	-0.11269	-0.33895	-0.10718	-0.33505	-0.10242	-0.33142	-0.09767	-0.32708	-0.09374	-0.3227	-0.09075	-0.3183	-0.08882	-0.31356	-0.08767	-0.30914	-0.08671	-0.30471	-0.0855	-0.29997	-0.08492	-0.29558	-0.08543	-0.29119	-0.08671	-0.28685	-0.08735	-0.28323	-0.08786	-0.27933	-0.09016	-0.27486	-0.09276	-0.27103	-0.09423	-0.26814	-0.09724
-0.34763	-0.13076	-0.34474	-0.1218	-0.34091	-0.11383	-0.33644	-0.10769	-0.33254	-0.10295	-0.32892	-0.09819	-0.32458	-0.09402	-0.32019	-0.09076	-0.31579	-0.08856	-0.31106	-0.08724	-0.30663	-0.08641	-0.3022	-0.08528	-0.29747	-0.08448	-0.29307	-0.08474	-0.28869	-0.08602	-0.28435	-0.08696	-0.28072	-0.08737	-0.27682	-0.08933	-0.27236	-0.09225	-0.26852	-0.09379	-0.26564	-0.09658
-0.34512	-0.1331	-0.34224	-0.12349	-0.33841	-0.11517	-0.33394	-0.10834	-0.33004	-0.10337	-0.32642	-0.09871	-0.32208	-0.09435	-0.31769	-0.09084	-0.31329	-0.08833	-0.30856	-0.08683	-0.30413	-0.08602	-0.2997	-0.08505	-0.29497	-0.08411	-0.29057	-0.08413	-0.28618	-0.08531	-0.28184	-0.0865	-0.27822	-0.08693	-0.27432	-0.08854	-0.26986	-0.09165	-0.26602	-0.09338	-0.26314	-0.09596
-0.34262	-0.13565	-0.33974	-0.12533	-0.3359	-0.11664	-0.33144	-0.10918	-0.32754	-0.10375	-0.32391	-0.09918	-0.31957	-0.09471	-0.31519	-0.09095	-0.31079	-0.08816	-0.30606	-0.08646	-0.30163	-0.08555	-0.2972	-0.08478	-0.29247	-0.0838	-0.28807	-0.0836	-0.28368	-0.08459	-0.27934	-0.08597	-0.27572	-0.08653	-0.27182	-0.08781	-0.26735	-0.09098	-0.26352	-0.09299	-0.26063	-0.0954
-0.34012	-0.13836	-0.33723	-0.12734	-0.3334	-0.11819	-0.32894	-0.11025	-0.32503	-0.10421	-0.32141	-0.09957	-0.31707	-0.09509	-0.31268	-0.09114	-0.30829	-0.08808	-0.30355	-0.08613	-0.29912	-0.08506	-0.2947	-0.08445	-0.28996	-0.08353	-0.28556	-0.08313	-0.28118	-0.08388	-0.27684	-0.0854	-0.27321	-0.08618	-0.26931	-0.08717	-0.26485	-0.09028	-0.26102	-0.09263	-0.25813	-0.09488
-0.33761	-0.14115	-0.33473	-0.1295	-0.3309	-0.11983	-0.32643	-0.11148	-0.32253	-0.10482	-0.31891	-0.09989	-0.31457	-0.0955	-0.31018	-0.09139	-0.30578	-0.08807	-0.30105	-0.08585	-0.29662	-0.08462	-0.29219	-0.08405	-0.28746	-0.08326	-0.28306	-0.08269	-0.27867	-0.08321	-0.27433	-0.08479	-0.27071	-0.08583	-0.26681	-0.08661	-0.26235	-0.08955	-0.25851	-0.09226	-0.25563	-0.09438
-0.33511	-0.14407	-0.33223	-0.13182	-0.32839	-0.1216	-0.32393	-0.11282	-0.32003	-0.10559	-0.3164	-0.10022	-0.31206	-0.09587	-0.30768	-0.09168	-0.30328	-0.08812	-0.29855	-0.08563	-0.29412	-0.08425	-0.28969	-0.08359	-0.28496	-0.08295	-0.28056	-0.08227	-0.27617	-0.08258	-0.27183	-0.08412	-0.26821	-0.08544	-0.26431	-0.08615	-0.25984	-0.08879	-0.25601	-0.09187	-0.25312	-0.0939
-0.33261	-0.14709	-0.32972	-0.13424	-0.32589	-0.12349	-0.32143	-0.11423	-0.31752	-0.10652	-0.3139	-0.10063	-0.30956	-0.09616	-0.30518	-0.09198	-0.30078	-0.08826	-0.29604	-0.08547	-0.29161	-0.08388	-0.28719	-0.0831	-0.28245	-0.08259	-0.27805	-0.08188	-0.27367	-0.082	-0.26933	-0.08341	-0.2657	-0.085	-0.2618	-0.08574	-0.25734	-0.08803	-0.25351	-0.09144	-0.25062	-0.09348
-0.3301	-0.15019	-0.32722	-0.13678	-0.32339	-0.12549	-0.31892	-0.11575	-0.31502	-0.10757	-0.3114	-0.10115	-0.30706	-0.09637	-0.30267	-0.09228	-0.29827	-0.08843	-0.29354	-0.08536	-0.28911	-0.08351	-0.28468	-0.08261	-0.27995	-0.0822	-0.27555	-0.08153	-0.27116	-0.08147	-0.26682	-0.08267	-0.2632	-0.08449	-0.2593	-0.08536	-0.25484	-0.08729	-0.251	-0.09095	-0.24812	-0.09311
-0.3276	-0.15341	-0.32472	-0.13944	-0.32088	-0.12756	-0.31642	-0.11737	-0.31252	-0.1087	-0.30889	-0.10178	-0.30456	-0.09658	-0.30017	-0.09252	-0.29577	-0.0886	-0.29104	-0.0853	-0.28661	-0.08316	-0.28218	-0.08214	-0.27745	-0.08178	-0.27305	-0.08122	-0.26866	-0.08095	-0.26432	-0.08193	-0.2607	-0.0839	-0.2568	-0.08497	-0.25233	-0.08661	-0.2485	-0.09044	-0.24562	-0.09276
-0.3251	-0.15695	-0.32221	-0.14223	-0.31838	-0.1297	-0.31392	-0.11911	-0.31002	-0.10992	-0.30639	-0.10253	-0.30205	-0.09684	-0.29767	-0.09267	-0.29327	-0.08877	-0.28853	-0.08529	-0.28411	-0.08286	-0.27968	-0.08171	-0.27494	-0.08132	-0.27054	-0.08092	-0.26616	-0.08048	-0.26182	-0.08124	-0.25819	-0.08326	-0.25429	-0.08459	-0.24983	-0.08601	-0.246	-0.0899	-0.24311	-0.09242
-0.32259	-0.16086	-0.31971	-0.14513	-0.31588	-0.13196	-0.31141	-0.12095	-0.30751	-0.11126	-0.30389	-0.10336	-0.29955	-0.09721	-0.29516	-0.09273	-0.29076	-0.08894	-0.28603	-0.08534	-0.2816	-0.08265	-0.27717	-0.08128	-0.27244	-0.08082	-0.26804	-0.08059	-0.26365	-0.08009	-0.25932	-0.08064	-0.25569	-0.08259	-0.25179	-0.08423	-0.24733	-0.08548	-0.24349	-0.08931	-0.24061	-0.0921
-0.32009	-0.16504	-0.31721	-0.14829	-0.31337	-0.13437	-0.30891	-0.12286	-0.30501	-0.11273	-0.30139	-0.10429	-0.29705	-0.0977	-0.29266	-0.09279	-0.28826	-0.08909	-0.28353	-0.08544	-0.2791	-0.08248	-0.27467	-0.08086	-0.26994	-0.08031	-0.26554	-0.08021	-0.26115	-0.07976	-0.25681	-0.0801	-0.25319	-0.0819	-0.24929	-0.08386	-0.24482	-0.08502	-0.24099	-0.08866	-0.23811	-0.09179
-0.31759	-0.16945	-0.3147	-0.15179	-0.31087	-0.13689	-0.30641	-0.12482	-0.30251	-0.11434	-0.29888	-0.10535	-0.29454	-0.09832	-0.29016	-0.09293	-0.28576	-0.08917	-0.28102	-0.08557	-0.2766	-0.08237	-0.27217	-0.08044	-0.26743	-0.07978	-0.26303	-0.07976	-0.25865	-0.07946	-0.25431	-0.07958	-0.25069	-0.08122	-0.24678	-0.08343	-0.24232	-0.0846	-0.23849	-0.08799	-0.2356	-0.0915
-0.31509	-0.17402	-0.3122	-0.15556	-0.30837	-0.13957	-0.3039	-0.12677	-0.3	-0.11606	-0.29638	-0.10657	-0.29204	-0.09903	-0.28765	-0.0932	-0.28325	-0.08915	-0.27852	-0.08571	-0.27409	-0.08236	-0.26966	-0.08006	-0.26493	-0.07923	-0.26053	-0.07924	-0.25615	-0.07914	-0.25181	-0.0791	-0.24818	-0.08055	-0.24428	-0.08292	-0.23982	-0.08421	-0.23598	-0.08736	-0.2331	-0.09124
-0.31258	-0.17882	-0.3097	-0.15947	-0.30586	-0.14256	-0.3014	-0.12895	-0.2975	-0.1178	-0.29388	-0.1079	-0.28954	-0.09981	-0.28515	-0.09358	-0.28075	-0.08909	-0.27602	-0.08578	-0.27159	-0.0824	-0.26716	-0.07977	-0.26243	-0.07869	-0.25803	-0.07868	-0.25364	-0.07876	-0.2493	-0.07864	-0.24568	-0.07987	-0.24178	-0.08237	-0.23731	-0.08383	-0.23348	-0.08675	-0.2306	-0.09095
-0.31008	-0.18414	-0.30719	-0.16356	-0.30336	-0.14587	-0.2989	-0.13112	-0.295	-0.11954	-0.29137	-0.10934	-0.28703	-0.10069	-0.28265	-0.09405	-0.27825	-0.08907	-0.27351	-0.08574	-0.26909	-0.08243	-0.26466	-0.07957	-0.25992	-0.0782	-0.25553	-0.07807	-0.25114	-0.07832	-0.2468	-0.07821	-0.24318	-0.07921	-0.23928	-0.08178	-0.23481	-0.08352	-0.23098	-0.08616	-0.22809	-0.09064
-0.30758	-0.19014	-0.30469	-0.16771	-0.30086	-0.14934	-0.29639	-0.13348	-0.29249	-0.12127	-0.28887	-0.11082	-0.28453	-0.10169	-0.28014	-0.09455	-0.27574	-0.08913	-0.27101	-0.08558	-0.26658	-0.08245	-0.26215	-0.07948	-0.25742	-0.07776	-0.25302	-0.07747	-0.24864	-0.07784	-0.2443	-0.07781	-0.24067	-0.07861	-0.23677	-0.08117	-0.23231	-0.08322	-0.22847	-0.0856	-0.22559	-0.09037
-0.30507	-0.19661	-0.30219	-0.17213	-0.29836	-0.15293	-0.29389	-0.13618	-0.28999	-0.12301	-0.28637	-0.11227	-0.28203	-0.10278	-0.27764	-0.0951	-0.27324	-0.08929	-0.26851	-0.08537	-0.26408	-0.08246	-0.25965	-0.07946	-0.25492	-0.0774	-0.25052	-0.07692	-0.24613	-0.07735	-0.24179	-0.07745	-0.23817	-0.07809	-0.23427	-0.08054	-0.22981	-0.08289	-0.22597	-0.08508	-0.22309	-0.0901
-0.30257	-0.20351	-0.29969	-0.17715	-0.29585	-0.15663	-0.29139	-0.13915	-0.28749	-0.1248	-0.28386	-0.1137	-0.27952	-0.10395	-0.27514	-0.09576	-0.27074	-0.08956	-0.26601	-0.08518	-0.26158	-0.0824	-0.25715	-0.07945	-0.25242	-0.07711	-0.24802	-0.07642	-0.24363	-0.07684	-0.23929	-0.07711	-0.23567	-0.07762	-0.23177	-0.0799	-0.2273	-0.08252	-0.22347	-0.0846	-0.22058	-0.0898
-0.30007	-0.21091	-0.29718	-0.18285	-0.29335	-0.16046	-0.28889	-0.14228	-0.28498	-0.12684	-0.28136	-0.11515	-0.27702	-0.10517	-0.27263	-0.09657	-0.26824	-0.08994	-0.2635	-0.08507	-0.25907	-0.08219	-0.25465	-0.07937	-0.24991	-0.07686	-0.24551	-0.07593	-0.24113	-0.07627	-0.23679	-0.07677	-0.23316	-0.07716	-0.22926	-0.07927	-0.2248	-0.08213	-0.22097	-0.0842	-0.21808	-0.0895
-0.29756	-0.21871	-0.29468	-0.18879	-0.29085	-0.16468	-0.28638	-0.14557	-0.28248	-0.12925	-0.27886	-0.11663	-0.27452	-0.10639	-0.27013	-0.09749	-0.26573	-0.09042	-0.261	-0.08508	-0.25657	-0.08185	-0.25214	-0.07923	-0.24741	-0.07666	-0.24301	-0.07545	-0.23862	-0.07568	-0.23428	-0.0764	-0.23066	-0.0767	-0.22676	-0.07862	-0.2223	-0.08176	-0.21846	-0.08384	-0.21558	-0.08922
-0.29506	-0.22693	-0.29218	-0.19526	-0.28834	-0.16946	-0.28388	-0.14897	-0.27998	-0.13194	-0.27635	-0.11818	-0.27201	-0.10763	-0.26763	-0.09847	-0.26323	-0.09094	-0.2585	-0.08524	-0.25407	-0.08146	-0.24964	-0.07905	-0.24491	-0.0765	-0.24051	-0.07498	-0.23612	-0.0751	-0.23178	-0.07595	-0.22816	-0.07627	-0.22426	-0.07799	-0.21979	-0.08136	-0.21596	-0.08347	-0.21307	-0.08896
-0.29256	-0.23573	-0.28967	-0.20218	-0.28584	-0.17461	-0.28138	-0.15253	-0.27747	-0.13478	-0.27385	-0.11996	-0.26951	-0.10888	-0.26513	-0.09947	-0.26073	-0.09152	-0.25599	-0.08547	-0.25156	-0.08117	-0.24714	-0.07882	-0.2424	-0.07633	-0.238	-0.07453	-0.23362	-0.07451	-0.22928	-0.07541	-0.22565	-0.07587	-0.22175	-0.07745	-0.21729	-0.08093	-0.21346	-0.08315	-0.21057	-0.08871
-0.29005	-0.24512	-0.28717	-0.20945	-0.28334	-0.18006	-0.27887	-0.15648	-0.27497	-0.13773	-0.27135	-0.12205	-0.26701	-0.11009	-0.26262	-0.10043	-0.25822	-0.09214	-0.25349	-0.08573	-0.24906	-0.08103	-0.24463	-0.07852	-0.2399	-0.07613	-0.2355	-0.07412	-0.23111	-0.07391	-0.22677	-0.07485	-0.22315	-0.07552	-0.21925	-0.07695	-0.21479	-0.08046	-0.21095	-0.0829	-0.20807	-0.08845
-0.28755	-0.25524	-0.28467	-0.21715	-0.28083	-0.18591	-0.27637	-0.16084	-0.27247	-0.14071	-0.26884	-0.12434	-0.26451	-0.11129	-0.26012	-0.10135	-0.25572	-0.0928	-0.25099	-0.08602	-0.24656	-0.08104	-0.24213	-0.07816	-0.2374	-0.07592	-0.233	-0.07381	-0.22861	-0.07335	-0.22427	-0.0743	-0.22065	-0.07519	-0.21675	-0.07646	-0.21228	-0.07996	-0.20845	-0.08266	-0.20557	-0.08825
-0.28505	-0.26601	-0.28216	-0.22538	-0.27833	-0.19212	-0.27387	-0.1654	-0.26997	-0.1438	-0.26634	-0.12675	-0.262	-0.11265	-0.25762	-0.10224	-0.25322	-0.09352	-0.24848	-0.08638	-0.24406	-0.08115	-0.23963	-0.07779	-0.23489	-0.07574	-0.23049	-0.0736	-0.22611	-0.07281	-0.22177	-0.07376	-0.21814	-0.07485	-0.21424	-0.07596	-0.20978	-0.07947	-0.20595	-0.08242	-0.20306	-0.0881
-0.28254	-0.27712	-0.27966	-0.23415	-0.27583	-0.19865	-0.27136	-0.17017	-0.26746	-0.14724	-0.26384	-0.12921	-0.2595	-0.11431	-0.25511	-0.10313	-0.25071	-0.09422	-0.24598	-0.0868	-0.24155	-0.08127	-0.23712	-0.07745	-0.23239	-0.07555	-0.22799	-0.07342	-0.2236	-0.07235	-0.21927	-0.0732	-0.21564	-0.07449	-0.21174	-0.0755	-0.20728	-0.07901	-0.20344	-0.0822	-0.20056	-0.08796
-0.28004	-0.28868	-0.27716	-0.24367	-0.27332	-0.20566	-0.26886	-0.17528	-0.26496	-0.15103	-0.26134	-0.13169	-0.257	-0.11623	-0.25261	-0.10409	-0.24821	-0.0949	-0.24348	-0.08721	-0.23905	-0.08134	-0.23462	-0.07718	-0.22989	-0.07526	-0.22549	-0.07322	-0.2211	-0.07194	-0.21676	-0.0726	-0.21314	-0.07405	-0.20924	-0.0751	-0.20477	-0.07853	-0.20094	-0.08202	-0.19806	-0.08789
-0.27754	-0.30129	-0.27465	-0.25368	-0.27082	-0.2132	-0.26636	-0.18075	-0.26246	-0.15502	-0.25883	-0.13429	-0.25449	-0.1183	-0.25011	-0.10522	-0.24571	-0.0956	-0.24097	-0.08761	-0.23655	-0.08137	-0.23212	-0.077	-0.22738	-0.07485	-0.22298	-0.07299	-0.2186	-0.07153	-0.21426	-0.072	-0.21064	-0.07359	-0.20673	-0.07473	-0.20227	-0.07803	-0.19844	-0.08186	-0.19555	-0.08787
-0.27504	-0.3155	-0.27215	-0.26396	-0.26832	-0.22139	-0.26385	-0.18661	-0.25995	-0.15927	-0.25633	-0.13728	-0.25199	-0.12041	-0.2476	-0.10659	-0.2432	-0.09635	-0.23847	-0.08803	-0.23404	-0.08144	-0.22961	-0.07688	-0.22488	-0.07433	-0.22048	-0.07272	-0.2161	-0.07111	-0.21176	-0.07142	-0.20813	-0.07315	-0.20423	-0.07438	-0.19977	-0.07755	-0.19593	-0.08169	-0.19305	-0.08782
-0.27253	-0.3312	-0.26965	-0.27473	-0.26581	-0.23029	-0.26135	-0.193	-0.25745	-0.16384	-0.25383	-0.14064	-0.24949	-0.12249	-0.2451	-0.10814	-0.2407	-0.09708	-0.23597	-0.0885	-0.23154	-0.0816	-0.22711	-0.07676	-0.22238	-0.07376	-0.21798	-0.07241	-0.21359	-0.07072	-0.20925	-0.07087	-0.20563	-0.0727	-0.20173	-0.07403	-0.19726	-0.07715	-0.19343	-0.08153	-0.19055	-0.08769
-0.27003	-0.34781	-0.26714	-0.2866	-0.26331	-0.23953	-0.25885	-0.1999	-0.25495	-0.16868	-0.25132	-0.14415	-0.24698	-0.12458	-0.2426	-0.10971	-0.2382	-0.0978	-0.23346	-0.08903	-0.22904	-0.08184	-0.22461	-0.07663	-0.21987	-0.07327	-0.21548	-0.07206	-0.21109	-0.07043	-0.20675	-0.07035	-0.20313	-0.0722	-0.19923	-0.07368	-0.19476	-0.07675	-0.19093	-0.08143	-0.18804	-0.08752
-0.26753	-0.3653	-0.26464	-0.29985	-0.26081	-0.24892	-0.25634	-0.2074	-0.25244	-0.17381	-0.24882	-0.14777	-0.24448	-0.12692	-0.24009	-0.11129	-0.23569	-0.09867	-0.23096	-0.08962	-0.22653	-0.08217	-0.2221	-0.07653	-0.21737	-0.07294	-0.21297	-0.07166	-0.20859	-0.07022	-0.20425	-0.06985	-0.20062	-0.07163	-0.19672	-0.07337	-0.19226	-0.07636	-0.18842	-0.08134	-0.18554	-0.08732
-0.26502	-0.38397	-0.26214	-0.31422	-0.25831	-0.25878	-0.25384	-0.21542	-0.24994	-0.17938	-0.24632	-0.15157	-0.24198	-0.12957	-0.23759	-0.11285	-0.23319	-0.09978	-0.22846	-0.09022	-0.22403	-0.08254	-0.2196	-0.07655	-0.21487	-0.07273	-0.21047	-0.0712	-0.20608	-0.07	-0.20174	-0.06939	-0.19812	-0.07105	-0.19422	-0.07311	-0.18976	-0.07599	-0.18592	-0.08125	-0.18304	-0.087
-0.26252	-0.40399	-0.25964	-0.32916	-0.2558	-0.26961	-0.25134	-0.22368	-0.24744	-0.18533	-0.24381	-0.15556	-0.23947	-0.13235	-0.23509	-0.1144	-0.23069	-0.101	-0.22596	-0.09072	-0.22153	-0.08288	-0.2171	-0.07664	-0.21237	-0.07254	-0.20797	-0.07072	-0.20358	-0.06971	-0.19924	-0.06893	-0.19562	-0.07055	-0.19172	-0.07284	-0.18725	-0.07569	-0.18342	-0.08122	-0.18053	-0.08666
-0.26002	-0.4256	-0.25713	-0.34501	-0.2533	-0.28153	-0.24883	-0.2317	-0.24493	-0.1918	-0.24131	-0.15983	-0.23697	-0.13529	-0.23258	-0.11608	-0.22819	-0.10219	-0.22345	-0.09114	-0.21902	-0.08318	-0.2146	-0.07676	-0.20986	-0.07237	-0.20546	-0.0702	-0.20108	-0.06936	-0.19674	-0.06846	-0.19311	-0.07007	-0.18921	-0.07252	-0.18475	-0.07542	-0.18092	-0.08122	-0.17803	-0.0863
-0.25751	-0.44847	-0.25463	-0.36199	-0.2508	-0.29419	-0.24633	-0.24029	-0.24243	-0.1987	-0.23881	-0.16456	-0.23447	-0.13854	-0.23008	-0.11812	-0.22568	-0.10328	-0.22095	-0.09159	-0.21652	-0.08346	-0.21209	-0.07687	-0.20736	-0.07217	-0.20296	-0.06963	-0.19857	-0.06899	-0.19423	-0.06807	-0.19061	-0.06958	-0.18671	-0.0722	-0.18225	-0.07515	-0.17841	-0.08118	-0.17553	-0.08587
-0.25501	-0.47265	-0.25213	-0.38036	-0.24829	-0.30736	-0.24383	-0.24985	-0.23993	-0.2057	-0.2363	-0.16971	-0.23196	-0.14205	-0.22758	-0.12045	-0.22318	-0.10427	-0.21845	-0.09219	-0.21402	-0.0837	-0.20959	-0.07692	-0.20486	-0.07194	-0.20046	-0.06908	-0.19607	-0.06861	-0.19173	-0.06778	-0.18811	-0.06908	-0.18421	-0.07196	-0.17974	-0.07491	-0.17591	-0.08107	-0.17302	-0.08534
-0.25251	-0.49793	-0.24962	-0.40025	-0.24579	-0.3215	-0.24133	-0.26048	-0.23742	-0.21275	-0.2338	-0.17528	-0.22946	-0.14572	-0.22508	-0.12293	-0.22068	-0.10532	-0.21594	-0.09292	-0.21151	-0.08381	-0.20709	-0.07691	-0.20235	-0.0717	-0.19795	-0.06861	-0.19357	-0.06822	-0.18923	-0.06749	-0.1856	-0.06857	-0.1817	-0.07168	-0.17724	-0.07476	-0.17341	-0.08097	-0.17052	-0.08477
-0.25	-0.52368	-0.24712	-0.42131	-0.24329	-0.33683	-0.23882	-0.27179	-0.23492	-0.22026	-0.2313	-0.18122	-0.22696	-0.14957	-0.22257	-0.12552	-0.21817	-0.10669	-0.21344	-0.09372	-0.20901	-0.08383	-0.20458	-0.07692	-0.19985	-0.07153	-0.19545	-0.06829	-0.19106	-0.06776	-0.18672	-0.06718	-0.1831	-0.06808	-0.1792	-0.07138	-0.17474	-0.07462	-0.1709	-0.08084	-0.16802	-0.0842
-0.2475	-0.55118	-0.24462	-0.44372	-0.24078	-0.35361	-0.23632	-0.28351	-0.23242	-0.22868	-0.22879	-0.18716	-0.22446	-0.15364	-0.22007	-0.12822	-0.21567	-0.1085	-0.21094	-0.09456	-0.20651	-0.08397	-0.20208	-0.07702	-0.19735	-0.07142	-0.19295	-0.06807	-0.18856	-0.06723	-0.18422	-0.06682	-0.1806	-0.06766	-0.1767	-0.07107	-0.17223	-0.0745	-0.1684	-0.08058	-0.16552	-0.08363
-0.245	-0.58096	-0.24211	-0.46691	-0.23828	-0.37175	-0.23382	-0.29604	-0.22992	-0.23796	-0.22629	-0.193	-0.22195	-0.15793	-0.21757	-0.13103	-0.21317	-0.11053	-0.20843	-0.09539	-0.20401	-0.08438	-0.19958	-0.07715	-0.19484	-0.07137	-0.19044	-0.06783	-0.18606	-0.06667	-0.18172	-0.06652	-0.17809	-0.06727	-0.17419	-0.07081	-0.16973	-0.07446	-0.1659	-0.08035	-0.16301	-0.08282
-0.24249	-0.6118	-0.23961	-0.49058	-0.23578	-0.39092	-0.23131	-0.30954	-0.22741	-0.24765	-0.22379	-0.19898	-0.21945	-0.16261	-0.21506	-0.13399	-0.21066	-0.11261	-0.20593	-0.09622	-0.2015	-0.08496	-0.19707	-0.0772	-0.19234	-0.07139	-0.18794	-0.0675	-0.18355	-0.06602	-0.17922	-0.06626	-0.17559	-0.06683	-0.17169	-0.07058	-0.16723	-0.07445	-0.16339	-0.08009	-0.16051	-0.08194
-0.23999	-0.64256	-0.23711	-0.51615	-0.23327	-0.41117	-0.22881	-0.32425	-0.22491	-0.25748	-0.22129	-0.20561	-0.21695	-0.16743	-0.21256	-0.13718	-0.20816	-0.11469	-0.20343	-0.09718	-0.199	-0.08554	-0.19457	-0.07715	-0.18984	-0.07138	-0.18544	-0.06713	-0.18105	-0.0654	-0.17671	-0.06597	-0.17309	-0.06639	-0.16919	-0.07033	-0.16472	-0.07438	-0.16089	-0.07976	-0.15801	-0.08118
-0.23749	-0.67328	-0.2346	-0.54331	-0.23077	-0.43172	-0.22631	-0.34009	-0.22241	-0.26793	-0.21878	-0.21309	-0.21444	-0.1721	-0.21006	-0.14046	-0.20566	-0.11668	-0.20092	-0.09841	-0.1965	-0.08607	-0.19207	-0.07704	-0.18733	-0.07123	-0.18293	-0.06678	-0.17855	-0.06494	-0.17421	-0.06564	-0.17059	-0.06607	-0.16668	-0.07007	-0.16222	-0.07423	-0.15839	-0.07929	-0.1555	-0.08031
-0.23499	-0.7057	-0.2321	-0.57085	-0.22827	-0.4526	-0.2238	-0.3567	-0.2199	-0.27927	-0.21628	-0.22124	-0.21194	-0.17676	-0.20755	-0.14385	-0.20315	-0.11857	-0.19842	-0.09977	-0.19399	-0.08645	-0.18956	-0.07695	-0.18483	-0.07099	-0.18043	-0.0665	-0.17605	-0.06455	-0.17171	-0.06527	-0.16808	-0.06579	-0.16418	-0.06991	-0.15972	-0.07409	-0.15588	-0.07876	-0.153	-0.07903
-0.23248	-0.73918	-0.2296	-0.59774	-0.22576	-0.47522	-0.2213	-0.37422	-0.2174	-0.29182	-0.21378	-0.22975	-0.20944	-0.18195	-0.20505	-0.14742	-0.20065	-0.1205	-0.19592	-0.10109	-0.19149	-0.08665	-0.18706	-0.07693	-0.18233	-0.07076	-0.17793	-0.06629	-0.17354	-0.06417	-0.1692	-0.06487	-0.16558	-0.06547	-0.16168	-0.06976	-0.15721	-0.0739	-0.15338	-0.07827	-0.1505	-0.07742
-0.22998	-0.77215	-0.22709	-0.62455	-0.22326	-0.49904	-0.2188	-0.39189	-0.2149	-0.30553	-0.21127	-0.23877	-0.20693	-0.18804	-0.20255	-0.151	-0.19815	-0.12268	-0.19341	-0.10233	-0.18899	-0.08684	-0.18456	-0.07702	-0.17982	-0.07061	-0.17543	-0.06609	-0.17104	-0.06373	-0.1667	-0.06448	-0.16308	-0.06516	-0.15918	-0.06962	-0.15471	-0.07355	-0.15088	-0.07764	-0.14799	-0.07556
-0.22748	-0.804	-0.22459	-0.65317	-0.22076	-0.52308	-0.21629	-0.40987	-0.21239	-0.31994	-0.20877	-0.2484	-0.20443	-0.19483	-0.20004	-0.15461	-0.19564	-0.12509	-0.19091	-0.10355	-0.18648	-0.08737	-0.18205	-0.07717	-0.17732	-0.07051	-0.17292	-0.06591	-0.16854	-0.06329	-0.1642	-0.06413	-0.16057	-0.06491	-0.15667	-0.06957	-0.15221	-0.07326	-0.14837	-0.07657	-0.14549	-0.07332
-0.22497	-0.83396	-0.22209	-0.6823	-0.21825	-0.54642	-0.21379	-0.42961	-0.20989	-0.33504	-0.20627	-0.2587	-0.20193	-0.20177	-0.19754	-0.15846	-0.19314	-0.1278	-0.18841	-0.10486	-0.18398	-0.0883	-0.17955	-0.07733	-0.17482	-0.0703	-0.17042	-0.06571	-0.16603	-0.06296	-0.16169	-0.06369	-0.15807	-0.0647	-0.15417	-0.06956	-0.14971	-0.07292	-0.14587	-0.07542	-0.14299	-0.07047
-0.22247	-0.8623	-0.21959	-0.71102	-0.21575	-0.57004	-0.21129	-0.45062	-0.20739	-0.3502	-0.20376	-0.26978	-0.19942	-0.20872	-0.19504	-0.16297	-0.19064	-0.13083	-0.18591	-0.10636	-0.18148	-0.08928	-0.17705	-0.07754	-0.17232	-0.06994	-0.16792	-0.06539	-0.16353	-0.06266	-0.15919	-0.06315	-0.15557	-0.06451	-0.15167	-0.06949	-0.1472	-0.07248	-0.14337	-0.07435	-0.14048	-0.06597
-0.21997	-0.88984	-0.21708	-0.73865	-0.21325	-0.59551	-0.20878	-0.47184	-0.20488	-0.3652	-0.20126	-0.2813	-0.19692	-0.21611	-0.19253	-0.16824	-0.18814	-0.13383	-0.1834	-0.10808	-0.17897	-0.09017	-0.17455	-0.07767	-0.16981	-0.06958	-0.16541	-0.06505	-0.16103	-0.06232	-0.15669	-0.06265	-0.15306	-0.06427	-0.14916	-0.06931	-0.1447	-0.07188	-0.14087	-0.07276	-0.13798	-0.05813
-0.21746	-0.91543	-0.21458	-0.76478	-0.21075	-0.62123	-0.20628	-0.49219	-0.20238	-0.38145	-0.19876	-0.29331	-0.19442	-0.22408	-0.19003	-0.17392	-0.18563	-0.13661	-0.1809	-0.10989	-0.17647	-0.09102	-0.17204	-0.07765	-0.16731	-0.06931	-0.16291	-0.06483	-0.15852	-0.06196	-0.15418	-0.06227	-0.15056	-0.06413	-0.14666	-0.06915	-0.1422	-0.07121	-0.13836	-0.07018	-0.13548	-0.04998
-0.21496	-0.93614	-0.21208	-0.78971	-0.20824	-0.64639	-0.20378	-0.51231	-0.19988	-0.39885	-0.19625	-0.30567	-0.19191	-0.23276	-0.18753	-0.1794	-0.18313	-0.13932	-0.1784	-0.11173	-0.17397	-0.09183	-0.16954	-0.07758	-0.16481	-0.06915	-0.16041	-0.06463	-0.15602	-0.06156	-0.15168	-0.06184	-0.14806	-0.06404	-0.14416	-0.06893	-0.13969	-0.07061	-0.13586	-0.06665	-0.13297	-0.04393
-0.21246	-0.953	-0.20957	-0.81424	-0.20574	-0.67031	-0.20128	-0.53383	-0.19737	-0.41628	-0.19375	-0.31766	-0.18941	-0.24193	-0.18503	-0.18457	-0.18063	-0.14237	-0.17589	-0.11365	-0.17146	-0.09253	-0.16704	-0.07766	-0.1623	-0.06907	-0.1579	-0.06436	-0.15352	-0.06118	-0.14918	-0.0614	-0.14555	-0.06391	-0.14165	-0.0685	-0.13719	-0.06978	-0.13336	-0.06235	-0.13047	-0.03939
-0.20995	-0.96934	-0.20707	-0.83638	-0.20324	-0.69267	-0.19877	-0.55548	-0.19487	-0.43301	-0.19125	-0.33018	-0.18691	-0.25112	-0.18252	-0.18979	-0.17812	-0.14592	-0.17339	-0.11541	-0.16896	-0.09314	-0.16453	-0.07797	-0.1598	-0.069	-0.1554	-0.06393	-0.15101	-0.06089	-0.14667	-0.06098	-0.14305	-0.06385	-0.13915	-0.0681	-0.13469	-0.06818	-0.13085	-0.05719	-0.12797	-0.03535
-0.20745	-0.98238	-0.20457	-0.85376	-0.20073	-0.71392	-0.19627	-0.57656	-0.19237	-0.44926	-0.18874	-0.34413	-0.18441	-0.26048	-0.18002	-0.19533	-0.17562	-0.14975	-0.17089	-0.11688	-0.16646	-0.09386	-0.16203	-0.07845	-0.1573	-0.06887	-0.1529	-0.06339	-0.14851	-0.06069	-0.14417	-0.06066	-0.14055	-0.06383	-0.13665	-0.06765	-0.13218	-0.06638	-0.12835	-0.05172	-0.12547	-0.03119
-0.20495	-0.99051	-0.20206	-0.86815	-0.19823	-0.73486	-0.19377	-0.59662	-0.18987	-0.46715	-0.18624	-0.35873	-0.1819	-0.2697	-0.17752	-0.20155	-0.17312	-0.15336	-0.16838	-0.11831	-0.16395	-0.09472	-0.15953	-0.07898	-0.15479	-0.06868	-0.15039	-0.06296	-0.14601	-0.0604	-0.14167	-0.06038	-0.13804	-0.06381	-0.13414	-0.06706	-0.12968	-0.06468	-0.12585	-0.04585	-0.12296	-0.02817
-0.20244	-0.99527	-0.19956	-0.88212	-0.19573	-0.75341	-0.19126	-0.61541	-0.18736	-0.4861	-0.18374	-0.3733	-0.1794	-0.27872	-0.17501	-0.20841	-0.17061	-0.15674	-0.16588	-0.12007	-0.16145	-0.09569	-0.15702	-0.07937	-0.15229	-0.06829	-0.14789	-0.06257	-0.1435	-0.06001	-0.13917	-0.06009	-0.13554	-0.06368	-0.13164	-0.06616	-0.12718	-0.06173	-0.12334	-0.03887	-0.12046	-0.02628
-0.19994	-0.99858	-0.19706	-0.89225	-0.19322	-0.76749	-0.18876	-0.63341	-0.18486	-0.5047	-0.18124	-0.38696	-0.1769	-0.28898	-0.17251	-0.21559	-0.16811	-0.16042	-0.16338	-0.12232	-0.15895	-0.09695	-0.15452	-0.07956	-0.14979	-0.06777	-0.14539	-0.06217	-0.141	-0.05971	-0.13666	-0.05978	-0.13304	-0.06352	-0.12914	-0.06508	-0.12467	-0.05657	-0.12084	-0.03356	-0.11796	-0.0248
-0.19744	-1	-0.19455	-0.89817	-0.19072	-0.77894	-0.18626	-0.65143	-0.18236	-0.52246	-0.17873	-0.40095	-0.17439	-0.30076	-0.17001	-0.22324	-0.16561	-0.16463	-0.16087	-0.12492	-0.15645	-0.09833	-0.15202	-0.07965	-0.14728	-0.06748	-0.14288	-0.0618	-0.1385	-0.05955	-0.13416	-0.05964	-0.13054	-0.06341	-0.12663	-0.06401	-0.12217	-0.05004	-0.11834	-0.03057	-0.11545	-0.02366
-0.19494	-0.99901	-0.19205	-0.90108	-0.18822	-0.79045	-0.18375	-0.6679	-0.17985	-0.53863	-0.17623	-0.41615	-0.17189	-0.313	-0.1675	-0.23086	-0.1631	-0.1694	-0.15837	-0.12765	-0.15394	-0.09937	-0.14951	-0.07967	-0.14478	-0.06752	-0.14038	-0.06141	-0.136	-0.05929	-0.13166	-0.05949	-0.12803	-0.06305	-0.12413	-0.06258	-0.11967	-0.04377	-0.11583	-0.02864	-0.11295	-0.02262
-0.19243	-0.99507	-0.18955	-0.90297	-0.18571	-0.79847	-0.18125	-0.68021	-0.17735	-0.55342	-0.17373	-0.43111	-0.16939	-0.32489	-0.165	-0.23799	-0.1606	-0.17469	-0.15587	-0.13016	-0.15144	-0.09992	-0.14701	-0.07979	-0.14228	-0.06763	-0.13788	-0.06102	-0.13349	-0.05897	-0.12915	-0.05932	-0.12553	-0.06258	-0.12163	-0.05934	-0.11716	-0.03872	-0.11333	-0.02691	-0.11045	-0.02163
-0.18993	-0.99316	-0.18704	-0.90323	-0.18321	-0.80279	-0.17875	-0.68958	-0.17485	-0.5677	-0.17122	-0.44552	-0.16688	-0.33573	-0.1625	-0.2457	-0.1581	-0.17988	-0.15336	-0.13235	-0.14894	-0.10017	-0.14451	-0.08008	-0.13977	-0.06763	-0.13538	-0.06069	-0.13099	-0.05864	-0.12665	-0.05927	-0.12303	-0.06219	-0.11912	-0.05523	-0.11466	-0.03497	-0.11083	-0.02504	-0.10794	-0.02073
-0.18743	-0.99055	-0.18454	-0.90096	-0.18071	-0.80458	-0.17624	-0.69917	-0.17234	-0.58133	-0.16872	-0.45884	-0.16438	-0.34693	-0.15999	-0.25447	-0.15559	-0.18506	-0.15086	-0.13442	-0.14643	-0.10062	-0.142	-0.08041	-0.13727	-0.06734	-0.13287	-0.0605	-0.12849	-0.05841	-0.12415	-0.05926	-0.12052	-0.06158	-0.11662	-0.05163	-0.11216	-0.03217	-0.10832	-0.02363	-0.10544	-0.01995
-0.18492	-0.98653	-0.18204	-0.89672	-0.1782	-0.80575	-0.17374	-0.70619	-0.16984	-0.5915	-0.16622	-0.4709	-0.16188	-0.3581	-0.15749	-0.26336	-0.15309	-0.18997	-0.14836	-0.13647	-0.14393	-0.10169	-0.1395	-0.08076	-0.13477	-0.06706	-0.13037	-0.06022	-0.12598	-0.0582	-0.12164	-0.05919	-0.11802	-0.06044	-0.11412	-0.0476	-0.10965	-0.02924	-0.10582	-0.02268	-0.10294	-0.01939
-0.18242	-0.98518	-0.17954	-0.89467	-0.1757	-0.80564	-0.17124	-0.70941	-0.16734	-0.59826	-0.16371	-0.4821	-0.15937	-0.36959	-0.15499	-0.27169	-0.15059	-0.19397	-0.14586	-0.13885	-0.14143	-0.10331	-0.137	-0.08121	-0.13227	-0.06699	-0.12787	-0.05974	-0.12348	-0.05794	-0.11914	-0.05894	-0.11552	-0.05881	-0.11162	-0.04197	-0.10715	-0.0269	-0.10332	-0.02188	-0.10043	-0.01895
-0.17992	-0.98491	-0.17703	-0.89158	-0.1732	-0.80337	-0.16873	-0.71018	-0.16483	-0.60482	-0.16121	-0.49316	-0.15687	-0.37941	-0.15248	-0.27862	-0.14809	-0.19769	-0.14335	-0.1417	-0.13892	-0.10503	-0.1345	-0.08146	-0.12976	-0.06692	-0.12536	-0.0592	-0.12098	-0.0576	-0.11664	-0.05875	-0.11301	-0.05679	-0.10911	-0.0367	-0.10465	-0.02551	-0.10082	-0.02123	-0.09793	-0.01845
-0.17741	-0.9836	-0.17453	-0.88775	-0.1707	-0.79915	-0.16623	-0.71034	-0.16233	-0.61098	-0.15871	-0.50255	-0.15437	-0.38786	-0.14998	-0.28526	-0.14558	-0.20264	-0.14085	-0.14469	-0.13642	-0.10618	-0.13199	-0.08124	-0.12726	-0.06674	-0.12286	-0.05889	-0.11847	-0.05748	-0.11413	-0.05851	-0.11051	-0.05487	-0.10661	-0.03283	-0.10215	-0.02456	-0.09831	-0.0206	-0.09543	-0.01787
-0.17491	-0.97917	-0.17203	-0.88663	-0.16819	-0.79722	-0.16373	-0.70945	-0.15983	-0.61345	-0.1562	-0.50809	-0.15186	-0.3952	-0.14748	-0.29263	-0.14308	-0.20883	-0.13835	-0.14787	-0.13392	-0.10681	-0.12949	-0.08092	-0.12476	-0.06644	-0.12036	-0.05855	-0.11597	-0.05735	-0.11163	-0.05775	-0.10801	-0.05043	-0.10411	-0.03031	-0.09964	-0.02368	-0.09581	-0.01996	-0.09292	-0.0173
-0.17241	-0.97483	-0.16952	-0.88634	-0.16569	-0.79439	-0.16123	-0.70711	-0.15732	-0.6136	-0.1537	-0.51113	-0.14936	-0.40215	-0.14498	-0.29982	-0.14058	-0.21511	-0.13584	-0.15133	-0.13141	-0.10734	-0.12699	-0.08084	-0.12225	-0.06601	-0.11785	-0.05805	-0.11347	-0.05712	-0.10913	-0.05706	-0.1055	-0.04375	-0.1016	-0.02854	-0.09714	-0.02266	-0.09331	-0.01934	-0.09042	-0.01684
-0.1699	-0.96959	-0.16702	-0.88473	-0.16319	-0.79062	-0.15872	-0.70204	-0.15482	-0.61254	-0.1512	-0.515	-0.14686	-0.40962	-0.14247	-0.30671	-0.13807	-0.22051	-0.13334	-0.15426	-0.12891	-0.10788	-0.12448	-0.08089	-0.11975	-0.06556	-0.11535	-0.05754	-0.11096	-0.05706	-0.10662	-0.0562	-0.103	-0.03866	-0.0991	-0.02727	-0.09464	-0.0218	-0.0908	-0.01877	-0.08792	-0.0165
-0.1674	-0.95962	-0.16452	-0.88004	-0.16068	-0.78951	-0.15622	-0.69927	-0.15232	-0.61125	-0.14869	-0.51761	-0.14436	-0.41616	-0.13997	-0.31319	-0.13557	-0.22453	-0.13084	-0.15617	-0.12641	-0.10863	-0.12198	-0.08104	-0.11725	-0.06523	-0.11285	-0.05717	-0.10846	-0.05705	-0.10412	-0.05473	-0.1005	-0.03595	-0.0966	-0.02591	-0.09213	-0.02121	-0.0883	-0.01834	-0.08542	-0.01618
-0.1649	-0.94871	-0.16201	-0.87592	-0.15818	-0.78925	-0.15372	-0.69658	-0.14982	-0.60933	-0.14619	-0.51738	-0.14185	-0.41976	-0.13747	-0.31914	-0.13307	-0.22872	-0.12833	-0.15797	-0.1239	-0.10984	-0.11948	-0.08106	-0.11474	-0.06513	-0.11034	-0.05693	-0.10596	-0.05698	-0.10162	-0.05178	-0.09799	-0.03352	-0.09409	-0.02457	-0.08963	-0.02068	-0.0858	-0.01797	-0.08291	-0.01585
-0.16239	-0.936	-0.15951	-0.87049	-0.15568	-0.78783	-0.15121	-0.69227	-0.14731	-0.60483	-0.14369	-0.51572	-0.13935	-0.42159	-0.13496	-0.32399	-0.13056	-0.23362	-0.12583	-0.16026	-0.1214	-0.11123	-0.11697	-0.08088	-0.11224	-0.06496	-0.10784	-0.05675	-0.10345	-0.05662	-0.09912	-0.04791	-0.09549	-0.03106	-0.09159	-0.0237	-0.08713	-0.02021	-0.08329	-0.01755	-0.08041	-0.0155
-0.15989	-0.92008	-0.15701	-0.86053	-0.15317	-0.7834	-0.14871	-0.69055	-0.14481	-0.60085	-0.14119	-0.51414	-0.13685	-0.42467	-0.13246	-0.32911	-0.12806	-0.238	-0.12333	-0.16279	-0.1189	-0.11241	-0.11447	-0.08087	-0.10974	-0.0645	-0.10534	-0.05636	-0.10095	-0.05635	-0.09661	-0.04405	-0.09299	-0.02906	-0.08909	-0.02312	-0.08462	-0.01974	-0.08079	-0.01705	-0.07791	-0.01514
-0.15739	-0.89987	-0.1545	-0.85035	-0.15067	-0.77953	-0.14621	-0.69024	-0.14231	-0.59879	-0.13868	-0.51245	-0.13434	-0.4269	-0.12996	-0.3342	-0.12556	-0.24151	-0.12082	-0.16542	-0.1164	-0.11358	-0.11197	-0.08096	-0.10723	-0.06397	-0.10283	-0.05613	-0.09845	-0.056	-0.09411	-0.04164	-0.09049	-0.02763	-0.08658	-0.02261	-0.08212	-0.01922	-0.07829	-0.01656	-0.0754	-0.01477
-0.15489	-0.87703	-0.152	-0.8383	-0.14817	-0.77465	-0.1437	-0.68919	-0.1398	-0.59513	-0.13618	-0.5103	-0.13184	-0.42627	-0.12745	-0.33679	-0.12305	-0.24389	-0.11832	-0.16755	-0.11389	-0.11451	-0.10946	-0.0808	-0.10473	-0.06383	-0.10033	-0.0561	-0.09595	-0.05464	-0.09161	-0.03805	-0.08798	-0.02659	-0.08408	-0.02196	-0.07962	-0.01871	-0.07578	-0.01618	-0.0729	-0.01442
-0.15238	-0.8527	-0.1495	-0.82331	-0.14566	-0.76534	-0.1412	-0.68523	-0.1373	-0.59218	-0.13368	-0.50553	-0.12934	-0.42413	-0.12495	-0.33651	-0.12055	-0.24524	-0.11582	-0.1691	-0.11139	-0.11433	-0.10696	-0.08049	-0.10223	-0.06373	-0.09783	-0.05589	-0.09344	-0.0532	-0.0891	-0.0343	-0.08548	-0.0258	-0.08158	-0.02126	-0.07711	-0.0182	-0.07328	-0.0159	-0.0704	-0.01407
-0.14988	-0.82605	-0.14699	-0.80447	-0.14316	-0.75573	-0.1387	-0.68086	-0.1348	-0.59152	-0.13117	-0.50265	-0.12683	-0.42181	-0.12245	-0.33575	-0.11805	-0.24618	-0.11331	-0.17092	-0.10889	-0.11337	-0.10446	-0.08	-0.09972	-0.06322	-0.09533	-0.05569	-0.09094	-0.05149	-0.0866	-0.0321	-0.08298	-0.02511	-0.07907	-0.02076	-0.07461	-0.01778	-0.07078	-0.01563	-0.06789	-0.01372
-0.14738	-0.79414	-0.14449	-0.78335	-0.14066	-0.74453	-0.13619	-0.67654	-0.13229	-0.59115	-0.12867	-0.5008	-0.12433	-0.4195	-0.11994	-0.33578	-0.11554	-0.24744	-0.11081	-0.17267	-0.10638	-0.11319	-0.10195	-0.07929	-0.09722	-0.06254	-0.09282	-0.05567	-0.08844	-0.04891	-0.0841	-0.031	-0.08047	-0.02425	-0.07657	-0.02035	-0.07211	-0.01745	-0.06827	-0.01531	-0.06539	-0.0134
-0.14487	-0.76052	-0.14199	-0.76117	-0.13815	-0.73058	-0.13369	-0.6683	-0.12979	-0.58901	-0.12617	-0.49704	-0.12183	-0.4169	-0.11744	-0.33357	-0.11304	-0.24925	-0.10831	-0.17352	-0.10388	-0.11421	-0.09945	-0.07858	-0.09472	-0.06182	-0.09032	-0.05565	-0.08593	-0.04467	-0.08159	-0.02988	-0.07797	-0.02351	-0.07407	-0.01997	-0.0696	-0.01712	-0.06577	-0.01495	-0.06289	-0.01307
-0.14237	-0.72715	-0.13949	-0.73656	-0.13565	-0.7129	-0.13119	-0.65885	-0.12729	-0.5845	-0.12366	-0.49498	-0.11932	-0.41184	-0.11494	-0.3297	-0.11054	-0.24964	-0.10581	-0.17372	-0.10138	-0.11543	-0.09695	-0.07812	-0.09222	-0.06129	-0.08782	-0.05541	-0.08343	-0.04062	-0.07909	-0.02871	-0.07547	-0.02306	-0.07157	-0.01958	-0.0671	-0.01671	-0.06327	-0.01455	-0.06038	-0.01269
-0.13987	-0.69209	-0.13698	-0.70701	-0.13315	-0.69313	-0.12868	-0.64911	-0.12478	-0.5812	-0.12116	-0.49461	-0.11682	-0.40804	-0.11243	-0.32518	-0.10804	-0.24808	-0.1033	-0.17315	-0.09887	-0.11612	-0.09445	-0.07814	-0.08971	-0.06082	-0.08531	-0.05476	-0.08093	-0.03758	-0.07659	-0.02771	-0.07296	-0.02273	-0.06906	-0.01912	-0.0646	-0.01623	-0.06077	-0.01414	-0.05788	-0.01231
-0.13736	-0.65463	-0.13448	-0.6762	-0.13065	-0.67248	-0.12618	-0.63729	-0.12228	-0.57599	-0.11866	-0.49411	-0.11432	-0.40592	-0.10993	-0.32179	-0.10553	-0.24612	-0.1008	-0.17176	-0.09637	-0.11562	-0.09194	-0.07811	-0.08721	-0.06017	-0.08281	-0.05446	-0.07842	-0.0362	-0.07408	-0.02697	-0.07046	-0.02234	-0.06656	-0.01858	-0.0621	-0.01579	-0.05826	-0.01374	-0.05538	-0.01197
-0.13486	-0.61649	-0.13198	-0.6458	-0.12814	-0.65019	-0.12368	-0.62236	-0.11978	-0.56724	-0.11615	-0.49147	-0.11181	-0.40215	-0.10743	-0.31874	-0.10303	-0.24573	-0.0983	-0.17011	-0.09387	-0.11333	-0.08944	-0.07739	-0.08471	-0.05934	-0.08031	-0.05326	-0.07592	-0.03485	-0.07158	-0.0264	-0.06796	-0.02174	-0.06406	-0.01804	-0.05959	-0.01545	-0.05576	-0.01335	-0.05287	-0.01166
-0.13236	-0.57893	-0.12947	-0.61373	-0.12564	-0.6234	-0.12118	-0.60565	-0.11727	-0.55926	-0.11365	-0.48748	-0.10931	-0.39939	-0.10493	-0.31544	-0.10053	-0.24422	-0.09579	-0.16889	-0.09136	-0.11084	-0.08694	-0.07619	-0.0822	-0.05911	-0.0778	-0.04978	-0.07342	-0.03313	-0.06908	-0.02593	-0.06545	-0.0211	-0.06155	-0.01754	-0.05709	-0.01517	-0.05326	-0.01297	-0.05037	-0.01135
-0.12985	-0.54214	-0.12697	-0.57947	-0.12314	-0.59549	-0.11867	-0.58793	-0.11477	-0.54962	-0.11115	-0.48463	-0.10681	-0.39879	-0.10242	-0.31022	-0.09802	-0.24028	-0.09329	-0.16847	-0.08886	-0.1097	-0.08443	-0.07527	-0.0797	-0.0589	-0.0753	-0.04756	-0.07091	-0.03198	-0.06657	-0.02543	-0.06295	-0.02059	-0.05905	-0.01718	-0.05459	-0.01485	-0.05075	-0.01263	-0.04787	-0.01103
-0.12735	-0.50629	-0.12447	-0.54472	-0.12063	-0.56846	-0.11617	-0.56977	-0.11227	-0.53765	-0.10864	-0.47921	-0.10431	-0.39839	-0.09992	-0.3075	-0.09552	-0.23516	-0.09079	-0.16738	-0.08636	-0.10933	-0.08193	-0.07486	-0.0772	-0.05833	-0.0728	-0.04547	-0.06841	-0.03144	-0.06407	-0.02472	-0.06045	-0.02012	-0.05655	-0.01691	-0.05208	-0.01446	-0.04825	-0.0123	-0.04537	-0.01065
-0.12485	-0.47087	-0.12196	-0.51066	-0.11813	-0.54052	-0.11367	-0.54749	-0.10976	-0.52291	-0.10614	-0.47127	-0.1018	-0.39617	-0.09742	-0.30544	-0.09302	-0.23011	-0.08828	-0.1643	-0.08385	-0.10838	-0.07943	-0.07381	-0.07469	-0.05818	-0.07029	-0.04348	-0.06591	-0.0309	-0.06157	-0.02405	-0.05794	-0.01967	-0.05404	-0.01658	-0.04958	-0.014	-0.04575	-0.01188	-0.04286	-0.01018
-0.12234	-0.43527	-0.11946	-0.47753	-0.11563	-0.51047	-0.11116	-0.5227	-0.10726	-0.50685	-0.10364	-0.46413	-0.0993	-0.39178	-0.09491	-0.30158	-0.09051	-0.22551	-0.08578	-0.15992	-0.08135	-0.10687	-0.07692	-0.07208	-0.07219	-0.05816	-0.06779	-0.04118	-0.0634	-0.03013	-0.05907	-0.02358	-0.05544	-0.01925	-0.05154	-0.01613	-0.04708	-0.01345	-0.04324	-0.01139	-0.04036	-0.00968
-0.11984	-0.40191	-0.11696	-0.44548	-0.11312	-0.47975	-0.10866	-0.4983	-0.10476	-0.49081	-0.10113	-0.45524	-0.0968	-0.38866	-0.09241	-0.29974	-0.08801	-0.22118	-0.08328	-0.15629	-0.07885	-0.10471	-0.07442	-0.07026	-0.06969	-0.05799	-0.06529	-0.03938	-0.0609	-0.02932	-0.05656	-0.02318	-0.05294	-0.01877	-0.04904	-0.0156	-0.04457	-0.01291	-0.04074	-0.01093	-0.03786	-0.00922
-0.11734	-0.37149	-0.11445	-0.41401	-0.11062	-0.44948	-0.10616	-0.47376	-0.10226	-0.47321	-0.09863	-0.44388	-0.09429	-0.38376	-0.08991	-0.29943	-0.08551	-0.21544	-0.08077	-0.15343	-0.07635	-0.10151	-0.07192	-0.0689	-0.06718	-0.0568	-0.06278	-0.03812	-0.0584	-0.02857	-0.05406	-0.0227	-0.05044	-0.01825	-0.04653	-0.01507	-0.04207	-0.01241	-0.03824	-0.01053	-0.03535	-0.00878
-0.11484	-0.34332	-0.11195	-0.38247	-0.10812	-0.42	-0.10365	-0.44702	-0.09975	-0.45178	-0.09613	-0.43013	-0.09179	-0.37555	-0.0874	-0.29883	-0.083	-0.21008	-0.07827	-0.14871	-0.07384	-0.09755	-0.06941	-0.06811	-0.06468	-0.05568	-0.06028	-0.03751	-0.0559	-0.02788	-0.05156	-0.02196	-0.04793	-0.01771	-0.04403	-0.01458	-0.03957	-0.01196	-0.03573	-0.01013	-0.03285	-0.00835
-0.11233	-0.31638	-0.10945	-0.35301	-0.10561	-0.39136	-0.10115	-0.4192	-0.09725	-0.42994	-0.09363	-0.41509	-0.08929	-0.36826	-0.0849	-0.29598	-0.0805	-0.20747	-0.07577	-0.1426	-0.07134	-0.09339	-0.06691	-0.06757	-0.06218	-0.05517	-0.05778	-0.0365	-0.05339	-0.02721	-0.04905	-0.02119	-0.04543	-0.01717	-0.04153	-0.0141	-0.03706	-0.01155	-0.03323	-0.00969	-0.03035	-0.0079
-0.10983	-0.29058	-0.10694	-0.32617	-0.10311	-0.36338	-0.09865	-0.39172	-0.09475	-0.40902	-0.09112	-0.40018	-0.08678	-0.3597	-0.0824	-0.29214	-0.078	-0.20434	-0.07326	-0.1364	-0.06884	-0.08975	-0.06441	-0.06658	-0.05967	-0.05283	-0.05528	-0.03516	-0.05089	-0.02663	-0.04655	-0.02063	-0.04293	-0.01672	-0.03902	-0.01356	-0.03456	-0.01118	-0.03073	-0.00916	-0.02784	-0.00746
-0.10733	-0.26736	-0.10444	-0.30113	-0.10061	-0.33497	-0.09614	-0.36532	-0.09224	-0.38705	-0.08862	-0.38328	-0.08428	-0.34938	-0.07989	-0.2894	-0.07549	-0.20067	-0.07076	-0.13147	-0.06633	-0.08751	-0.0619	-0.06495	-0.05717	-0.04965	-0.05277	-0.0342	-0.04839	-0.02594	-0.04405	-0.02018	-0.04042	-0.01631	-0.03652	-0.01299	-0.03206	-0.01074	-0.02822	-0.00854	-0.02534	-0.00701
-0.10482	-0.24639	-0.10194	-0.27695	-0.0981	-0.30785	-0.09364	-0.33978	-0.08974	-0.36297	-0.08612	-0.3631	-0.08178	-0.33669	-0.07739	-0.28422	-0.07299	-0.19961	-0.06826	-0.12772	-0.06383	-0.0857	-0.0594	-0.06445	-0.05467	-0.04849	-0.05027	-0.03369	-0.04588	-0.02512	-0.04154	-0.01972	-0.03792	-0.01578	-0.03402	-0.01238	-0.02955	-0.01012	-0.02572	-0.00788	-0.02284	-0.0065
-0.10232	-0.22699	-0.09943	-0.25355	-0.0956	-0.28339	-0.09114	-0.31524	-0.08724	-0.33826	-0.08361	-0.34317	-0.07927	-0.32335	-0.07489	-0.27685	-0.07049	-0.19938	-0.06576	-0.12455	-0.06133	-0.08213	-0.0569	-0.06404	-0.05217	-0.04748	-0.04777	-0.03309	-0.04338	-0.02449	-0.03904	-0.01925	-0.03542	-0.01505	-0.03152	-0.01173	-0.02705	-0.00936	-0.02322	-0.00727	-0.02033	-0.0059
-0.09982	-0.20914	-0.09693	-0.23249	-0.0931	-0.26104	-0.08863	-0.29065	-0.08473	-0.31414	-0.08111	-0.32475	-0.07677	-0.31057	-0.07238	-0.27068	-0.06799	-0.19821	-0.06325	-0.12025	-0.05882	-0.07654	-0.05439	-0.06271	-0.04966	-0.04633	-0.04526	-0.03222	-0.04088	-0.02399	-0.03654	-0.01863	-0.03291	-0.01415	-0.02901	-0.01109	-0.02455	-0.0086	-0.02072	-0.0067	-0.01783	-0.00518
-0.09731	-0.1924	-0.09443	-0.21374	-0.0906	-0.24012	-0.08613	-0.26649	-0.08223	-0.29119	-0.07861	-0.30589	-0.07427	-0.29793	-0.06988	-0.26337	-0.06548	-0.19443	-0.06075	-0.11532	-0.05632	-0.06984	-0.05189	-0.06208	-0.04716	-0.04474	-0.04276	-0.03131	-0.03837	-0.02348	-0.03403	-0.01781	-0.03041	-0.01325	-0.02651	-0.01042	-0.02205	-0.0079	-0.01821	-0.00613	-0.01533	-0.00441
-0.09481	-0.1766	-0.09193	-0.19658	-0.08809	-0.21992	-0.08363	-0.24493	-0.07973	-0.26951	-0.0761	-0.2858	-0.07176	-0.28251	-0.06738	-0.25452	-0.06298	-0.19142	-0.05825	-0.1129	-0.05382	-0.06449	-0.04939	-0.06199	-0.04466	-0.04324	-0.04026	-0.03051	-0.03587	-0.02278	-0.03153	-0.01681	-0.02791	-0.0125	-0.02401	-0.00973	-0.01954	-0.00723	-0.01571	-0.00551	-0.01282	-0.00369
-0.09231	-0.16202	-0.08942	-0.18098	-0.08559	-0.20151	-0.08113	-0.22559	-0.07722	-0.24914	-0.0736	-0.26575	-0.06926	-0.26657	-0.06488	-0.24386	-0.06048	-0.18875	-0.05574	-0.11053	-0.05131	-0.06173	-0.04689	-0.06177	-0.04215	-0.04207	-0.03775	-0.02979	-0.03337	-0.0217	-0.02903	-0.01571	-0.0254	-0.01189	-0.0215	-0.00902	-0.01704	-0.00659	-0.01321	-0.00481	-0.01032	-0.00304
-0.0898	-0.1487	-0.08692	-0.16636	-0.08309	-0.18517	-0.07862	-0.20764	-0.07472	-0.22881	-0.0711	-0.24663	-0.06676	-0.25197	-0.06237	-0.23266	-0.05797	-0.18321	-0.05324	-0.10665	-0.04881	-0.05934	-0.04438	-0.05996	-0.03965	-0.04126	-0.03525	-0.02894	-0.03086	-0.02051	-0.02652	-0.01472	-0.0229	-0.01122	-0.019	-0.0083	-0.01454	-0.0059	-0.0107	-0.00403	-0.00782	-0.00243
-0.0873	-0.13689	-0.08442	-0.1525	-0.08058	-0.16996	-0.07612	-0.19	-0.07222	-0.20944	-0.06859	-0.22863	-0.06425	-0.23781	-0.05987	-0.22195	-0.05547	-0.1774	-0.05074	-0.10495	-0.04631	-0.05518	-0.04188	-0.05708	-0.03715	-0.03974	-0.03275	-0.02796	-0.02836	-0.01942	-0.02402	-0.01399	-0.0204	-0.01043	-0.0165	-0.00744	-0.01203	-0.00507	-0.0082	-0.00318	-0.00531	-0.0018
-0.0848	-0.12609	-0.08191	-0.13954	-0.07808	-0.15584	-0.07362	-0.17299	-0.06971	-0.19249	-0.06609	-0.2114	-0.06175	-0.22206	-0.05737	-0.2109	-0.05297	-0.17242	-0.04823	-0.10464	-0.0438	-0.05002	-0.03938	-0.05597	-0.03464	-0.0377	-0.03024	-0.0266	-0.02586	-0.01831	-0.02152	-0.01329	-0.01789	-0.0095	-0.01399	-0.00633	-0.00953	-0.00411	-0.0057	-0.00228	-0.00281	-0.00105
-0.08229	-0.11576	-0.07941	-0.12758	-0.07558	-0.1426	-0.07111	-0.15796	-0.06721	-0.17716	-0.06359	-0.19491	-0.05925	-0.20546	-0.05486	-0.19697	-0.05046	-0.16632	-0.04573	-0.10397	-0.0413	-0.04476	-0.03687	-0.05419	-0.03214	-0.03605	-0.02774	-0.02473	-0.02335	-0.01719	-0.01902	-0.01231	-0.01539	-0.00835	-0.01149	-0.00509	-0.00703	-0.0031	-0.00319	-0.00132	-0.000308695	-0.000133847
-0.07979	-0.10581	-0.07691	-0.1169	-0.07307	-0.13002	-0.06861	-0.14456	-0.06471	-0.16259	-0.06108	-0.17803	-0.05675	-0.18889	-0.05236	-0.18266	-0.04796	-0.15844	-0.04323	-0.10106	-0.0388	-0.03926	-0.03437	-0.05045	-0.02964	-0.03503	-0.02524	-0.02294	-0.02085	-0.01605	-0.01651	-0.011	-0.01289	-0.00701	-0.00899	-0.00394	-0.00452	-0.00208	-0.000690192	-0.000293352	0.00219	0.000951484
-0.07729	-0.09667	-0.0744	-0.10716	-0.07057	-0.11831	-0.06611	-0.13212	-0.06221	-0.14775	-0.05858	-0.16143	-0.05424	-0.17291	-0.04986	-0.17003	-0.04546	-0.14908	-0.04072	-0.09717	-0.0363	-0.03516	-0.03187	-0.04773	-0.02713	-0.03392	-0.02273	-0.02165	-0.01835	-0.01477	-0.01401	-0.00951	-0.01039	-0.00557	-0.00648	-0.00291	-0.00202	-0.000986574	0.00181	0.000770552	0.0047	0.0021
-0.07479	-0.08865	-0.0719	-0.09786	-0.06807	-0.10751	-0.0636	-0.12055	-0.0597	-0.13322	-0.05608	-0.14678	-0.05174	-0.15752	-0.04735	-0.15851	-0.04295	-0.13935	-0.03822	-0.09434	-0.03379	-0.03192	-0.02936	-0.04554	-0.02463	-0.03213	-0.02023	-0.02062	-0.01585	-0.01338	-0.01151	-0.008	-0.00788	-0.00418	-0.00398	-0.00188	0.000482729	0.00023572	0.00432	0.00185	0.0072	0.00321
-0.07228	-0.0816	-0.0694	-0.08898	-0.06556	-0.0978	-0.0611	-0.10939	-0.0572	-0.12026	-0.05358	-0.13359	-0.04924	-0.14317	-0.04485	-0.14606	-0.04045	-0.13053	-0.03572	-0.08971	-0.03129	-0.02889	-0.02686	-0.04336	-0.02213	-0.02991	-0.01773	-0.01951	-0.01334	-0.01178	-0.009	-0.00651	-0.00538	-0.0029	-0.00148	-0.000765486	0.00299	0.00155	0.00682	0.00294	0.0097	0.00429
-0.06978	-0.07516	-0.06689	-0.08094	-0.06306	-0.08928	-0.0586	-0.09865	-0.0547	-0.10864	-0.05107	-0.12116	-0.04673	-0.12979	-0.04235	-0.13322	-0.03795	-0.12183	-0.03321	-0.08246	-0.02879	-0.02639	-0.02436	-0.04075	-0.01962	-0.02757	-0.01523	-0.01765	-0.01084	-0.00987	-0.0065	-0.00493	-0.00288	-0.00164	0.00103	0.000530988	0.00549	0.00285	0.00932	0.00407	0.01221	0.00537
-0.06728	-0.06916	-0.06439	-0.07403	-0.06056	-0.08147	-0.05609	-0.08872	-0.05219	-0.09806	-0.04857	-0.10868	-0.04423	-0.11661	-0.03984	-0.12106	-0.03544	-0.11089	-0.03071	-0.07666	-0.02628	-0.02288	-0.02185	-0.03768	-0.01712	-0.02514	-0.01272	-0.01489	-0.00834	-0.00766	-0.004	-0.00318	-0.000372709	-0.000250086	0.00353	0.00218	0.00799	0.00413	0.01183	0.00531	0.01471	0.00653
-0.06477	-0.06358	-0.06189	-0.06805	-0.05805	-0.07402	-0.05359	-0.07982	-0.04969	-0.08857	-0.04607	-0.09647	-0.04173	-0.10452	-0.03734	-0.10989	-0.03294	-0.09959	-0.02821	-0.07116	-0.02378	-0.01745	-0.01935	-0.03443	-0.01462	-0.02225	-0.01022	-0.01196	-0.00583	-0.0054	-0.00149	-0.00125	0.00213	0.00143	0.00603	0.00413	0.0105	0.00552	0.01433	0.00677	0.01721	0.00781
-0.06227	-0.05826	-0.05938	-0.06252	-0.05555	-0.06692	-0.05109	-0.07226	-0.04719	-0.07975	-0.04356	-0.086	-0.03922	-0.09414	-0.03484	-0.09929	-0.03044	-0.08996	-0.02571	-0.06572	-0.02128	-0.01313	-0.01685	-0.03141	-0.01212	-0.0189	-0.00772	-0.00916	-0.00333	-0.00317	0.00101	0.000845289	0.00463	0.00352	0.00853	0.00612	0.013	0.00709	0.01683	0.00846	0.01972	0.00919
-0.05977	-0.05331	-0.05688	-0.05716	-0.05305	-0.0605	-0.04858	-0.06579	-0.04468	-0.07151	-0.04106	-0.07727	-0.03672	-0.0847	-0.03233	-0.08883	-0.02793	-0.08205	-0.0232	-0.05955	-0.01877	-0.01126	-0.01434	-0.02882	-0.00961	-0.01567	-0.00521	-0.00626	-0.000826366	-0.000857741	0.00351	0.00309	0.00714	0.00592	0.01104	0.00799	0.0155	0.00893	0.01933	0.01027	0.02222	0.01069
-0.05726	-0.04874	-0.05438	-0.05206	-0.05055	-0.05496	-0.04608	-0.05977	-0.04218	-0.06395	-0.03856	-0.06938	-0.03422	-0.07579	-0.02983	-0.07861	-0.02543	-0.0738	-0.0207	-0.05303	-0.01627	-0.01038	-0.01184	-0.02492	-0.00711	-0.01233	-0.00271	-0.00329	0.00168	0.00174	0.00602	0.00552	0.00964	0.00847	0.01354	0.00991	0.018	0.01106	0.02184	0.01208	0.02472	0.01239
-0.05476	-0.04448	-0.05188	-0.04721	-0.04804	-0.05012	-0.04358	-0.05387	-0.03968	-0.05702	-0.03605	-0.06215	-0.03171	-0.06667	-0.02733	-0.0679	-0.02293	-0.06464	-0.0182	-0.04639	-0.01377	-0.00903	-0.00934	-0.01916	-0.00461	-0.00826	-0.000206266	-0.000285347	0.00418	0.00482	0.00852	0.00829	0.01214	0.01103	0.01604	0.01205	0.02051	0.01339	0.02434	0.0139	0.02723	0.01431
-0.05226	-0.04052	-0.04937	-0.04271	-0.04554	-0.04557	-0.04108	-0.04814	-0.03717	-0.05092	-0.03355	-0.05531	-0.02921	-0.05756	-0.02483	-0.05731	-0.02043	-0.05551	-0.01569	-0.04053	-0.01126	-0.00608	-0.00684	-0.01309	-0.0021	-0.00376	0.0023	0.00318	0.00668	0.00847	0.01102	0.01151	0.01465	0.01359	0.01855	0.0144	0.02301	0.01569	0.02684	0.01578	0.02973	0.01635
-0.04975	-0.03694	-0.04687	-0.03861	-0.04304	-0.04115	-0.03857	-0.04286	-0.03467	-0.04563	-0.03105	-0.04855	-0.02671	-0.04948	-0.02232	-0.04865	-0.01792	-0.04705	-0.01319	-0.03531	-0.00876	-0.00262	-0.00433	-0.00759	0.000400567	0.000716325	0.0048	0.00729	0.00919	0.01247	0.01353	0.0151	0.01715	0.01625	0.02105	0.01696	0.02551	0.01783	0.02935	0.01784	0.03223	0.01839
-0.04725	-0.03359	-0.04437	-0.03482	-0.04053	-0.03686	-0.03607	-0.03814	-0.03217	-0.04062	-0.02854	-0.04195	-0.0242	-0.04245	-0.01982	-0.04192	-0.01542	-0.03915	-0.01069	-0.02856	-0.00626	-0.000789458	-0.00183	-0.00306	0.0029	0.00592	0.0073	0.01198	0.01169	0.01654	0.01603	0.01872	0.01965	0.01898	0.02355	0.01978	0.02802	0.02006	0.03185	0.0202	0.03474	0.02044
-0.04475	-0.03041	-0.04186	-0.0314	-0.03803	-0.03268	-0.03357	-0.0339	-0.02966	-0.03559	-0.02604	-0.03567	-0.0217	-0.03613	-0.01732	-0.03624	-0.01292	-0.03125	-0.00818	-0.02027	-0.00375	-0.000201246	0.000673873	0.00113	0.00541	0.01173	0.00981	0.01761	0.01419	0.02083	0.01853	0.02217	0.02216	0.02209	0.02606	0.0229	0.03052	0.0226	0.03435	0.02288	0.03724	0.02262
-0.04224	-0.02752	-0.03936	-0.02839	-0.03553	-0.02886	-0.03106	-0.02994	-0.02716	-0.03058	-0.02354	-0.0301	-0.0192	-0.03056	-0.01481	-0.03065	-0.01041	-0.02377	-0.00568	-0.01245	-0.00125	-3.63876e-05	0.00318	0.00602	0.00791	0.0175	0.01231	0.02422	0.0167	0.02552	0.02103	0.02572	0.02466	0.02596	0.02856	0.02627	0.03302	0.02552	0.03686	0.02564	0.03974	0.02496
-0.03974	-0.02496	-0.03686	-0.02564	-0.03302	-0.02552	-0.02856	-0.02627	-0.02466	-0.02596	-0.02103	-0.02572	-0.0167	-0.02552	-0.01231	-0.02422	-0.00791	-0.0175	-0.00318	-0.00602	0.00125	3.63876e-05	0.00568	0.01245	0.01041	0.02377	0.01481	0.03065	0.0192	0.03056	0.02354	0.0301	0.02716	0.03058	0.03106	0.02994	0.03553	0.02886	0.03936	0.02839	0.04224	0.02752
-0.03724	-0.02262	-0.03435	-0.02288	-0.03052	-0.0226	-0.02606	-0.0229	-0.02216	-0.02209	-0.01853	-0.02217	-0.01419	-0.02083	-0.00981	-0.01761	-0.00541	-0.01173	-0.000673873	-0.00113	0.00375	0.000201246	0.00818	0.02027	0.01292	0.03125	0.01732	0.03624	0.0217	0.03613	0.02604	0.03567	0.02966	0.03559	0.03357	0.0339	0.03803	0.03268	0.04186	0.0314	0.04475	0.03041
-0.03474	-0.02044	-0.03185	-0.0202	-0.02802	-0.02006	-0.02355	-0.01978	-0.01965	-0.01898	-0.01603	-0.01872	-0.01169	-0.01654	-0.0073	-0.01198	-0.0029	-0.00592	0.00183	0.00306	0.00626	0.000789458	0.01069	0.02856	0.01542	0.03915	0.01982	0.04192	0.0242	0.04245	0.02854	0.04195	0.03217	0.04062	0.03607	0.03814	0.04053	0.03686	0.04437	0.03482	0.04725	0.03359
-0.03223	-0.01839	-0.02935	-0.01784	-0.02551	-0.01783	-0.02105	-0.01696	-0.01715	-0.01625	-0.01353	-0.0151	-0.00919	-0.01247	-0.0048	-0.00729	-0.000400567	-0.000716325	0.00433	0.00759	0.00876	0.00262	0.01319	0.03531	0.01792	0.04705	0.02232	0.04865	0.02671	0.04948	0.03105	0.04855	0.03467	0.04563	0.03857	0.04286	0.04304	0.04115	0.04687	0.03861	0.04975	0.03694
-0.02973	-0.01635	-0.02684	-0.01578	-0.02301	-0.01569	-0.01855	-0.0144	-0.01465	-0.01359	-0.01102	-0.01151	-0.00668	-0.00847	-0.0023	-0.00318	0.0021	0.00376	0.00684	0.01309	0.01126	0.00608	0.01569	0.04053	0.02043	0.05551	0.02483	0.05731	0.02921	0.05756	0.03355	0.05531	0.03717	0.05092	0.04108	0.04814	0.04554	0.04557	0.04937	0.04271	0.05226	0.04052
-0.02723	-0.01431	-0.02434	-0.0139	-0.02051	-0.01339	-0.01604	-0.01205	-0.01214	-0.01103	-0.00852	-0.00829	-0.00418	-0.00482	0.000206266	0.000285347	0.00461	0.00826	0.00934	0.01916	0.01377	0.00903	0.0182	0.04639	0.02293	0.06464	0.02733	0.0679	0.03171	0.06667	0.03605	0.06215	0.03968	0.05702	0.04358	0.05387	0.04804	0.05012	0.05188	0.04721	0.05476	0.04448
-0.02472	-0.01239	-0.02184	-0.01208	-0.018	-0.01106	-0.01354	-0.00991	-0.00964	-0.00847	-0.00602	-0.00552	-0.00168	-0.00174	0.00271	0.00329	0.00711	0.01233	0.01184	0.02492	0.01627	0.01038	0.0207	0.05303	0.02543	0.0738	0.02983	0.07861	0.03422	0.07579	0.03856	0.06938	0.04218	0.06395	0.04608	0.05977	0.05055	0.05496	0.05438	0.05206	0.05726	0.04874
-0.02222	-0.01069	-0.01933	-0.01027	-0.0155	-0.00893	-0.01104	-0.00799	-0.00714	-0.00592	-0.00351	-0.00309	0.000826366	0.000857741	0.00521	0.00626	0.00961	0.01567	0.01434	0.02882	0.01877	0.01126	0.0232	0.05955	0.02793	0.08205	0.03233	0.08883	0.03672	0.0847	0.04106	0.07727	0.04468	0.07151	0.04858	0.06579	0.05305	0.0605	0.05688	0.05716	0.05977	0.05331
-0.01972	-0.00919	-0.01683	-0.00846	-0.013	-0.00709	-0.00853	-0.00612	-0.00463	-0.00352	-0.00101	-0.000845289	0.00333	0.00317	0.00772	0.00916	0.01212	0.0189	0.01685	0.03141	0.02128	0.01313	0.02571	0.06572	0.03044	0.08996	0.03484	0.09929	0.03922	0.09414	0.04356	0.086	0.04719	0.07975	0.05109	0.07226	0.05555	0.06692	0.05938	0.06252	0.06227	0.05826
-0.01721	-0.00781	-0.01433	-0.00677	-0.0105	-0.00552	-0.00603	-0.00413	-0.00213	-0.00143	0.00149	0.00125	0.00583	0.0054	0.01022	0.01196	0.01462	0.02225	0.01935	0.03443	0.02378	0.01745	0.02821	0.07116	0.03294	0.09959	0.03734	0.10989	0.04173	0.10452	0.04607	0.09647	0.04969	0.08857	0.05359	0.07982	0.05805	0.07402	0.06189	0.06805	0.06477	0.06358
-0.01471	-0.00653	-0.01183	-0.00531	-0.00799	-0.00413	-0.00353	-0.00218	0.000372709	0.000250086	0.004	0.00318	0.00834	0.00766	0.01272	0.01489	0.01712	0.02514	0.02185	0.03768	0.02628	0.02288	0.03071	0.07666	0.03544	0.11089	0.03984	0.12106	0.04423	0.11661	0.04857	0.10868	0.05219	0.09806	0.05609	0.08872	0.06056	0.08147	0.06439	0.07403	0.06728	0.06916
-0.01221	-0.00537	-0.00932	-0.00407	-0.00549	-0.00285	-0.00103	-0.000530988	0.00288	0.00164	0.0065	0.00493	0.01084	0.00987	0.01523	0.01765	0.01962	0.02757	0.02436	0.04075	0.02879	0.02639	0.03321	0.08246	0.03795	0.12183	0.04235	0.13322	0.04673	0.12979	0.05107	0.12116	0.0547	0.10864	0.0586	0.09865	0.06306	0.08928	0.06689	0.08094	0.06978	0.07516
-0.0097	-0.00429	-0.00682	-0.00294	-0.00299	-0.00155	0.00148	0.000765486	0.00538	0.0029	0.009	0.00651	0.01334	0.01178	0.01773	0.01951	0.02213	0.02991	0.02686	0.04336	0.03129	0.02889	0.03572	0.08971	0.04045	0.13053	0.04485	0.14606	0.04924	0.14317	0.05358	0.13359	0.0572	0.12026	0.0611	0.10939	0.06556	0.0978	0.0694	0.08898	0.07228	0.0816
-0.0072	-0.00321	-0.00432	-0.00185	-0.000482729	-0.00023572	0.00398	0.00188	0.00788	0.00418	0.01151	0.008	0.01585	0.01338	0.02023	0.02062	0.02463	0.03213	0.02936	0.04554	0.03379	0.03192	0.03822	0.09434	0.04295	0.13935	0.04735	0.15851	0.05174	0.15752	0.05608	0.14678	0.0597	0.13322	0.0636	0.12055	0.06807	0.10751	0.0719	0.09786	0.07479	0.08865
-0.0047	-0.0021	-0.00181	-0.000770552	0.00202	0.000986574	0.00648	0.00291	0.01039	0.00557	0.01401	0.00951	0.01835	0.01477	0.02273	0.02165	0.02713	0.03392	0.03187	0.04773	0.0363	0.03516	0.04072	0.09717	0.04546	0.14908	0.04986	0.17003	0.05424	0.17291	0.05858	0.16143	0.06221	0.14775	0.06611	0.13212	0.07057	0.11831	0.0744	0.10716	0.07729	0.09667
-0.00219	-0.000951484	0.000690192	0.000293352	0.00452	0.00208	0.00899	0.00394	0.01289	0.00701	0.01651	0.011	0.02085	0.01605	0.02524	0.02294	0.02964	0.03503	0.03437	0.05045	0.0388	0.03926	0.04323	0.10106	0.04796	0.15844	0.05236	0.18266	0.05675	0.18889	0.06108	0.17803	0.06471	0.16259	0.06861	0.14456	0.07307	0.13002	0.07691	0.1169	0.07979	0.10581
0.000308695	0.000133847	0.00319	0.00132	0.00703	0.0031	0.01149	0.00509	0.01539	0.00835	0.01902	0.01231	0.02335	0.01719	0.02774	0.02473	0.03214	0.03605	0.03687	0.05419	0.0413	0.04476	0.04573	0.10397	0.05046	0.16632	0.05486	0.19697	0.05925	0.20546	0.06359	0.19491	0.06721	0.17716	0.07111	0.15796	0.07558	0.1426	0.07941	0.12758	0.08229	0.11576
0.00281	0.00105	0.0057	0.00228	0.00953	0.00411	0.01399	0.00633	0.01789	0.0095	0.02152	0.01329	0.02586	0.01831	0.03024	0.0266	0.03464	0.0377	0.03938	0.05597	0.0438	0.05002	0.04823	0.10464	0.05297	0.17242	0.05737	0.2109	0.06175	0.22206	0.06609	0.2114	0.06971	0.19249	0.07362	0.17299	0.07808	0.15584	0.08191	0.13954	0.0848	0.12609
0.00531	0.0018	0.0082	0.00318	0.01203	0.00507	0.0165	0.00744	0.0204	0.01043	0.02402	0.01399	0.02836	0.01942	0.03275	0.02796	0.03715	0.03974	0.04188	0.05708	0.04631	0.05518	0.05074	0.10495	0.05547	0.1774	0.05987	0.22195	0.06425	0.23781	0.06859	0.22863	0.07222	0.20944	0.07612	0.19	0.08058	0.16996	0.08442	0.1525	0.0873	0.13689
0.00782	0.00243	0.0107	0.00403	0.01454	0.0059	0.019	0.0083	0.0229	0.01122	0.02652	0.01472	0.03086	0.02051	0.03525	0.02894	0.03965	0.04126	0.04438	0.05996	0.04881	0.05934	0.05324	0.10665	0.05797	0.18321	0.06237	0.23266	0.06676	0.25197	0.0711	0.24663	0.07472	0.22881	0.07862	0.20764	0.08309	0.18517	0.08692	0.16636	0.0898	0.1487
0.01032	0.00304	0.01321	0.00481	0.01704	0.00659	0.0215	0.00902	0.0254	0.01189	0.02903	0.01571	0.03337	0.0217	0.03775	0.02979	0.04215	0.04207	0.04689	0.06177	0.05131	0.06173	0.05574	0.11053	0.06048	0.18875	0.06488	0.24386	0.06926	0.26657	0.0736	0.26575	0.07722	0.24914	0.08113	0.22559	0.08559	0.20151	0.08942	0.18098	0.09231	0.16202
0.01282	0.00369	0.01571	0.00551	0.01954	0.00723	0.02401	0.00973	0.02791	0.0125	0.03153	0.01681	0.03587	0.02278	0.04026	0.03051	0.04466	0.04324	0.04939	0.06199	0.05382	0.06449	0.05825	0.1129	0.06298	0.19142	0.06738	0.25452	0.07176	0.28251	0.0761	0.2858	0.07973	0.26951	0.08363	0.24493	0.08809	0.21992	0.09193	0.19658	0.09481	0.1766
0.01533	0.00441	0.01821	0.00613	0.02205	0.0079	0.02651	0.01042	0.03041	0.01325	0.03403	0.01781	0.03837	0.02348	0.04276	0.03131	0.04716	0.04474	0.05189	0.06208	0.05632	0.06984	0.06075	0.11532	0.06548	0.19443	0.06988	0.26337	0.07427	0.29793	0.07861	0.30589	0.08223	0.29119	0.08613	0.26649	0.0906	0.24012	0.09443	0.21374	0.09731	0.1924
0.01783	0.00518	0.02072	0.0067	0.02455	0.0086	0.02901	0.01109	0.03291	0.01415	0.03654	0.01863	0.04088	0.02399	0.04526	0.03222	0.04966	0.04633	0.05439	0.06271	0.05882	0.07654	0.06325	0.12025	0.06799	0.19821	0.07238	0.27068	0.07677	0.31057	0.08111	0.32475	0.08473	0.31414	0.08863	0.29065	0.0931	0.26104	0.09693	0.23249	0.09982	0.20914
0.02033	0.0059	0.02322	0.00727	0.02705	0.00936	0.03152	0.01173	0.03542	0.01505	0.03904	0.01925	0.04338	0.02449	0.04777	0.03309	0.05217	0.04748	0.0569	0.06404	0.06133	0.08213	0.06576	0.12455	0.07049	0.19938	0.07489	0.27685	0.07927	0.32335	0.08361	0.34317	0.08724	0.33826	0.09114	0.31524	0.0956	0.28339	0.09943	0.25355	0.10232	0.22699
0.02284	0.0065	0.02572	0.00788	0.02955	0.01012	0.03402	0.01238	0.03792	0.01578	0.04154	0.01972	0.04588	0.02512	0.05027	0.03369	0.05467	0.04849	0.0594	0.06445	0.06383	0.0857	0.06826	0.12772	0.07299	0.19961	0.07739	0.28422	0.08178	0.33669	0.08612	0.3631	0.08974	0.36297	0.09364	0.33978	0.0981	0.30785	0.10194	0.27695	0.10482	0.24639
0.02534	0.00701	0.02822	0.00854	0.03206	0.01074	0.03652	0.01299	0.04042	0.01631	0.04405	0.02018	0.04839	0.02594	0.05277	0.0342	0.05717	0.04965	0.0619	0.06495	0.06633	0.08751	0.07076	0.13147	0.07549	0.20067	0.07989	0.2894	0.08428	0.34938	0.08862	0.38328	0.09224	0.38705	0.09614	0.36532	0.10061	0.33497	0.10444	0.30113	0.10733	0.26736
0.02784	0.00746	0.03073	0.00916	0.03456	0.01118	0.03902	0.01356	0.04293	0.01672	0.04655	0.02063	0.05089	0.02663	0.05528	0.03516	0.05967	0.05283	0.06441	0.06658	0.06884	0.08975	0.07326	0.1364	0.078	0.20434	0.0824	0.29214	0.08678	0.3597	0.09112	0.40018	0.09475	0.40902	0.09865	0.39172	0.10311	0.36338	0.10694	0.32617	0.10983	0.29058
0.03035	0.0079	0.03323	0.00969	0.03706	0.01155	0.04153	0.0141	0.04543	0.01717	0.04905	0.02119	0.05339	0.02721	0.05778	0.0365	0.06218	0.05517	0.06691	0.06757	0.07134	0.09339	0.07577	0.1426	0.0805	0.20747	0.0849	0.29598	0.08929	0.36826	0.09363	0.41509	0.09725	0.42994	0.10115	0.4192	0.10561	0.39136	0.10945	0.35301	0.11233	0.31638
0.03285	0.00835	0.03573	0.01013	0.03957	0.01196	0.04403	0.01458	0.04793	0.01771	0.05156	0.02196	0.0559	0.02788	0.06028	0.03751	0.06468	0.05568	0.06941	0.06811	0.07384	0.09755	0.07827	0.14871	0.083	0.21008	0.0874	0.29883	0.09179	0.37555	0.09613	0.43013	0.09975	0.45178	0.10365	0.44702	0.10812	0.42	0.11195	0.38247	0.11484	0.34332
0.03535	0.00878	0.03824	0.01053	0.04207	0.01241	0.04653	0.01507	0.05044	0.01825	0.05406	0.0227	0.0584	0.02857	0.06278	0.03812	0.06718	0.0568	0.07192	0.0689	0.07635	0.10151	0.08077	0.15343	0.08551	0.21544	0.08991	0.29943	0.09429	0.38376	0.09863	0.44388	0.10226	0.47321	0.10616	0.47376	0.11062	0.44948	0.11445	0.41401	0.11734	0.37149
0.03786	0.00922	0.04074	0.01093	0.04457	0.01291	0.04904	0.0156	0.05294	0.01877	0.05656	0.02318	0.0609	0.02932	0.06529	0.03938	0.06969	0.05799	0.07442	0.07026	0.07885	0.10471	0.08328	0.15629	0.08801	0.22118	0.09241	0.29974	0.0968	0.38866	0.10113	0.45524	0.10476	0.49081	0.10866	0.4983	0.11312	0.47975	0.11696	0.44548	0.11984	0.40191
0.04036	0.00968	0.04324	0.01139	0.04708	0.01345	0.05154	0.01613	0.05544	0.01925	0.05907	0.02358	0.0634	0.03013	0.06779	0.04118	0.07219	0.05816	0.07692	0.07208	0.08135	0.10687	0.08578	0.15992	0.09051	0.22551	0.09491	0.30158	0.0993	0.39178	0.10364	0.46413	0.10726	0.50685	0.11116	0.5227	0.11563	0.51047	0.11946	0.47753	0.12234	0.43527
0.04286	0.01018	0.04575	0.01188	0.04958	0.014	0.05404	0.01658	0.05794	0.01967	0.06157	0.02405	0.06591	0.0309	0.07029	0.04348	0.07469	0.05818	0.07943	0.07381	0.08385	0.10838	0.08828	0.1643	0.09302	0.23011	0.09742	0.30544	0.1018	0.39617	0.10614	0.47127	0.10976	0.52291	0.11367	0.54749	0.11813	0.54052	0.12196	0.51066	0.12485	0.47087
0.04537	0.01065	0.04825	0.0123	0.05208	0.01446	0.05655	0.01691	0.06045	0.02012	0.06407	0.02472	0.06841	0.03144	0.0728	0.04547	0.0772	0.05833	0.08193	0.07486	0.08636	0.10933	0.09079	0.16738	0.09552	0.23516	0.09992	0.3075	0.10431	0.39839	0.10864	0.47921	0.11227	0.53765	0.11617	0.56977	0.12063	0.56846	0.12447	0.54472	0.12735	0.50629
0.04787	0.01103	0.05075	0.01263	0.05459	0.01485	0.05905	0.01718	0.06295	0.02059	0.06657	0.02543	0.07091	0.03198	0.0753	0.04756	0.0797	0.0589	0.08443	0.07527	0.08886	0.1097	0.09329	0.16847	0.09802	0.24028	0.10242	0.31022	0.10681	0.39879	0.11115	0.48463	0.11477	0.54962	0.11867	0.58793	0.12314	0.59549	0.12697	0.57947	0.12985	0.54214
0.05037	0.01135	0.05326	0.01297	0.05709	0.01517	0.06155	0.01754	0.06545	0.0211	0.06908	0.02593	0.07342	0.03313	0.0778	0.04978	0.0822	0.05911	0.08694	0.07619	0.09136	0.11084	0.09579	0.16889	0.10053	0.24422	0.10493	0.31544	0.10931	0.39939	0.11365	0.48748	0.11727	0.55926	0.12118	0.60565	0.12564	0.6234	0.12947	0.61373	0.13236	0.57893
0.05287	0.01166	0.05576	0.01335	0.05959	0.01545	0.06406	0.01804	0.06796	0.02174	0.07158	0.0264	0.07592	0.03485	0.08031	0.05326	0.08471	0.05934	0.08944	0.07739	0.09387	0.11333	0.0983	0.17011	0.10303	0.24573	0.10743	0.31874	0.11181	0.40215	0.11615	0.49147	0.11978	0.56724	0.12368	0.62236	0.12814	0.65019	0.13198	0.6458	0.13486	0.61649
0.05538	0.01197	0.05826	0.01374	0.0621	0.01579	0.06656	0.01858	0.07046	0.02234	0.07408	0.02697	0.07842	0.0362	0.08281	0.05446	0.08721	0.06017	0.09194	0.07811	0.09637	0.11562	0.1008	0.17176	0.10553	0.24612	0.10993	0.32179	0.11432	0.40592	0.11866	0.49411	0.12228	0.57599	0.12618	0.63729	0.13065	0.67248	0.13448	0.6762	0.13736	0.65463
0.05788	0.01231	0.06077	0.01414	0.0646	0.01623	0.06906	0.01912	0.07296	0.02273	0.07659	0.02771	0.08093	0.03758	0.08531	0.05476	0.08971	0.06082	0.09445	0.07814	0.09887	0.11612	0.1033	0.17315	0.10804	0.24808	0.11243	0.32518	0.11682	0.40804	0.12116	0.49461	0.12478	0.5812	0.12868	0.64911	0.13315	0.69313	0.13698	0.70701	0.13987	0.69209
0.06038	0.01269	0.06327	0.01455	0.0671	0.01671	0.07157	0.01958	0.07547	0.02306	0.07909	0.02871	0.08343	0.04062	0.08782	0.05541	0.09222	0.06129	0.09695	0.07812	0.10138	0.11543	0.10581	0.17372	0.11054	0.24964	0.11494	0.3297	0.11932	0.41184	0.12366	0.49498	0.12729	0.5845	0.13119	0.65885	0.13565	0.7129	0.13949	0.73656	0.14237	0.72715
0.06289	0.01307	0.06577	0.01495	0.0696	0.01712	0.07407	0.01997	0.07797	0.02351	0.08159	0.02988	0.08593	0.04467	0.09032	0.05565	0.09472	0.06182	0.09945	0.07858	0.10388	0.11421	0.10831	0.17352	0.11304	0.24925	0.11744	0.33357	0.12183	0.4169	0.12617	0.49704	0.12979	0.58901	0.13369	0.6683	0.13815	0.73058	0.14199	0.76117	0.14487	0.76052
0.06539	0.0134	0.06827	0.01531	0.07211	0.01745	0.07657	0.02035	0.08047	0.02425	0.0841	0.031	0.08844	0.04891	0.09282	0.05567	0.09722	0.06254	0.10195	0.07929	0.10638	0.11319	0.11081	0.17267	0.11554	0.24744	0.11994	0.33578	0.12433	0.4195	0.12867	0.5008	0.13229	0.59115	0.13619	0.67654	0.14066	0.74453	0.14449	0.78335	0.14738	0.79414
0.06789	0.01372	0.07078	0.01563	0.07461	0.01778	0.07907	0.02076	0.08298	0.02511	0.0866	0.0321	0.09094	0.05149	0.09533	0.05569	0.09972	0.06322	0.10446	0.08	0.10889	0.11337	0.11331	0.17092	0.11805	0.24618	0.12245	0.33575	0.12683	0.42181	0.13117	0.50265	0.1348	0.59152	0.1387	0.68086	0.14316	0.75573	0.14699	0.80447	0.14988	0.82605
0.0704	0.01407	0.07328	0.0159	0.07711	0.0182	0.08158	0.02126	0.08548	0.0258	0.0891	0.0343	0.09344	0.0532	0.09783	0.05589	0.10223	0.06373	0.10696	0.08049	0.11139	0.11433	0.11582	0.1691	0.12055	0.24524	0.12495	0.33651	0.12934	0.42413	0.13368	0.50553	0.1373	0.59218	0.1412	0.68523	0.14566	0.76534	0.1495	0.82331	0.15238	0.8527
0.0729	0.01442	0.07578	0.01618	0.07962	0.01871	0.08408	0.02196	0.08798	0.02659	0.09161	0.03805	0.09595	0.05464	0.10033	0.0561	0.10473	0.06383	0.10946	0.0808	0.11389	0.11451	0.11832	0.16755	0.12305	0.24389	0.12745	0.33679	0.13184	0.42627	0.13618	0.5103	0.1398	0.59513	0.1437	0.68919	0.14817	0.77465	0.152	0.8383	0.15489	0.87703
0.0754	0.01477	0.07829	0.01656	0.08212	0.01922	0.08658	0.02261	0.09049	0.02763	0.09411	0.04164	0.09845	0.056	0.10283	0.05613	0.10723	0.06397	0.11197	0.08096	0.1164	0.11358	0.12082	0.16542	0.12556	0.24151	0.12996	0.3342	0.13434	0.4269	0.13868	0.51245	0.14231	0.59879	0.14621	0.69024	0.15067	0.77953	0.1545	0.85035	0.15739	0.89987
0.07791	0.01514	0.08079	0.01705	0.08462	0.01974	0.08909	0.02312	0.09299	0.02906	0.09661	0.04405	0.10095	0.05635	0.10534	0.05636	0.10974	0.0645	0.11447	0.08087	0.1189	0.11241	0.12333	0.16279	0.12806	0.238	0.13246	0.32911	0.13685	0.42467	0.14119	0.51414	0.14481	0.60085	0.14871	0.69055	0.15317	0.7834	0.15701	0.86053	0.15989	0.92008
0.08041	0.0155	0.08329	0.01755	0.08713	0.02021	0.09159	0.0237	0.09549	0.03106	0.09912	0.04791	0.10345	0.05662	0.10784	0.05675	0.11224	0.06496	0.11697	0.08088	0.1214	0.11123	0.12583	0.16026	0.13056	0.23362	0.13496	0.32399	0.13935	0.42159	0.14369	0.51572	0.14731	0.60483	0.15121	0.69227	0.15568	0.78783	0.15951	0.87049	0.16239	0.936
0.08291	0.01585	0.0858	0.01797	0.08963	0.02068	0.09409	0.02457	0.09799	0.03352	0.10162	0.05178	0.10596	0.05698	0.11034	0.05693	0.11474	0.06513	0.11948	0.08106	0.1239	0.10984	0.12833	0.15797	0.13307	0.22872	0.13747	0.31914	0.14185	0.41976	0.14619	0.51738	0.14982	0.60933	0.15372	0.69658	0.15818	0.78925	0.16201	0.87592	0.1649	0.94871
0.08542	0.01618	0.0883	0.01834	0.09213	0.02121	0.0966	0.02591	0.1005	0.03595	0.10412	0.05473	0.10846	0.05705	0.11285	0.05717	0.11725	0.06523	0.12198	0.08104	0.12641	0.10863	0.13084	0.15617	0.13557	0.22453	0.13997	0.31319	0.14436	0.41616	0.14869	0.51761	0.15232	0.61125	0.15622	0.69927	0.16068	0.78951	0.16452	0.88004	0.1674	0.95962
0.08792	0.0165	0.0908	0.01877	0.09464	0.0218	0.0991	0.02727	0.103	0.03866	0.10662	0.0562	0.11096	0.05706	0.11535	0.05754	0.11975	0.06556	0.12448	0.08089	0.12891	0.10788	0.13334	0.15426	0.13807	0.22051	0.14247	0.30671	0.14686	0.40962	0.1512	0.515	0.15482	0.61254	0.15872	0.70204	0.16319	0.79062	0.16702	0.88473	0.1699	0.96959
0.09042	0.01684	0.09331	0.01934	0.09714	0.02266	0.1016	0.02854	0.1055	0.04375	0.10913	0.05706	0.11347	0.05712	0.11785	0.05805	0.12225	0.06601	0.12699	0.08084	0.13141	0.10734	0.13584	0.15133	0.14058	0.21511	0.14498	0.29982	0.14936	0.40215	0.1537	0.51113	0.15732	0.6136	0.16123	0.70711	0.16569	0.79439	0.16952	0.88634	0.17241	0.97483
0.09292	0.0173	0.09581	0.01996	0.09964	0.02368	0.10411	0.03031	0.10801	0.05043	0.11163	0.05775	0.11597	0.05735	0.12036	0.05855	0.12476	0.06644	0.12949	0.08092	0.13392	0.10681	0.13835	0.14787	0.14308	0.20883	0.14748	0.29263	0.15186	0.3952	0.1562	0.50809	0.15983	0.61345	0.16373	0.70945	0.16819	0.79722	0.17203	0.88663	0.17491	0.97917
0.09543	0.01787	0.09831	0.0206	0.10215	0.02456	0.10661	0.03283	0.11051	0.05487	0.11413	0.05851	0.11847	0.05748	0.12286	0.05889	0.12726	0.06674	0.13199	0.08124	0.13642	0.10618	0.14085	0.14469	0.14558	0.20264	0.14998	0.28526	0.15437	0.38786	0.15871	0.50255	0.16233	0.61098	0.16623	0.71034	0.1707	0.79915	0.17453	0.88775	0.17741	0.9836
0.09793	0.01845	0.10082	0.02123	0.10465	0.02551	0.10911	0.0367	0.11301	0.05679	0.11664	0.05875	0.12098	0.0576	0.12536	0.0592	0.12976	0.06692	0.1345	0.08146	0.13892	0.10503	0.14335	0.1417	0.14809	0.19769	0.15248	0.27862	0.15687	0.37941	0.16121	0.49316	0.16483	0.60482	0.16873	0.71018	0.1732	0.80337	0.17703	0.89158	0.17992	0.98491
0.10043	0.01895	0.10332	0.02188	0.10715	0.0269	0.11162	0.04197	0.11552	0.05881	0.11914	0.05894	0.12348	0.05794	0.12787	0.05974	0.13227	0.06699	0.137	0.08121	0.14143	0.10331	0.14586	0.13885	0.15059	0.19397	0.15499	0.27169	0.15937	0.36959	0.16371	0.4821	0.16734	0.59826	0.17124	0.70941	0.1757	0.80564	0.17954	0.89467	0.18242	0.98518
0.10294	0.01939	0.10582	0.02268	0.10965	0.02924	0.11412	0.0476	0.11802	0.06044	0.12164	0.05919	0.12598	0.0582	0.13037	0.06022	0.13477	0.06706	0.1395	0.08076	0.14393	0.10169	0.14836	0.13647	0.15309	0.18997	0.15749	0.26336	0.16188	0.3581	0.16622	0.4709	0.16984	0.5915	0.17374	0.70619	0.1782	0.80575	0.18204	0.89672	0.18492	0.98653
0.10544	0.01995	0.10832	0.02363	0.11216	0.03217	0.11662	0.05163	0.12052	0.06158	0.12415	0.05926	0.12849	0.05841	0.13287	0.0605	0.13727	0.06734	0.142	0.08041	0.14643	0.10062	0.15086	0.13442	0.15559	0.18506	0.15999	0.25447	0.16438	0.34693	0.16872	0.45884	0.17234	0.58133	0.17624	0.69917	0.18071	0.80458	0.18454	0.90096	0.18743	0.99055
0.10794	0.02073	0.11083	0.02504	0.11466	0.03497	0.11912	0.05523	0.12303	0.06219	0.12665	0.05927	0.13099	0.05864	0.13538	0.06069	0.13977	0.06763	0.14451	0.08008	0.14894	0.10017	0.15336	0.13235	0.1581	0.17988	0.1625	0.2457	0.16688	0.33573	0.17122	0.44552	0.17485	0.5677	0.17875	0.68958	0.18321	0.80279	0.18704	0.90323	0.18993	0.99316
0.11045	0.02163	0.11333	0.02691	0.11716	0.03872	0.12163	0.05934	0.12553	0.06258	0.12915	0.05932	0.13349	0.05897	0.13788	0.06102	0.14228	0.06763	0.14701	0.07979	0.15144	0.09992	0.15587	0.13016	0.1606	0.17469	0.165	0.23799	0.16939	0.32489	0.17373	0.43111	0.17735	0.55342	0.18125	0.68021	0.18571	0.79847	0.18955	0.90297	0.19243	0.99507
0.11295	0.02262	0.11583	0.02864	0.11967	0.04377	0.12413	0.06258	0.12803	0.06305	0.13166	0.05949	0.136	0.05929	0.14038	0.06141	0.14478	0.06752	0.14951	0.07967	0.15394	0.09937	0.15837	0.12765	0.1631	0.1694	0.1675	0.23086	0.17189	0.313	0.17623	0.41615	0.17985	0.53863	0.18375	0.6679	0.18822	0.79045	0.19205	0.90108	0.19494	0.99901
0.11545	0.02366	0.11834	0.03057	0.12217	0.05004	0.12663	0.06401	0.13054	0.06341	0.13416	0.05964	0.1385	0.05955	0.14288	0.0618	0.14728	0.06748	0.15202	0.07965	0.15645	0.09833	0.16087	0.12492	0.16561	0.16463	0.17001	0.22324	0.17439	0.30076	0.17873	0.40095	0.18236	0.52246	0.18626	0.65143	0.19072	0.77894	0.19455	0.89817	0.19744	1
0.11796	0.0248	0.12084	0.03356	0.12467	0.05657	0.12914	0.06508	0.13304	0.06352	0.13666	0.05978	0.141	0.05971	0.14539	0.06217	0.14979	0.06777	0.15452	0.07956	0.15895	0.09695	0.16338	0.12232	0.16811	0.16042	0.17251	0.21559	0.1769	0.28898	0.18124	0.38696	0.18486	0.5047	0.18876	0.63341	0.19322	0.76749	0.19706	0.89225	0.19994	0.99858
0.12046	0.02628	0.12334	0.03887	0.12718	0.06173	0.13164	0.06616	0.13554	0.06368	0.13917	0.06009	0.1435	0.06001	0.14789	0.06257	0.15229	0.06829	0.15702	0.07937	0.16145	0.09569	0.16588	0.12007	0.17061	0.15674	0.17501	0.20841	0.1794	0.27872	0.18374	0.3733	0.18736	0.4861	0.19126	0.61541	0.19573	0.75341	0.19956	0.88212	0.20244	0.99527
0.12296	0.02817	0.12585	0.04585	0.12968	0.06468	0.13414	0.06706	0.13804	0.06381	0.14167	0.06038	0.14601	0.0604	0.15039	0.06296	0.15479	0.06868	0.15953	0.07898	0.16395	0.09472	0.16838	0.11831	0.17312	0.15336	0.17752	0.20155	0.1819	0.2697	0.18624	0.35873	0.18987	0.46715	0.19377	0.59662	0.19823	0.73486	0.20206	0.86815	0.20495	0.99051
0.12547	0.03119	0.12835	0.05172	0.13218	0.06638	0.13665	0.06765	0.14055	0.06383	0.14417	0.06066	0.14851	0.06069	0.1529	0.06339	0.1573	0.06887	0.16203	0.07845	0.16646	0.09386	0.17089	0.11688	0.17562	0.14975	0.18002	0.19533	0.18441	0.26048	0.18874	0.34413	0.19237	0.44926	0.19627	0.57656	0.20073	0.71392	0.20457	0.85376	0.20745	0.98238
0.12797	0.03535	0.13085	0.05719	0.13469	0.06818	0.13915	0.0681	0.14305	0.06385	0.14667	0.06098	0.15101	0.06089	0.1554	0.06393	0.1598	0.069	0.16453	0.07797	0.16896	0.09314	0.17339	0.11541	0.17812	0.14592	0.18252	0.18979	0.18691	0.25112	0.19125	0.33018	0.19487	0.43301	0.19877	0.55548	0.20324	0.69267	0.20707	0.83638	0.20995	0.96934
0.13047	0.03939	0.13336	0.06235	0.13719	0.06978	0.14165	0.0685	0.14555	0.06391	0.14918	0.0614	0.15352	0.06118	0.1579	0.06436	0.1623	0.06907	0.16704	0.07766	0.17146	0.09253	0.17589	0.11365	0.18063	0.14237	0.18503	0.18457	0.18941	0.24193	0.19375	0.31766	0.19737	0.41628	0.20128	0.53383	0.20574	0.67031	0.20957	0.81424	0.21246	0.953
0.13297	0.04393	0.13586	0.06665	0.13969	0.07061	0.14416	0.06893	0.14806	0.06404	0.15168	0.06184	0.15602	0.06156	0.16041	0.06463	0.16481	0.06915	0.16954	0.07758	0.17397	0.09183	0.1784	0.11173	0.18313	0.13932	0.18753	0.1794	0.19191	0.23276	0.19625	0.30567	0.19988	0.39885	0.20378	0.51231	0.20824	0.64639	0.21208	0.78971	0.21496	0.93614
0.13548	0.04998	0.13836	0.07018	0.1422	0.07121	0.14666	0.06915	0.15056	0.06413	0.15418	0.06227	0.15852	0.06196	0.16291	0.06483	0.16731	0.06931	0.17204	0.07765	0.17647	0.09102	0.1809	0.10989	0.18563	0.13661	0.19003	0.17392	0.19442	0.22408	0.19876	0.29331	0.20238	0.38145	0.20628	0.49219	0.21075	0.62123	0.21458	0.76478	0.21746	0.91543
0.13798	0.05813	0.14087	0.07276	0.1447	0.07188	0.14916	0.06931	0.15306	0.06427	0.15669	0.06265	0.16103	0.06232	0.16541	0.06505	0.16981	0.06958	0.17455	0.07767	0.17897	0.09017	0.1834	0.10808	0.18814	0.13383	0.19253	0.16824	0.19692	0.21611	0.20126	0.2813	0.20488	0.3652	0.20878	0.47184	0.21325	0.59551	0.21708	0.73865	0.21997	0.88984
0.14048	0.06597	0.14337	0.07435	0.1472	0.07248	0.15167	0.06949	0.15557	0.06451	0.15919	0.06315	0.16353	0.06266	0.16792	0.06539	0.17232	0.06994	0.17705	0.07754	0.18148	0.08928	0.18591	0.10636	0.19064	0.13083	0.19504	0.16297	0.19942	0.20872	0.20376	0.26978	0.20739	0.3502	0.21129	0.45062	0.21575	0.57004	0.21959	0.71102	0.22247	0.8623
0.14299	0.07047	0.14587	0.07542	0.14971	0.07292	0.15417	0.06956	0.15807	0.0647	0.16169	0.06369	0.16603	0.06296	0.17042	0.06571	0.17482	0.0703	0.17955	0.07733	0.18398	0.0883	0.18841	0.10486	0.19314	0.1278	0.19754	0.15846	0.20193	0.20177	0.20627	0.2587	0.20989	0.33504	0.21379	0.42961	0.21825	0.54642	0.22209	0.6823	0.22497	0.83396
0.14549	0.07332	0.14837	0.07657	0.15221	0.07326	0.15667	0.06957	0.16057	0.06491	0.1642	0.06413	0.16854	0.06329	0.17292	0.06591	0.17732	0.07051	0.18205	0.07717	0.18648	0.08737	0.19091	0.10355	0.19564	0.12509	0.20004	0.15461	0.20443	0.19483	0.20877	0.2484	0.21239	0.31994	0.21629	0.40987	0.22076	0.52308	0.22459	0.65317	0.22748	0.804
0.14799	0.07556	0.15088	0.07764	0.15471	0.07355	0.15918	0.06962	0.16308	0.06516	0.1667	0.06448	0.17104	0.06373	0.17543	0.06609	0.17982	0.07061	0.18456	0.07702	0.18899	0.08684	0.19341	0.10233	0.19815	0.12268	0.20255	0.151	0.20693	0.18804	0.21127	0.23877	0.2149	0.30553	0.2188	0.39189	0.22326	0.49904	0.22709	0.62455	0.22998	0.77215
0.1505	0.07742	0.15338	0.07827	0.15721	0.0739	0.16168	0.06976	0.16558	0.06547	0.1692	0.06487	0.17354	0.06417	0.17793	0.06629	0.18233	0.07076	0.18706	0.07693	0.19149	0.08665	0.19592	0.10109	0.20065	0.1205	0.20505	0.14742	0.20944	0.18195	0.21378	0.22975	0.2174	0.29182	0.2213	0.37422	0.22576	0.47522	0.2296	0.59774	0.23248	0.73918
0.153	0.07903	0.15588	0.07876	0.15972	0.07409	0.16418	0.06991	0.16808	0.06579	0.17171	0.06527	0.17605	0.06455	0.18043	0.0665	0.18483	0.07099	0.18956	0.07695	0.19399	0.08645	0.19842	0.09977	0.20315	0.11857	0.20755	0.14385	0.21194	0.17676	0.21628	0.22124	0.2199	0.27927	0.2238	0.3567	0.22827	0.4526	0.2321	0.57085	0.23499	0.7057
0.1555	0.08031	0.15839	0.07929	0.16222	0.07423	0.16668	0.07007	0.17059	0.06607	0.17421	0.06564	0.17855	0.06494	0.18293	0.06678	0.18733	0.07123	0.19207	0.07704	0.1965	0.08607	0.20092	0.09841	0.20566	0.11668	0.21006	0.14046	0.21444	0.1721	0.21878	0.21309	0.22241	0.26793	0.22631	0.34009	0.23077	0.43172	0.2346	0.54331	0.23749	0.67328
0.15801	0.08118	0.16089	0.07976	0.16472	0.07438	0.16919	0.07033	0.17309	0.06639	0.17671	0.06597	0.18105	0.0654	0.18544	0.06713	0.18984	0.07138	0.19457	0.07715	0.199	0.08554	0.20343	0.09718	0.20816	0.11469	0.21256	0.13718	0.21695	0.16743	0.22129	0.20561	0.22491	0.25748	0.22881	0.32425	0.23327	0.41117	0.23711	0.51615	0.23999	0.64256
0.16051	0.08194	0.16339	0.08009	0.16723	0.07445	0.17169	0.07058	0.17559	0.06683	0.17922	0.06626	0.18355	0.06602	0.18794	0.0675	0.19234	0.07139	0.19707	0.0772	0.2015	0.08496	0.20593	0.09622	0.21066	0.11261	0.21506	0.13399	0.21945	0.16261	0.22379	0.19898	0.22741	0.24765	0.23131	0.30954	0.23578	0.39092	0.23961	0.49058	0.24249	0.6118
0.16301	0.08282	0.1659	0.08035	0.16973	0.07446	0.17419	0.07081	0.17809	0.06727	0.18172	0.06652	0.18606	0.06667	0.19044	0.06783	0.19484	0.07137	0.19958	0.07715	0.20401	0.08438	0.20843	0.09539	0.21317	0.11053	0.21757	0.13103	0.22195	0.15793	0.22629	0.193	0.22992	0.23796	0.23382	0.29604	0.23828	0.37175	0.24211	0.46691	0.245	0.58096
0.16552	0.08363	0.1684	0.08058	0.17223	0.0745	0.1767	0.07107	0.1806	0.06766	0.18422	0.06682	0.18856	0.06723	0.19295	0.06807	0.19735	0.07142	0.20208	0.07702	0.20651	0.08397	0.21094	0.09456	0.21567	0.1085	0.22007	0.12822	0.22446	0.15364	0.22879	0.18716	0.23242	0.22868	0.23632	0.28351	0.24078	0.35361	0.24462	0.44372	0.2475	0.55118
0.16802	0.0842	0.1709	0.08084	0.17474	0.07462	0.1792	0.07138	0.1831	0.06808	0.18672	0.06718	0.19106	0.06776	0.19545	0.06829	0.19985	0.07153	0.20458	0.07692	0.20901	0.08383	0.21344	0.09372	0.21817	0.10669	0.22257	0.12552	0.22696	0.14957	0.2313	0.18122	0.23492	0.22026	0.23882	0.27179	0.24329	0.33683	0.24712	0.42131	0.25	0.52368
0.17052	0.08477	0.17341	0.08097	0.17724	0.07476	0.1817	0.07168	0.1856	0.06857	0.18923	0.06749	0.19357	0.06822	0.19795	0.06861	0.20235	0.0717	0.20709	0.07691	0.21151	0.08381	0.21594	0.09292	0.22068	0.10532	0.22508	0.12293	0.22946	0.14572	0.2338	0.17528	0.23742	0.21275	0.24133	0.26048	0.24579	0.3215	0.24962	0.40025	0.25251	0.49793
0.17302	0.08534	0.17591	0.08107	0.17974	0.07491	0.18421	0.07196	0.18811	0.06908	0.19173	0.06778	0.19607	0.06861	0.20046	0.06908	0.20486	0.07194	0.20959	0.07692	0.21402	0.0837	0.21845	0.09219	0.22318	0.10427	0.22758	0.12045	0.23196	0.14205	0.2363	0.16971	0.23993	0.2057	0.24383	0.24985	0.24829	0.30736	0.25213	0.38036	0.25501	0.47265
0.17553	0.08587	0.17841	0.08118	0.18225	0.07515	0.18671	0.0722	0.19061	0.06958	0.19423	0.06807	0.19857	0.06899	0.20296	0.06963	0.20736	0.07217	0.21209	0.07687	0.21652	0.08346	0.22095	0.09159	0.22568	0.10328	0.23008	0.11812	0.23447	0.13854	0.23881	0.16456	0.24243	0.1987	0.24633	0.24029	0.2508	0.29419	0.25463	0.36199	0.25751	0.44847
0.17803	0.0863	0.18092	0.08122	0.18475	0.07542	0.18921	0.07252	0.19311	0.07007	0.19674	0.06846	0.20108	0.06936	0.20546	0.0702	0.20986	0.07237	0.2146	0.07676	0.21902	0.08318	0.22345	0.09114	0.22819	0.10219	0.23258	0.11608	0.23697	0.13529	0.24131	0.15983	0.24493	0.1918	0.24883	0.2317	0.2533	0.28153	0.25713	0.34501	0.26002	0.4256
0.18053	0.08666	0.18342	0.08122	0.18725	0.07569	0.19172	0.07284	0.19562	0.07055	0.19924	0.06893	0.20358	0.06971	0.20797	0.07072	0.21237	0.07254	0.2171	0.07664	0.22153	0.08288	0.22596	0.09072	0.23069	0.101	0.23509	0.1144	0.23947	0.13235	0.24381	0.15556	0.24744	0.18533	0.25134	0.22368	0.2558	0.26961	0.25964	0.32916	0.26252	0.40399
0.18304	0.087	0.18592	0.08125	0.18976	0.07599	0.19422	0.07311	0.19812	0.07105	0.20174	0.06939	0.20608	0.07	0.21047	0.0712	0.21487	0.07273	0.2196	0.07655	0.22403	0.08254	0.22846	0.09022	0.23319	0.09978	0.23759	0.11285	0.24198	0.12957	0.24632	0.15157	0.24994	0.17938	0.25384	0.21542	0.25831	0.25878	0.26214	0.31422	0.26502	0.38397
0.18554	0.08732	0.18842	0.08134	0.19226	0.07636	0.19672	0.07337	0.20062	0.07163	0.20425	0.06985	0.20859	0.07022	0.21297	0.07166	0.21737	0.07294	0.2221	0.07653	0.22653	0.08217	0.23096	0.08962	0.23569	0.09867	0.24009	0.11129	0.24448	0.12692	0.24882	0.14777	0.25244	0.17381	0.25634	0.2074	0.26081	0.24892	0.26464	0.29985	0.26753	0.3653
0.18804	0.08752	0.19093	0.08143	0.19476	0.07675	0.19923	0.07368	0.20313	0.0722	0.20675	0.07035	0.21109	0.07043	0.21548	0.07206	0.21987	0.07327	0.22461	0.07663	0.22904	0.08184	0.23346	0.08903	0.2382	0.0978	0.2426	0.10971	0.24698	0.12458	0.25132	0.14415	0.25495	0.16868	0.25885	0.1999	0.26331	0.23953	0.26714	0.2866	0.27003	0.34781
0.19055	0.08769	0.19343	0.08153	0.19726	0.07715	0.20173	0.07403	0.20563	0.0727	0.20925	0.07087	0.21359	0.07072	0.21798	0.07241	0.22238	0.07376	0.22711	0.07676	0.23154	0.0816	0.23597	0.0885	0.2407	0.09708	0.2451	0.10814	0.24949	0.12249	0.25383	0.14064	0.25745	0.16384	0.26135	0.193	0.26581	0.23029	0.26965	0.27473	0.27253	0.3312
0.19305	0.08782	0.19593	0.08169	0.19977	0.07755	0.20423	0.07438	0.20813	0.07315	0.21176	0.07142	0.2161	0.07111	0.22048	0.07272	0.22488	0.07433	0.22961	0.07688	0.23404	0.08144	0.23847	0.08803	0.2432	0.09635	0.2476	0.10659	0.25199	0.12041	0.25633	0.13728	0.25995	0.15927	0.26385	0.18661	0.26832	0.22139	0.27215	0.26396	0.27504	0.3155
0.19555	0.08787	0.19844	0.08186	0.20227	0.07803	0.20673	0.07473	0.21064	0.07359	0.21426	0.072	0.2186	0.07153	0.22298	0.07299	0.22738	0.07485	0.23212	0.077	0.23655	0.08137	0.24097	0.08761	0.24571	0.0956	0.25011	0.10522	0.25449	0.1183	0.25883	0.13429	0.26246	0.15502	0.26636	0.18075	0.27082	0.2132	0.27465	0.25368	0.27754	0.30129
0.19806	0.08789	0.20094	0.08202	0.20477	0.07853	0.20924	0.0751	0.21314	0.07405	0.21676	0.0726	0.2211	0.07194	0.22549	0.07322	0.22989	0.07526	0.23462	0.07718	0.23905	0.08134	0.24348	0.08721	0.24821	0.0949	0.25261	0.10409	0.257	0.11623	0.26134	0.13169	0.26496	0.15103	0.26886	0.17528	0.27332	0.20566	0.27716	0.24367	0.28004	0.28868
0.20056	0.08796	0.20344	0.0822	0.20728	0.07901	0.21174	0.0755	0.21564	0.07449	0.21927	0.0732	0.2236	0.07235	0.22799	0.07342	0.23239	0.07555	0.23712	0.07745	0.24155	0.08127	0.24598	0.0868	0.25071	0.09422	0.25511	0.10313	0.2595	0.11431	0.26384	0.12921	0.26746	0.14724	0.27136	0.17017	0.27583	0.19865	0.27966	0.23415	0.28254	0.27712
0.20306	0.0881	0.20595	0.08242	0.20978	0.07947	0.21424	0.07596	0.21814	0.07485	0.22177	0.07376	0.22611	0.07281	0.23049	0.0736	0.23489	0.07574	0.23963	0.07779	0.24406	0.08115	0.24848	0.08638	0.25322	0.09352	0.25762	0.10224	0.262	0.11265	0.26634	0.12675	0.26997	0.1438	0.27387	0.1654	0.27833	0.19212	0.28216	0.22538	0.28505	0.26601
0.20557	0.08825	0.20845	0.08266	0.21228	0.07996	0.21675	0.07646	0.22065	0.07519	0.22427	0.0743	0.22861	0.07335	0.233	0.07381	0.2374	0.07592	0.24213	0.07816	0.24656	0.08104	0.25099	0.08602	0.25572	0.0928	0.26012	0.10135	0.26451	0.11129	0.26884	0.12434	0.27247	0.14071	0.27637	0.16084	0.28083	0.18591	0.28467	0.21715	0.28755	0.25524
0.20807	0.08845	0.21095	0.0829	0.21479	0.08046	0.21925	0.07695	0.22315	0.07552	0.22677	0.07485	0.23111	0.07391	0.2355	0.07412	0.2399	0.07613	0.24463	0.07852	0.24906	0.08103	0.25349	0.08573	0.25822	0.09214	0.26262	0.10043	0.26701	0.11009	0.27135	0.12205	0.27497	0.13773	0.27887	0.15648	0.28334	0.18006	0.28717	0.20945	0.29005	0.24512
0.21057	0.08871	0.21346	0.08315	0.21729	0.08093	0.22175	0.07745	0.22565	0.07587	0.22928	0.07541	0.23362	0.07451	0.238	0.07453	0.2424	0.07633	0.24714	0.07882	0.25156	0.08117	0.25599	0.08547	0.26073	0.09152	0.26513	0.09947	0.26951	0.10888	0.27385	0.11996	0.27747	0.13478	0.28138	0.15253	0.28584	0.17461	0.28967	0.20218	0.29256	0.23573
0.21307	0.08896	0.21596	0.08347	0.21979	0.08136	0.22426	0.07799	0.22816	0.07627	0.23178	0.07595	0.23612	0.0751	0.24051	0.07498	0.24491	0.0765	0.24964	0.07905	0.25407	0.08146	0.2585	0.08524	0.26323	0.09094	0.26763	0.09847	0.27201	0.10763	0.27635	0.11818	0.27998	0.13194	0.28388	0.14897	0.28834	0.16946	0.29218	0.19526	0.29506	0.22693
0.21558	0.08922	0.21846	0.08384	0.2223	0.08176	0.22676	0.07862	0.23066	0.0767	0.23428	0.0764	0.23862	0.07568	0.24301	0.07545	0.24741	0.07666	0.25214	0.07923	0.25657	0.08185	0.261	0.08508	0.26573	0.09042	0.27013	0.09749	0.27452	0.10639	0.27886	0.11663	0.28248	0.12925	0.28638	0.14557	0.29085	0.16468	0.29468	0.18879	0.29756	0.21871
0.21808	0.0895	0.22097	0.0842	0.2248	0.08213	0.22926	0.07927	0.23316	0.07716	0.23679	0.07677	0.24113	0.07627	0.24551	0.07593	0.24991	0.07686	0.25465	0.07937	0.25907	0.08219	0.2635	0.08507	0.26824	0.08994	0.27263	0.09657	0.27702	0.10517	0.28136	0.11515	0.28498	0.12684	0.28889	0.14228	0.29335	0.16046	0.29718	0.18285	0.30007	0.21091
0.22058	0.0898	0.22347	0.0846	0.2273	0.08252	0.23177	0.0799	0.23567	0.07762	0.23929	0.07711	0.24363	0.07684	0.24802	0.07642	0.25242	0.07711	0.25715	0.07945	0.26158	0.0824	0.26601	0.08518	0.27074	0.08956	0.27514	0.09576	0.27952	0.10395	0.28386	0.1137	0.28749	0.1248	0.29139	0.13915	0.29585	0.15663	0.29969	0.17715	0.30257	0.20351
0.22309	0.0901	0.22597	0.08508	0.22981	0.08289	0.23427	0.08054	0.23817	0.07809	0.24179	0.07745	0.24613	0.07735	0.25052	0.07692	0.25492	0.0774	0.25965	0.07946	0.26408	0.08246	0.26851	0.08537	0.27324	0.08929	0.27764	0.0951	0.28203	0.10278	0.28637	0.11227	0.28999	0.12301	0.29389	0.13618	0.29836	0.15293	0.30219	0.17213	0.30507	0.19661
0.22559	0.09037	0.22847	0.0856	0.23231	0.08322	0.23677	0.08117	0.24067	0.07861	0.2443	0.07781	0.24864	0.07784	0.25302	0.07747	0.25742	0.07776	0.26215	0.07948	0.26658	0.08245	0.27101	0.08558	0.27574	0.08913	0.28014	0.09455	0.28453	0.10169	0.28887	0.11082	0.29249	0.12127	0.29639	0.13348	0.30086	0.14934	0.30469	0.16771	0.30758	0.19014
0.22809	0.09064	0.23098	0.08616	0.23481	0.08352	0.23928	0.08178	0.24318	0.07921	0.2468	0.07821	0.25114	0.07832	0.25553	0.07807	0.25992	0.0782	0.26466	0.07957	0.26909	0.08243	0.27351	0.08574	0.27825	0.08907	0.28265	0.09405	0.28703	0.10069	0.29137	0.10934	0.295	0.11954	0.2989	0.13112	0.30336	0.14587	0.30719	0.16356	0.31008	0.18414
0.2306	0.09095	0.23348	0.08675	0.23731	0.08383	0.24178	0.08237	0.24568	0.07987	0.2493	0.07864	0.25364	0.07876	0.25803	0.07868	0.26243	0.07869	0.26716	0.07977	0.27159	0.0824	0.27602	0.08578	0.28075	0.08909	0.28515	0.09358	0.28954	0.09981	0.29388	0.1079	0.2975	0.1178	0.3014	0.12895	0.30586	0.14256	0.3097	0.15947	0.31258	0.17882
0.2331	0.09124	0.23598	0.08736	0.23982	0.08421	0.24428	0.08292	0.24818	0.08055	0.25181	0.0791	0.25615	0.07914	0.26053	0.07924	0.26493	0.07923	0.26966	0.08006	0.27409	0.08236	0.27852	0.08571	0.28325	0.08915	0.28765	0.0932	0.29204	0.09903	0.29638	0.10657	0.3	0.11606	0.3039	0.12677	0.30837	0.13957	0.3122	0.15556	0.31509	0.17402
0.2356	0.0915	0.23849	0.08799	0.24232	0.0846	0.24678	0.08343	0.25069	0.08122	0.25431	0.07958	0.25865	0.07946	0.26303	0.07976	0.26743	0.07978	0.27217	0.08044	0.2766	0.08237	0.28102	0.08557	0.28576	0.08917	0.29016	0.09293	0.29454	0.09832	0.29888	0.10535	0.30251	0.11434	0.30641	0.12482	0.31087	0.13689	0.3147	0.15179	0.31759	0.16945
0.23811	0.09179	0.24099	0.08866	0.24482	0.08502	0.24929	0.08386	0.25319	0.0819	0.25681	0.0801	0.26115	0.07976	0.26554	0.08021	0.26994	0.08031	0.27467	0.08086	0.2791	0.08248	0.28353	0.08544	0.28826	0.08909	0.29266	0.09279	0.29705	0.0977	0.30139	0.10429	0.30501	0.11273	0.30891	0.12286	0.31337	0.13437	0.31721	0.14829	0.32009	0.16504
0.24061	0.0921	0.24349	0.08931	0.24733	0.08548	0.25179	0.08423	0.25569	0.08259	0.25932	0.08064	0.26365	0.08009	0.26804	0.08059	0.27244	0.08082	0.27717	0.08128	0.2816	0.08265	0.28603	0.08534	0.29076	0.08894	0.29516	0.09273	0.29955	0.09721	0.30389	0.10336	0.30751	0.11126	0.31141	0.12095	0.31588	0.13196	0.31971	0.14513	0.32259	0.16086
0.24311	0.09242	0.246	0.0899	0.24983	0.08601	0.25429	0.08459	0.25819	0.08326	0.26182	0.08124	0.26616	0.08048	0.27054	0.08092	0.27494	0.08132	0.27968	0.08171	0.28411	0.08286	0.28853	0.08529	0.29327	0.08877	0.29767	0.09267	0.30205	0.09684	0.30639	0.10253	0.31002	0.10992	0.31392	0.11911	0.31838	0.1297	0.32221	0.14223	0.3251	0.15695
0.24562	0.09276	0.2485	0.09044	0.25233	0.08661	0.2568	0.08497	0.2607	0.0839	0.26432	0.08193	0.26866	0.08095	0.27305	0.08122	0.27745	0.08178	0.28218	0.08214	0.28661	0.08316	0.29104	0.0853	0.29577	0.0886	0.30017	0.09252	0.30456	0.09658	0.30889	0.10178	0.31252	0.1087	0.31642	0.11737	0.32088	0.12756	0.32472	0.13944	0.3276	0.15341
0.24812	0.09311	0.251	0.09095	0.25484	0.08729	0.2593	0.08536	0.2632	0.08449	0.26682	0.08267	0.27116	0.08147	0.27555	0.08153	0.27995	0.0822	0.28468	0.08261	0.28911	0.08351	0.29354	0.08536	0.29827	0.08843	0.30267	0.09228	0.30706	0.09637	0.3114	0.10115	0.31502	0.10757	0.31892	0.11575	0.32339	0.12549	0.32722	0.13678	0.3301	0.15019
0.25062	0.09348	0.25351	0.09144	0.25734	0.08803	0.2618	0.08574	0.2657	0.085	0.26933	0.08341	0.27367	0.082	0.27805	0.08188	0.28245	0.08259	0.28719	0.0831	0.29161	0.08388	0.29604	0.08547	0.30078	0.08826	0.30518	0.09198	0.30956	0.09616	0.3139	0.10063	0.31752	0.10652	0.32143	0.11423	0.32589	0.12349	0.32972	0.13424	0.33261	0.14709
0.25312	0.0939	0.25601	0.09187	0.25984	0.08879	0.26431	0.08615	0.26821	0.08544	0.27183	0.08412	0.27617	0.08258	0.28056	0.08227	0.28496	0.08295	0.28969	0.08359	0.29412	0.08425	0.29855	0.08563	0.30328	0.08812	0.30768	0.09168	0.31206	0.09587	0.3164	0.10022	0.32003	0.10559	0.32393	0.11282	0.32839	0.1216	0.33223	0.13182	0.33511	0.14407
0.25563	0.09438	0.25851	0.09226	0.26235	0.08955	0.26681	0.08661	0.27071	0.08583	0.27433	0.08479	0.27867	0.08321	0.28306	0.08269	0.28746	0.08326	0.29219	0.08405	0.29662	0.08462	0.30105	0.08585	0.30578	0.08807	0.31018	0.09139	0.31457	0.0955	0.31891	0.09989	0.32253	0.10482	0.32643	0.11148	0.3309	0.11983	0.33473	0.1295	0.33761	0.14115
0.25813	0.09488	0.26102	0.09263	0.26485	0.09028	0.26931	0.08717	0.27321	0.08618	0.27684	0.0854	0.28118	0.08388	0.28556	0.08313	0.28996	0.08353	0.2947	0.08445	0.29912	0.08506	0.30355	0.08613	0.30829	0.08808	0.31268	0.09114	0.31707	0.09509	0.32141	0.09957	0.32503	0.10421	0.32894	0.11025	0.3334	0.11819	0.33723	0.12734	0.34012	0.13836
0.26063	0.0954	0.26352	0.09299	0.26735	0.09098	0.27182	0.08781	0.27572	0.08653	0.27934	0.08597	0.28368	0.08459	0.28807	0.0836	0.29247	0.0838	0.2972	0.08478	0.30163	0.08555	0.30606	0.08646	0.31079	0.08816	0.31519	0.09095	0.31957	0.09471	0.32391	0.09918	0.32754	0.10375	0.33144	0.10918	0.3359	0.11664	0.33974	0.12533	0.34262	0.13565
0.26314	0.09596	0.26602	0.09338	0.26986	0.09165	0.27432	0.08854	0.27822	0.08693	0.28184	0.0865	0.28618	0.08531	0.29057	0.08413	0.29497	0.08411	0.2997	0.08505	0.30413	0.08602	0.30856	0.08683	0.31329	0.08833	0.31769	0.09084	0.32208	0.09435	0.32642	0.09871	0.33004	0.10337	0.33394	0.10834	0.33841	0.11517	0.34224	0.12349	0.34512	0.1331
0.26564	0.09658	0.26852	0.09379	0.27236	0.09225	0.27682	0.08933	0.28072	0.08737	0.28435	0.08696	0.28869	0.08602	0.29307	0.08474	0.29747	0.08448	0.3022	0.08528	0.30663	0.08641	0.31106	0.08724	0.31579	0.08856	0.32019	0.09076	0.32458	0.09402	0.32892	0.09819	0.33254	0.10295	0.33644	0.10769	0.34091	0.11383	0.34474	0.1218	0.34763	0.13076
0.26814	0.09724	0.27103	0.09423	0.27486	0.09276	0.27933	0.09016	0.28323	0.08786	0.28685	0.08735	0.29119	0.08671	0.29558	0.08543	0.29997	0.08492	0.30471	0.0855	0.30914	0.08671	0.31356	0.08767	0.3183	0.08882	0.3227	0.09075	0.32708	0.09374	0.33142	0.09767	0.33505	0.10242	0.33895	0.10718	0.34341	0.11269	0.34724	0.12018	0.35013	0.12864
0.27065	0.09791	0.27353	0.0947	0.27736	0.09319	0.28183	0.09098	0.28573	0.08842	0.28935	0.08771	0.29369	0.08733	0.29808	0.08618	0.30248	0.0854	0.30721	0.08574	0.31164	0.08694	0.31607	0.08808	0.3208	0.0891	0.3252	0.09083	0.32959	0.09352	0.33393	0.09716	0.33755	0.10179	0.34145	0.10669	0.34591	0.11175	0.34975	0.11864	0.35263	0.12676
0.27315	0.09859	0.27603	0.09519	0.27987	0.0936	0.28433	0.09176	0.28823	0.08905	0.29186	0.08806	0.2962	0.08786	0.30058	0.08693	0.30498	0.08597	0.30971	0.08603	0.31414	0.0871	0.31857	0.08841	0.3233	0.08943	0.3277	0.09098	0.33209	0.09336	0.33643	0.09672	0.34005	0.10112	0.34395	0.10611	0.34842	0.111	0.35225	0.11725	0.35514	0.12501
0.27565	0.09928	0.27854	0.09573	0.28237	0.094	0.28683	0.09247	0.29074	0.08977	0.29436	0.08844	0.2987	0.08829	0.30308	0.08763	0.30748	0.08661	0.31222	0.0864	0.31665	0.08726	0.32107	0.08867	0.32581	0.08981	0.33021	0.09117	0.33459	0.0933	0.33893	0.09636	0.34256	0.10046	0.34646	0.10542	0.35092	0.11035	0.35475	0.11604	0.35764	0.12335
0.27816	0.09996	0.28104	0.09635	0.28487	0.09442	0.28934	0.09311	0.29324	0.09058	0.29686	0.08886	0.3012	0.08865	0.30559	0.08826	0.30999	0.08729	0.31472	0.08687	0.31915	0.08745	0.32358	0.08886	0.32831	0.09019	0.33271	0.09141	0.3371	0.09335	0.34144	0.09611	0.34506	0.09983	0.34896	0.10466	0.35342	0.1097	0.35726	0.11502	0.36014	0.12179
0.28066	0.10063	0.28354	0.09703	0.28738	0.09486	0.29184	0.0937	0.29574	0.09146	0.29937	0.08938	0.3037	0.08898	0.30809	0.08882	0.31249	0.088	0.31722	0.0874	0.32165	0.08773	0.32608	0.089	0.33081	0.0905	0.33521	0.09171	0.3396	0.09346	0.34394	0.09594	0.34756	0.09931	0.35146	0.10389	0.35593	0.10897	0.35976	0.11415	0.36264	0.12038
0.28316	0.10127	0.28605	0.09774	0.28988	0.09532	0.29434	0.0942	0.29825	0.09233	0.30187	0.09001	0.30621	0.08932	0.31059	0.08931	0.31499	0.08871	0.31973	0.08799	0.32416	0.08808	0.32858	0.08913	0.33332	0.09072	0.33772	0.09205	0.3421	0.09361	0.34644	0.09587	0.35007	0.09892	0.35397	0.10314	0.35843	0.10816	0.36226	0.11332	0.36515	0.11916
0.28567	0.10186	0.28855	0.09847	0.29238	0.09583	0.29685	0.09465	0.30075	0.09314	0.30437	0.09075	0.30871	0.0897	0.3131	0.08972	0.3175	0.08938	0.32223	0.08863	0.32666	0.08849	0.33109	0.08928	0.33582	0.09085	0.34022	0.09237	0.34461	0.09377	0.34894	0.09589	0.35257	0.09864	0.35647	0.10244	0.36093	0.10734	0.36477	0.11245	0.36765	0.1181
0.28817	0.1024	0.29105	0.09922	0.29489	0.09638	0.29935	0.09505	0.30325	0.09386	0.30688	0.09158	0.31121	0.09016	0.3156	0.09008	0.32	0.08996	0.32473	0.08929	0.32916	0.08896	0.33359	0.08949	0.33832	0.09092	0.34272	0.09259	0.34711	0.09399	0.35145	0.09594	0.35507	0.09846	0.35897	0.10186	0.36344	0.10651	0.36727	0.11155	0.37015	0.11713
0.29067	0.10288	0.29356	0.09999	0.29739	0.09699	0.30185	0.09545	0.30575	0.09448	0.30938	0.09244	0.31372	0.0907	0.3181	0.09042	0.3225	0.09046	0.32724	0.08996	0.33166	0.08949	0.33609	0.08978	0.34083	0.09099	0.34523	0.09273	0.34961	0.09424	0.35395	0.096	0.35757	0.09837	0.36148	0.10141	0.36594	0.1057	0.36977	0.11065	0.37266	0.11612
0.29317	0.10333	0.29606	0.10075	0.29989	0.09765	0.30436	0.09588	0.30826	0.09501	0.31188	0.0933	0.31622	0.09132	0.32061	0.09077	0.32501	0.09089	0.32974	0.09061	0.33417	0.09008	0.3386	0.09015	0.34333	0.09109	0.34773	0.0928	0.35211	0.09448	0.35645	0.09609	0.36008	0.09834	0.36398	0.10106	0.36844	0.10496	0.37228	0.10978	0.37516	0.11505
0.29568	0.10377	0.29856	0.1015	0.3024	0.09839	0.30686	0.09636	0.31076	0.09547	0.31438	0.09412	0.31872	0.09204	0.32311	0.09115	0.32751	0.09128	0.33224	0.09121	0.33667	0.09072	0.3411	0.0906	0.34583	0.09127	0.35023	0.09284	0.35462	0.09464	0.35896	0.09624	0.36258	0.09834	0.36648	0.10084	0.37095	0.10434	0.37478	0.10891	0.37766	0.11397
0.29818	0.10418	0.30107	0.1022	0.3049	0.09918	0.30936	0.09691	0.31326	0.0959	0.31689	0.09485	0.32123	0.09284	0.32561	0.0916	0.33001	0.09163	0.33475	0.09174	0.33917	0.09138	0.3436	0.09112	0.34834	0.09154	0.35273	0.09288	0.35712	0.09473	0.36146	0.09641	0.36508	0.09835	0.36899	0.10073	0.37345	0.10382	0.37728	0.10807	0.38017	0.11293
0.30068	0.10457	0.30357	0.10283	0.3074	0.1	0.31187	0.09751	0.31577	0.09632	0.31939	0.0955	0.32373	0.09371	0.32812	0.09215	0.33252	0.09196	0.33725	0.0922	0.34168	0.09202	0.34611	0.09169	0.35084	0.0919	0.35524	0.09296	0.35962	0.09477	0.36396	0.09657	0.36759	0.0984	0.37149	0.10067	0.37595	0.10341	0.37979	0.10732	0.38267	0.11194
0.30319	0.10496	0.30607	0.10341	0.30991	0.10082	0.31437	0.09817	0.31827	0.09677	0.32189	0.09606	0.32623	0.09458	0.33062	0.0928	0.33502	0.09229	0.33975	0.09258	0.34418	0.09261	0.34861	0.09229	0.35334	0.09232	0.35774	0.09311	0.36213	0.09477	0.36647	0.09667	0.37009	0.0985	0.37399	0.10065	0.37846	0.10314	0.38229	0.10668	0.38517	0.11101
0.30569	0.1054	0.30858	0.10392	0.31241	0.10161	0.31687	0.09888	0.32077	0.09725	0.3244	0.09655	0.32874	0.09541	0.33312	0.09355	0.33752	0.09268	0.34225	0.0929	0.34668	0.09312	0.35111	0.09292	0.35584	0.0928	0.36024	0.09333	0.36463	0.09477	0.36897	0.0967	0.37259	0.0986	0.37649	0.10065	0.38096	0.10298	0.38479	0.10614	0.38768	0.11019
0.30819	0.10591	0.31108	0.10438	0.31491	0.10237	0.31938	0.09965	0.32328	0.09777	0.3269	0.09699	0.33124	0.09615	0.33563	0.09438	0.34002	0.09315	0.34476	0.09319	0.34919	0.09354	0.35362	0.09352	0.35835	0.09334	0.36275	0.09364	0.36713	0.09482	0.37147	0.09668	0.3751	0.09864	0.379	0.1007	0.38346	0.10289	0.38729	0.10574	0.39018	0.10947
0.3107	0.10652	0.31358	0.10481	0.31741	0.10309	0.32188	0.10046	0.32578	0.09834	0.3294	0.0974	0.33374	0.09678	0.33813	0.09527	0.34253	0.09374	0.34726	0.09349	0.35169	0.0939	0.35612	0.09408	0.36085	0.09393	0.36525	0.09404	0.36964	0.09492	0.37398	0.09663	0.3776	0.09862	0.3815	0.10074	0.38596	0.10286	0.3898	0.10544	0.39268	0.10886
0.3132	0.10722	0.31608	0.10524	0.31992	0.10376	0.32438	0.1013	0.32828	0.09898	0.33191	0.09781	0.33625	0.0973	0.34063	0.09615	0.34503	0.09447	0.34976	0.09385	0.35419	0.09422	0.35862	0.09456	0.36335	0.09453	0.36775	0.09451	0.37214	0.09511	0.37648	0.09661	0.3801	0.09856	0.384	0.10073	0.38847	0.10287	0.3923	0.10522	0.39519	0.10837
0.3157	0.10802	0.31859	0.10567	0.32242	0.10436	0.32688	0.10215	0.33079	0.0997	0.33441	0.09828	0.33875	0.09775	0.34313	0.09695	0.34753	0.0953	0.35227	0.0943	0.3567	0.0945	0.36112	0.09496	0.36586	0.09512	0.37026	0.09506	0.37464	0.0954	0.37898	0.09664	0.38261	0.09847	0.38651	0.10065	0.39097	0.10289	0.3948	0.10506	0.39769	0.10799
0.31821	0.10888	0.32109	0.10613	0.32492	0.10489	0.32939	0.10297	0.33329	0.10049	0.33691	0.09881	0.34125	0.09816	0.34564	0.09762	0.35004	0.09619	0.35477	0.09488	0.3592	0.09479	0.36363	0.0953	0.36836	0.09564	0.37276	0.09565	0.37715	0.09579	0.38149	0.09674	0.38511	0.0984	0.38901	0.10051	0.39347	0.10286	0.39731	0.10498	0.40019	0.1077
0.32071	0.10978	0.32359	0.10665	0.32743	0.10536	0.33189	0.10375	0.33579	0.10134	0.33942	0.09941	0.34376	0.09856	0.34814	0.09817	0.35254	0.09707	0.35727	0.09557	0.3617	0.09511	0.36613	0.09558	0.37086	0.09607	0.37526	0.09625	0.37965	0.09628	0.38399	0.09693	0.38761	0.09839	0.39151	0.10033	0.39598	0.10274	0.39981	0.10495	0.4027	0.10745
0.32321	0.11069	0.3261	0.10726	0.32993	0.10579	0.33439	0.10445	0.3383	0.10222	0.34192	0.10009	0.34626	0.09898	0.35064	0.09862	0.35504	0.09788	0.35978	0.09638	0.36421	0.09554	0.36863	0.09583	0.37337	0.09641	0.37777	0.09679	0.38215	0.09684	0.38649	0.09722	0.39012	0.09845	0.39402	0.10018	0.39848	0.10255	0.40231	0.1049	0.4052	0.10725
0.32572	0.11155	0.3286	0.10799	0.33243	0.10621	0.3369	0.10507	0.3408	0.10309	0.34442	0.10085	0.34876	0.09946	0.35315	0.09901	0.35755	0.09856	0.36228	0.09725	0.36671	0.0961	0.37114	0.09608	0.37587	0.09668	0.38027	0.09724	0.38466	0.09742	0.38899	0.09761	0.39262	0.09858	0.39652	0.1001	0.40098	0.10233	0.40482	0.10478	0.4077	0.10709
0.32822	0.11237	0.3311	0.10884	0.33494	0.10664	0.3394	0.1056	0.3433	0.10391	0.34693	0.10167	0.35126	0.10004	0.35565	0.09939	0.36005	0.09912	0.36478	0.09813	0.36921	0.09678	0.37364	0.09641	0.37837	0.09692	0.38277	0.09759	0.38716	0.09797	0.3915	0.09808	0.39512	0.09879	0.39902	0.10012	0.40349	0.10209	0.40732	0.10458	0.4102	0.10692
0.33072	0.11309	0.33361	0.10977	0.33744	0.10715	0.3419	0.10608	0.3458	0.10467	0.34943	0.10253	0.35377	0.1007	0.35815	0.09981	0.36255	0.09957	0.36729	0.09894	0.37171	0.09759	0.37614	0.09685	0.38088	0.09715	0.38528	0.09785	0.38966	0.09845	0.394	0.09861	0.39762	0.09908	0.40153	0.10022	0.40599	0.1019	0.40982	0.10432	0.41271	0.10674
0.33322	0.11369	0.33611	0.11073	0.33994	0.10776	0.34441	0.10652	0.34831	0.10536	0.35193	0.10341	0.35627	0.10144	0.36066	0.10029	0.36506	0.09997	0.36979	0.09963	0.37422	0.09847	0.37865	0.09743	0.38338	0.09742	0.38778	0.09807	0.39216	0.09883	0.3965	0.09916	0.40013	0.09947	0.40403	0.10039	0.40849	0.10181	0.41233	0.10404	0.41521	0.10649
0.33573	0.11418	0.33861	0.11169	0.34245	0.10849	0.34691	0.10696	0.35081	0.10597	0.35443	0.10427	0.35877	0.10224	0.36316	0.10085	0.36756	0.10035	0.37229	0.10018	0.37672	0.09934	0.38115	0.09813	0.38588	0.09777	0.39028	0.09827	0.39467	0.0991	0.39901	0.09966	0.40263	0.09991	0.40653	0.10063	0.411	0.10182	0.41483	0.1038	0.41771	0.10621
0.33823	0.11459	0.34112	0.11258	0.34495	0.10934	0.34941	0.10743	0.35331	0.10651	0.35694	0.10507	0.36128	0.10308	0.36566	0.10148	0.37006	0.10075	0.3748	0.10061	0.37922	0.10013	0.38365	0.09894	0.38839	0.09825	0.39278	0.0985	0.39717	0.09931	0.40151	0.10008	0.40513	0.10039	0.40904	0.10095	0.4135	0.10194	0.41733	0.10364	0.42022	0.1059
0.34073	0.11497	0.34362	0.11338	0.34745	0.11027	0.35192	0.10795	0.35582	0.107	0.35944	0.1058	0.36378	0.10395	0.36817	0.10218	0.37257	0.1012	0.3773	0.10098	0.38173	0.10078	0.38616	0.09979	0.39089	0.09885	0.39529	0.09878	0.39967	0.09948	0.40401	0.10039	0.40764	0.10087	0.41154	0.10134	0.416	0.10214	0.41984	0.10356	0.42272	0.10564
0.34324	0.11537	0.34612	0.11405	0.34996	0.11124	0.35442	0.10856	0.35832	0.10745	0.36194	0.10647	0.36628	0.10481	0.37067	0.10296	0.37507	0.10173	0.3798	0.10135	0.38423	0.10128	0.38866	0.10063	0.39339	0.09957	0.39779	0.09917	0.40218	0.09964	0.40652	0.10061	0.41014	0.1013	0.41404	0.10178	0.41851	0.10243	0.42234	0.10357	0.42522	0.10544
0.34574	0.11583	0.34863	0.11461	0.35246	0.11222	0.35692	0.1093	0.36082	0.10788	0.36445	0.10706	0.36879	0.10564	0.37317	0.1038	0.37757	0.10236	0.3823	0.10173	0.38673	0.10169	0.39116	0.10136	0.39589	0.10037	0.40029	0.09969	0.40468	0.09985	0.40902	0.10076	0.41264	0.10165	0.41654	0.10221	0.42101	0.10279	0.42484	0.10367	0.42773	0.10533
0.34824	0.11636	0.35113	0.11508	0.35496	0.11315	0.35943	0.11016	0.36333	0.10835	0.36695	0.10759	0.37129	0.10642	0.37568	0.10468	0.38008	0.10308	0.38481	0.10219	0.38924	0.10206	0.39367	0.10197	0.3984	0.1012	0.4028	0.10034	0.40718	0.10016	0.41152	0.10088	0.41515	0.1019	0.41905	0.1026	0.42351	0.1032	0.42734	0.10388	0.43023	0.1053
0.35075	0.117	0.35363	0.1155	0.35746	0.11399	0.36193	0.11113	0.36583	0.10891	0.36945	0.10805	0.37379	0.10712	0.37818	0.10555	0.38258	0.10386	0.38731	0.10273	0.39174	0.10242	0.39617	0.10244	0.4009	0.10198	0.4053	0.10109	0.40969	0.1006	0.41403	0.10102	0.41765	0.10206	0.42155	0.10291	0.42601	0.10362	0.42985	0.10419	0.43273	0.10535
0.35325	0.11772	0.35613	0.11591	0.35997	0.11472	0.36443	0.11214	0.36833	0.10958	0.37196	0.10847	0.3763	0.10773	0.38068	0.10639	0.38508	0.10469	0.38981	0.10337	0.39424	0.1028	0.39867	0.10283	0.4034	0.10266	0.4078	0.10189	0.41219	0.10118	0.41653	0.10123	0.42015	0.10216	0.42405	0.10314	0.42852	0.104	0.43235	0.10458	0.43524	0.10549
0.35575	0.11854	0.35864	0.11635	0.36247	0.1153	0.36693	0.11315	0.37084	0.11038	0.37446	0.10891	0.3788	0.10826	0.38318	0.10717	0.38758	0.10556	0.39232	0.10408	0.39675	0.10325	0.40117	0.10318	0.40591	0.1032	0.41031	0.10269	0.41469	0.10189	0.41903	0.10157	0.42266	0.10226	0.42656	0.10329	0.43102	0.1043	0.43485	0.10499	0.43774	0.10572
0.35826	0.11941	0.36114	0.11686	0.36497	0.11577	0.36944	0.1141	0.37334	0.1113	0.37696	0.10942	0.3813	0.10872	0.38569	0.10787	0.39009	0.10643	0.39482	0.10486	0.39925	0.10379	0.40368	0.10353	0.40841	0.10363	0.41281	0.1034	0.4172	0.10268	0.42154	0.10208	0.42516	0.10241	0.42906	0.1034	0.43352	0.10449	0.43736	0.10537	0.44024	0.10603
0.36076	0.12033	0.36364	0.11748	0.36748	0.11617	0.37194	0.11491	0.37584	0.11233	0.37947	0.11005	0.38381	0.10914	0.38819	0.10848	0.39259	0.10726	0.39732	0.1057	0.40175	0.10443	0.40618	0.10391	0.41091	0.10398	0.41531	0.10398	0.4197	0.10349	0.42404	0.10273	0.42766	0.10268	0.43156	0.10349	0.43603	0.10459	0.43986	0.10567	0.44275	0.10638
0.36326	0.12126	0.36615	0.11821	0.36998	0.11657	0.37444	0.11559	0.37835	0.11338	0.38197	0.11082	0.38631	0.10958	0.39069	0.10902	0.39509	0.10804	0.39983	0.10657	0.40426	0.10516	0.40868	0.10436	0.41342	0.10431	0.41782	0.10443	0.4222	0.10423	0.42654	0.10351	0.43017	0.1031	0.43407	0.10361	0.43853	0.10463	0.44236	0.10587	0.44525	0.10671
0.36577	0.12218	0.36865	0.11905	0.37248	0.11703	0.37695	0.11613	0.38085	0.11438	0.38447	0.11174	0.38881	0.11008	0.3932	0.10949	0.3976	0.10873	0.40233	0.10745	0.40676	0.10597	0.41119	0.10492	0.41592	0.10466	0.42032	0.10479	0.42471	0.10483	0.42904	0.10433	0.43267	0.10367	0.43657	0.10384	0.44103	0.10468	0.44487	0.10596	0.44775	0.10698
0.36827	0.12306	0.37115	0.11997	0.37499	0.11758	0.37945	0.11657	0.38335	0.11527	0.38698	0.11277	0.39131	0.11069	0.3957	0.1099	0.4001	0.10934	0.40483	0.10827	0.40926	0.10683	0.41369	0.10558	0.41842	0.10506	0.42282	0.10512	0.42721	0.10529	0.43155	0.10509	0.43517	0.10438	0.43907	0.10421	0.44354	0.10476	0.44737	0.10598	0.45025	0.10716
0.37077	0.12386	0.37366	0.12093	0.37749	0.11825	0.38195	0.11696	0.38585	0.116	0.38948	0.11382	0.39382	0.11145	0.3982	0.11033	0.4026	0.10986	0.40734	0.10902	0.41176	0.10772	0.41619	0.10635	0.42093	0.10555	0.42533	0.10545	0.42971	0.10564	0.43405	0.10573	0.43767	0.10517	0.44158	0.10473	0.44604	0.10496	0.44987	0.10598	0.45276	0.10725
0.37327	0.12458	0.37616	0.12189	0.37999	0.11904	0.38446	0.11738	0.38836	0.11658	0.39198	0.11484	0.39632	0.11236	0.40071	0.11082	0.40511	0.1103	0.40984	0.10967	0.41427	0.10858	0.4187	0.10718	0.42343	0.10614	0.42783	0.10583	0.43221	0.10594	0.43655	0.10621	0.44018	0.10594	0.44408	0.1054	0.44854	0.1053	0.45238	0.106	0.45526	0.10727
0.37578	0.1252	0.37866	0.12282	0.3825	0.11993	0.38696	0.11789	0.39086	0.11704	0.39448	0.11576	0.39882	0.11338	0.40321	0.11144	0.40761	0.11071	0.41234	0.11024	0.41677	0.10936	0.4212	0.10806	0.42593	0.10684	0.43033	0.10628	0.43472	0.10625	0.43906	0.10657	0.44268	0.10662	0.44658	0.10614	0.45105	0.1058	0.45488	0.10612	0.45776	0.10726
0.37828	0.12575	0.38117	0.1237	0.385	0.12088	0.38946	0.11852	0.39336	0.11745	0.39699	0.11653	0.40133	0.11445	0.40571	0.11221	0.41011	0.11114	0.41485	0.11073	0.41927	0.11006	0.4237	0.10894	0.42844	0.10762	0.43284	0.10682	0.43722	0.1066	0.44156	0.10686	0.44518	0.10714	0.44909	0.10687	0.45355	0.10644	0.45738	0.1064	0.46027	0.10728
0.38078	0.12626	0.38367	0.12451	0.3875	0.12185	0.39197	0.11928	0.39587	0.11787	0.39949	0.11714	0.40383	0.11549	0.40822	0.11314	0.41262	0.11165	0.41735	0.11116	0.42178	0.11067	0.42621	0.10977	0.43094	0.10847	0.43534	0.10746	0.43972	0.10703	0.44406	0.10713	0.44769	0.10752	0.45159	0.10753	0.45605	0.10718	0.45989	0.10685	0.46277	0.10738
0.38329	0.12675	0.38617	0.12523	0.39001	0.12283	0.39447	0.12014	0.39837	0.11836	0.40199	0.11762	0.40633	0.11642	0.41072	0.11418	0.41512	0.11231	0.41985	0.11157	0.42428	0.11119	0.42871	0.11051	0.43344	0.10935	0.43784	0.10818	0.44223	0.10754	0.44657	0.10743	0.45019	0.10781	0.45409	0.10805	0.45856	0.10791	0.46239	0.10746	0.46527	0.10762
0.38579	0.12725	0.38868	0.12586	0.39251	0.12376	0.39697	0.12108	0.40087	0.11896	0.4045	0.11803	0.40884	0.11719	0.41322	0.11526	0.41762	0.11312	0.42235	0.11202	0.42678	0.11164	0.43121	0.11116	0.43594	0.11021	0.44034	0.10898	0.44473	0.10815	0.44907	0.1078	0.45269	0.10807	0.45659	0.10843	0.46106	0.10856	0.46489	0.10818	0.46778	0.10802
0.38829	0.12778	0.39118	0.12643	0.39501	0.12462	0.39948	0.12205	0.40338	0.11969	0.407	0.11844	0.41134	0.11779	0.41573	0.11629	0.42013	0.11407	0.42486	0.11258	0.42929	0.11206	0.43372	0.11171	0.43845	0.111	0.44285	0.10983	0.44723	0.10884	0.45157	0.10827	0.4552	0.10834	0.4591	0.10872	0.46356	0.10906	0.46739	0.10892	0.47028	0.10859
0.3908	0.12836	0.39368	0.12694	0.39751	0.12541	0.40198	0.12304	0.40588	0.12054	0.4095	0.11892	0.41384	0.11826	0.41823	0.1172	0.42263	0.11512	0.42736	0.11328	0.43179	0.11248	0.43622	0.11218	0.44095	0.11169	0.44535	0.11068	0.44974	0.10961	0.45408	0.10885	0.4577	0.10867	0.4616	0.10898	0.46606	0.10941	0.4699	0.10958	0.47278	0.10926
0.3933	0.12904	0.39618	0.12743	0.40002	0.1261	0.40448	0.124	0.40838	0.12147	0.41201	0.11952	0.41635	0.11866	0.42073	0.11794	0.42513	0.1162	0.42986	0.11414	0.43429	0.11297	0.43872	0.11259	0.44345	0.11229	0.44785	0.1115	0.45224	0.11043	0.45658	0.10953	0.4602	0.10909	0.4641	0.10925	0.46857	0.10966	0.4724	0.11009	0.47529	0.10995
0.3958	0.12985	0.39869	0.12794	0.40252	0.12671	0.40698	0.12492	0.41089	0.12246	0.41451	0.12025	0.41885	0.11907	0.42324	0.11852	0.42763	0.1172	0.43237	0.11512	0.4368	0.11358	0.44122	0.11298	0.44596	0.11278	0.45036	0.11224	0.45474	0.11127	0.45908	0.11028	0.46271	0.10961	0.46661	0.10957	0.47107	0.10989	0.4749	0.11045	0.47779	0.11058
0.39831	0.13079	0.40119	0.12849	0.40502	0.12725	0.40949	0.12575	0.41339	0.12347	0.41701	0.12111	0.42135	0.11957	0.42574	0.11897	0.43014	0.11807	0.43487	0.11619	0.4393	0.11436	0.44373	0.11342	0.44846	0.11319	0.45286	0.11288	0.45725	0.11208	0.46159	0.1111	0.46521	0.11024	0.46911	0.10997	0.47357	0.11013	0.47741	0.11069	0.48029	0.11106
0.40081	0.13184	0.40369	0.12913	0.40753	0.12775	0.41199	0.12648	0.41589	0.12445	0.41952	0.12206	0.42386	0.12019	0.42824	0.11937	0.43264	0.11877	0.43737	0.11725	0.4418	0.11528	0.44623	0.11397	0.45096	0.11356	0.45536	0.1134	0.45975	0.11282	0.46409	0.11194	0.46771	0.11097	0.47161	0.11047	0.47608	0.11043	0.47991	0.11089	0.4828	0.11141
0.40331	0.13294	0.4062	0.12987	0.41003	0.12825	0.41449	0.1271	0.4184	0.12537	0.42202	0.12305	0.42636	0.12094	0.43074	0.11978	0.43514	0.11931	0.43988	0.11821	0.44431	0.11631	0.44873	0.11468	0.45347	0.11395	0.45787	0.11383	0.46225	0.11346	0.46659	0.11275	0.47022	0.11177	0.47412	0.11107	0.47858	0.11082	0.48241	0.11109	0.4853	0.11165
0.40582	0.13403	0.4087	0.13076	0.41253	0.12878	0.417	0.12765	0.4209	0.12622	0.42452	0.12406	0.42886	0.12182	0.43325	0.12029	0.43765	0.11973	0.44238	0.11902	0.44681	0.11738	0.45124	0.11555	0.45597	0.11443	0.46037	0.1142	0.46476	0.11401	0.46909	0.1135	0.47272	0.11262	0.47662	0.11176	0.48108	0.11132	0.48492	0.11135	0.4878	0.11185
0.40832	0.13502	0.4112	0.13177	0.41504	0.12939	0.4195	0.12816	0.4234	0.12696	0.42703	0.12505	0.43136	0.12278	0.43575	0.12094	0.44015	0.12011	0.44488	0.11965	0.44931	0.1184	0.45374	0.11655	0.45847	0.11507	0.46287	0.11456	0.46726	0.11446	0.4716	0.11414	0.47522	0.11344	0.47912	0.11253	0.48359	0.11192	0.48742	0.11171	0.4903	0.11206
0.41082	0.13587	0.41371	0.13291	0.41754	0.13012	0.422	0.12866	0.4259	0.1276	0.42953	0.12598	0.43387	0.12379	0.43825	0.12174	0.44265	0.12054	0.44739	0.12012	0.45181	0.11927	0.45624	0.11762	0.46098	0.11589	0.46538	0.115	0.46976	0.11485	0.4741	0.11467	0.47772	0.1142	0.48163	0.11334	0.48609	0.11261	0.48992	0.11217	0.49281	0.11232
0.41332	0.13654	0.41621	0.13404	0.42004	0.13099	0.42451	0.12919	0.42841	0.12816	0.43203	0.12682	0.43637	0.12481	0.44076	0.12265	0.44516	0.12109	0.44989	0.12051	0.45432	0.11998	0.45875	0.11867	0.46348	0.11687	0.46788	0.11557	0.47226	0.11521	0.4766	0.11511	0.48023	0.11486	0.48413	0.11415	0.48859	0.11337	0.49243	0.11274	0.49531	0.11266
0.41583	0.13705	0.41871	0.1351	0.42255	0.13201	0.42701	0.1298	0.43091	0.12867	0.43453	0.12756	0.43887	0.1258	0.44326	0.12365	0.44766	0.12179	0.45239	0.12091	0.45682	0.12052	0.46125	0.11959	0.46598	0.11794	0.47038	0.11632	0.47477	0.11562	0.47911	0.11548	0.48273	0.11541	0.48663	0.1149	0.4911	0.11417	0.49493	0.11342	0.49781	0.11311
0.41833	0.13746	0.42122	0.13602	0.42505	0.13312	0.42951	0.13052	0.43341	0.12917	0.43704	0.12819	0.44138	0.12672	0.44576	0.12468	0.45016	0.12265	0.4549	0.12138	0.45932	0.12094	0.46375	0.12035	0.46849	0.119	0.47289	0.11724	0.47727	0.11615	0.48161	0.11584	0.48523	0.11585	0.48914	0.11556	0.4936	0.11496	0.49743	0.11418	0.50032	0.11367
0.42083	0.13784	0.42372	0.13675	0.42755	0.13427	0.43202	0.13139	0.43592	0.1297	0.43954	0.12874	0.44388	0.12753	0.44827	0.1257	0.45267	0.12361	0.4574	0.122	0.46183	0.12132	0.46626	0.12093	0.47099	0.11997	0.47539	0.11829	0.47977	0.11686	0.48411	0.11623	0.48774	0.1162	0.49164	0.11612	0.4961	0.11569	0.49994	0.11499	0.50282	0.11433
0.42334	0.13827	0.42622	0.13732	0.43006	0.13536	0.43452	0.13241	0.43842	0.13031	0.44204	0.12924	0.44638	0.12824	0.45077	0.12667	0.45517	0.12465	0.4599	0.12277	0.46433	0.12176	0.46876	0.12137	0.47349	0.12078	0.47789	0.11937	0.48228	0.11774	0.48662	0.11675	0.49024	0.11652	0.49414	0.11657	0.49861	0.11632	0.50244	0.11579	0.50532	0.11506
0.42584	0.13883	0.42873	0.13777	0.43256	0.13632	0.43702	0.13354	0.44092	0.13105	0.44455	0.12975	0.44889	0.12884	0.45327	0.12755	0.45767	0.12568	0.4624	0.12368	0.46683	0.12231	0.47126	0.12176	0.476	0.1214	0.48039	0.12038	0.48478	0.11875	0.48912	0.11744	0.49274	0.11688	0.49664	0.11693	0.50111	0.11685	0.50494	0.11652	0.50783	0.11584
0.42834	0.13953	0.43123	0.13816	0.43506	0.1371	0.43953	0.13471	0.44343	0.13195	0.44705	0.1303	0.45139	0.12938	0.45578	0.12832	0.46018	0.12669	0.46491	0.12468	0.46934	0.12302	0.47377	0.12218	0.4785	0.12186	0.4829	0.12124	0.48728	0.11982	0.49162	0.1183	0.49525	0.11737	0.49915	0.11726	0.50361	0.11728	0.50744	0.11714	0.51033	0.1166
0.43085	0.14041	0.43373	0.13858	0.43756	0.1377	0.44203	0.13582	0.44593	0.133	0.44955	0.13094	0.45389	0.12989	0.45828	0.12898	0.46268	0.12762	0.46741	0.12572	0.47184	0.12388	0.47627	0.12269	0.481	0.12224	0.4854	0.1219	0.48979	0.12083	0.49413	0.11931	0.49775	0.11803	0.50165	0.11761	0.50611	0.11763	0.50995	0.11766	0.51283	0.1173
0.43335	0.14144	0.43623	0.1391	0.44007	0.13816	0.44453	0.13679	0.44843	0.13416	0.45206	0.13172	0.4564	0.13041	0.46078	0.12955	0.46518	0.12845	0.46991	0.12676	0.47434	0.12484	0.47877	0.12336	0.4835	0.12262	0.4879	0.1224	0.49229	0.12171	0.49663	0.12037	0.50025	0.11887	0.50415	0.11807	0.50862	0.11794	0.51245	0.11806	0.51534	0.11792
0.43585	0.14257	0.43874	0.13978	0.44257	0.13855	0.44703	0.13756	0.45094	0.13533	0.45456	0.13266	0.4589	0.13099	0.46329	0.13008	0.46768	0.12916	0.47242	0.12775	0.47685	0.12586	0.48127	0.12417	0.48601	0.1231	0.49041	0.12278	0.49479	0.12241	0.49913	0.12138	0.50276	0.11987	0.50666	0.1187	0.51112	0.1183	0.51495	0.11839	0.51784	0.11843
0.43836	0.14373	0.44124	0.14064	0.44507	0.13897	0.44954	0.13815	0.45344	0.13643	0.45706	0.13374	0.4614	0.13167	0.46579	0.13059	0.47019	0.12977	0.47492	0.12863	0.47935	0.1269	0.48378	0.1251	0.48851	0.12372	0.49291	0.12315	0.4973	0.12292	0.50164	0.12226	0.50526	0.12094	0.50916	0.11953	0.51362	0.11877	0.51746	0.11868	0.52034	0.11883
0.44086	0.14483	0.44374	0.14167	0.44758	0.13949	0.45204	0.13861	0.45594	0.13738	0.45957	0.13492	0.46391	0.13251	0.46829	0.13113	0.47269	0.13031	0.47742	0.1294	0.48185	0.12791	0.48628	0.1261	0.49101	0.12451	0.49541	0.12358	0.4998	0.12332	0.50414	0.12295	0.50776	0.12198	0.51166	0.12051	0.51613	0.11942	0.51996	0.11902	0.52285	0.11916
0.44336	0.14582	0.44625	0.14281	0.45008	0.14018	0.45454	0.139	0.45845	0.13813	0.46207	0.1361	0.46641	0.1335	0.47079	0.13176	0.47519	0.13081	0.47993	0.13005	0.48436	0.12885	0.48878	0.12714	0.49352	0.12542	0.49792	0.12416	0.5023	0.12369	0.50664	0.12347	0.51027	0.12287	0.51417	0.12156	0.51863	0.12025	0.52246	0.11947	0.52535	0.11945
0.44587	0.14666	0.44875	0.14399	0.45258	0.14105	0.45705	0.13944	0.46095	0.13869	0.46457	0.13718	0.46891	0.13463	0.4733	0.13251	0.4777	0.13134	0.48243	0.1306	0.48686	0.12967	0.49129	0.12815	0.49602	0.12642	0.50042	0.12489	0.50481	0.12411	0.50914	0.12386	0.51277	0.12357	0.51667	0.12258	0.52113	0.12122	0.52497	0.12011	0.52785	0.11979
0.44837	0.14735	0.45125	0.14512	0.45509	0.14209	0.45955	0.13998	0.46345	0.13912	0.46708	0.13808	0.47141	0.13584	0.4758	0.13342	0.4802	0.13192	0.48493	0.1311	0.48936	0.13036	0.49379	0.1291	0.49852	0.12746	0.50292	0.12578	0.50731	0.12467	0.51165	0.12422	0.51527	0.12408	0.51917	0.12347	0.52364	0.12227	0.52747	0.12095	0.53035	0.12026
0.45087	0.14793	0.45376	0.14613	0.45759	0.14325	0.46205	0.1407	0.46595	0.13951	0.46958	0.13877	0.47392	0.137	0.4783	0.1345	0.4827	0.13262	0.48744	0.1316	0.49186	0.13094	0.49629	0.12995	0.50103	0.12849	0.50543	0.12678	0.50981	0.12538	0.51415	0.12463	0.51777	0.12446	0.52168	0.12417	0.52614	0.12328	0.52997	0.12194	0.53286	0.12091
0.45338	0.14845	0.45626	0.14699	0.46009	0.14445	0.46456	0.1416	0.46846	0.13996	0.47208	0.13928	0.47642	0.13802	0.48081	0.13568	0.48521	0.13348	0.48994	0.13215	0.49437	0.13145	0.4988	0.13068	0.50353	0.12946	0.50793	0.12782	0.51232	0.12624	0.51665	0.12518	0.52028	0.12479	0.52418	0.12469	0.52864	0.12414	0.53248	0.123	0.53536	0.12174
0.45588	0.14896	0.45876	0.1477	0.4626	0.14558	0.46706	0.14269	0.47096	0.14055	0.47458	0.13968	0.47892	0.13883	0.48331	0.13688	0.48771	0.1345	0.49244	0.1328	0.49687	0.13194	0.5013	0.13129	0.50603	0.13032	0.51043	0.12886	0.51482	0.12721	0.51916	0.1259	0.52278	0.12519	0.52668	0.12507	0.53115	0.12481	0.53498	0.124	0.53786	0.12272
0.45838	0.14951	0.46127	0.14829	0.4651	0.1466	0.46956	0.14388	0.47346	0.14133	0.47709	0.14007	0.48143	0.13944	0.48581	0.13798	0.49021	0.13565	0.49495	0.13361	0.49937	0.13246	0.5038	0.13182	0.50854	0.13105	0.51294	0.12985	0.51732	0.12824	0.52166	0.12676	0.52528	0.12572	0.52919	0.1254	0.53365	0.12529	0.53748	0.12485	0.54037	0.12375
0.46088	0.15012	0.46377	0.14882	0.4676	0.14745	0.47207	0.14509	0.47597	0.14231	0.47959	0.14056	0.48393	0.13989	0.48832	0.1389	0.49272	0.13686	0.49745	0.13459	0.50188	0.13307	0.50631	0.13231	0.51104	0.13166	0.51544	0.13073	0.51982	0.12928	0.52416	0.12773	0.52779	0.12642	0.53169	0.1258	0.53615	0.12565	0.53999	0.12551	0.54287	0.12472
0.46339	0.15084	0.46627	0.14933	0.47011	0.14815	0.47457	0.14621	0.47847	0.14345	0.48209	0.14123	0.48643	0.14027	0.49082	0.1396	0.49522	0.138	0.49995	0.13571	0.50438	0.13382	0.50881	0.13282	0.51354	0.13219	0.51794	0.13149	0.52233	0.13027	0.52667	0.12876	0.53029	0.12728	0.53419	0.12633	0.53866	0.12597	0.54249	0.12597	0.54537	0.12554
0.46589	0.15168	0.46878	0.14988	0.47261	0.14873	0.47707	0.14719	0.48097	0.14468	0.4846	0.1421	0.48894	0.1407	0.49332	0.14011	0.49772	0.13899	0.50246	0.13692	0.50688	0.13475	0.51131	0.13341	0.51605	0.13269	0.52044	0.13211	0.52483	0.13116	0.52917	0.12978	0.53279	0.12826	0.53669	0.12703	0.54116	0.12638	0.54499	0.1263	0.54788	0.12616
0.46839	0.15264	0.47128	0.15051	0.47511	0.14925	0.47958	0.148	0.48348	0.14587	0.4871	0.14317	0.49144	0.14127	0.49583	0.14052	0.50023	0.13977	0.50496	0.1381	0.50939	0.13584	0.51382	0.13413	0.51855	0.1332	0.52295	0.13263	0.52733	0.13193	0.53167	0.13076	0.5353	0.1293	0.5392	0.12789	0.54366	0.12693	0.5475	0.12661	0.55038	0.1266
0.4709	0.15372	0.47378	0.15125	0.47761	0.14978	0.48208	0.14867	0.48598	0.14696	0.4896	0.14437	0.49394	0.14204	0.49833	0.14092	0.50273	0.14034	0.50746	0.13915	0.51189	0.13705	0.51632	0.13501	0.52105	0.13378	0.52545	0.13311	0.52984	0.13257	0.53418	0.13165	0.5378	0.13033	0.5417	0.12886	0.54616	0.12766	0.55	0.12701	0.55288	0.12693
0.4734	0.15486	0.47628	0.15211	0.48012	0.15035	0.48458	0.14924	0.48848	0.14788	0.49211	0.14561	0.49645	0.14302	0.50083	0.14143	0.50523	0.14078	0.50996	0.13999	0.51439	0.13826	0.51882	0.13607	0.52355	0.13448	0.52795	0.1336	0.53234	0.1331	0.53668	0.1324	0.5403	0.13132	0.5442	0.12988	0.54867	0.12854	0.5525	0.12756	0.55539	0.12725
0.4759	0.15601	0.47879	0.1531	0.48262	0.15101	0.48708	0.14976	0.49099	0.14863	0.49461	0.14677	0.49895	0.14417	0.50334	0.14211	0.50773	0.14118	0.51247	0.14061	0.5169	0.13936	0.52132	0.13726	0.52606	0.13535	0.53046	0.13416	0.53484	0.13359	0.53918	0.13303	0.54281	0.1322	0.54671	0.1309	0.55117	0.12952	0.555	0.12829	0.55789	0.12767
0.47841	0.1571	0.48129	0.1542	0.48512	0.15178	0.48959	0.15031	0.49349	0.14925	0.49711	0.14779	0.50145	0.14542	0.50584	0.143	0.51024	0.14165	0.51497	0.14107	0.5194	0.14026	0.52383	0.13848	0.52856	0.1364	0.53296	0.13485	0.53735	0.13407	0.54169	0.13356	0.54531	0.13294	0.54921	0.13187	0.55367	0.13054	0.55751	0.12917	0.56039	0.12825
0.48091	0.15808	0.48379	0.15536	0.48763	0.15268	0.49209	0.15091	0.49599	0.14981	0.49962	0.14863	0.50396	0.14664	0.50834	0.1441	0.51274	0.14227	0.51747	0.14146	0.5219	0.14092	0.52633	0.1396	0.53106	0.13758	0.53546	0.13571	0.53985	0.13462	0.54419	0.13404	0.54781	0.13356	0.55171	0.13274	0.55618	0.13155	0.56001	0.13017	0.5629	0.12901
0.48341	0.15891	0.4863	0.15652	0.49013	0.15371	0.49459	0.15161	0.4985	0.15034	0.50212	0.14932	0.50646	0.14775	0.51084	0.14532	0.51524	0.1431	0.51998	0.1419	0.52441	0.14141	0.52883	0.14054	0.53357	0.13879	0.53797	0.13675	0.54235	0.1353	0.54669	0.13454	0.55032	0.13408	0.55422	0.13348	0.55868	0.1325	0.56251	0.1312	0.5654	0.12991
0.48592	0.15955	0.4888	0.15761	0.49263	0.15484	0.4971	0.15243	0.501	0.15091	0.50462	0.14989	0.50896	0.14867	0.51335	0.14657	0.51775	0.14414	0.52248	0.14248	0.52691	0.1418	0.53134	0.14125	0.53607	0.13992	0.54047	0.13794	0.54486	0.13614	0.5492	0.1351	0.55282	0.13455	0.55672	0.13409	0.56118	0.13334	0.56502	0.13222	0.5679	0.1309
0.48842	0.16005	0.4913	0.15858	0.49514	0.15602	0.4996	0.15338	0.5035	0.15156	0.50713	0.15042	0.51146	0.14942	0.51585	0.14774	0.52025	0.14534	0.52498	0.14327	0.52941	0.1422	0.53384	0.14176	0.53857	0.14087	0.54297	0.13917	0.54736	0.13717	0.5517	0.13578	0.55532	0.13503	0.55922	0.13461	0.56369	0.13404	0.56752	0.13316	0.5704	0.13192
0.49092	0.16047	0.49381	0.15938	0.49764	0.15719	0.5021	0.15446	0.506	0.15231	0.50963	0.15097	0.51397	0.15003	0.51835	0.14874	0.52275	0.1466	0.52749	0.14427	0.53191	0.14274	0.53634	0.14216	0.54108	0.14159	0.54548	0.14032	0.54986	0.13835	0.5542	0.13663	0.55783	0.13558	0.56173	0.13508	0.56619	0.13462	0.57002	0.13398	0.57291	0.13291
0.49343	0.16091	0.49631	0.15999	0.50014	0.15827	0.50461	0.15563	0.50851	0.1532	0.51213	0.15158	0.51647	0.15057	0.52086	0.14956	0.52526	0.1478	0.52999	0.14546	0.53442	0.14348	0.53885	0.14256	0.54358	0.14211	0.54798	0.14128	0.55237	0.13958	0.5567	0.13767	0.56033	0.13626	0.56423	0.13557	0.56869	0.13512	0.57253	0.13466	0.57541	0.13382
0.49593	0.16147	0.49881	0.16046	0.50265	0.15919	0.50711	0.15683	0.51101	0.15423	0.51463	0.1523	0.51897	0.1511	0.52336	0.15021	0.52776	0.14885	0.53249	0.14672	0.53692	0.14446	0.54135	0.14307	0.54608	0.14251	0.55048	0.142	0.55487	0.14073	0.55921	0.13885	0.56283	0.13714	0.56673	0.13613	0.5712	0.13559	0.57503	0.13522	0.57791	0.1346
0.49843	0.16222	0.50132	0.16088	0.50515	0.15993	0.50961	0.15798	0.51351	0.15537	0.51714	0.15314	0.52148	0.15168	0.52586	0.15076	0.53026	0.14971	0.535	0.14794	0.53942	0.14563	0.54385	0.14379	0.54859	0.14291	0.55299	0.14251	0.55737	0.14169	0.56171	0.14008	0.56533	0.13819	0.56924	0.13682	0.5737	0.13609	0.57753	0.1357	0.58042	0.13525
0.50093	0.16321	0.50382	0.16134	0.50765	0.16048	0.51212	0.15901	0.51602	0.15657	0.51964	0.15412	0.52398	0.15235	0.52837	0.15129	0.53277	0.1504	0.5375	0.14903	0.54193	0.1469	0.54636	0.14473	0.55109	0.14343	0.55549	0.1429	0.55987	0.14242	0.56421	0.14121	0.56784	0.1394	0.57174	0.1377	0.5762	0.13667	0.58004	0.13615	0.58292	0.13579
0.50344	0.1644	0.50632	0.16196	0.51016	0.16092	0.51462	0.15986	0.51852	0.15775	0.52214	0.15522	0.52648	0.15315	0.53087	0.15184	0.53527	0.15098	0.54	0.14992	0.54443	0.14815	0.54886	0.14588	0.55359	0.14414	0.55799	0.14329	0.56238	0.14293	0.56672	0.14215	0.57034	0.14063	0.57424	0.13877	0.57871	0.1374	0.58254	0.13665	0.58542	0.13626
0.50594	0.1657	0.50883	0.1628	0.51266	0.16134	0.51712	0.16051	0.52102	0.15886	0.52465	0.15641	0.52899	0.1541	0.53337	0.15248	0.53777	0.15151	0.54251	0.15063	0.54693	0.14927	0.55136	0.14715	0.5561	0.14508	0.56049	0.14379	0.56488	0.14332	0.56922	0.14285	0.57284	0.14176	0.57674	0.13997	0.58121	0.13832	0.58504	0.13724	0.58793	0.13672
0.50844	0.16702	0.51133	0.16387	0.51516	0.16186	0.51963	0.161	0.52353	0.1598	0.52715	0.15762	0.53149	0.15518	0.53588	0.15324	0.54028	0.15206	0.54501	0.15122	0.54944	0.15019	0.55387	0.1484	0.5586	0.14623	0.563	0.1445	0.56738	0.14371	0.57172	0.14334	0.57535	0.14267	0.57925	0.14119	0.58371	0.13942	0.58755	0.138	0.59043	0.13724
0.51095	0.16822	0.51383	0.16512	0.51766	0.16257	0.52213	0.16142	0.52603	0.16055	0.52965	0.15876	0.53399	0.15636	0.53838	0.15415	0.54278	0.15269	0.54751	0.15175	0.55194	0.15092	0.55637	0.14954	0.5611	0.14749	0.5655	0.14545	0.56989	0.14422	0.57423	0.14373	0.57785	0.14334	0.58175	0.1423	0.58621	0.14064	0.59005	0.13895	0.59293	0.13787
0.51345	0.16923	0.51633	0.16646	0.52017	0.16352	0.52463	0.16187	0.52853	0.16111	0.53216	0.15977	0.5365	0.15757	0.54088	0.15521	0.54528	0.15342	0.55001	0.1523	0.55444	0.15151	0.55887	0.15048	0.5636	0.14874	0.568	0.14661	0.57239	0.14494	0.57673	0.14413	0.58035	0.14381	0.58425	0.14318	0.58872	0.14184	0.59255	0.14008	0.59544	0.13867
0.51595	0.16999	0.51884	0.16776	0.52267	0.16469	0.52714	0.16248	0.53104	0.16155	0.53466	0.1606	0.539	0.15875	0.54339	0.15638	0.54778	0.1543	0.55252	0.15292	0.55695	0.15204	0.56137	0.15123	0.56611	0.14987	0.57051	0.14789	0.57489	0.14589	0.57923	0.14466	0.58286	0.14417	0.58676	0.14382	0.59122	0.1429	0.59505	0.14131	0.59794	0.13967
0.51846	0.17055	0.52134	0.1689	0.52517	0.16602	0.52964	0.16332	0.53354	0.16198	0.53716	0.16123	0.5415	0.15981	0.54589	0.1576	0.55029	0.15532	0.55502	0.15364	0.55945	0.15258	0.56388	0.15184	0.56861	0.15082	0.57301	0.14915	0.5774	0.14705	0.58174	0.1454	0.58536	0.14457	0.58926	0.14427	0.59372	0.14373	0.59756	0.1425	0.60044	0.14083
0.52096	0.171	0.52384	0.16982	0.52768	0.16737	0.53214	0.1644	0.53604	0.16251	0.53967	0.16171	0.54401	0.16069	0.54839	0.1588	0.55279	0.15647	0.55752	0.15451	0.56195	0.15318	0.56638	0.15237	0.57111	0.15156	0.57551	0.15028	0.5799	0.14832	0.58424	0.14639	0.58786	0.14511	0.59176	0.14463	0.59623	0.14432	0.60006	0.14352	0.60295	0.14205
0.52346	0.17145	0.52635	0.17051	0.53018	0.16861	0.53464	0.16569	0.53855	0.16325	0.54217	0.16213	0.54651	0.16137	0.55089	0.15991	0.55529	0.15769	0.56003	0.15552	0.56446	0.1539	0.56888	0.15291	0.57362	0.15216	0.57802	0.15121	0.5824	0.14958	0.58674	0.14757	0.59037	0.14588	0.59427	0.14505	0.59873	0.14473	0.60256	0.1443	0.60545	0.14319
0.52597	0.172	0.52885	0.17101	0.53268	0.16966	0.53715	0.16706	0.54105	0.16425	0.54467	0.16262	0.54901	0.16188	0.5534	0.16084	0.5578	0.15892	0.56253	0.15667	0.56696	0.15475	0.57139	0.1535	0.57612	0.1527	0.58052	0.15195	0.58491	0.1507	0.58925	0.14885	0.59287	0.1469	0.59677	0.14563	0.60123	0.14508	0.60507	0.14484	0.60795	0.14414
0.52847	0.1727	0.53135	0.17145	0.53519	0.17046	0.53965	0.16838	0.54355	0.16547	0.54718	0.16329	0.55151	0.16231	0.5559	0.16156	0.5603	0.16005	0.56503	0.15788	0.56946	0.15577	0.57389	0.15421	0.57862	0.15324	0.58302	0.15254	0.58741	0.15162	0.59175	0.1501	0.59537	0.14812	0.59927	0.14644	0.60374	0.14552	0.60757	0.14523	0.61045	0.14484
0.53097	0.17358	0.53386	0.17194	0.53769	0.17104	0.54215	0.16954	0.54605	0.16684	0.54968	0.16422	0.55402	0.16277	0.5584	0.16209	0.5628	0.16101	0.56754	0.15911	0.57196	0.15691	0.57639	0.15506	0.58113	0.15385	0.58553	0.15307	0.58991	0.15235	0.59425	0.15118	0.59788	0.14941	0.60178	0.1475	0.60624	0.14614	0.61007	0.14559	0.61296	0.14532
0.53348	0.17462	0.53636	0.17256	0.54019	0.1715	0.54466	0.17044	0.54856	0.16821	0.55218	0.16539	0.55652	0.1634	0.56091	0.16252	0.56531	0.16177	0.57004	0.16025	0.57447	0.15814	0.5789	0.15607	0.58363	0.15457	0.58803	0.15361	0.59242	0.15294	0.59675	0.15207	0.60038	0.15064	0.60428	0.14873	0.60874	0.14702	0.61258	0.14605	0.61546	0.14569
0.53598	0.17577	0.53886	0.17335	0.5427	0.17196	0.54716	0.17111	0.55106	0.16945	0.55468	0.16673	0.55902	0.16427	0.56341	0.16296	0.56781	0.16233	0.57254	0.16123	0.57697	0.15938	0.5814	0.15721	0.58613	0.15542	0.59053	0.15421	0.59492	0.15347	0.59926	0.15277	0.60288	0.15171	0.60678	0.15001	0.61125	0.14813	0.61508	0.14672	0.61796	0.14607
0.53848	0.17699	0.54137	0.17432	0.5452	0.17251	0.54966	0.17159	0.55356	0.17045	0.55719	0.16811	0.56153	0.1654	0.56591	0.16355	0.57031	0.16277	0.57505	0.16201	0.57947	0.16053	0.5839	0.15844	0.58864	0.15644	0.59304	0.15493	0.59742	0.15401	0.60176	0.15334	0.60538	0.15256	0.60929	0.15122	0.61375	0.14939	0.61758	0.14765	0.62047	0.14659
0.54098	0.17822	0.54387	0.17543	0.5477	0.17324	0.55217	0.17203	0.55607	0.17119	0.55969	0.16941	0.56403	0.16673	0.56842	0.16438	0.57282	0.1632	0.57755	0.16258	0.58198	0.16152	0.58641	0.15968	0.59114	0.15759	0.59554	0.1558	0.59992	0.15463	0.60426	0.15386	0.60789	0.15323	0.61179	0.15223	0.61625	0.15068	0.62009	0.1488	0.62297	0.14735
0.54349	0.17938	0.54637	0.17663	0.55021	0.17415	0.55467	0.17254	0.55857	0.17172	0.56219	0.17048	0.56653	0.16812	0.57092	0.16549	0.57532	0.16377	0.58005	0.16303	0.58448	0.16229	0.58891	0.16084	0.59364	0.15882	0.59804	0.15684	0.60243	0.15536	0.60677	0.15442	0.61039	0.15379	0.61429	0.15304	0.61876	0.15185	0.62259	0.15008	0.62547	0.14835
0.54599	0.18041	0.54888	0.17787	0.55271	0.17521	0.55717	0.17321	0.56107	0.17216	0.5647	0.1713	0.56904	0.16945	0.57342	0.1668	0.57782	0.16457	0.58256	0.16346	0.58698	0.16286	0.59141	0.16184	0.59615	0.16006	0.60054	0.15801	0.60493	0.15625	0.60927	0.15506	0.61289	0.15431	0.61679	0.15368	0.62126	0.15282	0.62509	0.15134	0.62798	0.14955
0.54849	0.18128	0.55138	0.17908	0.55521	0.17639	0.55968	0.17407	0.56358	0.17264	0.5672	0.17187	0.57154	0.17057	0.57593	0.16821	0.58033	0.16565	0.58506	0.16403	0.58949	0.1633	0.59392	0.16261	0.59865	0.16121	0.60305	0.15926	0.60743	0.1573	0.61177	0.15582	0.6154	0.15486	0.6193	0.15423	0.62376	0.15357	0.6276	0.15247	0.63048	0.15084
0.551	0.18199	0.55388	0.18019	0.55772	0.17764	0.56218	0.1751	0.56608	0.17325	0.5697	0.17233	0.57404	0.17143	0.57843	0.16957	0.58283	0.16695	0.58756	0.16482	0.59199	0.16373	0.59642	0.16318	0.60115	0.16218	0.60555	0.1605	0.60994	0.15847	0.61428	0.15674	0.6179	0.15551	0.6218	0.15475	0.62626	0.15417	0.6301	0.15338	0.63298	0.15207
0.5535	0.18257	0.55638	0.18115	0.56022	0.17887	0.56468	0.17626	0.56858	0.17406	0.57221	0.17279	0.57655	0.17204	0.58093	0.17073	0.58533	0.16836	0.59006	0.1659	0.59449	0.16429	0.59892	0.16362	0.60365	0.16294	0.60805	0.16164	0.61244	0.15973	0.61678	0.15782	0.6204	0.1563	0.6243	0.15533	0.62877	0.15469	0.6326	0.15409	0.63549	0.15312
0.556	0.18308	0.55889	0.18193	0.56272	0.18003	0.56719	0.17749	0.57109	0.17505	0.57471	0.17337	0.57905	0.1725	0.58344	0.17162	0.58783	0.16973	0.59257	0.16719	0.597	0.1651	0.60142	0.16405	0.60616	0.1635	0.61056	0.16259	0.61494	0.16096	0.61928	0.15902	0.62291	0.15725	0.62681	0.15602	0.63127	0.15521	0.6351	0.15467	0.63799	0.15396
0.55851	0.1836	0.56139	0.18257	0.56522	0.18105	0.56969	0.17875	0.57359	0.1762	0.57721	0.17414	0.58155	0.17296	0.58594	0.17225	0.59034	0.17092	0.59507	0.16861	0.5995	0.16619	0.60393	0.16462	0.60866	0.16393	0.61306	0.16332	0.61745	0.16208	0.62179	0.16027	0.62541	0.15836	0.62931	0.15685	0.63377	0.15581	0.63761	0.15519	0.64049	0.15461
0.56101	0.1842	0.56389	0.18311	0.56773	0.1819	0.57219	0.17994	0.57609	0.17743	0.57972	0.1751	0.58406	0.17353	0.58844	0.17272	0.59284	0.17184	0.59757	0.16998	0.602	0.1675	0.60643	0.16544	0.61116	0.16438	0.61556	0.16385	0.61995	0.16301	0.62429	0.16149	0.62791	0.15958	0.63181	0.15784	0.63628	0.15652	0.64011	0.15572	0.643	0.15515
0.56351	0.18498	0.5664	0.18362	0.57023	0.1826	0.57469	0.18101	0.5786	0.1787	0.58222	0.17622	0.58656	0.17428	0.59094	0.17316	0.59534	0.17249	0.60008	0.17117	0.60451	0.16892	0.60893	0.16653	0.61367	0.16497	0.61807	0.16426	0.62245	0.16371	0.62679	0.16258	0.63042	0.16084	0.63432	0.15898	0.63878	0.1574	0.64261	0.15635	0.6455	0.15566
0.56602	0.186	0.5689	0.18418	0.57273	0.18317	0.5772	0.18191	0.5811	0.17993	0.58472	0.17745	0.58906	0.17523	0.59345	0.17372	0.59785	0.17296	0.60258	0.17208	0.60701	0.1703	0.61144	0.16786	0.61617	0.16583	0.62057	0.16471	0.62496	0.16422	0.6293	0.16346	0.63292	0.16205	0.63682	0.16021	0.64128	0.15844	0.64512	0.1571	0.648	0.15622
0.56852	0.18725	0.5714	0.18488	0.57524	0.18369	0.5797	0.18265	0.5836	0.18104	0.58723	0.17872	0.59156	0.17634	0.59595	0.17446	0.60035	0.17341	0.60508	0.17273	0.60951	0.17148	0.61394	0.16929	0.61867	0.16696	0.62307	0.16534	0.62746	0.16463	0.6318	0.16411	0.63542	0.1631	0.63932	0.16146	0.64379	0.15963	0.64762	0.15802	0.6505	0.15689
0.57102	0.18866	0.57391	0.1858	0.57774	0.18422	0.5822	0.18325	0.5861	0.18198	0.58973	0.17997	0.59407	0.17756	0.59845	0.17539	0.60285	0.17396	0.60759	0.17321	0.61202	0.17239	0.61644	0.17066	0.62118	0.16831	0.62558	0.16624	0.62996	0.1651	0.6343	0.16458	0.63793	0.16393	0.64183	0.16263	0.64629	0.16089	0.65012	0.1591	0.65301	0.1577
0.57353	0.19009	0.57641	0.18698	0.58024	0.18487	0.58471	0.18378	0.58861	0.18275	0.59223	0.18111	0.59657	0.17883	0.60096	0.1765	0.60536	0.17469	0.61009	0.17367	0.61452	0.17302	0.61895	0.17183	0.62368	0.16974	0.62808	0.16742	0.63247	0.16577	0.6368	0.16499	0.64043	0.16454	0.64433	0.16362	0.64879	0.16213	0.65263	0.16031	0.65551	0.15868
0.57603	0.19137	0.57891	0.18837	0.58275	0.18573	0.58721	0.18431	0.59111	0.18337	0.59473	0.18209	0.59907	0.18009	0.60346	0.17773	0.60786	0.17562	0.61259	0.17422	0.61702	0.17349	0.62145	0.17272	0.62618	0.17109	0.63058	0.1688	0.63497	0.16672	0.63931	0.16549	0.64293	0.16498	0.64683	0.16439	0.6513	0.16325	0.65513	0.16157	0.65801	0.15982
0.57853	0.19239	0.58142	0.18983	0.58525	0.18685	0.58971	0.18493	0.59361	0.18391	0.59724	0.18289	0.60158	0.18124	0.60596	0.17902	0.61036	0.17673	0.6151	0.17497	0.61952	0.17394	0.62395	0.17334	0.62869	0.17222	0.63309	0.17024	0.63747	0.16794	0.64181	0.16622	0.64543	0.16539	0.64934	0.16494	0.6538	0.16418	0.65763	0.16279	0.66052	0.16106
0.58103	0.19312	0.58392	0.19119	0.58775	0.18819	0.59222	0.18575	0.59612	0.18443	0.59974	0.18354	0.60408	0.18224	0.60847	0.18029	0.61287	0.17796	0.6176	0.17591	0.62203	0.17451	0.62646	0.1738	0.63119	0.17306	0.63559	0.17157	0.63997	0.16934	0.64431	0.16724	0.64794	0.16593	0.65184	0.16536	0.6563	0.16487	0.66014	0.16386	0.66302	0.16232
0.58354	0.19361	0.58642	0.19231	0.59026	0.18965	0.59472	0.18681	0.59862	0.18503	0.60224	0.18408	0.60658	0.18306	0.61097	0.18145	0.61537	0.17926	0.6201	0.17703	0.62453	0.17526	0.62896	0.17426	0.63369	0.17365	0.63809	0.17265	0.64248	0.17077	0.64682	0.16853	0.65044	0.16672	0.65434	0.1658	0.65881	0.16536	0.66264	0.16471	0.66552	0.1635
0.58604	0.194	0.58893	0.19313	0.59276	0.19107	0.59722	0.18813	0.60112	0.18582	0.60475	0.1846	0.60909	0.18371	0.61347	0.18245	0.61787	0.18053	0.62261	0.17827	0.62703	0.17623	0.63146	0.17484	0.6362	0.1741	0.64059	0.17345	0.64498	0.17206	0.64932	0.16996	0.65294	0.16781	0.65684	0.16641	0.66131	0.16577	0.66514	0.16534	0.66803	0.1645
0.58854	0.19442	0.59143	0.19369	0.59526	0.19227	0.59973	0.18958	0.60363	0.18685	0.60725	0.18518	0.61159	0.18427	0.61598	0.18327	0.62038	0.1817	0.62511	0.17956	0.62954	0.17737	0.63397	0.17562	0.6387	0.17458	0.6431	0.174	0.64748	0.17309	0.65182	0.17138	0.65545	0.16915	0.65935	0.1673	0.66381	0.16624	0.66765	0.16579	0.67053	0.16526
0.59105	0.19502	0.59393	0.19409	0.59777	0.19317	0.60223	0.19103	0.60613	0.18815	0.60975	0.18595	0.61409	0.18479	0.61848	0.18393	0.62288	0.18271	0.62761	0.18084	0.63204	0.17863	0.63647	0.17661	0.6412	0.1752	0.6456	0.17444	0.64999	0.17383	0.65433	0.17261	0.65795	0.1706	0.66185	0.16847	0.66632	0.16692	0.67015	0.1662	0.67303	0.1658
0.59355	0.19587	0.59643	0.19449	0.60027	0.19379	0.60473	0.19228	0.60863	0.18961	0.61226	0.18696	0.6166	0.18538	0.62098	0.18448	0.62538	0.18353	0.63011	0.182	0.63454	0.17994	0.63897	0.17776	0.6437	0.17602	0.6481	0.17493	0.65249	0.17435	0.65683	0.17357	0.66045	0.17199	0.66435	0.16986	0.66882	0.1679	0.67265	0.16673	0.67554	0.16621
0.59605	0.19699	0.59894	0.19503	0.60277	0.19422	0.60724	0.19324	0.61114	0.19107	0.61476	0.18824	0.6191	0.18614	0.62349	0.185	0.62788	0.18418	0.63262	0.18299	0.63705	0.18121	0.64147	0.17903	0.64621	0.17704	0.65061	0.17558	0.65499	0.17479	0.65933	0.17423	0.66296	0.17316	0.66686	0.17131	0.67132	0.16916	0.67515	0.16752	0.67804	0.16663
0.59856	0.19832	0.60144	0.19581	0.60527	0.1946	0.60974	0.1939	0.61364	0.19236	0.61726	0.1897	0.6216	0.18715	0.62599	0.18559	0.63039	0.18473	0.63512	0.18379	0.63955	0.18236	0.64398	0.18034	0.64871	0.17823	0.65311	0.17644	0.6575	0.17531	0.66184	0.1747	0.66546	0.17404	0.66936	0.17264	0.67382	0.1706	0.67766	0.1686	0.68054	0.16724
0.60106	0.19972	0.60394	0.19688	0.60778	0.19511	0.61224	0.19435	0.61614	0.19336	0.61977	0.19119	0.62411	0.18842	0.62849	0.18636	0.63289	0.18525	0.63762	0.18444	0.64205	0.18333	0.64648	0.18161	0.65121	0.17951	0.65561	0.1775	0.66	0.17602	0.66434	0.17515	0.66796	0.17464	0.67186	0.17372	0.67633	0.17203	0.68016	0.16994	0.68305	0.16815
0.60356	0.20108	0.60645	0.19818	0.61028	0.19584	0.61474	0.19474	0.61865	0.19405	0.62227	0.1925	0.62661	0.18989	0.63099	0.18739	0.63539	0.18585	0.64013	0.18499	0.64456	0.18411	0.64898	0.18274	0.65372	0.18082	0.65812	0.17872	0.6625	0.17693	0.66684	0.17571	0.67047	0.17509	0.67437	0.1745	0.67883	0.1733	0.68266	0.1714	0.68555	0.16935
0.60607	0.20227	0.60895	0.19959	0.61278	0.19687	0.61725	0.19522	0.62115	0.19451	0.62477	0.19354	0.62911	0.19137	0.6335	0.18867	0.6379	0.18663	0.64263	0.18552	0.64706	0.18474	0.65149	0.18369	0.65622	0.18207	0.66062	0.18002	0.66501	0.17804	0.66935	0.17647	0.67297	0.17556	0.67687	0.17503	0.68133	0.17428	0.68517	0.17278	0.68805	0.17076
0.60857	0.20327	0.61145	0.20098	0.61529	0.19813	0.61975	0.19593	0.62365	0.1949	0.62728	0.19423	0.63161	0.1927	0.636	0.19016	0.6404	0.18767	0.64513	0.18614	0.64956	0.18527	0.65399	0.18445	0.65872	0.18317	0.66312	0.18134	0.66751	0.17928	0.67185	0.17745	0.67547	0.17617	0.67937	0.17547	0.68384	0.17496	0.68767	0.17395	0.69055	0.17222
0.61107	0.20407	0.61396	0.20223	0.61779	0.19954	0.62225	0.19692	0.62615	0.19537	0.62978	0.1947	0.63412	0.19372	0.6385	0.19165	0.6429	0.18898	0.64764	0.18695	0.65207	0.1858	0.65649	0.18506	0.66123	0.18408	0.66563	0.18256	0.67001	0.18059	0.67435	0.17861	0.67798	0.17699	0.68188	0.17597	0.68634	0.17544	0.69017	0.1748	0.69306	0.17354
0.61358	0.20473	0.61646	0.20327	0.62029	0.20095	0.62476	0.19817	0.62866	0.19606	0.63228	0.19509	0.63662	0.19443	0.64101	0.19296	0.64541	0.19047	0.65014	0.18803	0.65457	0.18644	0.659	0.18559	0.66373	0.1848	0.66813	0.18363	0.67252	0.18189	0.67685	0.17989	0.68048	0.17803	0.68438	0.17665	0.68884	0.17589	0.69268	0.17539	0.69556	0.17459
0.61608	0.2053	0.61896	0.20411	0.6228	0.20223	0.62726	0.19958	0.63116	0.19704	0.63478	0.19555	0.63912	0.1949	0.64351	0.19397	0.64791	0.19197	0.65264	0.18937	0.65707	0.1873	0.6615	0.18613	0.66623	0.18538	0.67063	0.1845	0.67502	0.18308	0.67936	0.18121	0.68298	0.17923	0.68688	0.17755	0.69135	0.17644	0.69518	0.17584	0.69806	0.17533
0.61858	0.20586	0.62147	0.20479	0.6253	0.20332	0.62976	0.201	0.63366	0.19829	0.63729	0.19624	0.64163	0.19529	0.64601	0.19467	0.65041	0.19327	0.65515	0.19088	0.65957	0.18843	0.664	0.1868	0.66874	0.18591	0.67314	0.18518	0.67752	0.18409	0.68186	0.18249	0.68548	0.18053	0.68939	0.17866	0.69385	0.1772	0.69768	0.17631	0.70057	0.17584
0.62108	0.20649	0.62397	0.20537	0.6278	0.2042	0.63227	0.20231	0.63617	0.19971	0.63979	0.19722	0.64413	0.19577	0.64852	0.19512	0.65292	0.19426	0.65765	0.19235	0.66208	0.18982	0.66651	0.1877	0.67124	0.18647	0.67564	0.18574	0.68002	0.18491	0.68436	0.18364	0.68799	0.18185	0.69189	0.17991	0.69635	0.17817	0.70019	0.17694	0.70307	0.17627
0.62359	0.20725	0.62647	0.20593	0.63031	0.2049	0.63477	0.20342	0.63867	0.20114	0.64229	0.19847	0.64663	0.19647	0.65102	0.19551	0.65542	0.19492	0.66015	0.19362	0.66458	0.19134	0.66901	0.18889	0.67374	0.18719	0.67814	0.18626	0.68253	0.18555	0.68687	0.18459	0.69049	0.1831	0.69439	0.18123	0.69886	0.17933	0.70269	0.17779	0.70557	0.17679
0.62609	0.2082	0.62898	0.20655	0.63281	0.2055	0.63727	0.20431	0.64117	0.20246	0.6448	0.19989	0.64914	0.19746	0.65352	0.19599	0.65792	0.19537	0.66266	0.19456	0.66708	0.1928	0.67151	0.19032	0.67625	0.18816	0.68064	0.18685	0.68503	0.1861	0.68937	0.18534	0.69299	0.18419	0.6969	0.18254	0.70136	0.1806	0.70519	0.17886	0.70808	0.1775
0.62859	0.20934	0.63148	0.20729	0.63531	0.20605	0.63978	0.20503	0.64368	0.20358	0.6473	0.20134	0.65164	0.19873	0.65603	0.19672	0.66043	0.19576	0.66516	0.19519	0.66959	0.19402	0.67402	0.19185	0.67875	0.18942	0.68315	0.18762	0.68753	0.18664	0.69187	0.18595	0.6955	0.18508	0.6994	0.18374	0.70386	0.18194	0.7077	0.18008	0.71058	0.17844
0.6311	0.21067	0.63398	0.20822	0.63782	0.20666	0.64228	0.20564	0.64618	0.20448	0.6498	0.20267	0.65414	0.20017	0.65853	0.19775	0.66293	0.19627	0.66766	0.19562	0.67209	0.1949	0.67652	0.19328	0.68125	0.1909	0.68565	0.18866	0.69004	0.18727	0.69438	0.18647	0.698	0.18578	0.7019	0.18476	0.70637	0.18323	0.7102	0.18139	0.71308	0.17957
0.6336	0.2121	0.63648	0.20935	0.64032	0.20739	0.64478	0.2062	0.64868	0.2052	0.65231	0.20379	0.65665	0.20161	0.66103	0.19905	0.66543	0.19703	0.67016	0.19602	0.67459	0.19548	0.67902	0.19443	0.68375	0.19243	0.68815	0.18999	0.69254	0.18812	0.69688	0.18702	0.7005	0.18635	0.7044	0.18557	0.70887	0.18437	0.7127	0.18272	0.71559	0.18085
0.6361	0.21351	0.63899	0.21067	0.64282	0.2083	0.64729	0.20681	0.65119	0.2058	0.65481	0.20469	0.65915	0.20293	0.66354	0.2005	0.66793	0.19809	0.67267	0.19656	0.6771	0.19588	0.68152	0.19524	0.68626	0.1938	0.69066	0.19151	0.69504	0.18925	0.69938	0.18771	0.70301	0.18687	0.70691	0.18621	0.71137	0.18532	0.7152	0.18395	0.71809	0.18218
0.63861	0.21476	0.64149	0.2121	0.64532	0.20942	0.64979	0.20754	0.65369	0.20637	0.65731	0.20541	0.66165	0.20403	0.66604	0.20195	0.67044	0.19942	0.67517	0.19738	0.6796	0.1963	0.68403	0.19577	0.68876	0.19487	0.69316	0.19303	0.69755	0.19065	0.70189	0.18865	0.70551	0.18746	0.70941	0.18675	0.71387	0.18606	0.71771	0.18501	0.72059	0.18348
0.64111	0.21572	0.64399	0.21353	0.64783	0.21073	0.65229	0.20844	0.65619	0.20698	0.65982	0.20601	0.66416	0.20492	0.66854	0.20325	0.67294	0.20089	0.67767	0.1985	0.6821	0.19689	0.68653	0.19617	0.69126	0.19559	0.69566	0.19434	0.70005	0.19219	0.70439	0.18989	0.70801	0.18823	0.71191	0.18728	0.71638	0.18666	0.72021	0.18586	0.7231	0.18466
0.64361	0.21637	0.6465	0.21481	0.65033	0.21218	0.65479	0.20956	0.6587	0.20772	0.66232	0.20658	0.66666	0.20563	0.67104	0.20434	0.67544	0.20233	0.68018	0.19987	0.68461	0.19777	0.68903	0.19661	0.69377	0.19607	0.69817	0.19531	0.70255	0.19366	0.70689	0.19136	0.71052	0.18927	0.71442	0.18792	0.71888	0.18718	0.72271	0.18653	0.7256	0.18563
0.64612	0.21681	0.649	0.2158	0.65283	0.21358	0.6573	0.21088	0.6612	0.20864	0.66482	0.2072	0.66916	0.20624	0.67355	0.2052	0.67795	0.20361	0.68268	0.20135	0.68711	0.19896	0.69154	0.19727	0.69627	0.19645	0.70067	0.19596	0.70506	0.19487	0.7094	0.19291	0.71302	0.19061	0.71692	0.1888	0.72138	0.18774	0.72522	0.18708	0.7281	0.1864
0.64862	0.21717	0.6515	0.21649	0.65534	0.21492	0.6598	0.21232	0.6637	0.20977	0.66733	0.20794	0.67166	0.20681	0.67605	0.20589	0.68045	0.20467	0.68518	0.20277	0.68961	0.20037	0.69404	0.19823	0.69877	0.19694	0.70317	0.19639	0.70756	0.19574	0.7119	0.19432	0.71552	0.19213	0.71942	0.18996	0.72389	0.18846	0.72772	0.18761	0.7306	0.18701
0.65112	0.21766	0.65401	0.21693	0.65784	0.21594	0.6623	0.21378	0.6662	0.2111	0.66983	0.20887	0.67417	0.20744	0.67855	0.20648	0.68295	0.20551	0.68769	0.20401	0.69212	0.20186	0.69654	0.19948	0.70128	0.19768	0.70568	0.19678	0.71006	0.19629	0.7144	0.19541	0.71803	0.19365	0.72193	0.19139	0.72639	0.18944	0.73022	0.18822	0.73311	0.18754
0.65363	0.21842	0.65651	0.21729	0.66034	0.21663	0.66481	0.21508	0.66871	0.21256	0.67233	0.21002	0.67667	0.20821	0.68106	0.20706	0.68546	0.20618	0.69019	0.20502	0.69462	0.20318	0.69905	0.20093	0.70378	0.19873	0.70818	0.19733	0.71257	0.19669	0.7169	0.19616	0.72053	0.19495	0.72443	0.19295	0.72889	0.19072	0.73273	0.18905	0.73561	0.18809
0.65613	0.21951	0.65901	0.21778	0.66285	0.21708	0.66731	0.2161	0.67121	0.21401	0.67484	0.21137	0.67917	0.20917	0.68356	0.2077	0.68796	0.20676	0.69269	0.20582	0.69712	0.20445	0.70155	0.20241	0.70628	0.20007	0.71068	0.19816	0.71507	0.19712	0.71941	0.19664	0.72303	0.19592	0.72693	0.19441	0.7314	0.19223	0.73523	0.19017	0.73811	0.18878
0.65863	0.2209	0.66152	0.21852	0.66535	0.21745	0.66981	0.2168	0.67371	0.21531	0.67734	0.21285	0.68168	0.21035	0.68606	0.2085	0.69046	0.20734	0.6952	0.20647	0.69962	0.20542	0.70405	0.20376	0.70879	0.20155	0.71319	0.19931	0.71757	0.19776	0.72191	0.19703	0.72553	0.19655	0.72944	0.19559	0.7339	0.19378	0.73773	0.19158	0.74062	0.18973
0.66113	0.22245	0.66402	0.2196	0.66785	0.21792	0.67232	0.21725	0.67622	0.21631	0.67984	0.21431	0.68418	0.21172	0.68857	0.2095	0.69297	0.20801	0.6977	0.20705	0.70213	0.20618	0.70656	0.2049	0.71129	0.20301	0.71569	0.20071	0.72007	0.1987	0.72441	0.19751	0.72804	0.19697	0.73194	0.19641	0.7364	0.19514	0.74024	0.19313	0.74312	0.19099
0.66364	0.224	0.66652	0.22099	0.67036	0.21866	0.67482	0.21762	0.67872	0.21699	0.68234	0.21559	0.68668	0.2132	0.69107	0.21073	0.69547	0.20885	0.7002	0.20765	0.70463	0.2068	0.70906	0.20581	0.71379	0.20431	0.71819	0.2022	0.72258	0.19996	0.72692	0.19825	0.73054	0.19738	0.73444	0.19694	0.73891	0.19617	0.74274	0.19463	0.74562	0.19249
0.66614	0.22534	0.66903	0.22255	0.67286	0.21975	0.67732	0.2181	0.68122	0.21743	0.68485	0.21657	0.68919	0.21465	0.69357	0.21214	0.69797	0.20989	0.70271	0.20835	0.70713	0.20736	0.71156	0.20652	0.7163	0.20538	0.72069	0.20363	0.72508	0.20141	0.72942	0.19931	0.73304	0.19795	0.73695	0.19732	0.74141	0.19685	0.74524	0.19585	0.74813	0.19405
0.66864	0.22637	0.67153	0.22411	0.67536	0.22114	0.67983	0.21886	0.68373	0.2178	0.68735	0.21722	0.69169	0.2159	0.69608	0.21363	0.70048	0.21116	0.70521	0.20924	0.70964	0.20798	0.71407	0.20713	0.7188	0.20622	0.7232	0.20486	0.72758	0.20291	0.73192	0.20066	0.73555	0.19882	0.73945	0.19777	0.74391	0.1973	0.74775	0.19672	0.75063	0.19543
0.67115	0.22709	0.67403	0.22547	0.67787	0.22272	0.68233	0.21997	0.68623	0.2183	0.68985	0.21763	0.69419	0.21683	0.69858	0.21506	0.70298	0.2126	0.70771	0.21034	0.71214	0.20872	0.71657	0.20771	0.7213	0.20689	0.7257	0.20585	0.73009	0.20428	0.73443	0.20215	0.73805	0.20001	0.74195	0.19845	0.74642	0.19769	0.75025	0.19727	0.75313	0.19649
0.67365	0.22761	0.67653	0.22651	0.68037	0.22429	0.68483	0.22138	0.68873	0.2191	0.69236	0.21801	0.6967	0.21744	0.70108	0.21626	0.70548	0.2141	0.71021	0.21166	0.71464	0.20966	0.71907	0.20836	0.7238	0.20748	0.7282	0.20664	0.73259	0.20543	0.73693	0.20362	0.74055	0.20144	0.74445	0.19946	0.74892	0.19823	0.75275	0.19766	0.75564	0.1972
0.67615	0.22809	0.67904	0.22723	0.68287	0.22565	0.68734	0.22297	0.69124	0.22025	0.69486	0.21854	0.6992	0.21785	0.70359	0.21713	0.70798	0.2155	0.71272	0.21314	0.71715	0.21083	0.72157	0.20915	0.72631	0.20807	0.73071	0.20727	0.73509	0.20634	0.73943	0.20492	0.74306	0.20295	0.74696	0.20077	0.75142	0.19905	0.75525	0.19809	0.75814	0.19765
0.67866	0.22867	0.68154	0.22775	0.68537	0.22669	0.68984	0.22453	0.69374	0.2217	0.69736	0.21938	0.7017	0.21824	0.70609	0.21769	0.71049	0.21664	0.71522	0.21463	0.71965	0.21221	0.72408	0.21016	0.72881	0.20875	0.73321	0.20785	0.7376	0.20705	0.74194	0.20598	0.74556	0.20436	0.74946	0.20226	0.75392	0.2002	0.75776	0.19875	0.76064	0.19804
0.68116	0.22942	0.68404	0.22823	0.68788	0.2274	0.69234	0.22588	0.69624	0.2233	0.69987	0.22058	0.70421	0.21882	0.70859	0.21807	0.71299	0.21744	0.71772	0.21598	0.72215	0.21376	0.72658	0.2114	0.73131	0.20961	0.73571	0.20846	0.7401	0.20765	0.74444	0.20681	0.74806	0.20556	0.75196	0.20375	0.75643	0.20162	0.76026	0.19973	0.76315	0.19857
0.68366	0.23037	0.68655	0.22881	0.69038	0.22792	0.69484	0.22689	0.69875	0.22486	0.70237	0.22206	0.70671	0.21972	0.71109	0.21848	0.71549	0.21794	0.72023	0.21703	0.72466	0.21519	0.72908	0.21283	0.73382	0.2107	0.73822	0.20921	0.7426	0.20823	0.74694	0.20748	0.75057	0.20652	0.75447	0.20509	0.75893	0.20313	0.76276	0.20102	0.76565	0.19938
0.68617	0.23151	0.68905	0.22957	0.69288	0.2284	0.69735	0.22759	0.70125	0.22617	0.70487	0.22369	0.70921	0.22098	0.7136	0.21912	0.718	0.21832	0.72273	0.21774	0.72716	0.21648	0.73159	0.21434	0.73632	0.21202	0.74072	0.21015	0.74511	0.20888	0.74945	0.20806	0.75307	0.20727	0.75697	0.20619	0.76143	0.20457	0.76527	0.20251	0.76815	0.20053
0.68867	0.23283	0.69155	0.23053	0.69539	0.22899	0.69985	0.22811	0.70375	0.22715	0.70738	0.22523	0.71171	0.22252	0.7161	0.22011	0.7205	0.21877	0.72523	0.21819	0.72966	0.21744	0.73409	0.21578	0.73882	0.2135	0.74322	0.21132	0.74761	0.2097	0.75195	0.20866	0.75557	0.20788	0.75947	0.20705	0.76394	0.2058	0.76777	0.20401	0.77066	0.20194
0.69117	0.23425	0.69406	0.23169	0.69789	0.22976	0.70235	0.2286	0.70626	0.22781	0.70988	0.2265	0.71422	0.22414	0.7186	0.22145	0.723	0.21949	0.72774	0.21856	0.73217	0.21806	0.73659	0.21697	0.74133	0.21502	0.74573	0.21271	0.75011	0.21073	0.75445	0.20937	0.75808	0.20846	0.76198	0.20773	0.76644	0.20679	0.77027	0.20537	0.77316	0.20346
0.69368	0.23567	0.69656	0.23302	0.70039	0.23074	0.70486	0.22921	0.70876	0.22831	0.71238	0.22742	0.71672	0.22565	0.72111	0.22303	0.72551	0.22057	0.73024	0.21908	0.73467	0.21846	0.7391	0.21782	0.74383	0.21639	0.74823	0.21422	0.75262	0.212	0.75695	0.21026	0.76058	0.2091	0.76448	0.20832	0.76894	0.20755	0.77278	0.20648	0.77566	0.2049
0.69618	0.23697	0.69906	0.23446	0.7029	0.23192	0.70736	0.23001	0.71126	0.22881	0.71489	0.22805	0.71922	0.22685	0.72361	0.22465	0.72801	0.22198	0.73274	0.2199	0.73717	0.21885	0.7416	0.21835	0.74633	0.21748	0.75073	0.21571	0.75512	0.21346	0.75946	0.21139	0.76308	0.20989	0.76698	0.20891	0.77145	0.20818	0.77528	0.20736	0.77816	0.20614
0.69868	0.23806	0.70157	0.23588	0.7054	0.23327	0.70986	0.23102	0.71376	0.22945	0.71739	0.22854	0.72173	0.22771	0.72611	0.22611	0.73051	0.2236	0.73525	0.22109	0.73967	0.21945	0.7441	0.21873	0.74884	0.2182	0.75324	0.21699	0.75762	0.21499	0.76196	0.21275	0.76558	0.21089	0.76949	0.20961	0.77395	0.20875	0.77778	0.20805	0.78067	0.20712
0.70118	0.2389	0.70407	0.23717	0.7079	0.23472	0.71237	0.23222	0.71627	0.23028	0.71989	0.22906	0.72423	0.22829	0.72862	0.22724	0.73302	0.2252	0.73775	0.22259	0.74218	0.22038	0.74661	0.21917	0.75134	0.21866	0.75574	0.21794	0.76012	0.21642	0.76446	0.21426	0.76809	0.21213	0.77199	0.21048	0.77645	0.20938	0.78029	0.20864	0.78317	0.20789
0.70369	0.23953	0.70657	0.23825	0.71041	0.23615	0.71487	0.23359	0.71877	0.23133	0.72239	0.22973	0.72673	0.22878	0.73112	0.22802	0.73552	0.22658	0.74025	0.22423	0.74468	0.22168	0.74911	0.21988	0.75384	0.21903	0.75824	0.21855	0.76263	0.21758	0.76697	0.21577	0.77059	0.21358	0.77449	0.21159	0.77896	0.21016	0.78279	0.20923	0.78567	0.20851
0.70619	0.24	0.70908	0.23908	0.71291	0.23743	0.71737	0.23504	0.72127	0.23258	0.7249	0.23061	0.72924	0.22933	0.73362	0.22856	0.73802	0.22762	0.74276	0.2258	0.74718	0.22325	0.75161	0.22094	0.75635	0.21954	0.76074	0.21895	0.76513	0.21838	0.76947	0.21711	0.77309	0.21511	0.777	0.21294	0.78146	0.21115	0.78529	0.20992	0.78818	0.20909
0.70869	0.24047	0.71158	0.23969	0.71541	0.23849	0.71988	0.23646	0.72378	0.23397	0.7274	0.2317	0.73174	0.23004	0.73613	0.22905	0.74053	0.22832	0.74526	0.22709	0.74969	0.2249	0.75412	0.22236	0.75885	0.22037	0.76325	0.21935	0.76763	0.21888	0.77197	0.21812	0.7756	0.21657	0.7795	0.21444	0.78396	0.21239	0.7878	0.21079	0.79068	0.20973
0.7112	0.24109	0.71408	0.24016	0.71792	0.2393	0.72238	0.23772	0.72628	0.23544	0.7299	0.23298	0.73424	0.23098	0.73863	0.22963	0.74303	0.22884	0.74776	0.22801	0.75219	0.2264	0.75662	0.22399	0.76135	0.22158	0.76575	0.21998	0.77014	0.21925	0.77448	0.21878	0.7781	0.21777	0.782	0.21597	0.78647	0.21383	0.7903	0.2119	0.79318	0.21051
0.7137	0.24202	0.71659	0.24064	0.72042	0.23988	0.72488	0.23875	0.72878	0.23684	0.73241	0.23441	0.73675	0.23212	0.74113	0.2304	0.74553	0.22934	0.75026	0.22864	0.75469	0.22758	0.75912	0.22561	0.76385	0.2231	0.76825	0.22096	0.77264	0.21972	0.77698	0.2192	0.7806	0.21862	0.7845	0.21733	0.78897	0.21537	0.7928	0.21325	0.79569	0.21151
0.7162	0.24332	0.71909	0.24129	0.72292	0.24035	0.72739	0.23953	0.73129	0.23807	0.73491	0.23587	0.73925	0.23346	0.74364	0.23139	0.74803	0.22998	0.75277	0.22912	0.7572	0.22839	0.76163	0.22702	0.76636	0.22476	0.77076	0.22232	0.77514	0.22049	0.77948	0.21958	0.78311	0.21914	0.78701	0.21837	0.79147	0.21684	0.7953	0.21476	0.79819	0.21276
0.71871	0.24492	0.72159	0.24226	0.72542	0.24083	0.72989	0.24009	0.73379	0.23905	0.73741	0.23726	0.74175	0.23491	0.74614	0.23259	0.75054	0.23082	0.75527	0.22966	0.7597	0.22895	0.76413	0.22805	0.76886	0.22633	0.77326	0.22392	0.77765	0.22164	0.78199	0.22017	0.78561	0.21951	0.78951	0.21905	0.79397	0.21806	0.79781	0.2163	0.80069	0.21421
0.72121	0.2466	0.72409	0.24361	0.72793	0.24152	0.73239	0.24055	0.73629	0.23978	0.73992	0.23844	0.74426	0.23637	0.74864	0.23397	0.75304	0.23187	0.75777	0.23035	0.7622	0.22944	0.76663	0.22875	0.77136	0.22761	0.77576	0.22558	0.78015	0.22312	0.78449	0.22111	0.78811	0.21997	0.79201	0.21948	0.79648	0.21891	0.80031	0.21766	0.8032	0.21576
0.72371	0.24814	0.7266	0.24523	0.73043	0.24255	0.73489	0.24106	0.7388	0.24031	0.74242	0.23935	0.74676	0.23771	0.75114	0.23545	0.75554	0.23314	0.76028	0.23127	0.76471	0.23002	0.76913	0.22926	0.77387	0.22851	0.77827	0.22704	0.78265	0.22479	0.78699	0.22242	0.79062	0.2207	0.79452	0.21986	0.79898	0.21944	0.80281	0.2187	0.8057	0.21723
0.72622	0.24933	0.7291	0.24692	0.73293	0.24396	0.7374	0.24181	0.7413	0.24077	0.74492	0.24005	0.74926	0.23883	0.75365	0.2369	0.75805	0.23456	0.76278	0.2324	0.76721	0.2308	0.77164	0.22977	0.77637	0.22912	0.78077	0.22816	0.78516	0.22639	0.7895	0.22402	0.79312	0.22183	0.79702	0.22044	0.80148	0.21981	0.80532	0.21937	0.8082	0.21843
0.72872	0.25013	0.7316	0.24843	0.73544	0.24562	0.7399	0.24291	0.7438	0.24131	0.74743	0.24056	0.75177	0.23969	0.75615	0.2382	0.76055	0.23605	0.76528	0.23373	0.76971	0.23179	0.77414	0.23042	0.77887	0.2296	0.78327	0.22892	0.78766	0.22773	0.792	0.22569	0.79562	0.2233	0.79952	0.22137	0.80399	0.22026	0.80782	0.21979	0.81071	0.21926
0.73122	0.25062	0.73411	0.24958	0.73794	0.2473	0.7424	0.24438	0.74631	0.24213	0.74993	0.24102	0.75427	0.24032	0.75865	0.23925	0.76305	0.23746	0.76779	0.2352	0.77222	0.233	0.77664	0.23128	0.78138	0.23015	0.78578	0.22945	0.79016	0.22868	0.7945	0.22719	0.79813	0.22497	0.80203	0.22268	0.80649	0.221	0.81032	0.22018	0.81321	0.21977
0.73373	0.25099	0.73661	0.25033	0.74044	0.24877	0.74491	0.24607	0.74881	0.24333	0.75243	0.24162	0.75677	0.2408	0.76116	0.24004	0.76556	0.23869	0.77029	0.23668	0.77472	0.23439	0.77915	0.23237	0.78388	0.23088	0.78828	0.22995	0.79267	0.22932	0.797	0.22836	0.80063	0.22659	0.80453	0.22427	0.80899	0.22213	0.81283	0.22077	0.81571	0.22014
0.73623	0.25144	0.73911	0.25079	0.74295	0.24985	0.74741	0.24774	0.75131	0.24487	0.75494	0.24252	0.75927	0.24128	0.76366	0.2406	0.76806	0.23965	0.77279	0.23805	0.77722	0.23588	0.78165	0.23366	0.78638	0.23184	0.79078	0.23057	0.79517	0.22982	0.79951	0.22915	0.80313	0.22795	0.80703	0.22595	0.8115	0.22362	0.81533	0.22172	0.81821	0.22061
0.73873	0.25216	0.74162	0.25115	0.74545	0.25055	0.74991	0.24914	0.75381	0.24659	0.75744	0.24382	0.76178	0.24196	0.76616	0.24107	0.77056	0.24037	0.7753	0.23919	0.77972	0.23734	0.78415	0.23511	0.78889	0.23301	0.79329	0.2314	0.79767	0.23035	0.80201	0.22969	0.80563	0.22893	0.80954	0.22746	0.814	0.22529	0.81783	0.22305	0.82072	0.22138
0.74123	0.25322	0.74412	0.25164	0.74795	0.25098	0.75242	0.25014	0.75632	0.24822	0.75994	0.24543	0.76428	0.24298	0.76867	0.24159	0.77307	0.24089	0.7778	0.24007	0.78223	0.23863	0.78666	0.23661	0.79139	0.23438	0.79579	0.23246	0.80017	0.23106	0.80451	0.23018	0.80814	0.22958	0.81204	0.22863	0.8165	0.22692	0.82034	0.22467	0.82322	0.22255
0.74374	0.25457	0.74662	0.25241	0.75046	0.25135	0.75492	0.25077	0.75882	0.24954	0.76244	0.24716	0.76678	0.24439	0.77117	0.24236	0.77557	0.24135	0.7803	0.2407	0.78473	0.23968	0.78916	0.23802	0.79389	0.23587	0.79829	0.23373	0.80268	0.23199	0.80702	0.23079	0.81064	0.23008	0.81454	0.22942	0.81901	0.22827	0.82284	0.22634	0.82572	0.22407
0.74624	0.25609	0.74913	0.25353	0.75296	0.25188	0.75742	0.25117	0.76132	0.25045	0.76495	0.24873	0.76929	0.24607	0.77367	0.24351	0.77807	0.24194	0.78281	0.24118	0.78723	0.24046	0.79166	0.23923	0.7964	0.23735	0.80079	0.23517	0.80518	0.23315	0.80952	0.23161	0.81314	0.23061	0.81705	0.22997	0.82151	0.22924	0.82534	0.22785	0.82823	0.22576
0.74874	0.25763	0.75163	0.25494	0.75546	0.25272	0.75993	0.25156	0.76383	0.251	0.76745	0.24995	0.77179	0.24778	0.77618	0.24503	0.78058	0.24284	0.78531	0.24166	0.78974	0.24102	0.79417	0.24016	0.7989	0.23869	0.8033	0.23668	0.80768	0.23451	0.81202	0.23266	0.81565	0.23132	0.81955	0.23046	0.82401	0.22988	0.82785	0.22899	0.83073	0.22737
0.75125	0.25904	0.75413	0.25648	0.75797	0.25391	0.76243	0.25216	0.76633	0.25137	0.76995	0.25075	0.77429	0.24927	0.77868	0.24676	0.78308	0.24413	0.78781	0.24235	0.79224	0.24149	0.79667	0.24084	0.8014	0.23979	0.8058	0.23812	0.81019	0.236	0.81453	0.23393	0.81815	0.23225	0.82205	0.23108	0.82652	0.23037	0.83035	0.22975	0.83323	0.22868
0.75375	0.26024	0.75664	0.25801	0.76047	0.25536	0.76493	0.25309	0.76883	0.2518	0.77246	0.25124	0.7768	0.25036	0.78118	0.24843	0.78558	0.24576	0.79031	0.24339	0.79474	0.24203	0.79917	0.24134	0.8039	0.24061	0.8083	0.23936	0.81269	0.2375	0.81703	0.23537	0.82065	0.23341	0.82455	0.23191	0.82902	0.23091	0.83285	0.23029	0.83574	0.22961
0.75625	0.26119	0.75914	0.25939	0.76297	0.25692	0.76744	0.25435	0.77134	0.25247	0.77496	0.2516	0.7793	0.25104	0.78369	0.2498	0.78809	0.2475	0.79282	0.24483	0.79725	0.24285	0.80168	0.24181	0.80641	0.2412	0.81081	0.24033	0.81519	0.23886	0.81953	0.23689	0.82316	0.23477	0.82706	0.23297	0.83152	0.23164	0.83535	0.23079	0.83824	0.23022
0.75876	0.26192	0.76164	0.26055	0.76547	0.25843	0.76994	0.25585	0.77384	0.2535	0.77746	0.25209	0.7818	0.25146	0.78619	0.25075	0.79059	0.24909	0.79532	0.24654	0.79975	0.24406	0.80418	0.24245	0.80891	0.24167	0.81331	0.24103	0.8177	0.23998	0.82204	0.23834	0.82566	0.23627	0.82956	0.23425	0.83402	0.23259	0.83786	0.23142	0.84074	0.23071
0.76126	0.26251	0.76414	0.26146	0.76798	0.25978	0.77244	0.25742	0.77634	0.25485	0.77997	0.25286	0.78431	0.25184	0.78869	0.25133	0.79309	0.25032	0.79782	0.24827	0.80225	0.24564	0.80668	0.24343	0.81141	0.24219	0.81581	0.24155	0.8202	0.24082	0.82454	0.23959	0.82816	0.23777	0.83206	0.2357	0.83653	0.23377	0.84036	0.23227	0.84325	0.23127
0.76376	0.26305	0.76665	0.26215	0.77048	0.26088	0.77494	0.2589	0.77885	0.2564	0.78247	0.254	0.78681	0.25241	0.7912	0.25171	0.79559	0.25111	0.80033	0.24974	0.80476	0.24739	0.80918	0.24482	0.81392	0.24297	0.81832	0.24201	0.8227	0.24142	0.82704	0.24056	0.83067	0.23914	0.83457	0.23722	0.83903	0.23516	0.84286	0.23336	0.84575	0.23203
0.76627	0.26368	0.76915	0.26272	0.77298	0.26175	0.77745	0.26019	0.78135	0.25796	0.78497	0.25543	0.78931	0.25331	0.7937	0.25213	0.7981	0.25159	0.80283	0.2508	0.80726	0.24904	0.81169	0.24651	0.81642	0.24414	0.82082	0.24263	0.82521	0.2419	0.82955	0.24127	0.83317	0.24026	0.83707	0.23867	0.84153	0.23666	0.84537	0.23467	0.84825	0.23302
0.76877	0.26449	0.77165	0.26327	0.77549	0.26241	0.77995	0.26124	0.78385	0.25941	0.78748	0.257	0.79182	0.25456	0.7962	0.25281	0.8006	0.25196	0.80533	0.25145	0.80976	0.25035	0.81419	0.24826	0.81892	0.24569	0.82332	0.24358	0.82771	0.24241	0.83205	0.24179	0.83567	0.24109	0.83957	0.23991	0.84404	0.23817	0.84787	0.23614	0.85076	0.23424
0.77127	0.26558	0.77416	0.26393	0.77799	0.26296	0.78245	0.26204	0.78636	0.26064	0.78998	0.25855	0.79432	0.25607	0.7987	0.25384	0.8031	0.25246	0.80784	0.25186	0.81227	0.25123	0.81669	0.24979	0.82143	0.24745	0.82583	0.24495	0.83021	0.24318	0.83455	0.24226	0.83818	0.24169	0.84208	0.24087	0.84654	0.23951	0.85037	0.23767	0.85326	0.23565
0.77378	0.26697	0.77666	0.26481	0.78049	0.26353	0.78496	0.26266	0.78886	0.26161	0.79248	0.25993	0.79682	0.25765	0.80121	0.2552	0.80561	0.25327	0.81034	0.25225	0.81477	0.25175	0.8192	0.25091	0.82393	0.24913	0.82833	0.24664	0.83272	0.24434	0.83705	0.24288	0.84068	0.24216	0.84458	0.24157	0.84904	0.24061	0.85288	0.23911	0.85576	0.23717
0.77628	0.2686	0.77916	0.26597	0.783	0.26423	0.78746	0.26322	0.79136	0.26235	0.79499	0.26108	0.79932	0.25916	0.80371	0.25676	0.80811	0.25445	0.81284	0.25286	0.81727	0.25212	0.8217	0.25162	0.82643	0.25048	0.83083	0.2484	0.83522	0.2459	0.83956	0.24384	0.84318	0.24269	0.84708	0.24207	0.85155	0.24142	0.85538	0.24032	0.85826	0.23866
0.77878	0.27029	0.78167	0.26744	0.7855	0.26518	0.78996	0.26382	0.79386	0.26294	0.79749	0.26198	0.80183	0.26048	0.80621	0.25834	0.81061	0.25592	0.81535	0.25383	0.81977	0.25259	0.8242	0.25204	0.82894	0.2514	0.83334	0.24996	0.83772	0.24766	0.84206	0.24523	0.84568	0.24347	0.84959	0.24255	0.85405	0.24199	0.85788	0.24124	0.86077	0.23998
0.78128	0.27178	0.78417	0.26911	0.788	0.26643	0.79247	0.26458	0.79637	0.2635	0.79999	0.26267	0.80433	0.26154	0.80872	0.25979	0.81312	0.25751	0.81785	0.25514	0.82228	0.25335	0.82671	0.25243	0.83144	0.25195	0.83584	0.25111	0.84022	0.24935	0.84456	0.24693	0.84819	0.24466	0.85209	0.24319	0.85655	0.24246	0.86039	0.2419	0.86327	0.24102
0.78379	0.2729	0.78667	0.27078	0.79051	0.26796	0.79497	0.26562	0.79887	0.26413	0.80249	0.26323	0.80683	0.26236	0.81122	0.26102	0.81562	0.25906	0.82035	0.25668	0.82478	0.25448	0.82921	0.25301	0.83394	0.25232	0.83834	0.25183	0.84273	0.25071	0.84707	0.2487	0.85069	0.24624	0.85459	0.2442	0.85906	0.24301	0.86289	0.24239	0.86577	0.24178
0.78629	0.27357	0.78918	0.2722	0.79301	0.26967	0.79747	0.26696	0.80137	0.26498	0.805	0.2638	0.80934	0.26299	0.81372	0.26199	0.81812	0.26043	0.82286	0.25828	0.82728	0.25592	0.83171	0.25394	0.83645	0.25278	0.84085	0.25226	0.84523	0.25163	0.84957	0.25025	0.85319	0.24802	0.8571	0.24563	0.86156	0.24385	0.86539	0.24288	0.86828	0.24233
0.78879	0.27395	0.79168	0.27321	0.79551	0.2713	0.79998	0.26857	0.80388	0.26611	0.8075	0.2645	0.81184	0.26354	0.81623	0.26272	0.82063	0.26156	0.82536	0.25978	0.82979	0.25752	0.83422	0.25523	0.83895	0.25352	0.84335	0.25264	0.84773	0.25218	0.85207	0.25138	0.8557	0.2497	0.8596	0.24735	0.86406	0.2451	0.8679	0.24358	0.87078	0.2428
0.7913	0.27427	0.79418	0.27379	0.79802	0.27263	0.80248	0.27028	0.80638	0.26756	0.81	0.26545	0.81434	0.26414	0.81873	0.26331	0.82313	0.26242	0.82786	0.26105	0.83229	0.25909	0.83672	0.25676	0.84145	0.25464	0.84585	0.25322	0.85024	0.25256	0.85458	0.25208	0.8582	0.25104	0.8621	0.24912	0.86657	0.24673	0.8704	0.24465	0.87328	0.24339
0.7938	0.27479	0.79669	0.27412	0.80052	0.27351	0.80498	0.27185	0.80888	0.26924	0.81251	0.2667	0.81685	0.26492	0.82123	0.26387	0.82563	0.26308	0.83036	0.26207	0.83479	0.2605	0.83922	0.25837	0.84396	0.25608	0.84835	0.25415	0.85274	0.25302	0.85708	0.25251	0.8607	0.25193	0.8646	0.25064	0.86907	0.24852	0.8729	0.24615	0.87579	0.24431
0.7963	0.27567	0.79919	0.27447	0.80302	0.274	0.80749	0.27305	0.81139	0.27094	0.81501	0.26825	0.81935	0.26598	0.82374	0.26454	0.82814	0.26364	0.83287	0.26284	0.8373	0.26166	0.84173	0.25989	0.84646	0.25768	0.85086	0.25544	0.85524	0.25378	0.85958	0.25289	0.86321	0.25245	0.86711	0.25172	0.87157	0.25017	0.8754	0.24793	0.87829	0.24566
0.79881	0.27698	0.80169	0.27508	0.80552	0.27432	0.80999	0.2738	0.81389	0.27241	0.81751	0.26997	0.82185	0.26736	0.82624	0.26542	0.83064	0.26423	0.83537	0.26344	0.8398	0.26255	0.84423	0.26119	0.84896	0.25926	0.85336	0.25699	0.85775	0.25491	0.86209	0.25349	0.86571	0.25282	0.86961	0.25238	0.87407	0.25144	0.87791	0.24967	0.88079	0.24735
0.80131	0.27861	0.80419	0.27608	0.80803	0.27472	0.81249	0.2742	0.81639	0.27346	0.82002	0.27162	0.82436	0.269	0.82874	0.26661	0.83314	0.26498	0.83787	0.264	0.8423	0.26324	0.84673	0.26222	0.85146	0.26068	0.85586	0.25861	0.86025	0.25636	0.86459	0.25445	0.86821	0.2533	0.87211	0.25278	0.87658	0.25226	0.88041	0.25111	0.8833	0.24914
0.80381	0.28037	0.8067	0.2775	0.81053	0.27543	0.81499	0.27452	0.8189	0.27407	0.82252	0.27295	0.82686	0.27073	0.83125	0.26811	0.83564	0.26599	0.84038	0.26465	0.84481	0.2638	0.84923	0.26301	0.85397	0.26185	0.85837	0.26012	0.86275	0.25797	0.86709	0.25578	0.87072	0.2541	0.87462	0.25319	0.87908	0.25274	0.88291	0.25211	0.8858	0.25073
0.80632	0.28198	0.8092	0.27921	0.81303	0.27657	0.8175	0.275	0.8214	0.27441	0.82502	0.27382	0.82936	0.27229	0.83375	0.26982	0.83815	0.26732	0.84288	0.2655	0.84731	0.26438	0.85174	0.26363	0.85647	0.26275	0.86087	0.26143	0.86526	0.25956	0.8696	0.25735	0.87322	0.25528	0.87712	0.25383	0.88158	0.25311	0.88542	0.2527	0.8883	0.2519
0.80882	0.28326	0.8117	0.28096	0.81554	0.2781	0.82	0.27586	0.8239	0.27476	0.82753	0.27431	0.83187	0.27346	0.83625	0.27152	0.84065	0.26894	0.84538	0.26666	0.84981	0.26512	0.85424	0.26419	0.85897	0.26344	0.86337	0.26246	0.86776	0.26097	0.8721	0.25897	0.87572	0.25677	0.87962	0.25486	0.88409	0.25364	0.88792	0.25308	0.89081	0.25262
0.81132	0.28415	0.81421	0.28249	0.81804	0.27986	0.8225	0.27715	0.82641	0.27536	0.83003	0.27462	0.83437	0.27416	0.83875	0.27293	0.84315	0.27069	0.84789	0.26814	0.85232	0.26611	0.85674	0.26483	0.86148	0.26401	0.86588	0.26325	0.87026	0.26213	0.8746	0.26048	0.87823	0.25839	0.88213	0.25624	0.88659	0.25451	0.89042	0.25352	0.89331	0.25305
0.81383	0.28477	0.81671	0.28366	0.82054	0.28157	0.82501	0.27879	0.82891	0.27637	0.83253	0.27504	0.83687	0.27454	0.84126	0.2739	0.84566	0.2723	0.85039	0.26985	0.85482	0.26743	0.85925	0.26568	0.86398	0.26459	0.86838	0.26386	0.87277	0.26302	0.8771	0.26176	0.88073	0.25997	0.88463	0.25783	0.88909	0.25576	0.89293	0.25424	0.89581	0.25344
0.81633	0.28529	0.81921	0.28446	0.82305	0.283	0.82751	0.28056	0.83141	0.27781	0.83504	0.2758	0.83937	0.27486	0.84376	0.27444	0.84816	0.27353	0.85289	0.27157	0.85732	0.26905	0.86175	0.26683	0.86648	0.26533	0.87088	0.26442	0.87527	0.2637	0.87961	0.26277	0.88323	0.26136	0.88713	0.25945	0.8916	0.2573	0.89543	0.25536	0.89831	0.25404
0.81883	0.28586	0.82172	0.28502	0.82555	0.28404	0.83001	0.28221	0.83391	0.27953	0.83754	0.27699	0.84188	0.2754	0.84626	0.27476	0.85066	0.27429	0.8554	0.27302	0.85982	0.2708	0.86425	0.26832	0.86899	0.26633	0.87339	0.26507	0.87777	0.26426	0.88211	0.26353	0.88573	0.26249	0.88964	0.26093	0.8941	0.25894	0.89793	0.25681	0.90082	0.25501
0.82133	0.28658	0.82422	0.28554	0.82805	0.28475	0.83252	0.28351	0.83642	0.28131	0.84004	0.27857	0.84438	0.27633	0.84877	0.27515	0.85317	0.2747	0.8579	0.27403	0.86233	0.27243	0.86676	0.27003	0.87149	0.26767	0.87589	0.26594	0.88028	0.26486	0.88461	0.26413	0.88824	0.26334	0.89214	0.26217	0.8966	0.26049	0.90044	0.25843	0.90332	0.25636
0.82384	0.28752	0.82672	0.28615	0.83056	0.28529	0.83502	0.28442	0.83892	0.28284	0.84254	0.28035	0.84688	0.2777	0.85127	0.27585	0.85567	0.27501	0.8604	0.2746	0.86483	0.27369	0.86926	0.27176	0.87399	0.2693	0.87839	0.26712	0.88278	0.26562	0.88712	0.2647	0.89074	0.264	0.89464	0.26313	0.89911	0.26184	0.90294	0.26003	0.90582	0.25795
0.82634	0.28872	0.82923	0.28694	0.83306	0.28583	0.83752	0.28505	0.84142	0.28399	0.84505	0.28206	0.84939	0.2794	0.85377	0.27699	0.85817	0.27552	0.86291	0.27493	0.86733	0.27447	0.87176	0.27322	0.8765	0.27107	0.8809	0.26863	0.88528	0.26665	0.88962	0.26537	0.89324	0.26456	0.89715	0.26386	0.90161	0.2629	0.90544	0.26147	0.90833	0.25958
0.82884	0.29017	0.83173	0.28797	0.83556	0.28649	0.84003	0.28556	0.84393	0.28478	0.84755	0.28345	0.85189	0.28119	0.85628	0.27853	0.86068	0.27641	0.86541	0.27531	0.86984	0.27488	0.87427	0.27423	0.879	0.27269	0.8834	0.27037	0.88778	0.26803	0.89212	0.26628	0.89575	0.26517	0.89965	0.26444	0.90411	0.26371	0.90795	0.26264	0.91083	0.2611
0.83135	0.29177	0.83423	0.28925	0.83807	0.28736	0.84253	0.28614	0.84643	0.28534	0.85005	0.28445	0.85439	0.2828	0.85878	0.28029	0.86318	0.27775	0.86791	0.27599	0.87234	0.2752	0.87677	0.2748	0.8815	0.27393	0.8859	0.27209	0.89029	0.2697	0.89463	0.26752	0.89825	0.26597	0.90215	0.26502	0.90662	0.26433	0.91045	0.26354	0.91333	0.26237
0.83385	0.29338	0.83674	0.29077	0.84057	0.28848	0.84503	0.28687	0.84893	0.28587	0.85256	0.28512	0.8569	0.28402	0.86128	0.28205	0.86568	0.27944	0.87041	0.27711	0.87484	0.2757	0.87927	0.27513	0.88401	0.27469	0.8884	0.27353	0.89279	0.27147	0.89713	0.26908	0.90075	0.26707	0.90465	0.26574	0.90912	0.26489	0.91295	0.26422	0.91584	0.26337
0.83635	0.29481	0.83924	0.29241	0.84307	0.28987	0.84754	0.28784	0.85144	0.2865	0.85506	0.28564	0.8594	0.28486	0.86379	0.2835	0.86819	0.28125	0.87292	0.27865	0.87735	0.2766	0.88178	0.27552	0.88651	0.27509	0.89091	0.2745	0.89529	0.27306	0.89963	0.27084	0.90326	0.26851	0.90716	0.26672	0.91162	0.26554	0.91545	0.26479	0.91834	0.26411
0.83886	0.29593	0.84174	0.29398	0.84557	0.29145	0.85004	0.28906	0.85394	0.28733	0.85756	0.2862	0.8619	0.28545	0.86629	0.28454	0.87069	0.28288	0.87542	0.28044	0.87985	0.27794	0.88428	0.27621	0.88901	0.27541	0.89341	0.27503	0.8978	0.27425	0.90214	0.27254	0.90576	0.27022	0.90966	0.26803	0.91412	0.26641	0.91796	0.26539	0.92084	0.2647
0.84136	0.29669	0.84424	0.29532	0.84808	0.29308	0.85254	0.29054	0.85644	0.2884	0.86007	0.28691	0.86441	0.28597	0.86879	0.28524	0.87319	0.28414	0.87792	0.2822	0.88235	0.27964	0.88678	0.27736	0.89151	0.27594	0.89591	0.27535	0.9003	0.27495	0.90464	0.27391	0.90826	0.27199	0.91216	0.26965	0.91663	0.2676	0.92046	0.26617	0.92335	0.26528
0.84386	0.29715	0.84675	0.29632	0.85058	0.29459	0.85504	0.29218	0.85895	0.28973	0.86257	0.28784	0.86691	0.28659	0.8713	0.28578	0.87569	0.285	0.88043	0.28366	0.88486	0.28146	0.88928	0.27892	0.89402	0.27687	0.89842	0.27576	0.9028	0.27533	0.90714	0.27481	0.91077	0.27353	0.91467	0.27143	0.91913	0.26912	0.92296	0.26724	0.92585	0.26598
0.84637	0.29751	0.84925	0.29697	0.85308	0.29581	0.85755	0.29379	0.86145	0.29129	0.86507	0.28903	0.86941	0.28739	0.8738	0.28633	0.8782	0.2856	0.88293	0.28471	0.88736	0.28309	0.89179	0.28072	0.89652	0.27826	0.90092	0.27651	0.90531	0.27566	0.90965	0.27528	0.91327	0.27462	0.91717	0.27309	0.92163	0.27088	0.92547	0.26866	0.92835	0.26694
0.84887	0.29801	0.85175	0.29737	0.85559	0.29668	0.86005	0.29521	0.86395	0.29294	0.86758	0.29048	0.87192	0.28843	0.8763	0.28702	0.8807	0.28613	0.88543	0.28541	0.88986	0.28435	0.89429	0.28248	0.89902	0.27999	0.90342	0.27771	0.90781	0.27624	0.91215	0.2756	0.91577	0.27524	0.91967	0.27436	0.92414	0.27262	0.92797	0.27036	0.93086	0.26824
0.85137	0.29889	0.85426	0.29774	0.85809	0.29721	0.86255	0.2963	0.86646	0.2945	0.87008	0.29211	0.87442	0.28975	0.8788	0.28794	0.8832	0.28674	0.88794	0.28595	0.89237	0.28521	0.89679	0.28392	0.90153	0.28181	0.90593	0.27932	0.91031	0.27725	0.91465	0.27605	0.91828	0.27558	0.92218	0.27514	0.92664	0.27406	0.93047	0.27214	0.93336	0.26986
0.85388	0.30027	0.85676	0.29836	0.86059	0.29758	0.86506	0.29702	0.86896	0.29579	0.87258	0.29375	0.87692	0.29131	0.88131	0.28912	0.88571	0.28754	0.89044	0.28651	0.89487	0.2858	0.8993	0.28495	0.90403	0.28342	0.90843	0.28115	0.91282	0.27871	0.91715	0.27689	0.92078	0.27594	0.92468	0.27555	0.92914	0.27502	0.93298	0.27371	0.93586	0.27165
0.85638	0.30202	0.85926	0.29942	0.8631	0.29802	0.86756	0.29746	0.87146	0.29673	0.87509	0.29521	0.87942	0.29296	0.88381	0.29057	0.88821	0.28858	0.89294	0.28721	0.89737	0.28633	0.9018	0.28564	0.90653	0.28464	0.91093	0.28288	0.91532	0.28048	0.91966	0.27818	0.92328	0.27661	0.92718	0.27588	0.93165	0.27553	0.93548	0.27484	0.93836	0.27333
0.85888	0.3039	0.86177	0.30096	0.8656	0.2988	0.87006	0.29782	0.87396	0.29731	0.87759	0.29635	0.88193	0.29454	0.88631	0.2922	0.89071	0.2899	0.89545	0.28813	0.89987	0.28695	0.9043	0.28617	0.90904	0.28546	0.91344	0.28428	0.91782	0.28229	0.92216	0.27987	0.92578	0.27773	0.92969	0.27641	0.93415	0.27585	0.93798	0.27549	0.94087	0.27462
0.86139	0.30559	0.86427	0.30281	0.8681	0.30007	0.87257	0.29837	0.87647	0.29769	0.88009	0.29712	0.88443	0.29587	0.88882	0.29385	0.89322	0.29146	0.89795	0.28932	0.90238	0.28776	0.90681	0.28674	0.91154	0.28604	0.91594	0.28525	0.92033	0.28385	0.92466	0.2817	0.92829	0.27929	0.93219	0.27736	0.93665	0.27628	0.94049	0.27584	0.94337	0.27542
0.86389	0.30686	0.86677	0.30466	0.87061	0.30177	0.87507	0.29935	0.87897	0.2981	0.88259	0.29758	0.88693	0.29684	0.89132	0.29533	0.89572	0.29313	0.90045	0.29079	0.90488	0.28883	0.90931	0.28746	0.91404	0.28657	0.91844	0.2859	0.92283	0.28499	0.92717	0.28339	0.93079	0.28111	0.93469	0.27878	0.93916	0.27707	0.94299	0.2762	0.94587	0.27584
0.86639	0.30765	0.86928	0.30621	0.87311	0.30366	0.87757	0.30082	0.88147	0.29883	0.8851	0.29794	0.88944	0.29745	0.89382	0.29649	0.89822	0.29472	0.90296	0.29243	0.90738	0.29018	0.91181	0.28841	0.91655	0.28722	0.92095	0.28643	0.92533	0.28576	0.92967	0.2847	0.93329	0.28289	0.9372	0.28054	0.94166	0.27834	0.94549	0.27685	0.94838	0.27616
0.86889	0.30809	0.87178	0.3073	0.87561	0.30543	0.88008	0.30264	0.88398	0.30003	0.8876	0.29847	0.89194	0.29783	0.89633	0.29727	0.90073	0.29605	0.90546	0.29409	0.90989	0.29176	0.91432	0.28964	0.91905	0.28807	0.92345	0.28702	0.92783	0.28632	0.93217	0.28559	0.9358	0.28435	0.9397	0.28237	0.94416	0.28	0.948	0.27795	0.95088	0.27669
0.8714	0.30843	0.87428	0.30793	0.87812	0.3068	0.88258	0.30453	0.88648	0.30169	0.8901	0.29941	0.89444	0.29824	0.89883	0.29774	0.90323	0.29702	0.90796	0.29556	0.91239	0.29343	0.91682	0.29113	0.92155	0.28918	0.92595	0.28777	0.93034	0.28687	0.93468	0.2862	0.9383	0.2854	0.9422	0.28398	0.94667	0.28185	0.9505	0.27951	0.95338	0.27765
0.8739	0.30896	0.87679	0.3083	0.88062	0.30768	0.88508	0.30616	0.88898	0.30359	0.89261	0.30085	0.89695	0.29895	0.90133	0.2981	0.90573	0.29762	0.91047	0.29671	0.91489	0.29501	0.91932	0.2928	0.92406	0.29057	0.92845	0.28878	0.93284	0.28755	0.93718	0.28673	0.9408	0.28609	0.9447	0.28517	0.94917	0.28356	0.953	0.28134	0.95589	0.27908
0.8764	0.30984	0.87929	0.30869	0.88312	0.30817	0.88759	0.30733	0.89149	0.3054	0.89511	0.30266	0.89945	0.30014	0.90384	0.29862	0.90824	0.29801	0.91297	0.29747	0.9174	0.29632	0.92183	0.29445	0.92656	0.29218	0.93096	0.29006	0.93534	0.28845	0.93968	0.28735	0.94331	0.28663	0.94721	0.28597	0.95167	0.28491	0.95551	0.28313	0.95839	0.28085
0.87891	0.31108	0.88179	0.30935	0.88562	0.30852	0.89009	0.30802	0.89399	0.30684	0.89761	0.30456	0.90195	0.3018	0.90634	0.29957	0.91074	0.29842	0.91547	0.29793	0.9199	0.29726	0.92433	0.29589	0.92906	0.29386	0.93346	0.2916	0.93785	0.28962	0.94219	0.28817	0.94581	0.2872	0.94971	0.28654	0.95417	0.28582	0.95801	0.28462	0.96089	0.28269
0.88141	0.3126	0.88429	0.31039	0.88813	0.309	0.89259	0.30841	0.89649	0.30778	0.90012	0.30623	0.90446	0.30371	0.90884	0.30102	0.91324	0.29915	0.91797	0.29829	0.9224	0.29783	0.92683	0.297	0.93156	0.29542	0.93596	0.29329	0.94035	0.29108	0.94469	0.28924	0.94831	0.28794	0.95221	0.28708	0.95668	0.28644	0.96051	0.28566	0.9634	0.28429
0.88391	0.31424	0.8868	0.31176	0.89063	0.30982	0.89509	0.30879	0.899	0.30829	0.90262	0.30743	0.90696	0.30553	0.91135	0.30285	0.91574	0.30037	0.92048	0.29884	0.92491	0.29821	0.92933	0.29771	0.93407	0.29667	0.93847	0.29492	0.94285	0.29273	0.94719	0.2906	0.95082	0.28892	0.95472	0.28775	0.95918	0.28697	0.96301	0.28636	0.9659	0.28547
0.88642	0.31586	0.8893	0.31334	0.89313	0.31102	0.8976	0.30941	0.9015	0.30864	0.90512	0.30815	0.90946	0.30698	0.91385	0.30476	0.91825	0.30206	0.92298	0.29983	0.92741	0.29864	0.93184	0.29814	0.93657	0.29755	0.94097	0.29632	0.94536	0.29441	0.9497	0.2922	0.95332	0.29018	0.95722	0.28864	0.96168	0.28759	0.96552	0.2869	0.9684	0.28626
0.88892	0.31732	0.8918	0.315	0.89564	0.31251	0.9001	0.31039	0.904	0.30911	0.90763	0.30855	0.91197	0.30792	0.91635	0.30643	0.92075	0.30398	0.92548	0.30133	0.92991	0.29943	0.93434	0.29852	0.93907	0.29807	0.94347	0.29734	0.94786	0.29591	0.9522	0.29389	0.95582	0.29171	0.95972	0.2898	0.96419	0.28841	0.96802	0.28748	0.97091	0.28682
0.89142	0.3185	0.89431	0.31657	0.89814	0.31415	0.9026	0.31175	0.90651	0.3099	0.91013	0.30892	0.91447	0.30845	0.91885	0.30762	0.92325	0.30579	0.92799	0.30319	0.93242	0.30072	0.93684	0.29913	0.94158	0.29843	0.94598	0.29799	0.95036	0.29708	0.9547	0.29549	0.95833	0.29339	0.96223	0.29125	0.96669	0.28948	0.97052	0.28822	0.97341	0.28737
0.89393	0.31936	0.89681	0.31792	0.90064	0.31579	0.90511	0.31333	0.90901	0.31108	0.91263	0.30954	0.91697	0.3088	0.92136	0.30832	0.92576	0.30722	0.93049	0.30511	0.93492	0.30246	0.93935	0.3002	0.94408	0.29892	0.94848	0.29838	0.95287	0.29786	0.95721	0.29679	0.96083	0.29505	0.96473	0.29291	0.96919	0.29085	0.97303	0.2892	0.97591	0.28806
0.89643	0.31998	0.89931	0.31897	0.90315	0.31729	0.90761	0.315	0.91151	0.31257	0.91514	0.31053	0.91947	0.30927	0.92386	0.30872	0.92826	0.30813	0.93299	0.30674	0.93742	0.3044	0.94185	0.30178	0.94658	0.2998	0.95098	0.29878	0.95537	0.29833	0.95971	0.29772	0.96333	0.29647	0.96723	0.2946	0.9717	0.29246	0.97553	0.29048	0.97841	0.28897
0.89893	0.32047	0.90182	0.31972	0.90565	0.31852	0.91011	0.31659	0.91401	0.31422	0.91764	0.31188	0.92198	0.31008	0.92636	0.3091	0.93076	0.30863	0.9355	0.30788	0.93992	0.30619	0.94435	0.30369	0.94909	0.3012	0.95349	0.29948	0.95787	0.29869	0.96221	0.29827	0.96584	0.29753	0.96974	0.29612	0.9742	0.29416	0.97803	0.29203	0.98092	0.29016
0.90144	0.32101	0.90432	0.32027	0.90815	0.31942	0.91262	0.31798	0.91652	0.31587	0.92014	0.31347	0.92448	0.31127	0.92887	0.30973	0.93327	0.30898	0.938	0.30853	0.94243	0.30755	0.94686	0.30558	0.95159	0.30301	0.95599	0.30069	0.96038	0.29926	0.96471	0.29864	0.96834	0.2982	0.97224	0.29731	0.9767	0.29576	0.98054	0.29373	0.98342	0.29164
0.90394	0.32177	0.90682	0.32076	0.91066	0.32006	0.91512	0.31905	0.91902	0.31739	0.92264	0.31514	0.92698	0.31277	0.93137	0.31075	0.93577	0.30948	0.9405	0.30891	0.94493	0.30839	0.94936	0.30714	0.95409	0.30496	0.95849	0.30238	0.96288	0.30027	0.96722	0.2991	0.97084	0.2986	0.97474	0.2981	0.97921	0.29707	0.98304	0.29538	0.98592	0.29332
0.90644	0.32291	0.90933	0.32138	0.91316	0.32056	0.91762	0.31982	0.92152	0.31863	0.92515	0.31675	0.92949	0.31443	0.93387	0.31213	0.93827	0.31033	0.94301	0.30931	0.94743	0.30884	0.95186	0.30818	0.9566	0.30668	0.961	0.30432	0.96538	0.30181	0.96972	0.29995	0.97334	0.299	0.97725	0.29857	0.98171	0.29798	0.98554	0.29679	0.98843	0.29501
0.90894	0.32447	0.91183	0.3223	0.91566	0.32109	0.92013	0.32038	0.92403	0.31955	0.92765	0.31813	0.93199	0.31609	0.93638	0.31374	0.94078	0.31156	0.94551	0.31	0.94994	0.3092	0.95437	0.30877	0.9591	0.30793	0.9635	0.30616	0.96788	0.30371	0.97222	0.30131	0.97585	0.29969	0.97975	0.29894	0.98421	0.29853	0.98805	0.29783	0.99093	0.29651
0.91145	0.32635	0.91433	0.32363	0.91817	0.32183	0.92263	0.32088	0.92653	0.3202	0.93015	0.31921	0.93449	0.3176	0.93888	0.31542	0.94328	0.3131	0.94801	0.31108	0.95244	0.30975	0.95687	0.30913	0.9616	0.30867	0.966	0.30761	0.97039	0.30563	0.97473	0.30312	0.97835	0.30088	0.98225	0.2995	0.98672	0.29889	0.99055	0.29848	0.99343	0.29766
0.91395	0.32823	0.91684	0.32537	0.92067	0.32294	0.92513	0.32149	0.92903	0.3207	0.93266	0.31998	0.937	0.31883	0.94138	0.31702	0.94578	0.31477	0.95052	0.31251	0.95494	0.31067	0.95937	0.30957	0.96411	0.30907	0.9685	0.30852	0.97289	0.30724	0.97723	0.30507	0.98085	0.30257	0.98475	0.30053	0.98922	0.29937	0.99305	0.29887	0.99594	0.29841
0.91645	0.32977	0.91934	0.3273	0.92317	0.32449	0.92764	0.3224	0.93154	0.32123	0.93516	0.32054	0.9395	0.31974	0.94389	0.31839	0.94829	0.31643	0.95302	0.31415	0.95745	0.31197	0.96188	0.31034	0.96661	0.30945	0.97101	0.30902	0.97539	0.30834	0.97973	0.30683	0.98336	0.30453	0.98726	0.30208	0.99172	0.30024	0.99556	0.29928	0.99844	0.29885
0.91896	0.33077	0.92184	0.32907	0.92567	0.32636	0.93014	0.32373	0.93404	0.32197	0.93766	0.32104	0.942	0.32038	0.94639	0.31945	0.95079	0.31792	0.95552	0.31584	0.95995	0.31355	0.96438	0.31151	0.96911	0.31008	0.97351	0.30938	0.9779	0.30896	0.98224	0.30811	0.98586	0.30639	0.98976	0.30399	0.99422	0.30165	0.99806	0.30002	1.00094	0.29923
0.92146	0.33128	0.92434	0.33037	0.92818	0.32826	0.93264	0.32547	0.93654	0.32309	0.94017	0.32166	0.94451	0.32088	0.94889	0.32019	0.95329	0.31912	0.95802	0.31741	0.96245	0.31525	0.96688	0.313	0.97161	0.31111	0.97601	0.30989	0.9804	0.30933	0.98474	0.30887	0.98836	0.30784	0.99226	0.30592	0.99673	0.30348	1.00056	0.30127	1.00345	0.29985
0.92396	0.33155	0.92685	0.33112	0.93068	0.32984	0.93515	0.3274	0.93905	0.32465	0.94267	0.32259	0.94701	0.32142	0.9514	0.32073	0.95579	0.31999	0.96053	0.31874	0.96496	0.31689	0.96938	0.31467	0.97412	0.3125	0.97852	0.31078	0.9829	0.30976	0.98724	0.30929	0.99087	0.30876	0.99477	0.30752	0.99923	0.30545	1.00306	0.30302	1.00595	0.30095
0.92647	0.33191	0.92935	0.33148	0.93318	0.33087	0.93765	0.32919	0.94155	0.32654	0.94517	0.32395	0.94951	0.32219	0.9539	0.32124	0.9583	0.3206	0.96303	0.31974	0.96746	0.31834	0.97189	0.31636	0.97662	0.31413	0.98102	0.31205	0.98541	0.3105	0.98975	0.30966	0.99337	0.30926	0.99727	0.30861	1.00173	0.30718	1.00557	0.30499	1.00845	0.30258
0.92897	0.33262	0.93185	0.33176	0.93569	0.3314	0.94015	0.3305	0.94405	0.32845	0.94768	0.32572	0.95202	0.32335	0.9564	0.32189	0.9608	0.32109	0.96553	0.32044	0.96996	0.31947	0.97439	0.3179	0.97912	0.31583	0.98352	0.31362	0.98791	0.31165	0.99225	0.31029	0.99587	0.30961	0.99977	0.30921	1.00424	0.30843	1.00807	0.30682	1.01096	0.30453
0.93147	0.33383	0.93436	0.33226	0.93819	0.33168	0.94265	0.33126	0.94656	0.33002	0.95018	0.32767	0.95452	0.32496	0.9589	0.32288	0.9633	0.32166	0.96804	0.32097	0.97247	0.32028	0.97689	0.31915	0.98163	0.31745	0.98603	0.31532	0.99041	0.31314	0.99475	0.31132	0.99838	0.31013	1.00228	0.30957	1.00674	0.30915	1.01057	0.30821	1.01346	0.30644
0.93398	0.33547	0.93686	0.3332	0.94069	0.33203	0.94516	0.33162	0.94906	0.33104	0.95268	0.32944	0.95702	0.32688	0.96141	0.32431	0.96581	0.32249	0.97054	0.32149	0.97497	0.32085	0.9794	0.32008	0.98413	0.31882	0.98853	0.31699	0.99292	0.31517	0.99726	0.31272	1.00088	0.31103	1.00478	0.31002	1.00924	0.30955	1.01308	0.30907	1.01596	0.30797
0.93648	0.33734	0.93936	0.33464	0.9432	0.33274	0.94766	0.33189	0.95156	0.33155	0.95519	0.33072	0.95952	0.32878	0.96391	0.32613	0.96831	0.32373	0.97304	0.32219	0.97747	0.32135	0.9819	0.32072	0.98663	0.31986	0.99103	0.31846	0.99542	0.31652	0.99976	0.31435	1.00338	0.31233	1.00728	0.3108	1.01175	0.30994	1.01558	0.30953	1.01846	0.30897
0.93898	0.33912	0.94187	0.33644	0.9457	0.33394	0.95016	0.3324	0.95406	0.33182	0.95769	0.33143	0.96203	0.3303	0.96641	0.32808	0.97081	0.32542	0.97555	0.32327	0.97997	0.32196	0.9844	0.32123	0.98914	0.32059	0.99354	0.31962	0.99792	0.31807	1.00226	0.31607	1.00589	0.31391	1.00979	0.31199	1.01425	0.31061	1.01808	0.30989	1.02097	0.3095
0.94149	0.34057	0.94437	0.33831	0.9482	0.33559	0.95267	0.33337	0.95657	0.33219	0.96019	0.33177	0.96453	0.33126	0.96892	0.3298	0.97332	0.32737	0.97805	0.32479	0.98248	0.32288	0.98691	0.32178	0.99164	0.32113	0.99604	0.32045	1.00043	0.31935	1.00476	0.31769	1.00839	0.31562	1.01229	0.31351	1.01675	0.31169	1.02059	0.31046	1.02347	0.30986
0.94399	0.34162	0.94687	0.33996	0.95071	0.33747	0.95517	0.33483	0.95907	0.33293	0.96269	0.33206	0.96703	0.33172	0.97142	0.331	0.97582	0.32923	0.98055	0.32668	0.98498	0.32424	0.98941	0.32257	0.99414	0.32165	0.99854	0.32103	1.00293	0.32028	1.00727	0.31906	1.01089	0.31729	1.01479	0.3152	1.01926	0.31313	1.02309	0.31143	1.02597	0.31036
0.94649	0.34235	0.94938	0.34121	0.95321	0.33926	0.95767	0.33665	0.96157	0.33418	0.9652	0.33261	0.96954	0.33199	0.97392	0.33164	0.97832	0.33066	0.98306	0.32863	0.98748	0.32602	0.99191	0.32377	0.99665	0.32233	1.00105	0.32153	1.00543	0.32093	1.00977	0.3201	1.01339	0.31875	1.0173	0.3169	1.02176	0.3148	1.02559	0.31279	1.02848	0.31122
0.94899	0.34292	0.95188	0.34209	0.95571	0.34072	0.96018	0.33852	0.96408	0.33586	0.9677	0.33363	0.97204	0.3324	0.97643	0.33195	0.98083	0.33151	0.98556	0.33025	0.98999	0.32799	0.99442	0.32542	0.99915	0.32338	1.00355	0.32214	1.00793	0.32144	1.01227	0.32083	1.0159	0.3199	1.0198	0.31844	1.02426	0.31652	1.0281	0.31442	1.03098	0.31249
0.9515	0.34347	0.95438	0.34271	0.95822	0.34177	0.96268	0.34016	0.96658	0.33775	0.9702	0.33515	0.97454	0.33321	0.97893	0.33226	0.98333	0.33192	0.98806	0.33132	0.99249	0.32978	0.99692	0.32737	1.00165	0.32488	1.00605	0.32305	1.01044	0.322	1.01478	0.32136	1.0184	0.32071	1.0223	0.31968	1.02677	0.31812	1.0306	0.31615	1.03348	0.31407
0.954	0.34414	0.95689	0.34325	0.96072	0.3425	0.96518	0.3414	0.96908	0.33953	0.97271	0.337	0.97705	0.33453	0.98143	0.33288	0.98583	0.33219	0.99057	0.33186	0.99499	0.33107	0.99942	0.32927	1.00416	0.32677	1.00855	0.32441	1.01294	0.3228	1.01728	0.32188	1.0209	0.32129	1.0248	0.32058	1.02927	0.31945	1.0331	0.3178	1.03599	0.31579
0.9565	0.34506	0.95939	0.34384	0.96322	0.34306	0.96769	0.34226	0.97159	0.34096	0.97521	0.33887	0.97955	0.33628	0.98394	0.33401	0.98834	0.33266	0.99307	0.33214	0.9975	0.33178	1.00193	0.33076	1.00666	0.32873	1.01106	0.3262	1.01544	0.32401	1.01978	0.32258	1.02341	0.32179	1.02731	0.32121	1.03177	0.32044	1.03561	0.31921	1.03849	0.31748
0.95901	0.34632	0.96189	0.34463	0.96573	0.34361	0.97019	0.34287	0.97409	0.34198	0.97771	0.34047	0.98205	0.33818	0.98644	0.33561	0.99084	0.33358	0.99557	0.3325	1	0.33212	1.00443	0.33166	1.00916	0.33039	1.01356	0.32818	1.01795	0.32568	1.02229	0.32366	1.02591	0.32242	1.02981	0.32172	1.03427	0.32113	1.03811	0.32029	1.04099	0.31897

## Sheet: Figure S15b
Vd (V)	Id (arb. units)	Vd (V)	Id (arb. units)	Vd (V)	Id (arb. units)	Vd (V)	Id (arb. units)	Vd (V)	Id (arb. units)	Vd (V)	Id (arb. units)	Vd (V)	Id (arb. units)	Vd (V)	Id (arb. units)	Vd (V)	Id (arb. units)	Vd (V)	Id (arb. units)	Vd (V)	Id (arb. units)	Vd (V)	Id (arb. units)	Vd (V)	Id (arb. units)	Vd (V)	Id (arb. units)	Vd (V)	Id (arb. units)	Vd (V)	Id (arb. units)	Vd (V)	Id (arb. units)	Vd (V)	Id (arb. units)	Vd (V)	Id (arb. units)	Vd (V)	Id (arb. units)	Vd (V)	Id (arb. units)
	Vg = -20 V		-18		-16		-14		-12		-10		-8		-6		-4		-2		0		2		4		6		8		10		12		14		16		18		20
-1.01885	-0.1748	-1.01714	-0.17508	-1.01538	-0.17538	-1.01358	-0.17573	-1.01171	-0.1761	-1.00978	-0.17647	-1.00779	-0.17682	-1.00575	-0.17714	-1.00368	-0.17743	-1.00173	-0.17768	-1	-0.17794	-0.99827	-0.17825	-0.99632	-0.17865	-0.99425	-0.17914	-0.99221	-0.17962	-0.99022	-0.17999	-0.98829	-0.18022	-0.98642	-0.1804	-0.98462	-0.18064	-0.98286	-0.18103	-0.98115	-0.18156
-1.01635	-0.17448	-1.01463	-0.17475	-1.01288	-0.17502	-1.01108	-0.17534	-1.00921	-0.17568	-1.00728	-0.17606	-1.00529	-0.17643	-1.00325	-0.17678	-1.00118	-0.1771	-0.99923	-0.17739	-0.9975	-0.17765	-0.99577	-0.17791	-0.99382	-0.17822	-0.99175	-0.17863	-0.9897	-0.17912	-0.98772	-0.1796	-0.98579	-0.17997	-0.98392	-0.1802	-0.98212	-0.18038	-0.98036	-0.18063	-0.97865	-0.18102
-1.01384	-0.17417	-1.01213	-0.17443	-1.01038	-0.1747	-1.00857	-0.17498	-1.0067	-0.17529	-1.00477	-0.17563	-1.00279	-0.17601	-1.00074	-0.17639	-0.99867	-0.17674	-0.99672	-0.17707	-0.99499	-0.17736	-0.99326	-0.17762	-0.99131	-0.17788	-0.98924	-0.17819	-0.9872	-0.1786	-0.98521	-0.1791	-0.98328	-0.17958	-0.98142	-0.17995	-0.97961	-0.18018	-0.97786	-0.18036	-0.97614	-0.18061
-1.01134	-0.17385	-1.00963	-0.17412	-1.00787	-0.17438	-1.00607	-0.17465	-1.0042	-0.17493	-1.00227	-0.17524	-1.00028	-0.17559	-0.99824	-0.17597	-0.99617	-0.17635	-0.99422	-0.17671	-0.99249	-0.17703	-0.99076	-0.17733	-0.98881	-0.17759	-0.98674	-0.17785	-0.9847	-0.17816	-0.98271	-0.17858	-0.98078	-0.17908	-0.97891	-0.17956	-0.97711	-0.17993	-0.97535	-0.18016	-0.97364	-0.18034
-1.00884	-0.17351	-1.00712	-0.1738	-1.00537	-0.17407	-1.00357	-0.17433	-1.0017	-0.1746	-0.99977	-0.17488	-0.99778	-0.1752	-0.99574	-0.17555	-0.99367	-0.17593	-0.99172	-0.17631	-0.98999	-0.17667	-0.98826	-0.177	-0.98631	-0.1773	-0.98424	-0.17756	-0.9822	-0.17782	-0.98021	-0.17814	-0.97828	-0.17856	-0.97641	-0.17906	-0.97461	-0.17955	-0.97285	-0.17992	-0.97114	-0.18015
-1.00633	-0.17313	-1.00462	-0.17346	-1.00287	-0.17375	-1.00106	-0.17402	-0.9992	-0.17429	-0.99726	-0.17456	-0.99528	-0.17484	-0.99324	-0.17516	-0.99117	-0.17551	-0.98921	-0.17589	-0.98748	-0.17627	-0.98576	-0.17664	-0.9838	-0.17697	-0.98173	-0.17727	-0.97969	-0.17753	-0.9777	-0.1778	-0.97577	-0.17812	-0.97391	-0.17855	-0.9721	-0.17905	-0.97035	-0.17954	-0.96863	-0.1799
-1.00383	-0.1727	-1.00212	-0.17307	-1.00036	-0.1734	-0.99856	-0.1737	-0.99669	-0.17397	-0.99476	-0.17424	-0.99277	-0.17452	-0.99073	-0.1748	-0.98866	-0.17512	-0.98671	-0.17547	-0.98498	-0.17585	-0.98325	-0.17624	-0.9813	-0.17661	-0.97923	-0.17695	-0.97719	-0.17724	-0.9752	-0.17751	-0.97327	-0.17778	-0.9714	-0.1781	-0.9696	-0.17854	-0.96785	-0.17905	-0.96613	-0.17953
-1.00133	-0.17226	-0.99961	-0.17264	-0.99786	-0.17301	-0.99606	-0.17335	-0.99419	-0.17365	-0.99226	-0.17393	-0.99027	-0.1742	-0.98823	-0.17447	-0.98616	-0.17476	-0.98421	-0.17508	-0.98248	-0.17543	-0.98075	-0.17582	-0.9788	-0.17621	-0.97673	-0.17658	-0.97469	-0.17692	-0.9727	-0.17722	-0.97077	-0.17749	-0.9689	-0.17776	-0.9671	-0.17809	-0.96534	-0.17853	-0.96363	-0.17904
-0.99882	-0.17188	-0.99711	-0.1722	-0.99536	-0.17258	-0.99355	-0.17296	-0.99169	-0.1733	-0.98976	-0.17361	-0.98777	-0.17388	-0.98573	-0.17416	-0.98366	-0.17444	-0.9817	-0.17473	-0.97997	-0.17504	-0.97825	-0.1754	-0.97629	-0.17579	-0.97422	-0.17618	-0.97218	-0.17656	-0.97019	-0.1769	-0.96826	-0.1772	-0.9664	-0.17747	-0.96459	-0.17774	-0.96284	-0.17808	-0.96113	-0.17852
-0.99632	-0.1716	-0.99461	-0.17183	-0.99285	-0.17215	-0.99105	-0.17253	-0.98918	-0.17291	-0.98725	-0.17326	-0.98526	-0.17356	-0.98322	-0.17384	-0.98115	-0.17412	-0.9792	-0.1744	-0.97747	-0.17469	-0.97574	-0.17501	-0.97379	-0.17537	-0.97172	-0.17576	-0.96968	-0.17616	-0.96769	-0.17653	-0.96576	-0.17687	-0.96389	-0.17718	-0.96209	-0.17745	-0.96034	-0.17773	-0.95862	-0.17807
-0.99382	-0.17138	-0.9921	-0.17155	-0.99035	-0.17178	-0.98855	-0.17209	-0.98668	-0.17247	-0.98475	-0.17286	-0.98276	-0.17321	-0.98072	-0.17352	-0.97865	-0.1738	-0.9767	-0.17408	-0.97497	-0.17436	-0.97324	-0.17466	-0.97129	-0.17498	-0.96922	-0.17534	-0.96718	-0.17574	-0.96519	-0.17614	-0.96326	-0.17651	-0.96139	-0.17686	-0.95959	-0.17716	-0.95783	-0.17743	-0.95612	-0.17771
-0.99132	-0.17115	-0.9896	-0.17133	-0.98785	-0.1715	-0.98604	-0.17173	-0.98418	-0.17204	-0.98225	-0.17242	-0.98026	-0.17281	-0.97822	-0.17317	-0.97615	-0.17348	-0.97419	-0.17377	-0.97247	-0.17405	-0.97074	-0.17433	-0.96878	-0.17463	-0.96671	-0.17495	-0.96467	-0.17532	-0.96269	-0.17572	-0.96075	-0.17612	-0.95889	-0.1765	-0.95708	-0.17684	-0.95533	-0.17714	-0.95362	-0.17742
-0.98881	-0.17083	-0.9871	-0.17109	-0.98534	-0.17128	-0.98354	-0.17145	-0.98167	-0.17168	-0.97974	-0.172	-0.97775	-0.17238	-0.97571	-0.17277	-0.97364	-0.17313	-0.97169	-0.17344	-0.96996	-0.17373	-0.96823	-0.17402	-0.96628	-0.1743	-0.96421	-0.1746	-0.96217	-0.17493	-0.96018	-0.1753	-0.95825	-0.1757	-0.95638	-0.1761	-0.95458	-0.17648	-0.95283	-0.17682	-0.95111	-0.17713
-0.98631	-0.1704	-0.9846	-0.17077	-0.98284	-0.17104	-0.98104	-0.17123	-0.97917	-0.17141	-0.97724	-0.17164	-0.97525	-0.17195	-0.97321	-0.17233	-0.97114	-0.17273	-0.96919	-0.17309	-0.96746	-0.17341	-0.96573	-0.1737	-0.96378	-0.17398	-0.96171	-0.17427	-0.95967	-0.17457	-0.95768	-0.1749	-0.95575	-0.17528	-0.95388	-0.17568	-0.95208	-0.17609	-0.95032	-0.17647	-0.94861	-0.17682
-0.98381	-0.16991	-0.98209	-0.17034	-0.98034	-0.17071	-0.97853	-0.17099	-0.97667	-0.17119	-0.97474	-0.17136	-0.97275	-0.17159	-0.97071	-0.1719	-0.96864	-0.17229	-0.96669	-0.17269	-0.96496	-0.17305	-0.96323	-0.17338	-0.96128	-0.17367	-0.95921	-0.17395	-0.95716	-0.17425	-0.95518	-0.17455	-0.95325	-0.17488	-0.95138	-0.17526	-0.94957	-0.17567	-0.94782	-0.17608	-0.94611	-0.17646
-0.9813	-0.16946	-0.97959	-0.16985	-0.97783	-0.17027	-0.97603	-0.17066	-0.97416	-0.17095	-0.97223	-0.17114	-0.97024	-0.17132	-0.9682	-0.17155	-0.96613	-0.17186	-0.96418	-0.17225	-0.96245	-0.17265	-0.96072	-0.17302	-0.95877	-0.17334	-0.9567	-0.17364	-0.95466	-0.17393	-0.95267	-0.17422	-0.95074	-0.17453	-0.94887	-0.17487	-0.94707	-0.17525	-0.94532	-0.17566	-0.9436	-0.17607
-0.9788	-0.16914	-0.97709	-0.16941	-0.97533	-0.16978	-0.97353	-0.17022	-0.97166	-0.17061	-0.96973	-0.1709	-0.96774	-0.1711	-0.9657	-0.17128	-0.96363	-0.17151	-0.96168	-0.17182	-0.95995	-0.17222	-0.95822	-0.17262	-0.95627	-0.17299	-0.9542	-0.17331	-0.95216	-0.17361	-0.95017	-0.1739	-0.94824	-0.1742	-0.94637	-0.17451	-0.94457	-0.17485	-0.94281	-0.17524	-0.9411	-0.17565
-0.9763	-0.16894	-0.97458	-0.16909	-0.97283	-0.16935	-0.97103	-0.16973	-0.96916	-0.17016	-0.96723	-0.17056	-0.96524	-0.17085	-0.9632	-0.17106	-0.96113	-0.17124	-0.95918	-0.17147	-0.95745	-0.17179	-0.95572	-0.17218	-0.95377	-0.17259	-0.9517	-0.17296	-0.94965	-0.17329	-0.94767	-0.17359	-0.94574	-0.17388	-0.94387	-0.17418	-0.94207	-0.17449	-0.94031	-0.17484	-0.9386	-0.17523
-0.97379	-0.16878	-0.97208	-0.16889	-0.97033	-0.16904	-0.96852	-0.16929	-0.96665	-0.16967	-0.96472	-0.17011	-0.96274	-0.17051	-0.96069	-0.17081	-0.95862	-0.17102	-0.95667	-0.1712	-0.95494	-0.17143	-0.95321	-0.17175	-0.95126	-0.17215	-0.94919	-0.17256	-0.94715	-0.17294	-0.94516	-0.17326	-0.94323	-0.17356	-0.94137	-0.17386	-0.93956	-0.17416	-0.93781	-0.17448	-0.93609	-0.17483
-0.97129	-0.16854	-0.96958	-0.16873	-0.96782	-0.16884	-0.96602	-0.16899	-0.96415	-0.16924	-0.96222	-0.16962	-0.96023	-0.17006	-0.95819	-0.17047	-0.95612	-0.17077	-0.95417	-0.17098	-0.95244	-0.17116	-0.95071	-0.1714	-0.94876	-0.17172	-0.94669	-0.17212	-0.94465	-0.17254	-0.94266	-0.17291	-0.94073	-0.17324	-0.93886	-0.17354	-0.93706	-0.17384	-0.9353	-0.17415	-0.93359	-0.17447
-0.96879	-0.16816	-0.96707	-0.16848	-0.96532	-0.16867	-0.96352	-0.1688	-0.96165	-0.16894	-0.95972	-0.16919	-0.95773	-0.16957	-0.95569	-0.17001	-0.95362	-0.17042	-0.95167	-0.17073	-0.94994	-0.17094	-0.94821	-0.17113	-0.94626	-0.17136	-0.94419	-0.1717	-0.94215	-0.1721	-0.94016	-0.17252	-0.93823	-0.17289	-0.93636	-0.17322	-0.93456	-0.17353	-0.9328	-0.17383	-0.93109	-0.17413
-0.96628	-0.1677	-0.96457	-0.16809	-0.96282	-0.16842	-0.96101	-0.16863	-0.95914	-0.16875	-0.95721	-0.16889	-0.95523	-0.16914	-0.95319	-0.16952	-0.95112	-0.16997	-0.94916	-0.17038	-0.94743	-0.17069	-0.94571	-0.1709	-0.94375	-0.17109	-0.94168	-0.17133	-0.93964	-0.17167	-0.93765	-0.17208	-0.93572	-0.1725	-0.93386	-0.17287	-0.93205	-0.1732	-0.9303	-0.17351	-0.92858	-0.17381
-0.96378	-0.16728	-0.96207	-0.16763	-0.96031	-0.16803	-0.95851	-0.16837	-0.95664	-0.16858	-0.95471	-0.1687	-0.95272	-0.16884	-0.95068	-0.1691	-0.94861	-0.16948	-0.94666	-0.16993	-0.94493	-0.17035	-0.9432	-0.17066	-0.94125	-0.17087	-0.93918	-0.17106	-0.93714	-0.1713	-0.93515	-0.17165	-0.93322	-0.17206	-0.93135	-0.17248	-0.92955	-0.17286	-0.9278	-0.17319	-0.92608	-0.1735
-0.96128	-0.16695	-0.95956	-0.16721	-0.95781	-0.16757	-0.95601	-0.16797	-0.95414	-0.16831	-0.95221	-0.16853	-0.95022	-0.16865	-0.94818	-0.1688	-0.94611	-0.16905	-0.94416	-0.16944	-0.94243	-0.16989	-0.9407	-0.17031	-0.93875	-0.17062	-0.93668	-0.17084	-0.93464	-0.17103	-0.93265	-0.17128	-0.93072	-0.17163	-0.92885	-0.17204	-0.92705	-0.17247	-0.92529	-0.17284	-0.92358	-0.17318
-0.95877	-0.1667	-0.95706	-0.16689	-0.95531	-0.16715	-0.9535	-0.16751	-0.95164	-0.16792	-0.94971	-0.16826	-0.94772	-0.16848	-0.94568	-0.16861	-0.94361	-0.16875	-0.94165	-0.16901	-0.93992	-0.1694	-0.9382	-0.16986	-0.93624	-0.17028	-0.93417	-0.17059	-0.93213	-0.17081	-0.93014	-0.171	-0.92821	-0.17126	-0.92635	-0.17161	-0.92454	-0.17203	-0.92279	-0.17246	-0.92108	-0.17283
-0.95627	-0.16647	-0.95456	-0.16664	-0.9528	-0.16683	-0.951	-0.16709	-0.94913	-0.16746	-0.9472	-0.16786	-0.94521	-0.16821	-0.94317	-0.16843	-0.9411	-0.16856	-0.93915	-0.16871	-0.93742	-0.16897	-0.93569	-0.16937	-0.93374	-0.16983	-0.93167	-0.17025	-0.92963	-0.17056	-0.92764	-0.17078	-0.92571	-0.17097	-0.92384	-0.17124	-0.92204	-0.1716	-0.92029	-0.17202	-0.91857	-0.17245
-0.95377	-0.16622	-0.95205	-0.16641	-0.9503	-0.16659	-0.9485	-0.16677	-0.94663	-0.16704	-0.9447	-0.1674	-0.94271	-0.16781	-0.94067	-0.16816	-0.9386	-0.16839	-0.93665	-0.16852	-0.93492	-0.16867	-0.93319	-0.16894	-0.93124	-0.16934	-0.92917	-0.1698	-0.92713	-0.17022	-0.92514	-0.17053	-0.92321	-0.17075	-0.92134	-0.17095	-0.91954	-0.17122	-0.91778	-0.17159	-0.91607	-0.17202
-0.95127	-0.16594	-0.94955	-0.16616	-0.9478	-0.16636	-0.94599	-0.16653	-0.94413	-0.16672	-0.9422	-0.16699	-0.94021	-0.16735	-0.93817	-0.16776	-0.9361	-0.16812	-0.93414	-0.16835	-0.93242	-0.16848	-0.93069	-0.16863	-0.92873	-0.1689	-0.92666	-0.16931	-0.92462	-0.16978	-0.92263	-0.1702	-0.9207	-0.1705	-0.91884	-0.17072	-0.91703	-0.17092	-0.91528	-0.1712	-0.91357	-0.17158
-0.94876	-0.16563	-0.94705	-0.16587	-0.94529	-0.1661	-0.94349	-0.1663	-0.94162	-0.16647	-0.93969	-0.16667	-0.9377	-0.16693	-0.93566	-0.1673	-0.93359	-0.16772	-0.93164	-0.16808	-0.92991	-0.1683	-0.92818	-0.16844	-0.92623	-0.16859	-0.92416	-0.16887	-0.92212	-0.16929	-0.92013	-0.16976	-0.9182	-0.17018	-0.91633	-0.17048	-0.91453	-0.17069	-0.91278	-0.1709	-0.91106	-0.17119
-0.94626	-0.16532	-0.94455	-0.16557	-0.94279	-0.16581	-0.94099	-0.16604	-0.93912	-0.16624	-0.93719	-0.16642	-0.9352	-0.16661	-0.93316	-0.16688	-0.93109	-0.16726	-0.92914	-0.16767	-0.92741	-0.16804	-0.92568	-0.16826	-0.92373	-0.1684	-0.92166	-0.16856	-0.91962	-0.16885	-0.91763	-0.16926	-0.9157	-0.16974	-0.91383	-0.17016	-0.91203	-0.17046	-0.91027	-0.17067	-0.90856	-0.17088
-0.94376	-0.16499	-0.94204	-0.16525	-0.94029	-0.1655	-0.93848	-0.16575	-0.93662	-0.16598	-0.93469	-0.16619	-0.9327	-0.16637	-0.93066	-0.16657	-0.92859	-0.16684	-0.92664	-0.16721	-0.92491	-0.16764	-0.92318	-0.168	-0.92123	-0.16822	-0.91916	-0.16836	-0.91711	-0.16853	-0.91513	-0.16882	-0.9132	-0.16925	-0.91133	-0.16973	-0.90952	-0.17014	-0.90777	-0.17044	-0.90606	-0.17065
-0.94125	-0.16466	-0.93954	-0.16493	-0.93778	-0.16519	-0.93598	-0.16544	-0.93411	-0.16569	-0.93218	-0.16593	-0.93019	-0.16613	-0.92815	-0.16632	-0.92608	-0.16652	-0.92413	-0.16679	-0.9224	-0.16717	-0.92067	-0.1676	-0.91872	-0.16796	-0.91665	-0.16819	-0.91461	-0.16832	-0.91262	-0.16849	-0.91069	-0.1688	-0.90882	-0.16924	-0.90702	-0.16971	-0.90527	-0.17013	-0.90355	-0.17042
-0.93875	-0.16433	-0.93704	-0.1646	-0.93528	-0.16486	-0.93348	-0.16513	-0.93161	-0.16539	-0.92968	-0.16564	-0.92769	-0.16587	-0.92565	-0.16608	-0.92358	-0.16627	-0.92163	-0.16647	-0.9199	-0.16675	-0.91817	-0.16714	-0.91622	-0.16757	-0.91415	-0.16793	-0.91211	-0.16815	-0.91012	-0.16829	-0.90819	-0.16847	-0.90632	-0.16878	-0.90452	-0.16922	-0.90276	-0.16971	-0.90105	-0.17012
-0.93625	-0.16405	-0.93453	-0.16427	-0.93278	-0.16453	-0.93098	-0.1648	-0.92911	-0.16507	-0.92718	-0.16533	-0.92519	-0.16558	-0.92315	-0.16582	-0.92108	-0.16603	-0.91913	-0.16622	-0.9174	-0.16643	-0.91567	-0.16671	-0.91372	-0.1671	-0.91165	-0.16754	-0.9096	-0.16789	-0.90762	-0.16811	-0.90569	-0.16825	-0.90382	-0.16844	-0.90202	-0.16876	-0.90026	-0.16922	-0.89855	-0.1697
-0.93374	-0.16384	-0.93203	-0.16398	-0.93028	-0.1642	-0.92847	-0.16447	-0.9266	-0.16474	-0.92467	-0.16501	-0.92269	-0.16527	-0.92064	-0.16553	-0.91857	-0.16577	-0.91662	-0.16599	-0.91489	-0.16618	-0.91316	-0.16638	-0.91121	-0.16668	-0.90914	-0.16707	-0.9071	-0.16751	-0.90511	-0.16786	-0.90318	-0.16808	-0.90132	-0.16822	-0.89951	-0.16841	-0.89776	-0.16875	-0.89604	-0.16922
-0.93124	-0.16369	-0.92953	-0.16377	-0.92777	-0.16391	-0.92597	-0.16414	-0.9241	-0.1644	-0.92217	-0.16468	-0.92018	-0.16495	-0.91814	-0.16522	-0.91607	-0.16548	-0.91412	-0.16573	-0.91239	-0.16594	-0.91066	-0.16613	-0.90871	-0.16635	-0.90664	-0.16664	-0.9046	-0.16705	-0.90261	-0.16748	-0.90068	-0.16784	-0.89881	-0.16805	-0.89701	-0.16819	-0.89525	-0.16839	-0.89354	-0.16875
-0.92874	-0.16352	-0.92702	-0.16362	-0.92527	-0.1637	-0.92347	-0.16385	-0.9216	-0.16407	-0.91967	-0.16434	-0.91768	-0.16463	-0.91564	-0.1649	-0.91357	-0.16517	-0.91162	-0.16543	-0.90989	-0.16568	-0.90816	-0.16589	-0.90621	-0.16609	-0.90414	-0.16631	-0.9021	-0.16661	-0.90011	-0.16702	-0.89818	-0.16746	-0.89631	-0.16781	-0.89451	-0.16802	-0.89275	-0.16816	-0.89104	-0.16837
-0.92623	-0.16325	-0.92452	-0.16344	-0.92277	-0.16355	-0.92096	-0.16364	-0.91909	-0.16379	-0.91716	-0.16401	-0.91518	-0.16429	-0.91314	-0.16457	-0.91107	-0.16484	-0.90911	-0.16512	-0.90738	-0.16539	-0.90566	-0.16563	-0.9037	-0.16585	-0.90163	-0.16605	-0.89959	-0.16627	-0.8976	-0.16659	-0.89567	-0.167	-0.89381	-0.16744	-0.892	-0.16779	-0.89025	-0.16799	-0.88853	-0.16813
-0.92373	-0.16288	-0.92202	-0.16317	-0.92026	-0.16338	-0.91846	-0.16349	-0.91659	-0.16358	-0.91466	-0.16372	-0.91267	-0.16395	-0.91063	-0.16423	-0.90856	-0.16452	-0.90661	-0.1648	-0.90488	-0.16507	-0.90315	-0.16534	-0.9012	-0.16559	-0.89913	-0.16581	-0.89709	-0.16601	-0.8951	-0.16624	-0.89317	-0.16656	-0.8913	-0.16699	-0.8895	-0.16743	-0.88775	-0.16776	-0.88603	-0.16796
-0.92123	-0.1625	-0.91951	-0.1628	-0.91776	-0.1631	-0.91596	-0.16331	-0.91409	-0.16342	-0.91216	-0.16351	-0.91017	-0.16367	-0.90813	-0.16389	-0.90606	-0.16418	-0.90411	-0.16447	-0.90238	-0.16475	-0.90065	-0.16503	-0.8987	-0.1653	-0.89663	-0.16555	-0.89459	-0.16577	-0.8926	-0.16597	-0.89067	-0.16621	-0.8888	-0.16654	-0.887	-0.16698	-0.88524	-0.16742	-0.88353	-0.16774
-0.91872	-0.16221	-0.91701	-0.16242	-0.91526	-0.16273	-0.91345	-0.16303	-0.91159	-0.16324	-0.90966	-0.16336	-0.90767	-0.16345	-0.90563	-0.1636	-0.90356	-0.16384	-0.9016	-0.16413	-0.89987	-0.16442	-0.89815	-0.1647	-0.89619	-0.16499	-0.89412	-0.16526	-0.89208	-0.16551	-0.89009	-0.16574	-0.88816	-0.16594	-0.8863	-0.16618	-0.88449	-0.16652	-0.88274	-0.16697	-0.88103	-0.16741
-0.91622	-0.16205	-0.91451	-0.16214	-0.91275	-0.16235	-0.91095	-0.16266	-0.90908	-0.16296	-0.90715	-0.16318	-0.90516	-0.1633	-0.90312	-0.16339	-0.90105	-0.16355	-0.8991	-0.16379	-0.89737	-0.16408	-0.89564	-0.16437	-0.89369	-0.16466	-0.89162	-0.16494	-0.88958	-0.16522	-0.88759	-0.16548	-0.88566	-0.1657	-0.88379	-0.16591	-0.88199	-0.16616	-0.88024	-0.16651	-0.87852	-0.16696
-0.91372	-0.16195	-0.912	-0.16197	-0.91025	-0.16206	-0.90845	-0.16227	-0.90658	-0.16258	-0.90465	-0.1629	-0.90266	-0.16311	-0.90062	-0.16323	-0.89855	-0.16333	-0.8966	-0.16349	-0.89487	-0.16374	-0.89314	-0.16403	-0.89119	-0.16433	-0.88912	-0.16462	-0.88708	-0.16491	-0.88509	-0.16519	-0.88316	-0.16544	-0.88129	-0.16567	-0.87949	-0.16588	-0.87773	-0.16613	-0.87602	-0.1665
-0.91122	-0.16183	-0.9095	-0.16187	-0.90775	-0.1619	-0.90594	-0.16199	-0.90408	-0.1622	-0.90215	-0.16252	-0.90016	-0.16283	-0.89812	-0.16305	-0.89605	-0.16317	-0.89409	-0.16327	-0.89237	-0.16344	-0.89064	-0.16369	-0.88868	-0.16399	-0.88661	-0.16429	-0.88457	-0.16458	-0.88258	-0.16487	-0.88065	-0.16515	-0.87879	-0.16541	-0.87698	-0.16563	-0.87523	-0.16585	-0.87352	-0.16612
-0.90871	-0.16164	-0.907	-0.16175	-0.90524	-0.1618	-0.90344	-0.16182	-0.90157	-0.16191	-0.89964	-0.16214	-0.89765	-0.16245	-0.89561	-0.16277	-0.89354	-0.16299	-0.89159	-0.16311	-0.88986	-0.16322	-0.88813	-0.16339	-0.88618	-0.16364	-0.88411	-0.16395	-0.88207	-0.16425	-0.88008	-0.16455	-0.87815	-0.16484	-0.87628	-0.16512	-0.87448	-0.16538	-0.87273	-0.1656	-0.87101	-0.16582
-0.90621	-0.16137	-0.9045	-0.16156	-0.90274	-0.16167	-0.90094	-0.16172	-0.89907	-0.16175	-0.89714	-0.16185	-0.89515	-0.16206	-0.89311	-0.16239	-0.89104	-0.16271	-0.88909	-0.16293	-0.88736	-0.16305	-0.88563	-0.16316	-0.88368	-0.16334	-0.88161	-0.1636	-0.87957	-0.16391	-0.87758	-0.16421	-0.87565	-0.16451	-0.87378	-0.16481	-0.87198	-0.16509	-0.87022	-0.16535	-0.86851	-0.16558
-0.90371	-0.16109	-0.90199	-0.16129	-0.90024	-0.16147	-0.89843	-0.16159	-0.89657	-0.16164	-0.89464	-0.16167	-0.89265	-0.16177	-0.89061	-0.162	-0.88854	-0.16233	-0.88659	-0.16265	-0.88486	-0.16287	-0.88313	-0.163	-0.88118	-0.16311	-0.87911	-0.16329	-0.87706	-0.16356	-0.87508	-0.16387	-0.87315	-0.16418	-0.87128	-0.16448	-0.86947	-0.16478	-0.86772	-0.16507	-0.86601	-0.16532
-0.9012	-0.16085	-0.89949	-0.16101	-0.89773	-0.1612	-0.89593	-0.16139	-0.89406	-0.16152	-0.89213	-0.16157	-0.89014	-0.1616	-0.8881	-0.16171	-0.88603	-0.16194	-0.88408	-0.16227	-0.88235	-0.1626	-0.88062	-0.16282	-0.87867	-0.16294	-0.8766	-0.16306	-0.87456	-0.16325	-0.87257	-0.16352	-0.87064	-0.16384	-0.86877	-0.16415	-0.86697	-0.16446	-0.86522	-0.16476	-0.8635	-0.16504
-0.8987	-0.16068	-0.89699	-0.16077	-0.89523	-0.16092	-0.89343	-0.16112	-0.89156	-0.16132	-0.88963	-0.16144	-0.88764	-0.16149	-0.8856	-0.16153	-0.88353	-0.16164	-0.88158	-0.16188	-0.87985	-0.16222	-0.87812	-0.16254	-0.87617	-0.16276	-0.8741	-0.16289	-0.87206	-0.16301	-0.87007	-0.16321	-0.86814	-0.16349	-0.86627	-0.16381	-0.86447	-0.16412	-0.86271	-0.16443	-0.861	-0.16473
-0.8962	-0.16054	-0.89448	-0.16059	-0.89273	-0.16068	-0.89093	-0.16083	-0.88906	-0.16104	-0.88713	-0.16123	-0.88514	-0.16137	-0.8831	-0.16142	-0.88103	-0.16146	-0.87908	-0.16157	-0.87735	-0.16183	-0.87562	-0.16217	-0.87367	-0.16249	-0.8716	-0.16271	-0.86955	-0.16283	-0.86757	-0.16296	-0.86564	-0.16317	-0.86377	-0.16346	-0.86197	-0.16378	-0.86021	-0.1641	-0.8585	-0.16441
-0.89369	-0.16043	-0.89198	-0.16045	-0.89022	-0.16049	-0.88842	-0.16059	-0.88655	-0.16075	-0.88462	-0.16096	-0.88264	-0.16116	-0.88059	-0.16129	-0.87852	-0.16134	-0.87657	-0.16139	-0.87484	-0.16151	-0.87311	-0.16177	-0.87116	-0.16212	-0.86909	-0.16244	-0.86705	-0.16265	-0.86506	-0.16278	-0.86313	-0.16291	-0.86127	-0.16313	-0.85946	-0.16343	-0.85771	-0.16376	-0.85599	-0.16408
-0.89119	-0.16034	-0.88948	-0.16033	-0.88772	-0.16035	-0.88592	-0.16041	-0.88405	-0.16051	-0.88212	-0.16067	-0.88013	-0.16088	-0.87809	-0.16109	-0.87602	-0.16122	-0.87407	-0.16127	-0.87234	-0.16132	-0.87061	-0.16145	-0.86866	-0.16172	-0.86659	-0.16208	-0.86455	-0.1624	-0.86256	-0.1626	-0.86063	-0.16273	-0.85876	-0.16287	-0.85696	-0.1631	-0.8552	-0.1634	-0.85349	-0.16373
-0.88869	-0.16027	-0.88697	-0.16024	-0.88522	-0.16023	-0.88342	-0.16027	-0.88155	-0.16032	-0.87962	-0.16042	-0.87763	-0.16059	-0.87559	-0.16081	-0.87352	-0.16101	-0.87157	-0.16115	-0.86984	-0.1612	-0.86811	-0.16125	-0.86616	-0.1614	-0.86409	-0.16167	-0.86205	-0.16203	-0.86006	-0.16235	-0.85813	-0.16255	-0.85626	-0.16268	-0.85446	-0.16283	-0.8527	-0.16307	-0.85099	-0.16338
-0.88618	-0.16019	-0.88447	-0.16017	-0.88272	-0.16014	-0.88091	-0.16014	-0.87904	-0.16017	-0.87711	-0.16023	-0.87513	-0.16034	-0.87309	-0.16051	-0.87102	-0.16073	-0.86906	-0.16094	-0.86733	-0.16107	-0.86561	-0.16113	-0.86365	-0.16119	-0.86158	-0.16134	-0.85954	-0.16163	-0.85755	-0.162	-0.85562	-0.16231	-0.85376	-0.16251	-0.85195	-0.16263	-0.8502	-0.16279	-0.84848	-0.16304
-0.88368	-0.16005	-0.88197	-0.16008	-0.88021	-0.16007	-0.87841	-0.16005	-0.87654	-0.16004	-0.87461	-0.16008	-0.87262	-0.16015	-0.87058	-0.16026	-0.86851	-0.16044	-0.86656	-0.16067	-0.86483	-0.16087	-0.8631	-0.161	-0.86115	-0.16106	-0.85908	-0.16112	-0.85704	-0.16129	-0.85505	-0.16159	-0.85312	-0.16196	-0.85125	-0.16227	-0.84945	-0.16246	-0.8477	-0.16258	-0.84598	-0.16276
-0.88118	-0.15986	-0.87946	-0.15993	-0.87771	-0.15998	-0.87591	-0.15997	-0.87404	-0.15994	-0.87211	-0.15996	-0.87012	-0.16	-0.86808	-0.16006	-0.86601	-0.16018	-0.86406	-0.16037	-0.86233	-0.16059	-0.8606	-0.16081	-0.85865	-0.16094	-0.85658	-0.16099	-0.85454	-0.16106	-0.85255	-0.16124	-0.85062	-0.16155	-0.84875	-0.16193	-0.84695	-0.16223	-0.84519	-0.16241	-0.84348	-0.16254
-0.87867	-0.15969	-0.87696	-0.15975	-0.87521	-0.15983	-0.8734	-0.15988	-0.87154	-0.15987	-0.86961	-0.15985	-0.86762	-0.15986	-0.86558	-0.15991	-0.86351	-0.15998	-0.86155	-0.1601	-0.85982	-0.16029	-0.8581	-0.16053	-0.85614	-0.16074	-0.85407	-0.16087	-0.85203	-0.16093	-0.85004	-0.161	-0.84811	-0.16119	-0.84625	-0.16152	-0.84444	-0.1619	-0.84269	-0.16219	-0.84097	-0.16237
-0.87617	-0.15962	-0.87446	-0.15958	-0.8727	-0.15964	-0.8709	-0.15973	-0.86903	-0.15977	-0.8671	-0.15977	-0.86511	-0.15976	-0.86307	-0.15977	-0.861	-0.15982	-0.85905	-0.1599	-0.85732	-0.16002	-0.85559	-0.16023	-0.85364	-0.16046	-0.85157	-0.16067	-0.84953	-0.1608	-0.84754	-0.16086	-0.84561	-0.16094	-0.84374	-0.16115	-0.84194	-0.16149	-0.84019	-0.16187	-0.83847	-0.16216
-0.87367	-0.15965	-0.87195	-0.1595	-0.8702	-0.15947	-0.8684	-0.15953	-0.86653	-0.15962	-0.8646	-0.15968	-0.86261	-0.15967	-0.86057	-0.15966	-0.8585	-0.15968	-0.85655	-0.15973	-0.85482	-0.15982	-0.85309	-0.15995	-0.85114	-0.16016	-0.84907	-0.1604	-0.84703	-0.16061	-0.84504	-0.16073	-0.84311	-0.1608	-0.84124	-0.16089	-0.83944	-0.16111	-0.83768	-0.16147	-0.83597	-0.16184
-0.87117	-0.15975	-0.86945	-0.15953	-0.8677	-0.15939	-0.86589	-0.15935	-0.86403	-0.15942	-0.8621	-0.15952	-0.86011	-0.15957	-0.85807	-0.15958	-0.856	-0.15957	-0.85404	-0.15959	-0.85232	-0.15965	-0.85059	-0.15974	-0.84863	-0.15988	-0.84656	-0.1601	-0.84452	-0.16035	-0.84253	-0.16055	-0.8406	-0.16067	-0.83874	-0.16073	-0.83693	-0.16083	-0.83518	-0.16108	-0.83347	-0.16144
-0.86866	-0.15984	-0.86695	-0.15963	-0.86519	-0.15941	-0.86339	-0.15926	-0.86152	-0.15924	-0.85959	-0.15932	-0.8576	-0.15942	-0.85556	-0.15947	-0.85349	-0.15948	-0.85154	-0.15947	-0.84981	-0.15951	-0.84808	-0.15957	-0.84613	-0.15966	-0.84406	-0.15981	-0.84202	-0.16004	-0.84003	-0.16029	-0.8381	-0.16049	-0.83623	-0.16061	-0.83443	-0.16067	-0.83268	-0.16079	-0.83096	-0.16105
-0.86616	-0.15985	-0.86445	-0.15971	-0.86269	-0.15951	-0.86089	-0.15929	-0.85902	-0.15915	-0.85709	-0.15913	-0.8551	-0.15921	-0.85306	-0.15932	-0.85099	-0.15938	-0.84904	-0.15938	-0.84731	-0.15939	-0.84558	-0.15942	-0.84363	-0.15949	-0.84156	-0.15959	-0.83952	-0.15975	-0.83753	-0.15998	-0.8356	-0.16024	-0.83373	-0.16043	-0.83193	-0.16054	-0.83017	-0.16061	-0.82846	-0.16074
-0.86366	-0.15981	-0.86194	-0.15972	-0.86019	-0.15958	-0.85838	-0.15938	-0.85652	-0.15917	-0.85459	-0.15903	-0.8526	-0.15902	-0.85056	-0.15911	-0.84849	-0.15922	-0.84654	-0.15928	-0.84481	-0.15929	-0.84308	-0.15929	-0.84113	-0.15933	-0.83906	-0.15941	-0.83701	-0.15951	-0.83503	-0.15968	-0.8331	-0.15993	-0.83123	-0.16018	-0.82942	-0.16038	-0.82767	-0.16048	-0.82596	-0.16055
-0.86115	-0.15979	-0.85944	-0.15968	-0.85768	-0.15958	-0.85588	-0.15945	-0.85401	-0.15925	-0.85208	-0.15904	-0.85009	-0.15892	-0.84805	-0.15892	-0.84598	-0.15901	-0.84403	-0.15912	-0.8423	-0.15919	-0.84057	-0.15919	-0.83862	-0.15921	-0.83655	-0.15925	-0.83451	-0.15933	-0.83252	-0.15944	-0.83059	-0.15963	-0.82872	-0.15987	-0.82692	-0.16013	-0.82517	-0.16032	-0.82345	-0.16042
-0.85865	-0.15985	-0.85694	-0.15966	-0.85518	-0.15953	-0.85338	-0.15945	-0.85151	-0.15932	-0.84958	-0.15912	-0.84759	-0.15892	-0.84555	-0.15881	-0.84348	-0.15881	-0.84153	-0.15891	-0.8398	-0.15903	-0.83807	-0.15909	-0.83612	-0.1591	-0.83405	-0.15912	-0.83201	-0.15917	-0.83002	-0.15926	-0.82809	-0.15938	-0.82622	-0.15956	-0.82442	-0.15983	-0.82266	-0.16008	-0.82095	-0.16027
-0.85615	-0.16	-0.85443	-0.15971	-0.85268	-0.1595	-0.85087	-0.1594	-0.84901	-0.15932	-0.84708	-0.15919	-0.84509	-0.159	-0.84305	-0.1588	-0.84098	-0.15869	-0.83903	-0.15871	-0.8373	-0.15882	-0.83557	-0.15893	-0.83362	-0.159	-0.83155	-0.15901	-0.8295	-0.15903	-0.82752	-0.15909	-0.82559	-0.15918	-0.82372	-0.15931	-0.82192	-0.15951	-0.82016	-0.15978	-0.81845	-0.16004
-0.85364	-0.1602	-0.85193	-0.15984	-0.85017	-0.15955	-0.84837	-0.15937	-0.8465	-0.15926	-0.84457	-0.15918	-0.84259	-0.15906	-0.84054	-0.15887	-0.83847	-0.15867	-0.83652	-0.15858	-0.83479	-0.15861	-0.83306	-0.15872	-0.83111	-0.15884	-0.82904	-0.1589	-0.827	-0.15892	-0.82501	-0.15895	-0.82308	-0.15901	-0.82122	-0.15911	-0.81941	-0.15925	-0.81766	-0.15946	-0.81594	-0.15974
-0.85114	-0.16046	-0.84943	-0.16003	-0.84767	-0.15968	-0.84587	-0.15941	-0.844	-0.15922	-0.84207	-0.15912	-0.84008	-0.15905	-0.83804	-0.15893	-0.83597	-0.15874	-0.83402	-0.15856	-0.83229	-0.15846	-0.83056	-0.1585	-0.82861	-0.15863	-0.82654	-0.15875	-0.8245	-0.15881	-0.82251	-0.15883	-0.82058	-0.15886	-0.81871	-0.15894	-0.81691	-0.15904	-0.81515	-0.15919	-0.81344	-0.15942
-0.84864	-0.16074	-0.84692	-0.16028	-0.84517	-0.15987	-0.84337	-0.15953	-0.8415	-0.15925	-0.83957	-0.15907	-0.83758	-0.15899	-0.83554	-0.15892	-0.83347	-0.1588	-0.83152	-0.15862	-0.82979	-0.15843	-0.82806	-0.15835	-0.82611	-0.15841	-0.82404	-0.15854	-0.822	-0.15866	-0.82001	-0.15872	-0.81808	-0.15874	-0.81621	-0.15879	-0.81441	-0.15887	-0.81265	-0.15897	-0.81094	-0.15914
-0.84613	-0.16104	-0.84442	-0.16055	-0.84267	-0.16011	-0.84086	-0.15971	-0.83899	-0.15936	-0.83706	-0.1591	-0.83508	-0.15894	-0.83303	-0.15885	-0.83097	-0.15879	-0.82901	-0.15867	-0.82728	-0.15848	-0.82555	-0.15831	-0.8236	-0.15825	-0.82153	-0.15831	-0.81949	-0.15845	-0.8175	-0.15858	-0.81557	-0.15863	-0.81371	-0.15866	-0.8119	-0.15871	-0.81015	-0.15879	-0.80843	-0.15891
-0.84363	-0.16133	-0.84192	-0.16084	-0.84016	-0.16038	-0.83836	-0.15994	-0.83649	-0.15954	-0.83456	-0.1592	-0.83257	-0.15895	-0.83053	-0.15879	-0.82846	-0.15872	-0.82651	-0.15866	-0.82478	-0.15853	-0.82305	-0.15836	-0.8211	-0.15819	-0.81903	-0.15814	-0.81699	-0.15822	-0.815	-0.15837	-0.81307	-0.15849	-0.8112	-0.15855	-0.8094	-0.15857	-0.80765	-0.15863	-0.80593	-0.15873
-0.84113	-0.16161	-0.83941	-0.16113	-0.83766	-0.16067	-0.83586	-0.1602	-0.83399	-0.15976	-0.83206	-0.15937	-0.83007	-0.15905	-0.82803	-0.15879	-0.82596	-0.15865	-0.82401	-0.15858	-0.82228	-0.15852	-0.82055	-0.15841	-0.8186	-0.15823	-0.81653	-0.15807	-0.81449	-0.15804	-0.8125	-0.15813	-0.81057	-0.15828	-0.8087	-0.1584	-0.8069	-0.15846	-0.80514	-0.15849	-0.80343	-0.15856
-0.83862	-0.16193	-0.83691	-0.16141	-0.83516	-0.16094	-0.83335	-0.16047	-0.83149	-0.16001	-0.82956	-0.15959	-0.82757	-0.1592	-0.82553	-0.15888	-0.82346	-0.15865	-0.8215	-0.15851	-0.81977	-0.15845	-0.81805	-0.1584	-0.81609	-0.15828	-0.81402	-0.1581	-0.81198	-0.15796	-0.80999	-0.15793	-0.80806	-0.15804	-0.8062	-0.1582	-0.80439	-0.15832	-0.80264	-0.15837	-0.80092	-0.15841
-0.83612	-0.16235	-0.83441	-0.16172	-0.83265	-0.16121	-0.83085	-0.16074	-0.82898	-0.16028	-0.82705	-0.15984	-0.82506	-0.15941	-0.82302	-0.15903	-0.82095	-0.15873	-0.819	-0.15849	-0.81727	-0.15837	-0.81554	-0.15832	-0.81359	-0.15827	-0.81152	-0.15815	-0.80948	-0.15797	-0.80749	-0.15784	-0.80556	-0.15784	-0.80369	-0.15796	-0.80189	-0.15812	-0.80014	-0.15824	-0.79842	-0.15829
-0.83362	-0.1629	-0.8319	-0.16213	-0.83015	-0.16151	-0.82835	-0.161	-0.82648	-0.16054	-0.82455	-0.1601	-0.82256	-0.15964	-0.82052	-0.15923	-0.81845	-0.15887	-0.8165	-0.15856	-0.81477	-0.15835	-0.81304	-0.15824	-0.81109	-0.15819	-0.80902	-0.15814	-0.80698	-0.15802	-0.80499	-0.15784	-0.80306	-0.15773	-0.80119	-0.15774	-0.79939	-0.15788	-0.79763	-0.15805	-0.79592	-0.15815
-0.83112	-0.16358	-0.8294	-0.16268	-0.82765	-0.16191	-0.82584	-0.16129	-0.82398	-0.1608	-0.82205	-0.16035	-0.82006	-0.1599	-0.81802	-0.15946	-0.81595	-0.15905	-0.81399	-0.15869	-0.81227	-0.1584	-0.81054	-0.1582	-0.80858	-0.15809	-0.80651	-0.15807	-0.80447	-0.15801	-0.80248	-0.15788	-0.80055	-0.15772	-0.79869	-0.15762	-0.79688	-0.15765	-0.79513	-0.15781	-0.79342	-0.15797
-0.82861	-0.16433	-0.8269	-0.16334	-0.82514	-0.16244	-0.82334	-0.16167	-0.82147	-0.16108	-0.81954	-0.16059	-0.81755	-0.16014	-0.81551	-0.15971	-0.81344	-0.15927	-0.81149	-0.15887	-0.80976	-0.15853	-0.80803	-0.15824	-0.80608	-0.15805	-0.80401	-0.15797	-0.80197	-0.15794	-0.79998	-0.15789	-0.79805	-0.15776	-0.79618	-0.15759	-0.79438	-0.15751	-0.79263	-0.15757	-0.79091	-0.15773
-0.82611	-0.16512	-0.82439	-0.16408	-0.82264	-0.16308	-0.82084	-0.16219	-0.81897	-0.16145	-0.81704	-0.16086	-0.81505	-0.16037	-0.81301	-0.15995	-0.81094	-0.15951	-0.80899	-0.15908	-0.80726	-0.1587	-0.80553	-0.15835	-0.80358	-0.15808	-0.80151	-0.15791	-0.79947	-0.15783	-0.79748	-0.15781	-0.79555	-0.15776	-0.79368	-0.15762	-0.79188	-0.15747	-0.79012	-0.15741	-0.78841	-0.15748
-0.82361	-0.16593	-0.82189	-0.16485	-0.82014	-0.16381	-0.81833	-0.16282	-0.81647	-0.16195	-0.81454	-0.16121	-0.81255	-0.16063	-0.81051	-0.16018	-0.80844	-0.15974	-0.80649	-0.15932	-0.80476	-0.1589	-0.80303	-0.15851	-0.80107	-0.15818	-0.79901	-0.15793	-0.79696	-0.15776	-0.79498	-0.1577	-0.79305	-0.15769	-0.79118	-0.15763	-0.78937	-0.1575	-0.78762	-0.15735	-0.78591	-0.15731
-0.8211	-0.16679	-0.81939	-0.16565	-0.81763	-0.16456	-0.81583	-0.16353	-0.81396	-0.16257	-0.81203	-0.16169	-0.81004	-0.16098	-0.808	-0.16042	-0.80593	-0.15996	-0.80398	-0.15954	-0.80225	-0.15912	-0.80052	-0.1587	-0.79857	-0.15833	-0.7965	-0.15802	-0.79446	-0.15776	-0.79247	-0.15762	-0.79054	-0.15757	-0.78867	-0.15757	-0.78687	-0.15751	-0.78512	-0.15736	-0.7834	-0.15723
-0.8186	-0.16775	-0.81689	-0.16649	-0.81513	-0.16534	-0.81333	-0.16428	-0.81146	-0.16327	-0.80953	-0.16229	-0.80754	-0.16145	-0.8055	-0.16074	-0.80343	-0.16019	-0.80148	-0.15975	-0.79975	-0.15934	-0.79802	-0.15892	-0.79607	-0.15852	-0.794	-0.15815	-0.79196	-0.15784	-0.78997	-0.15762	-0.78804	-0.15748	-0.78617	-0.15745	-0.78437	-0.15745	-0.78261	-0.15738	-0.7809	-0.15724
-0.8161	-0.16888	-0.81438	-0.16742	-0.81263	-0.16616	-0.81082	-0.16505	-0.80896	-0.16399	-0.80703	-0.16297	-0.80504	-0.16204	-0.803	-0.16119	-0.80093	-0.1605	-0.79898	-0.15998	-0.79725	-0.15954	-0.79552	-0.15913	-0.79357	-0.15873	-0.7915	-0.15833	-0.78945	-0.15797	-0.78747	-0.15768	-0.78554	-0.15746	-0.78367	-0.15735	-0.78187	-0.15733	-0.78011	-0.15732	-0.7784	-0.15726
-0.81359	-0.17021	-0.81188	-0.16852	-0.81012	-0.16708	-0.80832	-0.16585	-0.80645	-0.16474	-0.80452	-0.16369	-0.80254	-0.1627	-0.80049	-0.16176	-0.79842	-0.16093	-0.79647	-0.16027	-0.79474	-0.15975	-0.79301	-0.15933	-0.79106	-0.15894	-0.78899	-0.15852	-0.78695	-0.15814	-0.78496	-0.1578	-0.78303	-0.15751	-0.78117	-0.15731	-0.77936	-0.15721	-0.77761	-0.1572	-0.77589	-0.15721
-0.81109	-0.17173	-0.80938	-0.16982	-0.80762	-0.16816	-0.80582	-0.16675	-0.80395	-0.16552	-0.80202	-0.16442	-0.80003	-0.1634	-0.79799	-0.1624	-0.79592	-0.16148	-0.79397	-0.16068	-0.79224	-0.16002	-0.79051	-0.15953	-0.78856	-0.15912	-0.78649	-0.15872	-0.78445	-0.15833	-0.78246	-0.15795	-0.78053	-0.15761	-0.77866	-0.15735	-0.77686	-0.15716	-0.7751	-0.15708	-0.77339	-0.15709
-0.80859	-0.17342	-0.80687	-0.17131	-0.80512	-0.16944	-0.80332	-0.16781	-0.80145	-0.16639	-0.79952	-0.1652	-0.79753	-0.16412	-0.79549	-0.16309	-0.79342	-0.16212	-0.79147	-0.16121	-0.78974	-0.16041	-0.78801	-0.15979	-0.78606	-0.15931	-0.78399	-0.1589	-0.78195	-0.15852	-0.77996	-0.15813	-0.77803	-0.15776	-0.77616	-0.15744	-0.77436	-0.15718	-0.7726	-0.15702	-0.77089	-0.15696
-0.80608	-0.17524	-0.80437	-0.17297	-0.80262	-0.17091	-0.80081	-0.16905	-0.79894	-0.16742	-0.79701	-0.16605	-0.79503	-0.16487	-0.79298	-0.16379	-0.79091	-0.16279	-0.78896	-0.16183	-0.78723	-0.16092	-0.7855	-0.16016	-0.78355	-0.15954	-0.78148	-0.15908	-0.77944	-0.1587	-0.77745	-0.15831	-0.77552	-0.15793	-0.77366	-0.15758	-0.77185	-0.15726	-0.7701	-0.15702	-0.76838	-0.15687
-0.80358	-0.17722	-0.80187	-0.17476	-0.80011	-0.17254	-0.79831	-0.17049	-0.79644	-0.16863	-0.79451	-0.16706	-0.79252	-0.16569	-0.79048	-0.16452	-0.78841	-0.16348	-0.78646	-0.16248	-0.78473	-0.16152	-0.783	-0.16065	-0.78105	-0.15989	-0.77898	-0.15931	-0.77694	-0.15887	-0.77495	-0.15848	-0.77302	-0.15811	-0.77115	-0.15774	-0.76935	-0.15738	-0.7676	-0.15709	-0.76588	-0.15686
-0.80108	-0.17941	-0.79936	-0.17671	-0.79761	-0.17431	-0.79581	-0.17208	-0.79394	-0.17004	-0.79201	-0.16825	-0.79002	-0.16666	-0.78798	-0.16533	-0.78591	-0.16419	-0.78396	-0.16315	-0.78223	-0.16216	-0.7805	-0.16123	-0.77855	-0.16035	-0.77648	-0.15963	-0.77444	-0.15907	-0.77245	-0.15864	-0.77052	-0.15828	-0.76865	-0.15791	-0.76685	-0.15753	-0.76509	-0.1572	-0.76338	-0.15691
-0.79857	-0.18187	-0.79686	-0.17887	-0.79511	-0.17622	-0.7933	-0.17381	-0.79144	-0.17161	-0.78951	-0.16962	-0.78752	-0.16782	-0.78548	-0.16628	-0.78341	-0.16498	-0.78145	-0.16384	-0.77972	-0.16282	-0.778	-0.16186	-0.77604	-0.16091	-0.77397	-0.16008	-0.77193	-0.15937	-0.76994	-0.15883	-0.76801	-0.15843	-0.76615	-0.15806	-0.76434	-0.1577	-0.76259	-0.15734	-0.76087	-0.15701
-0.79607	-0.18468	-0.79436	-0.18129	-0.7926	-0.17834	-0.7908	-0.17568	-0.78893	-0.17332	-0.787	-0.17116	-0.78501	-0.16916	-0.78297	-0.1674	-0.7809	-0.16589	-0.77895	-0.1646	-0.77722	-0.1635	-0.77549	-0.1625	-0.77354	-0.16153	-0.77147	-0.16062	-0.76943	-0.15979	-0.76744	-0.1591	-0.76551	-0.1586	-0.76364	-0.1582	-0.76184	-0.15786	-0.76009	-0.1575	-0.75837	-0.15714
-0.79357	-0.18788	-0.79185	-0.18405	-0.7901	-0.18072	-0.7883	-0.17775	-0.78643	-0.17517	-0.7845	-0.17282	-0.78251	-0.17066	-0.78047	-0.16872	-0.7784	-0.16698	-0.77645	-0.16548	-0.77472	-0.16424	-0.77299	-0.16315	-0.77104	-0.16216	-0.76897	-0.16122	-0.76693	-0.16031	-0.76494	-0.1595	-0.76301	-0.15885	-0.76114	-0.15836	-0.75934	-0.158	-0.75758	-0.15765	-0.75587	-0.15729
-0.79107	-0.19154	-0.78935	-0.18721	-0.7876	-0.18342	-0.78579	-0.18008	-0.78393	-0.1772	-0.782	-0.17462	-0.78001	-0.1723	-0.77797	-0.17019	-0.7759	-0.16825	-0.77394	-0.16653	-0.77222	-0.1651	-0.77049	-0.16386	-0.76853	-0.1628	-0.76646	-0.16183	-0.76442	-0.16089	-0.76243	-0.16	-0.7605	-0.15922	-0.75864	-0.15858	-0.75683	-0.15814	-0.75508	-0.15778	-0.75337	-0.15744
-0.78856	-0.19571	-0.78685	-0.19081	-0.78509	-0.1865	-0.78329	-0.18272	-0.78142	-0.17949	-0.77949	-0.1766	-0.7775	-0.17406	-0.77546	-0.17179	-0.77339	-0.16968	-0.77144	-0.16778	-0.76971	-0.16612	-0.76798	-0.16467	-0.76603	-0.16349	-0.76396	-0.16246	-0.76192	-0.16148	-0.75993	-0.16057	-0.758	-0.1597	-0.75613	-0.15893	-0.75433	-0.15834	-0.75258	-0.1579	-0.75086	-0.15756
-0.78606	-0.20041	-0.78434	-0.19491	-0.78259	-0.19002	-0.78079	-0.18576	-0.77892	-0.18208	-0.77699	-0.17882	-0.775	-0.17601	-0.77296	-0.17352	-0.77089	-0.17124	-0.76894	-0.16918	-0.76721	-0.16732	-0.76548	-0.16566	-0.76353	-0.16428	-0.76146	-0.16312	-0.75942	-0.16209	-0.75743	-0.16116	-0.7555	-0.16024	-0.75363	-0.15938	-0.75183	-0.15865	-0.75007	-0.15808	-0.74836	-0.15768
-0.78356	-0.2057	-0.78184	-0.19953	-0.78009	-0.19402	-0.77828	-0.18923	-0.77642	-0.18503	-0.77449	-0.18135	-0.7725	-0.17819	-0.77046	-0.17541	-0.76839	-0.17293	-0.76643	-0.17071	-0.76471	-0.16868	-0.76298	-0.16682	-0.76102	-0.16523	-0.75896	-0.16387	-0.75691	-0.16273	-0.75493	-0.16175	-0.753	-0.1608	-0.75113	-0.15991	-0.74932	-0.15908	-0.74757	-0.15837	-0.74586	-0.15784
-0.78105	-0.21168	-0.77934	-0.20473	-0.77758	-0.19855	-0.77578	-0.19317	-0.77391	-0.18841	-0.77198	-0.18424	-0.76999	-0.18066	-0.76795	-0.17753	-0.76588	-0.17477	-0.76393	-0.17237	-0.7622	-0.17016	-0.76047	-0.16815	-0.75852	-0.16635	-0.75645	-0.16477	-0.75441	-0.16346	-0.75242	-0.16237	-0.75049	-0.16138	-0.74862	-0.16047	-0.74682	-0.15958	-0.74507	-0.15877	-0.74335	-0.1581
-0.77855	-0.21851	-0.77684	-0.21058	-0.77508	-0.20364	-0.77328	-0.19763	-0.77141	-0.19226	-0.76948	-0.18755	-0.76749	-0.18349	-0.76545	-0.17994	-0.76338	-0.17684	-0.76143	-0.17418	-0.7597	-0.17177	-0.75797	-0.16961	-0.75602	-0.16764	-0.75395	-0.16585	-0.75191	-0.16433	-0.74992	-0.16306	-0.74799	-0.16198	-0.74612	-0.16104	-0.74432	-0.16012	-0.74256	-0.15925	-0.74085	-0.15847
-0.77605	-0.22641	-0.77433	-0.21727	-0.77258	-0.20939	-0.77077	-0.20263	-0.76891	-0.19661	-0.76698	-0.19133	-0.76499	-0.18672	-0.76295	-0.18268	-0.76088	-0.17919	-0.75893	-0.17619	-0.7572	-0.17352	-0.75547	-0.17118	-0.75352	-0.16906	-0.75145	-0.1671	-0.7494	-0.16537	-0.74742	-0.16388	-0.74549	-0.16264	-0.74362	-0.16161	-0.74182	-0.16067	-0.74006	-0.15978	-0.73835	-0.15893
-0.77354	-0.23561	-0.77183	-0.22499	-0.77007	-0.21597	-0.76827	-0.20827	-0.7664	-0.20149	-0.76447	-0.1956	-0.76249	-0.19041	-0.76044	-0.18582	-0.75837	-0.18187	-0.75642	-0.17847	-0.75469	-0.17547	-0.75296	-0.1729	-0.75101	-0.17058	-0.74894	-0.16848	-0.7469	-0.16659	-0.74491	-0.16488	-0.74298	-0.16343	-0.74111	-0.16225	-0.73931	-0.16122	-0.73756	-0.16031	-0.73584	-0.15943
-0.77104	-0.24637	-0.76933	-0.23398	-0.76757	-0.22356	-0.76577	-0.21469	-0.7639	-0.207	-0.76197	-0.20039	-0.75998	-0.19457	-0.75794	-0.18941	-0.75587	-0.18495	-0.75392	-0.18106	-0.75219	-0.17769	-0.75046	-0.1748	-0.74851	-0.17224	-0.74644	-0.16997	-0.7444	-0.16793	-0.74241	-0.16603	-0.74048	-0.16439	-0.73861	-0.16299	-0.73681	-0.16183	-0.73505	-0.16086	-0.73334	-0.15995
-0.76854	-0.25896	-0.76682	-0.24451	-0.76507	-0.2324	-0.76327	-0.22209	-0.7614	-0.21329	-0.75947	-0.20579	-0.75748	-0.19925	-0.75544	-0.19347	-0.75337	-0.18846	-0.75142	-0.18404	-0.74969	-0.18022	-0.74796	-0.17694	-0.74601	-0.17408	-0.74394	-0.17158	-0.7419	-0.16938	-0.73991	-0.16733	-0.73798	-0.16551	-0.73611	-0.16389	-0.73431	-0.16254	-0.73255	-0.16144	-0.73084	-0.16047
-0.76603	-0.27369	-0.76432	-0.25684	-0.76257	-0.24274	-0.76076	-0.23071	-0.75889	-0.22053	-0.75696	-0.21193	-0.75498	-0.20451	-0.75293	-0.19804	-0.75086	-0.19243	-0.74891	-0.18743	-0.74718	-0.18312	-0.74545	-0.17939	-0.7435	-0.17615	-0.74143	-0.17337	-0.73939	-0.17094	-0.7374	-0.16874	-0.73547	-0.16677	-0.73361	-0.16496	-0.7318	-0.1634	-0.73005	-0.16211	-0.72833	-0.16102
-0.76353	-0.29101	-0.76182	-0.27129	-0.76006	-0.25484	-0.75826	-0.2408	-0.75639	-0.22897	-0.75446	-0.219	-0.75247	-0.21049	-0.75043	-0.20319	-0.74836	-0.19689	-0.74641	-0.19128	-0.74468	-0.18643	-0.74295	-0.1822	-0.741	-0.17852	-0.73893	-0.17539	-0.73689	-0.17266	-0.7349	-0.17026	-0.73297	-0.16814	-0.7311	-0.16618	-0.7293	-0.16443	-0.72754	-0.16292	-0.72583	-0.16165
-0.76103	-0.31154	-0.75931	-0.28829	-0.75756	-0.26898	-0.75576	-0.25258	-0.75389	-0.23884	-0.75196	-0.22723	-0.74997	-0.21736	-0.74793	-0.20903	-0.74586	-0.2019	-0.74391	-0.19562	-0.74218	-0.1902	-0.74045	-0.1854	-0.7385	-0.18124	-0.73643	-0.17769	-0.73439	-0.1746	-0.7324	-0.17194	-0.73047	-0.16961	-0.7286	-0.1675	-0.7268	-0.1656	-0.72504	-0.16389	-0.72333	-0.16242
-0.75852	-0.33607	-0.75681	-0.30846	-0.75506	-0.28559	-0.75325	-0.26639	-0.75139	-0.25038	-0.74946	-0.23685	-0.74747	-0.22536	-0.74543	-0.21575	-0.74336	-0.20756	-0.7414	-0.2005	-0.73967	-0.19442	-0.73795	-0.18905	-0.73599	-0.18435	-0.73392	-0.18032	-0.73188	-0.1768	-0.72989	-0.17381	-0.72796	-0.17122	-0.7261	-0.16893	-0.72429	-0.16689	-0.72254	-0.16501	-0.72082	-0.16335
-0.75602	-0.36558	-0.75431	-0.33252	-0.75255	-0.30524	-0.75075	-0.28262	-0.74888	-0.26387	-0.74695	-0.24808	-0.74496	-0.23471	-0.74292	-0.22356	-0.74085	-0.21407	-0.7389	-0.20603	-0.73717	-0.19916	-0.73544	-0.19314	-0.73349	-0.18789	-0.73142	-0.18332	-0.72938	-0.17933	-0.72739	-0.17595	-0.72546	-0.17302	-0.72359	-0.17049	-0.72179	-0.16828	-0.72004	-0.16625	-0.71832	-0.16443
-0.75352	-0.40123	-0.7518	-0.36144	-0.75005	-0.32869	-0.74825	-0.30183	-0.74638	-0.27972	-0.74445	-0.26122	-0.74246	-0.24566	-0.74042	-0.23267	-0.73835	-0.22162	-0.7364	-0.21237	-0.73467	-0.20453	-0.73294	-0.19775	-0.73099	-0.19188	-0.72892	-0.18675	-0.72688	-0.18223	-0.72489	-0.1784	-0.72296	-0.17507	-0.72109	-0.17223	-0.71929	-0.16978	-0.71753	-0.16759	-0.71582	-0.16564
-0.75102	-0.44431	-0.7493	-0.39634	-0.74755	-0.35688	-0.74574	-0.32474	-0.74388	-0.29844	-0.74195	-0.27663	-0.73996	-0.25847	-0.73792	-0.24331	-0.73585	-0.23043	-0.73389	-0.21972	-0.73217	-0.21066	-0.73044	-0.20294	-0.72848	-0.19636	-0.72641	-0.1906	-0.72437	-0.18554	-0.72238	-0.1812	-0.72045	-0.17741	-0.71859	-0.1742	-0.71678	-0.17145	-0.71503	-0.16903	-0.71332	-0.16694
-0.74851	-0.49628	-0.7468	-0.43848	-0.74504	-0.39089	-0.74324	-0.35226	-0.74137	-0.32076	-0.73944	-0.29482	-0.73745	-0.27349	-0.73541	-0.25576	-0.73334	-0.24077	-0.73139	-0.22829	-0.72966	-0.21776	-0.72793	-0.20888	-0.72598	-0.20141	-0.72391	-0.19492	-0.72187	-0.18929	-0.71988	-0.18439	-0.71795	-0.1801	-0.71608	-0.17646	-0.71428	-0.17333	-0.71253	-0.17064	-0.71081	-0.16833
-0.74601	-0.55847	-0.74429	-0.48923	-0.74254	-0.43196	-0.74074	-0.38544	-0.73887	-0.34754	-0.73694	-0.31648	-0.73495	-0.29123	-0.73291	-0.27031	-0.73084	-0.25284	-0.72889	-0.23831	-0.72716	-0.22604	-0.72543	-0.21575	-0.72348	-0.20716	-0.72141	-0.19978	-0.71937	-0.1935	-0.71738	-0.188	-0.71545	-0.18318	-0.71358	-0.17905	-0.71178	-0.17548	-0.71002	-0.17245	-0.70831	-0.16987
-0.74351	-0.63146	-0.74179	-0.54986	-0.74004	-0.48146	-0.73823	-0.42553	-0.73637	-0.37978	-0.73444	-0.34249	-0.73245	-0.31232	-0.73041	-0.28747	-0.72834	-0.267	-0.72638	-0.25002	-0.72466	-0.23572	-0.72293	-0.22377	-0.72097	-0.2138	-0.7189	-0.20533	-0.71686	-0.19822	-0.71488	-0.19204	-0.71295	-0.18667	-0.71108	-0.18201	-0.70927	-0.17796	-0.70752	-0.17452	-0.70581	-0.17159
-0.741	-0.71453	-0.73929	-0.6212	-0.73753	-0.54074	-0.73573	-0.47382	-0.73386	-0.41872	-0.73193	-0.37381	-0.72994	-0.33757	-0.7279	-0.30786	-0.72583	-0.28367	-0.72388	-0.26372	-0.72215	-0.24704	-0.72042	-0.23315	-0.71847	-0.22153	-0.7164	-0.21172	-0.71436	-0.20358	-0.71237	-0.19659	-0.71044	-0.19059	-0.70857	-0.18537	-0.70677	-0.18079	-0.70502	-0.1769	-0.7033	-0.17356
-0.7385	-0.80374	-0.73679	-0.70257	-0.73503	-0.61054	-0.73323	-0.53161	-0.73136	-0.46562	-0.72943	-0.41166	-0.72744	-0.36798	-0.7254	-0.33228	-0.72333	-0.30346	-0.72138	-0.27982	-0.71965	-0.26028	-0.71792	-0.24411	-0.71597	-0.23055	-0.7139	-0.21918	-0.71186	-0.20974	-0.70987	-0.20174	-0.70794	-0.19498	-0.70607	-0.18915	-0.70427	-0.18402	-0.70251	-0.17963	-0.7008	-0.17581
-0.736	-0.8906	-0.73428	-0.79028	-0.73253	-0.69037	-0.73072	-0.59973	-0.72886	-0.5218	-0.72693	-0.45732	-0.72494	-0.40467	-0.7229	-0.36168	-0.72083	-0.32713	-0.71888	-0.29892	-0.71715	-0.27583	-0.71542	-0.25692	-0.71347	-0.24108	-0.7114	-0.22789	-0.70935	-0.21691	-0.70737	-0.20766	-0.70544	-0.19995	-0.70357	-0.19337	-0.70176	-0.18766	-0.70001	-0.18273	-0.6983	-0.17841
-0.73349	-0.96133	-0.73178	-0.8764	-0.73002	-0.77688	-0.72822	-0.67781	-0.72635	-0.58813	-0.72442	-0.51202	-0.72244	-0.44882	-0.72039	-0.39717	-0.71832	-0.35557	-0.71637	-0.32172	-0.71464	-0.29427	-0.71291	-0.27196	-0.71096	-0.25339	-0.70889	-0.23808	-0.70685	-0.22526	-0.70486	-0.21454	-0.70293	-0.20565	-0.70106	-0.19813	-0.69926	-0.19174	-0.69751	-0.18622	-0.69579	-0.18138
-0.73099	-1	-0.72928	-0.94772	-0.72752	-0.86252	-0.72572	-0.76287	-0.72385	-0.66436	-0.72192	-0.57669	-0.71993	-0.50174	-0.71789	-0.43998	-0.71582	-0.38985	-0.71387	-0.34914	-0.71214	-0.31627	-0.71041	-0.28971	-0.70846	-0.26784	-0.70639	-0.24998	-0.70435	-0.23502	-0.70236	-0.22258	-0.70043	-0.21225	-0.69856	-0.20358	-0.69676	-0.19633	-0.695	-0.19013	-0.69329	-0.18474
-0.72849	-0.99533	-0.72677	-0.98843	-0.72502	-0.93443	-0.72322	-0.84765	-0.72135	-0.74792	-0.71942	-0.65119	-0.71743	-0.56444	-0.71539	-0.49133	-0.71332	-0.43118	-0.71137	-0.38216	-0.70964	-0.34272	-0.70791	-0.31088	-0.70596	-0.28491	-0.70389	-0.26389	-0.70185	-0.24643	-0.69986	-0.23197	-0.69793	-0.21995	-0.69606	-0.20988	-0.69426	-0.20157	-0.6925	-0.19451	-0.69079	-0.1885
-0.72598	-0.94742	-0.72427	-0.9869	-0.72252	-0.97725	-0.72071	-0.92013	-0.71884	-0.83212	-0.71691	-0.7332	-0.71493	-0.63686	-0.71288	-0.55226	-0.71081	-0.4808	-0.70886	-0.42202	-0.70713	-0.37459	-0.7054	-0.33623	-0.70345	-0.30525	-0.70138	-0.2803	-0.69934	-0.25976	-0.69735	-0.24293	-0.69542	-0.22894	-0.69356	-0.21723	-0.69175	-0.20761	-0.69	-0.1995	-0.68828	-0.19272
-0.72348	-0.86772	-0.72177	-0.94229	-0.72001	-0.97884	-0.71821	-0.96494	-0.71634	-0.9054	-0.71441	-0.81654	-0.71242	-0.71717	-0.71038	-0.62289	-0.70831	-0.5397	-0.70636	-0.46985	-0.70463	-0.41299	-0.7029	-0.36677	-0.70095	-0.32965	-0.69888	-0.2998	-0.69684	-0.27548	-0.69485	-0.25573	-0.69292	-0.23942	-0.69105	-0.22583	-0.68925	-0.21463	-0.68749	-0.20524	-0.68578	-0.1975
-0.72098	-0.77263	-0.71926	-0.8653	-0.71751	-0.93756	-0.71571	-0.96985	-0.71384	-0.95284	-0.71191	-0.89029	-0.70992	-0.79966	-0.70788	-0.70147	-0.70581	-0.60817	-0.70386	-0.52677	-0.70213	-0.45913	-0.7004	-0.40358	-0.69845	-0.35902	-0.69638	-0.32311	-0.69434	-0.29414	-0.69235	-0.2708	-0.69042	-0.25166	-0.68855	-0.23588	-0.68675	-0.22284	-0.68499	-0.21194	-0.68328	-0.20299
-0.71847	-0.67626	-0.71676	-0.77198	-0.71501	-0.86328	-0.7132	-0.93226	-0.71134	-0.96164	-0.70941	-0.93984	-0.70742	-0.87413	-0.70538	-0.78305	-0.70331	-0.68481	-0.70135	-0.59319	-0.69962	-0.51404	-0.6979	-0.44781	-0.69594	-0.39439	-0.69387	-0.35116	-0.69183	-0.31647	-0.68984	-0.28865	-0.68791	-0.26601	-0.68605	-0.24761	-0.68424	-0.23239	-0.68249	-0.21976	-0.68077	-0.20936
-0.71597	-0.58728	-0.71426	-0.67645	-0.7125	-0.7716	-0.7107	-0.86108	-0.70883	-0.92816	-0.7069	-0.95222	-0.70491	-0.92638	-0.70287	-0.85793	-0.7008	-0.7652	-0.69885	-0.66806	-0.69712	-0.57825	-0.69539	-0.50061	-0.69344	-0.43692	-0.69137	-0.38493	-0.68933	-0.3433	-0.68734	-0.30997	-0.68541	-0.28302	-0.68354	-0.26137	-0.68174	-0.24355	-0.67999	-0.2289	-0.67827	-0.21679
-0.71347	-0.50957	-0.71175	-0.58781	-0.71	-0.67691	-0.7082	-0.77155	-0.70633	-0.86025	-0.7044	-0.92285	-0.70241	-0.94308	-0.70037	-0.91248	-0.6983	-0.8404	-0.69635	-0.74737	-0.69462	-0.6509	-0.69289	-0.56266	-0.69094	-0.48767	-0.68887	-0.42557	-0.68683	-0.3756	-0.68484	-0.33554	-0.68291	-0.30329	-0.68104	-0.27758	-0.67924	-0.2566	-0.67748	-0.23955	-0.67577	-0.22546
-0.71096	-0.44376	-0.70925	-0.51013	-0.7075	-0.58853	-0.70569	-0.67805	-0.70383	-0.77271	-0.7019	-0.85855	-0.69991	-0.91851	-0.69787	-0.93321	-0.6958	-0.8974	-0.69384	-0.82295	-0.69212	-0.72863	-0.69039	-0.63332	-0.68843	-0.54736	-0.68636	-0.47416	-0.68432	-0.41448	-0.68233	-0.36629	-0.6804	-0.32763	-0.67854	-0.29689	-0.67673	-0.272	-0.67498	-0.252	-0.67327	-0.23557
-0.70846	-0.38885	-0.70675	-0.44417	-0.70499	-0.51078	-0.70319	-0.5901	-0.70132	-0.67997	-0.69939	-0.7735	-0.6974	-0.85814	-0.69536	-0.91335	-0.69329	-0.9225	-0.69134	-0.88233	-0.68961	-0.80408	-0.68788	-0.70976	-0.68593	-0.61572	-0.68386	-0.53152	-0.68182	-0.46101	-0.67983	-0.40328	-0.6779	-0.35692	-0.67603	-0.31998	-0.67423	-0.29031	-0.67248	-0.26664	-0.67076	-0.24736
-0.70596	-0.34336	-0.70424	-0.38913	-0.70249	-0.44473	-0.70069	-0.51241	-0.69882	-0.59212	-0.69689	-0.68213	-0.6949	-0.77558	-0.69286	-0.85718	-0.69079	-0.90798	-0.68884	-0.91183	-0.68711	-0.86545	-0.68538	-0.7853	-0.68343	-0.69031	-0.68136	-0.59762	-0.67932	-0.51605	-0.67733	-0.44755	-0.6754	-0.39217	-0.67353	-0.34772	-0.67173	-0.31221	-0.66997	-0.28399	-0.66826	-0.26121
-0.70346	-0.30564	-0.70174	-0.34345	-0.69999	-0.38953	-0.69818	-0.44618	-0.69632	-0.51419	-0.69439	-0.59479	-0.6924	-0.68533	-0.69036	-0.77739	-0.68829	-0.85659	-0.68633	-0.90259	-0.68461	-0.8993	-0.68288	-0.84884	-0.68092	-0.76524	-0.67885	-0.67047	-0.67681	-0.57977	-0.67483	-0.50013	-0.6729	-0.43446	-0.67103	-0.38108	-0.66922	-0.33854	-0.66747	-0.30469	-0.66576	-0.27759
-0.70095	-0.2743	-0.69924	-0.30561	-0.69748	-0.34382	-0.69568	-0.39072	-0.69381	-0.44759	-0.69188	-0.5168	-0.68989	-0.59819	-0.68785	-0.68857	-0.68578	-0.78012	-0.68383	-0.85601	-0.6821	-0.8959	-0.68037	-0.88706	-0.67842	-0.83043	-0.67635	-0.74492	-0.67431	-0.65052	-0.67232	-0.56126	-0.67039	-0.4847	-0.66852	-0.42113	-0.66672	-0.37021	-0.66497	-0.32953	-0.66325	-0.29713
-0.69845	-0.24814	-0.69674	-0.27417	-0.69498	-0.30589	-0.69318	-0.34468	-0.69131	-0.39183	-0.68938	-0.44992	-0.68739	-0.51989	-0.68535	-0.60184	-0.68328	-0.69297	-0.68133	-0.7828	-0.6796	-0.85499	-0.67787	-0.88937	-0.67592	-0.87281	-0.67385	-0.81173	-0.67181	-0.72406	-0.66982	-0.62992	-0.66789	-0.54333	-0.66602	-0.46886	-0.66422	-0.40821	-0.66246	-0.3594	-0.66075	-0.32057
-0.69595	-0.22617	-0.69423	-0.24794	-0.69248	-0.27441	-0.69067	-0.3065	-0.68881	-0.34557	-0.68688	-0.39379	-0.68489	-0.45253	-0.68285	-0.5234	-0.68078	-0.60662	-0.67883	-0.6973	-0.6771	-0.78598	-0.67537	-0.85401	-0.67342	-0.8812	-0.67135	-0.85827	-0.6693	-0.79181	-0.66732	-0.70238	-0.66539	-0.60965	-0.66352	-0.52486	-0.66171	-0.45357	-0.65996	-0.39526	-0.65825	-0.34876
-0.69344	-0.20763	-0.69173	-0.22593	-0.68997	-0.24811	-0.68817	-0.27476	-0.6863	-0.30721	-0.68437	-0.34713	-0.68239	-0.3959	-0.68034	-0.45565	-0.67827	-0.52794	-0.67632	-0.61139	-0.67459	-0.70269	-0.67286	-0.78909	-0.67091	-0.85214	-0.66884	-0.87278	-0.6668	-0.84196	-0.66481	-0.77117	-0.66288	-0.68055	-0.66101	-0.58872	-0.65921	-0.5069	-0.65746	-0.43809	-0.65574	-0.38264
-0.69094	-0.19191	-0.68923	-0.20738	-0.68747	-0.22605	-0.68567	-0.24828	-0.6838	-0.27535	-0.68187	-0.30842	-0.67988	-0.34877	-0.67784	-0.39852	-0.67577	-0.4595	-0.67382	-0.53245	-0.67209	-0.61756	-0.67036	-0.70805	-0.66841	-0.79218	-0.66634	-0.85022	-0.6643	-0.86239	-0.66231	-0.82507	-0.66038	-0.74953	-0.65851	-0.65809	-0.65671	-0.56816	-0.65495	-0.48873	-0.65324	-0.42317
-0.68844	-0.1785	-0.68672	-0.19167	-0.68497	-0.20742	-0.68317	-0.2261	-0.6813	-0.24878	-0.67937	-0.27626	-0.67738	-0.3097	-0.67534	-0.35099	-0.67327	-0.40169	-0.67132	-0.46358	-0.66959	-0.53832	-0.66786	-0.62365	-0.66591	-0.71413	-0.66384	-0.79546	-0.6618	-0.84666	-0.65981	-0.85169	-0.65788	-0.80623	-0.65601	-0.72729	-0.65421	-0.63552	-0.65245	-0.54729	-0.65074	-0.47117
-0.68593	-0.16698	-0.68422	-0.17828	-0.68247	-0.19163	-0.68066	-0.2074	-0.67879	-0.22648	-0.67686	-0.24942	-0.67488	-0.27726	-0.67283	-0.3115	-0.67076	-0.35345	-0.66881	-0.40518	-0.66708	-0.46863	-0.66535	-0.54423	-0.6634	-0.63076	-0.66133	-0.72047	-0.65929	-0.79787	-0.6573	-0.84314	-0.65537	-0.83852	-0.65351	-0.7868	-0.6517	-0.70419	-0.64995	-0.61247	-0.64823	-0.52695
-0.68343	-0.157	-0.68172	-0.16678	-0.67996	-0.17818	-0.67816	-0.19157	-0.67629	-0.20768	-0.67436	-0.22694	-0.67237	-0.25021	-0.67033	-0.27872	-0.66826	-0.31342	-0.66631	-0.35642	-0.66458	-0.40939	-0.66285	-0.47393	-0.6609	-0.55124	-0.65883	-0.6383	-0.65679	-0.72676	-0.6548	-0.80053	-0.65287	-0.83732	-0.651	-0.82472	-0.6492	-0.76569	-0.64744	-0.68038	-0.64573	-0.58967
-0.68093	-0.14827	-0.67921	-0.15683	-0.67746	-0.16662	-0.67566	-0.17809	-0.67379	-0.19176	-0.67186	-0.20799	-0.66987	-0.22756	-0.66783	-0.25137	-0.66576	-0.28019	-0.66381	-0.31591	-0.66208	-0.35979	-0.66035	-0.41394	-0.6584	-0.48028	-0.65633	-0.55863	-0.65429	-0.64642	-0.6523	-0.73349	-0.65037	-0.80177	-0.6485	-0.83095	-0.6467	-0.80858	-0.64494	-0.74363	-0.64323	-0.65619
-0.67842	-0.14057	-0.67671	-0.14811	-0.67496	-0.15662	-0.67315	-0.16655	-0.67129	-0.1782	-0.66935	-0.19196	-0.66737	-0.2085	-0.66533	-0.22846	-0.66326	-0.25252	-0.6613	-0.28226	-0.65957	-0.31858	-0.65785	-0.3636	-0.65589	-0.41934	-0.65382	-0.48688	-0.65178	-0.56704	-0.64979	-0.65494	-0.64786	-0.73991	-0.646	-0.8027	-0.64419	-0.82218	-0.64244	-0.79136	-0.64072	-0.72012
-0.67592	-0.13376	-0.67421	-0.1404	-0.67245	-0.14788	-0.67065	-0.15656	-0.66878	-0.16658	-0.66685	-0.17831	-0.66486	-0.19236	-0.66282	-0.20917	-0.66075	-0.22939	-0.6588	-0.2542	-0.65707	-0.28435	-0.65534	-0.32174	-0.65339	-0.36806	-0.65132	-0.42494	-0.64928	-0.49466	-0.64729	-0.57576	-0.64536	-0.66405	-0.64349	-0.74625	-0.64169	-0.80183	-0.63994	-0.81238	-0.63822	-0.77167
-0.67342	-0.12776	-0.6717	-0.13359	-0.66995	-0.14018	-0.66815	-0.14783	-0.66628	-0.15654	-0.66435	-0.16664	-0.66236	-0.17863	-0.66032	-0.19283	-0.65825	-0.20994	-0.6563	-0.2307	-0.65457	-0.25586	-0.65284	-0.28695	-0.65089	-0.32534	-0.64882	-0.37278	-0.64678	-0.43171	-0.64479	-0.50267	-0.64286	-0.58551	-0.64099	-0.6733	-0.63919	-0.75177	-0.63743	-0.80025	-0.63572	-0.79962
-0.67091	-0.12249	-0.6692	-0.12757	-0.66745	-0.13338	-0.66564	-0.14012	-0.66378	-0.14777	-0.66185	-0.15656	-0.65986	-0.16689	-0.65782	-0.17895	-0.65575	-0.19348	-0.65379	-0.21095	-0.65207	-0.23206	-0.65034	-0.25799	-0.64838	-0.28982	-0.64631	-0.32924	-0.64427	-0.3784	-0.64228	-0.43869	-0.64035	-0.51193	-0.63849	-0.59563	-0.63668	-0.68269	-0.63493	-0.75702	-0.63322	-0.79604
-0.66841	-0.11783	-0.6667	-0.12227	-0.66494	-0.12737	-0.66314	-0.1333	-0.66127	-0.14004	-0.65934	-0.14778	-0.65735	-0.15674	-0.65531	-0.16709	-0.65324	-0.1795	-0.65129	-0.19425	-0.64956	-0.21205	-0.64783	-0.2338	-0.64588	-0.26027	-0.64381	-0.2931	-0.64177	-0.33381	-0.63978	-0.38428	-0.63785	-0.4468	-0.63598	-0.52154	-0.63418	-0.60653	-0.63243	-0.6922	-0.63071	-0.76074
-0.66591	-0.11367	-0.66419	-0.1176	-0.66244	-0.1221	-0.66064	-0.12728	-0.65877	-0.1332	-0.65684	-0.14004	-0.65485	-0.1479	-0.65281	-0.15689	-0.65074	-0.16753	-0.64879	-0.18007	-0.64706	-0.19516	-0.64533	-0.21347	-0.64338	-0.2356	-0.64131	-0.26303	-0.63927	-0.29675	-0.63728	-0.33878	-0.63535	-0.39114	-0.63348	-0.4553	-0.63168	-0.53229	-0.62992	-0.61769	-0.62821	-0.70142
-0.66341	-0.1099	-0.66169	-0.11343	-0.65994	-0.11744	-0.65813	-0.12197	-0.65627	-0.12716	-0.65434	-0.1332	-0.65235	-0.14012	-0.65031	-0.14801	-0.64824	-0.15724	-0.64628	-0.16796	-0.64456	-0.18082	-0.64283	-0.19629	-0.64087	-0.21492	-0.6388	-0.2379	-0.63676	-0.26592	-0.63478	-0.30089	-0.63285	-0.34438	-0.63098	-0.39837	-0.62917	-0.46507	-0.62742	-0.5434	-0.62571	-0.62964
-0.6609	-0.10644	-0.65919	-0.10967	-0.65743	-0.11328	-0.65563	-0.11729	-0.65376	-0.12184	-0.65183	-0.12715	-0.64984	-0.13323	-0.6478	-0.14022	-0.64573	-0.14829	-0.64378	-0.15757	-0.64205	-0.16858	-0.64032	-0.18171	-0.63837	-0.19747	-0.6363	-0.21678	-0.63426	-0.24021	-0.63227	-0.26935	-0.63034	-0.30547	-0.62847	-0.35046	-0.62667	-0.40679	-0.62492	-0.47517	-0.6232	-0.55579
-0.6584	-0.10327	-0.65669	-0.10623	-0.65493	-0.10953	-0.65313	-0.11313	-0.65126	-0.11716	-0.64933	-0.12182	-0.64734	-0.12713	-0.6453	-0.13332	-0.64323	-0.14042	-0.64128	-0.14855	-0.63955	-0.15807	-0.63782	-0.16927	-0.63587	-0.18268	-0.6338	-0.19899	-0.63176	-0.21868	-0.62977	-0.24306	-0.62784	-0.27308	-0.62597	-0.31052	-0.62417	-0.35745	-0.62241	-0.41557	-0.6207	-0.48669
-0.6559	-0.10036	-0.65418	-0.10308	-0.65243	-0.1061	-0.65062	-0.10938	-0.64876	-0.113	-0.64683	-0.11712	-0.64484	-0.12176	-0.6428	-0.12722	-0.64073	-0.13347	-0.63878	-0.14064	-0.63705	-0.14897	-0.63532	-0.1586	-0.63337	-0.1701	-0.6313	-0.18389	-0.62925	-0.20055	-0.62727	-0.22102	-0.62534	-0.24606	-0.62347	-0.27728	-0.62166	-0.31621	-0.61991	-0.36491	-0.6182	-0.42556
-0.65339	-0.09773	-0.65168	-0.1002	-0.64992	-0.10295	-0.64812	-0.10595	-0.64625	-0.10926	-0.64432	-0.11294	-0.64234	-0.11703	-0.64029	-0.12182	-0.63822	-0.1273	-0.63627	-0.13366	-0.63454	-0.14099	-0.63281	-0.14938	-0.63086	-0.15931	-0.62879	-0.17104	-0.62675	-0.1852	-0.62476	-0.20245	-0.62283	-0.22346	-0.62096	-0.24957	-0.61916	-0.28188	-0.61741	-0.3225	-0.61569	-0.37329
-0.65089	-0.09536	-0.64918	-0.09758	-0.64742	-0.10006	-0.64562	-0.1028	-0.64375	-0.10585	-0.64182	-0.10919	-0.63983	-0.11286	-0.63779	-0.11707	-0.63572	-0.12186	-0.63377	-0.12747	-0.63204	-0.13394	-0.63031	-0.14133	-0.62836	-0.14999	-0.62629	-0.16004	-0.62425	-0.17214	-0.62226	-0.18674	-0.62033	-0.20446	-0.61846	-0.22638	-0.61666	-0.25328	-0.6149	-0.28713	-0.61319	-0.32938
-0.64839	-0.09321	-0.64667	-0.09521	-0.64492	-0.09744	-0.64312	-0.09992	-0.64125	-0.10271	-0.63932	-0.10576	-0.63733	-0.10911	-0.63529	-0.11286	-0.63322	-0.11707	-0.63127	-0.12199	-0.62954	-0.12768	-0.62781	-0.13423	-0.62586	-0.14185	-0.62379	-0.15058	-0.62175	-0.16098	-0.61976	-0.17339	-0.61783	-0.18841	-0.61596	-0.20687	-0.61416	-0.2294	-0.6124	-0.25765	-0.61069	-0.29277
-0.64588	-0.09125	-0.64417	-0.09307	-0.64242	-0.09507	-0.64061	-0.0973	-0.63874	-0.09984	-0.63681	-0.10261	-0.63483	-0.1057	-0.63278	-0.10909	-0.63071	-0.11285	-0.62876	-0.11717	-0.62703	-0.12215	-0.6253	-0.12793	-0.62335	-0.13466	-0.62128	-0.14233	-0.61924	-0.15136	-0.61725	-0.16198	-0.61532	-0.17477	-0.61346	-0.19038	-0.61165	-0.20938	-0.6099	-0.233	-0.60818	-0.26227
-0.64338	-0.08944	-0.64167	-0.09112	-0.63991	-0.09292	-0.63811	-0.09493	-0.63624	-0.09721	-0.63431	-0.09973	-0.63232	-0.10257	-0.63028	-0.10567	-0.62821	-0.10908	-0.62626	-0.11292	-0.62453	-0.11727	-0.6228	-0.12236	-0.62085	-0.12828	-0.61878	-0.13508	-0.61674	-0.143	-0.61475	-0.15218	-0.61282	-0.16315	-0.61095	-0.17638	-0.60915	-0.19249	-0.60739	-0.21234	-0.60568	-0.23682
-0.64088	-0.08772	-0.63916	-0.0893	-0.63741	-0.09096	-0.63561	-0.09279	-0.63374	-0.09484	-0.63181	-0.0971	-0.62982	-0.09969	-0.62778	-0.10252	-0.62571	-0.10565	-0.62376	-0.10912	-0.62203	-0.11297	-0.6203	-0.11746	-0.61835	-0.12263	-0.61628	-0.12866	-0.61424	-0.13565	-0.61225	-0.14367	-0.61032	-0.15317	-0.60845	-0.16444	-0.60665	-0.17816	-0.60489	-0.19489	-0.60318	-0.2155
-0.63837	-0.08609	-0.63666	-0.0876	-0.63491	-0.08916	-0.6331	-0.09085	-0.63124	-0.09269	-0.6293	-0.09473	-0.62732	-0.09706	-0.62528	-0.09963	-0.62321	-0.10251	-0.62125	-0.10569	-0.61952	-0.10915	-0.6178	-0.11312	-0.61584	-0.11764	-0.61377	-0.12296	-0.61173	-0.12913	-0.60974	-0.13622	-0.60781	-0.14453	-0.60595	-0.15421	-0.60414	-0.16594	-0.60239	-0.18012	-0.60067	-0.19753
-0.63587	-0.08455	-0.63416	-0.08597	-0.6324	-0.08746	-0.6306	-0.08905	-0.62873	-0.09073	-0.6268	-0.09258	-0.62481	-0.09467	-0.62277	-0.09699	-0.6207	-0.09963	-0.61875	-0.10254	-0.61702	-0.10571	-0.61529	-0.10928	-0.61334	-0.11325	-0.61127	-0.11792	-0.60923	-0.12335	-0.60724	-0.12963	-0.60531	-0.13696	-0.60344	-0.14538	-0.60164	-0.15549	-0.59989	-0.16755	-0.59817	-0.18234
-0.63337	-0.08312	-0.63165	-0.08443	-0.6299	-0.08585	-0.6281	-0.08737	-0.62623	-0.08893	-0.6243	-0.09064	-0.62231	-0.09251	-0.62027	-0.0946	-0.6182	-0.09698	-0.61625	-0.09963	-0.61452	-0.10256	-0.61279	-0.10581	-0.61084	-0.10937	-0.60877	-0.11349	-0.60673	-0.11823	-0.60474	-0.12379	-0.60281	-0.13026	-0.60094	-0.13769	-0.59914	-0.14647	-0.59738	-0.15681	-0.59567	-0.16942
-0.63086	-0.08183	-0.62915	-0.083	-0.6274	-0.08432	-0.62559	-0.08576	-0.62373	-0.08725	-0.6218	-0.08885	-0.61981	-0.09056	-0.61777	-0.09244	-0.6157	-0.09458	-0.61374	-0.09697	-0.61202	-0.09967	-0.61029	-0.10264	-0.60833	-0.10589	-0.60626	-0.10956	-0.60422	-0.11372	-0.60223	-0.11861	-0.6003	-0.12431	-0.59844	-0.13092	-0.59663	-0.13861	-0.59488	-0.14758	-0.59317	-0.15839
-0.62836	-0.08066	-0.62665	-0.0817	-0.62489	-0.08289	-0.62309	-0.08423	-0.62122	-0.08565	-0.61929	-0.08718	-0.6173	-0.08876	-0.61526	-0.09048	-0.61319	-0.09241	-0.61124	-0.09455	-0.60951	-0.09701	-0.60778	-0.09972	-0.60583	-0.10272	-0.60376	-0.10604	-0.60172	-0.10974	-0.59973	-0.11404	-0.5978	-0.11903	-0.59593	-0.1249	-0.59413	-0.13169	-0.59238	-0.13956	-0.59066	-0.1489
-0.62586	-0.0796	-0.62414	-0.08053	-0.62239	-0.08159	-0.62059	-0.0828	-0.61872	-0.08413	-0.61679	-0.08559	-0.6148	-0.08709	-0.61276	-0.0887	-0.61069	-0.09045	-0.60874	-0.09237	-0.60701	-0.09458	-0.60528	-0.09704	-0.60333	-0.09981	-0.60126	-0.10285	-0.59922	-0.10619	-0.59723	-0.11001	-0.5953	-0.11437	-0.59343	-0.11955	-0.59163	-0.12555	-0.58987	-0.13253	-0.58816	-0.14068
-0.62336	-0.07857	-0.62164	-0.07947	-0.61989	-0.08043	-0.61808	-0.08149	-0.61622	-0.0827	-0.61429	-0.08407	-0.6123	-0.08551	-0.61026	-0.08703	-0.60819	-0.08865	-0.60623	-0.09039	-0.60451	-0.09238	-0.60278	-0.09459	-0.60082	-0.09712	-0.59875	-0.09992	-0.59671	-0.10298	-0.59473	-0.10643	-0.59279	-0.11027	-0.59093	-0.11482	-0.58912	-0.1201	-0.58737	-0.12629	-0.58566	-0.13348
-0.62085	-0.07756	-0.61914	-0.07846	-0.61738	-0.07937	-0.61558	-0.08032	-0.61371	-0.0814	-0.61178	-0.08264	-0.60979	-0.08399	-0.60775	-0.08546	-0.60568	-0.08698	-0.60373	-0.0886	-0.602	-0.09039	-0.60027	-0.09238	-0.59832	-0.09466	-0.59625	-0.09721	-0.59421	-0.10004	-0.59222	-0.10319	-0.59029	-0.10664	-0.58842	-0.11064	-0.58662	-0.11527	-0.58487	-0.12075	-0.58315	-0.12711
-0.61835	-0.07656	-0.61664	-0.07746	-0.61488	-0.07837	-0.61308	-0.07925	-0.61121	-0.08023	-0.60928	-0.08132	-0.60729	-0.08257	-0.60525	-0.08395	-0.60318	-0.0854	-0.60123	-0.08694	-0.5995	-0.08858	-0.59777	-0.09038	-0.59582	-0.09243	-0.59375	-0.09473	-0.59171	-0.09733	-0.58972	-0.10021	-0.58779	-0.10338	-0.58592	-0.10695	-0.58412	-0.11101	-0.58236	-0.11584	-0.58065	-0.12145
-0.61585	-0.0756	-0.61413	-0.07647	-0.61238	-0.07738	-0.61057	-0.07826	-0.60871	-0.07917	-0.60678	-0.08014	-0.60479	-0.08125	-0.60275	-0.08253	-0.60068	-0.0839	-0.59873	-0.08538	-0.597	-0.08691	-0.59527	-0.08856	-0.59332	-0.09041	-0.59125	-0.09247	-0.5892	-0.09484	-0.58722	-0.09747	-0.58529	-0.10041	-0.58342	-0.10364	-0.58161	-0.10726	-0.57986	-0.11149	-0.57815	-0.11642
-0.61334	-0.07471	-0.61163	-0.07552	-0.60987	-0.07639	-0.60807	-0.07728	-0.6062	-0.07818	-0.60427	-0.07908	-0.60228	-0.08007	-0.60024	-0.0812	-0.59817	-0.08247	-0.59622	-0.08389	-0.59449	-0.08534	-0.59276	-0.0869	-0.59081	-0.08858	-0.58874	-0.09043	-0.5867	-0.09257	-0.58471	-0.09495	-0.58278	-0.09766	-0.58091	-0.10063	-0.57911	-0.10392	-0.57736	-0.10766	-0.57564	-0.11198
-0.61084	-0.07391	-0.60913	-0.07463	-0.60737	-0.07544	-0.60557	-0.07631	-0.6037	-0.07722	-0.60177	-0.07809	-0.59978	-0.079	-0.59774	-0.08001	-0.59567	-0.08115	-0.59372	-0.08246	-0.59199	-0.08386	-0.59026	-0.08534	-0.58831	-0.0869	-0.58624	-0.08859	-0.5842	-0.09051	-0.58221	-0.09265	-0.58028	-0.09513	-0.57841	-0.09785	-0.57661	-0.10088	-0.57485	-0.10425	-0.57314	-0.10808
-0.60834	-0.07318	-0.60662	-0.07383	-0.60487	-0.07454	-0.60307	-0.07536	-0.6012	-0.07625	-0.59927	-0.07713	-0.59728	-0.07802	-0.59524	-0.07893	-0.59317	-0.07994	-0.59122	-0.08113	-0.58949	-0.08243	-0.58776	-0.08386	-0.58581	-0.08534	-0.58374	-0.08691	-0.58169	-0.08865	-0.57971	-0.09057	-0.57778	-0.09281	-0.57591	-0.09529	-0.57411	-0.0981	-0.57235	-0.10117	-0.57064	-0.10462
-0.60583	-0.07251	-0.60412	-0.0731	-0.60237	-0.07373	-0.60056	-0.07447	-0.59869	-0.0753	-0.59676	-0.07618	-0.59478	-0.07707	-0.59273	-0.07794	-0.59066	-0.07887	-0.58871	-0.07991	-0.58698	-0.0811	-0.58525	-0.08244	-0.5833	-0.08386	-0.58123	-0.08535	-0.57919	-0.08695	-0.5772	-0.0887	-0.57527	-0.0907	-0.57341	-0.09295	-0.5716	-0.09552	-0.56985	-0.09835	-0.56813	-0.10151
-0.60333	-0.07185	-0.60162	-0.07243	-0.59986	-0.073	-0.59806	-0.07366	-0.59619	-0.0744	-0.59426	-0.07524	-0.59227	-0.07613	-0.59023	-0.077	-0.58816	-0.07789	-0.58621	-0.07881	-0.58448	-0.07987	-0.58275	-0.0811	-0.5808	-0.08244	-0.57873	-0.08388	-0.57669	-0.08538	-0.5747	-0.08699	-0.57277	-0.08879	-0.5709	-0.09082	-0.5691	-0.09315	-0.56734	-0.09575	-0.56563	-0.09867
-0.60083	-0.0712	-0.59911	-0.07177	-0.59736	-0.07233	-0.59556	-0.07293	-0.59369	-0.07359	-0.59176	-0.07434	-0.58977	-0.07519	-0.58773	-0.07607	-0.58566	-0.07696	-0.58371	-0.07782	-0.58198	-0.07877	-0.58025	-0.07986	-0.5783	-0.0811	-0.57623	-0.08248	-0.57419	-0.0839	-0.5722	-0.08543	-0.57027	-0.08706	-0.5684	-0.08889	-0.5666	-0.09099	-0.56484	-0.09335	-0.56313	-0.09604
-0.59832	-0.07054	-0.59661	-0.07112	-0.59486	-0.07169	-0.59305	-0.07226	-0.59119	-0.07285	-0.58925	-0.07352	-0.58727	-0.0743	-0.58523	-0.07514	-0.58316	-0.07604	-0.5812	-0.0769	-0.57947	-0.07778	-0.57775	-0.07874	-0.57579	-0.07985	-0.57372	-0.08113	-0.57168	-0.08249	-0.56969	-0.08395	-0.56776	-0.08547	-0.5659	-0.08714	-0.56409	-0.08903	-0.56234	-0.09116	-0.56062	-0.09361
-0.59582	-0.06989	-0.59411	-0.07046	-0.59235	-0.07105	-0.59055	-0.07162	-0.58868	-0.07218	-0.58675	-0.07279	-0.58476	-0.07347	-0.58272	-0.07425	-0.58065	-0.07512	-0.5787	-0.07599	-0.57697	-0.07686	-0.57524	-0.07774	-0.57329	-0.07872	-0.57122	-0.07987	-0.56918	-0.08115	-0.56719	-0.08255	-0.56526	-0.084	-0.56339	-0.08555	-0.56159	-0.08725	-0.55984	-0.08918	-0.55812	-0.09139
-0.59332	-0.06927	-0.5916	-0.06981	-0.58985	-0.0704	-0.58805	-0.07098	-0.58618	-0.07154	-0.58425	-0.07212	-0.58226	-0.07272	-0.58022	-0.07342	-0.57815	-0.07422	-0.5762	-0.07508	-0.57447	-0.07596	-0.57274	-0.07682	-0.57079	-0.07771	-0.56872	-0.07872	-0.56668	-0.07989	-0.56469	-0.08121	-0.56276	-0.0826	-0.56089	-0.08407	-0.55909	-0.08563	-0.55733	-0.08739	-0.55562	-0.08936
-0.59081	-0.0687	-0.5891	-0.06919	-0.58735	-0.06976	-0.58554	-0.07034	-0.58368	-0.07092	-0.58175	-0.07148	-0.57976	-0.07205	-0.57772	-0.07267	-0.57565	-0.07338	-0.57369	-0.07419	-0.57196	-0.07506	-0.57024	-0.07593	-0.56828	-0.07679	-0.56621	-0.07769	-0.56417	-0.07873	-0.56218	-0.07993	-0.56025	-0.08126	-0.55839	-0.08268	-0.55658	-0.08414	-0.55483	-0.08575	-0.55312	-0.08753
-0.58831	-0.0682	-0.5866	-0.06862	-0.58484	-0.06914	-0.58304	-0.0697	-0.58117	-0.07028	-0.57924	-0.07086	-0.57725	-0.07141	-0.57521	-0.07199	-0.57314	-0.07262	-0.57119	-0.07334	-0.56946	-0.07417	-0.56773	-0.07504	-0.56578	-0.07592	-0.56371	-0.07676	-0.56167	-0.07769	-0.55968	-0.07875	-0.55775	-0.07998	-0.55588	-0.08134	-0.55408	-0.08274	-0.55233	-0.08425	-0.55061	-0.08587
-0.58581	-0.06774	-0.58409	-0.06812	-0.58234	-0.06857	-0.58054	-0.06908	-0.57867	-0.06965	-0.57674	-0.07024	-0.57475	-0.0708	-0.57271	-0.07137	-0.57064	-0.07193	-0.56869	-0.07258	-0.56696	-0.07332	-0.56523	-0.07415	-0.56328	-0.07504	-0.56121	-0.07589	-0.55917	-0.07676	-0.55718	-0.07769	-0.55525	-0.07879	-0.55338	-0.08005	-0.55158	-0.08141	-0.54982	-0.08285	-0.54811	-0.08436
-0.58331	-0.06729	-0.58159	-0.06767	-0.57984	-0.06806	-0.57803	-0.0685	-0.57617	-0.06903	-0.57424	-0.0696	-0.57225	-0.07018	-0.57021	-0.07076	-0.56814	-0.0713	-0.56618	-0.07189	-0.56446	-0.07255	-0.56273	-0.07331	-0.56077	-0.07416	-0.5587	-0.07502	-0.55666	-0.07588	-0.55468	-0.07674	-0.55274	-0.07772	-0.55088	-0.07884	-0.54907	-0.08013	-0.54732	-0.08151	-0.54561	-0.08295
-0.5808	-0.06682	-0.57909	-0.06723	-0.57733	-0.0676	-0.57553	-0.06799	-0.57366	-0.06845	-0.57173	-0.06898	-0.56974	-0.06956	-0.5677	-0.07014	-0.56563	-0.0707	-0.56368	-0.07126	-0.56195	-0.07185	-0.56022	-0.07252	-0.55827	-0.0733	-0.5562	-0.07416	-0.55416	-0.07503	-0.55217	-0.07587	-0.55024	-0.07676	-0.54837	-0.07774	-0.54657	-0.07892	-0.54482	-0.08022	-0.5431	-0.08162
-0.5783	-0.06632	-0.57659	-0.06677	-0.57483	-0.06716	-0.57303	-0.06753	-0.57116	-0.06793	-0.56923	-0.0684	-0.56724	-0.06895	-0.5652	-0.06953	-0.56313	-0.0701	-0.56118	-0.07066	-0.55945	-0.07121	-0.55772	-0.07182	-0.55577	-0.07251	-0.5537	-0.07331	-0.55166	-0.07417	-0.54967	-0.07503	-0.54774	-0.07588	-0.54587	-0.07676	-0.54407	-0.07781	-0.54231	-0.079	-0.5406	-0.08034
-0.5758	-0.06581	-0.57408	-0.06628	-0.57233	-0.06671	-0.57052	-0.0671	-0.56866	-0.06747	-0.56673	-0.06787	-0.56474	-0.06836	-0.5627	-0.06891	-0.56063	-0.06949	-0.55868	-0.07007	-0.55695	-0.07062	-0.55522	-0.07118	-0.55327	-0.07179	-0.5512	-0.07251	-0.54915	-0.07332	-0.54717	-0.07419	-0.54524	-0.07504	-0.54337	-0.07588	-0.54156	-0.07681	-0.53981	-0.07787	-0.5381	-0.07911
-0.57329	-0.06535	-0.57158	-0.06577	-0.56982	-0.06622	-0.56802	-0.06666	-0.56615	-0.06704	-0.56422	-0.06741	-0.56223	-0.06783	-0.56019	-0.06832	-0.55812	-0.06889	-0.55617	-0.06947	-0.55444	-0.07003	-0.55271	-0.07059	-0.55076	-0.07114	-0.54869	-0.07178	-0.54665	-0.07251	-0.54466	-0.07334	-0.54273	-0.07421	-0.54086	-0.07505	-0.53906	-0.0759	-0.53731	-0.07684	-0.53559	-0.07796
-0.57079	-0.06494	-0.56908	-0.0653	-0.56732	-0.06572	-0.56552	-0.06618	-0.56365	-0.06661	-0.56172	-0.06698	-0.55973	-0.06736	-0.55769	-0.06778	-0.55562	-0.0683	-0.55367	-0.06886	-0.55194	-0.06944	-0.55021	-0.07001	-0.54826	-0.07055	-0.54619	-0.07113	-0.54415	-0.07177	-0.54216	-0.07253	-0.54023	-0.07337	-0.53836	-0.07424	-0.53656	-0.07507	-0.5348	-0.07593	-0.53309	-0.07691
-0.56829	-0.06458	-0.56657	-0.06488	-0.56482	-0.06525	-0.56302	-0.06569	-0.56115	-0.06614	-0.55922	-0.06656	-0.55723	-0.06693	-0.55519	-0.0673	-0.55312	-0.06775	-0.55117	-0.06827	-0.54944	-0.06884	-0.54771	-0.06942	-0.54576	-0.06997	-0.54369	-0.07053	-0.54164	-0.0711	-0.53966	-0.07178	-0.53773	-0.07255	-0.53586	-0.07341	-0.53406	-0.07426	-0.5323	-0.0751	-0.53059	-0.07598
-0.56578	-0.06425	-0.56407	-0.06452	-0.56232	-0.06483	-0.56051	-0.06521	-0.55864	-0.06565	-0.55671	-0.0661	-0.55473	-0.06651	-0.55268	-0.06688	-0.55061	-0.06727	-0.54866	-0.06772	-0.54693	-0.06826	-0.5452	-0.06883	-0.54325	-0.0694	-0.54118	-0.06996	-0.53914	-0.0705	-0.53715	-0.0711	-0.53522	-0.07179	-0.53336	-0.0726	-0.53155	-0.07345	-0.5298	-0.0743	-0.52808	-0.07513
-0.56328	-0.06391	-0.56157	-0.06419	-0.55981	-0.06446	-0.55801	-0.06478	-0.55614	-0.06517	-0.55421	-0.06562	-0.55222	-0.06607	-0.55018	-0.06646	-0.54811	-0.06683	-0.54616	-0.06722	-0.54443	-0.0677	-0.5427	-0.06824	-0.54075	-0.06882	-0.53868	-0.06939	-0.53664	-0.06993	-0.53465	-0.07049	-0.53272	-0.0711	-0.53085	-0.07182	-0.52905	-0.07264	-0.52729	-0.0735	-0.52558	-0.07433
-0.56078	-0.06354	-0.55906	-0.06385	-0.55731	-0.06414	-0.55551	-0.06441	-0.55364	-0.06473	-0.55171	-0.06514	-0.54972	-0.06559	-0.54768	-0.06603	-0.54561	-0.06642	-0.54366	-0.06678	-0.54193	-0.0672	-0.5402	-0.06768	-0.53825	-0.06824	-0.53618	-0.06881	-0.53414	-0.06938	-0.53215	-0.06992	-0.53022	-0.07048	-0.52835	-0.07112	-0.52655	-0.07186	-0.52479	-0.0727	-0.52308	-0.07355
-0.55827	-0.06315	-0.55656	-0.06349	-0.55481	-0.06381	-0.553	-0.06408	-0.55113	-0.06436	-0.5492	-0.0647	-0.54722	-0.06511	-0.54518	-0.06557	-0.54311	-0.066	-0.54115	-0.06638	-0.53942	-0.06675	-0.5377	-0.06716	-0.53574	-0.06767	-0.53367	-0.06823	-0.53163	-0.06881	-0.52964	-0.06937	-0.52771	-0.06991	-0.52585	-0.07048	-0.52404	-0.07114	-0.52229	-0.07191	-0.52057	-0.07275
-0.55577	-0.06275	-0.55406	-0.0631	-0.5523	-0.06345	-0.5505	-0.06376	-0.54863	-0.06403	-0.5467	-0.06432	-0.54471	-0.06466	-0.54267	-0.06509	-0.5406	-0.06555	-0.53865	-0.06597	-0.53692	-0.06634	-0.53519	-0.06671	-0.53324	-0.06715	-0.53117	-0.06767	-0.52913	-0.06824	-0.52714	-0.06881	-0.52521	-0.06937	-0.52334	-0.0699	-0.52154	-0.07049	-0.51979	-0.07118	-0.51807	-0.07197
-0.55327	-0.06238	-0.55155	-0.06271	-0.5498	-0.06307	-0.548	-0.06341	-0.54613	-0.06371	-0.5442	-0.06398	-0.54221	-0.06427	-0.54017	-0.06464	-0.5381	-0.06507	-0.53615	-0.06553	-0.53442	-0.06594	-0.53269	-0.0663	-0.53074	-0.06669	-0.52867	-0.06714	-0.52663	-0.06768	-0.52464	-0.06824	-0.52271	-0.06882	-0.52084	-0.06936	-0.51904	-0.06991	-0.51728	-0.07051	-0.51557	-0.07123
-0.55076	-0.06205	-0.54905	-0.06234	-0.5473	-0.06268	-0.54549	-0.06303	-0.54363	-0.06337	-0.5417	-0.06366	-0.53971	-0.06393	-0.53767	-0.06424	-0.5356	-0.06461	-0.53364	-0.06507	-0.53191	-0.06551	-0.53019	-0.06591	-0.52823	-0.06627	-0.52616	-0.06666	-0.52412	-0.06714	-0.52213	-0.06768	-0.5202	-0.06826	-0.51834	-0.06882	-0.51653	-0.06937	-0.51478	-0.06991	-0.51307	-0.07055
-0.54826	-0.06176	-0.54655	-0.06201	-0.54479	-0.06231	-0.54299	-0.06265	-0.54112	-0.06301	-0.53919	-0.06333	-0.5372	-0.06362	-0.53516	-0.06389	-0.53309	-0.0642	-0.53114	-0.0646	-0.52941	-0.06505	-0.52768	-0.0655	-0.52573	-0.06588	-0.52366	-0.06624	-0.52162	-0.06665	-0.51963	-0.06714	-0.5177	-0.0677	-0.51583	-0.06828	-0.51403	-0.06883	-0.51228	-0.06937	-0.51056	-0.06994
-0.54576	-0.0615	-0.54404	-0.06172	-0.54229	-0.06197	-0.54049	-0.06227	-0.53862	-0.06262	-0.53669	-0.06297	-0.5347	-0.0633	-0.53266	-0.06358	-0.53059	-0.06385	-0.52864	-0.06418	-0.52691	-0.06459	-0.52518	-0.06505	-0.52323	-0.06548	-0.52116	-0.06586	-0.51912	-0.06622	-0.51713	-0.06664	-0.5152	-0.06716	-0.51333	-0.06772	-0.51153	-0.0683	-0.50977	-0.06884	-0.50806	-0.06939
-0.54326	-0.06123	-0.54154	-0.06145	-0.53979	-0.06167	-0.53798	-0.06193	-0.53612	-0.06225	-0.53419	-0.0626	-0.5322	-0.06295	-0.53016	-0.06326	-0.52809	-0.06354	-0.52613	-0.06382	-0.52441	-0.06416	-0.52268	-0.06459	-0.52072	-0.06504	-0.51865	-0.06547	-0.51661	-0.06583	-0.51462	-0.0662	-0.51269	-0.06665	-0.51083	-0.06718	-0.50902	-0.06775	-0.50727	-0.06832	-0.50556	-0.06886
-0.54075	-0.06094	-0.53904	-0.06119	-0.53728	-0.0614	-0.53548	-0.06163	-0.53361	-0.0619	-0.53168	-0.06222	-0.52969	-0.06258	-0.52765	-0.06292	-0.52558	-0.06323	-0.52363	-0.0635	-0.5219	-0.06379	-0.52017	-0.06415	-0.51822	-0.06459	-0.51615	-0.06505	-0.51411	-0.06545	-0.51212	-0.06581	-0.51019	-0.06619	-0.50832	-0.06666	-0.50652	-0.06721	-0.50477	-0.06778	-0.50305	-0.06834
-0.53825	-0.06062	-0.53654	-0.06091	-0.53478	-0.06114	-0.53298	-0.06136	-0.53111	-0.06159	-0.52918	-0.06187	-0.52719	-0.0622	-0.52515	-0.06256	-0.52308	-0.0629	-0.52113	-0.06319	-0.5194	-0.06346	-0.51767	-0.06376	-0.51572	-0.06414	-0.51365	-0.0646	-0.51161	-0.06504	-0.50962	-0.06544	-0.50769	-0.06579	-0.50582	-0.0662	-0.50402	-0.06668	-0.50226	-0.06725	-0.50055	-0.06781
-0.53575	-0.06028	-0.53403	-0.06059	-0.53228	-0.06087	-0.53047	-0.0611	-0.52861	-0.06131	-0.52668	-0.06155	-0.52469	-0.06184	-0.52265	-0.06218	-0.52058	-0.06254	-0.51863	-0.06287	-0.5169	-0.06316	-0.51517	-0.06343	-0.51322	-0.06375	-0.51115	-0.06415	-0.5091	-0.0646	-0.50712	-0.06504	-0.50519	-0.06542	-0.50332	-0.06578	-0.50151	-0.0662	-0.49976	-0.06672	-0.49805	-0.06728
-0.53324	-0.05997	-0.53153	-0.06026	-0.52977	-0.06056	-0.52797	-0.06084	-0.5261	-0.06106	-0.52417	-0.06128	-0.52218	-0.06152	-0.52014	-0.06182	-0.51807	-0.06217	-0.51612	-0.06252	-0.51439	-0.06285	-0.51266	-0.06313	-0.51071	-0.0634	-0.50864	-0.06374	-0.5066	-0.06416	-0.50461	-0.06462	-0.50268	-0.06504	-0.50081	-0.06541	-0.49901	-0.06577	-0.49726	-0.06622	-0.49554	-0.06675
-0.53074	-0.0597	-0.52903	-0.05994	-0.52727	-0.06023	-0.52547	-0.06054	-0.5236	-0.0608	-0.52167	-0.06102	-0.51968	-0.06124	-0.51764	-0.06149	-0.51557	-0.06181	-0.51362	-0.06216	-0.51189	-0.06252	-0.51016	-0.06283	-0.50821	-0.0631	-0.50614	-0.06338	-0.5041	-0.06374	-0.50211	-0.06417	-0.50018	-0.06463	-0.49831	-0.06504	-0.49651	-0.0654	-0.49475	-0.06578	-0.49304	-0.06625
-0.52824	-0.05947	-0.52652	-0.05966	-0.52477	-0.05991	-0.52297	-0.06021	-0.5211	-0.06051	-0.51917	-0.06077	-0.51718	-0.06098	-0.51514	-0.06121	-0.51307	-0.06147	-0.51112	-0.06179	-0.50939	-0.06215	-0.50766	-0.0625	-0.50571	-0.06281	-0.50364	-0.06307	-0.50159	-0.06337	-0.49961	-0.06374	-0.49768	-0.0642	-0.49581	-0.06465	-0.49401	-0.06504	-0.49225	-0.06539	-0.49054	-0.0658
-0.52573	-0.05926	-0.52402	-0.05942	-0.52227	-0.05962	-0.52046	-0.05988	-0.51859	-0.06019	-0.51666	-0.06049	-0.51468	-0.06073	-0.51263	-0.06095	-0.51056	-0.06118	-0.50861	-0.06146	-0.50688	-0.06179	-0.50515	-0.06215	-0.5032	-0.06249	-0.50113	-0.06278	-0.49909	-0.06305	-0.4971	-0.06336	-0.49517	-0.06376	-0.49331	-0.06422	-0.4915	-0.06466	-0.48975	-0.06503	-0.48803	-0.0654
-0.52323	-0.05904	-0.52152	-0.05922	-0.51976	-0.05939	-0.51796	-0.05959	-0.51609	-0.05987	-0.51416	-0.06018	-0.51217	-0.06046	-0.51013	-0.06071	-0.50806	-0.06091	-0.50611	-0.06115	-0.50438	-0.06144	-0.50265	-0.06179	-0.5007	-0.06215	-0.49863	-0.06248	-0.49659	-0.06276	-0.4946	-0.06303	-0.49267	-0.06337	-0.4908	-0.06378	-0.489	-0.06425	-0.48724	-0.06467	-0.48553	-0.06503
-0.52073	-0.05878	-0.51901	-0.059	-0.51726	-0.05918	-0.51546	-0.05935	-0.51359	-0.05957	-0.51166	-0.05985	-0.50967	-0.06016	-0.50763	-0.06044	-0.50556	-0.06067	-0.50361	-0.06089	-0.50188	-0.06113	-0.50015	-0.06144	-0.4982	-0.06179	-0.49613	-0.06215	-0.49409	-0.06247	-0.4921	-0.06274	-0.49017	-0.06302	-0.4883	-0.06337	-0.4865	-0.06382	-0.48474	-0.06427	-0.48303	-0.06468
-0.51822	-0.05849	-0.51651	-0.05875	-0.51476	-0.05897	-0.51295	-0.05914	-0.51108	-0.05931	-0.50915	-0.05954	-0.50717	-0.05984	-0.50513	-0.06015	-0.50306	-0.06042	-0.5011	-0.06064	-0.49937	-0.06086	-0.49765	-0.06112	-0.49569	-0.06144	-0.49362	-0.0618	-0.49158	-0.06215	-0.48959	-0.06246	-0.48766	-0.06273	-0.4858	-0.06302	-0.48399	-0.0634	-0.48224	-0.06385	-0.48052	-0.0643
-0.51572	-0.0582	-0.51401	-0.05846	-0.51225	-0.05872	-0.51045	-0.05893	-0.50858	-0.0591	-0.50665	-0.05928	-0.50466	-0.05953	-0.50262	-0.05983	-0.50055	-0.06014	-0.4986	-0.0604	-0.49687	-0.06061	-0.49514	-0.06084	-0.49319	-0.06111	-0.49112	-0.06144	-0.48908	-0.0618	-0.48709	-0.06215	-0.48516	-0.06244	-0.48329	-0.06271	-0.48149	-0.06302	-0.47974	-0.06343	-0.47802	-0.0639
-0.51322	-0.05794	-0.5115	-0.05818	-0.50975	-0.05844	-0.50795	-0.0587	-0.50608	-0.0589	-0.50415	-0.05906	-0.50216	-0.05926	-0.50012	-0.05951	-0.49805	-0.05983	-0.4961	-0.06013	-0.49437	-0.06037	-0.49264	-0.06059	-0.49069	-0.06082	-0.48862	-0.06111	-0.48658	-0.06145	-0.48459	-0.06182	-0.48266	-0.06215	-0.48079	-0.06243	-0.47899	-0.0627	-0.47723	-0.06304	-0.47552	-0.06347
-0.51071	-0.05771	-0.509	-0.05791	-0.50725	-0.05815	-0.50544	-0.05843	-0.50358	-0.05867	-0.50165	-0.05886	-0.49966	-0.05903	-0.49762	-0.05923	-0.49555	-0.05951	-0.49359	-0.05982	-0.49186	-0.06011	-0.49014	-0.06035	-0.48818	-0.06056	-0.48611	-0.06081	-0.48407	-0.06111	-0.48208	-0.06147	-0.48015	-0.06183	-0.47829	-0.06215	-0.47648	-0.06242	-0.47473	-0.06271	-0.47302	-0.06307
-0.50821	-0.05752	-0.5065	-0.05768	-0.50474	-0.05788	-0.50294	-0.05814	-0.50107	-0.05841	-0.49914	-0.05865	-0.49715	-0.05883	-0.49511	-0.059	-0.49304	-0.05922	-0.49109	-0.0595	-0.48936	-0.05982	-0.48763	-0.0601	-0.48568	-0.06033	-0.48361	-0.06055	-0.48157	-0.0608	-0.47958	-0.06112	-0.47765	-0.06148	-0.47578	-0.06184	-0.47398	-0.06214	-0.47223	-0.06242	-0.47051	-0.06271
-0.50571	-0.05733	-0.50399	-0.05749	-0.50224	-0.05765	-0.50044	-0.05787	-0.49857	-0.05813	-0.49664	-0.05839	-0.49465	-0.05862	-0.49261	-0.0588	-0.49054	-0.05897	-0.48859	-0.0592	-0.48686	-0.05951	-0.48513	-0.05982	-0.48318	-0.06009	-0.48111	-0.06031	-0.47907	-0.06053	-0.47708	-0.0608	-0.47515	-0.06114	-0.47328	-0.06151	-0.47148	-0.06185	-0.46972	-0.06214	-0.46801	-0.06241
-0.50321	-0.05713	-0.50149	-0.0573	-0.49974	-0.05745	-0.49793	-0.05763	-0.49607	-0.05785	-0.49414	-0.05812	-0.49215	-0.05838	-0.49011	-0.0586	-0.48804	-0.05877	-0.48608	-0.05895	-0.48436	-0.0592	-0.48263	-0.05951	-0.48067	-0.05982	-0.4786	-0.06007	-0.47656	-0.06029	-0.47457	-0.06052	-0.47264	-0.06081	-0.47078	-0.06116	-0.46897	-0.06153	-0.46722	-0.06186	-0.46551	-0.06214
-0.5007	-0.05691	-0.49899	-0.0571	-0.49723	-0.05726	-0.49543	-0.05742	-0.49356	-0.0576	-0.49163	-0.05784	-0.48964	-0.05811	-0.4876	-0.05837	-0.48553	-0.05857	-0.48358	-0.05874	-0.48185	-0.05894	-0.48012	-0.0592	-0.47817	-0.05952	-0.4761	-0.05982	-0.47406	-0.06006	-0.47207	-0.06027	-0.47014	-0.06052	-0.46827	-0.06083	-0.46647	-0.06119	-0.46472	-0.06155	-0.463	-0.06187
-0.4982	-0.05666	-0.49649	-0.05688	-0.49473	-0.05707	-0.49293	-0.05723	-0.49106	-0.05739	-0.48913	-0.05758	-0.48714	-0.05782	-0.4851	-0.0581	-0.48303	-0.05835	-0.48108	-0.05854	-0.47935	-0.05871	-0.47762	-0.05892	-0.47567	-0.05921	-0.4736	-0.05953	-0.47156	-0.05982	-0.46957	-0.06005	-0.46764	-0.06027	-0.46577	-0.06052	-0.46397	-0.06085	-0.46221	-0.06122	-0.4605	-0.06158
-0.4957	-0.0564	-0.49398	-0.05664	-0.49223	-0.05686	-0.49042	-0.05705	-0.48856	-0.0572	-0.48663	-0.05736	-0.48464	-0.05756	-0.4826	-0.05782	-0.48053	-0.0581	-0.47858	-0.05834	-0.47685	-0.05852	-0.47512	-0.05869	-0.47317	-0.05892	-0.4711	-0.05922	-0.46905	-0.05954	-0.46707	-0.05981	-0.46514	-0.06004	-0.46327	-0.06026	-0.46146	-0.06054	-0.45971	-0.06088	-0.458	-0.06126
-0.49319	-0.05617	-0.49148	-0.05638	-0.48972	-0.05662	-0.48792	-0.05684	-0.48605	-0.05702	-0.48412	-0.05717	-0.48213	-0.05734	-0.48009	-0.05755	-0.47802	-0.05782	-0.47607	-0.05809	-0.47434	-0.05832	-0.47261	-0.05849	-0.47066	-0.05867	-0.46859	-0.05892	-0.46655	-0.05924	-0.46456	-0.05955	-0.46263	-0.05981	-0.46076	-0.06002	-0.45896	-0.06026	-0.45721	-0.06056	-0.45549	-0.06092
-0.49069	-0.05597	-0.48898	-0.05614	-0.48722	-0.05637	-0.48542	-0.05661	-0.48355	-0.05682	-0.48162	-0.05699	-0.47963	-0.05714	-0.47759	-0.05732	-0.47552	-0.05755	-0.47357	-0.05782	-0.47184	-0.05809	-0.47011	-0.0583	-0.46816	-0.05847	-0.46609	-0.05867	-0.46405	-0.05894	-0.46206	-0.05926	-0.46013	-0.05956	-0.45826	-0.0598	-0.45646	-0.06002	-0.4547	-0.06027	-0.45299	-0.06059
-0.48819	-0.0558	-0.48647	-0.05593	-0.48472	-0.05613	-0.48292	-0.05636	-0.48105	-0.0566	-0.47912	-0.0568	-0.47713	-0.05696	-0.47509	-0.05712	-0.47302	-0.0573	-0.47107	-0.05755	-0.46934	-0.05782	-0.46761	-0.05809	-0.46566	-0.05828	-0.46359	-0.05845	-0.46154	-0.05866	-0.45956	-0.05896	-0.45763	-0.05928	-0.45576	-0.05957	-0.45396	-0.05979	-0.4522	-0.06002	-0.45049	-0.06029
-0.48568	-0.05564	-0.48397	-0.05576	-0.48221	-0.05591	-0.48041	-0.05611	-0.47854	-0.05635	-0.47661	-0.05658	-0.47463	-0.05678	-0.47258	-0.05694	-0.47051	-0.0571	-0.46856	-0.0573	-0.46683	-0.05755	-0.4651	-0.05783	-0.46315	-0.05808	-0.46108	-0.05826	-0.45904	-0.05844	-0.45705	-0.05867	-0.45512	-0.05898	-0.45326	-0.0593	-0.45145	-0.05957	-0.4497	-0.05979	-0.44798	-0.06002
-0.48318	-0.05547	-0.48147	-0.05561	-0.47971	-0.05573	-0.47791	-0.05589	-0.47604	-0.0561	-0.47411	-0.05634	-0.47212	-0.05657	-0.47008	-0.05676	-0.46801	-0.05691	-0.46606	-0.05708	-0.46433	-0.05729	-0.4626	-0.05756	-0.46065	-0.05784	-0.45858	-0.05807	-0.45654	-0.05824	-0.45455	-0.05843	-0.45262	-0.05868	-0.45075	-0.05901	-0.44895	-0.05932	-0.44719	-0.05957	-0.44548	-0.05979
-0.48068	-0.05525	-0.47896	-0.05544	-0.47721	-0.05558	-0.47541	-0.0557	-0.47354	-0.05587	-0.47161	-0.05609	-0.46962	-0.05634	-0.46758	-0.05656	-0.46551	-0.05674	-0.46356	-0.05689	-0.46183	-0.05707	-0.4601	-0.05729	-0.45815	-0.05757	-0.45608	-0.05784	-0.45404	-0.05806	-0.45205	-0.05823	-0.45012	-0.05843	-0.44825	-0.05871	-0.44645	-0.05904	-0.44469	-0.05934	-0.44298	-0.05957
-0.47817	-0.05501	-0.47646	-0.05524	-0.47471	-0.05542	-0.4729	-0.05555	-0.47103	-0.05568	-0.4691	-0.05585	-0.46712	-0.05609	-0.46508	-0.05633	-0.46301	-0.05654	-0.46105	-0.05671	-0.45932	-0.05687	-0.4576	-0.05706	-0.45564	-0.0573	-0.45357	-0.05758	-0.45153	-0.05785	-0.44954	-0.05805	-0.44761	-0.05822	-0.44575	-0.05844	-0.44394	-0.05874	-0.44219	-0.05907	-0.44047	-0.05935
-0.47567	-0.05478	-0.47396	-0.055	-0.4722	-0.05522	-0.4704	-0.05539	-0.46853	-0.05552	-0.4666	-0.05565	-0.46461	-0.05584	-0.46257	-0.05608	-0.4605	-0.05633	-0.45855	-0.05653	-0.45682	-0.0567	-0.45509	-0.05685	-0.45314	-0.05706	-0.45107	-0.05731	-0.44903	-0.0576	-0.44704	-0.05785	-0.44511	-0.05803	-0.44324	-0.05821	-0.44144	-0.05846	-0.43969	-0.05878	-0.43797	-0.0591
-0.47317	-0.05458	-0.47145	-0.05477	-0.4697	-0.05499	-0.4679	-0.05521	-0.46603	-0.05536	-0.4641	-0.05549	-0.46211	-0.05563	-0.46007	-0.05584	-0.458	-0.05609	-0.45605	-0.05632	-0.45432	-0.05652	-0.45259	-0.05668	-0.45064	-0.05684	-0.44857	-0.05706	-0.44653	-0.05733	-0.44454	-0.05761	-0.44261	-0.05785	-0.44074	-0.05802	-0.43894	-0.05821	-0.43718	-0.05848	-0.43547	-0.05882
-0.47066	-0.05442	-0.46895	-0.05456	-0.4672	-0.05475	-0.46539	-0.05499	-0.46353	-0.05519	-0.4616	-0.05534	-0.45961	-0.05546	-0.45757	-0.05562	-0.4555	-0.05584	-0.45354	-0.05609	-0.45181	-0.05632	-0.45009	-0.0565	-0.44813	-0.05666	-0.44606	-0.05684	-0.44402	-0.05707	-0.44203	-0.05735	-0.4401	-0.05763	-0.43824	-0.05784	-0.43643	-0.05801	-0.43468	-0.05822	-0.43296	-0.05853
-0.46816	-0.05427	-0.46645	-0.05439	-0.46469	-0.05454	-0.46289	-0.05475	-0.46102	-0.05497	-0.45909	-0.05517	-0.4571	-0.05531	-0.45506	-0.05544	-0.45299	-0.05561	-0.45104	-0.05584	-0.44931	-0.05609	-0.44758	-0.05631	-0.44563	-0.05649	-0.44356	-0.05665	-0.44152	-0.05684	-0.43953	-0.05709	-0.4376	-0.05738	-0.43573	-0.05764	-0.43393	-0.05783	-0.43218	-0.05801	-0.43046	-0.05825
-0.46566	-0.05412	-0.46394	-0.05424	-0.46219	-0.05436	-0.46039	-0.05452	-0.45852	-0.05474	-0.45659	-0.05497	-0.4546	-0.05515	-0.45256	-0.05529	-0.45049	-0.05542	-0.44854	-0.05561	-0.44681	-0.05585	-0.44508	-0.0561	-0.44313	-0.05631	-0.44106	-0.05648	-0.43902	-0.05664	-0.43703	-0.05684	-0.4351	-0.05711	-0.43323	-0.0574	-0.43143	-0.05765	-0.42967	-0.05783	-0.42796	-0.05801
-0.46316	-0.05394	-0.46144	-0.05409	-0.45969	-0.05421	-0.45788	-0.05434	-0.45602	-0.05451	-0.45409	-0.05474	-0.4521	-0.05496	-0.45006	-0.05513	-0.44799	-0.05526	-0.44603	-0.05541	-0.44431	-0.05561	-0.44258	-0.05586	-0.44062	-0.0561	-0.43855	-0.0563	-0.43651	-0.05646	-0.43452	-0.05664	-0.43259	-0.05686	-0.43073	-0.05714	-0.42892	-0.05742	-0.42717	-0.05765	-0.42546	-0.05782
-0.46065	-0.05374	-0.45894	-0.05392	-0.45718	-0.05406	-0.45538	-0.05418	-0.45351	-0.05432	-0.45158	-0.05451	-0.44959	-0.05474	-0.44755	-0.05496	-0.44548	-0.05511	-0.44353	-0.05524	-0.4418	-0.0554	-0.44007	-0.05562	-0.43812	-0.05587	-0.43605	-0.05611	-0.43401	-0.05629	-0.43202	-0.05645	-0.43009	-0.05664	-0.42822	-0.05688	-0.42642	-0.05717	-0.42467	-0.05745	-0.42295	-0.05765
-0.45815	-0.05353	-0.45644	-0.05372	-0.45468	-0.0539	-0.45288	-0.05403	-0.45101	-0.05416	-0.44908	-0.0543	-0.44709	-0.0545	-0.44505	-0.05474	-0.44298	-0.05494	-0.44103	-0.05509	-0.4393	-0.05522	-0.43757	-0.0554	-0.43562	-0.05563	-0.43355	-0.05589	-0.43151	-0.05611	-0.42952	-0.05629	-0.42759	-0.05645	-0.42572	-0.05665	-0.42392	-0.05691	-0.42216	-0.05721	-0.42045	-0.05746
-0.45565	-0.05333	-0.45393	-0.05351	-0.45218	-0.05371	-0.45037	-0.05388	-0.44851	-0.05401	-0.44658	-0.05413	-0.44459	-0.05429	-0.44255	-0.05451	-0.44048	-0.05474	-0.43853	-0.05493	-0.4368	-0.05507	-0.43507	-0.05521	-0.43312	-0.0554	-0.43105	-0.05565	-0.429	-0.0559	-0.42702	-0.05611	-0.42509	-0.05628	-0.42322	-0.05645	-0.42141	-0.05667	-0.41966	-0.05695	-0.41795	-0.05724
-0.45314	-0.05314	-0.45143	-0.05331	-0.44967	-0.05351	-0.44787	-0.0537	-0.446	-0.05386	-0.44407	-0.05399	-0.44208	-0.05411	-0.44004	-0.05428	-0.43797	-0.05451	-0.43602	-0.05474	-0.43429	-0.05492	-0.43256	-0.05505	-0.43061	-0.0552	-0.42854	-0.05541	-0.4265	-0.05567	-0.42451	-0.05591	-0.42258	-0.05611	-0.42071	-0.05627	-0.41891	-0.05645	-0.41716	-0.05669	-0.41544	-0.05699
-0.45064	-0.05299	-0.44893	-0.05312	-0.44717	-0.0533	-0.44537	-0.0535	-0.4435	-0.05369	-0.44157	-0.05384	-0.43958	-0.05396	-0.43754	-0.0541	-0.43547	-0.05429	-0.43352	-0.05452	-0.43179	-0.05474	-0.43006	-0.05491	-0.42811	-0.05504	-0.42604	-0.0552	-0.424	-0.05543	-0.42201	-0.05569	-0.42008	-0.05592	-0.41821	-0.05611	-0.41641	-0.05627	-0.41465	-0.05647	-0.41294	-0.05673
-0.44814	-0.05285	-0.44642	-0.05296	-0.44467	-0.0531	-0.44286	-0.05329	-0.441	-0.05349	-0.43907	-0.05367	-0.43708	-0.05382	-0.43504	-0.05394	-0.43297	-0.05409	-0.43102	-0.05429	-0.42929	-0.05453	-0.42756	-0.05474	-0.42561	-0.05489	-0.42354	-0.05502	-0.42149	-0.05521	-0.41951	-0.05545	-0.41758	-0.05571	-0.41571	-0.05593	-0.41391	-0.05611	-0.41215	-0.05627	-0.41044	-0.05649
-0.44563	-0.05271	-0.44392	-0.05283	-0.44216	-0.05294	-0.44036	-0.05309	-0.43849	-0.05328	-0.43656	-0.05348	-0.43458	-0.05366	-0.43253	-0.0538	-0.43046	-0.05392	-0.42851	-0.05408	-0.42678	-0.0543	-0.42505	-0.05454	-0.4231	-0.05474	-0.42103	-0.05488	-0.41899	-0.05502	-0.417	-0.05522	-0.41507	-0.05548	-0.41321	-0.05573	-0.4114	-0.05594	-0.40965	-0.0561	-0.40793	-0.05628
-0.44313	-0.05255	-0.44142	-0.05269	-0.43966	-0.0528	-0.43786	-0.05292	-0.43599	-0.05308	-0.43406	-0.05328	-0.43207	-0.05348	-0.43003	-0.05365	-0.42796	-0.05378	-0.42601	-0.05391	-0.42428	-0.05408	-0.42255	-0.05431	-0.4206	-0.05455	-0.41853	-0.05473	-0.41649	-0.05486	-0.4145	-0.05502	-0.41257	-0.05524	-0.4107	-0.05551	-0.4089	-0.05575	-0.40714	-0.05594	-0.40543	-0.05611
-0.44063	-0.05236	-0.43891	-0.05253	-0.43716	-0.05266	-0.43536	-0.05277	-0.43349	-0.0529	-0.43156	-0.05307	-0.42957	-0.05328	-0.42753	-0.05347	-0.42546	-0.05363	-0.42351	-0.05376	-0.42178	-0.0539	-0.42005	-0.05409	-0.4181	-0.05433	-0.41603	-0.05456	-0.41399	-0.05472	-0.412	-0.05485	-0.41007	-0.05503	-0.4082	-0.05527	-0.4064	-0.05554	-0.40464	-0.05577	-0.40293	-0.05594
-0.43812	-0.05215	-0.43641	-0.05235	-0.43466	-0.05251	-0.43285	-0.05264	-0.43098	-0.05275	-0.42905	-0.05289	-0.42707	-0.05307	-0.42502	-0.05328	-0.42296	-0.05347	-0.421	-0.05362	-0.41927	-0.05375	-0.41754	-0.05389	-0.41559	-0.0541	-0.41352	-0.05435	-0.41148	-0.05456	-0.40949	-0.05471	-0.40756	-0.05485	-0.4057	-0.05505	-0.40389	-0.05531	-0.40214	-0.05557	-0.40042	-0.05578
-0.43562	-0.05196	-0.43391	-0.05214	-0.43215	-0.05234	-0.43035	-0.0525	-0.42848	-0.05261	-0.42655	-0.05273	-0.42456	-0.05288	-0.42252	-0.05307	-0.42045	-0.05328	-0.4185	-0.05346	-0.41677	-0.0536	-0.41504	-0.05373	-0.41309	-0.0539	-0.41102	-0.05412	-0.40898	-0.05437	-0.40699	-0.05456	-0.40506	-0.0547	-0.40319	-0.05485	-0.40139	-0.05507	-0.39964	-0.05534	-0.39792	-0.05559
-0.43312	-0.05181	-0.4314	-0.05194	-0.42965	-0.05213	-0.42785	-0.05233	-0.42598	-0.05248	-0.42405	-0.05259	-0.42206	-0.05271	-0.42002	-0.05287	-0.41795	-0.05307	-0.416	-0.05328	-0.41427	-0.05346	-0.41254	-0.05359	-0.41059	-0.05372	-0.40852	-0.05391	-0.40648	-0.05415	-0.40449	-0.05439	-0.40256	-0.05456	-0.40069	-0.05469	-0.39889	-0.05487	-0.39713	-0.05511	-0.39542	-0.05538
-0.43061	-0.05168	-0.4289	-0.05178	-0.42715	-0.05193	-0.42534	-0.05213	-0.42348	-0.05232	-0.42155	-0.05246	-0.41956	-0.05257	-0.41752	-0.0527	-0.41545	-0.05287	-0.41349	-0.05308	-0.41176	-0.05328	-0.41004	-0.05345	-0.40808	-0.05358	-0.40601	-0.05372	-0.40397	-0.05392	-0.40198	-0.05418	-0.40005	-0.0544	-0.39819	-0.05455	-0.39638	-0.05469	-0.39463	-0.05489	-0.39291	-0.05515
-0.42811	-0.05156	-0.4264	-0.05165	-0.42464	-0.05176	-0.42284	-0.05192	-0.42097	-0.05213	-0.41904	-0.05231	-0.41705	-0.05244	-0.41501	-0.05255	-0.41294	-0.05269	-0.41099	-0.05288	-0.40926	-0.05309	-0.40753	-0.05329	-0.40558	-0.05344	-0.40351	-0.05357	-0.40147	-0.05372	-0.39948	-0.05395	-0.39755	-0.0542	-0.39568	-0.0544	-0.39388	-0.05455	-0.39213	-0.0547	-0.39041	-0.05493
-0.42561	-0.05141	-0.42389	-0.05153	-0.42214	-0.05162	-0.42034	-0.05174	-0.41847	-0.05192	-0.41654	-0.05212	-0.41455	-0.0523	-0.41251	-0.05242	-0.41044	-0.05253	-0.40849	-0.05269	-0.40676	-0.05288	-0.40503	-0.0531	-0.40308	-0.05329	-0.40101	-0.05343	-0.39897	-0.05356	-0.39698	-0.05374	-0.39505	-0.05398	-0.39318	-0.05423	-0.39138	-0.05441	-0.38962	-0.05454	-0.38791	-0.05472
-0.42311	-0.05124	-0.42139	-0.05139	-0.41964	-0.0515	-0.41783	-0.0516	-0.41597	-0.05173	-0.41404	-0.05192	-0.41205	-0.05212	-0.41001	-0.05228	-0.40794	-0.0524	-0.40598	-0.05252	-0.40426	-0.05269	-0.40253	-0.0529	-0.40057	-0.05311	-0.3985	-0.05328	-0.39646	-0.05342	-0.39447	-0.05356	-0.39254	-0.05376	-0.39068	-0.05401	-0.38887	-0.05425	-0.38712	-0.05441	-0.38541	-0.05455
-0.4206	-0.05105	-0.41889	-0.05123	-0.41713	-0.05137	-0.41533	-0.05147	-0.41346	-0.05158	-0.41153	-0.05172	-0.40954	-0.05193	-0.4075	-0.05212	-0.40543	-0.05227	-0.40348	-0.05238	-0.40175	-0.05252	-0.40002	-0.0527	-0.39807	-0.05291	-0.396	-0.05312	-0.39396	-0.05328	-0.39197	-0.05341	-0.39004	-0.05357	-0.38817	-0.05379	-0.38637	-0.05405	-0.38462	-0.05426	-0.3829	-0.0544
-0.4181	-0.05087	-0.41638	-0.05104	-0.41463	-0.05121	-0.41283	-0.05135	-0.41096	-0.05145	-0.40903	-0.05156	-0.40704	-0.05172	-0.405	-0.05193	-0.40293	-0.05212	-0.40098	-0.05225	-0.39925	-0.05237	-0.39752	-0.05251	-0.39557	-0.05271	-0.3935	-0.05293	-0.39146	-0.05313	-0.38947	-0.05328	-0.38754	-0.05341	-0.38567	-0.05358	-0.38387	-0.05383	-0.38211	-0.05408	-0.3804	-0.05427
-0.4156	-0.0507	-0.41388	-0.05086	-0.41213	-0.05103	-0.41032	-0.0512	-0.40846	-0.05133	-0.40653	-0.05142	-0.40454	-0.05155	-0.4025	-0.05173	-0.40043	-0.05194	-0.39848	-0.05211	-0.39675	-0.05224	-0.39502	-0.05236	-0.39306	-0.05252	-0.391	-0.05273	-0.38895	-0.05295	-0.38697	-0.05313	-0.38504	-0.05327	-0.38317	-0.05341	-0.38136	-0.05361	-0.37961	-0.05387	-0.3779	-0.05411
-0.41309	-0.05057	-0.41138	-0.05069	-0.40962	-0.05084	-0.40782	-0.05103	-0.40595	-0.05119	-0.40402	-0.05131	-0.40203	-0.0514	-0.39999	-0.05154	-0.39792	-0.05173	-0.39597	-0.05194	-0.39424	-0.0521	-0.39251	-0.05222	-0.39056	-0.05235	-0.38849	-0.05253	-0.38645	-0.05275	-0.38446	-0.05296	-0.38253	-0.05313	-0.38066	-0.05327	-0.37886	-0.05342	-0.37711	-0.05365	-0.37539	-0.05391
-0.41059	-0.05044	-0.40888	-0.05054	-0.40712	-0.05067	-0.40532	-0.05084	-0.40345	-0.05102	-0.40152	-0.05117	-0.39953	-0.05128	-0.39749	-0.05139	-0.39542	-0.05154	-0.39347	-0.05175	-0.39174	-0.05194	-0.39001	-0.05209	-0.38806	-0.05221	-0.38599	-0.05235	-0.38395	-0.05255	-0.38196	-0.05277	-0.38003	-0.05298	-0.37816	-0.05313	-0.37636	-0.05327	-0.3746	-0.05345	-0.37289	-0.0537
-0.40809	-0.05032	-0.40637	-0.05042	-0.40462	-0.05052	-0.40281	-0.05066	-0.40095	-0.05083	-0.39902	-0.05102	-0.39703	-0.05116	-0.39499	-0.05126	-0.39292	-0.05137	-0.39097	-0.05155	-0.38924	-0.05176	-0.38751	-0.05195	-0.38556	-0.05208	-0.38349	-0.05221	-0.38144	-0.05236	-0.37946	-0.05257	-0.37753	-0.05279	-0.37566	-0.05299	-0.37386	-0.05313	-0.3721	-0.05328	-0.37039	-0.05348
-0.40558	-0.05018	-0.40387	-0.05029	-0.40211	-0.05039	-0.40031	-0.0505	-0.39844	-0.05065	-0.39651	-0.05083	-0.39453	-0.05101	-0.39248	-0.05114	-0.39041	-0.05124	-0.38846	-0.05137	-0.38673	-0.05156	-0.385	-0.05177	-0.38305	-0.05195	-0.38098	-0.05207	-0.37894	-0.0522	-0.37695	-0.05238	-0.37502	-0.0526	-0.37316	-0.05282	-0.37135	-0.053	-0.3696	-0.05313	-0.36788	-0.05329
-0.40308	-0.05002	-0.40137	-0.05016	-0.39961	-0.05027	-0.39781	-0.05037	-0.39594	-0.05049	-0.39401	-0.05065	-0.39202	-0.05083	-0.38998	-0.051	-0.38791	-0.05112	-0.38596	-0.05123	-0.38423	-0.05137	-0.3825	-0.05157	-0.38055	-0.05178	-0.37848	-0.05194	-0.37644	-0.05207	-0.37445	-0.05221	-0.37252	-0.0524	-0.37065	-0.05263	-0.36885	-0.05284	-0.36709	-0.053	-0.36538	-0.05314
-0.40058	-0.04984	-0.39886	-0.05	-0.39711	-0.05014	-0.39531	-0.05024	-0.39344	-0.05035	-0.39151	-0.05048	-0.38952	-0.05065	-0.38748	-0.05084	-0.38541	-0.05099	-0.38346	-0.05111	-0.38173	-0.05121	-0.38	-0.05138	-0.37805	-0.05159	-0.37598	-0.05179	-0.37394	-0.05194	-0.37195	-0.05206	-0.37002	-0.05222	-0.36815	-0.05243	-0.36635	-0.05266	-0.36459	-0.05286	-0.36288	-0.053
-0.39807	-0.04967	-0.39636	-0.04983	-0.39461	-0.04999	-0.3928	-0.05012	-0.39093	-0.05022	-0.389	-0.05033	-0.38702	-0.05047	-0.38497	-0.05065	-0.3829	-0.05084	-0.38095	-0.05098	-0.37922	-0.05109	-0.37749	-0.05121	-0.37554	-0.05139	-0.37347	-0.05161	-0.37143	-0.0518	-0.36944	-0.05193	-0.36751	-0.05206	-0.36565	-0.05224	-0.36384	-0.05246	-0.36209	-0.05269	-0.36037	-0.05287
-0.39557	-0.04952	-0.39386	-0.04965	-0.3921	-0.04982	-0.3903	-0.04997	-0.38843	-0.0501	-0.3865	-0.0502	-0.38451	-0.05031	-0.38247	-0.05047	-0.3804	-0.05066	-0.37845	-0.05083	-0.37672	-0.05097	-0.37499	-0.05107	-0.37304	-0.05121	-0.37097	-0.05141	-0.36893	-0.05163	-0.36694	-0.0518	-0.36501	-0.05193	-0.36314	-0.05207	-0.36134	-0.05227	-0.35959	-0.0525	-0.35787	-0.05271
-0.39307	-0.0494	-0.39135	-0.0495	-0.3896	-0.04964	-0.3878	-0.04981	-0.38593	-0.04996	-0.384	-0.05008	-0.38201	-0.05018	-0.37997	-0.0503	-0.3779	-0.05047	-0.37595	-0.05066	-0.37422	-0.05083	-0.37249	-0.05096	-0.37054	-0.05107	-0.36847	-0.05122	-0.36643	-0.05144	-0.36444	-0.05165	-0.36251	-0.0518	-0.36064	-0.05193	-0.35884	-0.05209	-0.35708	-0.0523	-0.35537	-0.05254
-0.39056	-0.04929	-0.38885	-0.04937	-0.3871	-0.04948	-0.38529	-0.04963	-0.38343	-0.0498	-0.3815	-0.04995	-0.37951	-0.05006	-0.37747	-0.05016	-0.3754	-0.0503	-0.37344	-0.05048	-0.37171	-0.05067	-0.36999	-0.05083	-0.36803	-0.05094	-0.36596	-0.05106	-0.36392	-0.05124	-0.36193	-0.05147	-0.36	-0.05166	-0.35814	-0.0518	-0.35633	-0.05193	-0.35458	-0.05211	-0.35286	-0.05234
-0.38806	-0.04916	-0.38635	-0.04926	-0.38459	-0.04934	-0.38279	-0.04946	-0.38092	-0.04963	-0.37899	-0.0498	-0.377	-0.04993	-0.37496	-0.05004	-0.37289	-0.05015	-0.37094	-0.0503	-0.36921	-0.05049	-0.36748	-0.05068	-0.36553	-0.05082	-0.36346	-0.05093	-0.36142	-0.05107	-0.35943	-0.05127	-0.3575	-0.05149	-0.35563	-0.05167	-0.35383	-0.0518	-0.35208	-0.05195	-0.35036	-0.05215
-0.38556	-0.04901	-0.38384	-0.04914	-0.38209	-0.04923	-0.38029	-0.04932	-0.37842	-0.04945	-0.37649	-0.04963	-0.3745	-0.04979	-0.37246	-0.04992	-0.37039	-0.05002	-0.36844	-0.05014	-0.36671	-0.05031	-0.36498	-0.0505	-0.36303	-0.05068	-0.36096	-0.05081	-0.35892	-0.05092	-0.35693	-0.05108	-0.355	-0.0513	-0.35313	-0.05152	-0.35133	-0.05167	-0.34957	-0.0518	-0.34786	-0.05197
-0.38306	-0.04884	-0.38134	-0.049	-0.37959	-0.04911	-0.37778	-0.0492	-0.37592	-0.0493	-0.37399	-0.04945	-0.372	-0.04962	-0.36996	-0.04978	-0.36789	-0.0499	-0.36593	-0.05001	-0.36421	-0.05014	-0.36248	-0.05032	-0.36052	-0.05052	-0.35845	-0.05069	-0.35641	-0.0508	-0.35442	-0.05093	-0.35249	-0.05111	-0.35063	-0.05134	-0.34882	-0.05154	-0.34707	-0.05168	-0.34536	-0.05181
-0.38055	-0.04868	-0.37884	-0.04883	-0.37708	-0.04898	-0.37528	-0.04909	-0.37341	-0.04917	-0.37148	-0.04929	-0.36949	-0.04945	-0.36745	-0.04963	-0.36538	-0.04977	-0.36343	-0.04989	-0.3617	-0.05	-0.35997	-0.05015	-0.35802	-0.05033	-0.35595	-0.05053	-0.35391	-0.05068	-0.35192	-0.0508	-0.34999	-0.05093	-0.34812	-0.05114	-0.34632	-0.05137	-0.34457	-0.05155	-0.34285	-0.05168
-0.37805	-0.04853	-0.37633	-0.04866	-0.37458	-0.04882	-0.37278	-0.04896	-0.37091	-0.04906	-0.36898	-0.04915	-0.36699	-0.04928	-0.36495	-0.04945	-0.36288	-0.04962	-0.36093	-0.04976	-0.3592	-0.04987	-0.35747	-0.04999	-0.35552	-0.05015	-0.35345	-0.05036	-0.35141	-0.05054	-0.34942	-0.05068	-0.34749	-0.05079	-0.34562	-0.05095	-0.34382	-0.05118	-0.34206	-0.0514	-0.34035	-0.05156
-0.37555	-0.04841	-0.37383	-0.04851	-0.37208	-0.04865	-0.37027	-0.04881	-0.36841	-0.04894	-0.36648	-0.04904	-0.36449	-0.04913	-0.36245	-0.04928	-0.36038	-0.04945	-0.35842	-0.04962	-0.3567	-0.04975	-0.35497	-0.04986	-0.35301	-0.04999	-0.35095	-0.05017	-0.3489	-0.05038	-0.34692	-0.05055	-0.34499	-0.05067	-0.34312	-0.0508	-0.34131	-0.05099	-0.33956	-0.05122	-0.33785	-0.05142
-0.37304	-0.0483	-0.37133	-0.04838	-0.36957	-0.04849	-0.36777	-0.04864	-0.3659	-0.0488	-0.36397	-0.04893	-0.36198	-0.04902	-0.35994	-0.04912	-0.35787	-0.04928	-0.35592	-0.04946	-0.35419	-0.04962	-0.35246	-0.04974	-0.35051	-0.04985	-0.34844	-0.05	-0.3464	-0.05019	-0.34441	-0.0504	-0.34248	-0.05055	-0.34061	-0.05067	-0.33881	-0.05081	-0.33706	-0.05103	-0.33534	-0.05126
-0.37054	-0.04818	-0.36883	-0.04827	-0.36707	-0.04836	-0.36527	-0.04848	-0.3634	-0.04864	-0.36147	-0.04879	-0.35948	-0.04891	-0.35744	-0.049	-0.35537	-0.04912	-0.35342	-0.04928	-0.35169	-0.04947	-0.34996	-0.04962	-0.34801	-0.04973	-0.34594	-0.04985	-0.3439	-0.05002	-0.34191	-0.05022	-0.33998	-0.05041	-0.33811	-0.05055	-0.33631	-0.05067	-0.33455	-0.05084	-0.33284	-0.05107
-0.36804	-0.04805	-0.36632	-0.04815	-0.36457	-0.04824	-0.36276	-0.04833	-0.3609	-0.04847	-0.35897	-0.04863	-0.35698	-0.04878	-0.35494	-0.04888	-0.35287	-0.04898	-0.35092	-0.04911	-0.34919	-0.0493	-0.34746	-0.04947	-0.34551	-0.04961	-0.34344	-0.04972	-0.34139	-0.04986	-0.33941	-0.05004	-0.33748	-0.05025	-0.33561	-0.05043	-0.33381	-0.05055	-0.33205	-0.05068	-0.33034	-0.05088
-0.36553	-0.0479	-0.36382	-0.04802	-0.36206	-0.04813	-0.36026	-0.04821	-0.35839	-0.04832	-0.35646	-0.04846	-0.35448	-0.04863	-0.35243	-0.04877	-0.35036	-0.04887	-0.34841	-0.04897	-0.34668	-0.04912	-0.34495	-0.04931	-0.343	-0.04948	-0.34093	-0.0496	-0.33889	-0.04972	-0.3369	-0.04987	-0.33497	-0.05006	-0.3331	-0.05027	-0.3313	-0.05043	-0.32955	-0.05055	-0.32783	-0.05071
-0.36303	-0.04774	-0.36132	-0.04788	-0.35956	-0.048	-0.35776	-0.0481	-0.35589	-0.04819	-0.35396	-0.0483	-0.35197	-0.04846	-0.34993	-0.04862	-0.34786	-0.04875	-0.34591	-0.04885	-0.34418	-0.04896	-0.34245	-0.04913	-0.3405	-0.04932	-0.33843	-0.04948	-0.33639	-0.0496	-0.3344	-0.04972	-0.33247	-0.04989	-0.3306	-0.0501	-0.3288	-0.0503	-0.32704	-0.05044	-0.32533	-0.05056
-0.36053	-0.04759	-0.35881	-0.04772	-0.35706	-0.04786	-0.35526	-0.04798	-0.35339	-0.04807	-0.35146	-0.04817	-0.34947	-0.04829	-0.34743	-0.04846	-0.34536	-0.04862	-0.34341	-0.04873	-0.34168	-0.04883	-0.33995	-0.04897	-0.338	-0.04915	-0.33593	-0.04933	-0.33389	-0.04948	-0.3319	-0.04959	-0.32997	-0.04973	-0.3281	-0.04992	-0.3263	-0.05013	-0.32454	-0.05031	-0.32283	-0.05044
-0.35802	-0.04746	-0.35631	-0.04757	-0.35456	-0.04771	-0.35275	-0.04785	-0.35088	-0.04796	-0.34895	-0.04805	-0.34697	-0.04815	-0.34492	-0.04829	-0.34285	-0.04846	-0.3409	-0.04861	-0.33917	-0.04872	-0.33744	-0.04882	-0.33549	-0.04897	-0.33342	-0.04917	-0.33138	-0.04934	-0.32939	-0.04947	-0.32746	-0.04959	-0.3256	-0.04975	-0.32379	-0.04995	-0.32204	-0.05016	-0.32032	-0.05032
-0.35552	-0.04735	-0.35381	-0.04744	-0.35205	-0.04755	-0.35025	-0.0477	-0.34838	-0.04783	-0.34645	-0.04794	-0.34446	-0.04803	-0.34242	-0.04814	-0.34035	-0.04829	-0.3384	-0.04847	-0.33667	-0.0486	-0.33494	-0.0487	-0.33299	-0.04882	-0.33092	-0.04899	-0.32888	-0.04919	-0.32689	-0.04935	-0.32496	-0.04947	-0.32309	-0.0496	-0.32129	-0.04977	-0.31953	-0.04999	-0.31782	-0.05019
-0.35302	-0.04725	-0.3513	-0.04732	-0.34955	-0.04741	-0.34775	-0.04754	-0.34588	-0.04768	-0.34395	-0.04782	-0.34196	-0.04791	-0.33992	-0.04801	-0.33785	-0.04813	-0.3359	-0.0483	-0.33417	-0.04847	-0.33244	-0.04859	-0.33049	-0.04869	-0.32842	-0.04883	-0.32638	-0.04901	-0.32439	-0.0492	-0.32246	-0.04935	-0.32059	-0.04947	-0.31879	-0.04961	-0.31703	-0.04981	-0.31532	-0.05003
-0.35051	-0.04713	-0.3488	-0.04722	-0.34705	-0.04729	-0.34524	-0.04739	-0.34338	-0.04753	-0.34145	-0.04767	-0.33946	-0.0478	-0.33742	-0.04789	-0.33535	-0.04799	-0.33339	-0.04813	-0.33166	-0.04831	-0.32994	-0.04847	-0.32798	-0.04858	-0.32591	-0.04868	-0.32387	-0.04884	-0.32188	-0.04904	-0.31995	-0.04922	-0.31809	-0.04935	-0.31628	-0.04948	-0.31453	-0.04964	-0.31281	-0.04985
-0.34801	-0.04699	-0.3463	-0.0471	-0.34454	-0.04718	-0.34274	-0.04726	-0.34087	-0.04737	-0.33894	-0.04752	-0.33695	-0.04766	-0.33491	-0.04778	-0.33284	-0.04787	-0.33089	-0.04798	-0.32916	-0.04814	-0.32743	-0.04832	-0.32548	-0.04846	-0.32341	-0.04857	-0.32137	-0.04869	-0.31938	-0.04886	-0.31745	-0.04906	-0.31558	-0.04923	-0.31378	-0.04935	-0.31203	-0.04949	-0.31031	-0.04968
-0.34551	-0.04684	-0.34379	-0.04697	-0.34204	-0.04707	-0.34024	-0.04715	-0.33837	-0.04724	-0.33644	-0.04736	-0.33445	-0.04751	-0.33241	-0.04765	-0.33034	-0.04776	-0.32839	-0.04786	-0.32666	-0.04798	-0.32493	-0.04815	-0.32298	-0.04833	-0.32091	-0.04846	-0.31887	-0.04856	-0.31688	-0.0487	-0.31495	-0.04889	-0.31308	-0.04909	-0.31128	-0.04923	-0.30952	-0.04936	-0.30781	-0.04951
-0.34301	-0.04669	-0.34129	-0.04682	-0.33954	-0.04695	-0.33773	-0.04704	-0.33587	-0.04712	-0.33394	-0.04722	-0.33195	-0.04735	-0.32991	-0.04751	-0.32784	-0.04764	-0.32588	-0.04774	-0.32416	-0.04784	-0.32243	-0.04798	-0.32047	-0.04817	-0.3184	-0.04833	-0.31636	-0.04845	-0.31437	-0.04856	-0.31244	-0.04872	-0.31058	-0.04892	-0.30877	-0.0491	-0.30702	-0.04924	-0.30531	-0.04937
-0.3405	-0.04657	-0.33879	-0.04666	-0.33703	-0.0468	-0.33523	-0.04692	-0.33336	-0.04702	-0.33143	-0.04709	-0.32944	-0.0472	-0.3274	-0.04735	-0.32533	-0.0475	-0.32338	-0.04763	-0.32165	-0.04773	-0.31992	-0.04784	-0.31797	-0.048	-0.3159	-0.04818	-0.31386	-0.04833	-0.31187	-0.04844	-0.30994	-0.04856	-0.30807	-0.04875	-0.30627	-0.04895	-0.30452	-0.04912	-0.3028	-0.04925
-0.338	-0.04646	-0.33628	-0.04653	-0.33453	-0.04665	-0.33273	-0.04678	-0.33086	-0.0469	-0.32893	-0.04699	-0.32694	-0.04707	-0.3249	-0.04719	-0.32283	-0.04735	-0.32088	-0.0475	-0.31915	-0.04761	-0.31742	-0.04771	-0.31547	-0.04784	-0.3134	-0.04801	-0.31136	-0.04819	-0.30937	-0.04833	-0.30744	-0.04843	-0.30557	-0.04858	-0.30377	-0.04878	-0.30201	-0.04898	-0.3003	-0.04913
-0.3355	-0.04636	-0.33378	-0.04642	-0.33203	-0.04651	-0.33022	-0.04663	-0.32836	-0.04677	-0.32643	-0.04688	-0.32444	-0.04696	-0.3224	-0.04705	-0.32033	-0.04719	-0.31837	-0.04735	-0.31665	-0.04749	-0.31492	-0.0476	-0.31296	-0.0477	-0.31089	-0.04785	-0.30885	-0.04803	-0.30687	-0.0482	-0.30494	-0.04832	-0.30307	-0.04844	-0.30126	-0.04861	-0.29951	-0.04882	-0.2978	-0.049
-0.33299	-0.04625	-0.33128	-0.04632	-0.32952	-0.04639	-0.32772	-0.04648	-0.32585	-0.04662	-0.32392	-0.04675	-0.32193	-0.04685	-0.31989	-0.04693	-0.31782	-0.04704	-0.31587	-0.04719	-0.31414	-0.04735	-0.31241	-0.04748	-0.31046	-0.04758	-0.30839	-0.0477	-0.30635	-0.04786	-0.30436	-0.04805	-0.30243	-0.04821	-0.30056	-0.04832	-0.29876	-0.04845	-0.29701	-0.04865	-0.29529	-0.04886
-0.33049	-0.04612	-0.32878	-0.04621	-0.32702	-0.04628	-0.32522	-0.04636	-0.32335	-0.04646	-0.32142	-0.04661	-0.31943	-0.04673	-0.31739	-0.04683	-0.31532	-0.04691	-0.31337	-0.04704	-0.31164	-0.04719	-0.30991	-0.04735	-0.30796	-0.04747	-0.30589	-0.04758	-0.30385	-0.04771	-0.30186	-0.04789	-0.29993	-0.04807	-0.29806	-0.04821	-0.29626	-0.04832	-0.2945	-0.04848	-0.29279	-0.04869
-0.32799	-0.04597	-0.32627	-0.04609	-0.32452	-0.04618	-0.32271	-0.04625	-0.32085	-0.04633	-0.31892	-0.04645	-0.31693	-0.04659	-0.31489	-0.04672	-0.31282	-0.0468	-0.31087	-0.0469	-0.30914	-0.04704	-0.30741	-0.0472	-0.30546	-0.04735	-0.30339	-0.04746	-0.30134	-0.04757	-0.29936	-0.04772	-0.29743	-0.04791	-0.29556	-0.04809	-0.29375	-0.04821	-0.292	-0.04833	-0.29029	-0.04852
-0.32548	-0.04584	-0.32377	-0.04595	-0.32201	-0.04606	-0.32021	-0.04615	-0.31834	-0.04621	-0.31641	-0.04631	-0.31443	-0.04644	-0.31238	-0.04659	-0.31031	-0.04669	-0.30836	-0.04678	-0.30663	-0.04689	-0.3049	-0.04704	-0.30295	-0.04721	-0.30088	-0.04734	-0.29884	-0.04745	-0.29685	-0.04757	-0.29492	-0.04774	-0.29305	-0.04794	-0.29125	-0.04809	-0.2895	-0.04821	-0.28778	-0.04835
-0.32298	-0.04571	-0.32127	-0.04581	-0.31951	-0.04592	-0.31771	-0.04603	-0.31584	-0.04611	-0.31391	-0.04618	-0.31192	-0.04629	-0.30988	-0.04644	-0.30781	-0.04657	-0.30586	-0.04667	-0.30413	-0.04676	-0.3024	-0.04689	-0.30045	-0.04705	-0.29838	-0.04721	-0.29634	-0.04734	-0.29435	-0.04745	-0.29242	-0.04758	-0.29055	-0.04778	-0.28875	-0.04796	-0.28699	-0.04809	-0.28528	-0.04821
-0.32048	-0.04561	-0.31876	-0.04568	-0.31701	-0.04578	-0.31521	-0.0459	-0.31334	-0.046	-0.31141	-0.04608	-0.30942	-0.04616	-0.30738	-0.04628	-0.30531	-0.04643	-0.30336	-0.04656	-0.30163	-0.04665	-0.2999	-0.04675	-0.29795	-0.0469	-0.29588	-0.04706	-0.29384	-0.04722	-0.29185	-0.04733	-0.28992	-0.04745	-0.28805	-0.04761	-0.28625	-0.04781	-0.28449	-0.04798	-0.28278	-0.0481
-0.31797	-0.04551	-0.31626	-0.04557	-0.31451	-0.04565	-0.3127	-0.04576	-0.31083	-0.04588	-0.3089	-0.04597	-0.30692	-0.04605	-0.30487	-0.04614	-0.3028	-0.04628	-0.30085	-0.04643	-0.29912	-0.04654	-0.29739	-0.04663	-0.29544	-0.04675	-0.29337	-0.04691	-0.29133	-0.04707	-0.28934	-0.04722	-0.28741	-0.04733	-0.28555	-0.04746	-0.28374	-0.04764	-0.28199	-0.04784	-0.28027	-0.04799
-0.31547	-0.04541	-0.31376	-0.04546	-0.312	-0.04553	-0.3102	-0.04562	-0.30833	-0.04574	-0.3064	-0.04585	-0.30441	-0.04594	-0.30237	-0.04602	-0.3003	-0.04613	-0.29835	-0.04627	-0.29662	-0.04642	-0.29489	-0.04653	-0.29294	-0.04662	-0.29087	-0.04675	-0.28883	-0.04692	-0.28684	-0.04709	-0.28491	-0.04721	-0.28304	-0.04733	-0.28124	-0.04748	-0.27948	-0.04768	-0.27777	-0.04786
-0.31297	-0.04529	-0.31125	-0.04536	-0.3095	-0.04542	-0.3077	-0.04549	-0.30583	-0.0456	-0.3039	-0.04572	-0.30191	-0.04583	-0.29987	-0.04591	-0.2978	-0.046	-0.29585	-0.04612	-0.29412	-0.04628	-0.29239	-0.04641	-0.29044	-0.04651	-0.28837	-0.04661	-0.28633	-0.04676	-0.28434	-0.04694	-0.28241	-0.04709	-0.28054	-0.04721	-0.27874	-0.04733	-0.27698	-0.04751	-0.27527	-0.04772
-0.31046	-0.04516	-0.30875	-0.04525	-0.307	-0.04532	-0.30519	-0.04538	-0.30333	-0.04546	-0.3014	-0.04558	-0.29941	-0.0457	-0.29737	-0.04581	-0.2953	-0.04589	-0.29334	-0.04598	-0.29161	-0.04612	-0.28989	-0.04628	-0.28793	-0.0464	-0.28586	-0.0465	-0.28382	-0.04661	-0.28183	-0.04678	-0.2799	-0.04696	-0.27804	-0.0471	-0.27623	-0.04721	-0.27448	-0.04735	-0.27276	-0.04755
-0.30796	-0.04503	-0.30625	-0.04512	-0.30449	-0.04521	-0.30269	-0.04528	-0.30082	-0.04535	-0.29889	-0.04544	-0.2969	-0.04556	-0.29486	-0.04569	-0.29279	-0.04578	-0.29084	-0.04586	-0.28911	-0.04597	-0.28738	-0.04612	-0.28543	-0.04628	-0.28336	-0.04639	-0.28132	-0.04649	-0.27933	-0.04662	-0.2774	-0.0468	-0.27553	-0.04697	-0.27373	-0.0471	-0.27198	-0.04722	-0.27026	-0.04738
-0.30546	-0.04491	-0.30374	-0.04499	-0.30199	-0.04509	-0.30019	-0.04518	-0.29832	-0.04524	-0.29639	-0.04531	-0.2944	-0.04542	-0.29236	-0.04555	-0.29029	-0.04567	-0.28834	-0.04576	-0.28661	-0.04584	-0.28488	-0.04597	-0.28293	-0.04613	-0.28086	-0.04627	-0.27882	-0.04637	-0.27683	-0.04648	-0.2749	-0.04664	-0.27303	-0.04682	-0.27123	-0.04698	-0.26947	-0.0471	-0.26776	-0.04723
-0.30295	-0.04481	-0.30124	-0.04486	-0.29949	-0.04495	-0.29768	-0.04506	-0.29582	-0.04514	-0.29389	-0.0452	-0.2919	-0.04528	-0.28986	-0.0454	-0.28779	-0.04553	-0.28583	-0.04565	-0.28411	-0.04573	-0.28238	-0.04583	-0.28042	-0.04597	-0.27835	-0.04614	-0.27631	-0.04626	-0.27432	-0.04636	-0.27239	-0.04649	-0.27053	-0.04667	-0.26872	-0.04685	-0.26697	-0.04698	-0.26526	-0.04711
-0.30045	-0.04471	-0.29874	-0.04476	-0.29698	-0.04482	-0.29518	-0.04493	-0.29331	-0.04502	-0.29138	-0.0451	-0.28939	-0.04517	-0.28735	-0.04526	-0.28528	-0.04539	-0.28333	-0.04552	-0.2816	-0.04562	-0.27987	-0.04571	-0.27792	-0.04582	-0.27585	-0.04598	-0.27381	-0.04614	-0.27182	-0.04625	-0.26989	-0.04636	-0.26802	-0.04651	-0.26622	-0.0467	-0.26447	-0.04686	-0.26275	-0.04699
-0.29795	-0.04461	-0.29623	-0.04466	-0.29448	-0.04471	-0.29268	-0.04479	-0.29081	-0.0449	-0.28888	-0.04499	-0.28689	-0.04506	-0.28485	-0.04514	-0.28278	-0.04525	-0.28083	-0.04538	-0.2791	-0.04551	-0.27737	-0.0456	-0.27542	-0.04569	-0.27335	-0.04583	-0.27131	-0.046	-0.26932	-0.04614	-0.26739	-0.04624	-0.26552	-0.04636	-0.26372	-0.04654	-0.26196	-0.04672	-0.26025	-0.04687
-0.29545	-0.0445	-0.29373	-0.04457	-0.29198	-0.04461	-0.29017	-0.04467	-0.28831	-0.04476	-0.28638	-0.04487	-0.28439	-0.04496	-0.28235	-0.04503	-0.28028	-0.04512	-0.27832	-0.04523	-0.2766	-0.04537	-0.27487	-0.04549	-0.27291	-0.04558	-0.27084	-0.04568	-0.2688	-0.04584	-0.26682	-0.04601	-0.26489	-0.04613	-0.26302	-0.04624	-0.26121	-0.04638	-0.25946	-0.04657	-0.25775	-0.04675
-0.29294	-0.04438	-0.29123	-0.04445	-0.28947	-0.04452	-0.28767	-0.04456	-0.2858	-0.04463	-0.28387	-0.04473	-0.28188	-0.04484	-0.27984	-0.04493	-0.27777	-0.045	-0.27582	-0.04509	-0.27409	-0.04523	-0.27236	-0.04537	-0.27041	-0.04547	-0.26834	-0.04556	-0.2663	-0.04569	-0.26431	-0.04586	-0.26238	-0.04601	-0.26051	-0.04613	-0.25871	-0.04624	-0.25696	-0.04641	-0.25524	-0.0466
-0.29044	-0.04426	-0.28873	-0.04433	-0.28697	-0.04441	-0.28517	-0.04447	-0.2833	-0.04452	-0.28137	-0.0446	-0.27938	-0.04471	-0.27734	-0.04481	-0.27527	-0.04489	-0.27332	-0.04497	-0.27159	-0.04508	-0.26986	-0.04523	-0.26791	-0.04536	-0.26584	-0.04546	-0.2638	-0.04555	-0.26181	-0.0457	-0.25988	-0.04587	-0.25801	-0.04602	-0.25621	-0.04612	-0.25445	-0.04626	-0.25274	-0.04644
-0.28794	-0.04415	-0.28622	-0.04421	-0.28447	-0.04429	-0.28266	-0.04436	-0.2808	-0.04442	-0.27887	-0.04447	-0.27688	-0.04457	-0.27484	-0.04469	-0.27277	-0.04479	-0.27082	-0.04486	-0.26909	-0.04495	-0.26736	-0.04508	-0.26541	-0.04522	-0.26334	-0.04535	-0.26129	-0.04544	-0.25931	-0.04555	-0.25738	-0.04572	-0.25551	-0.04589	-0.2537	-0.04601	-0.25195	-0.04613	-0.25024	-0.04629
-0.28543	-0.04406	-0.28372	-0.04409	-0.28196	-0.04416	-0.28016	-0.04425	-0.27829	-0.04432	-0.27636	-0.04437	-0.27438	-0.04444	-0.27233	-0.04455	-0.27026	-0.04467	-0.26831	-0.04476	-0.26658	-0.04483	-0.26485	-0.04494	-0.2629	-0.04508	-0.26083	-0.04522	-0.25879	-0.04533	-0.2568	-0.04543	-0.25487	-0.04556	-0.253	-0.04574	-0.2512	-0.0459	-0.24945	-0.04601	-0.24773	-0.04614
-0.28293	-0.04397	-0.28122	-0.044	-0.27946	-0.04405	-0.27766	-0.04412	-0.27579	-0.04421	-0.27386	-0.04427	-0.27187	-0.04433	-0.26983	-0.04441	-0.26776	-0.04453	-0.26581	-0.04464	-0.26408	-0.04473	-0.26235	-0.04481	-0.2604	-0.04493	-0.25833	-0.04508	-0.25629	-0.04522	-0.2543	-0.04532	-0.25237	-0.04542	-0.2505	-0.04558	-0.2487	-0.04576	-0.24694	-0.0459	-0.24523	-0.04601
-0.28043	-0.04387	-0.27871	-0.04391	-0.27696	-0.04394	-0.27516	-0.044	-0.27329	-0.04408	-0.27136	-0.04417	-0.26937	-0.04423	-0.26733	-0.04429	-0.26526	-0.04439	-0.26331	-0.04452	-0.26158	-0.04462	-0.25985	-0.0447	-0.2579	-0.0448	-0.25583	-0.04493	-0.25379	-0.04508	-0.2518	-0.04521	-0.24987	-0.0453	-0.248	-0.04543	-0.2462	-0.04561	-0.24444	-0.04578	-0.24273	-0.0459
-0.27792	-0.04377	-0.27621	-0.04381	-0.27446	-0.04384	-0.27265	-0.04389	-0.27078	-0.04396	-0.26885	-0.04405	-0.26687	-0.04413	-0.26482	-0.04419	-0.26275	-0.04426	-0.2608	-0.04437	-0.25907	-0.0445	-0.25734	-0.04459	-0.25539	-0.04468	-0.25332	-0.04479	-0.25128	-0.04494	-0.24929	-0.04508	-0.24736	-0.04519	-0.2455	-0.0453	-0.24369	-0.04545	-0.24194	-0.04564	-0.24022	-0.04579
-0.27542	-0.04365	-0.27371	-0.04371	-0.27195	-0.04375	-0.27015	-0.04379	-0.26828	-0.04384	-0.26635	-0.04392	-0.26436	-0.04401	-0.26232	-0.04409	-0.26025	-0.04415	-0.2583	-0.04424	-0.25657	-0.04436	-0.25484	-0.04448	-0.25289	-0.04457	-0.25082	-0.04466	-0.24878	-0.04479	-0.24679	-0.04494	-0.24486	-0.04508	-0.24299	-0.04518	-0.24119	-0.0453	-0.23943	-0.04548	-0.23772	-0.04566
-0.27292	-0.04354	-0.2712	-0.0436	-0.26945	-0.04365	-0.26765	-0.04369	-0.26578	-0.04373	-0.26385	-0.04379	-0.26186	-0.04388	-0.25982	-0.04398	-0.25775	-0.04404	-0.2558	-0.04411	-0.25407	-0.04422	-0.25234	-0.04435	-0.25039	-0.04446	-0.24832	-0.04455	-0.24628	-0.04465	-0.24429	-0.04479	-0.24236	-0.04495	-0.24049	-0.04507	-0.23869	-0.04518	-0.23693	-0.04532	-0.23522	-0.04551
-0.27041	-0.04345	-0.2687	-0.04348	-0.26695	-0.04354	-0.26514	-0.04359	-0.26328	-0.04363	-0.26134	-0.04368	-0.25936	-0.04376	-0.25732	-0.04385	-0.25525	-0.04394	-0.25329	-0.044	-0.25156	-0.04409	-0.24984	-0.04421	-0.24788	-0.04434	-0.24581	-0.04444	-0.24377	-0.04453	-0.24178	-0.04465	-0.23985	-0.04481	-0.23799	-0.04496	-0.23618	-0.04507	-0.23443	-0.04518	-0.23271	-0.04536
-0.26791	-0.04337	-0.2662	-0.04338	-0.26444	-0.04342	-0.26264	-0.04349	-0.26077	-0.04354	-0.25884	-0.04358	-0.25685	-0.04364	-0.25481	-0.04372	-0.25274	-0.04382	-0.25079	-0.0439	-0.24906	-0.04397	-0.24733	-0.04407	-0.24538	-0.0442	-0.24331	-0.04432	-0.24127	-0.04441	-0.23928	-0.04451	-0.23735	-0.04466	-0.23548	-0.04482	-0.23368	-0.04495	-0.23193	-0.04506	-0.23021	-0.0452
-0.26541	-0.04328	-0.26369	-0.04329	-0.26194	-0.04331	-0.26014	-0.04337	-0.25827	-0.04343	-0.25634	-0.04348	-0.25435	-0.04353	-0.25231	-0.04359	-0.25024	-0.04369	-0.24829	-0.04379	-0.24656	-0.04386	-0.24483	-0.04394	-0.24288	-0.04406	-0.24081	-0.04419	-0.23877	-0.0443	-0.23678	-0.0444	-0.23485	-0.04451	-0.23298	-0.04467	-0.23118	-0.04483	-0.22942	-0.04495	-0.22771	-0.04506
[truncated: 498 more rows]

## Sheet: Figure S15c
Vg (V)	PVR
[truncated: 22 more rows]

[truncated: 1 more sheets: Figure S15d]
