# Supplementary material for: Toward high-current-density and high-frequency graphene resonant tunneling transistors
Source: Nat Commun. 2025 May 23;16:4805. doi: 10.1038/s41467-025-58720-7 (PMC12102250; doi:10.1038/s41467-025-58720-7)
Supplement: Supplementary file 3 — Source Data [file 41467_2025_58720_MOESM3_ESM.zip › Supplementary Figure 16.xlsx]

## Sheet: Figure S16a
Vd (V)	Id (arb. units)	EF,T (J)	EF,B (J)	dphi/2 (J)
-1.8513	-0.15555	7.7731e-20	-5.50221e-20	9.36234e-20
-1.84629	-0.15527	7.76202e-20	-5.48655e-20	9.33567e-20
-1.84128	-0.15451	7.75093e-20	-5.47085e-20	9.30901e-20
-1.83628	-0.1538	7.73984e-20	-5.45512e-20	9.28237e-20
-1.83127	-0.15348	7.72873e-20	-5.43935e-20	9.25576e-20
-1.82627	-0.15345	7.71762e-20	-5.42355e-20	9.22915e-20
-1.82126	-0.15305	7.7065e-20	-5.40772e-20	9.20259e-20
-1.81625	-0.15212	7.69538e-20	-5.39185e-20	9.17604e-20
-1.81125	-0.15153	7.68424e-20	-5.37595e-20	9.1495e-20
-1.80624	-0.15156	7.6731e-20	-5.36001e-20	9.12299e-20
-1.80123	-0.15137	7.66195e-20	-5.34404e-20	9.0965e-20
-1.79623	-0.15056	7.6508e-20	-5.32803e-20	9.07004e-20
-1.79122	-0.14983	7.63963e-20	-5.31199e-20	9.04359e-20
-1.78622	-0.14957	7.62846e-20	-5.29591e-20	9.01716e-20
-1.78121	-0.14947	7.61729e-20	-5.2798e-20	8.99076e-20
-1.7762	-0.14909	7.6061e-20	-5.26365e-20	8.96437e-20
-1.7712	-0.14827	7.59491e-20	-5.24747e-20	8.93801e-20
-1.76619	-0.1476	7.58371e-20	-5.23124e-20	8.91167e-20
-1.76118	-0.14752	7.57251e-20	-5.21499e-20	8.88535e-20
-1.75618	-0.14747	7.56129e-20	-5.19869e-20	8.85906e-20
-1.75117	-0.14673	7.55007e-20	-5.18236e-20	8.83279e-20
-1.74617	-0.14588	7.53884e-20	-5.16598e-20	8.80657e-20
-1.74116	-0.14561	7.52761e-20	-5.14958e-20	8.78031e-20
-1.73615	-0.14556	7.51637e-20	-5.13313e-20	8.75409e-20
-1.73115	-0.14517	7.50512e-20	-5.11664e-20	8.72792e-20
-1.72614	-0.14442	7.49386e-20	-5.10012e-20	8.70176e-20
-1.72113	-0.14375	7.4826e-20	-5.08355e-20	8.67562e-20
-1.71613	-0.14352	7.47133e-20	-5.06695e-20	8.64951e-20
-1.71112	-0.1435	7.46005e-20	-5.05031e-20	8.62342e-20
-1.70612	-0.14298	7.44877e-20	-5.03363e-20	8.59735e-20
-1.70111	-0.14206	7.43748e-20	-5.0169e-20	8.57131e-20
-1.6961	-0.1416	7.42618e-20	-5.00014e-20	8.54529e-20
-1.6911	-0.14163	7.41488e-20	-4.98334e-20	8.51929e-20
-1.68609	-0.14135	7.40357e-20	-4.96649e-20	8.49332e-20
-1.68108	-0.14059	7.39225e-20	-4.9496e-20	8.46737e-20
-1.67608	-0.1399	7.38092e-20	-4.93267e-20	8.44145e-20
-1.67107	-0.13961	7.36959e-20	-4.9157e-20	8.41555e-20
-1.66607	-0.13952	7.35826e-20	-4.89869e-20	8.38968e-20
-1.66106	-0.13918	7.34691e-20	-4.88163e-20	8.36383e-20
-1.65605	-0.13837	7.33556e-20	-4.86453e-20	8.338e-20
-1.65105	-0.13769	7.3242e-20	-4.84739e-20	8.3122e-20
-1.64604	-0.13759	7.31284e-20	-4.8302e-20	8.28643e-20
-1.64103	-0.13755	7.30147e-20	-4.81297e-20	8.26068e-20
-1.63603	-0.1369	7.29009e-20	-4.79569e-20	8.23496e-20
-1.63102	-0.13606	7.27871e-20	-4.77837e-20	8.20926e-20
-1.62602	-0.1357	7.26732e-20	-4.761e-20	8.18359e-20
-1.62101	-0.13562	7.25592e-20	-4.74359e-20	8.15794e-20
-1.616	-0.13534	7.24452e-20	-4.72613e-20	8.13232e-20
-1.611	-0.13469	7.23311e-20	-4.70862e-20	8.10673e-20
-1.60599	-0.13395	7.2217e-20	-4.69107e-20	8.08117e-20
-1.60098	-0.13359	7.21028e-20	-4.67347e-20	8.05563e-20
-1.59598	-0.13359	7.19885e-20	-4.65582e-20	8.03011e-20
-1.59097	-0.13328	7.18742e-20	-4.63812e-20	8.00462e-20
-1.58597	-0.13242	7.17598e-20	-4.62038e-20	7.97917e-20
-1.58096	-0.13177	7.16453e-20	-4.60258e-20	7.95374e-20
-1.57595	-0.13168	7.15308e-20	-4.58474e-20	7.92834e-20
-1.57095	-0.13157	7.14163e-20	-4.56684e-20	7.90296e-20
-1.56594	-0.13101	7.13017e-20	-4.5489e-20	7.87761e-20
-1.56093	-0.13026	7.1187e-20	-4.5309e-20	7.8523e-20
-1.55593	-0.12977	7.10723e-20	-4.51286e-20	7.82701e-20
-1.55092	-0.1296	7.09575e-20	-4.49476e-20	7.80174e-20
-1.54592	-0.12949	7.08426e-20	-4.47661e-20	7.77651e-20
-1.54091	-0.12892	7.07277e-20	-4.4584e-20	7.75131e-20
-1.5359	-0.12808	7.06128e-20	-4.44014e-20	7.72613e-20
-1.5309	-0.12766	7.04978e-20	-4.42183e-20	7.70099e-20
-1.52589	-0.12769	7.03827e-20	-4.40347e-20	7.67588e-20
-1.52088	-0.12743	7.02676e-20	-4.38505e-20	7.65079e-20
-1.51588	-0.12667	7.01525e-20	-4.36657e-20	7.62574e-20
-1.51087	-0.12599	7.00373e-20	-4.34804e-20	7.60071e-20
-1.50587	-0.12573	6.9922e-20	-4.32945e-20	7.57572e-20
-1.50086	-0.12561	6.98068e-20	-4.31081e-20	7.55076e-20
-1.49585	-0.1253	6.96914e-20	-4.2921e-20	7.52582e-20
-1.49085	-0.12462	6.9576e-20	-4.27334e-20	7.50092e-20
-1.48584	-0.12391	6.94606e-20	-4.25452e-20	7.47605e-20
-1.48083	-0.12364	6.93451e-20	-4.23564e-20	7.45122e-20
-1.47583	-0.12365	6.92296e-20	-4.2167e-20	7.42641e-20
-1.47082	-0.12328	6.9114e-20	-4.1977e-20	7.40164e-20
-1.46582	-0.12243	6.89984e-20	-4.17864e-20	7.3769e-20
-1.46081	-0.12185	6.88828e-20	-4.15952e-20	7.35219e-20
-1.4558	-0.12173	6.87671e-20	-4.14034e-20	7.32752e-20
-1.4508	-0.12161	6.86514e-20	-4.12109e-20	7.30288e-20
-1.44579	-0.12112	6.85356e-20	-4.10178e-20	7.27827e-20
-1.44078	-0.12042	6.84199e-20	-4.0824e-20	7.2537e-20
-1.43578	-0.11987	6.8304e-20	-4.06296e-20	7.22916e-20
-1.43077	-0.11966	6.81882e-20	-4.04345e-20	7.20466e-20
-1.42577	-0.11959	6.80723e-20	-4.02388e-20	7.18019e-20
-1.42076	-0.11915	6.79564e-20	-4.00423e-20	7.15576e-20
-1.41575	-0.11834	6.78404e-20	-3.98453e-20	7.13136e-20
-1.41075	-0.11779	6.77244e-20	-3.96475e-20	7.107e-20
-1.40574	-0.11774	6.76084e-20	-3.9449e-20	7.08267e-20
-1.40073	-0.11762	6.74924e-20	-3.92498e-20	7.05838e-20
-1.39573	-0.11704	6.73764e-20	-3.90499e-20	7.03413e-20
-1.39072	-0.11631	6.72603e-20	-3.88493e-20	7.00992e-20
-1.38572	-0.11588	6.71442e-20	-3.86479e-20	6.98574e-20
-1.38071	-0.11571	6.70281e-20	-3.84459e-20	6.9616e-20
-1.3757	-0.11556	6.69119e-20	-3.8243e-20	6.93749e-20
-1.3707	-0.11511	6.67958e-20	-3.80395e-20	6.91343e-20
-1.36569	-0.11436	6.66796e-20	-3.78351e-20	6.88941e-20
-1.36068	-0.11381	6.65635e-20	-3.763e-20	6.86542e-20
-1.35568	-0.11371	6.64473e-20	-3.74241e-20	6.84147e-20
-1.35067	-0.11365	6.63311e-20	-3.72174e-20	6.81758e-20
-1.34567	-0.1131	6.62149e-20	-3.70099e-20	6.7937e-20
-1.34066	-0.11232	6.60987e-20	-3.68016e-20	6.76988e-20
-1.33565	-0.11189	6.59825e-20	-3.65925e-20	6.7461e-20
-1.33065	-0.11177	6.58663e-20	-3.63825e-20	6.72236e-20
-1.32564	-0.1116	6.57501e-20	-3.61717e-20	6.69865e-20
-1.32063	-0.11113	6.56338e-20	-3.596e-20	6.675e-20
-1.31563	-0.11047	6.55176e-20	-3.57475e-20	6.65139e-20
-1.31062	-0.10991	6.54015e-20	-3.55341e-20	6.62781e-20
-1.30562	-0.10971	6.52853e-20	-3.53198e-20	6.60429e-20
-1.30061	-0.10967	6.51691e-20	-3.51046e-20	6.5808e-20
-1.2956	-0.10928	6.5053e-20	-3.48885e-20	6.55737e-20
-1.2906	-0.10851	6.49368e-20	-3.46715e-20	6.53398e-20
-1.28559	-0.10793	6.48207e-20	-3.44535e-20	6.51063e-20
-1.28058	-0.1078	6.47046e-20	-3.42346e-20	6.48733e-20
-1.27558	-0.10773	6.45885e-20	-3.40147e-20	6.46408e-20
-1.27057	-0.10731	6.44725e-20	-3.37939e-20	6.44087e-20
-1.26557	-0.10664	6.43565e-20	-3.3572e-20	6.41771e-20
-1.26056	-0.10609	6.42405e-20	-3.33492e-20	6.39461e-20
-1.25555	-0.10581	6.41246e-20	-3.31253e-20	6.37155e-20
-1.25055	-0.10569	6.40087e-20	-3.29004e-20	6.34854e-20
-1.24554	-0.10547	6.38929e-20	-3.26744e-20	6.32558e-20
-1.24053	-0.10488	6.37771e-20	-3.24474e-20	6.30267e-20
-1.23553	-0.10417	6.36613e-20	-3.22193e-20	6.27981e-20
-1.23052	-0.1038	6.35456e-20	-3.19901e-20	6.25701e-20
-1.22552	-0.10379	6.343e-20	-3.17598e-20	6.23425e-20
-1.22051	-0.10362	6.33144e-20	-3.15283e-20	6.21156e-20
-1.2155	-0.10302	6.31989e-20	-3.12957e-20	6.18891e-20
-1.2105	-0.10234	6.30834e-20	-3.10619e-20	6.16632e-20
-1.20549	-0.10195	6.29681e-20	-3.0827e-20	6.14379e-20
-1.20048	-0.10181	6.28528e-20	-3.05908e-20	6.12131e-20
-1.19548	-0.10165	6.27376e-20	-3.03534e-20	6.09889e-20
-1.19047	-0.10127	6.26225e-20	-3.01147e-20	6.07653e-20
-1.18547	-0.10065	6.25074e-20	-2.98748e-20	6.05423e-20
-1.18046	-0.10007	6.23925e-20	-2.96336e-20	6.03199e-20
-1.17545	-0.09979	6.22777e-20	-2.9391e-20	6.00981e-20
-1.17045	-0.09975	6.2163e-20	-2.91472e-20	5.98769e-20
-1.16544	-0.09955	6.20484e-20	-2.89019e-20	5.96563e-20
-1.16043	-0.09892	6.19339e-20	-2.86553e-20	5.94364e-20
-1.15543	-0.09824	6.18195e-20	-2.84073e-20	5.9217e-20
-1.15042	-0.09792	6.17053e-20	-2.81578e-20	5.89984e-20
-1.14542	-0.09784	6.15912e-20	-2.79069e-20	5.87803e-20
-1.14041	-0.09767	6.14772e-20	-2.76545e-20	5.85631e-20
-1.1354	-0.09722	6.13634e-20	-2.74005e-20	5.83465e-20
-1.1304	-0.09662	6.12497e-20	-2.71451e-20	5.81305e-20
-1.12539	-0.09613	6.11363e-20	-2.6888e-20	5.79153e-20
-1.12038	-0.09584	6.10229e-20	-2.66293e-20	5.77008e-20
-1.11538	-0.09574	6.09098e-20	-2.6369e-20	5.7487e-20
-1.11037	-0.09557	6.07968e-20	-2.6107e-20	5.7274e-20
-1.10537	-0.09507	6.06841e-20	-2.58433e-20	5.70617e-20
-1.10036	-0.0944	6.05715e-20	-2.55779e-20	5.68502e-20
-1.09535	-0.09394	6.04591e-20	-2.53107e-20	5.66395e-20
-1.09035	-0.09385	6.0347e-20	-2.50416e-20	5.64296e-20
-1.08534	-0.09379	6.02351e-20	-2.47707e-20	5.62205e-20
-1.08033	-0.09344	6.01234e-20	-2.44979e-20	5.60122e-20
-1.07533	-0.09284	6.0012e-20	-2.42232e-20	5.58048e-20
-1.07032	-0.0923	5.99008e-20	-2.39464e-20	5.55984e-20
-1.06532	-0.09198	5.97899e-20	-2.36677e-20	5.53926e-20
-1.06031	-0.09184	5.96793e-20	-2.33868e-20	5.51878e-20
-1.0553	-0.09169	5.9569e-20	-2.31039e-20	5.4984e-20
-1.0503	-0.09139	5.9459e-20	-2.28187e-20	5.47811e-20
-1.04529	-0.09086	5.93493e-20	-2.25313e-20	5.45791e-20
-1.04028	-0.09027	5.92399e-20	-2.22416e-20	5.43781e-20
-1.03528	-0.08991	5.91309e-20	-2.19496e-20	5.41782e-20
-1.03027	-0.08982	5.90222e-20	-2.16551e-20	5.39792e-20
-1.02526	-0.08977	5.89139e-20	-2.13582e-20	5.37814e-20
-1.02026	-0.08944	5.8806e-20	-2.10588e-20	5.35845e-20
-1.01525	-0.08884	5.86985e-20	-2.07567e-20	5.33888e-20
-1.01025	-0.08829	5.85915e-20	-2.04519e-20	5.31942e-20
-1.00524	-0.088	5.84848e-20	-2.01444e-20	5.30008e-20
-1.00023	-0.08789	5.83787e-20	-1.98341e-20	5.28085e-20
-0.99523	-0.08777	5.8273e-20	-1.95208e-20	5.26175e-20
-0.99022	-0.08748	5.81678e-20	-1.92046e-20	5.24277e-20
-0.98521	-0.08702	5.80631e-20	-1.88852e-20	5.22392e-20
-0.98021	-0.08652	5.7959e-20	-1.85627e-20	5.2052e-20
-0.9752	-0.08611	5.78555e-20	-1.82368e-20	5.18662e-20
-0.9702	-0.08587	5.77526e-20	-1.79075e-20	5.16818e-20
-0.96519	-0.0858	5.76502e-20	-1.75748e-20	5.14989e-20
-0.96018	-0.08569	5.75486e-20	-1.72384e-20	5.13174e-20
-0.95518	-0.08536	5.74476e-20	-1.68982e-20	5.11375e-20
-0.95017	-0.08482	5.73473e-20	-1.65542e-20	5.09591e-20
-0.94516	-0.08429	5.72478e-20	-1.62061e-20	5.07824e-20
-0.94016	-0.08399	5.71491e-20	-1.58538e-20	5.06074e-20
-0.93515	-0.08391	5.70512e-20	-1.54972e-20	5.04342e-20
-0.93015	-0.08385	5.69542e-20	-1.5136e-20	5.02628e-20
-0.92514	-0.08365	5.6858e-20	-1.47702e-20	5.00933e-20
-0.92013	-0.08327	5.67629e-20	-1.43995e-20	4.99257e-20
-0.91513	-0.0828	5.66687e-20	-1.40237e-20	4.97602e-20
-0.91012	-0.08239	5.65756e-20	-1.36426e-20	4.95968e-20
-0.90511	-0.0821	5.64836e-20	-1.32559e-20	4.94356e-20
-0.90011	-0.08193	5.63928e-20	-1.28634e-20	4.92768e-20
-0.8951	-0.08182	5.63032e-20	-1.24648e-20	4.91204e-20
-0.8901	-0.08171	5.62149e-20	-1.20599e-20	4.89665e-20
-0.88509	-0.08152	5.61281e-20	-1.16482e-20	4.88152e-20
-0.88008	-0.08119	5.60427e-20	-1.12295e-20	4.86668e-20
-0.87508	-0.08076	5.59588e-20	-1.08033e-20	4.85213e-20
-0.87007	-0.08035	5.58766e-20	-1.03693e-20	4.83789e-20
-0.86506	-0.08005	5.57962e-20	-9.92692e-21	4.82398e-20
-0.86006	-0.07991	5.57177e-20	-9.47571e-21	4.81042e-20
-0.85505	-0.07987	5.56413e-20	-9.01513e-21	4.79722e-20
-0.85005	-0.07984	5.5567e-20	-8.54453e-21	4.78441e-20
-0.84504	-0.07974	5.5495e-20	-8.06321e-21	4.77203e-20
-0.84003	-0.07952	5.54255e-20	-7.57042e-21	4.76009e-20
-0.83503	-0.07921	5.53588e-20	-7.06528e-21	4.74863e-20
-0.83002	-0.07887	5.5295e-20	-6.54679e-21	4.7377e-20
-0.82501	-0.07857	5.52344e-20	-6.01381e-21	4.72732e-20
-0.82001	-0.07834	5.51774e-20	-5.46506e-21	4.71756e-20
-0.815	-0.07817	5.51242e-20	-4.89905e-21	4.70847e-20
-0.81	-0.07807	5.50753e-20	-4.31399e-21	4.70012e-20
-0.80499	-0.078	5.50311e-20	-3.70785e-21	4.69259e-20
-0.79998	-0.07795	5.49923e-20	-3.07813e-21	4.68597e-20
-0.79498	-0.07792	5.49595e-20	-2.42181e-21	4.68037e-20
-0.78997	-0.07789	5.49335e-20	-1.73523e-21	4.67595e-20
-0.78496	-0.07788	5.49154e-20	-1.01375e-21	4.67288e-20
-0.77996	-0.07787	5.49067e-20	-2.51423e-22	4.67138e-20
-0.77495	-0.07786	5.49035e-20	5.35545e-22	4.67084e-20
-0.76995	-0.07785	5.48911e-20	1.28213e-21	4.66874e-20
-0.76494	-0.07782	5.487e-20	1.99021e-21	4.66515e-20
-0.75993	-0.07777	5.48414e-20	2.6652e-21	4.66028e-20
-0.75493	-0.0777	5.48061e-20	3.31131e-21	4.65429e-20
-0.74992	-0.0776	5.47651e-20	3.93197e-21	4.64733e-20
-0.74491	-0.07746	5.47189e-20	4.52993e-21	4.63949e-20
-0.73991	-0.07727	5.4668e-20	5.10754e-21	4.63086e-20
-0.7349	-0.07704	5.46129e-20	5.6667e-21	4.62153e-20
-0.7299	-0.07677	5.45539e-20	6.20908e-21	4.61155e-20
-0.72489	-0.07648	5.44913e-20	6.73611e-21	4.60098e-20
-0.71988	-0.07622	5.44255e-20	7.24897e-21	4.58986e-20
-0.71488	-0.07601	5.43565e-20	7.74877e-21	4.57825e-20
-0.70987	-0.07589	5.42848e-20	8.23644e-21	4.56617e-20
-0.70486	-0.07584	5.42104e-20	8.7128e-21	4.55366e-20
-0.69986	-0.07579	5.41335e-20	9.17861e-21	4.54074e-20
-0.69485	-0.07566	5.40542e-20	9.63452e-21	4.52745e-20
-0.68985	-0.0754	5.39727e-20	1.00811e-20	4.51381e-20
-0.68484	-0.07499	5.3889e-20	1.0519e-20	4.49983e-20
-0.67983	-0.07454	5.38034e-20	1.09486e-20	4.48554e-20
-0.67483	-0.07419	5.37159e-20	1.13703e-20	4.47096e-20
-0.66982	-0.074	5.36265e-20	1.17846e-20	4.45609e-20
-0.66481	-0.07392	5.35354e-20	1.21919e-20	4.44096e-20
-0.65981	-0.07384	5.34426e-20	1.25924e-20	4.42558e-20
-0.6548	-0.07366	5.33482e-20	1.29866e-20	4.40995e-20
-0.6498	-0.07333	5.32522e-20	1.33746e-20	4.3941e-20
-0.64479	-0.07291	5.31547e-20	1.37568e-20	4.37804e-20
-0.63978	-0.07249	5.30559e-20	1.41334e-20	4.36176e-20
-0.63478	-0.07216	5.29556e-20	1.45047e-20	4.34529e-20
-0.62977	-0.07193	5.28539e-20	1.48708e-20	4.32863e-20
-0.62476	-0.0718	5.2751e-20	1.52319e-20	4.31178e-20
-0.61976	-0.07169	5.26468e-20	1.55883e-20	4.29476e-20
-0.61475	-0.07145	5.25413e-20	1.59401e-20	4.27757e-20
-0.60975	-0.07101	5.24347e-20	1.62875e-20	4.26023e-20
-0.60474	-0.07049	5.23269e-20	1.66306e-20	4.24272e-20
-0.59973	-0.07007	5.22179e-20	1.69697e-20	4.22507e-20
-0.59473	-0.06988	5.21078e-20	1.73047e-20	4.20728e-20
-0.58972	-0.06983	5.19967e-20	1.76359e-20	4.18935e-20
-0.58471	-0.06968	5.18844e-20	1.79634e-20	4.17128e-20
-0.57971	-0.0693	5.17712e-20	1.82873e-20	4.15309e-20
-0.5747	-0.06877	5.16569e-20	1.86077e-20	4.13477e-20
-0.5697	-0.06831	5.15416e-20	1.89247e-20	4.11634e-20
-0.56469	-0.06801	5.14253e-20	1.92384e-20	4.09779e-20
-0.55968	-0.06784	5.13081e-20	1.95489e-20	4.07912e-20
-0.55468	-0.06768	5.11899e-20	1.98563e-20	4.06035e-20
-0.54967	-0.06743	5.10708e-20	2.01607e-20	4.04148e-20
-0.54466	-0.06701	5.09507e-20	2.04622e-20	4.0225e-20
-0.53966	-0.06649	5.08298e-20	2.07608e-20	4.00343e-20
-0.53465	-0.06602	5.0708e-20	2.10566e-20	3.98426e-20
-0.52965	-0.06578	5.05853e-20	2.13497e-20	3.965e-20
-0.52464	-0.06569	5.04617e-20	2.16401e-20	3.94565e-20
-0.51963	-0.06552	5.03373e-20	2.1928e-20	3.92622e-20
-0.51463	-0.06507	5.0212e-20	2.22134e-20	3.9067e-20
-0.50962	-0.06447	5.00859e-20	2.24963e-20	3.8871e-20
-0.50461	-0.06401	4.99589e-20	2.27768e-20	3.86743e-20
-0.49961	-0.06379	4.98312e-20	2.30549e-20	3.84767e-20
-0.4946	-0.06365	4.97026e-20	2.33308e-20	3.82784e-20
-0.4896	-0.0634	4.95733e-20	2.36044e-20	3.80794e-20
-0.48459	-0.06297	4.94431e-20	2.38759e-20	3.78797e-20
-0.47958	-0.06244	4.93121e-20	2.41452e-20	3.76793e-20
-0.47458	-0.06196	4.91804e-20	2.44124e-20	3.74783e-20
-0.46957	-0.06163	4.90479e-20	2.46775e-20	3.72766e-20
-0.46456	-0.06146	4.89146e-20	2.49406e-20	3.70743e-20
-0.45956	-0.06127	4.87806e-20	2.52018e-20	3.68714e-20
-0.45455	-0.06085	4.86458e-20	2.5461e-20	3.66679e-20
-0.44955	-0.06023	4.85103e-20	2.57183e-20	3.64639e-20
-0.44454	-0.05969	4.8374e-20	2.59738e-20	3.62592e-20
-0.43953	-0.05942	4.82369e-20	2.62274e-20	3.60541e-20
-0.43453	-0.05928	4.80991e-20	2.64793e-20	3.58484e-20
-0.42952	-0.05898	4.79606e-20	2.67294e-20	3.56422e-20
-0.42451	-0.05843	4.78213e-20	2.69777e-20	3.54355e-20
-0.41951	-0.05782	4.76813e-20	2.72244e-20	3.52285e-20
-0.4145	-0.05733	4.75406e-20	2.74694e-20	3.50207e-20
-0.4095	-0.05701	4.73992e-20	2.77128e-20	3.48126e-20
-0.40449	-0.05674	4.7257e-20	2.79545e-20	3.46041e-20
-0.39948	-0.05637	4.71141e-20	2.81947e-20	3.43951e-20
-0.39448	-0.05577	4.69705e-20	2.84333e-20	3.41857e-20
-0.38947	-0.05503	4.68261e-20	2.86704e-20	3.3976e-20
-0.38446	-0.05441	4.66811e-20	2.8906e-20	3.37658e-20
-0.37946	-0.05402	4.65353e-20	2.91401e-20	3.35554e-20
-0.37445	-0.05362	4.63888e-20	2.93727e-20	3.33443e-20
-0.36945	-0.0529	4.62416e-20	2.9604e-20	3.3133e-20
-0.36444	-0.05182	4.60937e-20	2.98337e-20	3.29213e-20
-0.35943	-0.05068	4.5945e-20	3.00621e-20	3.27094e-20
-0.35443	-0.04961	4.57957e-20	3.02892e-20	3.2497e-20
-0.34942	-0.04825	4.56456e-20	3.05149e-20	3.22844e-20
-0.34441	-0.04597	4.54948e-20	3.07392e-20	3.20715e-20
-0.33941	-0.04216	4.53433e-20	3.09622e-20	3.18583e-20
-0.3344	-0.03646	4.51911e-20	3.1184e-20	3.16447e-20
-0.3294	-0.02885	4.50382e-20	3.14044e-20	3.14309e-20
-0.32439	-0.02088	4.48845e-20	3.16236e-20	3.12168e-20
-0.31938	-0.01501	4.47302e-20	3.18416e-20	3.10025e-20
-0.31438	-0.01126	4.45751e-20	3.20583e-20	3.07879e-20
-0.30937	-0.00894	4.44193e-20	3.22739e-20	3.0573e-20
-0.30436	-0.00746	4.42628e-20	3.24882e-20	3.0358e-20
-0.29936	-0.00645	4.41056e-20	3.27013e-20	3.01427e-20
-0.29435	-0.00573	4.39476e-20	3.29133e-20	2.99272e-20
-0.28935	-0.00514	4.37889e-20	3.31242e-20	2.97114e-20
-0.28434	-0.00463	4.36295e-20	3.33339e-20	2.94955e-20
-0.27933	-0.00423	4.34693e-20	3.35424e-20	2.92794e-20
-0.27433	-0.00392	4.33085e-20	3.37499e-20	2.9063e-20
-0.26932	-0.00367	4.31468e-20	3.39563e-20	2.88465e-20
-0.26431	-0.00344	4.29845e-20	3.41616e-20	2.86298e-20
-0.25931	-0.00322	4.28214e-20	3.43658e-20	2.8413e-20
-0.2543	-0.00303	4.26576e-20	3.45689e-20	2.8196e-20
-0.2493	-0.00287	4.2493e-20	3.4771e-20	2.79788e-20
-0.24429	-0.00273	4.23276e-20	3.49721e-20	2.77615e-20
-0.23928	-0.0026	4.21616e-20	3.51722e-20	2.75441e-20
-0.23428	-0.00249	4.19947e-20	3.53712e-20	2.73265e-20
-0.22927	-0.00238	4.18271e-20	3.55692e-20	2.71088e-20
-0.22426	-0.00227	4.16587e-20	3.57663e-20	2.68911e-20
-0.21926	-0.00217	4.14896e-20	3.59623e-20	2.66732e-20
-0.21425	-0.00209	4.13197e-20	3.61574e-20	2.64551e-20
-0.20924	-0.00201	4.1149e-20	3.63515e-20	2.6237e-20
-0.20424	-0.00194	4.09776e-20	3.65447e-20	2.60188e-20
-0.19923	-0.00186	4.08053e-20	3.67369e-20	2.58006e-20
-0.19423	-0.00179	4.06323e-20	3.69282e-20	2.55822e-20
-0.18922	-0.00173	4.04585e-20	3.71186e-20	2.53639e-20
-0.18421	-0.00167	4.02839e-20	3.7308e-20	2.51454e-20
-0.17921	-0.00161	4.01084e-20	3.74965e-20	2.49268e-20
-0.1742	-0.00155	3.99322e-20	3.76842e-20	2.47083e-20
-0.16919	-0.0015	3.97552e-20	3.78709e-20	2.44896e-20
-0.16419	-0.00144	3.95773e-20	3.80567e-20	2.4271e-20
-0.15918	-0.00139	3.93986e-20	3.82417e-20	2.40523e-20
-0.15418	-0.00134	3.92191e-20	3.84258e-20	2.38336e-20
-0.14917	-0.00129	3.90387e-20	3.8609e-20	2.3615e-20
-0.14416	-0.00125	3.88575e-20	3.87914e-20	2.33962e-20
-0.13916	-0.0012	3.86755e-20	3.89729e-20	2.31775e-20
-0.13415	-0.00116	3.84926e-20	3.91536e-20	2.29588e-20
-0.12914	-0.00111	3.83088e-20	3.93334e-20	2.27401e-20
-0.12414	-0.00107	3.81241e-20	3.95124e-20	2.25214e-20
-0.11913	-0.00102	3.79386e-20	3.96905e-20	2.23028e-20
-0.11413	-0.000983796	3.77522e-20	3.98679e-20	2.20841e-20
-0.10912	-0.000943508	3.75649e-20	4.00444e-20	2.18655e-20
-0.10411	-0.000901956	3.73767e-20	4.02201e-20	2.1647e-20
-0.09911	-0.000860383	3.71876e-20	4.0395e-20	2.14285e-20
-0.0941	-0.000819111	3.69976e-20	4.05692e-20	2.12101e-20
-0.08909	-0.000777173	3.68066e-20	4.07425e-20	2.09917e-20
-0.08409	-0.000735656	3.66148e-20	4.0915e-20	2.07734e-20
-0.07908	-0.000695908	3.64219e-20	4.10867e-20	2.05552e-20
-0.07408	-0.000657307	3.62282e-20	4.12577e-20	2.03371e-20
-0.06907	-0.000618248	3.60334e-20	4.14279e-20	2.0119e-20
-0.06406	-0.00057623	3.58377e-20	4.15973e-20	1.99011e-20
-0.05906	-0.000531759	3.5641e-20	4.17659e-20	1.96832e-20
-0.05405	-0.000488208	3.54434e-20	4.19338e-20	1.94655e-20
-0.04904	-0.000447074	3.52447e-20	4.21009e-20	1.92479e-20
-0.04404	-0.000406797	3.5045e-20	4.22673e-20	1.90304e-20
-0.03903	-0.000365394	3.48443e-20	4.24329e-20	1.88131e-20
-0.03403	-0.000321942	3.46426e-20	4.25978e-20	1.85959e-20
-0.02902	-0.000275732	3.44398e-20	4.27619e-20	1.83788e-20
-0.02401	-0.000227559	3.4236e-20	4.29252e-20	1.81619e-20
-0.01901	-0.000180685	3.40311e-20	4.30878e-20	1.79451e-20
-0.014	-0.000135496	3.38251e-20	4.32497e-20	1.77286e-20
-0.00899	-8.91025e-05	3.3618e-20	4.34109e-20	1.75122e-20
-0.00399	-4.06457e-05	3.34099e-20	4.35713e-20	1.7296e-20
0.00102	1.03733e-05	3.32006e-20	4.3731e-20	1.708e-20
0.00602	6.33378e-05	3.29902e-20	4.38899e-20	1.68642e-20
0.01103	0.000116217	3.27786e-20	4.40482e-20	1.66485e-20
0.01604	0.000170659	3.25659e-20	4.42057e-20	1.64332e-20
0.02104	0.000227434	3.2352e-20	4.43624e-20	1.6218e-20
0.02605	0.000285791	3.21369e-20	4.45185e-20	1.60031e-20
0.03106	0.000345134	3.19206e-20	4.46738e-20	1.57884e-20
0.03606	0.000404716	3.17031e-20	4.48285e-20	1.55739e-20
0.04107	0.000467162	3.14843e-20	4.49824e-20	1.53598e-20
0.04607	0.000532824	3.12643e-20	4.51356e-20	1.51459e-20
0.05108	0.000602098	3.10431e-20	4.5288e-20	1.49322e-20
0.05609	0.000675657	3.08205e-20	4.54398e-20	1.47189e-20
0.06109	0.000751065	3.05966e-20	4.55908e-20	1.45058e-20
0.0661	0.000825349	3.03715e-20	4.57411e-20	1.42931e-20
0.07111	0.000900189	3.01449e-20	4.58908e-20	1.40807e-20
0.07611	0.000981355	2.9917e-20	4.60397e-20	1.38686e-20
0.08112	0.00107	2.96877e-20	4.61878e-20	1.36568e-20
0.08612	0.00116	2.9457e-20	4.63353e-20	1.34454e-20
0.09113	0.00126	2.92249e-20	4.64821e-20	1.32345e-20
0.09614	0.00135	2.89913e-20	4.66281e-20	1.30236e-20
0.10114	0.00145	2.87563e-20	4.67734e-20	1.28133e-20
0.10615	0.00156	2.85198e-20	4.6918e-20	1.26034e-20
0.11116	0.00168	2.82817e-20	4.70619e-20	1.23939e-20
0.11616	0.00179	2.80421e-20	4.72051e-20	1.21848e-20
0.12117	0.00191	2.78009e-20	4.73475e-20	1.19761e-20
0.12617	0.00204	2.75581e-20	4.74892e-20	1.17678e-20
0.13118	0.00218	2.73137e-20	4.76302e-20	1.156e-20
0.13619	0.00233	2.70677e-20	4.77705e-20	1.13527e-20
0.14119	0.00248	2.68199e-20	4.791e-20	1.11458e-20
0.1462	0.00264	2.65705e-20	4.80488e-20	1.09394e-20
0.15121	0.00281	2.63193e-20	4.81869e-20	1.07336e-20
0.15621	0.00298	2.60663e-20	4.83242e-20	1.05282e-20
0.16122	0.00317	2.58115e-20	4.84608e-20	1.03234e-20
0.16622	0.00337	2.55549e-20	4.85966e-20	1.01191e-20
0.17123	0.00359	2.52963e-20	4.87316e-20	9.91541e-21
0.17624	0.00381	2.50359e-20	4.8866e-20	9.71228e-21
0.18124	0.00406	2.47735e-20	4.89995e-20	9.50976e-21
0.18625	0.00432	2.45091e-20	4.91323e-20	9.30786e-21
0.19126	0.00459	2.42426e-20	4.92643e-20	9.10658e-21
0.19626	0.00488	2.39741e-20	4.93955e-20	8.90595e-21
0.20127	0.00519	2.37035e-20	4.9526e-20	8.706e-21
0.20627	0.00552	2.34306e-20	4.96556e-20	8.50674e-21
0.21128	0.00587	2.31556e-20	4.97845e-20	8.3082e-21
0.21629	0.00625	2.28783e-20	4.99126e-20	8.11039e-21
0.22129	0.00666	2.25986e-20	5.00398e-20	7.91332e-21
0.2263	0.00711	2.23166e-20	5.01662e-20	7.71704e-21
0.23131	0.0076	2.20321e-20	5.02918e-20	7.52156e-21
0.23631	0.00811	2.17452e-20	5.04165e-20	7.32692e-21
0.24132	0.00866	2.14557e-20	5.05404e-20	7.13311e-21
0.24632	0.00926	2.11635e-20	5.06634e-20	6.94019e-21
0.25133	0.0099	2.08687e-20	5.07856e-20	6.74816e-21
0.25634	0.0106	2.05711e-20	5.09068e-20	6.5571e-21
0.26134	0.01136	2.02707e-20	5.10272e-20	6.36699e-21
0.26635	0.0122	1.99674e-20	5.11467e-20	6.17786e-21
0.27136	0.01313	1.96611e-20	5.12652e-20	5.98978e-21
0.27636	0.01413	1.93517e-20	5.13828e-20	5.80276e-21
0.28137	0.01522	1.90392e-20	5.14994e-20	5.61684e-21
0.28637	0.01643	1.87234e-20	5.1615e-20	5.43207e-21
0.29138	0.01775	1.84042e-20	5.17297e-20	5.24845e-21
0.29639	0.01919	1.80816e-20	5.18433e-20	5.06608e-21
0.30139	0.0208	1.77555e-20	5.19559e-20	4.88493e-21
0.3064	0.0226	1.74257e-20	5.20675e-20	4.70515e-21
0.31141	0.02459	1.7092e-20	5.2178e-20	4.52671e-21
0.31641	0.02679	1.67545e-20	5.22873e-20	4.34967e-21
0.32142	0.02928	1.64128e-20	5.23956e-20	4.1741e-21
0.32642	0.03209	1.6067e-20	5.25027e-20	4.00005e-21
0.33143	0.03521	1.57168e-20	5.26085e-20	3.82759e-21
0.33644	0.03875	1.53621e-20	5.27132e-20	3.65715e-21
0.34144	0.04279	1.50027e-20	5.28166e-20	3.48767e-21
0.34645	0.04733	1.46385e-20	5.29187e-20	3.32037e-21
0.35146	0.0525	1.42691e-20	5.30195e-20	3.15493e-21
0.35646	0.05845	1.38945e-20	5.31189e-20	2.99144e-21
0.36147	0.06528	1.35144e-20	5.32169e-20	2.83e-21
0.36647	0.07309	1.31285e-20	5.33134e-20	2.67071e-21
0.37148	0.08225	1.27366e-20	5.34084e-20	2.51363e-21
0.37649	0.0929	1.23384e-20	5.35018e-20	2.35892e-21
0.38149	0.10534	1.19336e-20	5.35935e-20	2.20668e-21
0.3865	0.12003	1.15219e-20	5.36835e-20	2.05704e-21
0.39151	0.13732	1.11029e-20	5.37718e-20	1.91015e-21
0.39651	0.1576	1.06762e-20	5.38581e-20	1.76616e-21
0.40152	0.18179	1.02414e-20	5.39425e-20	1.62523e-21
0.40652	0.21028	9.79806e-21	5.40248e-20	1.48758e-21
0.41153	0.24407	9.34561e-21	5.41049e-20	1.35335e-21
0.41654	0.28414	8.88346e-21	5.41827e-20	1.22282e-21
0.42154	0.33105	8.41103e-21	5.4258e-20	1.09621e-21
0.42655	0.3858	7.92756e-21	5.43308e-20	9.73813e-22
0.43156	0.44866	7.43229e-21	5.44007e-20	8.55929e-22
0.43656	0.51895	6.92429e-21	5.44677e-20	7.42926e-22
0.44157	0.59574	6.40256e-21	5.45315e-20	6.35186e-22
0.44657	0.67535	5.86592e-21	5.45918e-20	5.33171e-22
0.45158	0.75429	5.31304e-21	5.46484e-20	4.37379e-22
0.45659	0.8265	4.74235e-21	5.47009e-20	3.48479e-22
0.46159	0.88832	4.15204e-21	5.47489e-20	2.67126e-22
0.4666	0.93518	3.53993e-21	5.47918e-20	1.9417e-22
0.47161	0.96763	2.90344e-21	5.48293e-20	1.30621e-22
0.47661	0.98631	2.2394e-21	5.48604e-20	7.77096e-23
0.48162	0.99568	1.54392e-21	5.48844e-20	3.69348e-23
0.48662	0.99885	8.12044e-22	5.49001e-20	1.02185e-23
0.49163	0.99963	3.74424e-23	5.49061e-20	2.17115e-26
0.49664	1	-7.41475e-22	5.49111e-20	-8.51825e-24
0.50164	0.99958	-1.47704e-21	5.49259e-20	-3.38033e-23
0.50665	0.99512	-2.17571e-21	5.49492e-20	-7.33554e-23
0.51166	0.98158	-2.84257e-21	5.49796e-20	-1.25203e-22
0.51666	0.95605	-3.48158e-21	5.50164e-20	-1.87825e-22
0.52167	0.91508	-4.096e-21	5.50586e-20	-2.59969e-22
0.52667	0.86003	-4.68847e-21	5.51059e-20	-3.40614e-22
0.53168	0.79207	-5.2612e-21	5.51576e-20	-4.28912e-22
0.53669	0.71696	-5.81605e-21	5.52133e-20	-5.24142e-22
0.54169	0.63878	-6.3546e-21	5.52726e-20	-6.25707e-22
0.5467	0.56275	-6.87822e-21	5.53352e-20	-7.33073e-22
0.55171	0.49157	-7.38811e-21	5.54009e-20	-8.45778e-22
0.55671	0.4274	-7.88529e-21	5.54694e-20	-9.63454e-22
0.56172	0.37094	-8.37068e-21	5.55405e-20	-1.08572e-21
0.56673	0.3219	-8.84509e-21	5.5614e-20	-1.21227e-21
0.57173	0.28009	-9.30924e-21	5.56897e-20	-1.34284e-21
0.57674	0.24446	-9.76379e-21	5.57675e-20	-1.47718e-21
0.58174	0.2142	-1.02093e-20	5.58472e-20	-1.61505e-21
0.58675	0.18873	-1.06463e-20	5.59287e-20	-1.75628e-21
0.59176	0.16695	-1.10753e-20	5.6012e-20	-1.90058e-21
0.59676	0.14848	-1.14967e-20	5.60968e-20	-2.04805e-21
0.60177	0.13274	-1.19109e-20	5.61832e-20	-2.19828e-21
0.60678	0.1192	-1.23182e-20	5.62709e-20	-2.35122e-21
0.61178	0.1076	-1.27191e-20	5.636e-20	-2.50674e-21
0.61679	0.09767	-1.31138e-20	5.64504e-20	-2.66472e-21
0.62179	0.08899	-1.35025e-20	5.6542e-20	-2.82505e-21
0.6268	0.08153	-1.38856e-20	5.66347e-20	-2.98764e-21
0.63181	0.07501	-1.42634e-20	5.67285e-20	-3.15239e-21
0.63681	0.06925	-1.46359e-20	5.68233e-20	-3.31921e-21
0.64182	0.06419	-1.50035e-20	5.69191e-20	-3.48802e-21
0.64683	0.05977	-1.53663e-20	5.70158e-20	-3.65877e-21
0.65183	0.0559	-1.57245e-20	5.71134e-20	-3.83134e-21
0.65684	0.05252	-1.60784e-20	5.72118e-20	-4.00567e-21
0.66184	0.0496	-1.6428e-20	5.7311e-20	-4.18181e-21
0.66685	0.04696	-1.67735e-20	5.7411e-20	-4.35954e-21
0.67186	0.04452	-1.7115e-20	5.75118e-20	-4.53891e-21
0.67686	0.0423	-1.74528e-20	5.76132e-20	-4.71983e-21
0.68187	0.04036	-1.77869e-20	5.77153e-20	-4.90226e-21
0.68688	0.0387	-1.81174e-20	5.7818e-20	-5.08613e-21
0.69188	0.03724	-1.84445e-20	5.79213e-20	-5.27143e-21
0.69689	0.03595	-1.87682e-20	5.80252e-20	-5.45811e-21
0.70189	0.03474	-1.90887e-20	5.81297e-20	-5.64612e-21
0.7069	0.03359	-1.94061e-20	5.82347e-20	-5.83543e-21
0.71191	0.03256	-1.97205e-20	5.83402e-20	-6.02602e-21
0.71691	0.03169	-2.00319e-20	5.84462e-20	-6.21784e-21
0.72192	0.03097	-2.03404e-20	5.85526e-20	-6.41082e-21
0.72693	0.03038	-2.06461e-20	5.86595e-20	-6.605e-21
0.73193	0.02981	-2.09492e-20	5.87669e-20	-6.80031e-21
0.73694	0.02921	-2.12496e-20	5.88746e-20	-6.99673e-21
0.74194	0.02863	-2.15474e-20	5.89828e-20	-7.19424e-21
0.74695	0.02817	-2.18427e-20	5.90913e-20	-7.39281e-21
0.75196	0.02786	-2.21356e-20	5.92002e-20	-7.59241e-21
0.75696	0.02766	-2.24262e-20	5.93095e-20	-7.79301e-21
0.76197	0.0274	-2.27144e-20	5.9419e-20	-7.99462e-21
0.76698	0.02708	-2.30004e-20	5.95289e-20	-8.19718e-21
0.77198	0.02681	-2.32841e-20	5.96391e-20	-8.4007e-21
0.77699	0.02663	-2.35657e-20	5.97497e-20	-8.60513e-21
0.78199	0.02656	-2.38452e-20	5.98605e-20	-8.8105e-21
0.787	0.02655	-2.41227e-20	5.99715e-20	-9.01671e-21
0.79201	0.0265	-2.43982e-20	6.00829e-20	-9.22381e-21
0.79701	0.02638	-2.46717e-20	6.01944e-20	-9.43178e-21
0.80202	0.02624	-2.49433e-20	6.03063e-20	-9.64057e-21
0.80703	0.0262	-2.5213e-20	6.04183e-20	-9.85019e-21
0.81203	0.02632	-2.54809e-20	6.05306e-20	-1.00606e-20
0.81704	0.02648	-2.57469e-20	6.06431e-20	-1.02718e-20
0.82204	0.02652	-2.60113e-20	6.07558e-20	-1.04838e-20
0.82705	0.02645	-2.62739e-20	6.08687e-20	-1.06966e-20
0.83206	0.02645	-2.65348e-20	6.09817e-20	-1.09101e-20
0.83706	0.0266	-2.67941e-20	6.1095e-20	-1.11243e-20
0.84207	0.02682	-2.70517e-20	6.12084e-20	-1.13393e-20
0.84708	0.02701	-2.73078e-20	6.1322e-20	-1.15549e-20
0.85208	0.0271	-2.75623e-20	6.14358e-20	-1.17713e-20
0.85709	0.02713	-2.78152e-20	6.15497e-20	-1.19884e-20
0.86209	0.02722	-2.80667e-20	6.16637e-20	-1.22061e-20
0.8671	0.02745	-2.83167e-20	6.17779e-20	-1.24245e-20
0.87211	0.02779	-2.85652e-20	6.18922e-20	-1.26436e-20
0.87711	0.02801	-2.88124e-20	6.20067e-20	-1.28633e-20
0.88212	0.02806	-2.90581e-20	6.21213e-20	-1.30837e-20
0.88713	0.02814	-2.93025e-20	6.22359e-20	-1.33046e-20
0.89213	0.0284	-2.95455e-20	6.23507e-20	-1.35262e-20
0.89714	0.02878	-2.97872e-20	6.24656e-20	-1.37484e-20
0.90214	0.02906	-3.00276e-20	6.25806e-20	-1.39713e-20
0.90715	0.0292	-3.02667e-20	6.26957e-20	-1.41947e-20
0.91216	0.02932	-3.05045e-20	6.28109e-20	-1.44186e-20
0.91716	0.02953	-3.07412e-20	6.29261e-20	-1.46432e-20
0.92217	0.02988	-3.09766e-20	6.30415e-20	-1.48683e-20
0.92718	0.03027	-3.12108e-20	6.31569e-20	-1.5094e-20
0.93218	0.03054	-3.14438e-20	6.32724e-20	-1.53203e-20
0.93719	0.03065	-3.16757e-20	6.33879e-20	-1.5547e-20
0.94219	0.0308	-3.19064e-20	6.35035e-20	-1.57744e-20
0.9472	0.03116	-3.2136e-20	6.36192e-20	-1.60022e-20
0.95221	0.03163	-3.23646e-20	6.37349e-20	-1.62306e-20
0.95721	0.03194	-3.2592e-20	6.38507e-20	-1.64595e-20
0.96222	0.03206	-3.28183e-20	6.39666e-20	-1.66887e-20
0.96723	0.03224	-3.30436e-20	6.40824e-20	-1.69188e-20
0.97223	0.0326	-3.32679e-20	6.41983e-20	-1.71493e-20
0.97724	0.03304	-3.34911e-20	6.43143e-20	-1.73802e-20
0.98224	0.03341	-3.37133e-20	6.44303e-20	-1.76116e-20
0.98725	0.03363	-3.39345e-20	6.45463e-20	-1.78435e-20
0.99226	0.03379	-3.41547e-20	6.46624e-20	-1.80758e-20
0.99726	0.03407	-3.4374e-20	6.47785e-20	-1.83086e-20
1.00227	0.03456	-3.45923e-20	6.48946e-20	-1.85419e-20
1.00728	0.03502	-3.48097e-20	6.50107e-20	-1.87757e-20
1.01228	0.03524	-3.50261e-20	6.51268e-20	-1.90099e-20
1.01729	0.03536	-3.52416e-20	6.5243e-20	-1.92445e-20
1.02229	0.03568	-3.54562e-20	6.53592e-20	-1.94796e-20
1.0273	0.03619	-3.567e-20	6.54754e-20	-1.97152e-20
1.03231	0.03663	-3.58828e-20	6.55916e-20	-1.99512e-20
1.03731	0.03689	-3.60948e-20	6.57078e-20	-2.01876e-20
1.04232	0.03708	-3.63059e-20	6.5824e-20	-2.04244e-20
1.04733	0.03736	-3.65162e-20	6.59402e-20	-2.06617e-20
1.05233	0.03781	-3.67256e-20	6.60564e-20	-2.08994e-20
1.05734	0.03834	-3.69342e-20	6.61726e-20	-2.11375e-20
1.06234	0.03865	-3.7142e-20	6.62888e-20	-2.1376e-20
1.06735	0.03878	-3.7349e-20	6.6405e-20	-2.16149e-20
1.07236	0.03904	-3.75552e-20	6.65212e-20	-2.18542e-20
1.07736	0.03958	-3.77606e-20	6.66374e-20	-2.20939e-20
1.08237	0.04011	-3.79652e-20	6.67535e-20	-2.23341e-20
1.08738	0.04037	-3.81691e-20	6.68697e-20	-2.25745e-20
1.09238	0.04054	-3.83722e-20	6.69858e-20	-2.28154e-20
1.09739	0.04086	-3.85745e-20	6.71019e-20	-2.30566e-20
1.10239	0.04135	-3.87761e-20	6.7218e-20	-2.32983e-20
1.1074	0.04187	-3.8977e-20	6.73341e-20	-2.35403e-20
1.11241	0.0422	-3.91772e-20	6.74502e-20	-2.37827e-20
1.11741	0.04237	-3.93766e-20	6.75662e-20	-2.40255e-20
1.12242	0.04263	-3.95753e-20	6.76822e-20	-2.42686e-20
1.12743	0.04318	-3.97734e-20	6.77982e-20	-2.45121e-20
1.13243	0.04375	-3.99707e-20	6.79142e-20	-2.47559e-20
1.13744	0.04402	-4.01674e-20	6.80301e-20	-2.50001e-20
1.14244	0.04416	-4.03634e-20	6.8146e-20	-2.52447e-20
1.14745	0.04453	-4.05587e-20	6.82619e-20	-2.54896e-20
1.15246	0.04509	-4.07533e-20	6.83777e-20	-2.57348e-20
1.15746	0.04558	-4.09473e-20	6.84935e-20	-2.59805e-20
1.16247	0.04588	-4.11407e-20	6.86093e-20	-2.62264e-20
1.16748	0.04607	-4.13334e-20	6.8725e-20	-2.64727e-20
1.17248	0.0464	-4.15255e-20	6.88407e-20	-2.67191e-20
1.17749	0.04697	-4.17169e-20	6.89564e-20	-2.69662e-20
1.18249	0.04753	-4.19078e-20	6.9072e-20	-2.72135e-20
1.1875	0.04778	-4.2098e-20	6.91876e-20	-2.74611e-20
1.19251	0.04791	-4.22876e-20	6.93031e-20	-2.7709e-20
1.19751	0.04834	-4.24766e-20	6.94186e-20	-2.79573e-20
1.20252	0.04898	-4.2665e-20	6.9534e-20	-2.82059e-20
1.20753	0.04943	-4.28528e-20	6.96494e-20	-2.84548e-20
1.21253	0.04964	-4.30401e-20	6.97648e-20	-2.87039e-20
1.21754	0.04988	-4.32267e-20	6.98801e-20	-2.89535e-20
1.22254	0.05032	-4.34128e-20	6.99954e-20	-2.92033e-20
1.22755	0.05091	-4.35984e-20	7.01106e-20	-2.94534e-20
1.23256	0.05139	-4.37833e-20	7.02258e-20	-2.97038e-20
1.23756	0.05159	-4.39677e-20	7.03409e-20	-2.99546e-20
1.24257	0.05178	-4.41516e-20	7.04559e-20	-3.02056e-20
1.24758	0.05231	-4.43349e-20	7.0571e-20	-3.0457e-20
1.25258	0.05298	-4.45177e-20	7.06859e-20	-3.07086e-20
1.25759	0.05333	-4.46999e-20	7.08008e-20	-3.09605e-20
1.26259	0.05347	-4.48816e-20	7.09157e-20	-3.12128e-20
1.2676	0.05381	-4.50628e-20	7.10305e-20	-3.14653e-20
1.27261	0.05439	-4.52434e-20	7.11452e-20	-3.17181e-20
1.27761	0.05495	-4.54236e-20	7.12599e-20	-3.19711e-20
1.28262	0.05529	-4.56032e-20	7.13746e-20	-3.22245e-20
1.28763	0.05547	-4.57823e-20	7.14892e-20	-3.24781e-20
1.29263	0.0558	-4.5961e-20	7.16037e-20	-3.27321e-20
1.29764	0.05644	-4.61391e-20	7.17181e-20	-3.29863e-20
1.30264	0.05704	-4.63167e-20	7.18326e-20	-3.32408e-20
1.30765	0.05724	-4.64939e-20	7.19469e-20	-3.34955e-20
1.31266	0.0574	-4.66705e-20	7.20612e-20	-3.37505e-20
1.31766	0.05791	-4.68467e-20	7.21754e-20	-3.40059e-20
1.32267	0.05857	-4.70224e-20	7.22896e-20	-3.42614e-20
1.32768	0.05899	-4.71976e-20	7.24037e-20	-3.45172e-20
1.33268	0.0592	-4.73724e-20	7.25177e-20	-3.47733e-20
1.33769	0.05947	-4.75467e-20	7.26317e-20	-3.50297e-20
1.34269	0.05999	-4.77205e-20	7.27456e-20	-3.52863e-20
1.3477	0.06064	-4.78939e-20	7.28595e-20	-3.55432e-20
1.35271	0.06106	-4.80669e-20	7.29733e-20	-3.58003e-20
1.35771	0.06117	-4.82393e-20	7.3087e-20	-3.60577e-20
1.36272	0.06148	-4.84114e-20	7.32007e-20	-3.63154e-20
1.36773	0.06218	-4.8583e-20	7.33143e-20	-3.65733e-20
1.37273	0.06277	-4.87541e-20	7.34278e-20	-3.68314e-20
1.37774	0.06298	-4.89249e-20	7.35413e-20	-3.70899e-20
1.38275	0.06319	-4.90952e-20	7.36547e-20	-3.73485e-20
1.38775	0.06367	-4.9265e-20	7.3768e-20	-3.76074e-20
1.39276	0.06431	-4.94345e-20	7.38813e-20	-3.78665e-20
1.39776	0.06481	-4.96035e-20	7.39945e-20	-3.81259e-20
1.40277	0.06502	-4.97721e-20	7.41076e-20	-3.83856e-20
1.40778	0.06522	-4.99403e-20	7.42207e-20	-3.86454e-20
1.41278	0.0658	-5.01081e-20	7.43337e-20	-3.89055e-20
1.41779	0.06653	-5.02755e-20	7.44466e-20	-3.91659e-20
1.4228	0.06685	-5.04424e-20	7.45595e-20	-3.94264e-20
1.4278	0.06696	-5.0609e-20	7.46723e-20	-3.96873e-20
1.43281	0.06738	-5.07752e-20	7.4785e-20	-3.99483e-20
1.43781	0.06807	-5.0941e-20	7.48977e-20	-4.02096e-20
1.44282	0.06859	-5.11063e-20	7.50102e-20	-4.04711e-20
1.44783	0.06885	-5.12713e-20	7.51228e-20	-4.07329e-20
1.45283	0.06906	-5.1436e-20	7.52352e-20	-4.09947e-20
1.45784	0.06954	-5.16002e-20	7.53476e-20	-4.1257e-20
1.46285	0.07026	-5.1764e-20	7.54599e-20	-4.15195e-20
1.46785	0.07074	-5.19275e-20	7.55721e-20	-4.17821e-20
1.47286	0.07083	-5.20906e-20	7.56843e-20	-4.2045e-20
1.47786	0.07113	-5.22533e-20	7.57964e-20	-4.23081e-20
1.48287	0.07185	-5.24157e-20	7.59084e-20	-4.25714e-20
1.48788	0.07247	-5.25777e-20	7.60203e-20	-4.28349e-20
1.49288	0.07269	-5.27393e-20	7.61322e-20	-4.30987e-20
1.49789	0.0729	-5.29006e-20	7.6244e-20	-4.33626e-20
1.5029	0.07338	-5.30614e-20	7.63557e-20	-4.36269e-20
1.5079	0.07406	-5.3222e-20	7.64674e-20	-4.38912e-20
1.51291	0.07458	-5.33822e-20	7.6579e-20	-4.41559e-20
1.51791	0.07476	-5.3542e-20	7.66905e-20	-4.44207e-20
1.52292	0.07497	-5.37015e-20	7.68019e-20	-4.46857e-20
1.52793	0.07564	-5.38607e-20	7.69133e-20	-4.49509e-20
1.53293	0.07636	-5.40195e-20	7.70245e-20	-4.52164e-20
1.53794	0.0766	-5.41779e-20	7.71358e-20	-4.54821e-20
1.54295	0.07674	-5.43361e-20	7.72469e-20	-4.57479e-20
1.54795	0.07725	-5.44938e-20	7.7358e-20	-4.60138e-20
1.55296	0.07795	-5.46513e-20	7.7469e-20	-4.62803e-20
1.55796	0.07845	-5.48084e-20	7.75799e-20	-4.65468e-20
1.56297	0.07866	-5.49652e-20	7.76907e-20	-4.68135e-20
1.56798	0.07889	-5.51216e-20	7.78015e-20	-4.70804e-20
1.57298	0.0795	-5.52778e-20	7.79122e-20	-4.73474e-20
1.57799	0.08026	-5.54336e-20	7.80228e-20	-4.76147e-20
1.583	0.08055	-5.55891e-20	7.81334e-20	-4.78822e-20
1.588	0.08063	-5.57442e-20	7.82438e-20	-4.81499e-20
1.59301	0.08113	-5.58991e-20	7.83542e-20	-4.84178e-20
1.59801	0.08191	-5.60536e-20	7.84645e-20	-4.86858e-20
1.60302	0.08237	-5.62078e-20	7.85748e-20	-4.89541e-20
1.60803	0.08255	-5.63617e-20	7.8685e-20	-4.92226e-20
1.61303	0.08284	-5.65153e-20	7.87951e-20	-4.94912e-20
1.61804	0.08345	-5.66686e-20	7.89051e-20	-4.97601e-20
1.62305	0.08416	-5.68216e-20	7.9015e-20	-5.00291e-20
1.62805	0.0845	-5.69743e-20	7.91249e-20	-5.02983e-20
1.63306	0.08458	-5.71267e-20	7.92347e-20	-5.05677e-20
1.63806	0.08506	-5.72788e-20	7.93444e-20	-5.08373e-20
1.64307	0.08589	-5.74306e-20	7.94541e-20	-5.11071e-20
1.64808	0.08635	-5.7582e-20	7.95636e-20	-5.13767e-20
1.65308	0.08645	-5.77332e-20	7.96731e-20	-5.16473e-20
1.65809	0.0868	-5.78841e-20	7.97825e-20	-5.19176e-20
1.6631	0.08747	-5.80348e-20	7.98919e-20	-5.21881e-20
1.6681	0.08812	-5.81851e-20	8.00011e-20	-5.24588e-20
1.67311	0.08843	-5.83351e-20	8.01103e-20	-5.27297e-20
1.67811	0.08857	-5.84849e-20	8.02194e-20	-5.30008e-20
1.68312	0.08905	-5.86343e-20	8.03285e-20	-5.32721e-20
1.68813	0.08989	-5.87835e-20	8.04374e-20	-5.35437e-20
1.69313	0.09034	-5.89324e-20	8.05463e-20	-5.38153e-20
1.69814	0.09039	-5.9081e-20	8.06551e-20	-5.40869e-20
1.70315	0.09077	-5.92294e-20	8.07638e-20	-5.43588e-20
1.70815	0.09155	-5.93775e-20	8.08725e-20	-5.4631e-20
1.71316	0.09213	-5.95253e-20	8.09811e-20	-5.49033e-20
1.71816	0.09236	-5.96728e-20	8.10896e-20	-5.51757e-20
1.72317	0.09257	-5.98201e-20	8.1198e-20	-5.54484e-20
1.72818	0.09312	-5.9967e-20	8.13064e-20	-5.57212e-20
1.73318	0.09391	-6.01138e-20	8.14146e-20	-5.59942e-20
1.73819	0.09433	-6.02602e-20	8.15228e-20	-5.62674e-20
1.7432	0.09437	-6.04064e-20	8.1631e-20	-5.65408e-20
1.7482	0.09479	-6.05524e-20	8.1739e-20	-5.68143e-20
1.75321	0.09564	-6.0698e-20	8.1847e-20	-5.7088e-20
1.75821	0.09616	-6.08434e-20	8.19549e-20	-5.73618e-20
1.76322	0.09628	-6.09886e-20	8.20627e-20	-5.76358e-20
1.76823	0.09659	-6.11335e-20	8.21704e-20	-5.791e-20
1.77323	0.09725	-6.12781e-20	8.22781e-20	-5.81844e-20
1.77824	0.09796	-6.14225e-20	8.23857e-20	-5.84589e-20
1.78325	0.09829	-6.15666e-20	8.24932e-20	-5.87335e-20
1.78825	0.09838	-6.17105e-20	8.26006e-20	-5.90084e-20
1.79326	0.09888	-6.18541e-20	8.2708e-20	-5.92834e-20
1.79826	0.09977	-6.19975e-20	8.28153e-20	-5.95585e-20
1.80327	0.10019	-6.21407e-20	8.29225e-20	-5.98339e-20
1.80828	0.10024	-6.22835e-20	8.30296e-20	-6.01094e-20
1.81328	0.10066	-6.24262e-20	8.31367e-20	-6.0385e-20
1.81829	0.10144	-6.25686e-20	8.32437e-20	-6.06608e-20
1.8233	0.10202	-6.27108e-20	8.33506e-20	-6.09368e-20
1.8283	0.10224	-6.28527e-20	8.34574e-20	-6.12125e-20
1.83331	0.10244	-6.29944e-20	8.35642e-20	-6.14892e-20
1.83831	0.10305	-6.31358e-20	8.36708e-20	-6.17656e-20
1.84332	0.10389	-6.3277e-20	8.37774e-20	-6.20453e-20
1.84833	0.1042	-6.3418e-20	8.3884e-20	-6.23189e-20
1.85333	0.10423	-6.35587e-20	8.39904e-20	-6.25959e-20
1.85834	0.10479	-6.36992e-20	8.40968e-20	-6.28729e-20
1.86335	0.10565	-6.38395e-20	8.42031e-20	-6.31501e-20
1.86835	0.10606	-6.39795e-20	8.43093e-20	-6.34275e-20
1.87336	0.1062	-6.41194e-20	8.44155e-20	-6.37051e-20
1.87836	0.10656	-6.4259e-20	8.45215e-20	-6.39827e-20
1.88337	0.10728	-6.43983e-20	8.46275e-20	-6.42605e-20
1.88838	0.10798	-6.45374e-20	8.47335e-20	-6.45385e-20
1.89338	0.10818	-6.46764e-20	8.48393e-20	-6.48166e-20
1.89839	0.10829	-6.4815e-20	8.49451e-20	-6.50949e-20
1.9034	0.109	-6.49535e-20	8.50508e-20	-6.53734e-20
1.9084	0.10984	-6.50917e-20	8.51564e-20	-6.5652e-20
1.91341	0.11007	-6.52298e-20	8.5262e-20	-6.59306e-20
1.91841	0.11019	-6.53676e-20	8.53674e-20	-6.62095e-20
1.92342	0.11077	-6.55052e-20	8.54728e-20	-6.64885e-20
1.92843	0.11154	-6.56425e-20	8.55781e-20	-6.67676e-20
1.93343	0.11203	-6.57797e-20	8.56834e-20	-6.70469e-20
1.93844	0.11216	-6.59166e-20	8.57886e-20	-6.73264e-20
1.94345	0.11245	-6.60533e-20	8.58937e-20	-6.76058e-20
1.94845	0.11328	-6.61899e-20	8.59987e-20	-6.78857e-20
1.95346	0.11399	-6.63262e-20	8.61036e-20	-6.81656e-20
1.95846	0.11405	-6.64622e-20	8.62085e-20	-6.84456e-20
1.96347	0.11427	-6.65981e-20	8.63133e-20	-6.87258e-20
1.96848	0.11506	-6.67338e-20	8.6418e-20	-6.90061e-20
1.97348	0.11578	-6.68693e-20	8.65227e-20	-6.92865e-20
1.97849	0.11602	-6.70045e-20	8.66273e-20	-6.95671e-20
1.9835	0.1162	-6.71396e-20	8.67318e-20	-6.98478e-20
1.9885	0.11672	-6.72744e-20	8.68362e-20	-7.01287e-20
1.99351	0.11757	-6.74091e-20	8.69406e-20	-7.04097e-20
1.99851	0.11805	-6.75435e-20	8.70448e-20	-7.06908e-20
2.00352	0.11805	-6.76778e-20	8.71491e-20	-7.09721e-20
2.00853	0.11847	-6.78118e-20	8.72532e-20	-7.12535e-20
2.01353	0.1194	-6.79457e-20	8.73573e-20	-7.1535e-20
2.01854	0.11992	-6.80793e-20	8.74612e-20	-7.18167e-20
2.02355	0.11999	-6.82127e-20	8.75652e-20	-7.20982e-20
2.02855	0.12035	-6.8346e-20	8.7669e-20	-7.23805e-20
2.03356	0.12109	-6.8479e-20	8.77728e-20	-7.26626e-20
2.03856	0.1218	-6.86119e-20	8.78765e-20	-7.29448e-20
2.04357	0.12203	-6.87446e-20	8.79801e-20	-7.32271e-20
2.04858	0.12214	-6.8877e-20	8.80836e-20	-7.35097e-20
2.05358	0.12281	-6.90093e-20	8.81871e-20	-7.37923e-20
2.05859	0.12372	-6.91414e-20	8.82905e-20	-7.4075e-20
2.0636	0.12395	-6.92733e-20	8.83938e-20	-7.43579e-20
2.0686	0.12401	-6.9405e-20	8.84971e-20	-7.4641e-20
2.07361	0.12465	-6.95365e-20	8.86003e-20	-7.49241e-20
2.07861	0.12548	-6.96679e-20	8.87034e-20	-7.52074e-20
2.08362	0.12589	-6.9799e-20	8.88064e-20	-7.54908e-20
2.08863	0.12602	-6.993e-20	8.89094e-20	-7.57743e-20
2.09363	0.12638	-7.00607e-20	8.90123e-20	-7.6058e-20
2.09864	0.12724	-7.01913e-20	8.91151e-20	-7.63418e-20
2.10365	0.12791	-7.03217e-20	8.92178e-20	-7.66257e-20
2.10865	0.12793	-7.04519e-20	8.93205e-20	-7.69098e-20
2.11366	0.12818	-7.0582e-20	8.94231e-20	-7.71939e-20
2.11866	0.12908	-7.07118e-20	8.95257e-20	-7.74783e-20
2.12367	0.12976	-7.08415e-20	8.96281e-20	-7.77627e-20
2.12868	0.12988	-7.0971e-20	8.97305e-20	-7.80472e-20
2.13368	0.13013	-7.11003e-20	8.98328e-20	-7.83319e-20
2.13869	0.13079	-7.12295e-20	8.99351e-20	-7.86167e-20
2.1437	0.13161	-7.13584e-20	9.00372e-20	-7.89017e-20
2.1487	0.13194	-7.14872e-20	9.01393e-20	-7.91867e-20

## Sheet: Figure S16b
Vd (V)	Id (arb. units)	EF,T (J)	EF,B (J)	dphi/2 (J)
-1.94719	-0.30114	5.88299e-20	-4.01492e-20	1.1051e-19
-1.94218	-0.30081	5.87277e-20	-4.00202e-20	1.10225e-19
-1.93718	-0.30009	5.86255e-20	-3.9891e-20	1.09941e-19
-1.93217	-0.29891	5.85231e-20	-3.97617e-20	1.09656e-19
-1.92716	-0.29814	5.84208e-20	-3.96322e-20	1.09372e-19
-1.92216	-0.29761	5.83183e-20	-3.95025e-20	1.09087e-19
-1.91715	-0.29696	5.82158e-20	-3.93727e-20	1.08803e-19
-1.91214	-0.29599	5.81131e-20	-3.92426e-20	1.08519e-19
-1.90714	-0.29493	5.80105e-20	-3.91124e-20	1.08235e-19
-1.90213	-0.29444	5.79077e-20	-3.8982e-20	1.07951e-19
-1.89713	-0.29402	5.78049e-20	-3.88513e-20	1.07667e-19
-1.89212	-0.29285	5.7702e-20	-3.87206e-20	1.07383e-19
-1.88711	-0.29183	5.7599e-20	-3.85896e-20	1.071e-19
-1.88211	-0.29139	5.7496e-20	-3.84584e-20	1.06816e-19
-1.8771	-0.29084	5.73929e-20	-3.83271e-20	1.06533e-19
-1.87209	-0.28988	5.72897e-20	-3.81956e-20	1.0625e-19
-1.86709	-0.28879	5.71864e-20	-3.80638e-20	1.05967e-19
-1.86208	-0.28814	5.70831e-20	-3.79319e-20	1.05684e-19
-1.85708	-0.28786	5.69797e-20	-3.77998e-20	1.05401e-19
-1.85207	-0.2869	5.68762e-20	-3.76675e-20	1.05119e-19
-1.84706	-0.28558	5.67726e-20	-3.75351e-20	1.04836e-19
-1.84206	-0.28509	5.6669e-20	-3.74024e-20	1.04554e-19
-1.83705	-0.2848	5.65653e-20	-3.72695e-20	1.04272e-19
-1.83204	-0.2838	5.64615e-20	-3.71364e-20	1.0399e-19
-1.82704	-0.2826	5.63577e-20	-3.70031e-20	1.03708e-19
-1.82203	-0.28194	5.62538e-20	-3.68697e-20	1.03426e-19
-1.81703	-0.28168	5.61498e-20	-3.6736e-20	1.03144e-19
-1.81202	-0.28088	5.60457e-20	-3.66022e-20	1.02863e-19
-1.80701	-0.2795	5.59416e-20	-3.64681e-20	1.02581e-19
-1.80201	-0.27878	5.58374e-20	-3.63339e-20	1.023e-19
-1.797	-0.2787	5.57331e-20	-3.61994e-20	1.02019e-19
-1.79199	-0.27783	5.56287e-20	-3.60648e-20	1.01738e-19
-1.78699	-0.27641	5.55243e-20	-3.59299e-20	1.01457e-19
-1.78198	-0.27575	5.54198e-20	-3.57948e-20	1.01176e-19
-1.77698	-0.27558	5.53152e-20	-3.56595e-20	1.00896e-19
-1.77197	-0.27479	5.52105e-20	-3.55241e-20	1.00615e-19
-1.76696	-0.27346	5.51058e-20	-3.53884e-20	1.00335e-19
-1.76196	-0.27261	5.5001e-20	-3.52525e-20	1.00055e-19
-1.75695	-0.27247	5.48961e-20	-3.51164e-20	9.97747e-20
-1.75194	-0.27186	5.47911e-20	-3.498e-20	9.94948e-20
-1.74694	-0.27038	5.46861e-20	-3.48435e-20	9.92151e-20
-1.74193	-0.26953	5.4581e-20	-3.47068e-20	9.89356e-20
-1.73693	-0.26946	5.44758e-20	-3.45698e-20	9.86561e-20
-1.73192	-0.26876	5.43706e-20	-3.44327e-20	9.83768e-20
-1.72691	-0.2674	5.42653e-20	-3.42953e-20	9.80977e-20
-1.72191	-0.26656	5.41599e-20	-3.41577e-20	9.78188e-20
-1.7169	-0.26628	5.40544e-20	-3.40199e-20	9.75399e-20
-1.71189	-0.26575	5.39488e-20	-3.38818e-20	9.72611e-20
-1.70689	-0.26449	5.38432e-20	-3.37436e-20	9.69826e-20
-1.70188	-0.26343	5.37375e-20	-3.36051e-20	9.67042e-20
-1.69688	-0.26323	5.36317e-20	-3.34664e-20	9.64259e-20
-1.69187	-0.26274	5.35259e-20	-3.33275e-20	9.61478e-20
-1.68686	-0.26146	5.34199e-20	-3.31883e-20	9.58698e-20
-1.68186	-0.2605	5.33139e-20	-3.30489e-20	9.5592e-20
-1.67685	-0.26013	5.32079e-20	-3.29093e-20	9.53144e-20
-1.67184	-0.25961	5.31017e-20	-3.27695e-20	9.50369e-20
-1.66684	-0.25859	5.29955e-20	-3.26295e-20	9.47596e-20
-1.66183	-0.2575	5.28892e-20	-3.24892e-20	9.44823e-20
-1.65683	-0.25697	5.27828e-20	-3.23486e-20	9.42053e-20
-1.65182	-0.25662	5.26763e-20	-3.22079e-20	9.39283e-20
-1.64681	-0.25564	5.25698e-20	-3.20669e-20	9.36516e-20
-1.64181	-0.25451	5.24632e-20	-3.19256e-20	9.3375e-20
-1.6368	-0.25392	5.23565e-20	-3.17842e-20	9.30986e-20
-1.63179	-0.25353	5.22497e-20	-3.16425e-20	9.28224e-20
-1.62679	-0.25271	5.21429e-20	-3.15006e-20	9.25463e-20
-1.62178	-0.25159	5.2036e-20	-3.13584e-20	9.22703e-20
-1.61678	-0.25082	5.1929e-20	-3.1216e-20	9.19945e-20
-1.61177	-0.25045	5.18219e-20	-3.10733e-20	9.17189e-20
-1.60676	-0.24981	5.17148e-20	-3.09304e-20	9.14433e-20
-1.60176	-0.24864	5.16076e-20	-3.07872e-20	9.1168e-20
-1.59675	-0.24774	5.15003e-20	-3.06438e-20	9.08929e-20
-1.59174	-0.24742	5.13929e-20	-3.05002e-20	9.06179e-20
-1.58674	-0.24685	5.12855e-20	-3.03563e-20	9.03431e-20
-1.58173	-0.24569	5.1178e-20	-3.02121e-20	9.00684e-20
-1.57673	-0.24474	5.10704e-20	-3.00677e-20	8.97939e-20
-1.57172	-0.24436	5.09627e-20	-2.99231e-20	8.95196e-20
-1.56671	-0.24388	5.0855e-20	-2.97782e-20	8.92454e-20
-1.56171	-0.24277	5.07471e-20	-2.9633e-20	8.89714e-20
-1.5567	-0.24172	5.06392e-20	-2.94876e-20	8.86975e-20
-1.55169	-0.24135	5.05313e-20	-2.93419e-20	8.84239e-20
-1.54669	-0.2409	5.04232e-20	-2.91959e-20	8.81504e-20
-1.54168	-0.23981	5.03151e-20	-2.90497e-20	8.78771e-20
-1.53668	-0.23879	5.02069e-20	-2.89033e-20	8.7604e-20
-1.53167	-0.23833	5.00986e-20	-2.87565e-20	8.73309e-20
-1.52666	-0.23787	4.99902e-20	-2.86095e-20	8.70581e-20
-1.52166	-0.2369	4.98818e-20	-2.84622e-20	8.67854e-20
-1.51665	-0.23585	4.97733e-20	-2.83147e-20	8.65129e-20
-1.51164	-0.23533	4.96647e-20	-2.81668e-20	8.62407e-20
-1.50664	-0.23486	4.95561e-20	-2.80188e-20	8.59686e-20
-1.50163	-0.23392	4.94473e-20	-2.78704e-20	8.56966e-20
-1.49663	-0.23299	4.93385e-20	-2.77217e-20	8.54248e-20
-1.49162	-0.23235	4.92296e-20	-2.75728e-20	8.51532e-20
-1.48661	-0.23178	4.91206e-20	-2.74236e-20	8.48818e-20
-1.48161	-0.23102	4.90116e-20	-2.72741e-20	8.46106e-20
-1.4766	-0.23011	4.89025e-20	-2.71243e-20	8.43395e-20
-1.47159	-0.22934	4.87933e-20	-2.69743e-20	8.40687e-20
-1.46659	-0.22879	4.8684e-20	-2.68239e-20	8.37979e-20
-1.46158	-0.2281	4.85747e-20	-2.66733e-20	8.35275e-20
-1.45657	-0.22719	4.84652e-20	-2.65224e-20	8.32571e-20
-1.45157	-0.2264	4.83558e-20	-2.63712e-20	8.2987e-20
-1.44656	-0.22581	4.82462e-20	-2.62197e-20	8.2717e-20
-1.44156	-0.22513	4.81365e-20	-2.60679e-20	8.24472e-20
-1.43655	-0.22431	4.80268e-20	-2.59157e-20	8.21776e-20
-1.43154	-0.22346	4.7917e-20	-2.57633e-20	8.19082e-20
-1.42654	-0.22281	4.78071e-20	-2.56106e-20	8.1639e-20
-1.42153	-0.22224	4.76972e-20	-2.54576e-20	8.137e-20
-1.41652	-0.22135	4.75872e-20	-2.53043e-20	8.11012e-20
-1.41152	-0.22049	4.74771e-20	-2.51507e-20	8.08326e-20
-1.40651	-0.21997	4.73669e-20	-2.49968e-20	8.05641e-20
-1.40151	-0.21926	4.72566e-20	-2.48425e-20	8.02958e-20
-1.3965	-0.21834	4.71463e-20	-2.4688e-20	8.00278e-20
-1.39149	-0.21768	4.70359e-20	-2.45331e-20	7.976e-20
-1.38649	-0.21705	4.69254e-20	-2.43779e-20	7.94923e-20
-1.38148	-0.21625	4.68149e-20	-2.42224e-20	7.92248e-20
-1.37647	-0.21547	4.67043e-20	-2.40666e-20	7.89576e-20
-1.37147	-0.21478	4.65935e-20	-2.39104e-20	7.86904e-20
-1.36646	-0.21409	4.64828e-20	-2.37539e-20	7.84236e-20
-1.36146	-0.21338	4.63719e-20	-2.35971e-20	7.81569e-20
-1.35645	-0.21253	4.6261e-20	-2.344e-20	7.78904e-20
-1.35144	-0.21181	4.615e-20	-2.32825e-20	7.76241e-20
-1.34644	-0.21125	4.60389e-20	-2.31247e-20	7.73582e-20
-1.34143	-0.21047	4.59278e-20	-2.29666e-20	7.70923e-20
-1.33642	-0.20959	4.58165e-20	-2.28081e-20	7.68266e-20
-1.33142	-0.20892	4.57053e-20	-2.26493e-20	7.65612e-20
-1.32641	-0.20832	4.55939e-20	-2.24901e-20	7.62959e-20
-1.32141	-0.2076	4.54825e-20	-2.23306e-20	7.60309e-20
-1.3164	-0.20674	4.53709e-20	-2.21707e-20	7.57661e-20
-1.31139	-0.20592	4.52594e-20	-2.20105e-20	7.55015e-20
-1.30639	-0.2054	4.51477e-20	-2.18499e-20	7.52371e-20
-1.30138	-0.20482	4.50359e-20	-2.1689e-20	7.49729e-20
-1.29637	-0.20381	4.49242e-20	-2.15277e-20	7.4709e-20
-1.29137	-0.20296	4.48123e-20	-2.1366e-20	7.44452e-20
-1.28636	-0.20254	4.47003e-20	-2.1204e-20	7.41817e-20
-1.28136	-0.20192	4.45883e-20	-2.10416e-20	7.39184e-20
-1.27635	-0.20095	4.44762e-20	-2.08789e-20	7.36553e-20
-1.27134	-0.2001	4.4364e-20	-2.07158e-20	7.33925e-20
-1.26634	-0.19953	4.42518e-20	-2.05523e-20	7.31298e-20
-1.26133	-0.19904	4.41395e-20	-2.03884e-20	7.28675e-20
-1.25632	-0.19821	4.40271e-20	-2.02242e-20	7.26053e-20
-1.25132	-0.19716	4.39147e-20	-2.00595e-20	7.23433e-20
-1.24631	-0.19655	4.38022e-20	-1.98945e-20	7.20816e-20
-1.24131	-0.19619	4.36896e-20	-1.97291e-20	7.18201e-20
-1.2363	-0.19537	4.35769e-20	-1.95633e-20	7.15589e-20
-1.23129	-0.19429	4.34642e-20	-1.93971e-20	7.12978e-20
-1.22629	-0.19361	4.33514e-20	-1.92305e-20	7.1037e-20
-1.22128	-0.19322	4.32385e-20	-1.90635e-20	7.07765e-20
-1.21627	-0.19256	4.31256e-20	-1.88961e-20	7.05161e-20
-1.21127	-0.19149	4.30126e-20	-1.87283e-20	7.0256e-20
-1.20626	-0.19063	4.28995e-20	-1.856e-20	6.99962e-20
-1.20126	-0.19025	4.27864e-20	-1.83914e-20	6.97366e-20
-1.19625	-0.18971	4.26732e-20	-1.82223e-20	6.94772e-20
-1.19124	-0.18866	4.25599e-20	-1.80529e-20	6.92181e-20
-1.18624	-0.18772	4.24465e-20	-1.78829e-20	6.89591e-20
-1.18123	-0.18723	4.23331e-20	-1.77126e-20	6.87005e-20
-1.17622	-0.18678	4.22197e-20	-1.75419e-20	6.84422e-20
-1.17122	-0.18587	4.21061e-20	-1.73707e-20	6.8184e-20
-1.16621	-0.18479	4.19925e-20	-1.7199e-20	6.79261e-20
-1.16121	-0.18419	4.18789e-20	-1.7027e-20	6.76685e-20
-1.1562	-0.18381	4.17651e-20	-1.68545e-20	6.74111e-20
-1.15119	-0.18296	4.16513e-20	-1.66815e-20	6.7154e-20
-1.14619	-0.18187	4.15374e-20	-1.65081e-20	6.68971e-20
-1.14118	-0.18116	4.14236e-20	-1.63342e-20	6.66406e-20
-1.13617	-0.18067	4.13096e-20	-1.61599e-20	6.63842e-20
-1.13117	-0.17995	4.11955e-20	-1.59851e-20	6.61282e-20
-1.12616	-0.17892	4.10814e-20	-1.58098e-20	6.58723e-20
-1.12116	-0.17797	4.09672e-20	-1.56341e-20	6.56168e-20
-1.11615	-0.1774	4.0853e-20	-1.54579e-20	6.53615e-20
-1.11114	-0.17675	4.07387e-20	-1.52812e-20	6.51065e-20
-1.10614	-0.17565	4.06243e-20	-1.5104e-20	6.48518e-20
-1.10113	-0.17457	4.05099e-20	-1.49263e-20	6.45973e-20
-1.09612	-0.17381	4.03954e-20	-1.47481e-20	6.43431e-20
-1.09112	-0.17292	4.02809e-20	-1.45695e-20	6.40892e-20
-1.08611	-0.17171	4.01663e-20	-1.43903e-20	6.38355e-20
-1.08111	-0.17036	4.00517e-20	-1.42107e-20	6.35822e-20
-1.0761	-0.16893	3.9937e-20	-1.40305e-20	6.33291e-20
-1.07109	-0.16733	3.98223e-20	-1.38498e-20	6.30764e-20
-1.06609	-0.16526	3.97074e-20	-1.36685e-20	6.28239e-20
-1.06108	-0.16265	3.95926e-20	-1.34868e-20	6.25717e-20
-1.05607	-0.15992	3.94777e-20	-1.33045e-20	6.23198e-20
-1.05107	-0.15744	3.93627e-20	-1.31217e-20	6.20682e-20
-1.04606	-0.15524	3.92477e-20	-1.29384e-20	6.18169e-20
-1.04106	-0.15344	3.91326e-20	-1.27545e-20	6.15659e-20
-1.03605	-0.15207	3.90175e-20	-1.25701e-20	6.13152e-20
-1.03104	-0.15088	3.89023e-20	-1.23851e-20	6.10647e-20
-1.02604	-0.14978	3.87871e-20	-1.21995e-20	6.08146e-20
-1.02103	-0.14888	3.86718e-20	-1.20134e-20	6.05648e-20
-1.01602	-0.14814	3.85565e-20	-1.18267e-20	6.03153e-20
-1.01102	-0.14737	3.84412e-20	-1.16394e-20	6.00661e-20
-1.00601	-0.14652	3.83257e-20	-1.14515e-20	5.98172e-20
-1.00101	-0.1458	3.82103e-20	-1.1263e-20	5.95687e-20
-0.996	-0.1453	3.80948e-20	-1.1074e-20	5.93204e-20
-0.99099	-0.14472	3.79793e-20	-1.08844e-20	5.90726e-20
-0.98599	-0.14393	3.78637e-20	-1.06941e-20	5.8825e-20
-0.98098	-0.14322	3.77481e-20	-1.05032e-20	5.85777e-20
-0.97597	-0.14277	3.76324e-20	-1.03117e-20	5.83308e-20
-0.97097	-0.14236	3.75167e-20	-1.01196e-20	5.80842e-20
-0.96596	-0.14167	3.7401e-20	-9.92681e-21	5.7838e-20
-0.96096	-0.14085	3.72852e-20	-9.73345e-21	5.75921e-20
-0.95595	-0.14039	3.71694e-20	-9.53941e-21	5.73465e-20
-0.95094	-0.14013	3.70536e-20	-9.34466e-21	5.71012e-20
-0.94594	-0.13951	3.69377e-20	-9.14928e-21	5.68563e-20
-0.94093	-0.13867	3.68218e-20	-8.95326e-21	5.66118e-20
-0.93592	-0.13816	3.67059e-20	-8.75658e-21	5.63677e-20
-0.93092	-0.13787	3.65899e-20	-8.55916e-21	5.61238e-20
-0.92591	-0.1374	3.64739e-20	-8.36106e-21	5.58804e-20
-0.92091	-0.13667	3.63579e-20	-8.16228e-21	5.56373e-20
-0.9159	-0.13599	3.62419e-20	-7.96281e-21	5.53946e-20
-0.91089	-0.13564	3.61258e-20	-7.76263e-21	5.51522e-20
-0.90589	-0.13533	3.60097e-20	-7.56166e-21	5.49102e-20
-0.90088	-0.13467	3.58936e-20	-7.36004e-21	5.46686e-20
-0.89587	-0.13395	3.57775e-20	-7.15759e-21	5.44273e-20
-0.89087	-0.13353	3.56613e-20	-6.9544e-21	5.41864e-20
-0.88586	-0.13319	3.55452e-20	-6.75053e-21	5.3946e-20
-0.88086	-0.13266	3.5429e-20	-6.54588e-21	5.3706e-20
-0.87585	-0.13201	3.53128e-20	-6.34036e-21	5.34662e-20
-0.87084	-0.1315	3.51966e-20	-6.13412e-21	5.32269e-20
-0.86584	-0.13109	3.50804e-20	-5.92706e-21	5.29881e-20
-0.86083	-0.1306	3.49643e-20	-5.71927e-21	5.27496e-20
-0.85582	-0.13008	3.4848e-20	-5.51054e-21	5.25115e-20
-0.85082	-0.12958	3.47319e-20	-5.30113e-21	5.22739e-20
-0.84581	-0.12906	3.46156e-20	-5.09077e-21	5.20367e-20
-0.84081	-0.12854	3.44994e-20	-4.8796e-21	5.17999e-20
-0.8358	-0.12811	3.43832e-20	-4.66754e-21	5.15635e-20
-0.83079	-0.12767	3.4267e-20	-4.45465e-21	5.13275e-20
-0.82579	-0.12713	3.41509e-20	-4.24091e-21	5.10921e-20
-0.82078	-0.12656	3.40347e-20	-4.02622e-21	5.0857e-20
-0.81577	-0.12607	3.39185e-20	-3.81057e-21	5.06223e-20
-0.81077	-0.12573	3.38024e-20	-3.59411e-21	5.03881e-20
-0.80576	-0.12531	3.36862e-20	-3.37666e-21	5.01544e-20
-0.80076	-0.12465	3.35701e-20	-3.15827e-21	4.99211e-20
-0.79575	-0.12406	3.3454e-20	-2.93894e-21	4.96883e-20
-0.79074	-0.12376	3.3338e-20	-2.71865e-21	4.9456e-20
-0.78574	-0.12344	3.3222e-20	-2.49737e-21	4.92242e-20
-0.78073	-0.12282	3.3106e-20	-2.27509e-21	4.89928e-20
-0.77572	-0.12217	3.299e-20	-2.05178e-21	4.87619e-20
-0.77072	-0.12178	3.28741e-20	-1.82743e-21	4.85315e-20
-0.76571	-0.1215	3.27582e-20	-1.60211e-21	4.83017e-20
-0.76071	-0.12101	3.26424e-20	-1.3757e-21	4.80723e-20
-0.7557	-0.12038	3.25266e-20	-1.14819e-21	4.78435e-20
-0.75069	-0.1199	3.24109e-20	-9.19636e-22	4.76151e-20
-0.74569	-0.11953	3.22952e-20	-6.89928e-22	4.73873e-20
-0.74068	-0.11913	3.21796e-20	-4.59039e-22	4.716e-20
-0.73567	-0.11864	3.20641e-20	-2.2714e-22	4.69333e-20
-0.73067	-0.11812	3.19486e-20	5.98891e-24	4.67071e-20
-0.72566	-0.11764	3.18329e-20	2.3903e-22	4.64808e-20
-0.72066	-0.11721	3.17168e-20	4.70745e-22	4.62543e-20
-0.71565	-0.11681	3.16003e-20	7.01163e-22	4.60273e-20
-0.71064	-0.11638	3.14833e-20	9.30408e-22	4.57998e-20
-0.70564	-0.11587	3.13659e-20	1.15831e-21	4.55721e-20
-0.70063	-0.11532	3.12481e-20	1.3851e-21	4.53439e-20
-0.69562	-0.11489	3.11299e-20	1.61069e-21	4.51153e-20
-0.69062	-0.11457	3.10112e-20	1.83511e-21	4.48863e-20
-0.68561	-0.11413	3.08922e-20	2.05839e-21	4.46569e-20
-0.68061	-0.1135	3.07727e-20	2.2805e-21	4.44273e-20
-0.6756	-0.11298	3.06528e-20	2.50152e-21	4.41972e-20
-0.67059	-0.11269	3.05325e-20	2.72141e-21	4.39668e-20
-0.66559	-0.11231	3.04117e-20	2.94015e-21	4.37361e-20
-0.66058	-0.11171	3.02906e-20	3.15786e-21	4.3505e-20
-0.65557	-0.11117	3.0169e-20	3.37456e-21	4.32735e-20
-0.65057	-0.11078	3.00471e-20	3.59008e-21	4.30419e-20
-0.64556	-0.11037	2.99247e-20	3.80468e-21	4.28098e-20
-0.64055	-0.1099	2.98019e-20	4.01822e-21	4.25775e-20
-0.63555	-0.1094	2.96788e-20	4.2307e-21	4.23449e-20
-0.63054	-0.10886	2.95551e-20	4.44225e-21	4.21119e-20
-0.62554	-0.10837	2.94311e-20	4.65282e-21	4.18786e-20
-0.62053	-0.108	2.93067e-20	4.86232e-21	4.16451e-20
-0.61552	-0.10755	2.91819e-20	5.07096e-21	4.14113e-20
-0.61052	-0.10688	2.90567e-20	5.27857e-21	4.11773e-20
-0.60551	-0.1063	2.89311e-20	5.48526e-21	4.0943e-20
-0.6005	-0.10589	2.88051e-20	5.69104e-21	4.07084e-20
-0.5955	-0.10536	2.86786e-20	5.89592e-21	4.04735e-20
-0.59049	-0.10462	2.85518e-20	6.09985e-21	4.02384e-20
-0.58549	-0.10385	2.84246e-20	6.30291e-21	4.0003e-20
-0.58048	-0.10302	2.8297e-20	6.50505e-21	3.97675e-20
-0.57547	-0.10199	2.81689e-20	6.70634e-21	3.95316e-20
-0.57047	-0.10058	2.80404e-20	6.90682e-21	3.92955e-20
-0.56546	-0.09825	2.79116e-20	7.10633e-21	3.90593e-20
-0.56045	-0.09468	2.77824e-20	7.30505e-21	3.88227e-20
-0.55545	-0.09046	2.76527e-20	7.50298e-21	3.85859e-20
-0.55044	-0.08672	2.75226e-20	7.69998e-21	3.83491e-20
-0.54544	-0.08402	2.73922e-20	7.89623e-21	3.81119e-20
-0.54043	-0.0823	2.72613e-20	8.09166e-21	3.78745e-20
-0.53542	-0.08132	2.713e-20	8.28627e-21	3.76369e-20
-0.53042	-0.08075	2.69984e-20	8.48009e-21	3.73992e-20
-0.52541	-0.08035	2.68663e-20	8.67311e-21	3.71613e-20
-0.5204	-0.08	2.67338e-20	8.86536e-21	3.69231e-20
-0.5154	-0.07979	2.66009e-20	9.05685e-21	3.66848e-20
-0.51039	-0.07983	2.64676e-20	9.24758e-21	3.64463e-20
-0.50539	-0.08001	2.63339e-20	9.43749e-21	3.62077e-20
-0.50038	-0.08018	2.61998e-20	9.62675e-21	3.59688e-20
-0.49537	-0.08041	2.60653e-20	9.8152e-21	3.57298e-20
-0.49037	-0.08092	2.59303e-20	1.00029e-20	3.54906e-20
-0.48536	-0.08166	2.5795e-20	1.01899e-20	3.52513e-20
-0.48035	-0.08252	2.56592e-20	1.03763e-20	3.50118e-20
-0.47535	-0.08357	2.55231e-20	1.05618e-20	3.47722e-20
-0.47034	-0.08498	2.53865e-20	1.07467e-20	3.45324e-20
-0.46534	-0.08691	2.52495e-20	1.09309e-20	3.42924e-20
-0.46033	-0.08939	2.51121e-20	1.11143e-20	3.40524e-20
-0.45532	-0.09247	2.49743e-20	1.12971e-20	3.38121e-20
-0.45032	-0.09646	2.48361e-20	1.14792e-20	3.35718e-20
-0.44531	-0.10193	2.46975e-20	1.16606e-20	3.33314e-20
-0.4403	-0.10936	2.45584e-20	1.18414e-20	3.30908e-20
-0.4353	-0.11941	2.44189e-20	1.20214e-20	3.28501e-20
-0.43029	-0.13344	2.4279e-20	1.22008e-20	3.26093e-20
-0.42529	-0.15353	2.41387e-20	1.23797e-20	3.23683e-20
-0.42028	-0.18223	2.39979e-20	1.25578e-20	3.21272e-20
-0.41527	-0.22189	2.38568e-20	1.27353e-20	3.1886e-20
-0.41027	-0.27096	2.37152e-20	1.29122e-20	3.16447e-20
-0.40526	-0.31545	2.35732e-20	1.30884e-20	3.14034e-20
-0.40025	-0.32723	2.34307e-20	1.3264e-20	3.11619e-20
-0.39525	-0.29419	2.32878e-20	1.34389e-20	3.09203e-20
-0.39024	-0.23945	2.31445e-20	1.36133e-20	3.06787e-20
-0.38524	-0.18866	2.30008e-20	1.3787e-20	3.04369e-20
-0.38023	-0.15036	2.28566e-20	1.39601e-20	3.0195e-20
-0.37522	-0.12331	2.2712e-20	1.41327e-20	2.99531e-20
-0.37022	-0.10428	2.2567e-20	1.43046e-20	2.97112e-20
-0.36521	-0.09068	2.24215e-20	1.4476e-20	2.9469e-20
-0.3602	-0.08082	2.22756e-20	1.46467e-20	2.92269e-20
-0.3552	-0.07355	2.21292e-20	1.48169e-20	2.89846e-20
-0.35019	-0.06797	2.19824e-20	1.49865e-20	2.87423e-20
-0.34519	-0.0635	2.18351e-20	1.51555e-20	2.85e-20
-0.34018	-0.05996	2.16874e-20	1.53239e-20	2.82576e-20
-0.33517	-0.0572	2.15393e-20	1.54918e-20	2.8015e-20
-0.33017	-0.05492	2.13907e-20	1.56592e-20	2.77725e-20
-0.32516	-0.05291	2.12416e-20	1.58259e-20	2.75299e-20
-0.32015	-0.05122	2.10921e-20	1.59921e-20	2.72873e-20
-0.31515	-0.04983	2.09421e-20	1.61578e-20	2.70446e-20
-0.31014	-0.04864	2.07917e-20	1.63229e-20	2.68019e-20
-0.30514	-0.04751	2.06408e-20	1.64874e-20	2.65591e-20
-0.30013	-0.04647	2.04894e-20	1.66515e-20	2.63163e-20
-0.29512	-0.04564	2.03376e-20	1.68149e-20	2.60735e-20
-0.29012	-0.04492	2.01853e-20	1.69779e-20	2.58306e-20
-0.28511	-0.04416	2.00326e-20	1.71403e-20	2.55877e-20
-0.2801	-0.04342	1.98793e-20	1.73022e-20	2.53448e-20
-0.2751	-0.04282	1.97256e-20	1.74636e-20	2.51018e-20
-0.27009	-0.04229	1.95714e-20	1.76244e-20	2.48588e-20
-0.26509	-0.04172	1.94167e-20	1.77847e-20	2.46158e-20
-0.26008	-0.04112	1.92616e-20	1.79446e-20	2.43728e-20
-0.25507	-0.0406	1.91059e-20	1.81039e-20	2.41298e-20
-0.25007	-0.04016	1.89498e-20	1.82627e-20	2.38867e-20
-0.24506	-0.03966	1.87932e-20	1.8421e-20	2.36437e-20
-0.24005	-0.03909	1.86361e-20	1.85787e-20	2.34007e-20
-0.23505	-0.03859	1.84784e-20	1.87361e-20	2.31576e-20
-0.23004	-0.03813	1.83204e-20	1.88928e-20	2.29146e-20
-0.22504	-0.03757	1.81617e-20	1.90492e-20	2.26715e-20
-0.22003	-0.03691	1.80026e-20	1.9205e-20	2.24285e-20
-0.21502	-0.03625	1.7843e-20	1.93603e-20	2.21855e-20
-0.21002	-0.03556	1.76828e-20	1.95152e-20	2.19425e-20
-0.20501	-0.03465	1.75222e-20	1.96695e-20	2.16995e-20
-0.2	-0.03338	1.7361e-20	1.98234e-20	2.14565e-20
-0.195	-0.03171	1.71993e-20	1.99768e-20	2.12136e-20
-0.18999	-0.02934	1.7037e-20	2.01298e-20	2.09706e-20
-0.18499	-0.02571	1.68742e-20	2.02823e-20	2.07277e-20
-0.17998	-0.0208	1.6711e-20	2.04342e-20	2.04849e-20
-0.17497	-0.01575	1.65472e-20	2.05858e-20	2.02421e-20
-0.16997	-0.01179	1.63828e-20	2.07368e-20	1.99993e-20
-0.16496	-0.00911	1.62179e-20	2.08875e-20	1.97565e-20
-0.15995	-0.00737	1.60525e-20	2.10376e-20	1.95139e-20
-0.15495	-0.00623	1.58864e-20	2.11873e-20	1.92712e-20
-0.14994	-0.00543	1.57199e-20	2.13365e-20	1.90286e-20
-0.14494	-0.00482	1.55528e-20	2.14852e-20	1.8786e-20
-0.13993	-0.00433	1.53851e-20	2.16336e-20	1.85435e-20
-0.13492	-0.00392	1.52169e-20	2.17814e-20	1.83011e-20
-0.12992	-0.00357	1.5048e-20	2.19289e-20	1.80587e-20
-0.12491	-0.00329	1.48787e-20	2.20758e-20	1.78164e-20
-0.1199	-0.00304	1.47087e-20	2.22224e-20	1.75741e-20
-0.1149	-0.00282	1.45381e-20	2.23685e-20	1.73319e-20
-0.10989	-0.00262	1.43671e-20	2.25141e-20	1.70898e-20
-0.10489	-0.00244	1.41953e-20	2.26593e-20	1.68478e-20
-0.09988	-0.00227	1.4023e-20	2.2804e-20	1.66059e-20
-0.09487	-0.00211	1.38501e-20	2.29484e-20	1.63639e-20
-0.08987	-0.00197	1.36766e-20	2.30923e-20	1.61222e-20
-0.08486	-0.00183	1.35024e-20	2.32358e-20	1.58804e-20
-0.07985	-0.0017	1.33277e-20	2.33788e-20	1.56388e-20
-0.07485	-0.00158	1.31523e-20	2.35214e-20	1.53974e-20
-0.06984	-0.00146	1.29763e-20	2.36636e-20	1.51559e-20
-0.06484	-0.00135	1.27997e-20	2.38053e-20	1.49146e-20
-0.05983	-0.00124	1.26224e-20	2.39467e-20	1.46733e-20
-0.05482	-0.00113	1.24445e-20	2.40876e-20	1.44322e-20
-0.04982	-0.00102	1.2266e-20	2.4228e-20	1.41912e-20
-0.04481	-0.000922641	1.20868e-20	2.43681e-20	1.39503e-20
-0.0398	-0.000819954	1.1907e-20	2.45077e-20	1.37096e-20
-0.0348	-0.000717056	1.17265e-20	2.46469e-20	1.3469e-20
-0.02979	-0.000614864	1.15453e-20	2.47857e-20	1.32285e-20
-0.02479	-0.000513208	1.13634e-20	2.49241e-20	1.29881e-20
-0.01978	-0.000411421	1.11809e-20	2.5062e-20	1.27479e-20
-0.01477	-0.000308692	1.09977e-20	2.51996e-20	1.25077e-20
-0.00977	-0.000204934	1.08138e-20	2.53367e-20	1.22678e-20
-0.00476	-0.000101069	1.06292e-20	2.54734e-20	1.20279e-20
0.00024605	5.22415e-06	1.04438e-20	2.56098e-20	1.17882e-20
0.00525	0.000117098	1.02578e-20	2.57456e-20	1.15487e-20
0.01026	0.000233139	1.00711e-20	2.58811e-20	1.13093e-20
0.01526	0.00035001	9.88359e-21	2.60162e-20	1.10701e-20
0.02027	0.000469123	9.69538e-21	2.61509e-20	1.0831e-20
0.02528	0.000592925	9.50644e-21	2.62852e-20	1.05921e-20
0.03028	0.000722666	9.31678e-21	2.6419e-20	1.03534e-20
0.03529	0.000858754	9.1263e-21	2.65525e-20	1.01148e-20
0.0403	0.001	8.93514e-21	2.66855e-20	9.87644e-21
0.0453	0.00115	8.74315e-21	2.68181e-20	9.63821e-21
0.05031	0.00131	8.55039e-21	2.69504e-20	9.40018e-21
0.05531	0.00148	8.35692e-21	2.70821e-20	9.16243e-21
0.06032	0.00166	8.16257e-21	2.72136e-20	8.92477e-21
0.06533	0.00185	7.96742e-21	2.73446e-20	8.68731e-21
0.07033	0.00205	7.77153e-21	2.74752e-20	8.45013e-21
0.07534	0.00226	7.57473e-21	2.76054e-20	8.21304e-21
0.08035	0.0025	7.37717e-21	2.77352e-20	7.97625e-21
0.08535	0.00275	7.17875e-21	2.78646e-20	7.73964e-21
0.09036	0.00303	6.97954e-21	2.79936e-20	7.50332e-21
0.09536	0.00333	6.7794e-21	2.81222e-20	7.26714e-21
0.10037	0.00365	6.57845e-21	2.82504e-20	7.03125e-21
0.10538	0.00401	6.37655e-21	2.83782e-20	6.7955e-21
0.11038	0.0044	6.17389e-21	2.85055e-20	6.56013e-21
0.11539	0.00483	5.9702e-21	2.86325e-20	6.32486e-21
0.1204	0.00532	5.76572e-21	2.87591e-20	6.08997e-21
0.1254	0.00586	5.56028e-21	2.88853e-20	5.85527e-21
0.13041	0.00646	5.35393e-21	2.9011e-20	5.62086e-21
0.13542	0.00714	5.14658e-21	2.91364e-20	5.38664e-21
0.14042	0.00791	4.93838e-21	2.92613e-20	5.1528e-21
0.14543	0.00878	4.72915e-21	2.93859e-20	4.91915e-21
0.15043	0.00978	4.51895e-21	2.95101e-20	4.68578e-21
0.15544	0.01094	4.30777e-21	2.96338e-20	4.45271e-21
0.16045	0.01228	4.09567e-21	2.97571e-20	4.22001e-21
0.16545	0.01386	3.88246e-21	2.98801e-20	3.9875e-21
0.17046	0.01572	3.6683e-21	3.00026e-20	3.75538e-21
0.17547	0.01793	3.45309e-21	3.01247e-20	3.52354e-21
0.18047	0.0206	3.2368e-21	3.02464e-20	3.29199e-21
0.18548	0.02383	3.0195e-21	3.03677e-20	3.06082e-21
0.19048	0.02781	2.80108e-21	3.04886e-20	2.82993e-21
0.19549	0.03278	2.58162e-21	3.06091e-20	2.59943e-21
0.2005	0.0391	2.36109e-21	3.07291e-20	2.36931e-21
0.2055	0.04726	2.13937e-21	3.08487e-20	2.13947e-21
0.21051	0.05799	1.91645e-21	3.0968e-20	1.90992e-21
0.21552	0.07234	1.69249e-21	3.10868e-20	1.68085e-21
0.22052	0.09189	1.46737e-21	3.12051e-20	1.45216e-21
0.22553	0.11906	1.24097e-21	3.13231e-20	1.22375e-21
0.23053	0.15719	1.01346e-21	3.14406e-20	9.95827e-22
0.23554	0.21022	7.84715e-22	3.15578e-20	7.6828e-22
0.24055	0.27993	5.5471e-22	3.16744e-20	5.41115e-22
0.24555	0.35761	3.23416e-22	3.17907e-20	3.14331e-22
0.25056	0.41405	9.09054e-23	3.19066e-20	8.80241e-23
0.25557	0.41472	-1.42396e-22	3.2022e-20	-1.37997e-22
0.26057	0.36184	-3.74821e-22	3.21376e-20	-3.6459e-22
0.26558	0.29052	-6.0603e-22	3.22531e-20	-5.9166e-22
0.27058	0.22694	-8.36148e-22	3.23688e-20	-8.19302e-22
0.27559	0.17831	-1.0651e-21	3.24845e-20	-1.04742e-21
0.2806	0.14298	-1.29301e-21	3.26003e-20	-1.27611e-21
0.2856	0.11752	-1.5198e-21	3.27161e-20	-1.50528e-21
0.29061	0.099	-1.74559e-21	3.28319e-20	-1.73502e-21
0.29562	0.0853	-1.97031e-21	3.29479e-20	-1.96524e-21
0.30062	0.07499	-2.19397e-21	3.30638e-20	-2.19593e-21
0.30563	0.06707	-2.41661e-21	3.31798e-20	-2.4271e-21
0.31063	0.06088	-2.63823e-21	3.32958e-20	-2.65875e-21
0.31564	0.05598	-2.85887e-21	3.34118e-20	-2.89087e-21
0.32065	0.05204	-3.07862e-21	3.35279e-20	-3.12357e-21
0.32565	0.04884	-3.29733e-21	3.3644e-20	-3.35665e-21
0.33066	0.04624	-3.51511e-21	3.37601e-20	-3.5902e-21
0.33567	0.04409	-3.73196e-21	3.38763e-20	-3.82423e-21
0.34067	0.0423	-3.94784e-21	3.39924e-20	-4.05865e-21
0.34568	0.0408	-4.16282e-21	3.41086e-20	-4.29354e-21
0.35068	0.03954	-4.37695e-21	3.42247e-20	-4.5289e-21
0.35569	0.03847	-4.59022e-21	3.4341e-20	-4.76475e-21
0.3607	0.03755	-4.80256e-21	3.44572e-20	-5.00097e-21
0.3657	0.03678	-5.01401e-21	3.45733e-20	-5.23758e-21
0.37071	0.03611	-5.22465e-21	3.46895e-20	-5.47466e-21
0.37572	0.03556	-5.43449e-21	3.48058e-20	-5.71222e-21
0.38072	0.03507	-5.6434e-21	3.4922e-20	-5.95007e-21
0.38573	0.03466	-5.85154e-21	3.50382e-20	-6.18839e-21
0.39073	0.03433	-6.05893e-21	3.51544e-20	-6.42719e-21
0.39574	0.03403	-6.26542e-21	3.52706e-20	-6.66628e-21
0.40075	0.03378	-6.47118e-21	3.53868e-20	-6.90584e-21
0.40575	0.03359	-6.67615e-21	3.55029e-20	-7.14579e-21
0.41076	0.03341	-6.88035e-21	3.56191e-20	-7.38611e-21
0.41577	0.03326	-7.08377e-21	3.57352e-20	-7.62682e-21
0.42077	0.03317	-7.28644e-21	3.58514e-20	-7.86791e-21
0.42578	0.03308	-7.48837e-21	3.59675e-20	-8.10938e-21
0.43078	0.03301	-7.68956e-21	3.60835e-20	-8.35123e-21
0.43579	0.03299	-7.89004e-21	3.61996e-20	-8.59346e-21
0.4408	0.03297	-8.0898e-21	3.63157e-20	-8.83608e-21
0.4458	0.03296	-8.28887e-21	3.64317e-20	-9.07907e-21
0.45081	0.03299	-8.48717e-21	3.65477e-20	-9.32236e-21
0.45582	0.03301	-8.68479e-21	3.66636e-20	-9.56602e-21
0.46082	0.03303	-8.88174e-21	3.67796e-20	-9.81007e-21
0.46583	0.0331	-9.07804e-21	3.68955e-20	-1.00545e-20
0.47083	0.03317	-9.27369e-21	3.70114e-20	-1.02993e-20
0.47584	0.03323	-9.46862e-21	3.71273e-20	-1.05444e-20
0.48085	0.03333	-9.66293e-21	3.72431e-20	-1.07899e-20
0.48585	0.03343	-9.85654e-21	3.73589e-20	-1.10356e-20
0.49086	0.03351	-1.00495e-20	3.74746e-20	-1.12818e-20
0.49587	0.03363	-1.02419e-20	3.75903e-20	-1.15282e-20
0.50087	0.03377	-1.04336e-20	3.7706e-20	-1.1775e-20
0.50588	0.03388	-1.06247e-20	3.78216e-20	-1.20221e-20
0.51088	0.03399	-1.08152e-20	3.79372e-20	-1.22696e-20
0.51589	0.03416	-1.1005e-20	3.80527e-20	-1.25174e-20
0.5209	0.03431	-1.11943e-20	3.81683e-20	-1.27655e-20
0.5259	0.03443	-1.1383e-20	3.82837e-20	-1.30139e-20
0.53091	0.03461	-1.15711e-20	3.83991e-20	-1.32627e-20
0.53592	0.0348	-1.17586e-20	3.85145e-20	-1.35118e-20
0.54092	0.03494	-1.19455e-20	3.86299e-20	-1.37611e-20
0.54593	0.0351	-1.21318e-20	3.87452e-20	-1.40108e-20
0.55093	0.03532	-1.23176e-20	3.88604e-20	-1.42609e-20
0.55594	0.0355	-1.25028e-20	3.89756e-20	-1.45111e-20
0.56095	0.03566	-1.26875e-20	3.90907e-20	-1.47617e-20
0.56595	0.03588	-1.28716e-20	3.92058e-20	-1.50126e-20
0.57096	0.03612	-1.30551e-20	3.93209e-20	-1.52638e-20
0.57597	0.0363	-1.32381e-20	3.94358e-20	-1.55153e-20
0.58097	0.0365	-1.34206e-20	3.95508e-20	-1.57672e-20
0.58598	0.03676	-1.36025e-20	3.96657e-20	-1.60192e-20
0.59098	0.037	-1.37839e-20	3.97805e-20	-1.62716e-20
0.59599	0.03719	-1.39648e-20	3.98953e-20	-1.65243e-20
0.601	0.03744	-1.41451e-20	4.001e-20	-1.67772e-20
0.606	0.03774	-1.4325e-20	4.01247e-20	-1.70305e-20
0.61101	0.03797	-1.45043e-20	4.02392e-20	-1.7284e-20
0.61602	0.03821	-1.46832e-20	4.03538e-20	-1.75378e-20
0.62102	0.03852	-1.48616e-20	4.04683e-20	-1.77919e-20
0.62603	0.03883	-1.50394e-20	4.05827e-20	-1.80463e-20
0.63103	0.03908	-1.52167e-20	4.06971e-20	-1.83009e-20
0.63604	0.03936	-1.53936e-20	4.08114e-20	-1.85558e-20
0.64105	0.03974	-1.557e-20	4.09257e-20	-1.8811e-20
0.64605	0.04006	-1.57459e-20	4.10398e-20	-1.90664e-20
0.65106	0.04034	-1.59214e-20	4.1154e-20	-1.93222e-20
0.65607	0.04071	-1.60963e-20	4.12681e-20	-1.95782e-20
0.66107	0.04113	-1.62709e-20	4.13821e-20	-1.98344e-20
0.66608	0.04148	-1.64448e-20	4.1496e-20	-2.00909e-20
0.67108	0.04184	-1.66185e-20	4.16099e-20	-2.03477e-20
0.67609	0.04229	-1.67916e-20	4.17237e-20	-2.06047e-20
0.6811	0.04278	-1.69643e-20	4.18375e-20	-2.0862e-20
0.6861	0.04318	-1.71365e-20	4.19512e-20	-2.11195e-20
0.69111	0.04363	-1.73083e-20	4.20648e-20	-2.13773e-20
0.69612	0.04421	-1.74796e-20	4.21784e-20	-2.16353e-20
0.70112	0.04476	-1.76505e-20	4.22918e-20	-2.18936e-20
0.70613	0.04528	-1.7821e-20	4.24053e-20	-2.21521e-20
0.71113	0.04589	-1.79911e-20	4.25187e-20	-2.2411e-20
0.71614	0.0466	-1.81607e-20	4.26319e-20	-2.267e-20
0.72115	0.04731	-1.83299e-20	4.27452e-20	-2.29293e-20
0.72615	0.04799	-1.84987e-20	4.28583e-20	-2.31888e-20
0.73116	0.04882	-1.86671e-20	4.29714e-20	-2.34486e-20
0.73617	0.04977	-1.8835e-20	4.30845e-20	-2.37085e-20
0.74117	0.0507	-1.90026e-20	4.31974e-20	-2.39688e-20
0.74618	0.05169	-1.91698e-20	4.33103e-20	-2.42293e-20
0.75118	0.05288	-1.93365e-20	4.34231e-20	-2.449e-20
0.75619	0.0542	-1.95029e-20	4.35359e-20	-2.4751e-20
0.7612	0.05557	-1.96688e-20	4.36486e-20	-2.50121e-20
0.7662	0.05711	-1.98344e-20	4.37612e-20	-2.52736e-20
0.77121	0.05894	-1.99995e-20	4.38737e-20	-2.55352e-20
0.77622	0.06101	-2.01643e-20	4.39862e-20	-2.57971e-20
0.78122	0.06322	-2.03287e-20	4.40986e-20	-2.60592e-20
0.78623	0.0658	-2.04927e-20	4.4211e-20	-2.63215e-20
0.79123	0.06892	-2.06563e-20	4.43232e-20	-2.65841e-20
0.79624	0.07249	-2.08196e-20	4.44354e-20	-2.68469e-20
0.80125	0.07663	-2.09825e-20	4.45475e-20	-2.71098e-20
0.80625	0.08163	-2.1145e-20	4.46596e-20	-2.7373e-20
0.81126	0.08777	-2.13072e-20	4.47716e-20	-2.76365e-20
0.81627	0.09523	-2.14689e-20	4.48834e-20	-2.79001e-20
0.82127	0.1044	-2.16303e-20	4.49953e-20	-2.8164e-20
0.82628	0.11611	-2.17914e-20	4.5107e-20	-2.84281e-20
0.83128	0.13133	-2.19521e-20	4.52187e-20	-2.86924e-20
0.83629	0.15123	-2.21125e-20	4.53304e-20	-2.8957e-20
0.8413	0.17801	-2.22725e-20	4.54419e-20	-2.92217e-20
0.8463	0.21527	-2.24321e-20	4.55534e-20	-2.94867e-20
0.85131	0.26843	-2.25914e-20	4.56647e-20	-2.97518e-20
0.85632	0.34606	-2.27503e-20	4.57761e-20	-3.00172e-20
0.86132	0.46076	-2.29089e-20	4.58873e-20	-3.02827e-20
0.86633	0.6258	-2.30672e-20	4.59985e-20	-3.05485e-20
0.87133	0.83246	-2.32251e-20	4.61096e-20	-3.08145e-20
0.87634	1	-2.33827e-20	4.62206e-20	-3.10806e-20
0.88135	0.99867	-2.354e-20	4.63316e-20	-3.13471e-20
0.88635	0.83547	-2.36969e-20	4.64424e-20	-3.16136e-20
0.89136	0.64008	-2.38535e-20	4.65532e-20	-3.18805e-20
0.89637	0.48547	-2.40098e-20	4.6664e-20	-3.21475e-20
0.90137	0.37807	-2.41657e-20	4.67746e-20	-3.24146e-20
0.90638	0.30547	-2.43213e-20	4.68852e-20	-3.2682e-20
0.91138	0.2559	-2.44767e-20	4.69957e-20	-3.29496e-20
0.91639	0.22108	-2.46316e-20	4.71061e-20	-3.32174e-20
0.9214	0.19602	-2.47863e-20	4.72165e-20	-3.34854e-20
0.9264	0.17772	-2.49407e-20	4.73268e-20	-3.37536e-20
0.93141	0.16398	-2.50948e-20	4.7437e-20	-3.4022e-20
0.93642	0.15333	-2.52485e-20	4.75471e-20	-3.42906e-20
0.94142	0.14505	-2.54019e-20	4.76572e-20	-3.45593e-20
0.94643	0.13864	-2.5555e-20	4.77671e-20	-3.48283e-20
0.95144	0.13357	-2.57078e-20	4.7877e-20	-3.50974e-20
0.95644	0.12937	-2.58603e-20	4.79869e-20	-3.53667e-20
0.96145	0.12594	-2.60126e-20	4.80966e-20	-3.56363e-20
0.96645	0.1233	-2.61645e-20	4.82063e-20	-3.5906e-20
0.97146	0.12113	-2.63161e-20	4.83159e-20	-3.61759e-20
0.97647	0.11921	-2.64674e-20	4.84254e-20	-3.6446e-20
0.98147	0.11764	-2.66184e-20	4.85349e-20	-3.67162e-20
0.98648	0.11651	-2.67692e-20	4.86442e-20	-3.69866e-20
0.99149	0.11555	-2.69196e-20	4.87535e-20	-3.72573e-20
0.99649	0.11466	-2.70698e-20	4.88628e-20	-3.75281e-20
1.0015	0.11394	-2.72196e-20	4.89719e-20	-3.77991e-20
1.0065	0.11349	-2.73693e-20	4.9081e-20	-3.80703e-20
1.01151	0.11319	-2.75186e-20	4.919e-20	-3.83416e-20
1.01652	0.11276	-2.76676e-20	4.92989e-20	-3.86131e-20
1.02152	0.1125	-2.78163e-20	4.94077e-20	-3.88848e-20
1.02653	0.11249	-2.79648e-20	4.95165e-20	-3.91567e-20
1.03154	0.11243	-2.8113e-20	4.96252e-20	-3.94288e-20
1.03654	0.11234	-2.82609e-20	4.97338e-20	-3.9701e-20
1.04155	0.11233	-2.84086e-20	4.98423e-20	-3.99734e-20
1.04655	0.11247	-2.85559e-20	4.99508e-20	-4.0246e-20
1.05156	0.11269	-2.8703e-20	5.00592e-20	-4.05188e-20
1.05657	0.11274	-2.88499e-20	5.01675e-20	-4.07917e-20
1.06157	0.11284	-2.89965e-20	5.02757e-20	-4.10648e-20
1.06658	0.11324	-2.91428e-20	5.03839e-20	-4.13381e-20
1.07159	0.1135	-2.92888e-20	5.04919e-20	-4.16115e-20
1.07659	0.11363	-2.94346e-20	5.05999e-20	-4.18851e-20
1.0816	0.11395	-2.95801e-20	5.07079e-20	-4.21589e-20
1.0866	0.11432	-2.97253e-20	5.08157e-20	-4.24328e-20
1.09161	0.11467	-2.98704e-20	5.09235e-20	-4.2707e-20
1.09662	0.11498	-3.00151e-20	5.10312e-20	-4.29812e-20
1.10162	0.11524	-3.01596e-20	5.11388e-20	-4.32556e-20
1.10663	0.11571	-3.03039e-20	5.12464e-20	-4.35303e-20
1.11164	0.11622	-3.04478e-20	5.13538e-20	-4.3805e-20
1.11664	0.11643	-3.05916e-20	5.14612e-20	-4.408e-20
1.12165	0.11679	-3.07351e-20	5.15686e-20	-4.43551e-20
1.12665	0.1174	-3.08783e-20	5.16758e-20	-4.46303e-20
1.13166	0.11782	-3.10213e-20	5.1783e-20	-4.49058e-20
1.13667	0.1181	-3.11641e-20	5.189e-20	-4.51813e-20
1.14167	0.11858	-3.13066e-20	5.19971e-20	-4.54571e-20
1.14668	0.11913	-3.14489e-20	5.2104e-20	-4.5733e-20
1.15169	0.11956	-3.15909e-20	5.22109e-20	-4.60091e-20
1.15669	0.11997	-3.17327e-20	5.23177e-20	-4.62852e-20
1.1617	0.12041	-3.18742e-20	5.24244e-20	-4.65616e-20
1.1667	0.12096	-3.20155e-20	5.2531e-20	-4.68381e-20
1.17171	0.12149	-3.21566e-20	5.26376e-20	-4.71148e-20
1.17672	0.12192	-3.22975e-20	5.27441e-20	-4.73917e-20
1.18172	0.1223	-3.24381e-20	5.28505e-20	-4.76686e-20
1.18673	0.1229	-3.25784e-20	5.29568e-20	-4.79458e-20
1.19174	0.12354	-3.27186e-20	5.30631e-20	-4.82231e-20
1.19674	0.12385	-3.28585e-20	5.31692e-20	-4.85005e-20
1.20175	0.12426	-3.29982e-20	5.32753e-20	-4.87782e-20
1.20675	0.12501	-3.31376e-20	5.33814e-20	-4.90559e-20
1.21176	0.12557	-3.32768e-20	5.34873e-20	-4.93338e-20
1.21677	0.12582	-3.34159e-20	5.35932e-20	-4.96119e-20
1.22177	0.12639	-3.35546e-20	5.3699e-20	-4.989e-20
1.22678	0.12714	-3.36932e-20	5.38047e-20	-5.01684e-20
1.23179	0.12756	-3.38315e-20	5.39104e-20	-5.04469e-20
1.23679	0.12797	-3.39696e-20	5.4016e-20	-5.07256e-20
1.2418	0.12858	-3.41076e-20	5.41215e-20	-5.10044e-20
1.2468	0.1292	-3.42453e-20	5.42269e-20	-5.12834e-20
1.25181	0.12969	-3.43827e-20	5.43323e-20	-5.15624e-20
1.25682	0.13017	-3.45199e-20	5.44375e-20	-5.18416e-20
1.26182	0.13076	-3.4657e-20	5.45428e-20	-5.21211e-20
1.26683	0.13132	-3.47938e-20	5.46479e-20	-5.24006e-20
1.27184	0.13189	-3.49304e-20	5.47529e-20	-5.26802e-20
1.27684	0.13245	-3.50668e-20	5.48579e-20	-5.296e-20
1.28185	0.1329	-3.5203e-20	5.49628e-20	-5.324e-20
1.28685	0.1335	-3.5339e-20	5.50677e-20	-5.35201e-20
1.29186	0.13421	-3.54747e-20	5.51724e-20	-5.38003e-20
1.29687	0.13469	-3.56103e-20	5.52771e-20	-5.40807e-20
1.30187	0.13507	-3.57456e-20	5.53817e-20	-5.43612e-20
1.30688	0.13582	-3.58808e-20	5.54863e-20	-5.46419e-20
1.31189	0.13656	-3.60157e-20	5.55907e-20	-5.49227e-20
1.31689	0.13689	-3.61504e-20	5.56951e-20	-5.52036e-20
1.3219	0.13737	-3.6285e-20	5.57994e-20	-5.54847e-20
1.3269	0.13822	-3.64193e-20	5.59037e-20	-5.57659e-20
1.33191	0.13888	-3.65534e-20	5.60078e-20	-5.60472e-20
1.33692	0.13921	-3.66874e-20	5.61119e-20	-5.63288e-20
1.34192	0.13975	-3.68211e-20	5.62159e-20	-5.66104e-20
1.34693	0.14068	-3.69546e-20	5.63199e-20	-5.68922e-20
1.35194	0.14126	-3.70879e-20	5.64237e-20	-5.7174e-20
1.35694	0.14156	-3.72211e-20	5.65276e-20	-5.74561e-20
1.36195	0.14232	-3.73541e-20	5.66313e-20	-5.77383e-20
1.36695	0.1432	-3.74868e-20	5.6735e-20	-5.80206e-20
1.37196	0.14369	-3.76193e-20	5.68385e-20	-5.8303e-20
1.37697	0.14418	-3.77517e-20	5.6942e-20	-5.85855e-20
1.38197	0.145	-3.78839e-20	5.70454e-20	-5.88682e-20
1.38698	0.14585	-3.80159e-20	5.71488e-20	-5.91511e-20
1.39199	0.14642	-3.81477e-20	5.72521e-20	-5.9434e-20
1.39699	0.14708	-3.82793e-20	5.73553e-20	-5.97172e-20
1.402	0.14802	-3.84107e-20	5.74585e-20	-6.00003e-20
1.407	0.14891	-3.85419e-20	5.75615e-20	-6.02837e-20
1.41201	0.14973	-3.86729e-20	5.76645e-20	-6.05672e-20
1.41702	0.15075	-3.88038e-20	5.77675e-20	-6.08508e-20
1.42202	0.15202	-3.89344e-20	5.78703e-20	-6.11345e-20
1.42703	0.1534	-3.90649e-20	5.79731e-20	-6.14184e-20
1.43204	0.15515	-3.91953e-20	5.80758e-20	-6.17024e-20
1.43704	0.15747	-3.93254e-20	5.81784e-20	-6.19865e-20
1.44205	0.16018	-3.94553e-20	5.8281e-20	-6.22707e-20
1.44705	0.16322	-3.9585e-20	5.83835e-20	-6.25551e-20
1.45206	0.16615	-3.97146e-20	5.84859e-20	-6.28397e-20
1.45707	0.16839	-3.9844e-20	5.85882e-20	-6.31243e-20
1.46207	0.17011	-3.99732e-20	5.86905e-20	-6.3409e-20
1.46708	0.17167	-4.01023e-20	5.87927e-20	-6.36939e-20
1.47209	0.17312	-4.02312e-20	5.88949e-20	-6.3979e-20
1.47709	0.17426	-4.03598e-20	5.8997e-20	-6.42641e-20
1.4821	0.17509	-4.04883e-20	5.90989e-20	-6.45493e-20
1.4871	0.17624	-4.06167e-20	5.92008e-20	-6.48347e-20
1.49211	0.17746	-4.07448e-20	5.93027e-20	-6.51201e-20
1.49712	0.17813	-4.08728e-20	5.94045e-20	-6.54058e-20
1.50212	0.17886	-4.10007e-20	5.95062e-20	-6.56916e-20
1.50713	0.18	-4.11283e-20	5.96078e-20	-6.59774e-20
1.51214	0.181	-4.12558e-20	5.97094e-20	-6.62634e-20
1.51714	0.1816	-4.13831e-20	5.98109e-20	-6.65495e-20
1.52215	0.18227	-4.15102e-20	5.99123e-20	-6.68357e-20
1.52715	0.18342	-4.16372e-20	6.00137e-20	-6.71221e-20
1.53216	0.18439	-4.17639e-20	6.01149e-20	-6.74085e-20
1.53717	0.18481	-4.18906e-20	6.02161e-20	-6.7695e-20
1.54217	0.18557	-4.2017e-20	6.03173e-20	-6.79817e-20
1.54718	0.18679	-4.21433e-20	6.04184e-20	-6.82686e-20
1.55219	0.18757	-4.22695e-20	6.05194e-20	-6.85555e-20
1.55719	0.18801	-4.23955e-20	6.06203e-20	-6.88426e-20
1.5622	0.18884	-4.25213e-20	6.07212e-20	-6.91298e-20
1.5672	0.19004	-4.26469e-20	6.08219e-20	-6.9417e-20
1.57221	0.19075	-4.27724e-20	6.09227e-20	-6.97044e-20
1.57722	0.19115	-4.28977e-20	6.10233e-20	-6.9992e-20
1.58222	0.1921	-4.30228e-20	6.11239e-20	-7.02796e-20
1.58723	0.19324	-4.31478e-20	6.12244e-20	-7.05673e-20
1.59224	0.19385	-4.32726e-20	6.13249e-20	-7.08551e-20
1.59724	0.19433	-4.33973e-20	6.14253e-20	-7.11432e-20
1.60225	0.19532	-4.35218e-20	6.15256e-20	-7.14313e-20
1.60725	0.19644	-4.36462e-20	6.16258e-20	-7.17195e-20
1.61226	0.19694	-4.37704e-20	6.1726e-20	-7.20078e-20
1.61727	0.19748	-4.38944e-20	6.18261e-20	-7.22961e-20
1.62227	0.19859	-4.40183e-20	6.19261e-20	-7.25847e-20
1.62728	0.19952	-4.41421e-20	6.20261e-20	-7.28734e-20
1.63229	0.20005	-4.42656e-20	6.2126e-20	-7.31622e-20
1.63729	0.20072	-4.4389e-20	6.22258e-20	-7.3451e-20
1.6423	0.20173	-4.45123e-20	6.23256e-20	-7.374e-20
1.6473	0.20269	-4.46364e-20	6.24195e-20	-7.40314e-20
1.65231	0.20319	-4.47633e-20	6.24967e-20	-7.43299e-20
1.65732	0.20393	-4.489e-20	6.25737e-20	-7.46285e-20
1.66232	0.2051	-4.50167e-20	6.26507e-20	-7.49273e-20
1.66733	0.2058	-4.5143e-20	6.27276e-20	-7.52261e-20
1.67234	0.2064	-4.52693e-20	6.28044e-20	-7.55251e-20
1.67734	0.20735	-4.53954e-20	6.28812e-20	-7.58242e-20
1.68235	0.20828	-4.55213e-20	6.29579e-20	-7.61233e-20
1.68735	0.20902	-4.56471e-20	6.30346e-20	-7.64226e-20
1.69236	0.2097	-4.57727e-20	6.31111e-20	-7.6722e-20
1.69737	0.21063	-4.58982e-20	6.31877e-20	-7.70215e-20
1.70237	0.21155	-4.60235e-20	6.32641e-20	-7.73211e-20
1.70738	0.21219	-4.61486e-20	6.33405e-20	-7.76209e-20
1.71239	0.21301	-4.62736e-20	6.34169e-20	-7.79207e-20
1.71739	0.21394	-4.63984e-20	6.34931e-20	-7.82207e-20
1.7224	0.21471	-4.65231e-20	6.35693e-20	-7.85208e-20
1.7274	0.21548	-4.66476e-20	6.36455e-20	-7.88209e-20
1.73241	0.2163	-4.6772e-20	6.37216e-20	-7.91212e-20
1.73742	0.21722	-4.68962e-20	6.37976e-20	-7.94216e-20
1.74242	0.21795	-4.70203e-20	6.38735e-20	-7.9722e-20
1.74743	0.21868	-4.71442e-20	6.39494e-20	-8.00226e-20
1.75244	0.2197	-4.7268e-20	6.40252e-20	-8.03234e-20
1.75744	0.22043	-4.73916e-20	6.4101e-20	-8.06242e-20
1.76245	0.22109	-4.7515e-20	6.41767e-20	-8.09252e-20
1.76746	0.22214	-4.76383e-20	6.42523e-20	-8.12262e-20
1.77246	0.22293	-4.77615e-20	6.43279e-20	-8.15273e-20
1.77747	0.22357	-4.78845e-20	6.44034e-20	-8.18285e-20
1.78247	0.22448	-4.80073e-20	6.44788e-20	-8.21299e-20
1.78748	0.22541	-4.81301e-20	6.45542e-20	-8.24313e-20
1.79249	0.22617	-4.82526e-20	6.46295e-20	-8.27329e-20
1.79749	0.22683	-4.8375e-20	6.47048e-20	-8.30345e-20
1.8025	0.22778	-4.84973e-20	6.478e-20	-8.33363e-20
1.80751	0.22874	-4.86195e-20	6.48552e-20	-8.36382e-20
1.81251	0.22937	-4.87414e-20	6.49302e-20	-8.39401e-20
1.81752	0.23011	-4.88633e-20	6.50053e-20	-8.42422e-20
1.82252	0.23111	-4.8985e-20	6.50802e-20	-8.45444e-20
1.82753	0.232	-4.91065e-20	6.51551e-20	-8.48467e-20
1.83254	0.23264	-4.92279e-20	6.52299e-20	-8.5149e-20
1.83754	0.23336	-4.93492e-20	6.53047e-20	-8.54515e-20
1.84255	0.23444	-4.94703e-20	6.53794e-20	-8.57541e-20
1.84756	0.23535	-4.95913e-20	6.54541e-20	-8.60568e-20
1.85256	0.23579	-4.97121e-20	6.55287e-20	-8.63596e-20
1.85757	0.23666	-4.98328e-20	6.56032e-20	-8.66625e-20
1.86257	0.23788	-4.99534e-20	6.56777e-20	-8.69655e-20
1.86758	0.23853	-5.00738e-20	6.57521e-20	-8.72685e-20
1.87259	0.23899	-5.01941e-20	6.58264e-20	-8.75717e-20
1.87759	0.24007	-5.03142e-20	6.59007e-20	-8.7875e-20
1.8826	0.24125	-5.04342e-20	6.5975e-20	-8.81783e-20
1.88761	0.24166	-5.05541e-20	6.60491e-20	-8.84819e-20
1.89261	0.24225	-5.06739e-20	6.61233e-20	-8.87855e-20
1.89762	0.24357	-5.07935e-20	6.61973e-20	-8.90891e-20
1.90262	0.24447	-5.09129e-20	6.62713e-20	-8.93929e-20
1.90763	0.24482	-5.10322e-20	6.63452e-20	-8.96967e-20
1.91264	0.24566	-5.11514e-20	6.64191e-20	-9.00007e-20
1.91764	0.24697	-5.12705e-20	6.64929e-20	-9.03048e-20
1.92265	0.24767	-5.13894e-20	6.65667e-20	-9.0609e-20
1.92766	0.24804	-5.15082e-20	6.66404e-20	-9.09132e-20
1.93266	0.2491	-5.16269e-20	6.6714e-20	-9.12175e-20
1.93767	0.25031	-5.17454e-20	6.67876e-20	-9.1522e-20
1.94267	0.25083	-5.18638e-20	6.68612e-20	-9.18265e-20
1.94768	0.25137	-5.1982e-20	6.69346e-20	-9.21311e-20
1.95269	0.2525	-5.21001e-20	6.7008e-20	-9.24358e-20
1.95769	0.25358	-5.22182e-20	6.70814e-20	-9.27407e-20
1.9627	0.25409	-5.2336e-20	6.71547e-20	-9.30456e-20
1.96771	0.25467	-5.24537e-20	6.72279e-20	-9.33506e-20
1.97271	0.2559	-5.25714e-20	6.73011e-20	-9.36558e-20
1.97772	0.25691	-5.26888e-20	6.73742e-20	-9.3961e-20
1.98272	0.25727	-5.28062e-20	6.74473e-20	-9.42662e-20
1.98773	0.25804	-5.29234e-20	6.75203e-20	-9.45716e-20
1.99274	0.2593	-5.30405e-20	6.75933e-20	-9.48771e-20
1.99774	0.26016	-5.31575e-20	6.76662e-20	-9.51826e-20
2.00275	0.26055	-5.32743e-20	6.7739e-20	-9.54884e-20
2.00776	0.26134	-5.3391e-20	6.78118e-20	-9.57941e-20
2.01276	0.26277	-5.35076e-20	6.78845e-20	-9.60999e-20
2.01777	0.26343	-5.36241e-20	6.79572e-20	-9.64059e-20
2.02277	0.26366	-5.37404e-20	6.80298e-20	-9.67119e-20
2.02778	0.26488	-5.38566e-20	6.81024e-20	-9.70181e-20
2.03279	0.26615	-5.39727e-20	6.81749e-20	-9.73242e-20
2.03779	0.26656	-5.40887e-20	6.82473e-20	-9.76305e-20
2.0428	0.26702	-5.42045e-20	6.83197e-20	-9.79368e-20
2.04781	0.26832	-5.43202e-20	6.83921e-20	-9.82433e-20
2.05281	0.26953	-5.44358e-20	6.84643e-20	-9.85499e-20
