# Supplementary material for: Toward high-current-density and high-frequency graphene resonant tunneling transistors
Source: Nat Commun. 2025 May 23;16:4805. doi: 10.1038/s41467-025-58720-7 (PMC12102250; doi:10.1038/s41467-025-58720-7)
Supplement: Supplementary file 3 — Source Data [file 41467_2025_58720_MOESM3_ESM.zip › Supplementary Figure 17.xlsx]

## Sheet: Figure S17a
Vd (V)	abs(dId/dVd) (arb. units)
	Vg = -120 V	-115	-110	-105	-100	-95	-90	-85	-80	-75	-70	-65	-60	-55	-50	-45	-40	-35	-30	-25	-20	-15	-10	-5	0	5	10	15	20	25	30	35	40	45	50	55	60	65	70	75	80	85	90	95	100	105	110	115	120
-2	0.06723	0.0739	0.13866	0.03518	0.13692	0.08087	0.06378	0.1415	0.03652	0.14943	0.03802	0.15143	0.01731	0.17215	0.02504	0.13596	0.03203	0.19478	0.03361	0.12004	0.12184	0.02048	0.10702	0.14641	0.05795	0.1102	0.12284	0.07284	0.06674	0.10457	0.11821	0.07802	0.05945	0.11515	0.11612	0.05696	0.08056	0.1208	0.09273	0.05998	0.09418	0.1246	0.06149	0.07251	0.12603	0.07921	0.06313	0.1095	0.10346
-1.99499	0.10736	0.0401	0.14718	0.05652	0.10314	0.11475	0.04003	0.15107	0.03751	0.13523	0.06477	0.11077	0.07219	0.11353	0.07563	0.1011	0.07156	0.14625	0.04305	0.14249	0.0781	0.06084	0.13269	0.10886	0.0289	0.1102	0.12284	0.07284	0.06674	0.10457	0.11821	0.07802	0.05945	0.11515	0.11612	0.05696	0.08056	0.1208	0.09273	0.05998	0.09418	0.1246	0.06149	0.07251	0.12603	0.07921	0.06313	0.1095	0.10346
-1.98999	0.13568	0.05451	0.10129	0.11682	0.0508	0.13738	0.05709	0.10606	0.09392	0.07635	0.12096	0.05337	0.14371	0.03088	0.15145	0.04796	0.13006	0.0508	0.10248	0.12666	0.04295	0.13077	0.12283	0.05289	0.05509	0.13887	0.12284	0.07284	0.06674	0.10457	0.11821	0.07802	0.05945	0.11515	0.11612	0.05696	0.08056	0.1208	0.09273	0.05998	0.09418	0.1246	0.06149	0.07251	0.12603	0.07921	0.06313	0.1095	0.10346
-1.98498	0.08998	0.1343	0.03807	0.13483	0.06947	0.08592	0.12793	0.04083	0.14836	0.04092	0.13114	0.06308	0.11758	0.0653	0.11955	0.06742	0.12088	0.03842	0.14417	0.04514	0.08948	0.12667	0.05324	0.06095	0.14145	0.1372	0.12284	0.07284	0.06674	0.10457	0.11821	0.07802	0.05945	0.11515	0.11612	0.05696	0.08056	0.1208	0.09273	0.05998	0.09418	0.1246	0.06149	0.07251	0.12603	0.07921	0.06313	0.1095	0.10346
-1.97997	0.05043	0.13235	0.07808	0.07201	0.13409	0.03984	0.13701	0.07063	0.09608	0.10219	0.07024	0.12035	0.05351	0.14593	0.03241	0.13607	0.06514	0.11737	0.08811	0.04117	0.13861	0.06369	0.0542	0.1237	0.1348	0.06298	0.11861	0.07284	0.06674	0.10457	0.11821	0.07802	0.05945	0.11515	0.11612	0.05696	0.08056	0.1208	0.09273	0.05998	0.09418	0.1246	0.06149	0.07251	0.12603	0.07921	0.06313	0.1095	0.10346
-1.97497	0.08016	0.0672	0.13877	0.04817	0.12177	0.08635	0.0728	0.13126	0.04183	0.1452	0.04446	0.13293	0.05661	0.12344	0.05918	0.12668	0.05218	0.1449	0.04283	0.13704	0.11152	0.05349	0.12522	0.13544	0.06255	0.04401	0.13512	0.07284	0.06674	0.10457	0.11821	0.07802	0.05945	0.11515	0.11612	0.05696	0.08056	0.1208	0.09273	0.05998	0.09418	0.1246	0.06149	0.07251	0.12603	0.07921	0.06313	0.1095	0.10346
-1.96996	0.13462	0.04474	0.11372	0.10483	0.05327	0.14999	0.03454	0.12558	0.07868	0.08826	0.10867	0.07135	0.11688	0.05348	0.14346	0.05003	0.10832	0.08783	0.08602	0.14853	0.04545	0.10603	0.13201	0.06518	0.03769	0.10993	0.14358	0.05549	0.06674	0.10457	0.11821	0.07802	0.05945	0.11515	0.11612	0.05696	0.08056	0.1208	0.09273	0.05998	0.09418	0.1246	0.06149	0.07251	0.12603	0.07921	0.06313	0.1095	0.10346
-1.96496	0.11523	0.10063	0.05693	0.13391	0.05912	0.10428	0.10022	0.06419	0.13275	0.04337	0.14188	0.04209	0.13934	0.05088	0.12834	0.05257	0.13993	0.03546	0.13412	0.05394	0.05869	0.13532	0.0691	0.04142	0.10256	0.13813	0.08199	0.04359	0.06674	0.10457	0.11821	0.07802	0.05945	0.11515	0.11612	0.05696	0.08056	0.1208	0.09273	0.05998	0.09418	0.1246	0.06149	0.07251	0.12603	0.07921	0.06313	0.1095	0.10346
-1.95995	0.04912	0.149	0.05857	0.09069	0.1221	0.03586	0.15834	0.04506	0.11848	0.08513	0.08204	0.107	0.07706	0.11388	0.05686	0.12597	0.08213	0.07569	0.11061	0.03591	0.13743	0.09078	0.05017	0.11208	0.15813	0.08943	0.04032	0.09722	0.07299	0.10457	0.11821	0.07802	0.05945	0.11515	0.11612	0.05696	0.08056	0.1208	0.09273	0.05998	0.09418	0.1246	0.06149	0.07251	0.12603	0.07921	0.06313	0.1095	0.10346
-1.95494	0.06263	0.09426	0.11733	0.05231	0.12735	0.07414	0.08966	0.11233	0.05941	0.13338	0.0451	0.14401	0.03501	0.14505	0.04718	0.13236	0.04088	0.15365	0.05604	0.11351	0.13121	0.043	0.09956	0.14225	0.09286	0.04584	0.0922	0.14479	0.04986	0.10457	0.11821	0.07802	0.05945	0.11515	0.11612	0.05696	0.08056	0.1208	0.09273	0.05998	0.09418	0.1246	0.06149	0.07251	0.12603	0.07921	0.06313	0.1095	0.10346
-1.94994	0.13105	0.029	0.13725	0.07977	0.07474	0.13867	0.02632	0.14752	0.05158	0.11254	0.09028	0.08362	0.09996	0.08211	0.10862	0.07174	0.09432	0.11992	0.05903	0.14558	0.05221	0.08249	0.13569	0.08161	0.01931	0.07723	0.13775	0.09371	0.04234	0.13289	0.11821	0.07802	0.05945	0.11515	0.11612	0.05696	0.08056	0.1208	0.09273	0.05998	0.09418	0.1246	0.06149	0.07251	0.12603	0.07921	0.06313	0.1095	0.10346
-1.94493	0.12392	0.08332	0.07275	0.13077	0.05168	0.11768	0.08671	0.07645	0.11901	0.05605	0.13346	0.04339	0.15035	0.02879	0.14714	0.04827	0.13916	0.02948	0.12241	0.09158	0.04979	0.14154	0.09827	0.04477	0.08247	0.13832	0.10395	0.03995	0.1172	0.12759	0.11737	0.07802	0.05945	0.11515	0.11612	0.05696	0.08056	0.1208	0.09273	0.05998	0.09418	0.1246	0.06149	0.07251	0.12603	0.07921	0.06313	0.1095	0.10346
-1.93992	0.06259	0.15206	0.03944	0.11511	0.09589	0.0583	0.14815	0.0354	0.14079	0.05722	0.10756	0.08824	0.09035	0.09367	0.08871	0.09511	0.09864	0.0571	0.13388	0.03627	0.11766	0.10765	0.04459	0.08614	0.15957	0.11861	0.05196	0.08114	0.14823	0.05026	0.12438	0.07796	0.05945	0.11515	0.11612	0.05696	0.08056	0.1208	0.09273	0.05998	0.09418	0.1246	0.06149	0.07251	0.12603	0.07921	0.06313	0.1095	0.10346
-1.93492	0.05626	0.10628	0.10562	0.05352	0.13748	0.05333	0.10913	0.09888	0.06911	0.12375	0.05371	0.13389	0.039	0.15585	0.02742	0.13951	0.05093	0.145	0.06562	0.0704	0.1354	0.04646	0.07351	0.13478	0.10896	0.04559	0.06434	0.13573	0.07275	0.03562	0.13656	0.04586	0.05945	0.11515	0.11612	0.05696	0.08056	0.1208	0.09273	0.05998	0.09418	0.1246	0.06149	0.07251	0.12603	0.07921	0.06313	0.1095	0.10346
-1.92991	0.10744	0.04256	0.14376	0.06148	0.09739	0.11383	0.04778	0.14243	0.04099	0.13485	0.0621	0.10979	0.08131	0.0964	0.08588	0.10192	0.07132	0.13003	0.04524	0.1505	0.08271	0.06846	0.13842	0.11303	0.03751	0.05693	0.1256	0.11263	0.03487	0.12683	0.1054	0.05749	0.06197	0.11515	0.11612	0.05696	0.08056	0.1208	0.09273	0.05998	0.09418	0.1246	0.06149	0.07251	0.12603	0.07921	0.06313	0.1095	0.10346
-1.92491	0.13259	0.06594	0.0858	0.1259	0.04296	0.14205	0.0564	0.0976	0.10561	0.06374	0.12716	0.05409	0.13485	0.0352	0.15619	0.03976	0.12523	0.05582	0.10934	0.12577	0.04323	0.12612	0.11635	0.05029	0.05942	0.13127	0.13066	0.05701	0.09869	0.15737	0.04777	0.13138	0.04857	0.1247	0.11612	0.05696	0.08056	0.1208	0.09273	0.05998	0.09418	0.1246	0.06149	0.07251	0.12603	0.07921	0.06313	0.1095	0.10346
-1.9199	0.08859	0.1276	0.04511	0.12487	0.07923	0.07689	0.12633	0.04799	0.13881	0.04584	0.12971	0.05899	0.11713	0.07496	0.10379	0.07185	0.1247	0.04466	0.13643	0.03303	0.0834	0.12284	0.05004	0.05665	0.12928	0.12931	0.06207	0.05723	0.14226	0.06279	0.0622	0.13988	0.04394	0.15091	0.1152	0.05696	0.08056	0.1208	0.09273	0.05998	0.09418	0.1246	0.06149	0.07251	0.12603	0.07921	0.06313	0.1095	0.10346
-1.91489	0.04457	0.13186	0.08386	0.06622	0.13722	0.03456	0.14279	0.06831	0.09102	0.11051	0.0598	0.12581	0.05622	0.13547	0.03592	0.14152	0.06291	0.1069	0.08607	0.05045	0.1442	0.06878	0.06098	0.12976	0.14064	0.06417	0.04536	0.11644	0.10046	0.02495	0.13271	0.06901	0.0924	0.11797	0.09751	0.05696	0.08056	0.1208	0.09273	0.05998	0.09418	0.1246	0.06149	0.07251	0.12603	0.07921	0.06313	0.1095	0.10346
-1.90989	0.08537	0.06602	0.13218	0.05583	0.10952	0.10005	0.06201	0.13048	0.04833	0.13558	0.04998	0.13296	0.05019	0.12369	0.0684	0.11646	0.04861	0.14889	0.04875	0.14041	0.11053	0.04994	0.12105	0.1327	0.06639	0.04968	0.11338	0.13631	0.0464	0.10616	0.12938	0.02655	0.13576	0.04556	0.13529	0.02939	0.08056	0.1208	0.09273	0.05998	0.09418	0.1246	0.06149	0.07251	0.12603	0.07921	0.06313	0.1095	0.10346
-1.90488	0.14063	0.03744	0.11468	0.10393	0.05444	0.14669	0.03094	0.12946	0.07502	0.08605	0.11406	0.06132	0.12128	0.05844	0.13246	0.05008	0.11424	0.09168	0.08084	0.13492	0.03815	0.10274	0.12747	0.05957	0.02661	0.1019	0.13789	0.07356	0.06322	0.15106	0.05495	0.09996	0.10676	0.05637	0.14826	0.02265	0.10492	0.1208	0.09273	0.05998	0.09418	0.1246	0.06149	0.07251	0.12603	0.07921	0.06313	0.1095	0.10346
-1.89987	0.10352	0.11059	0.05444	0.13052	0.06519	0.09154	0.11509	0.0551	0.13241	0.04898	0.13269	0.04679	0.1421	0.04249	0.12871	0.05984	0.13717	0.02492	0.13181	0.06047	0.06477	0.13983	0.07548	0.04772	0.1074	0.13745	0.08059	0.04031	0.13163	0.09676	0.04867	0.16434	0.04792	0.12005	0.05968	0.1102	0.08146	0.1321	0.09273	0.05998	0.09418	0.1246	0.06149	0.07251	0.12603	0.07921	0.06313	0.1095	0.10346
-1.89487	0.04628	0.15124	0.05473	0.0917	0.11722	0.04369	0.15114	0.04463	0.12181	0.08028	0.0822	0.11202	0.06652	0.11675	0.06367	0.11831	0.07641	0.08044	0.11578	0.04184	0.13704	0.08805	0.04767	0.10983	0.16145	0.09608	0.04658	0.10077	0.13354	0.03788	0.11577	0.09117	0.06015	0.13455	0.03443	0.15808	0.02626	0.14987	0.07405	0.05998	0.09418	0.1246	0.06149	0.07251	0.12603	0.07921	0.06313	0.1095	0.10346
-1.88986	0.07279	0.07817	0.12576	0.04813	0.12723	0.07668	0.07852	0.12246	0.05156	0.13344	0.04971	0.13473	0.03841	0.15003	0.03813	0.13062	0.04664	0.15776	0.05202	0.10002	0.12283	0.04044	0.09346	0.13481	0.08324	0.04026	0.08604	0.14092	0.05469	0.0612	0.13458	0.02	0.13096	0.07848	0.09983	0.08326	0.08152	0.11336	0.07785	0.05277	0.09418	0.1246	0.06149	0.07251	0.12603	0.07921	0.06313	0.1095	0.10346
-1.88486	0.12678	0.03405	0.13442	0.08058	0.07539	0.13062	0.03801	0.13921	0.05212	0.11569	0.08442	0.08447	0.10606	0.07176	0.10909	0.0786	0.09296	0.1089	0.05646	0.14851	0.05911	0.08594	0.13999	0.08896	0.02564	0.07428	0.13299	0.09193	0.04088	0.1404	0.08211	0.07939	0.13036	0.03742	0.14558	0.0306	0.15289	0.04005	0.12925	0.03792	0.11994	0.1246	0.06149	0.07251	0.12603	0.07921	0.06313	0.1095	0.10346
-1.87985	0.11829	0.09329	0.06209	0.13554	0.04631	0.12189	0.08541	0.07059	0.12619	0.04926	0.13394	0.04862	0.14024	0.03117	0.1535	0.04249	0.13209	0.0346	0.12578	0.10012	0.05164	0.13695	0.09847	0.04608	0.0851	0.14187	0.11176	0.04661	0.11952	0.13943	0.04579	0.14955	0.05715	0.08842	0.10554	0.07862	0.10881	0.05525	0.12945	0.05656	0.11311	0.12299	0.06149	0.07251	0.12603	0.07921	0.06313	0.1095	0.10346
-1.87484	0.06682	0.14046	0.04694	0.10839	0.09937	0.0578	0.13884	0.04509	0.13272	0.058	0.11081	0.081	0.09119	0.10009	0.08028	0.09176	0.10419	0.06289	0.12986	0.02675	0.10614	0.10566	0.04121	0.07621	0.14505	0.11515	0.05097	0.07576	0.14154	0.04482	0.08199	0.1175	0.04712	0.14929	0.0355	0.13977	0.03925	0.13497	0.0575	0.11951	0.05488	0.14459	0.02386	0.07645	0.12603	0.07921	0.06313	0.1095	0.10346
-1.86984	0.05336	0.10537	0.10885	0.05061	0.13949	0.04651	0.11692	0.09457	0.06644	0.12854	0.0478	0.13365	0.04661	0.14478	0.02856	0.14468	0.05266	0.1307	0.06543	0.06971	0.13904	0.05379	0.07537	0.137	0.11565	0.04686	0.05762	0.1281	0.07618	0.03225	0.13726	0.04848	0.11185	0.10277	0.05421	0.12388	0.05948	0.13114	0.03981	0.13849	0.04682	0.133	0.03275	0.09657	0.13104	0.07921	0.06313	0.1095	0.10346
-1.86483	0.10573	0.04928	0.13377	0.0681	0.08943	0.12008	0.04616	0.13596	0.04901	0.12756	0.06265	0.11483	0.07225	0.09752	0.09154	0.09827	0.06353	0.13265	0.05031	0.15438	0.08979	0.06384	0.13451	0.1176	0.04852	0.0601	0.12705	0.12071	0.04228	0.12856	0.11361	0.04405	0.13488	0.03437	0.14489	0.0508	0.1245	0.05835	0.11393	0.07138	0.10646	0.06468	0.12846	0.05744	0.14824	0.06086	0.06313	0.1095	0.10346
-1.85982	0.13687	0.05804	0.089	0.12212	0.0452	0.14143	0.0483	0.10531	0.09931	0.0636	0.13001	0.04871	0.13237	0.04523	0.14519	0.03885	0.1263	0.06779	0.10181	0.11877	0.03591	0.11772	0.11406	0.04646	0.04488	0.12148	0.13065	0.05986	0.08617	0.14997	0.0448	0.11817	0.08611	0.06898	0.13842	0.03672	0.13467	0.04529	0.14288	0.03176	0.14444	0.03908	0.14761	0.02738	0.14143	0.05281	0.06994	0.11058	0.10346
-1.85482	0.08319	0.1282	0.04834	0.12028	0.08363	0.06858	0.13386	0.04544	0.13413	0.05217	0.12347	0.05806	0.12498	0.06432	0.10479	0.07539	0.1273	0.0339	0.13219	0.03833	0.08124	0.12952	0.05813	0.05607	0.12448	0.12855	0.0624	0.04883	0.13696	0.06925	0.05824	0.15391	0.04564	0.13568	0.04276	0.12179	0.07303	0.10275	0.07883	0.09741	0.08871	0.09067	0.07457	0.10614	0.07144	0.10756	0.04973	0.13575	0.0964
-1.84981	0.04154	0.1373	0.07607	0.0715	0.12938	0.04102	0.14085	0.06169	0.0991	0.10272	0.06159	0.1284	0.05161	0.13052	0.04754	0.13372	0.06017	0.10093	0.0957	0.05484	0.14581	0.07243	0.05777	0.12564	0.15152	0.07579	0.04836	0.11502	0.11403	0.03443	0.13016	0.07366	0.07682	0.12169	0.03735	0.15425	0.03245	0.13751	0.03993	0.14793	0.02812	0.14598	0.03191	0.14815	0.03202	0.14259	0.03664	0.13491	0.08679
-1.84481	0.09119	0.0572	0.13444	0.05356	0.10973	0.1007	0.0546	0.13592	0.04525	0.13249	0.05458	0.12736	0.04709	0.13403	0.05758	0.11559	0.05005	0.15693	0.04762	0.12438	0.10772	0.04341	0.11008	0.12903	0.06402	0.04445	0.10555	0.13815	0.04581	0.08803	0.12786	0.01884	0.13509	0.06085	0.12176	0.06805	0.09272	0.09741	0.08302	0.09428	0.0774	0.10848	0.07489	0.09182	0.09275	0.08257	0.10276	0.0692	0.11649
-1.8398	0.13632	0.03848	0.1176	0.09875	0.06017	0.13626	0.03985	0.12732	0.06866	0.09448	0.10508	0.06356	0.12416	0.0553	0.12472	0.06054	0.11117	0.0892	0.07135	0.13679	0.04338	0.10063	0.13298	0.0695	0.02464	0.09108	0.13312	0.0748	0.05237	0.14451	0.06322	0.09677	0.11807	0.04693	0.14354	0.0254	0.15374	0.03985	0.13329	0.03917	0.14828	0.03066	0.14538	0.03855	0.14156	0.03271	0.15118	0.02729	0.13377
-1.83479	0.09961	0.11649	0.04788	0.13421	0.05871	0.09779	0.11225	0.05127	0.13666	0.04539	0.13108	0.05171	0.13665	0.03742	0.14004	0.05347	0.13151	0.02503	0.13342	0.07666	0.06446	0.13954	0.08258	0.04909	0.10648	0.14253	0.09207	0.04318	0.13171	0.11669	0.04927	0.15874	0.04792	0.10314	0.08162	0.09693	0.09824	0.0647	0.11539	0.06901	0.11217	0.05512	0.12837	0.06238	0.10109	0.08096	0.08876	0.08289	0.08261
-1.82979	0.05332	0.14141	0.05699	0.0912	0.11414	0.0486	0.13966	0.05076	0.12029	0.07377	0.09113	0.10188	0.06868	0.11912	0.06329	0.10809	0.08414	0.08166	0.11896	0.03243	0.12371	0.08952	0.04134	0.09538	0.15203	0.1007	0.04756	0.09336	0.13558	0.03741	0.10032	0.09701	0.0532	0.1438	0.03591	0.14724	0.02952	0.1387	0.05304	0.1273	0.04275	0.1421	0.0365	0.12909	0.04639	0.1375	0.025	0.1571	0.03742
-1.82478	0.06911	0.07894	0.12692	0.04488	0.13208	0.06539	0.08942	0.1169	0.04981	0.13678	0.04571	0.13226	0.04543	0.14469	0.03177	0.13813	0.04989	0.14585	0.05203	0.088	0.12715	0.0455	0.08858	0.13587	0.09096	0.03847	0.07263	0.13351	0.0584	0.04531	0.13502	0.03412	0.12471	0.09023	0.07313	0.10326	0.06992	0.12577	0.04709	0.12645	0.05471	0.13147	0.03234	0.13645	0.05792	0.11053	0.07305	0.11213	0.07004
-1.81977	0.11952	0.04355	0.12693	0.08249	0.07309	0.13053	0.04154	0.13211	0.05631	0.11506	0.07749	0.09523	0.09461	0.07423	0.10987	0.08273	0.0805	0.11262	0.0563	0.15598	0.07215	0.07907	0.13987	0.10115	0.03803	0.07147	0.1327	0.10308	0.04315	0.14042	0.09726	0.0639	0.13118	0.03159	0.1454	0.04287	0.13749	0.048	0.11826	0.06516	0.11735	0.05171	0.13227	0.05934	0.11738	0.05285	0.14121	0.02219	0.13831
-1.81477	0.12429	0.08231	0.06683	0.13211	0.04481	0.12829	0.07048	0.0818	0.119	0.04902	0.1366	0.04552	0.13479	0.04017	0.14871	0.03707	0.13054	0.05014	0.11811	0.10311	0.04242	0.12722	0.10076	0.04226	0.06715	0.13465	0.11992	0.05222	0.1062	0.14376	0.04262	0.1315	0.06926	0.07877	0.12616	0.05303	0.12211	0.04703	0.14109	0.0377	0.1351	0.04122	0.15145	0.02703	0.1351	0.05126	0.11781	0.04942	0.12306
-1.80976	0.06808	0.13517	0.05122	0.10617	0.09997	0.05359	0.14086	0.04545	0.12816	0.06035	0.11124	0.07207	0.10468	0.08731	0.08301	0.08929	0.11382	0.05011	0.12755	0.02673	0.09536	0.11526	0.04693	0.06747	0.13418	0.11727	0.05159	0.06157	0.13682	0.05021	0.06895	0.13678	0.04674	0.14448	0.03618	0.1272	0.05967	0.11627	0.07079	0.10077	0.08086	0.10344	0.06309	0.10552	0.07336	0.10699	0.05375	0.13837	0.04406
-1.80476	0.04714	0.11687	0.09699	0.05732	0.13389	0.04625	0.12481	0.08096	0.07805	0.12023	0.04863	0.13573	0.04581	0.13621	0.03874	0.1412	0.05161	0.11634	0.07752	0.06805	0.14519	0.0617	0.06956	0.13598	0.13435	0.05939	0.05349	0.12297	0.09404	0.03481	0.13654	0.06188	0.09264	0.11082	0.04145	0.1447	0.04256	0.13469	0.03603	0.14772	0.03338	0.14012	0.02807	0.15311	0.03204	0.13702	0.04335	0.13558	0.04118
-1.79975	0.10628	0.04654	0.13331	0.06472	0.0917	0.11893	0.04107	0.13883	0.04746	0.12525	0.06315	0.11668	0.06024	0.11354	0.07886	0.10054	0.05731	0.14621	0.0493	0.14164	0.0946	0.05211	0.12234	0.12013	0.05309	0.05322	0.11957	0.13037	0.04367	0.11082	0.12014	0.02624	0.13411	0.04726	0.13442	0.06118	0.10142	0.0827	0.09331	0.08949	0.07959	0.09893	0.08843	0.0868	0.08935	0.08596	0.10025	0.06269	0.11586
-1.79474	0.13596	0.0504	0.09889	0.11259	0.05185	0.13466	0.04799	0.11239	0.08592	0.07555	0.12084	0.05002	0.13332	0.04743	0.13356	0.04812	0.12292	0.07479	0.08641	0.12232	0.03575	0.11047	0.12188	0.05331	0.03124	0.10548	0.12981	0.06372	0.06666	0.14405	0.05078	0.10715	0.10483	0.05709	0.1419	0.02486	0.14771	0.04218	0.13727	0.03263	0.14782	0.03575	0.14316	0.03148	0.14497	0.0334	0.14361	0.03324	0.13742
-1.78974	0.08226	0.13084	0.04371	0.12552	0.07447	0.07596	0.13101	0.04159	0.13748	0.04903	0.12312	0.0583	0.12842	0.04964	0.12124	0.06711	0.12715	0.02518	0.13364	0.05727	0.07604	0.13601	0.07	0.05455	0.11966	0.13619	0.07505	0.04417	0.13565	0.09371	0.05377	0.16005	0.0455	0.11558	0.06283	0.10638	0.09222	0.07469	0.10294	0.07523	0.11129	0.05689	0.11662	0.0702	0.10078	0.075	0.09606	0.08227	0.08038
-1.78473	0.04716	0.13488	0.06978	0.07713	0.12257	0.04669	0.13446	0.05985	0.10643	0.0893	0.0739	0.11828	0.05354	0.12945	0.05355	0.12019	0.06811	0.0956	0.10707	0.04409	0.13564	0.0778	0.04748	0.11144	0.15277	0.08825	0.04839	0.10626	0.12673	0.03658	0.11495	0.08371	0.06033	0.1342	0.03663	0.15279	0.02691	0.13646	0.04963	0.13471	0.03594	0.13936	0.04213	0.13121	0.0405	0.13937	0.0278	0.14507	0.03963
-1.77972	0.08582	0.05879	0.13588	0.04715	0.11923	0.08536	0.06585	0.13157	0.04215	0.13625	0.05017	0.12619	0.04826	0.13885	0.0419	0.12619	0.05104	0.15308	0.04625	0.10382	0.11425	0.04234	0.0986	0.13051	0.07259	0.03785	0.0875	0.13532	0.0488	0.06145	0.13036	0.02441	0.13022	0.08002	0.09132	0.0885	0.07399	0.12049	0.05618	0.117	0.05563	0.13383	0.03547	0.12677	0.06081	0.11336	0.06214	0.11948	0.06931
-1.77472	0.12686	0.04442	0.11683	0.09459	0.06274	0.13294	0.04379	0.12458	0.06538	0.10225	0.09149	0.07754	0.11276	0.05827	0.12043	0.07105	0.09621	0.09567	0.06323	0.14835	0.05809	0.09131	0.13858	0.08564	0.03157	0.08063	0.13251	0.08756	0.04573	0.1427	0.08217	0.07967	0.1274	0.03535	0.14236	0.03521	0.14572	0.04549	0.11855	0.05882	0.12632	0.04765	0.12519	0.0621	0.11948	0.04849	0.14167	0.03306	0.12796
-1.76971	0.10825	0.10426	0.05157	0.13461	0.05074	0.11177	0.09242	0.06256	0.13147	0.04273	0.13523	0.04855	0.13255	0.03945	0.1457	0.0422	0.12975	0.03746	0.12789	0.0906	0.05279	0.1328	0.09067	0.04431	0.08745	0.14073	0.10808	0.04801	0.11995	0.13485	0.04502	0.14218	0.05831	0.08475	0.11209	0.06834	0.11517	0.04666	0.13624	0.04564	0.12995	0.03676	0.15507	0.03192	0.12867	0.05139	0.12474	0.03521	0.12665
-1.76471	0.05888	0.13476	0.0579	0.09311	0.11108	0.04729	0.13925	0.05046	0.11995	0.06907	0.09954	0.08599	0.08536	0.10642	0.06813	0.099	0.09962	0.06713	0.12198	0.02475	0.10676	0.10147	0.04141	0.07805	0.13998	0.10798	0.04767	0.07505	0.13547	0.04148	0.07951	0.11907	0.04751	0.1465	0.03729	0.1312	0.04784	0.1226	0.06973	0.1019	0.07232	0.11115	0.06479	0.09736	0.07532	0.10797	0.04995	0.13056	0.05688
-1.7597	0.0576	0.09544	0.1141	0.04906	0.13251	0.05529	0.10681	0.09878	0.06124	0.13106	0.04333	0.1352	0.04588	0.13758	0.0345	0.14183	0.04936	0.12796	0.06335	0.07751	0.13806	0.05431	0.07893	0.13745	0.11478	0.04768	0.05954	0.12645	0.07689	0.03597	0.13625	0.05264	0.10523	0.10494	0.04655	0.13162	0.05068	0.13531	0.03393	0.14249	0.03967	0.14008	0.01955	0.15313	0.03674	0.13178	0.04182	0.14772	0.03272
-1.75469	0.11518	0.04415	0.12679	0.0766	0.07725	0.12892	0.03763	0.13463	0.05351	0.11683	0.07133	0.10585	0.07499	0.09326	0.09646	0.08949	0.066	0.13057	0.05288	0.15105	0.08494	0.06303	0.13069	0.11252	0.04765	0.06172	0.12685	0.11995	0.04381	0.12542	0.1131	0.03892	0.13234	0.03832	0.13696	0.05935	0.11013	0.07193	0.09552	0.09044	0.08197	0.08942	0.09197	0.09366	0.08146	0.08856	0.10079	0.06395	0.10225
-1.74969	0.13033	0.06525	0.08165	0.12195	0.04822	0.12968	0.05825	0.09736	0.10135	0.0606	0.13044	0.04418	0.13461	0.0448	0.13861	0.04069	0.12776	0.06482	0.09989	0.11124	0.0351	0.11633	0.11114	0.04536	0.04303	0.11731	0.12629	0.05843	0.08135	0.14413	0.0453	0.11214	0.09209	0.06306	0.14191	0.02931	0.13859	0.04211	0.14176	0.03104	0.14126	0.03977	0.14805	0.02555	0.1421	0.03925	0.13665	0.0276	0.14483
-1.74468	0.07041	0.13566	0.04653	0.11382	0.08909	0.06014	0.13991	0.04054	0.13223	0.05557	0.11483	0.06475	0.11839	0.06473	0.10217	0.07853	0.12174	0.0327	0.12997	0.04202	0.08359	0.12853	0.05992	0.0588	0.12462	0.12733	0.06293	0.04796	0.13457	0.07431	0.0566	0.15453	0.04636	0.12603	0.05293	0.10699	0.08756	0.08429	0.09643	0.07318	0.11331	0.06133	0.10747	0.06663	0.10904	0.06636	0.09982	0.08244	0.08864
-1.73967	0.04602	0.1255	0.08228	0.06679	0.12654	0.04776	0.12778	0.06901	0.09322	0.10285	0.06037	0.12846	0.04662	0.13208	0.04807	0.12901	0.05808	0.10325	0.09541	0.0555	0.14182	0.07107	0.05592	0.12287	0.14872	0.07754	0.04952	0.11283	0.11629	0.03652	0.12415	0.07859	0.06805	0.12566	0.03368	0.1552	0.031	0.13293	0.04444	0.13973	0.03738	0.13094	0.04348	0.13627	0.03887	0.13317	0.03824	0.13789	0.03558
-1.73467	0.09884	0.04746	0.13649	0.05425	0.10483	0.10269	0.0495	0.1378	0.04212	0.1305	0.05677	0.12004	0.05208	0.12979	0.05588	0.11355	0.05272	0.15328	0.04636	0.11778	0.10492	0.04309	0.10612	0.12551	0.06337	0.04252	0.10013	0.13535	0.0466	0.07842	0.12731	0.01981	0.12978	0.07036	0.10495	0.0837	0.07322	0.11385	0.06346	0.11509	0.04983	0.13462	0.04294	0.12312	0.05403	0.12278	0.05099	0.11969	0.06489
-1.72966	0.13001	0.04765	0.1071	0.10293	0.05723	0.1313	0.0474	0.11741	0.0735	0.09064	0.10349	0.06334	0.12405	0.05119	0.1244	0.06194	0.1082	0.08581	0.06974	0.13662	0.04713	0.09825	0.13273	0.07209	0.02735	0.08717	0.13045	0.07713	0.04899	0.14027	0.06972	0.08658	0.1237	0.04215	0.14188	0.02711	0.14684	0.04877	0.1192	0.05185	0.12872	0.05427	0.11489	0.06062	0.12095	0.05116	0.12948	0.04945	0.12219
-1.72466	0.0931	0.11991	0.04394	0.13155	0.05988	0.09499	0.11103	0.04954	0.13639	0.0433	0.1293	0.05328	0.13	0.04075	0.13806	0.05118	0.12773	0.02903	0.13095	0.07992	0.06216	0.13569	0.08413	0.04828	0.10071	0.14043	0.0963	0.0446	0.12565	0.12338	0.0476	0.15129	0.05436	0.08916	0.09769	0.07674	0.11592	0.04656	0.12912	0.05006	0.13294	0.02974	0.1516	0.03864	0.1287	0.04307	0.13753	0.02947	0.12585
-1.71965	0.05361	0.13204	0.06404	0.08387	0.1164	0.04686	0.13432	0.0555	0.11308	0.07614	0.0893	0.09853	0.06963	0.1177	0.06134	0.10507	0.08652	0.07912	0.11773	0.03035	0.11653	0.09162	0.04081	0.08823	0.1455	0.10254	0.04809	0.08612	0.13525	0.04145	0.08958	0.10698	0.04656	0.14245	0.04012	0.13749	0.04011	0.12044	0.07194	0.10453	0.06598	0.10761	0.07774	0.09012	0.07492	0.1058	0.05788	0.10721	0.07075
-1.71464	0.06991	0.0765	0.12567	0.04562	0.1277	0.06596	0.08909	0.11343	0.04998	0.13506	0.04426	0.13043	0.04729	0.1385	0.03347	0.1372	0.05012	0.13773	0.05469	0.08284	0.12834	0.04836	0.08371	0.13393	0.09765	0.04116	0.06603	0.12871	0.06554	0.03821	0.13264	0.04274	0.11204	0.10323	0.05449	0.11969	0.05144	0.13851	0.03587	0.13519	0.04049	0.14643	0.01556	0.14504	0.0415	0.13275	0.0308	0.15628	0.03399
-1.70964	0.11926	0.04545	0.11989	0.08535	0.06866	0.13104	0.04043	0.12824	0.05877	0.11045	0.07741	0.09561	0.08915	0.07694	0.10637	0.08344	0.07508	0.11566	0.05487	0.1523	0.0772	0.07268	0.13528	0.10568	0.04293	0.06621	0.1278	0.10902	0.04227	0.12962	0.1061	0.05158	0.13297	0.03561	0.13208	0.05683	0.1185	0.06893	0.09039	0.09201	0.08599	0.08674	0.07998	0.10574	0.07568	0.08984	0.09522	0.08412	0.08035
-1.70463	0.12129	0.08079	0.06719	0.12772	0.04716	0.12361	0.06924	0.08323	0.11394	0.05059	0.13381	0.04464	0.13194	0.04292	0.14285	0.03783	0.12731	0.05618	0.11026	0.10638	0.03985	0.12062	0.10447	0.04404	0.05715	0.12635	0.12324	0.05624	0.09376	0.14619	0.04581	0.11664	0.08213	0.06267	0.14052	0.03798	0.13278	0.03738	0.14339	0.03584	0.13407	0.03703	0.1542	0.02942	0.1324	0.04465	0.13822	0.01845	0.14205
-1.69962	0.0643	0.13397	0.05191	0.10321	0.09922	0.05213	0.13991	0.04449	0.12554	0.06065	0.10912	0.06985	0.10739	0.07977	0.08744	0.08444	0.11608	0.04419	0.12651	0.03227	0.08719	0.11945	0.05178	0.06082	0.12537	0.12055	0.05716	0.05383	0.13336	0.06293	0.05801	0.14383	0.04621	0.13258	0.05382	0.10331	0.08128	0.08957	0.09894	0.06616	0.11281	0.0656	0.1113	0.052	0.11843	0.06122	0.10166	0.06811	0.10999
-1.69462	0.04808	0.11454	0.09375	0.059	0.12867	0.04868	0.12162	0.07764	0.08105	0.11387	0.05133	0.13196	0.04643	0.13142	0.04276	0.13529	0.05436	0.10714	0.08452	0.06107	0.14211	0.06743	0.06268	0.1281	0.14017	0.06768	0.04892	0.11393	0.10496	0.03284	0.12657	0.07803	0.07573	0.123	0.02813	0.15153	0.03789	0.13323	0.03918	0.13756	0.04598	0.12476	0.03846	0.13484	0.04777	0.12038	0.0466	0.13913	0.03747
-1.68961	0.10591	0.04451	0.1317	0.0628	0.09222	0.11437	0.04202	0.13666	0.04636	0.12389	0.06143	0.11619	0.0562	0.1183	0.06989	0.10459	0.05351	0.14718	0.04889	0.1299	0.10119	0.04696	0.11262	0.12374	0.06231	0.04854	0.10829	0.1336	0.04818	0.09233	0.1274	0.02209	0.12691	0.06138	0.10868	0.08825	0.07244	0.10695	0.06358	0.12157	0.04368	0.13041	0.04609	0.13186	0.04158	0.1297	0.04744	0.12291	0.04804
-1.68461	0.13105	0.05128	0.0984	0.10851	0.05375	0.13001	0.04885	0.11206	0.08059	0.08005	0.11326	0.0541	0.1275	0.05072	0.12604	0.05369	0.11464	0.08285	0.07617	0.1271	0.04017	0.10005	0.12536	0.06219	0.02647	0.0928	0.13003	0.07326	0.05389	0.13954	0.06236	0.08446	0.11894	0.04665	0.14702	0.02275	0.14022	0.05218	0.12212	0.04925	0.12023	0.06587	0.11061	0.05935	0.11284	0.06522	0.11018	0.05837	0.11618
-1.6796	0.08223	0.1272	0.04314	0.12495	0.06988	0.08036	0.12338	0.04381	0.13473	0.04761	0.12295	0.05578	0.12876	0.04408	0.127	0.05986	0.12728	0.02587	0.12885	0.06891	0.06626	0.13577	0.07928	0.04991	0.1039	0.13547	0.08611	0.04136	0.12406	0.11021	0.04675	0.15576	0.05631	0.09435	0.08815	0.07377	0.12072	0.04939	0.12411	0.04595	0.14068	0.02877	0.14244	0.03773	0.13677	0.03383	0.14159	0.03344	0.13087
-1.67459	0.04958	0.13052	0.06792	0.07839	0.11803	0.04781	0.13141	0.05746	0.10859	0.08194	0.07997	0.10878	0.06017	0.12036	0.06042	0.10999	0.07648	0.08264	0.11446	0.03909	0.12496	0.08774	0.0442	0.09742	0.15099	0.09977	0.04881	0.09165	0.13507	0.04469	0.09758	0.10541	0.04557	0.13555	0.03821	0.14437	0.04118	0.11252	0.07241	0.10696	0.06924	0.09228	0.09022	0.08757	0.07911	0.09177	0.08046	0.08439	0.07986
-1.66959	0.08066	0.06306	0.13079	0.04618	0.12058	0.07725	0.0735	0.12308	0.04519	0.13309	0.04849	0.12579	0.04637	0.13957	0.0362	0.12931	0.05013	0.14549	0.05228	0.08736	0.12093	0.04358	0.08483	0.12978	0.08842	0.04059	0.07295	0.13192	0.06253	0.0436	0.13023	0.033	0.11127	0.10206	0.06356	0.11614	0.04431	0.13919	0.0412	0.13218	0.03379	0.1502	0.02368	0.13518	0.0398	0.13788	0.02454	0.14643	0.03998
-1.66458	0.12146	0.0456	0.11607	0.08942	0.06548	0.12851	0.04384	0.1244	0.06045	0.10681	0.08218	0.08576	0.1004	0.06835	0.10768	0.08055	0.08362	0.10721	0.05424	0.14622	0.06934	0.07758	0.13529	0.09851	0.03572	0.06584	0.12522	0.10064	0.03812	0.12497	0.09858	0.05702	0.13588	0.0396	0.12678	0.05062	0.12098	0.0757	0.08338	0.09099	0.08551	0.09775	0.05986	0.11256	0.0716	0.09834	0.07316	0.1131	0.06425
-1.65957	0.11107	0.09449	0.05674	0.1304	0.04801	0.11632	0.08099	0.07072	0.12214	0.04646	0.13167	0.04811	0.13012	0.03877	0.14545	0.03981	0.12503	0.04671	0.11546	0.10581	0.04648	0.12505	0.10305	0.04703	0.06861	0.13063	0.11962	0.05362	0.09998	0.14735	0.04899	0.12381	0.07853	0.05839	0.13459	0.04507	0.13532	0.03208	0.13828	0.04305	0.13306	0.03173	0.14824	0.04418	0.1232	0.0452	0.14067	0.02838	0.12447
-1.65457	0.06193	0.13074	0.05525	0.09676	0.10319	0.05129	0.13484	0.04856	0.12183	0.06181	0.10631	0.07452	0.09615	0.09091	0.08112	0.08477	0.10966	0.05417	0.12627	0.03041	0.08987	0.11204	0.04666	0.06223	0.12768	0.11918	0.05758	0.06036	0.13571	0.06284	0.06031	0.13365	0.04253	0.1317	0.06189	0.10216	0.07567	0.08495	0.10795	0.06114	0.11038	0.06	0.12952	0.03875	0.12177	0.05643	0.11473	0.03831	0.12811
-1.64956	0.05263	0.10263	0.10374	0.05271	0.13028	0.04926	0.11476	0.08654	0.07035	0.12095	0.04774	0.12959	0.04877	0.13241	0.03613	0.13755	0.05544	0.11166	0.0761	0.05909	0.13706	0.0639	0.0643	0.1266	0.12878	0.05971	0.04732	0.11284	0.09556	0.02611	0.12271	0.07586	0.08075	0.12718	0.02638	0.14246	0.04049	0.13727	0.04009	0.12684	0.05406	0.1245	0.03979	0.11753	0.06363	0.07855	0.04951	0.12797	0.05923
-1.64456	0.10723	0.04686	0.12597	0.06919	0.08439	0.11833	0.04291	0.13136	0.05035	0.12055	0.0619	0.11438	0.06166	0.1063	0.07904	0.10213	0.05438	0.13712	0.04972	0.13701	0.10124	0.05244	0.11823	0.12477	0.06398	0.0512	0.10964	0.12934	0.04822	0.09717	0.12848	0.03039	0.12636	0.05708	0.10026	0.09514	0.07469	0.10583	0.05439	0.12964	0.04346	0.12742	0.03471	0.14533	0.03577	0.10167	0.0436	0.14153	0.02983
-1.63955	0.13013	0.05591	0.08992	0.11316	0.04986	0.13106	0.04855	0.10699	0.08777	0.0707	0.11938	0.05124	0.12451	0.05192	0.1298	0.04686	0.11454	0.08258	0.08266	0.12529	0.03922	0.09953	0.12056	0.05869	0.03104	0.09876	0.13233	0.07476	0.0606	0.14434	0.06245	0.07894	0.11307	0.04425	0.1527	0.02749	0.13091	0.05125	0.12222	0.05748	0.10467	0.07293	0.10838	0.07188	0.09179	0.11392	0.0961	0.06805	0.09259
-1.63454	0.07759	0.1263	0.0467	0.11757	0.07782	0.07098	0.1269	0.04505	0.12941	0.05137	0.12014	0.05449	0.12761	0.05038	0.11572	0.06376	0.12848	0.02951	0.1251	0.0584	0.06393	0.13232	0.07415	0.04713	0.09882	0.12975	0.08065	0.04017	0.1194	0.10017	0.04237	0.15136	0.05969	0.09888	0.09048	0.06202	0.12245	0.05263	0.12723	0.03604	0.14273	0.03542	0.14006	0.02802	0.14138	0.06329	0.13439	0.03053	0.14026
-1.62954	0.04573	0.13009	0.07058	0.07468	0.11921	0.04605	0.13285	0.05685	0.10464	0.08787	0.07168	0.11444	0.05877	0.11653	0.05985	0.1155	0.07229	0.07887	0.11035	0.0441	0.12941	0.08897	0.04884	0.10294	0.15253	0.09659	0.04656	0.08991	0.13196	0.04417	0.0998	0.11289	0.04725	0.13182	0.03124	0.14374	0.05154	0.10568	0.07159	0.10092	0.08508	0.07577	0.09468	0.0787	0.09697	0.06821	0.10173	0.07138	0.09755
-1.62453	0.08658	0.05784	0.12933	0.04972	0.11255	0.08695	0.06351	0.12555	0.04671	0.12786	0.05186	0.12497	0.04279	0.1385	0.04296	0.12228	0.04719	0.14751	0.05498	0.09388	0.12008	0.04188	0.08526	0.1292	0.0904	0.04488	0.07851	0.13504	0.06711	0.05227	0.13221	0.02979	0.10441	0.09873	0.06606	0.12474	0.03646	0.13437	0.04373	0.13683	0.02866	0.14117	0.03728	0.13338	0.03702	0.13254	0.03762	0.12923	0.04176
-1.61952	0.12426	0.04231	0.11546	0.08974	0.06502	0.12628	0.04279	0.1253	0.05926	0.10382	0.08704	0.07738	0.10503	0.06909	0.10361	0.07725	0.08899	0.10853	0.05297	0.13736	0.06204	0.07578	0.13083	0.09154	0.02828	0.06349	0.12324	0.09863	0.03493	0.11813	0.09336	0.05088	0.13693	0.04638	0.12738	0.04657	0.11153	0.08685	0.07948	0.09243	0.072	0.11714	0.04784	0.11527	0.05889	0.11838	0.04586	0.12717	0.05255
-1.61452	0.10246	0.1029	0.05233	0.12948	0.05109	0.10769	0.09152	0.06279	0.12382	0.04823	0.12657	0.05015	0.13228	0.03369	0.14363	0.04513	0.12481	0.0388	0.1137	0.10442	0.04972	0.12835	0.10485	0.04981	0.07068	0.12802	0.11454	0.04933	0.09664	0.14259	0.04972	0.12968	0.08351	0.05582	0.12722	0.04208	0.14336	0.03382	0.12888	0.0452	0.13524	0.03797	0.12564	0.05742	0.1179	0.05133	0.12305	0.05865	0.10626
-1.60951	0.05975	0.13092	0.05397	0.09554	0.10172	0.05422	0.13085	0.04813	0.12291	0.05997	0.10421	0.07986	0.08756	0.09347	0.08406	0.08272	0.10324	0.05618	0.12884	0.03671	0.0939	0.11022	0.0469	0.06521	0.13361	0.12273	0.06125	0.06391	0.14036	0.07168	0.06352	0.13228	0.03809	0.1226	0.06822	0.10426	0.07923	0.07077	0.11511	0.05969	0.11557	0.0418	0.14514	0.03743	0.12441	0.04321	0.13755	0.02247	0.13011
-1.60451	0.0586	0.09154	0.11029	0.04873	0.13024	0.05142	0.10602	0.09435	0.06368	0.12185	0.04984	0.12455	0.04865	0.13698	0.03109	0.13423	0.05743	0.1183	0.07347	0.0536	0.1302	0.05956	0.06028	0.12068	0.12066	0.05742	0.04765	0.1131	0.09356	0.02289	0.11673	0.0702	0.07779	0.13285	0.03204	0.13598	0.03525	0.13673	0.05095	0.11471	0.0565	0.11852	0.06201	0.09233	0.07607	0.09862	0.06551	0.08889	0.08793
-1.5995	0.10562	0.04877	0.1238	0.07042	0.08319	0.11477	0.0481	0.12714	0.04989	0.12202	0.05945	0.11196	0.06831	0.09846	0.07854	0.10532	0.05692	0.12928	0.04656	0.13473	0.10079	0.05579	0.12004	0.12506	0.0622	0.04766	0.10422	0.12383	0.04405	0.08916	0.12722	0.03744	0.12872	0.06278	0.08599	0.09698	0.07416	0.11562	0.043	0.13074	0.04472	0.13566	0.01834	0.14468	0.04023	0.12877	0.03056	0.15297	0.03449
-1.59449	0.12647	0.0626	0.08177	0.11714	0.04576	0.13255	0.04989	0.10056	0.09412	0.06516	0.11953	0.05449	0.11967	0.04972	0.13549	0.04472	0.10965	0.07967	0.08634	0.1313	0.04447	0.09986	0.12163	0.06279	0.03934	0.10232	0.13444	0.07749	0.06489	0.15051	0.06924	0.07733	0.11107	0.03655	0.14978	0.03869	0.12694	0.05033	0.11102	0.07432	0.09247	0.07753	0.08948	0.09987	0.07032	0.09586	0.08033	0.10197	0.05664
-1.58949	0.07871	0.12065	0.05014	0.11296	0.08029	0.06995	0.12148	0.04998	0.12534	0.05063	0.12208	0.05161	0.12374	0.05793	0.11018	0.06035	0.12854	0.03768	0.12389	0.05391	0.05881	0.12674	0.06995	0.04237	0.09255	0.12829	0.08303	0.04297	0.1174	0.10122	0.03906	0.1399	0.06032	0.09597	0.10514	0.05244	0.12002	0.04836	0.13634	0.03211	0.13493	0.03877	0.14763	0.02809	0.1294	0.04747	0.12987	0.02704	0.12732
-1.58448	0.04363	0.12775	0.07422	0.07072	0.12181	0.04114	0.1357	0.05695	0.09947	0.09301	0.06715	0.11286	0.06385	0.11218	0.05582	0.1192	0.07526	0.0741	0.10566	0.04034	0.12617	0.09141	0.05018	0.10069	0.14626	0.09243	0.04213	0.08315	0.12603	0.03819	0.09304	0.12042	0.0504	0.13478	0.02883	0.13011	0.06304	0.10243	0.07847	0.08172	0.10287	0.06706	0.10429	0.05342	0.12016	0.05154	0.11291	0.04747	0.12829
-1.57947	0.08537	0.06131	0.12347	0.05397	0.10661	0.09073	0.06327	0.12035	0.05153	0.12403	0.05071	0.12815	0.04038	0.13281	0.05015	0.12093	0.04329	0.14089	0.05879	0.09965	0.12539	0.04507	0.08669	0.13287	0.09983	0.04953	0.07814	0.13406	0.07355	0.05626	0.13587	0.0388	0.09716	0.09724	0.05494	0.13737	0.03653	0.1296	0.03926	0.13966	0.03765	0.12463	0.04197	0.12897	0.05074	0.10988	0.05799	0.11775	0.05788
-1.57447	0.12731	0.03805	0.115	0.08923	0.06367	0.12804	0.03674	0.12812	0.05861	0.09964	0.09113	0.07424	0.10051	0.0758	0.10055	0.07279	0.08752	0.11624	0.05393	0.13349	0.06018	0.06946	0.12504	0.08926	0.02783	0.06318	0.1244	0.10417	0.03722	0.11661	0.09544	0.03816	0.13268	0.04912	0.12937	0.05573	0.09301	0.0941	0.07446	0.10597	0.05022	0.12794	0.04471	0.12847	0.03783	0.1332	0.0367	0.13268	0.0335
-1.56946	0.09934	0.10189	0.05505	0.12488	0.0556	0.10034	0.09544	0.06307	0.11834	0.05306	0.12298	0.04752	0.13644	0.03286	0.13624	0.04924	0.1273	0.03896	0.10655	0.09943	0.0459	0.12659	0.10578	0.04837	0.06095	0.11987	0.11111	0.04691	0.0859	0.13429	0.04671	0.12427	0.09357	0.05677	0.12869	0.0298	0.14463	0.04334	0.123	0.04453	0.12525	0.06076	0.10382	0.06558	0.10193	0.07674	0.0882	0.0827	0.08539
-1.56446	0.0559	0.13525	0.04958	0.09751	0.0983	0.05545	0.13267	0.04292	0.12603	0.05875	0.10084	0.08354	0.08681	0.08575	0.09106	0.08238	0.10051	0.04812	0.13007	0.0453	0.0966	0.11507	0.05265	0.068	0.13714	0.1259	0.06339	0.0602	0.14067	0.08017	0.06383	0.14174	0.03944	0.11142	0.06864	0.09848	0.09654	0.05717	0.11704	0.05259	0.13191	0.02812	0.14203	0.03785	0.13393	0.03198	0.14075	0.03359	0.12863
-1.55945	0.06265	0.08651	0.10975	0.04922	0.12674	0.05617	0.09814	0.09672	0.06479	0.1159	0.05481	0.12179	0.04422	0.14076	0.03314	0.12686	0.05682	0.12122	0.07881	0.05182	0.12757	0.05795	0.0548	0.11569	0.12353	0.06372	0.05052	0.11418	0.10195	0.02894	0.11367	0.06954	0.06617	0.13269	0.03843	0.13965	0.0318	0.12358	0.0647	0.10745	0.06426	0.09306	0.09346	0.07538	0.08954	0.0735	0.10303	0.05239	0.10688
-1.55444	0.10484	0.04582	0.12682	0.06611	0.08725	0.10797	0.05071	0.12818	0.04472	0.1253	0.05786	0.10787	0.0715	0.10075	0.06876	0.10889	0.05989	0.13064	0.0422	0.12263	0.09805	0.05299	0.11435	0.12205	0.05747	0.04117	0.0964	0.12191	0.04047	0.07379	0.12364	0.03466	0.12776	0.07691	0.07704	0.09781	0.06102	0.12985	0.04016	0.12798	0.03757	0.14545	0.02349	0.12888	0.04396	0.12905	0.03219	0.12613	0.05485
-1.54944	0.12071	0.06851	0.0776	0.11787	0.04454	0.13034	0.05486	0.09482	0.09527	0.06719	0.11297	0.05992	0.11836	0.04438	0.13684	0.05003	0.10459	0.07479	0.08266	0.13742	0.05135	0.10037	0.12692	0.07088	0.04291	0.09786	0.13191	0.07815	0.06007	0.14748	0.07696	0.07847	0.11776	0.03309	0.13671	0.04519	0.12654	0.06117	0.09002	0.08805	0.08337	0.09644	0.05293	0.12093	0.05753	0.11218	0.04693	0.13894	0.0398
-1.54443	0.08177	0.11657	0.04894	0.11406	0.07544	0.07672	0.11188	0.0527	0.12628	0.04547	0.12545	0.05126	0.11796	0.05988	0.11537	0.05272	0.12508	0.04253	0.12594	0.06229	0.05661	0.12366	0.07179	0.04149	0.09128	0.13214	0.09195	0.04751	0.11847	0.11523	0.04143	0.13111	0.06043	0.08103	0.11951	0.05067	0.12317	0.03643	0.13794	0.04044	0.12739	0.0361	0.13961	0.05221	0.10903	0.05806	0.11889	0.05982	0.08909
-1.53942	0.04579	0.12171	0.07778	0.06752	0.12368	0.0377	0.1341	0.05998	0.09502	0.09298	0.07022	0.10447	0.06949	0.11221	0.0513	0.11559	0.08243	0.07396	0.10452	0.03109	0.11545	0.09197	0.04609	0.09006	0.13584	0.09227	0.04129	0.07696	0.12348	0.03613	0.08037	0.12062	0.04883	0.13768	0.0417	0.11169	0.0684	0.0928	0.09845	0.06071	0.11165	0.05541	0.13228	0.03009	0.12848	0.04451	0.13026	0.01809	0.13614
-1.53442	0.07855	0.06866	0.11843	0.05475	0.10697	0.08475	0.07298	0.11176	0.0542	0.12498	0.04553	0.13055	0.04303	0.12568	0.05002	0.12638	0.04325	0.12936	0.05951	0.09556	0.1302	0.05095	0.08583	0.13503	0.10686	0.0495	0.06929	0.12677	0.07606	0.04738	0.13386	0.05458	0.09285	0.10607	0.03675	0.13998	0.04113	0.13191	0.03799	0.12638	0.05602	0.11368	0.05096	0.09975	0.08028	0.08576	0.07499	0.08277	0.10093
-1.52941	0.12653	0.03842	0.11197	0.0896	0.06088	0.13176	0.032	0.12759	0.06069	0.09633	0.08984	0.07985	0.08982	0.08097	0.10145	0.07217	0.07847	0.121	0.05617	0.13796	0.06846	0.06422	0.12288	0.09633	0.03847	0.06401	0.12499	0.11253	0.04334	0.11759	0.1067	0.03223	0.12659	0.04792	0.11812	0.07853	0.07819	0.09963	0.05831	0.12645	0.03902	0.12841	0.03132	0.14494	0.03291	0.12714	0.03832	0.14239	0.03472
-1.52441	0.10367	0.09158	0.06199	0.11955	0.0574	0.10035	0.08758	0.07165	0.10974	0.05575	0.12387	0.0426	0.13593	0.03906	0.1288	0.04709	0.12795	0.05035	0.09939	0.09732	0.03854	0.11786	0.105	0.04502	0.04742	0.11222	0.11453	0.05221	0.07604	0.13248	0.04655	0.10408	0.10099	0.05372	0.14142	0.02418	0.13294	0.05112	0.11883	0.05708	0.09776	0.08267	0.08926	0.08981	0.06726	0.10653	0.0631	0.10834	0.04573
-1.5194	0.05321	0.13764	0.04738	0.09877	0.09644	0.05256	0.13762	0.03834	0.12576	0.06019	0.09852	0.08021	0.09594	0.07393	0.09446	0.08269	0.10566	0.03763	0.12643	0.04756	0.09076	0.12162	0.05929	0.06441	0.12813	0.12433	0.06329	0.05044	0.13186	0.08207	0.05593	0.14999	0.04878	0.10503	0.07451	0.07551	0.11568	0.05173	0.12271	0.03672	0.14102	0.03484	0.13407	0.03287	0.13109	0.04679	0.11783	0.04608	0.11369
-1.51439	0.06022	0.09242	0.10071	0.0544	0.12108	0.05899	0.09889	0.08895	0.07365	0.10713	0.05775	0.12304	0.0409	0.13593	0.04248	0.12133	0.05513	0.11168	0.08852	0.05466	0.13082	0.06445	0.05292	0.11439	0.13599	0.0751	0.05128	0.10954	0.11463	0.03857	0.11143	0.08504	0.054	0.12809	0.03497	0.14324	0.04461	0.10417	0.07386	0.09431	0.09078	0.06124	0.11069	0.05763	0.11727	0.04222	0.12754	0.03865	0.12915
-1.50939	0.10522	0.04062	0.13037	0.06029	0.0917	0.10401	0.04753	0.13217	0.04056	0.12498	0.05927	0.10608	0.06527	0.11243	0.05828	0.10882	0.05812	0.13964	0.0432	0.11011	0.09845	0.04555	0.10261	0.11956	0.06051	0.03971	0.09113	0.12674	0.04678	0.06359	0.12361	0.02673	0.11585	0.08939	0.07228	0.1119	0.04004	0.13325	0.04357	0.13124	0.03172	0.13177	0.04862	0.11564	0.05302	0.10586	0.0683	0.08861	0.07761
-1.50438	0.11708	0.06642	0.08248	0.11186	0.04892	0.12415	0.05796	0.09645	0.08679	0.0765	0.10377	0.06226	0.11957	0.04432	0.12696	0.05948	0.10205	0.07778	0.07105	0.13514	0.05302	0.09499	0.12946	0.07655	0.03558	0.08386	0.12552	0.08022	0.0467	0.13202	0.08125	0.06901	0.12887	0.04044	0.12557	0.04571	0.1133	0.08498	0.07265	0.09801	0.06133	0.12722	0.03209	0.12649	0.04152	0.1332	0.02619	0.13564	0.03929
-1.49937	0.08287	0.11713	0.04414	0.11914	0.06666	0.08479	0.10725	0.05041	0.12959	0.04189	0.12448	0.05375	0.11684	0.05103	0.12698	0.0485	0.12095	0.03831	0.12498	0.07897	0.05755	0.12591	0.0827	0.0459	0.08984	0.13375	0.1005	0.0481	0.11323	0.1298	0.04681	0.13091	0.06968	0.06223	0.12329	0.04611	0.1365	0.03306	0.1248	0.0502	0.12334	0.05108	0.10075	0.07975	0.0904	0.0817	0.07525	0.10904	0.05948
-1.49437	0.05101	0.11681	0.07554	0.0699	0.11933	0.0414	0.12725	0.06136	0.09774	0.08362	0.08019	0.09511	0.07087	0.11216	0.05617	0.10279	0.08805	0.07362	0.11159	0.02888	0.10495	0.0938	0.04185	0.07779	0.1318	0.10204	0.04857	0.07335	0.13	0.05007	0.07024	0.12059	0.0409	0.12785	0.06277	0.10067	0.07799	0.06827	0.11826	0.05083	0.12133	0.03236	0.14981	0.0343	0.12552	0.03793	0.13809	0.03625	0.11052
-1.48936	0.07178	0.07248	0.1178	0.05041	0.11389	0.07195	0.0831	0.10644	0.05248	0.1275	0.04281	0.12708	0.04803	0.12558	0.04029	0.13148	0.04886	0.12279	0.05968	0.07749	0.1281	0.05388	0.07651	0.12869	0.1073	0.04786	0.05689	0.11787	0.07866	0.03092	0.12279	0.06424	0.08481	0.12363	0.03044	0.133	0.03865	0.13085	0.05487	0.10259	0.06963	0.0959	0.08992	0.06035	0.10271	0.06324	0.11102	0.03059	0.12636
-1.48436	0.11894	0.04435	0.10902	0.0875	0.06183	0.12914	0.03623	0.12257	0.06101	0.10015	0.07945	0.09119	0.08112	0.08147	0.09854	0.0818	0.06773	0.11907	0.05362	0.14099	0.08288	0.06203	0.12348	0.10963	0.05166	0.05871	0.11674	0.11651	0.04478	0.10627	0.11876	0.03696	0.12515	0.05564	0.08988	0.0976	0.06903	0.11571	0.03834	0.13275	0.0409	0.13416	0.02116	0.12986	0.05181	0.11292	0.04512	0.11057	0.07685
-1.47935	0.1113	0.07981	0.06684	0.11753	0.05266	0.11029	0.07152	0.08168	0.10424	0.05466	0.12533	0.04318	0.12738	0.04605	0.12948	0.04164	0.12052	0.06464	0.0951	0.10814	0.03807	0.10705	0.10829	0.04915	0.04252	0.1085	0.12442	0.06486	0.07128	0.14166	0.05765	0.08255	0.10542	0.04122	0.14717	0.03722	0.11975	0.05657	0.09958	0.08654	0.0725	0.0978	0.05646	0.12798	0.04256	0.11985	0.04069	0.14507	0.02942
-1.47434	0.0577	0.13091	0.04995	0.09869	0.09439	0.05186	0.13486	0.04144	0.1212	0.05971	0.10339	0.06783	0.1077	0.06699	0.09451	0.07589	0.11601	0.03641	0.12146	0.04532	0.07424	0.12288	0.06247	0.05219	0.10727	0.12196	0.06883	0.04372	0.11989	0.08723	0.04312	0.14198	0.05857	0.09655	0.099	0.04918	0.12258	0.04549	0.13393	0.03279	0.12678	0.04761	0.12889	0.0525	0.09752	0.07649	0.09315	0.08035	0.06184
-1.46934	0.05152	0.1056	0.0887	0.06018	0.11836	0.05314	0.11174	0.07398	0.08353	0.10138	0.05731	0.12188	0.04747	0.12233	0.05024	0.12088	0.06012	0.09102	0.09554	0.05141	0.13091	0.07809	0.05314	0.10982	0.14304	0.08346	0.0456	0.09426	0.12051	0.03976	0.10034	0.1105	0.04955	0.12877	0.03112	0.12594	0.06832	0.08988	0.08921	0.06386	0.11922	0.04663	0.12653	0.02927	0.13507	0.03837	0.1268	0.02681	0.12775
-1.46433	0.10092	0.04307	0.12711	0.05778	0.09338	0.10228	0.04662	0.12942	0.04399	0.1205	0.05789	0.11257	0.05148	0.12256	0.05522	0.10934	0.04951	0.14218	0.05134	0.10472	0.10941	0.0425	0.09193	0.12401	0.08018	0.04571	0.08543	0.13174	0.06364	0.06023	0.13	0.03316	0.09695	0.0966	0.05528	0.13578	0.03307	0.12611	0.04351	0.12813	0.05227	0.10014	0.06789	0.09109	0.08952	0.06433	0.10204	0.05607	0.12066
-1.45932	0.11965	0.05352	0.09499	0.10053	0.05572	0.1209	0.05055	0.10852	0.07206	0.08633	0.09787	0.06308	0.11364	0.05747	0.11013	0.06558	0.09684	0.09572	0.05932	0.12857	0.05315	0.07979	0.12462	0.08028	0.02701	0.06898	0.12178	0.09174	0.0377	0.11619	0.08852	0.04472	0.13112	0.05065	0.12064	0.06056	0.08199	0.10417	0.06033	0.11858	0.03398	0.13619	0.03469	0.13404	0.03368	0.12313	0.04806	0.11505	0.05617
-1.45432	0.08414	0.11481	0.04417	0.12139	0.06082	0.08819	0.10543	0.05036	0.12577	0.04608	0.12007	0.05261	0.12475	0.03822	0.13167	0.05009	0.1217	0.03413	0.11378	0.09115	0.05283	0.12685	0.09661	0.04889	0.07444	0.12426	0.10478	0.04558	0.09366	0.13175	0.04799	0.1238	0.09054	0.05266	0.12671	0.03075	0.13994	0.04896	0.10907	0.05945	0.09854	0.09081	0.06555	0.10086	0.05704	0.12063	0.03744	0.12685	0.035
-1.44931	0.05338	0.12109	0.06349	0.08042	0.10757	0.04968	0.12395	0.05378	0.10987	0.069	0.08997	0.08948	0.07365	0.10034	0.07437	0.08843	0.0916	0.06121	0.12236	0.0395	0.09905	0.10393	0.04686	0.07062	0.13431	0.11732	0.05925	0.06545	0.13702	0.07415	0.06402	0.13352	0.03911	0.10651	0.07622	0.08646	0.10544	0.04497	0.12363	0.04278	0.1365	0.02897	0.12819	0.04903	0.11644	0.05727	0.09697	0.0813	0.07826
-1.44431	0.06838	0.07336	0.11629	0.04627	0.12	0.06225	0.08734	0.10355	0.05382	0.12219	0.04822	0.1202	0.04708	0.13331	0.03256	0.12724	0.05457	0.12167	0.0686	0.05763	0.12333	0.05482	0.06037	0.11639	0.11276	0.05599	0.05065	0.11246	0.09305	0.02715	0.11029	0.07073	0.06495	0.13234	0.03815	0.13197	0.03925	0.10783	0.08096	0.08387	0.09062	0.05499	0.12897	0.04338	0.12116	0.03494	0.13872	0.03094	0.12078
-1.4393	0.10839	0.04748	0.11344	0.07737	0.07218	0.11593	0.0462	0.12045	0.05307	0.11233	0.06505	0.09969	0.07664	0.0872	0.08143	0.09825	0.06191	0.1206	0.04531	0.1278	0.09319	0.05683	0.11686	0.11801	0.05693	0.04555	0.09921	0.11752	0.04172	0.07747	0.12215	0.0379	0.12206	0.07991	0.06529	0.10725	0.04961	0.13435	0.03779	0.12373	0.04134	0.1274	0.0542	0.09208	0.07372	0.08501	0.09106	0.04867	0.11067
-1.43429	0.11431	0.07383	0.06864	0.11765	0.04546	0.12119	0.05994	0.08649	0.10019	0.05771	0.11811	0.05275	0.11739	0.04555	0.13374	0.04455	0.10685	0.07154	0.08684	0.12765	0.04769	0.09944	0.11935	0.06471	0.04447	0.09992	0.12946	0.07648	0.06214	0.14425	0.07651	0.07145	0.11656	0.03331	0.12961	0.05429	0.1099	0.0784	0.06612	0.10908	0.05585	0.12555	0.02082	0.1344	0.04173	0.12568	0.02973	0.12234	0.06177
-1.42929	0.07017	0.11807	0.05131	0.10278	0.08464	0.06309	0.11909	0.04964	0.11949	0.05161	0.11537	0.05466	0.11264	0.06395	0.10334	0.05924	0.1215	0.04274	0.12104	0.05503	0.05806	0.12006	0.06808	0.04186	0.08955	0.12586	0.0861	0.04609	0.11317	0.10948	0.03991	0.1248	0.06575	0.07289	0.1265	0.04066	0.12655	0.03555	0.12716	0.0542	0.10611	0.06228	0.08938	0.10008	0.06361	0.10239	0.05067	0.13717	0.03417
-1.42428	0.04552	0.11395	0.08093	0.06297	0.11983	0.04176	0.12518	0.0629	0.08864	0.09616	0.06232	0.10887	0.06278	0.11056	0.05113	0.11637	0.0754	0.07406	0.10016	0.03697	0.11702	0.08994	0.0486	0.0924	0.13457	0.08986	0.04132	0.07554	0.12091	0.03949	0.07711	0.12409	0.04736	0.1297	0.05128	0.09369	0.08515	0.07031	0.11816	0.0393	0.12583	0.0371	0.14526	0.03358	0.11458	0.05506	0.11392	0.0634	0.07275
-1.41927	0.08621	0.0581	0.11746	0.05678	0.09754	0.09218	0.06042	0.11523	0.05203	0.1189	0.04989	0.1237	0.04325	0.12227	0.05302	0.11823	0.04307	0.12921	0.05941	0.09584	0.12484	0.0493	0.0838	0.13046	0.10398	0.05111	0.07019	0.125	0.07856	0.04774	0.12968	0.05919	0.0821	0.11137	0.02991	0.14015	0.04301	0.12052	0.05462	0.09682	0.08605	0.07563	0.10054	0.04252	0.12309	0.0441	0.12449	0.01905	0.12896
-1.41427	0.12277	0.04103	0.1051	0.09034	0.05911	0.12465	0.03666	0.12068	0.06173	0.09167	0.09137	0.07301	0.09425	0.07635	0.09839	0.07013	0.08107	0.11631	0.05472	0.13015	0.06508	0.06293	0.1184	0.09278	0.03662	0.06118	0.1199	0.11049	0.04208	0.10788	0.10736	0.02852	0.1219	0.05697	0.09947	0.09689	0.0568	0.11482	0.04107	0.13582	0.03631	0.12184	0.03775	0.11629	0.06769	0.08412	0.07845	0.06966	0.11361
-1.40926	0.09347	0.09815	0.05534	0.11682	0.05856	0.09273	0.09338	0.06341	0.11109	0.05437	0.11818	0.04543	0.13147	0.03733	0.12587	0.04923	0.12359	0.04731	0.09673	0.09683	0.04113	0.11566	0.10496	0.04769	0.04778	0.10794	0.11203	0.05274	0.07022	0.12942	0.05087	0.09286	0.10844	0.04744	0.13921	0.02952	0.11687	0.06833	0.09159	0.08963	0.0563	0.11694	0.04414	0.13324	0.03066	0.12544	0.04007	0.12995	0.04686
-1.40426	0.05245	0.13017	0.04972	0.09306	0.09528	0.05346	0.12926	0.04131	0.12066	0.05957	0.09541	0.08109	0.08888	0.07598	0.09283	0.07942	0.10136	0.03991	0.12446	0.05059	0.08793	0.11893	0.06003	0.06246	0.12354	0.12381	0.06673	0.04949	0.1276	0.08989	0.05204	0.1457	0.05472	0.08881	0.09199	0.05278	0.13032	0.0418	0.12475	0.0366	0.12317	0.06139	0.0989	0.07338	0.07387	0.10455	0.05335	0.11615	0.03247
-1.39925	0.06236	0.08375	0.10292	0.05112	0.11803	0.05887	0.09296	0.09119	0.06802	0.10651	0.05723	0.11724	0.04281	0.13265	0.04086	0.11713	0.05712	0.10847	0.0878	0.05036	0.12415	0.06534	0.0498	0.10712	0.13142	0.0767	0.0499	0.1027	0.11651	0.04043	0.10036	0.09523	0.0451	0.12534	0.04181	0.12531	0.06701	0.0754	0.09922	0.05851	0.12647	0.03079	0.13104	0.03461	0.129	0.04529	0.10741	0.06069	0.0877
-1.39424	0.10106	0.04345	0.12324	0.06165	0.08753	0.10066	0.05023	0.12494	0.04222	0.12141	0.05694	0.10385	0.06591	0.10705	0.0573	0.10879	0.05708	0.13269	0.04351	0.10375	0.09991	0.04591	0.09738	0.11868	0.06561	0.03894	0.08317	0.12324	0.05155	0.05288	0.12201	0.03372	0.10143	0.10355	0.05361	0.12655	0.02933	0.12725	0.0536	0.1129	0.06057	0.08145	0.09923	0.06289	0.10938	0.0393	0.12976	0.03376	0.12628
-1.38924	0.11266	0.06671	0.07771	0.10995	0.04717	0.12148	0.05648	0.09312	0.08679	0.07343	0.10114	0.06357	0.11261	0.04655	0.12287	0.06005	0.09546	0.08051	0.06766	0.13421	0.0571	0.08819	0.12718	0.08128	0.03804	0.07739	0.12205	0.0859	0.04308	0.12213	0.09076	0.05544	0.13016	0.04767	0.10581	0.06707	0.08101	0.11287	0.04701	0.12021	0.03403	0.13834	0.0372	0.11306	0.05282	0.09863	0.07911	0.06382	0.09982
-1.38423	0.08197	0.10997	0.04665	0.11347	0.06637	0.08273	0.10149	0.05327	0.12274	0.04264	0.12218	0.05119	0.1143	0.0515	0.12333	0.04595	0.11852	0.04255	0.11822	0.08271	0.05252	0.12023	0.08621	0.04498	0.07889	0.12758	0.10522	0.05049	0.101	0.13451	0.04944	0.11443	0.08412	0.04598	0.13121	0.0389	0.13286	0.04894	0.09525	0.07837	0.08108	0.10552	0.03637	0.12279	0.04218	0.12905	0.0263	0.12194	0.05207
-1.37922	0.04963	0.11392	0.0729	0.06922	0.115	0.04067	0.1251	0.05852	0.0959	0.08091	0.07967	0.08981	0.07471	0.10328	0.0598	0.0966	0.09149	0.06566	0.11143	0.0303	0.09586	0.09823	0.04393	0.06909	0.12357	0.10571	0.05214	0.06383	0.12718	0.06192	0.05756	0.12624	0.04255	0.10875	0.0867	0.07159	0.10557	0.04011	0.13054	0.04233	0.12424	0.03865	0.11117	0.07668	0.08317	0.0877	0.05619	0.12679	0.04038
-1.37422	0.06803	0.07432	0.11042	0.05134	0.10987	0.06944	0.08371	0.09931	0.05603	0.12065	0.04346	0.12415	0.04688	0.1215	0.04143	0.12779	0.0495	0.11317	0.06556	0.0688	0.12713	0.05854	0.06846	0.12231	0.11437	0.05452	0.04993	0.10858	0.08938	0.02774	0.11083	0.08179	0.06648	0.13175	0.03062	0.12168	0.05209	0.10029	0.09167	0.06106	0.10753	0.04301	0.14312	0.03106	0.11984	0.04226	0.12313	0.06022	0.07781
-1.36921	0.1139	0.04262	0.10799	0.08154	0.06395	0.12266	0.03623	0.12075	0.05742	0.10013	0.07467	0.09281	0.07321	0.08765	0.08812	0.08612	0.06081	0.12221	0.05141	0.13108	0.08976	0.05504	0.1141	0.11425	0.06007	0.05283	0.10545	0.12057	0.0492	0.08671	0.12519	0.03695	0.11233	0.07679	0.05759	0.12145	0.04621	0.12913	0.03664	0.11658	0.05989	0.10199	0.07714	0.05845	0.10662	0.05232	0.12216	0.01808	0.12265
-1.36421	0.10929	0.07327	0.06974	0.11121	0.05223	0.10847	0.06641	0.08446	0.09553	0.05918	0.11788	0.04513	0.12194	0.04815	0.12246	0.04501	0.11251	0.0729	0.08359	0.11311	0.04003	0.09585	0.11175	0.05664	0.03559	0.09514	0.12488	0.07461	0.05788	0.13487	0.07167	0.05885	0.11595	0.03818	0.13099	0.06093	0.08952	0.08847	0.05584	0.12426	0.04007	0.12621	0.02332	0.12646	0.05612	0.09744	0.06384	0.0699	0.11028
-1.3592	0.06015	0.12469	0.04723	0.10024	0.08578	0.05684	0.12666	0.04155	0.11927	0.05567	0.10454	0.06198	0.11071	0.05768	0.10139	0.06699	0.11752	0.03403	0.11668	0.05602	0.06306	0.12294	0.07154	0.04656	0.09074	0.12059	0.07975	0.04063	0.10587	0.10325	0.03866	0.12747	0.07528	0.07036	0.12561	0.02894	0.12685	0.046	0.11595	0.06487	0.08006	0.09151	0.05982	0.12541	0.03605	0.12051	0.035	0.13583	0.04989
-1.35419	0.04955	0.10663	0.08026	0.0631	0.11275	0.05082	0.11223	0.0664	0.08842	0.09101	0.06314	0.11231	0.05285	0.11261	0.0567	0.11021	0.06784	0.07637	0.1034	0.04585	0.11997	0.08818	0.04977	0.09492	0.1405	0.09493	0.04653	0.07796	0.12628	0.05107	0.07946	0.12919	0.04385	0.11699	0.05451	0.0856	0.10306	0.05587	0.12083	0.03184	0.12965	0.04609	0.12106	0.05578	0.08352	0.09153	0.06541	0.11457	0.02894
-1.34919	0.09063	0.0481	0.12169	0.05269	0.09747	0.09033	0.05421	0.12084	0.04496	0.11797	0.05383	0.11332	0.0463	0.12526	0.04675	0.11257	0.04735	0.13468	0.05742	0.08709	0.11541	0.04407	0.077	0.12157	0.09585	0.04981	0.07033	0.12526	0.07987	0.04578	0.12336	0.05455	0.07121	0.11453	0.03539	0.14061	0.04389	0.10177	0.07191	0.07921	0.10829	0.04487	0.12211	0.02947	0.13071	0.04321	0.11157	0.04934	0.08243
-1.34418	0.11416	0.04847	0.09877	0.09053	0.05923	0.11616	0.04698	0.11119	0.06256	0.09321	0.08567	0.07144	0.10017	0.06745	0.0955	0.07541	0.08308	0.10699	0.04976	0.12424	0.06494	0.06514	0.11859	0.09278	0.03371	0.05436	0.11119	0.10459	0.03555	0.09305	0.10482	0.0291	0.12245	0.0704	0.08598	0.10106	0.0418	0.12435	0.04315	0.12769	0.04325	0.09923	0.07323	0.07867	0.10129	0.04431	0.11894	0.03206	0.1295
-1.33917	0.08999	0.10067	0.04863	0.11846	0.05337	0.09576	0.09026	0.05852	0.11567	0.04867	0.11619	0.05089	0.12246	0.03578	0.13126	0.04753	0.11545	0.04431	0.09878	0.10547	0.04794	0.11561	0.10818	0.05418	0.05593	0.10943	0.1136	0.05508	0.07021	0.13355	0.05958	0.09161	0.11344	0.04153	0.12632	0.03845	0.10805	0.08658	0.06756	0.10522	0.03851	0.13401	0.03485	0.12438	0.04184	0.10099	0.07439	0.07337	0.10145
-1.33417	0.05693	0.11819	0.05526	0.08718	0.09558	0.05421	0.11891	0.0491	0.11362	0.05811	0.09849	0.07535	0.08498	0.08294	0.08831	0.07231	0.10107	0.04887	0.12388	0.04876	0.08078	0.11264	0.05617	0.05637	0.11658	0.12492	0.07273	0.05288	0.12728	0.09914	0.0502	0.13438	0.05516	0.07343	0.1072	0.0481	0.13376	0.03744	0.11235	0.05485	0.10097	0.08835	0.05462	0.10865	0.04289	0.12859	0.03057	0.11862	0.0469
-1.32916	0.05821	0.08379	0.10238	0.0484	0.11906	0.05161	0.09787	0.08783	0.06358	0.10991	0.05318	0.11226	0.05056	0.12587	0.03593	0.11919	0.06259	0.10209	0.08303	0.04187	0.11696	0.06756	0.04777	0.10003	0.12211	0.07295	0.04431	0.09367	0.1115	0.0343	0.08712	0.09922	0.04333	0.12632	0.05597	0.10376	0.07831	0.05661	0.11824	0.04516	0.12911	0.02913	0.1188	0.06044	0.09501	0.08277	0.0547	0.11687	0.03898
-1.32416	0.09485	0.05037	0.11346	0.06527	0.0819	0.10111	0.05286	0.1155	0.04855	0.11638	0.05356	0.10842	0.0622	0.10011	0.06253	0.11018	0.0519	0.12255	0.04623	0.10601	0.10727	0.05048	0.09772	0.1236	0.07625	0.04102	0.07699	0.11879	0.05632	0.04732	0.12239	0.04885	0.09397	0.11258	0.03717	0.12549	0.0356	0.11904	0.07001	0.08316	0.08767	0.05146	0.13274	0.03675	0.12146	0.03519	0.1195	0.06489	0.07868
-1.31915	0.11489	0.05888	0.07952	0.1057	0.0462	0.123	0.04716	0.0975	0.08332	0.06946	0.10316	0.0625	0.10313	0.05535	0.11916	0.05581	0.08905	0.08963	0.06833	0.13431	0.05923	0.0799	0.12227	0.08344	0.04239	0.07687	0.12384	0.09494	0.0471	0.12155	0.10073	0.04626	0.1234	0.04998	0.08837	0.09116	0.064	0.12243	0.03484	0.12134	0.04424	0.11774	0.06549	0.07006	0.09337	0.05386	0.12529	0.02382	0.11565
-1.31414	0.08161	0.10275	0.05168	0.107	0.06904	0.07699	0.10057	0.05672	0.11346	0.04794	0.11887	0.0456	0.11844	0.05166	0.1144	0.04664	0.12136	0.04759	0.10885	0.07815	0.04403	0.11386	0.08619	0.04055	0.06334	0.11802	0.1059	0.05179	0.08825	0.13057	0.04827	0.09405	0.09306	0.0413	0.1381	0.04318	0.1134	0.06463	0.07259	0.10648	0.05188	0.12394	0.01905	0.12504	0.05052	0.10446	0.06274	0.05865	0.10793
-1.30914	0.04509	0.11913	0.06457	0.07339	0.1085	0.04074	0.1282	0.04978	0.10024	0.07794	0.07642	0.09	0.07854	0.09012	0.06714	0.09557	0.09265	0.05246	0.11043	0.03568	0.09334	0.10559	0.05068	0.06717	0.11982	0.10651	0.05233	0.05359	0.12045	0.06683	0.0495	0.1329	0.05264	0.09739	0.09986	0.04647	0.11797	0.03855	0.12678	0.0515	0.09696	0.07164	0.06836	0.11768	0.0433	0.11737	0.02817	0.1279	0.06056
-1.30413	0.06725	0.07391	0.10412	0.05284	0.10521	0.07159	0.07898	0.09607	0.06095	0.1109	0.048	0.12267	0.04045	0.12211	0.04653	0.11995	0.04706	0.10869	0.07482	0.06822	0.12831	0.06157	0.06338	0.11885	0.12486	0.06513	0.05061	0.10476	0.10233	0.03642	0.10597	0.09756	0.05422	0.12591	0.0329	0.10902	0.07632	0.07539	0.10959	0.03741	0.12426	0.0387	0.13246	0.05131	0.08576	0.08282	0.0653	0.12508	0.0302
-1.29912	0.11093	0.03701	0.11301	0.07216	0.07046	0.11357	0.03608	0.12373	0.04912	0.10354	0.0719	0.08965	0.07009	0.09646	0.07437	0.08834	0.06003	0.12919	0.04885	0.11647	0.08897	0.04701	0.10248	0.11132	0.06043	0.04827	0.09765	0.12393	0.05394	0.07312	0.12455	0.03354	0.09617	0.09064	0.04688	0.13518	0.03873	0.11658	0.05255	0.09285	0.09214	0.06023	0.11522	0.02679	0.12552	0.04466	0.11478	0.05378	0.06446
-1.29412	0.10423	0.07244	0.07012	0.10737	0.05206	0.105	0.06822	0.08255	0.08973	0.06596	0.10738	0.04938	0.12142	0.04408	0.11655	0.05324	0.10766	0.07297	0.07219	0.11421	0.04344	0.09078	0.11557	0.06385	0.0302	0.08137	0.11866	0.07721	0.0447	0.1192	0.0783	0.04633	0.12286	0.04943	0.11349	0.07634	0.06128	0.11011	0.04297	0.13119	0.03843	0.10778	0.05551	0.08299	0.09987	0.04808	0.11376	0.02246	0.12134
-1.28911	0.0641	0.1204	0.04209	0.10505	0.07449	0.06668	0.11611	0.04109	0.12192	0.04851	0.10681	0.06139	0.10774	0.05084	0.11233	0.05928	0.1131	0.03198	0.11587	0.07147	0.06164	0.12347	0.08109	0.04913	0.08706	0.12195	0.08922	0.04189	0.09814	0.11682	0.04438	0.12	0.08963	0.05364	0.12656	0.02698	0.12086	0.06655	0.08648	0.09178	0.04561	0.1232	0.03509	0.13053	0.04143	0.09509	0.07206	0.06759	0.1162
-1.28411	0.05183	0.10195	0.07742	0.06315	0.10999	0.04946	0.10834	0.06618	0.08876	0.08274	0.07174	0.10029	0.05659	0.11101	0.05853	0.09795	0.07486	0.07413	0.10894	0.04139	0.10713	0.09053	0.04519	0.08093	0.13385	0.10384	0.05306	0.07184	0.13051	0.06661	0.06753	0.13071	0.04163	0.09719	0.07847	0.06546	0.12289	0.03953	0.11867	0.04097	0.10934	0.07834	0.06971	0.10233	0.03843	0.12455	0.03756	0.11925	0.05576
-1.2791	0.07891	0.05559	0.11717	0.0481	0.10327	0.07587	0.06662	0.11131	0.04458	0.11959	0.0484	0.11182	0.0495	0.12295	0.03819	0.1178	0.05121	0.12513	0.05851	0.06957	0.11429	0.04804	0.06688	0.11493	0.09845	0.04999	0.05732	0.11448	0.08567	0.03292	0.10893	0.06809	0.05702	0.12447	0.04161	0.12414	0.05917	0.07275	0.10148	0.05121	0.12873	0.03013	0.11808	0.0495	0.09525	0.0886	0.05104	0.11412	0.02863
-1.27409	0.10686	0.04991	0.09682	0.08611	0.05921	0.1145	0.04656	0.10797	0.06119	0.09555	0.07527	0.0825	0.08781	0.07048	0.09059	0.08395	0.07053	0.10698	0.04696	0.12461	0.07916	0.06099	0.11617	0.10529	0.0474	0.04816	0.1005	0.10855	0.03859	0.0759	0.11401	0.03557	0.11334	0.0895	0.05704	0.11571	0.03175	0.12431	0.05726	0.0991	0.07537	0.0551	0.12081	0.04011	0.12484	0.03571	0.10506	0.06875	0.06653
-1.26909	0.09825	0.08436	0.05554	0.11397	0.04834	0.104	0.07267	0.06976	0.10642	0.04889	0.11621	0.04975	0.11451	0.04242	0.12906	0.04324	0.10715	0.05898	0.09131	0.11521	0.04786	0.10268	0.11174	0.05997	0.05001	0.10168	0.12123	0.06881	0.06233	0.13552	0.07547	0.06974	0.11897	0.03877	0.10812	0.06489	0.0813	0.11158	0.04152	0.11893	0.03517	0.12117	0.06404	0.07774	0.08966	0.04487	0.12665	0.03374	0.11221
-1.26408	0.06065	0.11223	0.05389	0.08876	0.08997	0.05403	0.116	0.04927	0.11011	0.05585	0.10256	0.06246	0.09683	0.07265	0.09065	0.06379	0.11027	0.04656	0.11779	0.05078	0.06377	0.1127	0.06193	0.04497	0.09445	0.12181	0.08162	0.04837	0.11227	0.11002	0.04301	0.11663	0.07006	0.05428	0.12811	0.04039	0.12538	0.05092	0.08372	0.09024	0.06036	0.12358	0.02246	0.11851	0.04577	0.10132	0.07828	0.04739	0.11037
-1.25907	0.04837	0.09688	0.08706	0.05456	0.11461	0.04525	0.10911	0.07116	0.07466	0.10042	0.0547	0.10857	0.05691	0.11135	0.04464	0.11471	0.06925	0.08063	0.09082	0.0376	0.11215	0.08169	0.04748	0.09019	0.12422	0.08281	0.04122	0.07535	0.11504	0.04115	0.06852	0.11803	0.0441	0.11482	0.07778	0.06807	0.1038	0.03811	0.12663	0.04723	0.10784	0.06224	0.06507	0.11137	0.0462	0.12124	0.02645	0.10488	0.07066
-1.25407	0.08612	0.05328	0.1103	0.05938	0.08583	0.09413	0.0543	0.11076	0.0506	0.11204	0.05085	0.11378	0.0488	0.10902	0.05699	0.11141	0.04464	0.12027	0.05548	0.09532	0.11727	0.05063	0.08447	0.12503	0.09692	0.04864	0.06671	0.11678	0.07527	0.04124	0.11934	0.07046	0.07199	0.12189	0.0279	0.11824	0.05687	0.08955	0.10058	0.04579	0.11652	0.03258	0.13282	0.05673	0.08494	0.08303	0.0481	0.13084	0.03821
-1.24906	0.11461	0.04512	0.09198	0.09131	0.05305	0.11851	0.03944	0.10844	0.06695	0.08048	0.09305	0.06638	0.09298	0.06952	0.10038	0.06405	0.07936	0.10697	0.05753	0.12645	0.06501	0.06305	0.11415	0.09118	0.04225	0.06263	0.11574	0.10849	0.04582	0.101	0.11282	0.03243	0.11079	0.06895	0.06144	0.12056	0.04353	0.12298	0.04336	0.09716	0.08032	0.06809	0.11826	0.02751	0.11717	0.04362	0.10947	0.0809	0.04776
-1.24406	0.08608	0.09344	0.0531	0.10745	0.06049	0.08327	0.0918	0.06025	0.10561	0.05253	0.11307	0.04408	0.12292	0.04216	0.11585	0.04792	0.11854	0.05082	0.09301	0.09067	0.03959	0.1072	0.09884	0.04604	0.04509	0.10236	0.11046	0.05723	0.06478	0.12606	0.05784	0.06814	0.11102	0.04107	0.12771	0.06127	0.07833	0.0961	0.04397	0.12797	0.0406	0.11342	0.0491	0.0732	0.10131	0.04805	0.12135	0.02182	0.09571
-1.23905	0.04864	0.12078	0.05085	0.08512	0.09316	0.04923	0.12322	0.04209	0.11068	0.06243	0.08699	0.07983	0.08573	0.07328	0.08602	0.07935	0.09842	0.03938	0.11557	0.04939	0.08163	0.11546	0.06133	0.05861	0.11043	0.11622	0.06595	0.04416	0.1134	0.09068	0.04303	0.13135	0.07053	0.0704	0.11879	0.02763	0.12162	0.05341	0.09729	0.08647	0.05098	0.1135	0.02957	0.12977	0.05071	0.08697	0.07658	0.03949	0.12314
-1.23404	0.05941	0.08039	0.09483	0.05186	0.10788	0.0602	0.08637	0.08604	0.06733	0.09972	0.05554	0.1131	0.04191	0.1222	0.0461	0.11062	0.05514	0.09749	0.08856	0.05274	0.12022	0.06997	0.05038	0.10211	0.1312	0.08112	0.04876	0.09124	0.11868	0.04784	0.08657	0.11683	0.04155	0.11129	0.05707	0.07786	0.10963	0.04676	0.12108	0.03499	0.10695	0.07271	0.07525	0.10947	0.03368	0.11632	0.03879	0.10743	0.08676
-1.22904	0.09555	0.04105	0.11551	0.05848	0.08329	0.09584	0.04692	0.11919	0.04222	0.11262	0.0581	0.09773	0.06132	0.10636	0.05438	0.10244	0.05437	0.12948	0.04726	0.09422	0.09897	0.04288	0.08599	0.11376	0.07313	0.04271	0.07682	0.12146	0.06519	0.04751	0.11835	0.04703	0.07175	0.11255	0.03751	0.13283	0.05117	0.08388	0.08874	0.05213	0.12655	0.03614	0.11913	0.04724	0.08052	0.0978	0.04721	0.12691	0.03243
-1.22403	0.10424	0.06146	0.07744	0.0995	0.04969	0.11037	0.05638	0.09002	0.07819	0.07522	0.09283	0.06056	0.10732	0.04971	0.10852	0.0644	0.09002	0.08454	0.05822	0.12288	0.05782	0.07698	0.11956	0.08287	0.03456	0.06351	0.11162	0.09114	0.03589	0.09749	0.0977	0.03516	0.12052	0.07181	0.07649	0.10556	0.03386	0.12085	0.04958	0.10688	0.07519	0.05477	0.11124	0.03391	0.12527	0.04838	0.08847	0.08095	0.03574
-1.21902	0.07841	0.10239	0.04407	0.10914	0.05945	0.08251	0.09477	0.05111	0.11643	0.04314	0.11347	0.04834	0.11	0.04481	0.12177	0.0463	0.1112	0.04136	0.10691	0.09164	0.05156	0.11508	0.09497	0.05016	0.06807	0.11557	0.10697	0.05196	0.07964	0.13161	0.05812	0.09146	0.10929	0.03944	0.11752	0.04767	0.08951	0.10224	0.04945	0.1183	0.03023	0.11326	0.06575	0.07743	0.10077	0.03412	0.11848	0.03681	0.09181
-1.21402	0.05191	0.10602	0.06486	0.07116	0.10215	0.0456	0.11332	0.05572	0.0962	0.06973	0.08389	0.08225	0.07398	0.09395	0.06901	0.08135	0.092	0.05881	0.11411	0.03922	0.08435	0.10118	0.04815	0.05921	0.11498	0.11397	0.06408	0.0565	0.12391	0.08906	0.04939	0.12589	0.05512	0.06697	0.11189	0.04192	0.13008	0.04768	0.089	0.07937	0.0587	0.12522	0.03087	0.11619	0.04633	0.08063	0.09783	0.04006	0.12146
-1.20901	0.0596	0.07416	0.10162	0.04729	0.10882	0.05781	0.08652	0.09064	0.05563	0.11229	0.04583	0.1165	0.04947	0.11752	0.03684	0.11935	0.05627	0.10276	0.07168	0.05044	0.11577	0.06254	0.05413	0.10435	0.11312	0.06313	0.04349	0.09373	0.10169	0.03106	0.08496	0.09803	0.04335	0.12043	0.06424	0.08541	0.0945	0.03895	0.12064	0.04494	0.11254	0.06766	0.05648	0.10679	0.03831	0.12308	0.04464	0.08063	0.09051
-1.20401	0.09623	0.04709	0.10272	0.07095	0.06868	0.10619	0.04453	0.11047	0.05305	0.10254	0.06118	0.09784	0.0651	0.0888	0.07351	0.09673	0.05313	0.11541	0.04766	0.11264	0.09954	0.05187	0.10097	0.11845	0.07188	0.04441	0.08211	0.11551	0.05545	0.05217	0.12017	0.05278	0.08658	0.11428	0.03283	0.11956	0.04455	0.09344	0.09596	0.05295	0.11526	0.02664	0.11951	0.06423	0.0789	0.09965	0.02874	0.11764	0.04593
-1.199	0.10729	0.05972	0.0723	0.10184	0.0468	0.11172	0.05164	0.08892	0.08488	0.06153	0.10608	0.05316	0.10473	0.0531	0.11542	0.04916	0.09344	0.08349	0.07157	0.12311	0.05204	0.08009	0.11449	0.07392	0.04066	0.07953	0.12158	0.09067	0.04876	0.11852	0.09872	0.04241	0.11698	0.05635	0.07143	0.10488	0.04753	0.12598	0.04378	0.09573	0.07298	0.0619	0.12648	0.03395	0.11266	0.04735	0.07866	0.10728	0.03749
-1.19399	0.07107	0.10262	0.04941	0.09804	0.07253	0.06556	0.10489	0.05016	0.10862	0.05079	0.10817	0.04904	0.11237	0.05245	0.10408	0.05229	0.11709	0.04391	0.10526	0.06913	0.04622	0.11173	0.08069	0.04019	0.06418	0.11285	0.09789	0.04867	0.08411	0.12264	0.0478	0.08477	0.09712	0.03834	0.12952	0.05533	0.09051	0.08968	0.04218	0.12112	0.04212	0.11581	0.06139	0.05792	0.10267	0.03738	0.1261	0.05268	0.06795
-1.18899	0.04324	0.11054	0.06372	0.06853	0.10281	0.04321	0.1178	0.05129	0.09371	0.07833	0.06899	0.09382	0.06907	0.09021	0.06451	0.09597	0.08335	0.05416	0.10559	0.03973	0.0961	0.10145	0.05144	0.07069	0.11973	0.10249	0.051	0.05315	0.11632	0.0687	0.04736	0.1293	0.05826	0.08245	0.1127	0.03402	0.11795	0.04472	0.09713	0.08813	0.05496	0.11392	0.01981	0.11437	0.06306	0.07506	0.10247	0.02043	0.10542
-1.18398	0.06799	0.06501	0.10155	0.05089	0.09749	0.07352	0.06862	0.09771	0.05582	0.10596	0.04968	0.11486	0.03991	0.1189	0.04667	0.11233	0.04563	0.10961	0.07225	0.06888	0.12188	0.05802	0.06208	0.11425	0.11906	0.06479	0.05227	0.10279	0.10243	0.03974	0.09881	0.10294	0.04786	0.11841	0.04646	0.0818	0.0982	0.05009	0.12384	0.03754	0.09927	0.06945	0.06248	0.12195	0.03659	0.10953	0.04603	0.05988	0.10996
-1.17897	0.10366	0.03715	0.10575	0.06977	0.0674	0.1059	0.03881	0.1159	0.04847	0.09858	0.07122	0.08205	0.07362	0.08947	0.07193	0.08485	0.06236	0.12227	0.04714	0.10933	0.08343	0.04653	0.09819	0.10552	0.05708	0.04636	0.09282	0.11954	0.05454	0.06525	0.12027	0.03898	0.08217	0.10072	0.03497	0.13178	0.05098	0.09107	0.08548	0.04556	0.12106	0.03989	0.1207	0.0645	0.05909	0.10367	0.03214	0.1223	0.07002
-1.17397	0.0963	0.07159	0.06428	0.10294	0.04996	0.09851	0.06906	0.0751	0.08934	0.06249	0.10192	0.05035	0.11603	0.0417	0.11325	0.0538	0.10306	0.06803	0.07022	0.1109	0.04573	0.08868	0.11305	0.06522	0.03246	0.07732	0.11334	0.07691	0.04149	0.10942	0.08358	0.03807	0.11878	0.05973	0.08795	0.10263	0.03824	0.11563	0.04354	0.10347	0.08369	0.0543	0.11516	0.0247	0.10925	0.06648	0.06959	0.1185	0.02907
-1.16896	0.06318	0.11064	0.04142	0.09943	0.07034	0.06591	0.10702	0.04241	0.11575	0.04658	0.10293	0.06059	0.10001	0.05247	0.1084	0.05626	0.10737	0.03465	0.11202	0.07314	0.06024	0.11817	0.08087	0.04931	0.08328	0.11817	0.09085	0.04371	0.09031	0.11884	0.04807	0.10332	0.10064	0.04505	0.12289	0.04001	0.08763	0.09534	0.05139	0.12266	0.03404	0.09957	0.06679	0.05868	0.11728	0.03686	0.10825	0.05744	0.04176
-1.16395	0.04993	0.0958	0.07338	0.06037	0.10447	0.04725	0.10265	0.06484	0.08362	0.07996	0.0703	0.09371	0.05739	0.10617	0.05702	0.09234	0.07562	0.07165	0.10578	0.04011	0.09898	0.08946	0.04454	0.07395	0.12484	0.10343	0.05508	0.06608	0.12593	0.07471	0.0581	0.12915	0.04955	0.07579	0.09897	0.03981	0.1287	0.05086	0.09172	0.07941	0.04621	0.12181	0.03633	0.11294	0.06738	0.05276	0.10714	0.02428	0.09696
-1.15895	0.06966	0.05786	0.10768	0.0462	0.09933	0.06932	0.06829	0.10206	0.0456	0.1138	0.04618	0.10759	0.04985	0.11537	0.03831	0.11443	0.05165	0.11543	0.05955	0.0635	0.11096	0.05087	0.06212	0.10892	0.09943	0.05243	0.05177	0.10528	0.09093	0.0322	0.09591	0.08346	0.04394	0.11766	0.05515	0.094	0.09538	0.04046	0.11439	0.04063	0.1056	0.08369	0.05118	0.11425	0.02908	0.10155	0.07167	0.05162	0.12152
-1.15394	0.09757	0.04727	0.09324	0.0786	0.05887	0.10764	0.04513	0.1031	0.05856	0.09255	0.07011	0.08325	0.07998	0.07181	0.08463	0.08451	0.06411	0.1054	0.04622	0.11759	0.08324	0.05694	0.10888	0.107	0.05436	0.04531	0.09142	0.10879	0.04391	0.06102	0.11444	0.04152	0.09313	0.10761	0.04098	0.12155	0.03946	0.08693	0.09344	0.05293	0.12249	0.03206	0.0985	0.07113	0.05503	0.11853	0.03579	0.099	0.08269
-1.14894	0.09666	0.07186	0.05843	0.1052	0.04572	0.1019	0.06386	0.07257	0.0963	0.05071	0.10951	0.04927	0.10764	0.04512	0.1207	0.04419	0.0996	0.06527	0.08269	0.11502	0.04877	0.09249	0.11073	0.06413	0.04621	0.09109	0.11898	0.07618	0.05336	0.12356	0.08736	0.05246	0.11979	0.05369	0.07635	0.09359	0.04424	0.12487	0.0502	0.09384	0.07717	0.04248	0.12491	0.03931	0.10512	0.07638	0.0418	0.11374	0.0352
-1.14393	0.06306	0.10209	0.04996	0.08828	0.07979	0.0564	0.10707	0.04868	0.10499	0.05268	0.101	0.05602	0.09857	0.06452	0.09214	0.05772	0.10955	0.04533	0.11069	0.05712	0.05546	0.10956	0.06783	0.04176	0.08044	0.11668	0.08824	0.04794	0.09732	0.11868	0.04619	0.09606	0.08846	0.03703	0.12381	0.05181	0.09506	0.09455	0.04068	0.11409	0.03875	0.10376	0.08714	0.0485	0.11263	0.03168	0.0919	0.08668	0.03537
-1.13892	0.0436	0.09808	0.07362	0.05745	0.10582	0.04194	0.10825	0.06141	0.0786	0.08913	0.05826	0.09918	0.06033	0.10031	0.05058	0.10433	0.07371	0.06811	0.09457	0.03633	0.10181	0.0882	0.04697	0.07825	0.1182	0.09003	0.04441	0.06248	0.11428	0.05624	0.05203	0.12097	0.05005	0.08484	0.10949	0.04181	0.11816	0.04216	0.08575	0.09108	0.05169	0.12449	0.02956	0.08984	0.07597	0.04477	0.12294	0.04492	0.07451
-1.13392	0.071	0.05835	0.10029	0.05301	0.08776	0.08073	0.05966	0.10035	0.05169	0.10592	0.04812	0.11135	0.04387	0.10903	0.05113	0.10993	0.04386	0.11104	0.06123	0.08047	0.11746	0.05376	0.07215	0.1182	0.10574	0.05439	0.05572	0.10592	0.08789	0.03517	0.10204	0.09266	0.05295	0.12238	0.04748	0.08024	0.09067	0.04438	0.1231	0.04778	0.09289	0.07947	0.03408	0.11953	0.04278	0.09397	0.0895	0.02782	0.10618
-1.12891	0.10372	0.03873	0.09474	0.07716	0.05691	0.10944	0.03644	0.10814	0.05695	0.08522	0.0805	0.07234	0.08001	0.07717	0.08559	0.07177	0.06791	0.11186	0.0516	0.11709	0.07436	0.05302	0.10456	0.09875	0.05137	0.05332	0.10189	0.11409	0.05109	0.07694	0.11951	0.04046	0.08857	0.09585	0.03101	0.12378	0.05165	0.09129	0.09493	0.03969	0.11393	0.03761	0.09946	0.09393	0.04568	0.11369	0.03425	0.06402	0.10032
-1.1239	0.09003	0.07395	0.05879	0.09992	0.0526	0.08849	0.07515	0.06713	0.0929	0.0558	0.10504	0.04459	0.11605	0.04212	0.11065	0.04826	0.10846	0.06099	0.07859	0.0993	0.04013	0.09324	0.10394	0.05419	0.03568	0.08656	0.11247	0.06992	0.04937	0.11647	0.07701	0.04107	0.11346	0.05163	0.0864	0.10502	0.04353	0.1155	0.0433	0.08597	0.09208	0.04717	0.12993	0.03958	0.08103	0.08587	0.03067	0.11673	0.06632
-1.1189	0.05397	0.1103	0.04265	0.09012	0.07716	0.05501	0.11231	0.03952	0.10959	0.05297	0.09199	0.06673	0.0932	0.05852	0.09516	0.06557	0.10276	0.03475	0.10984	0.05991	0.06584	0.11563	0.07148	0.05001	0.0891	0.11392	0.07877	0.04046	0.09348	0.10644	0.04182	0.10265	0.09454	0.04738	0.12745	0.04479	0.08075	0.09189	0.04275	0.12332	0.04807	0.08865	0.08541	0.02994	0.11296	0.04867	0.07955	0.11541	0.03475
-1.11389	0.04838	0.0897	0.07465	0.05649	0.10059	0.05052	0.09407	0.0685	0.07642	0.0844	0.06156	0.1006	0.04874	0.10817	0.05338	0.09806	0.06442	0.07699	0.09815	0.04564	0.10738	0.08283	0.04686	0.08432	0.12818	0.09466	0.05031	0.07053	0.12198	0.06513	0.06212	0.13045	0.05117	0.08151	0.09649	0.03257	0.1207	0.05418	0.08776	0.09464	0.03642	0.11364	0.03597	0.08289	0.09935	0.03982	0.11457	0.05782	0.03871
-1.10889	0.07489	0.04829	0.10662	0.04693	0.09066	0.07672	0.05606	0.10701	0.04215	0.10931	0.05039	0.1008	0.05046	0.11201	0.04286	0.10603	0.04975	0.12056	0.05562	0.07319	0.10589	0.04527	0.0674	0.10937	0.09179	0.05011	0.05998	0.11124	0.08687	0.03884	0.10239	0.08022	0.04445	0.11239	0.04818	0.08871	0.10251	0.0436	0.11414	0.04221	0.08115	0.0965	0.03942	0.12452	0.05053	0.06658	0.09811	0.01778	0.08199
-1.10388	0.09556	0.04642	0.088	0.07886	0.05599	0.10262	0.047	0.09751	0.06003	0.0862	0.07509	0.07201	0.08872	0.06372	0.08717	0.07679	0.07265	0.09866	0.04653	0.11387	0.07117	0.05932	0.10883	0.09595	0.04331	0.04703	0.09537	0.10409	0.03971	0.06587	0.1095	0.03374	0.08997	0.10217	0.04336	0.12597	0.04649	0.07614	0.09372	0.04061	0.12306	0.0521	0.08182	0.09732	0.02898	0.1039	0.05761	0.04533	0.11599
-1.09887	0.0865	0.07814	0.05047	0.10376	0.04615	0.09303	0.07239	0.0616	0.10089	0.04712	0.10629	0.04991	0.10723	0.04018	0.11961	0.04533	0.10149	0.05335	0.08641	0.10718	0.04879	0.09932	0.10717	0.06011	0.04939	0.09404	0.11239	0.06628	0.05309	0.11897	0.07911	0.05434	0.12043	0.05791	0.07978	0.09411	0.03439	0.11577	0.05632	0.08558	0.09937	0.03176	0.11356	0.046	0.06656	0.10816	0.03562	0.10028	0.09556
-1.09387	0.05885	0.0991	0.04885	0.08326	0.07913	0.05485	0.1026	0.04809	0.10223	0.05223	0.09552	0.06201	0.08674	0.07099	0.08738	0.06021	0.10095	0.04664	0.11264	0.05513	0.06352	0.10735	0.06272	0.04654	0.09152	0.11812	0.08319	0.04858	0.10325	0.11607	0.0483	0.10321	0.08899	0.03782	0.11454	0.04772	0.08571	0.10473	0.04244	0.1137	0.04424	0.07029	0.10345	0.03485	0.11385	0.06782	0.04924	0.11515	0.04331
-1.08886	0.04534	0.08647	0.0781	0.05091	0.10462	0.04249	0.09865	0.06834	0.06867	0.09257	0.05496	0.09773	0.0558	0.10564	0.04311	0.10398	0.06904	0.07865	0.08814	0.03582	0.10084	0.07852	0.0438	0.07995	0.11453	0.08415	0.04463	0.06946	0.11431	0.05605	0.05565	0.11597	0.04551	0.07702	0.10638	0.04343	0.12209	0.0529	0.07063	0.09505	0.03552	0.12023	0.05942	0.06776	0.10663	0.02977	0.08835	0.08179	0.02273
-1.08385	0.0682	0.05569	0.09718	0.05244	0.08346	0.07883	0.05871	0.09767	0.04874	0.10555	0.04625	0.10613	0.05002	0.10044	0.05201	0.10834	0.04598	0.10869	0.05384	0.08194	0.11095	0.05213	0.07605	0.11575	0.09389	0.04744	0.05584	0.10414	0.07878	0.03037	0.09801	0.08417	0.05113	0.12083	0.05789	0.07892	0.09502	0.03385	0.11155	0.05752	0.07868	0.10897	0.02688	0.10423	0.05971	0.04466	0.11369	0.0429	0.05653
-1.07885	0.09804	0.04187	0.08488	0.07991	0.05057	0.10845	0.03763	0.0995	0.06263	0.07699	0.08209	0.06965	0.08106	0.068	0.09301	0.06673	0.06853	0.10126	0.05435	0.12077	0.07252	0.05876	0.10821	0.09666	0.05218	0.05638	0.10281	0.10776	0.04823	0.07745	0.11673	0.04556	0.09105	0.10157	0.03109	0.11326	0.05064	0.07672	0.10814	0.04078	0.11252	0.05166	0.05405	0.10739	0.03448	0.09549	0.09043	0.03254	0.10058
-1.07384	0.0881	0.0695	0.05647	0.09568	0.0518	0.08527	0.072	0.06579	0.09212	0.05096	0.10632	0.04218	0.11059	0.04612	0.10822	0.04397	0.10697	0.06053	0.08385	0.09451	0.03988	0.09262	0.09813	0.05052	0.04105	0.09231	0.11321	0.06955	0.05606	0.12153	0.07925	0.04454	0.11076	0.05019	0.07166	0.10605	0.04324	0.11727	0.05942	0.06536	0.09962	0.02903	0.11332	0.07409	0.05367	0.11507	0.04064	0.05617	0.10579
-1.06884	0.05139	0.10355	0.04495	0.08223	0.0795	0.04834	0.11078	0.04075	0.10156	0.05709	0.08618	0.06567	0.09065	0.06229	0.08437	0.06893	0.10152	0.03828	0.10541	0.05098	0.06441	0.11022	0.06504	0.04744	0.08633	0.10901	0.07401	0.04119	0.09269	0.10245	0.03984	0.0934	0.09023	0.04206	0.12446	0.05867	0.07495	0.10024	0.03233	0.10803	0.06212	0.06595	0.12192	0.03526	0.09062	0.08121	0.02415	0.09698	0.07394
-1.06383	0.04253	0.08952	0.06992	0.05551	0.09606	0.04929	0.09282	0.065	0.07436	0.08524	0.05555	0.10269	0.04769	0.10283	0.0527	0.10105	0.06064	0.07426	0.09217	0.04744	0.10919	0.08189	0.04979	0.08793	0.12483	0.08811	0.04571	0.06781	0.11472	0.05761	0.05761	0.12663	0.05511	0.08075	0.10809	0.03077	0.10913	0.05689	0.06689	0.11149	0.03945	0.10831	0.06563	0.0387	0.10702	0.04088	0.06509	0.11353	0.04117
-1.05882	0.07183	0.04671	0.10019	0.04782	0.08331	0.07939	0.04963	0.10427	0.0438	0.10202	0.05249	0.09843	0.04705	0.1083	0.04856	0.09957	0.04646	0.11818	0.05699	0.08015	0.10556	0.04544	0.07007	0.11065	0.09354	0.05266	0.06299	0.11121	0.08753	0.04263	0.10347	0.08896	0.04614	0.11092	0.04975	0.06857	0.1065	0.04202	0.1123	0.06515	0.05596	0.10661	0.0233	0.08903	0.0875	0.03808	0.11245	0.08006	0.03417
-1.05382	0.09363	0.03915	0.08787	0.0732	0.05606	0.09797	0.0442	0.09729	0.05653	0.08319	0.07696	0.06531	0.08903	0.06493	0.0837	0.07107	0.07501	0.09999	0.04736	0.10865	0.0648	0.05651	0.10372	0.08956	0.03986	0.04892	0.09752	0.10531	0.04332	0.06956	0.11034	0.0339	0.08058	0.09879	0.03535	0.12178	0.06381	0.06711	0.10583	0.03054	0.09988	0.07107	0.0476	0.1221	0.04904	0.06897	0.10609	0.02995	0.05623
-1.04881	0.08092	0.07478	0.04941	0.09828	0.04689	0.08524	0.07521	0.0572	0.09668	0.0493	0.09994	0.04901	0.10838	0.03715	0.11363	0.04885	0.10231	0.04925	0.08224	0.09967	0.04657	0.09905	0.10425	0.05709	0.04502	0.08909	0.10663	0.06252	0.04806	0.10991	0.07551	0.04421	0.11549	0.06261	0.07543	0.10976	0.03273	0.10225	0.06385	0.05739	0.11607	0.04094	0.09901	0.09077	0.0321	0.09931	0.06048	0.02128	0.09124
-1.0438	0.05474	0.09784	0.04193	0.08369	0.07238	0.05617	0.09918	0.04422	0.10252	0.04935	0.09143	0.06501	0.08153	0.06737	0.0891	0.06092	0.09509	0.04265	0.11134	0.05909	0.06782	0.10842	0.06531	0.05083	0.09509	0.1163	0.08058	0.04565	0.09866	0.11268	0.04807	0.10151	0.0976	0.04235	0.11203	0.05289	0.06151	0.10848	0.04115	0.10718	0.0772	0.0444	0.11424	0.03694	0.06273	0.10089	0.03098	0.06835	0.1061
-1.0388	0.04535	0.08085	0.07377	0.0494	0.0989	0.04403	0.09	0.06942	0.06653	0.08686	0.05768	0.09336	0.05148	0.10756	0.04359	0.09749	0.06614	0.0818	0.08947	0.03808	0.09916	0.07494	0.04236	0.07847	0.11547	0.08704	0.04888	0.07153	0.11785	0.06502	0.05756	0.1195	0.04975	0.06571	0.10404	0.03408	0.11403	0.07365	0.0587	0.11073	0.03205	0.08454	0.08423	0.03074	0.10786	0.07159	0.04263	0.11518	0.07994
-1.03379	0.06243	0.05193	0.09566	0.04579	0.08502	0.07039	0.05974	0.09536	0.0443	0.10533	0.04485	0.09991	0.05268	0.09897	0.04585	0.10641	0.04945	0.10865	0.0509	0.07426	0.10398	0.04908	0.07128	0.10885	0.08704	0.04499	0.05425	0.10269	0.07939	0.03065	0.09192	0.08241	0.04194	0.10961	0.06652	0.07025	0.11283	0.03673	0.09417	0.07079	0.0429	0.11714	0.04674	0.07342	0.10866	0.03707	0.07785	0.1047	0.03622
-1.02879	0.08733	0.04311	0.08058	0.07545	0.04967	0.10161	0.0412	0.09208	0.06204	0.07713	0.07515	0.072	0.08012	0.0623	0.09154	0.0702	0.06668	0.09385	0.05135	0.1176	0.07421	0.06066	0.10849	0.09763	0.05165	0.052	0.09548	0.10256	0.044	0.06474	0.11114	0.04573	0.08374	0.11072	0.03874	0.10877	0.06146	0.05026	0.10949	0.04105	0.09521	0.09519	0.03461	0.10873	0.06257	0.03601	0.10216	0.05658	0.02149
-1.02378	0.08626	0.06271	0.05338	0.0937	0.04467	0.08867	0.06317	0.06535	0.09052	0.04688	0.10433	0.04409	0.1025	0.04631	0.11002	0.04124	0.09993	0.06026	0.08451	0.09986	0.04408	0.09119	0.09923	0.05514	0.04687	0.09297	0.11355	0.07171	0.05541	0.11938	0.08613	0.04781	0.11257	0.0627	0.05561	0.10592	0.03459	0.10087	0.08402	0.05074	0.11589	0.04256	0.06263	0.10022	0.02857	0.07592	0.09558	0.02656	0.05416
-1.01877	0.05565	0.09071	0.04504	0.07873	0.07456	0.04901	0.10136	0.04447	0.09505	0.05477	0.08804	0.05851	0.09007	0.0644	0.08085	0.06297	0.10156	0.04417	0.10343	0.0495	0.05835	0.10438	0.06203	0.04318	0.08019	0.10888	0.079	0.04549	0.09208	0.11066	0.04548	0.08065	0.09301	0.03423	0.10599	0.07095	0.06159	0.11681	0.04301	0.08525	0.08352	0.02792	0.10867	0.06459	0.04584	0.1113	0.06222	0.03714	0.09929
-1.01377	0.03668	0.08919	0.06295	0.05357	0.09415	0.04096	0.09676	0.05797	0.07257	0.0838	0.05294	0.09675	0.05347	0.09528	0.04992	0.10088	0.06487	0.06827	0.08803	0.04172	0.10201	0.08312	0.04853	0.08128	0.1156	0.08471	0.04307	0.06121	0.10875	0.0575	0.04782	0.116	0.05706	0.066	0.11945	0.03999	0.10145	0.07588	0.04017	0.10862	0.04519	0.07244	0.1141	0.03796	0.08787	0.09713	0.02965	0.07203	0.10591
-1.00876	0.05759	0.05381	0.08821	0.04679	0.08024	0.07342	0.05368	0.09391	0.04808	0.09657	0.04889	0.10083	0.04323	0.10271	0.05108	0.10001	0.04298	0.10843	0.0592	0.07989	0.10927	0.05053	0.07036	0.11213	0.09941	0.05425	0.05725	0.10283	0.08824	0.03786	0.09331	0.10272	0.04703	0.10949	0.07134	0.04944	0.10745	0.03787	0.08491	0.09364	0.04159	0.11474	0.06548	0.04232	0.10596	0.0502	0.03479	0.09886	0.07062
-1.00375	0.08739	0.03262	0.08742	0.06488	0.05465	0.09647	0.03566	0.09921	0.05187	0.08027	0.07521	0.06597	0.07841	0.07176	0.0796	0.06838	0.0682	0.10421	0.04958	0.10779	0.06857	0.05153	0.09875	0.09168	0.0481	0.05107	0.09662	0.10963	0.05189	0.06811	0.11517	0.04784	0.07149	0.10526	0.02907	0.09789	0.07845	0.04958	0.11702	0.05159	0.07088	0.10134	0.02199	0.07927	0.08615	0.02699	0.0785	0.09729	0.03444
-0.99875	0.08233	0.05772	0.05604	0.08772	0.04624	0.08257	0.06666	0.06299	0.08498	0.05365	0.09555	0.04492	0.1075	0.03998	0.10392	0.04873	0.10172	0.05683	0.07435	0.09483	0.04179	0.08967	0.10071	0.05478	0.0366	0.08092	0.10642	0.06924	0.04457	0.10513	0.08269	0.03267	0.10406	0.06714	0.05315	0.12078	0.0452	0.08906	0.09121	0.03303	0.10248	0.05807	0.04052	0.11245	0.05305	0.05056	0.11236	0.06877	0.02839
-0.99374	0.0532	0.09209	0.03617	0.08464	0.06343	0.05504	0.09761	0.03808	0.10145	0.04753	0.08752	0.06211	0.08638	0.05585	0.09194	0.06052	0.09616	0.03563	0.10449	0.06175	0.06361	0.10992	0.07144	0.04968	0.08465	0.10951	0.0798	0.04115	0.08388	0.10744	0.04621	0.08133	0.10414	0.04425	0.10591	0.081	0.04353	0.10772	0.04567	0.06736	0.10389	0.03601	0.0979	0.09748	0.03597	0.08938	0.09525	0.03247	0.05116
-0.98874	0.03953	0.08459	0.05748	0.05529	0.08762	0.04454	0.08839	0.05919	0.07388	0.07456	0.06129	0.08986	0.0495	0.0995	0.05277	0.08918	0.06492	0.0722	0.09513	0.04381	0.09798	0.08132	0.04503	0.07651	0.11915	0.0945	0.05206	0.064	0.11667	0.07437	0.05222	0.1236	0.06566	0.05794	0.11327	0.03237	0.08415	0.08915	0.03955	0.11189	0.06828	0.05208	0.11773	0.0478	0.04973	0.10224	0.04679	0.02283	0.08092
-0.98373	0.05329	0.05067	0.08901	0.03902	0.08652	0.06117	0.05854	0.09214	0.04176	0.10033	0.04605	0.09487	0.04807	0.10473	0.04008	0.10154	0.04935	0.10986	0.05631	0.06457	0.10136	0.04714	0.06049	0.10218	0.09152	0.05219	0.05348	0.10108	0.09238	0.03961	0.08618	0.097	0.03793	0.09282	0.07513	0.04329	0.11765	0.05503	0.07364	0.10517	0.03277	0.08697	0.082	0.02271	0.08638	0.0816	0.02212	0.05658	0.09464
-0.97872	0.0749	0.03677	0.0842	0.05998	0.05699	0.08822	0.04295	0.09159	0.05088	0.08473	0.06326	0.07346	0.07672	0.06548	0.07684	0.07818	0.06402	0.09631	0.04412	0.10532	0.07485	0.05456	0.1005	0.09725	0.04964	0.04324	0.0845	0.10316	0.04597	0.05011	0.10606	0.04686	0.0627	0.11047	0.04335	0.09567	0.09397	0.0394	0.10355	0.05819	0.04457	0.10745	0.04103	0.05439	0.10823	0.05066	0.04379	0.10175	0.08364
-0.97372	0.07969	0.05317	0.05305	0.08762	0.03824	0.0904	0.05575	0.0648	0.08483	0.04893	0.09401	0.04921	0.09717	0.04151	0.10963	0.04581	0.09109	0.05931	0.07596	0.10674	0.04986	0.08788	0.10582	0.06457	0.04566	0.08231	0.10874	0.0737	0.04443	0.10159	0.09095	0.04019	0.10675	0.08403	0.04821	0.11532	0.04286	0.06537	0.09846	0.03387	0.09384	0.09062	0.03464	0.10327	0.08578	0.03437	0.08341	0.10875	0.0547
-0.96871	0.06109	0.0773	0.03862	0.08198	0.05789	0.05916	0.08515	0.04563	0.09483	0.04439	0.09442	0.05135	0.08779	0.05969	0.08903	0.05128	0.09893	0.04507	0.10368	0.0616	0.05409	0.10228	0.06857	0.04318	0.07655	0.11104	0.08992	0.04953	0.08512	0.12023	0.05718	0.07551	0.10654	0.04235	0.08271	0.08451	0.03455	0.10674	0.06774	0.05669	0.11603	0.04823	0.06207	0.10859	0.04125	0.04628	0.10112	0.06879	0.02715
-0.9637	0.0375	0.08248	0.053	0.05368	0.08743	0.03546	0.0955	0.05242	0.07277	0.07503	0.06066	0.08254	0.06035	0.09043	0.04929	0.0898	0.07414	0.06426	0.09075	0.0346	0.08785	0.0841	0.04404	0.06639	0.10565	0.09029	0.04978	0.05648	0.10919	0.07556	0.04363	0.10733	0.06596	0.04309	0.11227	0.04802	0.07846	0.10742	0.04118	0.09383	0.08164	0.0279	0.0963	0.07122	0.02541	0.08051	0.08523	0.02491	0.02584
-0.9587	0.03915	0.06207	0.0757	0.04071	0.08413	0.05408	0.06682	0.07857	0.04925	0.09532	0.04135	0.10079	0.04427	0.09757	0.04524	0.1045	0.04591	0.0955	0.06016	0.06547	0.10837	0.05646	0.0631	0.10526	0.10094	0.05471	0.04558	0.08908	0.09093	0.03277	0.07308	0.10241	0.04222	0.08917	0.09769	0.04281	0.11201	0.06286	0.04846	0.10415	0.03844	0.05974	0.1067	0.03771	0.05748	0.10427	0.05499	0.02053	0.05657
-0.95369	0.06688	0.0355	0.08139	0.05432	0.0559	0.08843	0.03484	0.09427	0.04845	0.08118	0.06351	0.07679	0.06303	0.07593	0.07426	0.07495	0.05506	0.10325	0.04938	0.10689	0.082	0.04992	0.09497	0.10222	0.06341	0.04885	0.08465	0.10837	0.0582	0.0516	0.1099	0.06715	0.06032	0.11581	0.04961	0.07096	0.09607	0.03167	0.08831	0.08162	0.03772	0.10757	0.07893	0.03704	0.09935	0.08867	0.03341	0.05354	0.09274
-0.94869	0.08156	0.0366	0.06313	0.07534	0.04086	0.08829	0.04566	0.07465	0.07069	0.05517	0.09183	0.04415	0.09691	0.04842	0.09764	0.04629	0.09129	0.07214	0.06738	0.10035	0.04406	0.07556	0.0997	0.06172	0.03623	0.07441	0.10967	0.08419	0.04614	0.09924	0.10002	0.03673	0.09329	0.08612	0.03074	0.10582	0.05846	0.05515	0.11235	0.04948	0.07288	0.10927	0.03554	0.06417	0.10273	0.04706	0.0342	0.0888	0.09951
-0.94368	0.06087	0.06851	0.03877	0.08012	0.0528	0.05781	0.08487	0.04185	0.09219	0.04628	0.08883	0.04893	0.0959	0.04668	0.0908	0.05401	0.10178	0.0386	0.0937	0.06385	0.04923	0.1038	0.07591	0.04281	0.06262	0.10057	0.08752	0.04597	0.06836	0.11096	0.05585	0.05372	0.10386	0.04576	0.07152	0.10613	0.04099	0.09891	0.08596	0.03782	0.1017	0.06394	0.02611	0.09417	0.06971	0.02292	0.06133	0.09698	0.0697
-0.93867	0.03345	0.08586	0.03826	0.06241	0.07433	0.03957	0.09474	0.04168	0.08325	0.06245	0.06359	0.08149	0.059	0.08018	0.06294	0.08237	0.07219	0.05244	0.09736	0.04468	0.08926	0.09338	0.0514	0.06755	0.1103	0.09801	0.05359	0.04812	0.10355	0.08078	0.03985	0.10453	0.082	0.04522	0.11717	0.06373	0.05739	0.10654	0.04118	0.06499	0.09687	0.03033	0.06793	0.1012	0.03871	0.04279	0.09469	0.07663	0.03106
-0.93367	0.03476	0.06207	0.06619	0.04	0.08119	0.05039	0.0643	0.07557	0.05071	0.0872	0.04687	0.09524	0.03887	0.10471	0.04247	0.09641	0.0465	0.09754	0.06959	0.05887	0.10559	0.05558	0.0535	0.0981	0.10818	0.0663	0.04969	0.08866	0.1047	0.04865	0.07129	0.11708	0.04952	0.0774	0.10282	0.02976	0.09218	0.07598	0.03599	0.10437	0.06761	0.04289	0.11327	0.07531	0.03547	0.08472	0.09991	0.04798	0.01704
-0.92866	0.05795	0.03062	0.08378	0.04084	0.065	0.07366	0.03911	0.09429	0.03826	0.08964	0.05474	0.07646	0.06247	0.08176	0.05789	0.08255	0.05625	0.10722	0.04396	0.09001	0.08028	0.04365	0.08391	0.09789	0.05984	0.04216	0.07524	0.10901	0.06447	0.0455	0.10386	0.07078	0.04485	0.10315	0.0539	0.05262	0.10908	0.0461	0.07539	0.10521	0.03978	0.08058	0.10497	0.03671	0.05776	0.10267	0.06854	0.0291	0.03515
-0.92365	0.07107	0.03268	0.06416	0.06675	0.04125	0.08339	0.04537	0.07247	0.0645	0.06166	0.07924	0.05203	0.09335	0.04322	0.09544	0.05578	0.08359	0.06898	0.05789	0.10442	0.05169	0.07413	0.10536	0.07168	0.0364	0.06182	0.0999	0.08356	0.03654	0.07693	0.09807	0.03127	0.08015	0.09637	0.03595	0.1048	0.08262	0.04485	0.10642	0.06316	0.04051	0.10249	0.05508	0.02653	0.08579	0.08185	0.02905	0.02877	0.06614
-0.91865	0.06062	0.05961	0.03434	0.08215	0.03923	0.06861	0.07001	0.04419	0.09198	0.03872	0.09235	0.04751	0.09081	0.04339	0.10084	0.04542	0.09531	0.04066	0.09398	0.08015	0.05085	0.10219	0.08489	0.04912	0.06437	0.10186	0.09623	0.05123	0.06193	0.11166	0.06712	0.05163	0.11087	0.0648	0.06192	0.11357	0.03997	0.07157	0.0945	0.02999	0.07668	0.09087	0.02491	0.06095	0.09716	0.04811	0.01891	0.05104	0.08573
-0.91364	0.0396	0.07434	0.03338	0.06383	0.06487	0.04244	0.08527	0.04307	0.08176	0.05344	0.07362	0.06661	0.06438	0.079	0.06385	0.06934	0.08026	0.05474	0.10007	0.04258	0.07519	0.09126	0.04843	0.05496	0.10033	0.10456	0.06535	0.05039	0.10475	0.10026	0.04668	0.09796	0.0927	0.0402	0.0972	0.07061	0.03622	0.10148	0.06048	0.04704	0.10915	0.06049	0.04162	0.10374	0.08013	0.03113	0.0487	0.08358	0.08261
-0.90864	0.02801	0.06258	0.05752	0.03653	0.08337	0.03584	0.07504	0.06429	0.05166	0.08554	0.04422	0.08971	0.04608	0.09832	0.03666	0.09873	0.05489	0.08656	0.06907	0.04431	0.09864	0.06116	0.04721	0.08717	0.10189	0.06629	0.04286	0.07686	0.10418	0.05173	0.05687	0.10945	0.04969	0.05519	0.10487	0.03685	0.08026	0.1003	0.04103	0.09022	0.09572	0.03558	0.08032	0.10469	0.04548	0.04008	0.08805	0.09777	0.06278
-0.90363	0.03766	0.03966	0.07301	0.03534	0.06746	0.06183	0.04751	0.0827	0.04114	0.08918	0.04445	0.08715	0.05266	0.08093	0.05621	0.09054	0.04733	0.09886	0.0459	0.08734	0.09307	0.04865	0.08209	0.10596	0.07356	0.04205	0.06197	0.10008	0.06726	0.0319	0.08932	0.08053	0.04027	0.09763	0.07962	0.04722	0.11397	0.06336	0.05134	0.10584	0.05014	0.04029	0.10192	0.06341	0.02514	0.06498	0.09837	0.07849	0.04057
-0.89862	0.05937	0.02684	0.06375	0.05723	0.03858	0.08575	0.03232	0.07873	0.05702	0.06179	0.07487	0.05741	0.07799	0.05363	0.09142	0.05474	0.07087	0.08121	0.05732	0.10992	0.06012	0.06425	0.10302	0.08142	0.04661	0.0609	0.10027	0.09451	0.04424	0.0708	0.10685	0.04869	0.07343	0.11057	0.0445	0.08279	0.09279	0.03265	0.08179	0.08194	0.02664	0.07791	0.09018	0.02837	0.04264	0.0873	0.07531	0.04067	0.0262
-0.89362	0.06452	0.03667	0.04239	0.0719	0.03416	0.07259	0.05353	0.05499	0.07846	0.04194	0.09229	0.03878	0.09439	0.04465	0.09502	0.04112	0.09756	0.05222	0.08421	0.07994	0.04076	0.09038	0.08495	0.0452	0.04844	0.09305	0.10342	0.0634	0.05702	0.11343	0.08225	0.04349	0.1028	0.07386	0.03797	0.10441	0.0498	0.04888	0.10362	0.04981	0.05291	0.10853	0.06021	0.03288	0.08296	0.09065	0.04383	0.01384	0.02418
-0.88861	0.04228	0.06121	0.02957	0.0638	0.05528	0.04027	0.08515	0.03552	0.0824	0.04977	0.07348	0.05787	0.07728	0.06152	0.06952	0.06656	0.08857	0.04212	0.09482	0.04393	0.06471	0.09776	0.05612	0.04774	0.08457	0.0996	0.06699	0.0424	0.08755	0.10036	0.04428	0.07167	0.09533	0.03695	0.07704	0.09274	0.03716	0.09409	0.08972	0.03925	0.09442	0.09367	0.0341	0.06516	0.10392	0.06977	0.02702	0.01907	0.03677
-0.8836	0.01904	0.06853	0.03736	0.04385	0.07218	0.03155	0.08137	0.04681	0.06385	0.07189	0.0469	0.08833	0.04481	0.08869	0.04694	0.09315	0.05468	0.07008	0.07955	0.04728	0.10057	0.07395	0.04946	0.08473	0.11168	0.07756	0.0425	0.06248	0.10317	0.05767	0.0446	0.10763	0.06544	0.04785	0.1146	0.05907	0.06179	0.10937	0.05059	0.05664	0.103	0.04834	0.03322	0.09265	0.08298	0.03804	0.0321	0.0521	0.05952
-0.8786	0.02346	0.04399	0.05925	0.03157	0.06647	0.05303	0.04697	0.07766	0.04052	0.08377	0.04431	0.08729	0.04084	0.09313	0.04805	0.08821	0.0426	0.10329	0.05429	0.0778	0.097	0.04557	0.06889	0.10369	0.08757	0.05182	0.05949	0.10012	0.08603	0.04022	0.08401	0.10336	0.04549	0.08778	0.09777	0.03456	0.09341	0.07746	0.03121	0.08746	0.07616	0.02357	0.06703	0.09315	0.04367	0.02228	0.0525	0.08444	0.07844
-0.87359	0.04719	0.01706	0.06767	0.03895	0.04675	0.07336	0.02869	0.08477	0.04056	0.07265	0.0635	0.05897	0.07215	0.06345	0.07226	0.06329	0.067	0.09263	0.0467	0.09798	0.06102	0.05164	0.09344	0.08295	0.04272	0.04919	0.0918	0.10253	0.05097	0.06027	0.10802	0.05783	0.05442	0.10506	0.04787	0.0528	0.10073	0.04206	0.05791	0.10258	0.04583	0.04705	0.10414	0.07071	0.02502	0.03894	0.07469	0.09038	0.07992
-0.86859	0.0562	0.02132	0.04698	0.05922	0.03237	0.06991	0.04657	0.05718	0.06798	0.04839	0.08169	0.04194	0.09475	0.0365	0.09515	0.04675	0.09231	0.05151	0.07045	0.08838	0.0433	0.0866	0.0952	0.05418	0.03901	0.07747	0.09968	0.06634	0.04093	0.09289	0.08635	0.02975	0.08597	0.08486	0.03077	0.09855	0.07888	0.04097	0.09952	0.08154	0.03751	0.08915	0.10125	0.04369	0.03915	0.07494	0.08573	0.07028	0.06243
-0.86358	0.03934	0.04901	0.02101	0.06687	0.03723	0.04966	0.07208	0.03245	0.08615	0.03751	0.07971	0.05205	0.07795	0.04998	0.08536	0.05384	0.08738	0.03659	0.09739	0.06054	0.06127	0.10189	0.06801	0.04902	0.08138	0.10419	0.07788	0.04206	0.0747	0.10475	0.05233	0.05876	0.10532	0.05448	0.06493	0.11215	0.04632	0.06899	0.10374	0.04282	0.05509	0.10263	0.05943	0.02925	0.06861	0.09702	0.07788	0.04278	0.0362
-0.85857	0.01806	0.06077	0.02189	0.04796	0.05782	0.03269	0.07474	0.04077	0.06853	0.05676	0.05834	0.07402	0.04839	0.08616	0.05033	0.07849	0.06309	0.06618	0.08919	0.04126	0.08833	0.07708	0.04332	0.06937	0.10877	0.09087	0.05235	0.05864	0.10859	0.08199	0.04584	0.10625	0.08444	0.04341	0.10236	0.07382	0.03624	0.09519	0.06852	0.03006	0.08497	0.0798	0.02216	0.04218	0.08833	0.08443	0.05302	0.02423	0.015
-0.85357	0.01232	0.04222	0.04655	0.02379	0.06899	0.03454	0.05571	0.06613	0.03896	0.0827	0.03907	0.08412	0.04215	0.09393	0.03583	0.09361	0.04735	0.09645	0.05553	0.05694	0.09435	0.04826	0.05579	0.09384	0.08851	0.05257	0.04845	0.09003	0.09476	0.04431	0.06855	0.10677	0.04607	0.06155	0.10089	0.03296	0.06736	0.09566	0.03835	0.06096	0.10075	0.04843	0.02851	0.07742	0.08513	0.05014	0.02602	0.02065	0.00856
-0.84856	0.02317	0.01858	0.06041	0.02398	0.05271	0.05579	0.03534	0.07597	0.03554	0.07866	0.04648	0.0716	0.06041	0.06549	0.06301	0.07678	0.05464	0.09045	0.04192	0.09465	0.07533	0.05073	0.09101	0.09505	0.0545	0.04089	0.07391	0.09865	0.05342	0.03828	0.09464	0.06665	0.03982	0.09421	0.07009	0.04031	0.10558	0.07114	0.04228	0.10035	0.08234	0.03446	0.06997	0.10122	0.06469	0.02473	0.0164	0.03016	0.01865
-0.84355	0.03694	0.01195	0.04571	0.04625	0.02676	0.07207	0.03134	0.06224	0.05815	0.04954	0.07427	0.04765	0.08119	0.04165	0.09449	0.04601	0.07812	0.06279	0.06485	0.10203	0.05078	0.07602	0.10031	0.06731	0.04401	0.07147	0.10157	0.07895	0.04029	0.07911	0.09742	0.03984	0.07524	0.10396	0.04391	0.08157	0.10137	0.04186	0.07052	0.10078	0.04419	0.04511	0.10026	0.08737	0.04127	0.02531	0.03223	0.04638	0.03843
-0.83855	0.03788	0.02332	0.02259	0.05952	0.02275	0.05878	0.04974	0.04134	0.07549	0.0339	0.08488	0.03852	0.08313	0.04661	0.08674	0.04187	0.09232	0.04461	0.09095	0.06649	0.04658	0.09334	0.07198	0.04226	0.06306	0.10089	0.0931	0.05333	0.06686	0.11372	0.07194	0.04979	0.10497	0.07328	0.04368	0.10489	0.05869	0.03853	0.09395	0.06517	0.02638	0.07226	0.0925	0.04816	0.02785	0.04619	0.06265	0.06157	0.05654
-0.83354	0.02123	0.03873	0.01416	0.04702	0.04391	0.02956	0.07232	0.03222	0.06928	0.0488	0.06277	0.05886	0.06343	0.06962	0.05485	0.07101	0.07673	0.05122	0.08852	0.03608	0.07335	0.08573	0.04604	0.05485	0.09237	0.09233	0.0566	0.04746	0.0961	0.0932	0.04344	0.0812	0.09185	0.03774	0.07191	0.08959	0.0305	0.07115	0.0926	0.03621	0.05076	0.09562	0.06169	0.02025	0.03534	0.07003	0.08529	0.06988	0.06443
-0.82854	2.81915e-05	0.04109	0.02336	0.02541	0.06033	0.02004	0.06756	0.04393	0.04899	0.07119	0.03744	0.08388	0.04043	0.08571	0.04011	0.09319	0.04747	0.07759	0.06542	0.05072	0.09971	0.06187	0.05271	0.09087	0.10131	0.06263	0.04021	0.0711	0.09622	0.04701	0.04805	0.10241	0.05769	0.04301	0.10398	0.05809	0.04897	0.10389	0.06861	0.03963	0.09211	0.09172	0.03621	0.02935	0.06264	0.08119	0.0835	0.06816	0.0606
-0.82353	0.00357	0.02442	0.03811	0.01658	0.05093	0.04064	0.03716	0.06652	0.03426	0.07442	0.04015	0.0786	0.04179	0.07878	0.05338	0.07935	0.04258	0.09675	0.04809	0.08717	0.08762	0.04581	0.07863	0.10098	0.07457	0.04668	0.06569	0.09976	0.07185	0.03651	0.0848	0.09251	0.04274	0.08373	0.09924	0.0398	0.08718	0.09589	0.04076	0.06651	0.10318	0.05907	0.0317	0.06493	0.08835	0.07483	0.05974	0.05615	0.04922
-0.81852	0.01319	0.000979633	0.0419	0.02475	0.02924	0.06214	0.01818	0.07139	0.03834	0.05797	0.06308	0.04958	0.0701	0.05408	0.07699	0.05164	0.06949	0.08101	0.05248	0.09705	0.05194	0.05829	0.09355	0.07224	0.03991	0.05789	0.09732	0.09485	0.04797	0.0682	0.10628	0.05725	0.05822	0.10678	0.05775	0.04877	0.10124	0.05567	0.03678	0.09041	0.07387	0.0274	0.04792	0.09166	0.08891	0.05747	0.03174	0.03771	0.0358
-0.81352	0.02544	0.00431	0.02783	0.03876	0.01806	0.05617	0.0333	0.04792	0.05912	0.03938	0.07634	0.03472	0.08819	0.03596	0.08661	0.04317	0.09183	0.04558	0.07489	0.07498	0.04002	0.08832	0.0836	0.0452	0.04398	0.0839	0.09481	0.05942	0.04791	0.09908	0.08309	0.03318	0.08554	0.08491	0.02889	0.08116	0.08207	0.03082	0.06663	0.09187	0.03967	0.02912	0.07472	0.08824	0.06279	0.03831	0.01604	0.01985	0.02407
-0.80851	0.01356	0.01456	0.00585	0.04297	0.02433	0.0332	0.06089	0.02371	0.07328	0.03523	0.0672	0.04991	0.07045	0.04962	0.07246	0.05854	0.08043	0.03636	0.09192	0.05008	0.06575	0.09652	0.05946	0.05127	0.08536	0.09807	0.06684	0.03923	0.07738	0.09716	0.04677	0.05534	0.098	0.05061	0.04965	0.10552	0.05327	0.04805	0.0995	0.07128	0.03211	0.06487	0.09377	0.06355	0.03064	0.02468	0.0174	0.00944	0.0156
-0.8035	0.01083	0.03035	0.00189	0.03002	0.03868	0.01882	0.0635	0.02807	0.05951	0.05055	0.04737	0.07221	0.04057	0.08115	0.0462	0.07902	0.05335	0.0671	0.08048	0.04501	0.09274	0.06975	0.04525	0.07752	0.10798	0.08163	0.04758	0.06083	0.10376	0.07018	0.04306	0.10031	0.08236	0.04144	0.09524	0.08913	0.03925	0.08343	0.09659	0.04326	0.05186	0.09827	0.08636	0.03886	0.01697	0.02374	0.03069	0.00934	0.01031
-0.7985	0.02383	0.01886	0.01334	0.00897	0.04528	0.02284	0.04056	0.05357	0.032	0.07039	0.03535	0.07552	0.03633	0.0876	0.03619	0.08385	0.04364	0.09651	0.05103	0.06381	0.08889	0.04284	0.05981	0.09358	0.08122	0.04971	0.05421	0.09431	0.09014	0.0451	0.07137	0.10844	0.05116	0.06088	0.10702	0.04704	0.05082	0.09803	0.06015	0.032	0.07889	0.09423	0.05407	0.02859	0.03113	0.03852	0.04721	0.0177	0.00732
-0.79349	0.0192	0.0083	0.02985	0.000652326	0.03484	0.03795	0.02074	0.06537	0.02407	0.06871	0.04235	0.0593	0.05869	0.05965	0.05943	0.06754	0.05756	0.08529	0.04054	0.09019	0.06453	0.05032	0.08956	0.08461	0.04493	0.04224	0.07839	0.09675	0.05143	0.0445	0.09549	0.06889	0.03876	0.08779	0.0751	0.02822	0.08186	0.08197	0.03104	0.05357	0.09115	0.0605	0.02347	0.03551	0.06001	0.06131	0.05937	0.02983	0.00555
-0.78849	0.00882	0.0231	0.02288	0.01397	0.01346	0.04775	0.01999	0.04926	0.04408	0.04372	0.0631	0.04076	0.07717	0.03433	0.08783	0.04426	0.07768	0.05326	0.06378	0.0929	0.04699	0.07986	0.09554	0.06053	0.04334	0.0719	0.09604	0.07046	0.03711	0.07582	0.09144	0.03459	0.06424	0.09706	0.04274	0.05681	0.10216	0.05487	0.03978	0.08917	0.08128	0.03225	0.02197	0.05447	0.08036	0.07708	0.06282	0.04044	0.00408
-0.78348	0.00731	0.01787	0.0018	0.03007	0.00171	0.04056	0.03468	0.02715	0.06448	0.02501	0.07357	0.03626	0.07272	0.04174	0.08252	0.0408	0.08357	0.04022	0.0901	0.06283	0.05121	0.09313	0.06779	0.04454	0.07051	0.10043	0.08615	0.04835	0.0657	0.10638	0.06721	0.04511	0.09866	0.07896	0.04016	0.09861	0.085	0.03917	0.07289	0.10016	0.05666	0.0302	0.05262	0.07556	0.07948	0.07538	0.0577	0.04596	0.00247
-0.77847	0.01969	0.00568	0.01837	0.02548	0.01259	0.01902	0.04895	0.02051	0.05876	0.03474	0.05737	0.05105	0.05326	0.06751	0.05046	0.06527	0.06882	0.05411	0.08523	0.03568	0.07354	0.07809	0.04213	0.05654	0.09382	0.08981	0.05579	0.05069	0.09825	0.09355	0.0465	0.08081	0.09797	0.04784	0.06393	0.10208	0.0462	0.04608	0.0943	0.07361	0.03312	0.05033	0.08847	0.08508	0.06225	0.05756	0.04759	0.04538	0.00153
-0.77347	0.03935	0.00252	0.01579	0.00333	0.03084	0.00266	0.04758	0.03103	0.0364	0.05881	0.03207	0.0712	0.03744	0.0796	0.03301	0.08717	0.04655	0.07729	0.05874	0.04764	0.09215	0.05513	0.05094	0.08721	0.09113	0.05664	0.04081	0.07304	0.09465	0.05066	0.04903	0.10028	0.06331	0.03684	0.0907	0.06887	0.02873	0.07295	0.08667	0.03716	0.032	0.0751	0.09582	0.07352	0.04146	0.03368	0.03633	0.03983	0.00263
-0.76846	0.05527	0.01459	0.00463	0.01358	0.03062	0.01011	0.02816	0.04635	0.02256	0.06524	0.02792	0.07102	0.03884	0.06817	0.04861	0.07689	0.0413	0.08685	0.04354	0.08436	0.0828	0.04669	0.08031	0.09742	0.06753	0.04308	0.06271	0.09373	0.06587	0.03149	0.07647	0.08761	0.03838	0.06366	0.09683	0.04027	0.05382	0.09659	0.06183	0.02794	0.05953	0.08643	0.07025	0.04631	0.02726	0.01538	0.02615	0.03153	0.00528
-0.76345	0.05794	0.03499	0.00036771	0.01311	0.00987	0.03091	0.00605	0.05035	0.02671	0.04735	0.04849	0.047	0.05834	0.04732	0.07338	0.04776	0.06273	0.07344	0.05255	0.0966	0.05254	0.05979	0.09269	0.07161	0.04381	0.06013	0.09483	0.09001	0.04564	0.0606	0.09984	0.05963	0.04987	0.09875	0.07555	0.04015	0.09287	0.08962	0.04117	0.05215	0.09098	0.07862	0.03782	0.02196	0.02374	0.0103	0.01794	0.02242	0.00862
-0.75845	0.04969	0.05203	0.01039	0.00312	0.00943	0.03597	0.00533	0.03663	0.04155	0.02778	0.06607	0.02707	0.07584	0.03542	0.07903	0.03629	0.08536	0.04767	0.07305	0.07084	0.03851	0.08281	0.07732	0.04254	0.04557	0.08488	0.095	0.0619	0.05067	0.09909	0.08806	0.04043	0.07975	0.0982	0.04268	0.06356	0.09997	0.0558	0.03795	0.08243	0.09453	0.05768	0.02292	0.01734	0.02996	0.01867	0.01228	0.0136	0.01313
-0.75344	0.04941	0.05545	0.02944	0.00173	0.01176	0.01674	0.02664	0.01457	0.05157	0.02425	0.05865	0.03465	0.06703	0.04335	0.06351	0.05296	0.07895	0.03627	0.08415	0.04384	0.05978	0.09066	0.0547	0.04665	0.07848	0.0919	0.06467	0.04043	0.07444	0.09884	0.05284	0.04794	0.09497	0.06273	0.03292	0.08875	0.07176	0.02967	0.05621	0.0913	0.06614	0.03439	0.03009	0.03562	0.04237	0.03413	0.00942	0.00594	0.01919
-0.74844	0.06902	0.04506	0.04614	0.00648	0.00205	0.00534	0.0408	0.00582	0.04547	0.03591	0.03741	0.05873	0.03947	0.06643	0.04357	0.07413	0.05131	0.05774	0.07512	0.04311	0.08932	0.07059	0.04656	0.07631	0.10288	0.07642	0.04347	0.05408	0.09484	0.06799	0.03684	0.08198	0.08352	0.03605	0.06295	0.09464	0.04268	0.03965	0.08398	0.07557	0.03265	0.02484	0.05058	0.06425	0.05623	0.04822	0.00895	0.00496	0.02689
-0.74343	0.0964	0.04106	0.05078	0.02401	0.00519	0.01048	0.02772	0.02065	0.02561	0.04996	0.02536	0.06786	0.02582	0.07838	0.03587	0.07679	0.03687	0.08751	0.05303	0.0636	0.08865	0.04421	0.0595	0.09319	0.08455	0.05271	0.05295	0.08778	0.08949	0.04388	0.05979	0.10531	0.05908	0.04624	0.10031	0.0749	0.03743	0.07584	0.09451	0.05147	0.02421	0.04062	0.07062	0.08242	0.06568	0.05516	0.0097	0.01018	0.03572
-0.73842	0.11369	0.05982	0.04215	0.04049	7.78831e-05	0.00105	0.00232	0.03932	0.00925	0.05182	0.03035	0.052	0.04161	0.06059	0.0487	0.06139	0.05043	0.08543	0.0402	0.08379	0.06155	0.04446	0.08224	0.08087	0.04615	0.04376	0.07781	0.09832	0.05943	0.04574	0.09212	0.08556	0.0426	0.07652	0.09963	0.04312	0.05568	0.09792	0.07454	0.03593	0.04538	0.07132	0.07854	0.07759	0.06575	0.05395	0.01013	0.01424	0.04461
-0.73342	0.11658	0.08919	0.0364	0.04598	0.0164	0.00854	0.00935	0.03603	0.01432	0.03704	0.04479	0.03173	0.06561	0.03243	0.07204	0.04357	0.07223	0.05455	0.05424	0.08471	0.04296	0.07191	0.09047	0.05743	0.0359	0.06499	0.09137	0.07329	0.03755	0.06915	0.09491	0.04458	0.04989	0.09407	0.06189	0.03097	0.08045	0.0841	0.04137	0.03713	0.07409	0.09055	0.07201	0.05558	0.05551	0.04692	0.00904	0.01518	0.05184
-0.72841	0.11603	0.10849	0.05115	0.03865	0.03427	0.00607	0.0027	0.01319	0.03409	0.01655	0.0539	0.02618	0.06711	0.02706	0.07747	0.03845	0.07781	0.03369	0.08021	0.06485	0.04928	0.09136	0.07119	0.04583	0.06483	0.09297	0.08217	0.04603	0.05282	0.09354	0.07	0.03088	0.07838	0.08502	0.0324	0.05645	0.09189	0.0538	0.02662	0.05578	0.0866	0.08174	0.05574	0.03224	0.03887	0.03737	0.00583	0.01339	0.05519
-0.7234	0.12645	0.11165	0.07941	0.0326	0.04296	0.00915	0.00926	0.00451	0.04187	0.01081	0.0473	0.03646	0.04683	0.04986	0.05441	0.05227	0.06436	0.04533	0.08476	0.04075	0.06997	0.07925	0.04458	0.05511	0.09374	0.09155	0.05948	0.04666	0.08854	0.09461	0.04739	0.06105	0.09821	0.06105	0.04104	0.09386	0.08056	0.03594	0.04541	0.08071	0.07687	0.05219	0.03593	0.01932	0.02243	0.0279	0.00347	0.01014	0.05249
-0.7184	0.15036	0.10904	0.10054	0.04542	0.03717	0.02802	0.01213	0.0036	0.0261	0.02644	0.02806	0.051	0.0294	0.07122	0.02896	0.07264	0.04624	0.07137	0.06153	0.03986	0.08439	0.05367	0.0433	0.07765	0.09027	0.06217	0.04378	0.06932	0.09951	0.06587	0.04636	0.09696	0.08379	0.04236	0.07226	0.10039	0.05248	0.04117	0.07924	0.09007	0.05558	0.02491	0.02105	0.01914	0.01165	0.01989	0.00581	0.00748	0.04274
-0.71339	0.18063	0.11653	0.10589	0.07143	0.02793	0.03963	0.00064603	0.00796	0.00418	0.0431	0.01316	0.05514	0.02863	0.06489	0.03091	0.07439	0.03899	0.08167	0.03956	0.06823	0.07906	0.0438	0.06994	0.09107	0.06524	0.03948	0.05386	0.08848	0.07313	0.03587	0.06519	0.09631	0.04963	0.04424	0.09314	0.06866	0.03111	0.06215	0.09366	0.0725	0.0373	0.01948	0.02089	0.02793	0.00874	0.01373	0.01182	0.00769	0.02828
-0.70839	0.20942	0.13903	0.1033	0.09102	0.03453	0.03586	0.01835	0.01534	0.00288	0.03824	0.01882	0.04289	0.04139	0.04201	0.05687	0.05221	0.04978	0.06936	0.04379	0.09127	0.05785	0.05577	0.09106	0.0772	0.04539	0.05068	0.08272	0.08682	0.04441	0.04194	0.08722	0.06735	0.03456	0.06951	0.08736	0.03518	0.04053	0.0822	0.07714	0.04161	0.03032	0.03696	0.03775	0.04038	0.01267	0.00914	0.01928	0.01245	0.01537
-0.70338	0.23018	0.16799	0.10795	0.09751	0.05828	0.0234	0.03374	0.00918	0.00548	0.01639	0.03786	0.02262	0.05468	0.02776	0.07352	0.03102	0.06972	0.04874	0.0654	0.07877	0.03994	0.07519	0.08107	0.04884	0.04594	0.07981	0.09585	0.06726	0.04416	0.08009	0.09145	0.04343	0.05581	0.09522	0.06418	0.03392	0.07451	0.08682	0.04927	0.02337	0.03738	0.06146	0.06127	0.05116	0.02031	0.00557	0.02788	0.02212	0.0121
-0.69837	0.24566	0.19605	0.12706	0.09623	0.08177	0.02428	0.03564	0.00796	0.01585	0.000664215	0.04533	0.01369	0.05519	0.03124	0.0618	0.03529	0.07573	0.03687	0.07866	0.04677	0.04709	0.0836	0.05518	0.0397	0.06677	0.09161	0.07519	0.04678	0.06696	0.10376	0.07017	0.04257	0.08743	0.09045	0.04264	0.06028	0.0979	0.07166	0.03336	0.03348	0.05657	0.0759	0.07601	0.05627	0.02801	0.00282	0.03688	0.03556	0.02367
-0.69337	0.26743	0.21689	0.15436	0.09976	0.09161	0.0464	0.02322	0.02566	0.01594	0.00246	0.03059	0.02654	0.03983	0.04638	0.03917	0.05898	0.05752	0.04415	0.07196	0.03424	0.07466	0.07297	0.04319	0.06192	0.09056	0.07711	0.04526	0.04597	0.08772	0.08362	0.0428	0.06261	0.09352	0.05792	0.03765	0.08586	0.08539	0.04528	0.03741	0.06337	0.07688	0.07389	0.07353	0.05491	0.03282	0.00194	0.04467	0.04971	0.04764
-0.68836	0.30092	0.23053	0.182	0.1169	0.09015	0.07271	0.01597	0.03243	0.0033	0.01364	0.00968	0.04528	0.02003	0.05824	0.02803	0.07222	0.03493	0.06711	0.05411	0.0524	0.0889	0.0516	0.05344	0.08839	0.09002	0.05495	0.04177	0.07023	0.08788	0.0476	0.04078	0.087	0.07223	0.0328	0.0578	0.08954	0.05076	0.02905	0.05553	0.08609	0.0822	0.05958	0.05613	0.04874	0.03336	0.00333	0.04894	0.06034	0.07272
-0.68335	0.34559	0.25065	0.20344	0.14304	0.09089	0.08594	0.03165	0.02427	0.01427	0.02032	0.00237	0.0455	0.01618	0.05493	0.03414	0.06045	0.03404	0.08107	0.04074	0.07602	0.07127	0.04059	0.07307	0.08648	0.06069	0.04511	0.06688	0.09356	0.06928	0.03716	0.06903	0.09418	0.04851	0.04244	0.08888	0.07211	0.02971	0.04048	0.0745	0.0827	0.06659	0.04231	0.0334	0.04013	0.02982	0.00538	0.04768	0.06361	0.08357
-0.67835	0.39839	0.28231	0.21747	0.16966	0.10433	0.08458	0.05941	0.01315	0.02619	0.01439	0.01003	0.02566	0.03344	0.03658	0.0499	0.03975	0.05492	0.06606	0.04327	0.0804	0.04346	0.05493	0.08363	0.06127	0.03517	0.05502	0.08901	0.08643	0.04719	0.05666	0.09506	0.07317	0.04206	0.07562	0.09673	0.04925	0.03916	0.07116	0.08209	0.05985	0.04042	0.02953	0.0162	0.03082	0.02319	0.00714	0.04021	0.05854	0.07216
-0.67334	0.45035	0.3243	0.23458	0.19009	0.12786	0.08146	0.07764	0.01883	0.02487	0.00145	0.02053	0.00699	0.05022	0.01805	0.06024	0.03005	0.07146	0.03772	0.06145	0.06529	0.03791	0.08001	0.0755	0.0436	0.04475	0.07717	0.08525	0.0562	0.04201	0.08266	0.08826	0.04109	0.05549	0.09463	0.07012	0.03562	0.06538	0.09196	0.0735	0.0374	0.02092	0.02404	0.01064	0.02202	0.01459	0.00906	0.02807	0.04795	0.04609
-0.66834	0.49556	0.37513	0.26262	0.20306	0.15359	0.09062	0.07947	0.04278	0.01325	0.01745	0.02189	0.0052	0.04457	0.01964	0.05468	0.0366	0.06452	0.02845	0.07724	0.04621	0.05747	0.08501	0.05464	0.04846	0.07907	0.09014	0.06414	0.03837	0.06426	0.09139	0.05837	0.03311	0.07743	0.08191	0.03606	0.04219	0.08443	0.08278	0.0521	0.0284	0.02045	0.02654	0.01636	0.01474	0.00758	0.01184	0.01546	0.03524	0.02345
-0.66333	0.54124	0.42527	0.30106	0.21765	0.17456	0.11216	0.07417	0.06578	0.00942	0.02365	0.01087	0.01593	0.02226	0.0404	0.03505	0.05134	0.04433	0.04836	0.07059	0.03802	0.0772	0.06327	0.04039	0.06728	0.09569	0.07679	0.04711	0.05263	0.09174	0.07762	0.03935	0.06129	0.08969	0.05577	0.02914	0.069	0.083	0.05289	0.03086	0.03446	0.03904	0.03648	0.02797	0.00962	0.00846	0.01618	0.00852	0.02374	0.01883
-0.65832	0.60674	0.46885	0.34793	0.24294	0.18753	0.13789	0.07751	0.0743	0.0258	0.01587	0.00569	0.02538	0.00681	0.05428	0.01838	0.06047	0.0319	0.0726	0.04669	0.04856	0.07787	0.04084	0.0504	0.08207	0.07609	0.04906	0.04741	0.07995	0.09089	0.05379	0.04833	0.095	0.0791	0.04026	0.05655	0.09257	0.06562	0.02998	0.02714	0.04992	0.06334	0.05035	0.03906	0.00662	0.01584	0.02267	0.01284	0.01889	0.03372
-0.65332	0.69606	0.50849	0.39723	0.27922	0.20037	0.16078	0.09572	0.07073	0.05092	0.00497	0.01742	0.02334	0.00913	0.04307	0.0236	0.05489	0.03558	0.07178	0.03194	0.07121	0.06222	0.04253	0.07593	0.07978	0.04795	0.0384	0.06488	0.08937	0.06162	0.03786	0.07186	0.09477	0.05217	0.04439	0.0881	0.08707	0.04567	0.03157	0.04599	0.06562	0.07625	0.06167	0.0457	0.00501	0.0228	0.03157	0.02917	0.02779	0.0581
-0.64831	0.79742	0.56692	0.44126	0.32431	0.22223	0.1751	0.12019	0.06858	0.06615	0.01	0.01668	0.00998	0.02108	0.01913	0.04491	0.03668	0.04964	0.05047	0.04262	0.08112	0.04514	0.06299	0.0866	0.06166	0.04017	0.05822	0.08498	0.07491	0.03724	0.04848	0.0867	0.06269	0.0349	0.06323	0.09134	0.0564	0.03399	0.05193	0.07275	0.07333	0.07069	0.0643	0.04667	0.00383	0.02677	0.04219	0.05134	0.05137	0.07767
-0.6433	0.91168	0.65348	0.48119	0.37213	0.25435	0.18457	0.14385	0.07927	0.06627	0.03232	0.00569	0.00616	0.02921	0.00698	0.05553	0.0216	0.06086	0.0333	0.06524	0.06334	0.03999	0.07823	0.06908	0.04273	0.05459	0.08537	0.08627	0.05396	0.0448	0.08075	0.08187	0.03693	0.04707	0.0827	0.06898	0.0292	0.03929	0.07299	0.08541	0.06947	0.05304	0.0566	0.04306	0.00237	0.02733	0.05255	0.06877	0.07723	0.08163
-0.6383	1.04069	0.74896	0.53289	0.4148	0.29528	0.20132	0.16052	0.1005	0.0609	0.05403	0.000750755	0.01516	0.02498	0.01327	0.0418	0.02616	0.05839	0.03262	0.07283	0.0365	0.0522	0.0747	0.04421	0.0434	0.07594	0.08754	0.06382	0.04427	0.07326	0.09802	0.0626	0.04032	0.07741	0.08683	0.04511	0.03065	0.06211	0.08013	0.07382	0.05522	0.03489	0.04222	0.03667	0.00142	0.02466	0.05921	0.07322	0.08703	0.0694
-0.63329	1.18245	0.85529	0.6089	0.45237	0.34047	0.2284	0.16821	0.12417	0.06437	0.06174	0.01446	0.01086	0.01059	0.02677	0.01907	0.04523	0.04223	0.04594	0.05889	0.03043	0.07247	0.05833	0.03971	0.06658	0.08547	0.06497	0.04057	0.0527	0.08963	0.07855	0.04381	0.06335	0.09312	0.06903	0.03621	0.05912	0.08473	0.07099	0.0477	0.03613	0.02368	0.02682	0.02921	0.00261	0.01994	0.05848	0.06419	0.07266	0.04953
-0.62829	1.34623	0.9774	0.69833	0.49796	0.3826	0.26489	0.17946	0.14407	0.08137	0.05755	0.03779	0.000996522	0.00473	0.03368	0.0096	0.05511	0.02532	0.06078	0.04052	0.05166	0.07843	0.04358	0.05741	0.08631	0.07532	0.04492	0.04315	0.0733	0.08032	0.04407	0.04215	0.08409	0.07756	0.04228	0.04537	0.08583	0.08525	0.05373	0.02703	0.022	0.02096	0.01506	0.02194	0.00565	0.01518	0.04885	0.04764	0.04272	0.032
-0.62328	1.54853	1.11005	0.79581	0.5652	0.41784	0.30935	0.20209	0.15531	0.1042	0.05431	0.05308	0.00227	0.01183	0.02707	0.01738	0.04334	0.02474	0.06365	0.03373	0.0748	0.06048	0.04205	0.07573	0.07853	0.05227	0.0449	0.06952	0.08769	0.05883	0.03229	0.06343	0.08622	0.04931	0.03216	0.06558	0.08641	0.06195	0.03789	0.02469	0.02174	0.0253	0.00914	0.01536	0.00982	0.01264	0.03313	0.03217	0.01772	0.02738
-0.61827	1.78558	1.25833	0.90857	0.6481	0.45665	0.35249	0.23496	0.16319	0.12534	0.06276	0.05386	0.01526	0.00557	0.01119	0.03102	0.02322	0.04163	0.05034	0.0415	0.07286	0.03741	0.05648	0.07725	0.05234	0.03612	0.06119	0.08905	0.07881	0.04414	0.05474	0.08786	0.07026	0.03676	0.05075	0.08304	0.06546	0.03422	0.03039	0.03828	0.03583	0.0336	0.00883	0.00948	0.01591	0.01415	0.01861	0.02477	0.01785	0.04454
-0.61327	2.06388	1.44562	1.03383	0.7403	0.51601	0.38808	0.27619	0.17982	0.13943	0.08154	0.04766	0.03792	0.00621	0.00425	0.03688	0.01431	0.05607	0.02951	0.05568	0.05172	0.03435	0.07469	0.06345	0.03744	0.04744	0.07817	0.08004	0.05289	0.04612	0.08386	0.08768	0.04821	0.0475	0.08066	0.08405	0.04341	0.02423	0.03665	0.05642	0.05543	0.04226	0.01221	0.00415	0.02432	0.02057	0.01382	0.02827	0.045	0.07606
-0.60826	2.40349	1.67071	1.17452	0.84671	0.59292	0.41994	0.31877	0.2064	0.14666	0.10321	0.04797	0.04911	0.0049	0.0097	0.02883	0.0205	0.05052	0.02122	0.06348	0.03495	0.05402	0.07624	0.04732	0.04816	0.07704	0.08147	0.05567	0.03722	0.06367	0.08912	0.0619	0.0354	0.06856	0.09119	0.06423	0.03398	0.03972	0.05562	0.0684	0.06887	0.04823	0.01666	0.00315	0.03462	0.03144	0.02418	0.04211	0.0778	0.09575
-0.60325	2.80137	1.92587	1.34661	0.96583	0.67828	0.46788	0.35433	0.24097	0.15722	0.12215	0.06115	0.04611	0.01394	0.00026819	0.0123	0.03214	0.03106	0.0361	0.05707	0.03389	0.07331	0.05684	0.0411	0.0696	0.09045	0.06814	0.04204	0.04973	0.08361	0.07168	0.03766	0.04682	0.08215	0.07211	0.03743	0.03985	0.06685	0.07466	0.06887	0.06879	0.08413	0.01982	0.0067	0.04503	0.0447	0.04747	0.06228	0.09104	0.08397
-0.59825	3.27102	2.24598	1.55652	1.09668	0.77518	0.5382	0.38109	0.28116	0.17779	0.13352	0.08194	0.03923	0.03453	0.01281	0.00247	0.03745	0.01751	0.05761	0.03972	0.04668	0.07061	0.03656	0.05061	0.07929	0.07184	0.04776	0.04854	0.07697	0.08573	0.05036	0.03974	0.07659	0.07889	0.04447	0.02769	0.05638	0.08203	0.07859	0.05934	0.05594	0.05688	0.02019	0.01006	0.05279	0.05648	0.07166	0.07934	0.07836	0.04978
-0.59324	3.84133	2.62415	1.79668	1.25311	0.88306	0.61567	0.41587	0.3182	0.20712	0.14022	0.10275	0.04164	0.04258	0.00925	0.00633	0.03092	0.01947	0.05978	0.02643	0.06207	0.0518	0.03704	0.06939	0.07086	0.04284	0.03929	0.06639	0.08831	0.06425	0.04033	0.06405	0.09368	0.06258	0.0338	0.04528	0.0737	0.07527	0.06386	0.04579	0.03764	0.00787	0.01731	0.01193	0.05488	0.06276	0.08143	0.08133	0.05312	0.02349
-0.58824	4.51115	3.05444	2.08808	1.44468	0.99978	0.70248	0.47699	0.34828	0.24345	0.15283	0.11752	0.05694	0.03773	0.01152	0.00475	0.01655	0.03049	0.03984	0.03138	0.06662	0.03714	0.05708	0.07827	0.054	0.03503	0.05453	0.07994	0.07278	0.03956	0.04784	0.0839	0.07881	0.04416	0.04473	0.07508	0.08077	0.05603	0.04033	0.03345	0.02224	0.02534	0.01139	0.01264	0.04945	0.06172	0.07038	0.06345	0.03343	0.03005
-0.58323	5.31441	3.57963	2.43657	1.66655	1.13814	0.80249	0.55129	0.37671	0.2812	0.17458	0.12442	0.07833	0.03132	0.03095	0.01846	0.00313	0.03881	0.01977	0.04958	0.05517	0.03674	0.07387	0.06532	0.04196	0.0532	0.0788	0.07837	0.0497	0.03784	0.06842	0.08172	0.04703	0.03679	0.06478	0.08952	0.07052	0.0385	0.0229	0.02538	0.01486	0.02651	0.00584	0.01279	0.03749	0.0538	0.04721	0.03591	0.03024	0.06399
-0.57822	6.28026	4.20083	2.83363	1.93219	1.31195	0.91221	0.62954	0.42177	0.31183	0.20444	0.13125	0.09865	0.03609	0.03647	0.01464	0.000768978	0.03668	0.01696	0.05982	0.03452	0.04829	0.06964	0.04295	0.04369	0.07503	0.08476	0.06232	0.04112	0.06196	0.08654	0.06384	0.02956	0.04958	0.07854	0.07542	0.04724	0.0307	0.02188	0.02396	0.01566	0.01892	0.00755	0.01316	0.02319	0.04103	0.02821	0.01955	0.04416	0.0929
-0.57322	7.39266	4.92885	3.30963	2.25379	1.5145	1.03503	0.72073	0.48725	0.33515	0.23981	0.14654	0.11133	0.05301	0.03026	0.00649	0.00868	0.02499	0.02824	0.04988	0.02344	0.06162	0.05135	0.03453	0.0597	0.08044	0.06555	0.04364	0.05103	0.08586	0.08307	0.04656	0.04261	0.074	0.07735	0.04755	0.02767	0.03416	0.03679	0.03028	0.02146	0.01272	0.01554	0.01471	0.01334	0.02743	0.02423	0.02994	0.06893	0.09219
-0.56821	8.67586	5.82282	3.88353	2.62437	1.75524	1.19063	0.82059	0.55824	0.36558	0.27306	0.17	0.11538	0.07334	0.02451	0.02646	0.02104	0.0113	0.04107	0.03074	0.03505	0.0653	0.0375	0.04857	0.07658	0.06809	0.04236	0.04036	0.06891	0.08376	0.0575	0.0412	0.07074	0.08662	0.06364	0.03058	0.02736	0.04613	0.05678	0.04227	0.0285	0.00812	0.02379	0.01857	0.01395	0.02047	0.03587	0.0626	0.0906	0.06764
-0.5632	10.102	6.86301	4.55488	3.06336	2.04681	1.37588	0.92675	0.63832	0.41909	0.29903	0.20011	0.12063	0.09086	0.03056	0.03226	0.01866	0.004	0.04431	0.02106	0.05725	0.05504	0.0377	0.06924	0.07543	0.04997	0.03902	0.05886	0.07998	0.06103	0.03399	0.05064	0.08576	0.0743	0.04588	0.03404	0.04712	0.06043	0.0687	0.05416	0.0339	0.00486	0.03089	0.02588	0.0265	0.02827	0.05634	0.09131	0.09033	0.0426
-0.5582	11.5996	8.05918	5.37536	3.59191	2.37992	1.58253	1.05495	0.73048	0.48785	0.32228	0.23301	0.13493	0.1007	0.04743	0.02538	3.50712e-05	0.00825	0.03482	0.02618	0.06455	0.03714	0.04948	0.0739	0.05497	0.03899	0.05588	0.08075	0.07564	0.04228	0.03654	0.06914	0.07784	0.04818	0.03418	0.05085	0.0719	0.06979	0.06666	0.05972	0.03628	0.00235	0.03581	0.0372	0.04603	0.05052	0.07426	0.09079	0.06306	0.0351
-0.55319	13.0825	9.42012	6.34486	4.21417	2.76943	1.83917	1.21804	0.82838	0.56027	0.35961	0.26095	0.15804	0.10313	0.06671	0.01825	0.01932	0.01985	0.01911	0.03784	0.04892	0.02759	0.06267	0.05967	0.03587	0.04343	0.07387	0.08195	0.05867	0.04137	0.06371	0.08256	0.05809	0.03168	0.03878	0.06824	0.08199	0.06895	0.05462	0.05651	0.03546	0.00133	0.03755	0.05059	0.06342	0.07466	0.07976	0.06362	0.03018	0.04868
-0.54819	14.3515	10.8369	7.44862	4.96348	3.24294	2.14201	1.40146	0.93746	0.64066	0.41698	0.28259	0.18827	0.10836	0.0823	0.0228	0.02617	0.02389	0.00676	0.04478	0.02769	0.03739	0.06621	0.04284	0.03777	0.06291	0.07717	0.06116	0.04148	0.05557	0.08749	0.07711	0.0417	0.03879	0.05956	0.0755	0.06979	0.05665	0.04027	0.04637	0.03198	0.00217	0.03559	0.0615	0.0713	0.08419	0.07096	0.03574	0.02325	0.0749
-0.54318	15.1938	12.2971	8.71485	5.85234	3.79565	2.48723	1.62415	1.07697	0.7272	0.48119	0.30756	0.22058	0.12191	0.08886	0.03802	0.02015	0.0117	0.00567	0.04095	0.02038	0.05638	0.05586	0.03703	0.05812	0.08046	0.06572	0.04047	0.04042	0.07274	0.08312	0.05482	0.03772	0.06134	0.07963	0.0698	0.04627	0.03806	0.029	0.03346	0.02666	0.00364	0.03066	0.06435	0.06695	0.07141	0.05247	0.02851	0.05295	0.09551
-0.53817	15.3372	13.581	10.0632	6.87112	4.46015	2.9093	1.89859	1.24345	0.81963	0.55071	0.35138	0.24726	0.14381	0.08861	0.05623	0.01199	0.00723	0.01798	0.02887	0.02878	0.06329	0.03843	0.04415	0.0747	0.07575	0.05006	0.03987	0.05944	0.07963	0.0585	0.03539	0.04789	0.07804	0.08054	0.05569	0.02893	0.02339	0.02326	0.02165	0.02025	0.00514	0.02455	0.05606	0.05376	0.04465	0.03334	0.04412	0.0934	0.09042
-0.53317	14.5925	14.4941	11.4303	8.0345	5.2606	3.4114	2.20368	1.42857	0.93012	0.6297	0.41089	0.26741	0.17386	0.09445	0.0716	0.01343	0.018	0.03098	0.01619	0.04221	0.05053	0.02916	0.05737	0.07062	0.05169	0.04084	0.05686	0.08022	0.07137	0.03939	0.03748	0.06698	0.07664	0.06128	0.03983	0.02661	0.0207	0.02295	0.01333	0.01322	0.00742	0.01939	0.03965	0.0391	0.02372	0.02804	0.06982	0.10356	0.05952
-0.52816	12.8795	14.8106	12.6937	9.29184	6.18238	3.99712	2.56174	1.65984	1.07095	0.71264	0.47175	0.29119	0.2059	0.11012	0.07846	0.02604	0.01576	0.0269	0.0105	0.0491	0.0317	0.03794	0.06596	0.05283	0.03236	0.04499	0.07337	0.0807	0.053	0.03853	0.05965	0.08178	0.06197	0.03753	0.02943	0.03616	0.03074	0.02673	0.0091	0.00664	0.01159	0.01736	0.02253	0.0292	0.0247	0.04637	0.08722	0.07469	0.03127
-0.52315	10.3896	14.2389	13.6393	10.5879	7.25011	4.71749	3.0022	1.93111	1.23363	0.80275	0.5365	0.33275	0.23091	0.13286	0.07833	0.04414	0.00771	0.00747	0.01646	0.04405	0.02432	0.05622	0.06285	0.03923	0.03665	0.06169	0.07589	0.06039	0.03761	0.05248	0.08049	0.07784	0.04585	0.02731	0.03233	0.05017	0.04753	0.03263	0.00816	0.0053	0.01865	0.01972	0.01418	0.02789	0.04659	0.07722	0.08569	0.03988	0.03687
-0.51815	7.51659	12.763	14.0645	11.8269	8.43089	5.55242	3.50631	2.23822	1.42455	0.91504	0.60792	0.38762	0.24758	0.1615	0.08352	0.06114	0.00558	0.01035	0.02903	0.031	0.03126	0.06447	0.04885	0.03848	0.05986	0.07689	0.06481	0.04002	0.0404	0.07012	0.0801	0.05572	0.03715	0.03761	0.04937	0.06162	0.06143	0.0384	0.00896	0.00996	0.0288	0.02715	0.02178	0.03774	0.07257	0.09409	0.06762	0.03068	0.07468
-0.51314	4.71461	10.4694	13.7169	12.8086	9.66716	6.50777	4.12336	2.61875	1.66195	1.0525	0.68327	0.44457	0.26825	0.18967	0.09748	0.06982	0.01455	0.01505	0.03304	0.01739	0.043	0.05394	0.03402	0.04866	0.07762	0.07402	0.04977	0.03847	0.06155	0.07846	0.06113	0.03366	0.03945	0.0587	0.06907	0.06502	0.06492	0.04235	0.00976	0.0153	0.04079	0.03862	0.04414	0.05745	0.0846	0.08114	0.04289	0.04991	0.10523
-0.50814	2.42175	7.68602	12.5221	13.3428	10.8824	7.59969	4.87159	3.07755	1.93483	1.20877	0.77084	0.50674	0.30687	0.21013	0.11763	0.06935	0.03025	0.00771	0.02106	0.01119	0.04964	0.03572	0.03231	0.06154	0.07223	0.054	0.04079	0.05425	0.08088	0.0725	0.04245	0.02986	0.05169	0.07309	0.07658	0.06005	0.05721	0.04337	0.00923	0.01895	0.05169	0.05124	0.06959	0.07768	0.07684	0.04943	0.03019	0.07977	0.09474
-0.50313	0.87616	4.91225	10.4939	13.1954	11.9193	8.73273	5.71159	3.60622	2.24711	1.4023	0.88492	0.5731	0.3556	0.222	0.1433	0.07041	0.04627	0.00102	0.00288	0.01869	0.0462	0.02633	0.04654	0.06716	0.0525	0.03587	0.04415	0.07091	0.07899	0.05603	0.03739	0.04805	0.06746	0.07206	0.06617	0.04988	0.04287	0.04129	0.00668	0.02075	0.05777	0.06113	0.08151	0.0837	0.05751	0.02777	0.04717	0.09645	0.0583
-0.49812	0.1488	2.5758	7.95003	12.2255	12.5848	9.90677	6.6903	4.25218	2.62816	1.6371	1.02107	0.64187	0.40518	0.23893	0.16831	0.07935	0.05666	0.000169666	0.00759	0.0343	0.03483	0.03088	0.06237	0.0607	0.03784	0.03701	0.05927	0.07523	0.05795	0.03828	0.04602	0.0732	0.07572	0.05969	0.04531	0.03812	0.02882	0.03659	0.00384	0.02095	0.05592	0.06474	0.07243	0.06795	0.0402	0.0357	0.08321	0.08853	0.03658
-0.49312	0.07894	0.98546	5.30867	10.4773	12.6545	10.9628	7.76194	4.99607	3.07556	1.905	1.1782	0.72461	0.46354	0.27612	0.18584	0.09556	0.0577	0.01179	0.0053	0.03947	0.02248	0.04281	0.06314	0.04521	0.0368	0.05585	0.07452	0.06621	0.038	0.03392	0.06075	0.08241	0.06848	0.04491	0.02715	0.02791	0.01972	0.03018	0.0046	0.01992	0.046	0.06064	0.05141	0.04059	0.03411	0.06481	0.10286	0.06316	0.04701
-0.48811	0.31182	0.15305	2.96835	8.14554	12.0114	11.743	8.85745	5.8362	3.61022	2.2271	1.37577	0.83646	0.52922	0.32347	0.1952	0.11873	0.05555	0.02739	0.00418	0.02652	0.01656	0.05182	0.04827	0.0325	0.04784	0.07314	0.07452	0.05169	0.03629	0.05038	0.07195	0.06886	0.04959	0.03458	0.02145	0.02222	0.0164	0.02324	0.00955	0.0183	0.03199	0.04856	0.03328	0.02258	0.04333	0.08869	0.08504	0.03758	0.07598
-0.4831	0.99833	0.07834	1.25668	5.61007	10.5795	12.0806	9.94553	6.79976	4.25844	2.61173	1.60349	0.96903	0.59748	0.37094	0.21081	0.14433	0.06046	0.04199	0.00918	0.0069	0.02189	0.05069	0.03251	0.03517	0.06217	0.07234	0.05729	0.04106	0.05141	0.07407	0.07261	0.04709	0.03228	0.03227	0.03013	0.0239	0.01752	0.01664	0.01615	0.01701	0.02045	0.03221	0.02678	0.02951	0.06605	0.08907	0.04755	0.03659	0.09741
-0.4781	2.34189	0.22152	0.27359	3.29468	8.51146	11.723	10.8227	7.80406	4.98943	3.04875	1.85722	1.11922	0.67548	0.42637	0.24801	0.16464	0.07435	0.04928	0.0025	0.00442	0.03509	0.04005	0.02866	0.05136	0.06882	0.05691	0.03817	0.04098	0.0685	0.08245	0.06203	0.03408	0.02869	0.03831	0.04647	0.03294	0.02057	0.01083	0.02349	0.01737	0.01767	0.02133	0.03426	0.05864	0.08807	0.06994	0.02935	0.06985	0.09465
-0.47309	4.4224	0.76963	0.04668	1.53129	6.14335	10.6495	11.3624	8.83325	5.82497	3.57283	2.16526	1.30671	0.77799	0.48696	0.29425	0.17545	0.09506	0.04745	0.01191	0.00142	0.04194	0.02688	0.03664	0.06495	0.06343	0.04186	0.03475	0.05305	0.07458	0.06806	0.04579	0.03507	0.04142	0.04978	0.05956	0.04442	0.02377	0.00568	0.03109	0.02155	0.02549	0.02542	0.05211	0.08698	0.08907	0.04851	0.04801	0.10604	0.07161
-0.46809	7.08613	1.89452	0.18384	0.45983	3.83966	8.88502	11.3511	9.76216	6.74876	4.19137	2.53144	1.51995	0.89635	0.54775	0.33654	0.1861	0.11907	0.04655	0.02683	0.0097	0.03232	0.01937	0.04802	0.06242	0.04791	0.03729	0.04994	0.06953	0.06712	0.04392	0.03421	0.04594	0.06119	0.06167	0.0629	0.05281	0.02583	0.00296	0.03784	0.03088	0.04051	0.0455	0.07085	0.09033	0.06499	0.03908	0.08208	0.10399	0.04618
-0.46308	9.98403	3.78502	0.58518	0.00271	1.95376	6.66754	10.6526	10.4359	7.68675	4.88815	2.95534	1.75588	1.02788	0.61522	0.38313	0.21262	0.1391	0.05324	0.03664	0.01595	0.01452	0.02297	0.05379	0.0468	0.03259	0.04449	0.06883	0.07568	0.0529	0.03076	0.03711	0.05975	0.07288	0.06729	0.05739	0.05444	0.02598	0.0041	0.04219	0.04453	0.05672	0.07097	0.08076	0.06845	0.03648	0.04823	0.09901	0.06501	0.04335
-0.45807	12.6352	6.27855	1.55186	0.15264	0.68067	4.39016	9.23765	10.7141	8.62542	5.69189	3.46946	2.0403	1.19663	0.70598	0.43374	0.25071	0.14958	0.06655	0.03739	0.01022	0.00352	0.03565	0.0501	0.03291	0.03205	0.05742	0.07359	0.06398	0.04107	0.03805	0.05397	0.06905	0.06832	0.06178	0.04697	0.04917	0.02404	0.00673	0.04303	0.05811	0.06724	0.08435	0.07686	0.04324	0.03028	0.07316	0.08794	0.03286	0.07383
-0.45307	14.5893	9.0854	3.17162	0.47465	0.08902	2.40322	7.29875	10.3824	9.40404	6.56082	4.05973	2.37365	1.39025	0.81042	0.48428	0.28738	0.15444	0.08579	0.03306	0.00249	0.00499	0.04522	0.03954	0.0308	0.04822	0.06641	0.06185	0.04395	0.03784	0.05645	0.07145	0.06859	0.05287	0.04719	0.03616	0.03986	0.02012	0.00834	0.0403	0.06506	0.06788	0.0752	0.05898	0.03335	0.0543	0.09564	0.0628	0.0429	0.10819
-0.44806	15.6157	11.7112	5.41075	1.25692	0.0886	0.98843	5.12062	9.4341	9.90197	7.44027	4.72392	2.7612	1.60426	0.92405	0.54088	0.32691	0.16805	0.10688	0.03406	0.01653	0.01394	0.04031	0.02783	0.03896	0.06574	0.06532	0.04599	0.03305	0.04614	0.07009	0.07625	0.05884	0.03774	0.03147	0.02811	0.0293	0.01452	0.00875	0.03492	0.06153	0.05967	0.05077	0.03549	0.04252	0.08744	0.09264	0.04456	0.08159	0.10571
-0.44305	15.6839	13.7445	8.01046	2.64676	0.28562	0.18596	3.05452	7.8555	9.96754	8.26817	5.48342	3.24478	1.86651	1.0755	0.62252	0.37254	0.19903	0.12283	0.04392	0.02727	0.0204	0.02435	0.02197	0.04992	0.06728	0.05425	0.03769	0.0402	0.06213	0.07139	0.06398	0.04409	0.03028	0.02232	0.02346	0.0201	0.00759	0.00883	0.02887	0.04828	0.04704	0.02965	0.02573	0.0637	0.09778	0.06365	0.04637	0.10732	0.06866
-0.43805	14.9659	14.9209	10.5866	4.66073	0.86411	0.06342	1.43132	5.90282	9.43191	8.8961	6.29091	3.80635	2.1765	1.25424	0.72144	0.42099	0.23733	0.13177	0.05962	0.02925	0.01735	0.01052	0.0273	0.05562	0.05234	0.03945	0.04046	0.05843	0.07346	0.06212	0.04123	0.03127	0.0319	0.02353	0.02251	0.01344	0.00509	0.01002	0.02402	0.03153	0.03531	0.02699	0.04262	0.08322	0.07785	0.03679	0.07048	0.09874	0.04157
-0.43304	13.7111	15.1038	12.6919	7.08558	1.98218	0.17362	0.4024	3.9028	8.32938	9.33908	7.11534	4.44301	2.53249	1.45423	0.82704	0.47367	0.27471	0.13704	0.07863	0.025	0.00715	0.00762	0.04081	0.05199	0.03571	0.03253	0.05095	0.0714	0.06959	0.04875	0.02889	0.02878	0.03987	0.03385	0.02443	0.00935	0.00974	0.01378	0.02232	0.02046	0.0296	0.04347	0.07524	0.0892	0.05065	0.04163	0.10024	0.07024	0.05607
-0.42804	12.2067	14.5388	14.0038	9.56061	3.6917	0.55499	0.01431	2.13882	6.7161	9.2934	7.88186	5.16723	2.98025	1.70084	0.96489	0.54371	0.3145	0.15404	0.09602	0.02438	0.00427	0.01522	0.04934	0.04176	0.03022	0.04052	0.06166	0.06874	0.05283	0.03815	0.03455	0.03984	0.04967	0.04714	0.02797	0.00715	0.01648	0.02121	0.02504	0.02238	0.03463	0.06672	0.0965	0.07669	0.03991	0.0758	0.10469	0.04935	0.09375
-0.42303	10.6259	13.3979	14.4388	11.6712	5.8778	1.39011	0.10403	0.86001	4.84049	8.59223	8.45065	5.91952	3.49529	1.98585	1.12405	0.62848	0.35516	0.18617	0.1069	0.02927	0.01403	0.02529	0.04259	0.03077	0.0362	0.05697	0.06598	0.05493	0.03576	0.03487	0.04818	0.05786	0.05696	0.05644	0.03216	0.00575	0.02226	0.03223	0.03236	0.03869	0.05222	0.0814	0.08715	0.05119	0.05145	0.10333	0.07543	0.05192	0.11396
-0.41802	9.12235	11.976	14.0733	13.1171	8.26033	2.83213	0.27733	0.13004	3.02328	7.40116	8.70925	6.67992	4.07342	2.29766	1.29452	0.71423	0.39476	0.21529	0.10969	0.03944	0.01816	0.0274	0.02614	0.02499	0.04733	0.06683	0.06115	0.04188	0.03128	0.04189	0.06103	0.06978	0.05889	0.05757	0.03521	0.00426	0.02655	0.04485	0.04344	0.06091	0.07435	0.0797	0.05568	0.03345	0.07542	0.09676	0.04347	0.07945	0.10138
-0.41302	7.76577	10.4788	13.1117	13.7165	10.4436	4.78127	0.87512	0.0728	1.52788	5.7972	8.50946	7.36576	4.73704	2.69094	1.50367	0.82161	0.4419	0.24334	0.11355	0.05709	0.01548	0.01912	0.01374	0.029	0.05667	0.06143	0.04851	0.03688	0.04304	0.05689	0.06595	0.06738	0.05484	0.05057	0.03625	0.00218	0.02912	0.05526	0.05524	0.07495	0.08423	0.06592	0.03171	0.04428	0.09384	0.06857	0.0462	0.11254	0.07433
-0.40801	6.56338	8.99547	11.7988	13.5199	12.0592	7.02844	1.91339	0.16603	0.53207	4.01923	7.78643	7.8545	5.41386	3.1423	1.7492	0.9538	0.50585	0.27911	0.13233	0.07748	0.01266	0.00676	0.01284	0.04175	0.05729	0.04649	0.03557	0.04089	0.06126	0.06943	0.0618	0.05338	0.04652	0.03979	0.03474	0.00185	0.02994	0.05913	0.06405	0.07339	0.07292	0.04901	0.03583	0.07806	0.09361	0.0493	0.08374	0.11549	0.06023
-0.403	5.54574	7.67749	10.3727	12.7256	12.9207	9.20907	3.5255	0.48915	0.02693	2.36571	6.56511	8.04925	6.10358	3.64415	2.01078	1.09754	0.57918	0.31825	0.16149	0.09133	0.01558	0.00373	0.0213	0.05208	0.04908	0.03425	0.03313	0.05117	0.07065	0.06951	0.05182	0.03643	0.03628	0.02953	0.03084	0.00419	0.02902	0.05455	0.06575	0.06017	0.04875	0.03735	0.0621	0.10323	0.07466	0.0543	0.11465	0.08147	0.07361
-0.398	4.68462	6.48813	8.938	11.5411	13.0016	10.9833	5.54178	1.25211	0.10113	1.08707	5.01984	7.80894	6.7305	4.23356	2.34784	1.27094	0.66507	0.35647	0.19071	0.0933	0.02392	0.00843	0.03092	0.04838	0.03718	0.03244	0.04439	0.06145	0.06488	0.05648	0.04102	0.0255	0.0269	0.0222	0.02532	0.00773	0.02662	0.0433	0.05749	0.04433	0.02985	0.04004	0.08727	0.09469	0.05071	0.07722	0.1074	0.05049	0.10839
-0.39299	3.95647	5.47752	7.63252	10.2022	12.4363	12.0958	7.71247	2.5119	0.23936	0.30358	3.37697	7.10153	7.17567	4.8371	2.74639	1.48624	0.78005	0.40183	0.22151	0.08957	0.0369	0.00609	0.03308	0.03309	0.02785	0.04023	0.06006	0.06493	0.05087	0.03865	0.03391	0.02559	0.02215	0.01843	0.01889	0.01234	0.02319	0.03106	0.04227	0.0346	0.03133	0.06111	0.09317	0.06249	0.04553	0.09997	0.07828	0.06402	0.13465
-0.38798	3.35948	4.63227	6.46811	8.84345	11.4223	12.4108	9.63663	4.22805	0.67355	0.03286	1.89576	5.93267	7.36615	5.46625	3.18957	1.72239	0.9099	0.46392	0.25227	0.0996	0.05162	0.00206	0.02588	0.01922	0.02657	0.05144	0.06688	0.05925	0.03935	0.02773	0.03271	0.03466	0.02376	0.01703	0.01211	0.01831	0.02014	0.02416	0.02849	0.03565	0.05436	0.08749	0.08044	0.04109	0.07102	0.10689	0.0614	0.11191	0.12508
-0.38298	2.85378	3.90191	5.45645	7.57152	10.1955	12.0868	11.0144	6.20498	1.52653	0.12783	0.79485	4.48887	7.15379	6.06382	3.72644	2.00788	1.04666	0.52757	0.27816	0.12604	0.06349	0.00232	0.0143	0.0164	0.03618	0.05808	0.05912	0.04727	0.03504	0.03076	0.0378	0.0455	0.03049	0.01712	0.00552	0.02557	0.01968	0.0253	0.02566	0.0466	0.08133	0.09522	0.061	0.04985	0.10531	0.09267	0.07161	0.14038	0.09438
-0.37797	2.42594	3.3108	4.61836	6.44558	8.89674	11.2507	11.726	8.1578	2.87712	0.32898	0.16211	2.98295	6.53861	6.50883	4.2883	2.3503	1.2097	0.6018	0.30315	0.15109	0.07032	0.00717	0.0041	0.02375	0.05142	0.05583	0.04375	0.03561	0.03782	0.04529	0.04813	0.05317	0.03902	0.01753	0.00458	0.03344	0.02448	0.03436	0.0387	0.06305	0.0897	0.0767	0.04639	0.07822	0.11314	0.06801	0.10038	0.12492	0.08863
-0.37297	2.07571	2.81411	3.90067	5.45145	7.64689	10.1259	11.687	9.75541	4.59507	0.8662	0.06316	1.63689	5.49469	6.74717	4.86149	2.72196	1.397	0.70234	0.34304	0.17684	0.07091	0.01596	0.000266841	0.03397	0.05662	0.04724	0.03346	0.03228	0.04659	0.06054	0.05843	0.05533	0.04524	0.01741	0.0095	0.04052	0.03583	0.04784	0.06165	0.07783	0.07654	0.04879	0.04762	0.10246	0.08824	0.06099	0.12649	0.10083	0.13216
-0.36796	1.77927	2.38719	3.30062	4.59931	6.51772	8.91281	11.1207	10.7478	6.47696	1.78679	0.1478	0.64788	4.19432	6.61704	5.42193	3.15812	1.60265	0.80974	0.40142	0.20612	0.07357	0.0286	0.00274	0.03863	0.04612	0.03732	0.03378	0.04042	0.05649	0.06591	0.06174	0.05151	0.04702	0.01627	0.01415	0.04527	0.0505	0.06037	0.07927	0.08195	0.05686	0.03605	0.07154	0.10486	0.06116	0.08939	0.13507	0.10231	0.1928
-0.36295	1.53131	2.04599	2.81001	3.88307	5.51072	7.68111	10.1534	11.0754	8.21997	3.15869	0.40295	0.09065	2.82687	6.11514	5.83884	3.64114	1.85784	0.9278	0.4635	0.23032	0.08836	0.04119	0.00796	0.03428	0.03034	0.0306	0.04104	0.05443	0.0614	0.05994	0.05579	0.04459	0.04407	0.0137	0.01666	0.04645	0.06276	0.0676	0.07982	0.06988	0.04477	0.05263	0.10379	0.08741	0.06345	0.13076	0.12412	0.133	0.22151
-0.35795	1.33134	1.75997	2.38765	3.28585	4.65554	6.57602	9.02861	10.8044	9.55932	4.83105	0.99972	0.07983	1.58005	5.19628	6.08095	4.12149	2.16803	1.07842	0.53667	0.25142	0.10786	0.04878	0.0086	0.02495	0.02128	0.03079	0.04998	0.06398	0.05936	0.04767	0.04386	0.03678	0.0378	0.00955	0.01706	0.0443	0.0665	0.06658	0.06391	0.04889	0.04652	0.08632	0.11247	0.06856	0.0952	0.14501	0.1082	0.18341	0.22687
-0.35294	1.15976	1.50895	2.03752	2.7902	3.93597	5.5784	7.86148	10.0849	10.3027	6.57951	1.95827	0.15051	0.64666	4.0178	6.02179	4.61007	2.52329	1.25172	0.62313	0.27849	0.12604	0.0496	0.00501	0.01565	0.02217	0.03886	0.05637	0.06176	0.05112	0.03636	0.0314	0.02969	0.03014	0.00506	0.01582	0.03945	0.05896	0.05823	0.04406	0.03604	0.06089	0.1055	0.0871	0.06438	0.12907	0.12615	0.123	0.23257	0.27807
-0.34793	1.01185	1.31131	1.74961	2.36925	3.32429	4.71733	6.73597	9.09184	10.3981	8.10357	3.31654	0.4024	0.09635	2.74924	5.62058	5.0124	2.93914	1.43922	0.70831	0.31947	0.15007	0.04808	0.000950705	0.00982	0.02952	0.05012	0.05654	0.04944	0.03974	0.03101	0.02406	0.0249	0.02262	0.00495	0.01416	0.03361	0.04463	0.04712	0.03516	0.04322	0.08219	0.09645	0.05647	0.08499	0.13963	0.11069	0.18606	0.2801	0.43607
-0.34293	0.89057	1.1423	1.49964	2.01817	2.82351	4.0014	5.74607	8.01899	9.99577	9.19533	4.91755	0.98301	0.07048	1.56324	4.85727	5.2898	3.37219	1.69073	0.80444	0.36341	0.17559	0.05403	0.01089	0.00922	0.03894	0.05567	0.05026	0.03675	0.03057	0.03155	0.02451	0.02205	0.01633	0.00994	0.01361	0.0291	0.03048	0.03729	0.04254	0.06846	0.09807	0.07482	0.05747	0.12346	0.13062	0.13441	0.27134	0.35842	0.70978
-0.33792	0.78633	0.99097	1.29433	1.73251	2.40134	3.37214	4.84773	6.92716	9.20559	9.72492	6.52866	1.89008	0.12323	0.65705	3.83618	5.38373	3.79586	1.96346	0.93069	0.41546	0.1938	0.0688	0.02278	0.01277	0.04341	0.05054	0.04085	0.03177	0.02967	0.03619	0.03106	0.02134	0.01149	0.01623	0.01593	0.02691	0.02479	0.03418	0.06013	0.09383	0.09476	0.06181	0.09311	0.14823	0.12734	0.20243	0.34079	0.52641	1.06277
-0.33292	0.69166	0.86916	1.12832	1.48752	2.03974	2.84868	4.09743	5.93202	8.22355	9.66647	7.86133	3.15431	0.32145	0.10419	2.68995	5.17909	4.21032	2.24339	1.07331	0.49615	0.20935	0.08355	0.03143	0.01713	0.03973	0.03767	0.03283	0.03457	0.03885	0.04332	0.04039	0.02253	0.00779	0.02215	0.0223	0.02912	0.03347	0.04535	0.07688	0.09797	0.07445	0.06931	0.13136	0.14133	0.15028	0.29002	0.42716	0.82571	1.39674
-0.32791	0.6138	0.77019	0.98271	1.28285	1.74492	2.41715	3.46607	5.04058	7.19716	9.18715	8.73995	4.62846	0.82589	0.07389	1.58237	4.67558	4.53406	2.58611	1.23698	0.57948	0.23411	0.09849	0.0328	0.01882	0.03202	0.02617	0.03046	0.04165	0.05121	0.05031	0.04798	0.02464	0.00458	0.02759	0.03303	0.03621	0.05171	0.06724	0.08548	0.07925	0.05753	0.09265	0.14436	0.13115	0.2105	0.37681	0.63493	1.21019	1.50458
-0.3229	0.54834	0.67932	0.86121	1.11845	1.49833	2.04721	2.91572	4.24825	6.17681	8.38362	9.08502	6.10476	1.61927	0.10814	0.70428	3.88117	4.72832	2.93565	1.44866	0.65303	0.27031	0.11938	0.02807	0.01713	0.02333	0.02382	0.03523	0.04961	0.05874	0.05301	0.0501	0.0267	0.00236	0.03216	0.04573	0.04682	0.06859	0.0846	0.08323	0.05787	0.06334	0.11884	0.13799	0.15486	0.30775	0.50626	1.00542	1.50031	1.25723
-0.3179	0.48683	0.60056	0.76221	0.97467	1.28757	1.74907	2.47946	3.59094	5.27195	7.44203	8.90872	7.3154	2.75578	0.25623	0.15114	2.89207	4.71229	3.29893	1.68062	0.74122	0.30642	0.13953	0.02676	0.00983	0.01482	0.03023	0.04468	0.05483	0.05806	0.05162	0.04693	0.02756	0.00246	0.0356	0.05622	0.06008	0.07678	0.08565	0.07138	0.05627	0.0935	0.14042	0.1409	0.22075	0.43553	0.78693	1.39524	1.43212	0.85488
-0.31289	0.4334	0.53894	0.67384	0.84993	1.11791	1.50784	2.10853	3.02371	4.45792	6.46908	8.374	8.09924	4.10577	0.69487	0.07504	1.87088	4.42179	3.68075	1.93167	0.84873	0.35136	0.15066	0.03541	0.00266	0.01313	0.03979	0.05355	0.05423	0.04973	0.04706	0.04022	0.02662	0.00464	0.03728	0.06072	0.06942	0.07317	0.07123	0.05807	0.07546	0.1282	0.15292	0.17144	0.32678	0.63487	1.21021	1.47347	1.02982	0.53858
-0.30788	0.39	0.47942	0.59291	0.7485	0.97525	1.29468	1.78739	2.54519	3.75724	5.52891	7.58796	8.40161	5.49483	1.37518	0.10469	0.98092	3.87964	3.96094	2.22813	0.95614	0.41689	0.15937	0.04934	0.01326	0.02091	0.04588	0.05548	0.04826	0.03821	0.0387	0.03264	0.02355	0.00717	0.03699	0.05654	0.06898	0.06112	0.05226	0.05539	0.09994	0.14457	0.15259	0.23157	0.49754	0.98564	1.45312	1.15645	0.61339	0.34088
-0.30288	0.35176	0.42419	0.52789	0.66162	0.85062	1.12173	1.53517	2.16739	3.18163	4.70859	6.71636	8.22363	6.66247	2.38767	0.19334	0.35034	3.09654	4.14686	2.52263	1.11494	0.48436	0.17894	0.06423	0.01658	0.02963	0.04496	0.048	0.04098	0.02991	0.02989	0.02628	0.01855	0.00981	0.03459	0.04718	0.05954	0.05116	0.04381	0.0711	0.12105	0.14576	0.16807	0.3447	0.77596	1.34944	1.26746	0.73316	0.36168	0.22614
-0.29787	0.31526	0.38031	0.47138	0.58362	0.74838	0.98076	1.32332	1.84487	2.68523	3.97663	5.83132	7.72537	7.44064	3.61601	0.53848	0.008	2.21696	4.13168	2.81633	1.31958	0.54652	0.2082	0.08054	0.01209	0.02951	0.03963	0.03609	0.03456	0.0282	0.02399	0.02145	0.01209	0.01321	0.03047	0.03792	0.04474	0.04744	0.05815	0.0998	0.13656	0.14906	0.24383	0.58876	1.13494	1.35565	0.86673	0.43071	0.2432	0.16052
-0.29287	0.28398	0.34213	0.41725	0.51909	0.66381	0.85344	1.13512	1.57642	2.27584	3.36024	4.99407	7.00159	7.78416	4.90884	1.07772	0.09933	1.36201	3.85357	3.09111	1.50896	0.61892	0.23814	0.09357	0.00384	0.02565	0.03368	0.0276	0.02991	0.03061	0.02175	0.01835	0.0055	0.01806	0.02614	0.03196	0.0338	0.05086	0.08691	0.12423	0.14519	0.17919	0.41119	0.95374	1.34197	0.99785	0.5379	0.27797	0.17986	0.12526
-0.28786	0.25952	0.30721	0.37247	0.46414	0.58521	0.74609	0.99217	1.36352	1.94016	2.84841	4.25912	6.20306	7.65779	6.01564	1.92267	0.13922	0.64207	3.34035	3.29326	1.73479	0.70169	0.27687	0.09846	0.00314	0.02238	0.02656	0.02672	0.03001	0.03558	0.02453	0.01616	0.00585	0.02428	0.024	0.03393	0.03828	0.06446	0.10828	0.13673	0.15506	0.27888	0.68661	1.2386	1.17561	0.6314	0.34292	0.20575	0.13838	0.10448
-0.28285	0.23669	0.27636	0.3365	0.4112	0.51509	0.65904	0.86955	1.17586	1.64915	2.40764	3.60081	5.39087	7.22887	6.77565	2.98011	0.33615	0.14523	2.6264	3.42628	1.98914	0.78633	0.32681	0.10066	0.01604	0.01556	0.02065	0.03188	0.03604	0.04161	0.02987	0.01445	0.01275	0.03146	0.02767	0.04179	0.05691	0.08695	0.11587	0.13852	0.18977	0.4819	1.03055	1.22162	0.79752	0.41208	0.23801	0.15592	0.10868	0.08433
-0.27785	0.21481	0.2535	0.30369	0.36096	0.45808	0.58169	0.75652	1.01315	1.41321	2.05178	3.04859	4.62227	6.56407	7.14655	4.12987	0.73699	0.08401	1.82097	3.41156	2.20143	0.91508	0.37225	0.11249	0.02975	0.00623	0.0221	0.03891	0.04472	0.04529	0.03489	0.01282	0.01898	0.03895	0.03741	0.05301	0.0786	0.10627	0.11917	0.14173	0.29618	0.75014	1.21464	0.95776	0.50256	0.28257	0.17396	0.11452	0.08521	0.06607
-0.27284	0.19717	0.23309	0.27276	0.32373	0.407	0.51011	0.66457	0.88568	1.22352	1.75399	2.58247	3.94743	5.82083	7.05469	5.16412	1.40262	0.10934	1.0428	3.22123	2.44893	1.08095	0.41253	0.13679	0.03502	0.000508165	0.02938	0.04514	0.0509	0.04607	0.03875	0.01068	0.02369	0.04498	0.05162	0.06742	0.09642	0.11058	0.12703	0.19106	0.52438	1.03227	1.07825	0.65127	0.33925	0.19174	0.12709	0.08669	0.06798	0.05411
-0.26783	0.18162	0.21002	0.24729	0.30079	0.36139	0.45401	0.58786	0.7713	1.05473	1.49307	2.18026	3.33683	5.05615	6.68775	5.94016	2.28546	0.16616	0.42582	2.8215	2.64938	1.2368	0.4631	0.15864	0.04033	0.000998049	0.03493	0.04804	0.05161	0.04437	0.0388	0.00759	0.02637	0.0491	0.06531	0.07772	0.0991	0.11017	0.14666	0.32539	0.81454	1.1543	0.80397	0.40988	0.22732	0.13506	0.09405	0.07117	0.0558	0.0475
-0.26283	0.1655	0.19114	0.22664	0.27151	0.32515	0.40601	0.51425	0.66925	0.91244	1.27865	1.85618	2.82044	4.3173	6.08211	6.3951	3.28924	0.3997	0.04294	2.25039	2.76858	1.40947	0.52661	0.17548	0.05179	0.00702	0.03593	0.04485	0.0462	0.03986	0.03633	0.00427	0.02686	0.05011	0.07128	0.07998	0.08828	0.11519	0.19741	0.5435	1.0286	0.9865	0.54706	0.26062	0.14993	0.10259	0.07563	0.0611	0.04962	0.04334
-0.25782	0.15007	0.17622	0.20587	0.24153	0.29464	0.3589	0.4493	0.58812	0.79537	1.09877	1.5809	2.37992	3.68066	5.40005	6.4191	4.28106	0.83751	0.13537	1.60335	2.83292	1.58823	0.60059	0.202	0.06129	0.01937	0.03501	0.03823	0.03698	0.03492	0.03174	0.00362	0.02554	0.04859	0.06965	0.08021	0.08357	0.1333	0.3365	0.81697	1.05708	0.6907	0.33682	0.17373	0.11052	0.08251	0.06608	0.05316	0.04558	0.03854
-0.25282	0.13713	0.16087	0.18679	0.20183	0.26569	0.31998	0.40325	0.52075	0.68863	0.94088	1.34307	1.99754	3.1059	4.71197	6.18452	5.10637	1.45922	0.119	0.95295	2.70139	1.74475	0.70128	0.23344	0.06175	0.01721	0.03332	0.03297	0.02944	0.03003	0.02605	0.00696	0.02327	0.04586	0.06129	0.07768	0.10181	0.19712	0.56804	1.0192	0.88172	0.43685	0.2071	0.12396	0.09172	0.06985	0.05705	0.04586	0.03916	0.03338
-0.24781	0.12718	0.14585	0.17222	0.18032	0.23918	0.28992	0.36134	0.45754	0.59897	0.81607	1.15164	1.69652	2.62721	4.03472	5.7002	5.64086	2.25211	0.15766	0.40812	2.47284	1.92532	0.81152	0.26078	0.06054	0.00152	0.02788	0.02886	0.02559	0.02521	0.02039	0.01203	0.02181	0.04215	0.05146	0.07153	0.1392	0.34468	0.80714	0.99245	0.59801	0.26731	0.14558	0.09857	0.07705	0.05928	0.04696	0.03908	0.03277	0.02927
-0.2428	0.1178	0.13325	0.15803	0.20361	0.21816	0.26319	0.32156	0.40523	0.52877	0.71417	0.99026	1.4479	2.22921	3.46537	5.09763	5.80808	3.12584	0.39108	0.04826	2.06024	2.07447	0.90264	0.29632	0.06997	0.00578	0.01887	0.02533	0.02481	0.0224	0.0151	0.01699	0.02187	0.04123	0.05233	0.08573	0.1908	0.57851	0.96708	0.77514	0.35322	0.17086	0.11438	0.08382	0.06129	0.04878	0.03911	0.03337	0.02864	0.02602
-0.2378	0.10833	0.12399	0.14307	0.18931	0.19973	0.23698	0.29059	0.36456	0.46859	0.62201	0.85023	1.23608	1.87549	2.95439	4.48731	5.67216	3.95736	0.76417	0.10363	1.56	2.16296	1.00597	0.34598	0.08575	0.00497	0.0136	0.0257	0.02788	0.02022	0.0103	0.02236	0.02692	0.04374	0.06565	0.12588	0.31764	0.83448	0.93584	0.51179	0.21748	0.12763	0.09079	0.06635	0.04998	0.03994	0.03457	0.02927	0.02661	0.02368
-0.23279	0.10105	0.1156	0.13	0.1524	0.18009	0.21501	0.26374	0.32445	0.41336	0.5457	0.74202	1.06701	1.59709	2.49113	3.85463	5.30858	4.59914	1.34851	0.11746	1.02768	2.2038	1.13543	0.38666	0.09762	0.01089	0.01529	0.0311	0.03272	0.01951	0.00501	0.02814	0.03586	0.05045	0.08846	0.18373	0.54461	0.92667	0.6978	0.30109	0.15162	0.10338	0.07154	0.05116	0.04257	0.0351	0.03158	0.02755	0.02536	0.02235
-0.22778	0.09513	0.10557	0.1198	0.13905	0.16317	0.19734	0.2379	0.28976	0.37036	0.48409	0.65186	0.92316	1.36974	2.10815	3.30864	4.79822	4.99341	2.06152	0.15554	0.50497	2.10224	1.26665	0.41179	0.11423	0.02055	0.01849	0.0361	0.03656	0.01951	0.00298	0.03408	0.04805	0.06707	0.12558	0.27795	0.76595	0.82428	0.42682	0.1861	0.11559	0.07911	0.05684	0.04329	0.03744	0.033	0.02894	0.02623	0.02319	0.02133
-0.22278	0.08817	0.09691	0.11185	0.1269	0.15006	0.17817	0.21227	0.26364	0.33468	0.42843	0.56949	0.79373	1.1693	1.78063	2.80403	4.26351	5.11426	2.82035	0.35771	0.1156	1.88861	1.40811	0.46049	0.13583	0.02258	0.0241	0.03816	0.03922	0.01946	0.00556	0.03936	0.06321	0.08857	0.17523	0.46702	0.88692	0.61332	0.25254	0.13741	0.09012	0.06024	0.04661	0.04014	0.03413	0.03025	0.02616	0.02347	0.02074	0.01975
-0.21777	0.08095	0.09165	0.10353	0.11702	0.13733	0.15875	0.19212	0.23847	0.29631	0.37691	0.50128	0.69116	1.00547	1.50469	2.34957	3.7097	4.97405	3.5289	0.68786	0.10348	1.55945	1.52142	0.53883	0.14574	0.01804	0.03184	0.03937	0.03915	0.01911	0.01004	0.04439	0.07327	0.11308	0.23641	0.73572	0.79961	0.36775	0.16422	0.10636	0.06884	0.05042	0.04135	0.03649	0.0308	0.02627	0.02327	0.02051	0.0189	0.01755
-0.21277	0.07487	0.08615	0.0953	0.10924	0.12477	0.14476	0.17617	0.21281	0.26224	0.33675	0.44371	0.60401	0.86741	1.28376	1.99205	3.19053	4.65699	4.07616	1.15992	0.13881	1.15951	1.57375	0.61726	0.15646	0.00936	0.03251	0.0386	0.03665	0.01765	0.01304	0.04811	0.08113	0.15012	0.37354	0.83493	0.55407	0.21185	0.12254	0.07882	0.05364	0.04483	0.03809	0.03092	0.02683	0.02291	0.02069	0.01851	0.01734	0.01575
-0.20776	0.06995	0.07918	0.08945	0.1015	0.11415	0.1342	0.15867	0.1894	0.23615	0.30206	0.38867	0.52265	0.73901	1.08815	1.68065	2.73303	4.20305	4.40556	1.7636	0.10841	0.73269	1.5896	0.69719	0.1851	0.01505	0.0247	0.0354	0.03328	0.01456	0.01589	0.05069	0.09042	0.20023	0.60642	0.71367	0.33718	0.14651	0.09518	0.06076	0.0469	0.03927	0.03268	0.02679	0.02303	0.02101	0.01886	0.01764	0.01622	0.01499
-0.20275	0.06571	0.0728	0.08406	0.09297	0.10638	0.12355	0.14336	0.17252	0.21304	0.26625	0.33849	0.45649	0.63684	0.93019	1.41965	2.31145	3.70922	4.47126	2.41426	0.17898	0.32083	1.5114	0.77348	0.21422	0.03304	0.01724	0.03244	0.02926	0.00918	0.01838	0.05319	0.09473	0.28018	0.76874	0.53917	0.19682	0.11205	0.06993	0.05067	0.04265	0.03359	0.02729	0.02391	0.02118	0.01977	0.01823	0.01713	0.0157	0.01483
-0.19775	0.06127	0.06763	0.07685	0.08592	0.09988	0.11333	0.1326	0.1583	0.19126	0.23638	0.30207	0.40462	0.55807	0.80921	1.22284	1.95962	3.19939	4.33797	3.00488	0.43549	0.02288	1.34946	0.82644	0.22087	0.03257	0.01753	0.02843	0.02561	0.00512	0.02326	0.05536	0.13194	0.48612	0.71228	0.33847	0.13118	0.08323	0.05398	0.04441	0.03596	0.02872	0.02442	0.022	0.02082	0.01871	0.01786	0.01609	0.01532	0.01446
-0.19274	0.05677	0.06342	0.07003	0.08066	0.09222	0.10444	0.12243	0.14276	0.17256	0.2141	0.27277	0.35741	0.48666	0.69706	1.0481	1.66501	2.71856	4.03839	3.44833	0.74286	0.13869	1.11499	0.88254	0.22426	0.02103	0.01694	0.0234	0.02229	0.00694	0.02843	0.06457	0.2028	0.71352	0.51601	0.18853	0.10473	0.06257	0.04758	0.03888	0.0296	0.02522	0.02348	0.02099	0.01978	0.01758	0.01648	0.01489	0.01444	0.01347
-0.18773	0.05349	0.05929	0.06523	0.0749	0.08434	0.09761	0.11213	0.13109	0.15914	0.19432	0.24314	0.31328	0.42796	0.60032	0.89445	1.398	2.31175	3.6135	3.72629	1.19704	0.17958	0.80625	0.94393	0.26453	0.03798	0.01074	0.02119	0.0192	0.01421	0.03662	0.08249	0.32162	0.6908	0.33518	0.12716	0.0783	0.04996	0.04202	0.0328	0.02632	0.02371	0.02209	0.0198	0.01758	0.0162	0.01464	0.01395	0.01299	0.01237
-0.18273	0.05118	0.0549	0.06158	0.0686	0.07821	0.09034	0.10321	0.12272	0.14605	0.17546	0.21835	0.28124	0.38225	0.53006	0.77396	1.18657	1.95311	3.20934	3.79134	1.735	0.13454	0.50277	0.97304	0.31097	0.06037	0.01023	0.02062	0.01615	0.02131	0.04919	0.12633	0.56322	0.49558	0.20558	0.09766	0.05634	0.04414	0.03481	0.02751	0.0248	0.02289	0.01952	0.01798	0.01562	0.01485	0.01343	0.0131	0.01186	0.01172
-0.17772	0.04827	0.0516	0.05815	0.06328	0.07254	0.08157	0.09546	0.11281	0.13126	0.15954	0.19887	0.25586	0.33999	0.46454	0.66278	1.01275	1.66197	2.78731	3.69579	2.27762	0.18737	0.22356	0.98827	0.33391	0.05786	0.01455	0.02152	0.01284	0.02853	0.0623	0.22542	0.71949	0.32937	0.12428	0.07565	0.04745	0.03913	0.02957	0.02518	0.02305	0.02054	0.01757	0.01585	0.01475	0.01378	0.01308	0.01238	0.01158	0.01128
-0.17272	0.04491	0.05004	0.05421	0.05927	0.06649	0.07476	0.08875	0.1016	0.12004	0.14746	0.1798	0.2276	0.29596	0.4024	0.55951	0.85634	1.42313	2.38938	3.47095	2.72845	0.38202	0.000136222	0.95307	0.36414	0.04891	0.01652	0.02427	0.00974	0.03527	0.09307	0.36285	0.57386	0.20942	0.09275	0.05555	0.04251	0.03186	0.02646	0.02416	0.02085	0.01771	0.01634	0.0148	0.01432	0.0134	0.01307	0.012	0.01179	0.0109
-0.16771	0.04206	0.04761	0.05035	0.05608	0.0616	0.07073	0.08081	0.09193	0.11129	0.13373	0.16029	0.2019	0.26059	0.3519	0.49186	0.73248	1.20349	2.04158	3.13883	3.01941	0.6544	0.12912	0.84642	0.39287	0.05081	0.02019	0.0269	0.00616	0.04393	0.12574	0.51475	0.33089	0.12875	0.07429	0.04356	0.03569	0.02676	0.02447	0.02174	0.01874	0.01617	0.0156	0.01481	0.01401	0.01338	0.01268	0.01188	0.01178	0.01073
-0.1627	0.03969	0.04344	0.04774	0.05283	0.05815	0.06604	0.07263	0.085	0.10142	0.11807	0.14365	0.18137	0.23494	0.31136	0.43392	0.63938	1.02219	1.6986	2.78953	3.17237	1.01593	0.15978	0.68352	0.3975	0.07109	0.02637	0.02985	0.00392	0.05192	0.2241	0.59888	0.20825	0.08855	0.05426	0.04021	0.02991	0.0255	0.02262	0.0189	0.01696	0.01603	0.01523	0.01446	0.01358	0.01271	0.01193	0.0113	0.011	0.01055
-0.1577	0.03735	0.03992	0.04565	0.04929	0.05526	0.06047	0.06768	0.07976	0.0913	0.1071	0.13202	0.16265	0.20834	0.27254	0.37599	0.55385	0.87377	1.42684	2.4294	3.12274	1.4045	0.12696	0.4511	0.42173	0.07695	0.02231	0.03112	0.00565	0.06636	0.37583	0.46842	0.1417	0.06984	0.04292	0.03569	0.02601	0.02415	0.02016	0.01752	0.01609	0.01577	0.01464	0.01332	0.0127	0.0116	0.0112	0.0107	0.01003	0.01021
-0.15269	0.03501	0.03788	0.04246	0.04637	0.05213	0.05626	0.06489	0.07342	0.08325	0.10001	0.12042	0.14554	0.18512	0.24034	0.33145	0.48057	0.73788	1.22124	2.08489	3.00615	1.77515	0.1264	0.22646	0.47484	0.04562	0.01623	0.02931	0.01102	0.09903	0.47776	0.26021	0.08437	0.05467	0.03823	0.02815	0.0244	0.02091	0.01769	0.01707	0.0159	0.0146	0.01352	0.01225	0.01169	0.01092	0.01061	0.01029	0.00964	0.00973
-0.14768	0.0329	0.03622	0.03905	0.04402	0.0483	0.05349	0.06096	0.0671	0.078	0.09262	0.10767	0.13187	0.16853	0.22073	0.29698	0.4213	0.62778	1.02666	1.78629	2.79745	2.11834	0.24064	0.04007	0.45953	0.04664	0.02068	0.02536	0.0188	0.1524	0.48094	0.15903	0.06695	0.04156	0.03373	0.02484	0.02321	0.01832	0.01686	0.01626	0.01498	0.01356	0.0122	0.01186	0.01086	0.01082	0.01019	0.00989	0.00956	0.00912
-0.14268	0.03134	0.03432	0.03666	0.04095	0.0444	0.05101	0.05634	0.06323	0.07386	0.08473	0.09901	0.12312	0.1537	0.20019	0.26284	0.36339	0.54613	0.88221	1.50655	2.49822	2.36581	0.42529	0.09783	0.39588	0.09136	0.02468	0.02082	0.03047	0.31292	0.35673	0.10944	0.05639	0.03643	0.02858	0.02412	0.01995	0.01715	0.01703	0.01508	0.01356	0.01274	0.01163	0.01164	0.01076	0.01093	0.01009	0.00993	0.00948	0.0088
-0.13767	0.03055	0.03233	0.03486	0.03741	0.04176	0.0475	0.05221	0.06007	0.0683	0.07797	0.09335	0.11398	0.13917	0.17612	0.22714	0.31118	0.47095	0.76811	1.2631	2.21903	2.50076	0.6566	0.16913	0.3391	0.0788	0.02524	0.01657	0.04694	0.43831	0.19401	0.0735	0.04204	0.03325	0.02414	0.02197	0.01703	0.01695	0.01605	0.01397	0.01279	0.0121	0.01194	0.0114	0.01127	0.01066	0.01024	0.00997	0.00954	0.00901
-0.13267	0.02954	0.03046	0.03302	0.03502	0.03981	0.0431	0.04852	0.05542	0.06247	0.07274	0.08638	0.10155	0.12472	0.15563	0.2024	0.27378	0.40511	0.65005	1.06994	1.9106	2.52669	0.95885	0.20331	0.27704	0.04271	0.02251	0.01068	0.08614	0.37369	0.11276	0.05427	0.03411	0.02734	0.02258	0.01925	0.01697	0.01668	0.01419	0.01306	0.01279	0.01195	0.01215	0.01115	0.01116	0.01007	0.01022	0.00956	0.00943	0.00921
-0.12766	0.02742	0.02915	0.03149	0.03384	0.03718	0.03961	0.04547	0.05063	0.05803	0.06763	0.07793	0.09122	0.11311	0.13997	0.18317	0.24793	0.35988	0.54329	0.90058	1.62364	2.43625	1.27693	0.17298	0.23235	0.05909	0.01487	0.00625	0.15643	0.2666	0.08724	0.04587	0.03096	0.0231	0.0217	0.01727	0.01752	0.01539	0.01308	0.01276	0.0127	0.01197	0.01157	0.01072	0.01031	0.00968	0.0097	0.00901	0.00907	0.00898
-0.12265	0.02517	0.02828	0.02997	0.03266	0.03438	0.03797	0.04231	0.04678	0.05382	0.06123	0.07018	0.08424	0.10333	0.12705	0.16056	0.22091	0.31821	0.47063	0.76626	1.38589	2.29055	1.5753	0.11782	0.1495	0.08127	0.01667	0.00798	0.2646	0.17267	0.05774	0.03668	0.0282	0.02187	0.01885	0.01651	0.01612	0.01348	0.01305	0.01308	0.01201	0.01171	0.01056	0.01025	0.00957	0.00952	0.00899	0.00886	0.0087	0.00856
-0.11765	0.02389	0.02671	0.0284	0.03097	0.03257	0.03638	0.03898	0.04377	0.0492	0.05561	0.06459	0.07752	0.09221	0.11405	0.1434	0.19361	0.27372	0.40767	0.66638	1.15459	2.04163	1.81207	0.15169	0.000148142	0.06865	0.02026	0.02064	0.35343	0.09997	0.04529	0.02989	0.02284	0.02118	0.017	0.01718	0.01429	0.01269	0.01327	0.01286	0.01137	0.01101	0.01005	0.00983	0.00934	0.0094	0.00868	0.00891	0.00829	0.00821
-0.11264	0.02326	0.02462	0.02725	0.02902	0.03157	0.03414	0.03682	0.04146	0.04569	0.05232	0.06062	0.07076	0.08307	0.10346	0.13339	0.17419	0.23669	0.34671	0.57337	0.97114	1.78269	1.94106	0.2762	0.11189	0.00214	0.02118	0.04195	0.30031	0.07017	0.04081	0.02874	0.02067	0.01947	0.01735	0.01652	0.01349	0.01355	0.01314	0.01178	0.01104	0.01035	0.01006	0.00984	0.00963	0.00935	0.00891	0.00883	0.00813	0.00809
-0.10763	0.02233	0.02304	0.02579	0.02708	0.03038	0.03224	0.03593	0.03899	0.04335	0.04953	0.05626	0.06494	0.07846	0.09722	0.12263	0.15554	0.20944	0.30966	0.48175	0.83818	1.53244	1.94512	0.44929	0.21247	0.00485	0.02576	0.09264	0.18036	0.05352	0.03255	0.02592	0.02238	0.01735	0.01713	0.01407	0.01343	0.01384	0.01245	0.01086	0.01091	0.01038	0.01032	0.01026	0.00985	0.00939	0.00932	0.00875	0.00857	0.00821
-0.10263	0.02119	0.02225	0.02368	0.0256	0.02851	0.03073	0.03411	0.03646	0.04135	0.04608	0.05211	0.06061	0.07443	0.08933	0.10881	0.13564	0.18546	0.27529	0.40841	0.70264	1.28895	1.84164	0.64962	0.2875	0.05074	0.026	0.17601	0.11264	0.03949	0.025	0.02176	0.02034	0.01676	0.01554	0.01299	0.01369	0.0128	0.01148	0.01088	0.01104	0.01076	0.0106	0.01015	0.00967	0.00938	0.00934	0.00869	0.00898	0.00829
-0.09762	0.02022	0.02162	0.02206	0.02466	0.02626	0.02897	0.03136	0.0348	0.03922	0.04303	0.04925	0.05763	0.06788	0.07838	0.09409	0.12104	0.16428	0.23677	0.35274	0.60146	1.11233	1.71761	0.86491	0.29242	0.04926	0.02228	0.22861	0.0731	0.0361	0.02505	0.01997	0.0166	0.01706	0.0143	0.01398	0.01366	0.01182	0.01099	0.01161	0.01115	0.01069	0.01041	0.00953	0.0095	0.00914	0.00892	0.00864	0.00875	0.00828
-0.09262	0.0194	0.02062	0.02151	0.02344	0.02438	0.02706	0.02923	0.03335	0.03621	0.04052	0.04629	0.05325	0.06017	0.07111	0.0852	0.11087	0.15044	0.20595	0.3034	0.52691	0.95229	1.57818	1.07537	0.25236	0.11173	0.01898	0.21306	0.05203	0.03203	0.02556	0.02003	0.01607	0.01586	0.01392	0.01468	0.01309	0.01176	0.0116	0.01184	0.01095	0.01022	0.00982	0.00917	0.00929	0.00876	0.00855	0.00864	0.00821	0.00832
-0.08761	0.01875	0.01978	0.0213	0.0218	0.0234	0.02527	0.02773	0.03056	0.03293	0.03781	0.04209	0.04735	0.0542	0.06636	0.0812	0.10186	0.13687	0.18231	0.26719	0.44004	0.79739	1.40973	1.24061	0.18579	0.07307	0.01341	0.14969	0.04414	0.02505	0.02126	0.01941	0.01736	0.0145	0.01458	0.01395	0.0121	0.01214	0.01232	0.01128	0.01032	0.01002	0.00936	0.00931	0.00894	0.00868	0.00847	0.00847	0.00786	0.00827
-0.0826	0.01811	0.01902	0.02051	0.02067	0.02279	0.02377	0.02618	0.02764	0.03095	0.03496	0.03823	0.04324	0.05135	0.06067	0.07453	0.09256	0.11805	0.1607	0.23908	0.35915	0.68622	1.24983	1.30995	0.12736	0.10702	0.01924	0.09068	0.03528	0.02371	0.02068	0.01793	0.0179	0.01515	0.01535	0.01304	0.01219	0.01228	0.01196	0.01064	0.00995	0.01011	0.00936	0.00976	0.00886	0.009	0.00856	0.00826	0.00795	0.00803
-0.0776	0.01718	0.01815	0.01927	0.02037	0.02181	0.02277	0.02473	0.02626	0.02997	0.0322	0.03587	0.04132	0.04884	0.05561	0.06679	0.08265	0.10273	0.13894	0.20719	0.31223	0.58577	1.07175	1.32088	0.16269	0.20814	0.04159	0.06142	0.03093	0.02429	0.02129	0.01828	0.0168	0.01628	0.01461	0.01265	0.01298	0.01222	0.01114	0.0104	0.01047	0.01023	0.00997	0.00988	0.00924	0.00934	0.00877	0.00841	0.00831	0.0078
-0.07259	0.01596	0.01727	0.01815	0.02002	0.02068	0.02238	0.02349	0.02576	0.02813	0.03	0.0343	0.03913	0.04461	0.05201	0.06183	0.07459	0.09409	0.12612	0.17636	0.28263	0.47625	0.89692	1.28603	0.26824	0.25158	0.11314	0.04478	0.02916	0.02379	0.01959	0.01906	0.01528	0.01579	0.01334	0.01319	0.01306	0.01222	0.01088	0.01082	0.01123	0.01033	0.01055	0.00963	0.00977	0.0093	0.00904	0.00876	0.00869	0.00786
-0.06758	0.0151	0.01637	0.01714	0.01889	0.01976	0.02163	0.02248	0.02493	0.02608	0.02907	0.0328	0.03654	0.04098	0.04889	0.05716	0.0682	0.08723	0.11985	0.15425	0.24333	0.39993	0.76228	1.19993	0.37175	0.19134	0.15449	0.03898	0.02532	0.02323	0.01859	0.01767	0.01615	0.01468	0.01345	0.01396	0.01279	0.01191	0.0115	0.01153	0.01124	0.01036	0.01038	0.00954	0.00991	0.00899	0.00919	0.00887	0.00873	0.00826
-0.06258	0.01493	0.01553	0.01653	0.01748	0.01898	0.02017	0.0218	0.02367	0.0251	0.02861	0.03092	0.03443	0.03911	0.0456	0.05146	0.06095	0.0794	0.10493	0.13875	0.20785	0.3497	0.63647	1.11934	0.47287	0.25938	0.11605	0.03798	0.02681	0.02404	0.01985	0.01681	0.01771	0.01457	0.01477	0.01416	0.0127	0.01182	0.01209	0.01189	0.01061	0.01051	0.00989	0.00965	0.00937	0.0089	0.00906	0.00873	0.00847	0.00868
-0.05757	0.0149	0.01485	0.01615	0.01637	0.01797	0.01877	0.02112	0.02205	0.02441	0.02679	0.02861	0.03196	0.03688	0.0407	0.04671	0.05585	0.07085	0.08707	0.1231	0.18217	0.30395	0.52838	1.0085	0.57537	0.36303	0.08447	0.03733	0.03191	0.02364	0.02308	0.01867	0.01689	0.01563	0.01562	0.01374	0.01291	0.01257	0.01216	0.0116	0.01036	0.01064	0.00962	0.00975	0.00891	0.00919	0.00875	0.00864	0.00844	0.00869
-0.05257	0.01445	0.01464	0.01546	0.01571	0.01688	0.01789	0.01957	0.02039	0.02301	0.02412	0.02646	0.02957	0.0333	0.03606	0.04284	0.05375	0.06427	0.07822	0.10897	0.15675	0.2599	0.46525	0.88694	0.6858	0.26726	0.07456	0.04114	0.03025	0.02223	0.02328	0.02076	0.01701	0.01727	0.01547	0.01355	0.01341	0.01317	0.01231	0.01105	0.01087	0.01046	0.00982	0.00986	0.00919	0.00946	0.00858	0.00872	0.00847	0.00836
-0.04756	0.01371	0.01463	0.01458	0.0155	0.01609	0.01731	0.01777	0.0194	0.02117	0.0223	0.02512	0.02775	0.03014	0.0346	0.041	0.05006	0.05945	0.0748	0.09941	0.13443	0.2229	0.40303	0.77896	0.78475	0.26256	0.07872	0.03894	0.02755	0.02575	0.01989	0.02092	0.01879	0.01775	0.01509	0.01448	0.01392	0.01324	0.01225	0.01107	0.01147	0.0105	0.01058	0.0101	0.00986	0.00946	0.00893	0.00886	0.00853	0.00814
-0.04255	0.013	0.01417	0.01411	0.01539	0.01556	0.01655	0.01694	0.019	0.0196	0.02159	0.02384	0.02594	0.02853	0.03456	0.0402	0.04421	0.05309	0.06986	0.08879	0.12004	0.18834	0.32245	0.63758	0.79346	0.34921	0.07043	0.03601	0.03147	0.03049	0.02112	0.02012	0.0195	0.01681	0.0151	0.01531	0.01423	0.01301	0.01206	0.01189	0.01183	0.01112	0.01124	0.01045	0.01044	0.00957	0.00967	0.00901	0.00876	0.00825
-0.03755	0.01237	0.01317	0.0141	0.01485	0.01523	0.01588	0.0169	0.01814	0.01872	0.02105	0.02229	0.02437	0.02813	0.03255	0.03624	0.03948	0.04713	0.06191	0.07565	0.11148	0.1581	0.26505	0.51663	0.71723	0.29139	0.06547	0.04673	0.038	0.03092	0.02726	0.02033	0.01927	0.01659	0.01648	0.01559	0.01447	0.01314	0.01254	0.01297	0.01198	0.01171	0.01127	0.01063	0.01054	0.00987	0.01006	0.00922	0.0091	0.00862
-0.03254	0.01197	0.01233	0.01382	0.01388	0.01499	0.0155	0.01688	0.01704	0.01853	0.02015	0.02135	0.02383	0.02745	0.02893	0.03099	0.0365	0.04497	0.05347	0.06698	0.10057	0.14173	0.23462	0.4611	0.68547	0.20594	0.08173	0.06136	0.04086	0.03007	0.02971	0.02315	0.02037	0.01845	0.01814	0.01598	0.01465	0.01415	0.01366	0.01339	0.01206	0.01182	0.01098	0.01066	0.01026	0.01012	0.00983	0.00954	0.00933	0.00909
-0.02753	0.01179	0.01202	0.01292	0.01312	0.01452	0.01507	0.01614	0.01651	0.01847	0.01916	0.02094	0.02323	0.0252	0.0262	0.02885	0.03516	0.04358	0.04933	0.06388	0.08171	0.13063	0.20608	0.40621	0.65594	0.26178	0.10132	0.06201	0.04271	0.03193	0.02782	0.0269	0.02225	0.02116	0.01872	0.01655	0.01529	0.01495	0.0146	0.01292	0.01218	0.0117	0.01084	0.01081	0.01018	0.01027	0.00956	0.00987	0.0094	0.00945
-0.02253	0.01157	0.01183	0.01195	0.01285	0.01359	0.01438	0.01504	0.01624	0.01755	0.01817	0.01989	0.02139	0.02212	0.02478	0.02894	0.0342	0.03932	0.04698	0.05987	0.0689	0.11184	0.17177	0.32078	0.60072	0.24008	0.13207	0.06423	0.04941	0.03966	0.02817	0.02768	0.02331	0.02202	0.01837	0.01697	0.01639	0.01528	0.01441	0.01264	0.01242	0.01173	0.01124	0.01107	0.01038	0.01028	0.00965	0.00987	0.00939	0.0094
-0.01752	0.01122	0.01157	0.01149	0.01258	0.01259	0.01361	0.01411	0.01562	0.0159	0.01706	0.01831	0.01931	0.02039	0.02407	0.02808	0.03137	0.03407	0.04161	0.05269	0.06852	0.0918	0.14418	0.25575	0.54091	0.12223	0.1604	0.08345	0.05576	0.04718	0.03351	0.02655	0.02507	0.02137	0.01866	0.01798	0.01719	0.01579	0.01386	0.01329	0.01306	0.0123	0.01199	0.0113	0.01082	0.01034	0.01007	0.00966	0.00953	0.00918
-0.01252	0.01083	0.01135	0.0115	0.01205	0.01217	0.01303	0.01351	0.01444	0.01474	0.01629	0.01719	0.01813	0.02081	0.02326	0.02589	0.02753	0.03115	0.03828	0.04529	0.06573	0.0794	0.12672	0.22844	0.44078	0.15848	0.16566	0.10071	0.06093	0.04618	0.03929	0.02847	0.02713	0.02174	0.02076	0.01956	0.01779	0.01621	0.01446	0.01456	0.0139	0.01309	0.0127	0.01175	0.01161	0.01076	0.01066	0.00977	0.00983	0.00924
-0.00751	0.01061	0.01117	0.01165	0.01158	0.01225	0.0125	0.01319	0.0135	0.0145	0.01576	0.01646	0.0179	0.02084	0.02226	0.02323	0.02512	0.03022	0.03685	0.04052	0.05485	0.07495	0.10783	0.19556	0.34866	0.1307	0.20481	0.11319	0.07241	0.04637	0.0423	0.03413	0.0278	0.02436	0.023	0.0206	0.0181	0.0165	0.01603	0.0156	0.0144	0.01359	0.01315	0.01246	0.01219	0.01136	0.0111	0.01025	0.00996	0.00961
-0.0025	0.01044	0.01077	0.01153	0.01137	0.0122	0.01211	0.01298	0.01328	0.01457	0.01503	0.01596	0.01796	0.01926	0.02039	0.02135	0.02467	0.02968	0.03345	0.03945	0.04519	0.07178	0.09267	0.15818	0.32972	0.02682	0.28886	0.13203	0.08443	0.05884	0.04276	0.03862	0.02945	0.02783	0.02436	0.021	0.01855	0.01745	0.01744	0.01586	0.01458	0.01417	0.0133	0.01286	0.01217	0.01185	0.01128	0.01094	0.0102	0.01007
0.0025	0.01007	0.0102	0.01094	0.01128	0.01185	0.01217	0.01286	0.0133	0.01417	0.01458	0.01586	0.01744	0.01745	0.01855	0.021	0.02436	0.02783	0.02945	0.03862	0.04276	0.05884	0.08443	0.13203	0.28886	0.02682	0.32972	0.15818	0.09267	0.07178	0.04519	0.03945	0.03345	0.02968	0.02467	0.02135	0.02039	0.01926	0.01796	0.01596	0.01503	0.01457	0.01328	0.01298	0.01211	0.0122	0.01137	0.01153	0.01077	0.01044
0.00751	0.00961	0.00996	0.01025	0.0111	0.01136	0.01219	0.01246	0.01315	0.01359	0.0144	0.0156	0.01603	0.0165	0.0181	0.0206	0.023	0.02436	0.0278	0.03413	0.0423	0.04637	0.07241	0.11319	0.20481	0.1307	0.34866	0.19556	0.10783	0.07495	0.05485	0.04052	0.03685	0.03022	0.02512	0.02323	0.02226	0.02084	0.0179	0.01646	0.01576	0.0145	0.0135	0.01319	0.0125	0.01225	0.01158	0.01165	0.01117	0.01061
0.01252	0.00924	0.00983	0.00977	0.01066	0.01076	0.01161	0.01175	0.0127	0.01309	0.0139	0.01456	0.01446	0.01621	0.01779	0.01956	0.02076	0.02174	0.02713	0.02847	0.03929	0.04618	0.06093	0.10071	0.16566	0.15848	0.44078	0.22844	0.12672	0.0794	0.06573	0.04529	0.03828	0.03115	0.02753	0.02589	0.02326	0.02081	0.01813	0.01719	0.01629	0.01474	0.01444	0.01351	0.01303	0.01217	0.01205	0.0115	0.01135	0.01083
0.01752	0.00918	0.00953	0.00966	0.01007	0.01034	0.01082	0.0113	0.01199	0.0123	0.01306	0.01329	0.01386	0.01579	0.01719	0.01798	0.01866	0.02137	0.02507	0.02655	0.03351	0.04718	0.05576	0.08345	0.1604	0.12223	0.54091	0.25575	0.14418	0.0918	0.06852	0.05269	0.04161	0.03407	0.03137	0.02808	0.02407	0.02039	0.01931	0.01831	0.01706	0.0159	0.01562	0.01411	0.01361	0.01259	0.01258	0.01149	0.01157	0.01122
0.02253	0.0094	0.00939	0.00987	0.00965	0.01028	0.01038	0.01107	0.01124	0.01173	0.01242	0.01264	0.01441	0.01528	0.01639	0.01697	0.01837	0.02202	0.02331	0.02768	0.02817	0.03966	0.04941	0.06423	0.13207	0.24008	0.60072	0.32078	0.17177	0.11184	0.0689	0.05987	0.04698	0.03932	0.0342	0.02894	0.02478	0.02212	0.02139	0.01989	0.01817	0.01755	0.01624	0.01504	0.01438	0.01359	0.01285	0.01195	0.01183	0.01157
0.02753	0.00945	0.0094	0.00987	0.00956	0.01027	0.01018	0.01081	0.01084	0.0117	0.01218	0.01292	0.0146	0.01495	0.01529	0.01655	0.01872	0.02116	0.02225	0.0269	0.02782	0.03193	0.04271	0.06201	0.10132	0.26178	0.65594	0.40621	0.20608	0.13063	0.08171	0.06388	0.04933	0.04358	0.03516	0.02885	0.0262	0.0252	0.02323	0.02094	0.01916	0.01847	0.01651	0.01614	0.01507	0.01452	0.01312	0.01292	0.01202	0.01179
0.03254	0.00909	0.00933	0.00954	0.00983	0.01012	0.01026	0.01066	0.01098	0.01182	0.01206	0.01339	0.01366	0.01415	0.01465	0.01598	0.01814	0.01845	0.02037	0.02315	0.02971	0.03007	0.04086	0.06136	0.08173	0.20594	0.68547	0.4611	0.23462	0.14173	0.10057	0.06698	0.05347	0.04497	0.0365	0.03099	0.02893	0.02745	0.02383	0.02135	0.02015	0.01853	0.01704	0.01688	0.0155	0.01499	0.01388	0.01382	0.01233	0.01197
0.03755	0.00862	0.0091	0.00922	0.01006	0.00987	0.01054	0.01063	0.01127	0.01171	0.01198	0.01297	0.01254	0.01314	0.01447	0.01559	0.01648	0.01659	0.01927	0.02033	0.02726	0.03092	0.038	0.04673	0.06547	0.29139	0.71723	0.51663	0.26505	0.1581	0.11148	0.07565	0.06191	0.04713	0.03948	0.03624	0.03255	0.02813	0.02437	0.02229	0.02105	0.01872	0.01814	0.0169	0.01588	0.01523	0.01485	0.0141	0.01317	0.01237
0.04255	0.00825	0.00876	0.00901	0.00967	0.00957	0.01044	0.01045	0.01124	0.01112	0.01183	0.01189	0.01206	0.01301	0.01423	0.01531	0.0151	0.01681	0.0195	0.02012	0.02112	0.03049	0.03147	0.03601	0.07043	0.34921	0.79346	0.63758	0.32245	0.18834	0.12004	0.08879	0.06986	0.05309	0.04421	0.0402	0.03456	0.02853	0.02594	0.02384	0.02159	0.0196	0.019	0.01694	0.01655	0.01556	0.01539	0.01411	0.01417	0.013
0.04756	0.00814	0.00853	0.00886	0.00893	0.00946	0.00986	0.0101	0.01058	0.0105	0.01147	0.01107	0.01225	0.01324	0.01392	0.01448	0.01509	0.01775	0.01879	0.02092	0.01989	0.02575	0.02755	0.03894	0.07872	0.26256	0.78475	0.77896	0.40303	0.2229	0.13443	0.09941	0.0748	0.05945	0.05006	0.041	0.0346	0.03014	0.02775	0.02512	0.0223	0.02117	0.0194	0.01777	0.01731	0.01609	0.0155	0.01458	0.01463	0.01371
0.05257	0.00836	0.00847	0.00872	0.00858	0.00946	0.00919	0.00986	0.00982	0.01046	0.01087	0.01105	0.01231	0.01317	0.01341	0.01355	0.01547	0.01727	0.01701	0.02076	0.02328	0.02223	0.03025	0.04114	0.07456	0.26726	0.6858	0.88694	0.46525	0.2599	0.15675	0.10897	0.07822	0.06427	0.05375	0.04284	0.03606	0.0333	0.02957	0.02646	0.02412	0.02301	0.02039	0.01957	0.01789	0.01688	0.01571	0.01546	0.01464	0.01445
0.05757	0.00869	0.00844	0.00864	0.00875	0.00919	0.00891	0.00975	0.00962	0.01064	0.01036	0.0116	0.01216	0.01257	0.01291	0.01374	0.01562	0.01563	0.01689	0.01867	0.02308	0.02364	0.03191	0.03733	0.08447	0.36303	0.57537	1.0085	0.52838	0.30395	0.18217	0.1231	0.08707	0.07085	0.05585	0.04671	0.0407	0.03688	0.03196	0.02861	0.02679	0.02441	0.02205	0.02112	0.01877	0.01797	0.01637	0.01615	0.01485	0.0149
0.06258	0.00868	0.00847	0.00873	0.00906	0.0089	0.00937	0.00965	0.00989	0.01051	0.01061	0.01189	0.01209	0.01182	0.0127	0.01416	0.01477	0.01457	0.01771	0.01681	0.01985	0.02404	0.02681	0.03798	0.11605	0.25938	0.47287	1.11934	0.63647	0.3497	0.20785	0.13875	0.10493	0.0794	0.06095	0.05146	0.0456	0.03911	0.03443	0.03092	0.02861	0.0251	0.02367	0.0218	0.02017	0.01898	0.01748	0.01653	0.01553	0.01493
0.06758	0.00826	0.00873	0.00887	0.00919	0.00899	0.00991	0.00954	0.01038	0.01036	0.01124	0.01153	0.0115	0.01191	0.01279	0.01396	0.01345	0.01468	0.01615	0.01767	0.01859	0.02323	0.02532	0.03898	0.15449	0.19134	0.37175	1.19993	0.76228	0.39993	0.24333	0.15425	0.11985	0.08723	0.0682	0.05716	0.04889	0.04098	0.03654	0.0328	0.02907	0.02608	0.02493	0.02248	0.02163	0.01976	0.01889	0.01714	0.01637	0.0151
0.07259	0.00786	0.00869	0.00876	0.00904	0.0093	0.00977	0.00963	0.01055	0.01033	0.01123	0.01082	0.01088	0.01222	0.01306	0.01319	0.01334	0.01579	0.01528	0.01906	0.01959	0.02379	0.02916	0.04478	0.11314	0.25158	0.26824	1.28603	0.89692	0.47625	0.28263	0.17636	0.12612	0.09409	0.07459	0.06183	0.05201	0.04461	0.03913	0.0343	0.03	0.02813	0.02576	0.02349	0.02238	0.02068	0.02002	0.01815	0.01727	0.01596
0.0776	0.0078	0.00831	0.00841	0.00877	0.00934	0.00924	0.00988	0.00997	0.01023	0.01047	0.0104	0.01114	0.01222	0.01298	0.01265	0.01461	0.01628	0.0168	0.01828	0.02129	0.02429	0.03093	0.06142	0.04159	0.20814	0.16269	1.32088	1.07175	0.58577	0.31223	0.20719	0.13894	0.10273	0.08265	0.06679	0.05561	0.04884	0.04132	0.03587	0.0322	0.02997	0.02626	0.02473	0.02277	0.02181	0.02037	0.01927	0.01815	0.01718
0.0826	0.00803	0.00795	0.00826	0.00856	0.009	0.00886	0.00976	0.00936	0.01011	0.00995	0.01064	0.01196	0.01228	0.01219	0.01304	0.01535	0.01515	0.0179	0.01793	0.02068	0.02371	0.03528	0.09068	0.01924	0.10702	0.12736	1.30995	1.24983	0.68622	0.35915	0.23908	0.1607	0.11805	0.09256	0.07453	0.06067	0.05135	0.04324	0.03823	0.03496	0.03095	0.02764	0.02618	0.02377	0.02279	0.02067	0.02051	0.01902	0.01811
0.08761	0.00827	0.00786	0.00847	0.00847	0.00868	0.00894	0.00931	0.00936	0.01002	0.01032	0.01128	0.01232	0.01214	0.0121	0.01395	0.01458	0.0145	0.01736	0.01941	0.02126	0.02505	0.04414	0.14969	0.01341	0.07307	0.18579	1.24061	1.40973	0.79739	0.44004	0.26719	0.18231	0.13687	0.10186	0.0812	0.06636	0.0542	0.04735	0.04209	0.03781	0.03293	0.03056	0.02773	0.02527	0.0234	0.0218	0.0213	0.01978	0.01875
0.09262	0.00832	0.00821	0.00864	0.00855	0.00876	0.00929	0.00917	0.00982	0.01022	0.01095	0.01184	0.0116	0.01176	0.01309	0.01468	0.01392	0.01586	0.01607	0.02003	0.02556	0.03203	0.05203	0.21306	0.01898	0.11173	0.25236	1.07537	1.57818	0.95229	0.52691	0.3034	0.20595	0.15044	0.11087	0.0852	0.07111	0.06017	0.05325	0.04629	0.04052	0.03621	0.03335	0.02923	0.02706	0.02438	0.02344	0.02151	0.02062	0.0194
0.09762	0.00828	0.00875	0.00864	0.00892	0.00914	0.0095	0.00953	0.01041	0.01069	0.01115	0.01161	0.01099	0.01182	0.01366	0.01398	0.0143	0.01706	0.0166	0.01997	0.02505	0.0361	0.0731	0.22861	0.02228	0.04926	0.29242	0.86491	1.71761	1.11233	0.60146	0.35274	0.23677	0.16428	0.12104	0.09409	0.07838	0.06788	0.05763	0.04925	0.04303	0.03922	0.0348	0.03136	0.02897	0.02626	0.02466	0.02206	0.02162	0.02022
0.10263	0.00829	0.00898	0.00869	0.00934	0.00938	0.00967	0.01015	0.0106	0.01076	0.01104	0.01088	0.01148	0.0128	0.01369	0.01299	0.01554	0.01676	0.02034	0.02176	0.025	0.03949	0.11264	0.17601	0.026	0.05074	0.2875	0.64962	1.84164	1.28895	0.70264	0.40841	0.27529	0.18546	0.13564	0.10881	0.08933	0.07443	0.06061	0.05211	0.04608	0.04135	0.03646	0.03411	0.03073	0.02851	0.0256	0.02368	0.02225	0.02119
0.10763	0.00821	0.00857	0.00875	0.00932	0.00939	0.00985	0.01026	0.01032	0.01038	0.01091	0.01086	0.01245	0.01384	0.01343	0.01407	0.01713	0.01735	0.02238	0.02592	0.03255	0.05352	0.18036	0.09264	0.02576	0.00485	0.21247	0.44929	1.94512	1.53244	0.83818	0.48175	0.30966	0.20944	0.15554	0.12263	0.09722	0.07846	0.06494	0.05626	0.04953	0.04335	0.03899	0.03593	0.03224	0.03038	0.02708	0.02579	0.02304	0.02233
0.11264	0.00809	0.00813	0.00883	0.00891	0.00935	0.00963	0.00984	0.01006	0.01035	0.01104	0.01178	0.01314	0.01355	0.01349	0.01652	0.01735	0.01947	0.02067	0.02874	0.04081	0.07017	0.30031	0.04195	0.02118	0.00214	0.11189	0.2762	1.94106	1.78269	0.97114	0.57337	0.34671	0.23669	0.17419	0.13339	0.10346	0.08307	0.07076	0.06062	0.05232	0.04569	0.04146	0.03682	0.03414	0.03157	0.02902	0.02725	0.02462	0.02326
0.11765	0.00821	0.00829	0.00891	0.00868	0.0094	0.00934	0.00983	0.01005	0.01101	0.01137	0.01286	0.01327	0.01269	0.01429	0.01718	0.017	0.02118	0.02284	0.02989	0.04529	0.09997	0.35343	0.02064	0.02026	0.06865	0.000148142	0.15169	1.81207	2.04163	1.15459	0.66638	0.40767	0.27372	0.19361	0.1434	0.11405	0.09221	0.07752	0.06459	0.05561	0.0492	0.04377	0.03898	0.03638	0.03257	0.03097	0.0284	0.02671	0.02389
0.12265	0.00856	0.0087	0.00886	0.00899	0.00952	0.00957	0.01025	0.01056	0.01171	0.01201	0.01308	0.01305	0.01348	0.01612	0.01651	0.01885	0.02187	0.0282	0.03668	0.05774	0.17267	0.2646	0.00798	0.01667	0.08127	0.1495	0.11782	1.5753	2.29055	1.38589	0.76626	0.47063	0.31821	0.22091	0.16056	0.12705	0.10333	0.08424	0.07018	0.06123	0.05382	0.04678	0.04231	0.03797	0.03438	0.03266	0.02997	0.02828	0.02517
0.12766	0.00898	0.00907	0.00901	0.0097	0.00968	0.01031	0.01072	0.01157	0.01197	0.0127	0.01276	0.01308	0.01539	0.01752	0.01727	0.0217	0.0231	0.03096	0.04587	0.08724	0.2666	0.15643	0.00625	0.01487	0.05909	0.23235	0.17298	1.27693	2.43625	1.62364	0.90058	0.54329	0.35988	0.24793	0.18317	0.13997	0.11311	0.09122	0.07793	0.06763	0.05803	0.05063	0.04547	0.03961	0.03718	0.03384	0.03149	0.02915	0.02742
0.13267	0.00921	0.00943	0.00956	0.01022	0.01007	0.01116	0.01115	0.01215	0.01195	0.01279	0.01306	0.01419	0.01668	0.01697	0.01925	0.02258	0.02734	0.03411	0.05427	0.11276	0.37369	0.08614	0.01068	0.02251	0.04271	0.27704	0.20331	0.95885	2.52669	1.9106	1.06994	0.65005	0.40511	0.27378	0.2024	0.15563	0.12472	0.10155	0.08638	0.07274	0.06247	0.05542	0.04852	0.0431	0.03981	0.03502	0.03302	0.03046	0.02954
0.13767	0.00901	0.00954	0.00997	0.01024	0.01066	0.01127	0.0114	0.01194	0.0121	0.01279	0.01397	0.01605	0.01695	0.01703	0.02197	0.02414	0.03325	0.04204	0.0735	0.19401	0.43831	0.04694	0.01657	0.02524	0.0788	0.3391	0.16913	0.6566	2.50076	2.21903	1.2631	0.76811	0.47095	0.31118	0.22714	0.17612	0.13917	0.11398	0.09335	0.07797	0.0683	0.06007	0.05221	0.0475	0.04176	0.03741	0.03486	0.03233	0.03055
0.14268	0.0088	0.00948	0.00993	0.01009	0.01093	0.01076	0.01164	0.01163	0.01274	0.01356	0.01508	0.01703	0.01715	0.01995	0.02412	0.02858	0.03643	0.05639	0.10944	0.35673	0.31292	0.03047	0.02082	0.02468	0.09136	0.39588	0.09783	0.42529	2.36581	2.49822	1.50655	0.88221	0.54613	0.36339	0.26284	0.20019	0.1537	0.12312	0.09901	0.08473	0.07386	0.06323	0.05634	0.05101	0.0444	0.04095	0.03666	0.03432	0.03134
0.14768	0.00912	0.00956	0.00989	0.01019	0.01082	0.01086	0.01186	0.0122	0.01356	0.01498	0.01626	0.01686	0.01832	0.02321	0.02484	0.03373	0.04156	0.06695	0.15903	0.48094	0.1524	0.0188	0.02536	0.02068	0.04664	0.45953	0.04007	0.24064	2.11834	2.79745	1.78629	1.02666	0.62778	0.4213	0.29698	0.22073	0.16853	0.13187	0.10767	0.09262	0.078	0.0671	0.06096	0.05349	0.0483	0.04402	0.03905	0.03622	0.0329
0.15269	0.00973	0.00964	0.01029	0.01061	0.01092	0.01169	0.01225	0.01352	0.0146	0.0159	0.01707	0.01769	0.02091	0.0244	0.02815	0.03823	0.05467	0.08437	0.26021	0.47776	0.09903	0.01102	0.02931	0.01623	0.04562	0.47484	0.22646	0.1264	1.77515	3.00615	2.08489	1.22124	0.73788	0.48057	0.33145	0.24034	0.18512	0.14554	0.12042	0.10001	0.08325	0.07342	0.06489	0.05626	0.05213	0.04637	0.04246	0.03788	0.03501
0.1577	0.01021	0.01003	0.0107	0.0112	0.0116	0.0127	0.01332	0.01464	0.01577	0.01609	0.01752	0.02016	0.02415	0.02601	0.03569	0.04292	0.06984	0.1417	0.46842	0.37583	0.06636	0.00565	0.03112	0.02231	0.07695	0.42173	0.4511	0.12696	1.4045	3.12274	2.4294	1.42684	0.87377	0.55385	0.37599	0.27254	0.20834	0.16265	0.13202	0.1071	0.0913	0.07976	0.06768	0.06047	0.05526	0.04929	0.04565	0.03992	0.03735
0.1627	0.01055	0.011	0.0113	0.01193	0.01271	0.01358	0.01446	0.01523	0.01603	0.01696	0.0189	0.02262	0.0255	0.02991	0.04021	0.05426	0.08855	0.20825	0.59888	0.2241	0.05192	0.00392	0.02985	0.02637	0.07109	0.3975	0.68352	0.15978	1.01593	3.17237	2.78953	1.6986	1.02219	0.63938	0.43392	0.31136	0.23494	0.18137	0.14365	0.11807	0.10142	0.085	0.07263	0.06604	0.05815	0.05283	0.04774	0.04344	0.03969
0.16771	0.01073	0.01178	0.01188	0.01268	0.01338	0.01401	0.01481	0.0156	0.01617	0.01874	0.02174	0.02447	0.02676	0.03569	0.04356	0.07429	0.12875	0.33089	0.51475	0.12574	0.04393	0.00616	0.0269	0.02019	0.05081	0.39287	0.84642	0.12912	0.6544	3.01941	3.13883	2.04158	1.20349	0.73248	0.49186	0.3519	0.26059	0.2019	0.16029	0.13373	0.11129	0.09193	0.08081	0.07073	0.0616	0.05608	0.05035	0.04761	0.04206
0.17272	0.0109	0.01179	0.012	0.01307	0.0134	0.01432	0.0148	0.01634	0.01771	0.02085	0.02416	0.02646	0.03186	0.04251	0.05555	0.09275	0.20942	0.57386	0.36285	0.09307	0.03527	0.00974	0.02427	0.01652	0.04891	0.36414	0.95307	0.000136222	0.38202	2.72845	3.47095	2.38938	1.42313	0.85634	0.55951	0.4024	0.29596	0.2276	0.1798	0.14746	0.12004	0.1016	0.08875	0.07476	0.06649	0.05927	0.05421	0.05004	0.04491
0.17772	0.01128	0.01158	0.01238	0.01308	0.01378	0.01475	0.01585	0.01757	0.02054	0.02305	0.02518	0.02957	0.03913	0.04745	0.07565	0.12428	0.32937	0.71949	0.22542	0.0623	0.02853	0.01284	0.02152	0.01455	0.05786	0.33391	0.98827	0.22356	0.18737	2.27762	3.69579	2.78731	1.66197	1.01275	0.66278	0.46454	0.33999	0.25586	0.19887	0.15954	0.13126	0.11281	0.09546	0.08157	0.07254	0.06328	0.05815	0.0516	0.04827
0.18273	0.01172	0.01186	0.0131	0.01343	0.01485	0.01562	0.01798	0.01952	0.02289	0.0248	0.02751	0.03481	0.04414	0.05634	0.09766	0.20558	0.49558	0.56322	0.12633	0.04919	0.02131	0.01615	0.02062	0.01023	0.06037	0.31097	0.97304	0.50277	0.13454	1.735	3.79134	3.20934	1.95311	1.18657	0.77396	0.53006	0.38225	0.28124	0.21835	0.17546	0.14605	0.12272	0.10321	0.09034	0.07821	0.0686	0.06158	0.0549	0.05118
0.18773	0.01237	0.01299	0.01395	0.01464	0.0162	0.01758	0.0198	0.02209	0.02371	0.02632	0.0328	0.04202	0.04996	0.0783	0.12716	0.33518	0.6908	0.32162	0.08249	0.03662	0.01421	0.0192	0.02119	0.01074	0.03798	0.26453	0.94393	0.80625	0.17958	1.19704	3.72629	3.6135	2.31175	1.398	0.89445	0.60032	0.42796	0.31328	0.24314	0.19432	0.15914	0.13109	0.11213	0.09761	0.08434	0.0749	0.06523	0.05929	0.05349
0.19274	0.01347	0.01444	0.01489	0.01648	0.01758	0.01978	0.02099	0.02348	0.02522	0.0296	0.03888	0.04758	0.06257	0.10473	0.18853	0.51601	0.71352	0.2028	0.06457	0.02843	0.00694	0.02229	0.0234	0.01694	0.02103	0.22426	0.88254	1.11499	0.13869	0.74286	3.44833	4.03839	2.71856	1.66501	1.0481	0.69706	0.48666	0.35741	0.27277	0.2141	0.17256	0.14276	0.12243	0.10444	0.09222	0.08066	0.07003	0.06342	0.05677
0.19775	0.01446	0.01532	0.01609	0.01786	0.01871	0.02082	0.022	0.02442	0.02872	0.03596	0.04441	0.05398	0.08323	0.13118	0.33847	0.71228	0.48612	0.13194	0.05536	0.02326	0.00512	0.02561	0.02843	0.01753	0.03257	0.22087	0.82644	1.34946	0.02288	0.43549	3.00488	4.33797	3.19939	1.95962	1.22284	0.80921	0.55807	0.40462	0.30207	0.23638	0.19126	0.1583	0.1326	0.11333	0.09988	0.08592	0.07685	0.06763	0.06127
0.20275	0.01483	0.0157	0.01713	0.01823	0.01977	0.02118	0.02391	0.02729	0.03359	0.04265	0.05067	0.06993	0.11205	0.19682	0.53917	0.76874	0.28018	0.09473	0.05319	0.01838	0.00918	0.02926	0.03244	0.01724	0.03304	0.21422	0.77348	1.5114	0.32083	0.17898	2.41426	4.47126	3.70922	2.31145	1.41965	0.93019	0.63684	0.45649	0.33849	0.26625	0.21304	0.17252	0.14336	0.12355	0.10638	0.09297	0.08406	0.0728	0.06571
0.20776	0.01499	0.01622	0.01764	0.01886	0.02101	0.02303	0.02679	0.03268	0.03927	0.0469	0.06076	0.09518	0.14651	0.33718	0.71367	0.60642	0.20023	0.09042	0.05069	0.01589	0.01456	0.03328	0.0354	0.0247	0.01505	0.1851	0.69719	1.5896	0.73269	0.10841	1.7636	4.40556	4.20305	2.73303	1.68065	1.08815	0.73901	0.52265	0.38867	0.30206	0.23615	0.1894	0.15867	0.1342	0.11415	0.1015	0.08945	0.07918	0.06995
0.21277	0.01575	0.01734	0.01851	0.02069	0.02291	0.02683	0.03092	0.03809	0.04483	0.05364	0.07882	0.12254	0.21185	0.55407	0.83493	0.37354	0.15012	0.08113	0.04811	0.01304	0.01765	0.03665	0.0386	0.03251	0.00936	0.15646	0.61726	1.57375	1.15951	0.13881	1.15992	4.07616	4.65699	3.19053	1.99205	1.28376	0.86741	0.60401	0.44371	0.33675	0.26224	0.21281	0.17617	0.14476	0.12477	0.10924	0.0953	0.08615	0.07487
0.21777	0.01755	0.0189	0.02051	0.02327	0.02627	0.0308	0.03649	0.04135	0.05042	0.06884	0.10636	0.16422	0.36775	0.79961	0.73572	0.23641	0.11308	0.07327	0.04439	0.01004	0.01911	0.03915	0.03937	0.03184	0.01804	0.14574	0.53883	1.52142	1.55945	0.10348	0.68786	3.5289	4.97405	3.7097	2.34957	1.50469	1.00547	0.69116	0.50128	0.37691	0.29631	0.23847	0.19212	0.15875	0.13733	0.11702	0.10353	0.09165	0.08095
0.22278	0.01975	0.02074	0.02347	0.02616	0.03025	0.03413	0.04014	0.04661	0.06024	0.09012	0.13741	0.25254	0.61332	0.88692	0.46702	0.17523	0.08857	0.06321	0.03936	0.00556	0.01946	0.03922	0.03816	0.0241	0.02258	0.13583	0.46049	1.40811	1.88861	0.1156	0.35771	2.82035	5.11426	4.26351	2.80403	1.78063	1.1693	0.79373	0.56949	0.42843	0.33468	0.26364	0.21227	0.17817	0.15006	0.1269	0.11185	0.09691	0.08817
0.22778	0.02133	0.02319	0.02623	0.02894	0.033	0.03744	0.04329	0.05684	0.07911	0.11559	0.1861	0.42682	0.82428	0.76595	0.27795	0.12558	0.06707	0.04805	0.03408	0.00298	0.01951	0.03656	0.0361	0.01849	0.02055	0.11423	0.41179	1.26665	2.10224	0.50497	0.15554	2.06152	4.99341	4.79822	3.30864	2.10815	1.36974	0.92316	0.65186	0.48409	0.37036	0.28976	0.2379	0.19734	0.16317	0.13905	0.1198	0.10557	0.09513
0.23279	0.02235	0.02536	0.02755	0.03158	0.0351	0.04257	0.05116	0.07154	0.10338	0.15162	0.30109	0.6978	0.92667	0.54461	0.18373	0.08846	0.05045	0.03586	0.02814	0.00501	0.01951	0.03272	0.0311	0.01529	0.01089	0.09762	0.38666	1.13543	2.2038	1.02768	0.11746	1.34851	4.59914	5.30858	3.85463	2.49113	1.59709	1.06701	0.74202	0.5457	0.41336	0.32445	0.26374	0.21501	0.18009	0.1524	0.13	0.1156	0.10105
0.2378	0.02368	0.02661	0.02927	0.03457	0.03994	0.04998	0.06635	0.09079	0.12763	0.21748	0.51179	0.93584	0.83448	0.31764	0.12588	0.06565	0.04374	0.02692	0.02236	0.0103	0.02022	0.02788	0.0257	0.0136	0.00497	0.08575	0.34598	1.00597	2.16296	1.56	0.10363	0.76417	3.95736	5.67216	4.48731	2.95439	1.87549	1.23608	0.85023	0.62201	0.46859	0.36456	0.29059	0.23698	0.19973	0.18931	0.14307	0.12399	0.10833
0.2428	0.02602	0.02864	0.03337	0.03911	0.04878	0.06129	0.08382	0.11438	0.17086	0.35322	0.77514	0.96708	0.57851	0.1908	0.08573	0.05233	0.04123	0.02187	0.01699	0.0151	0.0224	0.02481	0.02533	0.01887	0.00578	0.06997	0.29632	0.90264	2.07447	2.06024	0.04826	0.39108	3.12584	5.80808	5.09763	3.46537	2.22921	1.4479	0.99026	0.71417	0.52877	0.40523	0.32156	0.26319	0.21816	0.20361	0.15803	0.13325	0.1178
0.24781	0.02927	0.03277	0.03908	0.04696	0.05928	0.07705	0.09857	0.14558	0.26731	0.59801	0.99245	0.80714	0.34468	0.1392	0.07153	0.05146	0.04215	0.02181	0.01203	0.02039	0.02521	0.02559	0.02886	0.02788	0.00152	0.06054	0.26078	0.81152	1.92532	2.47284	0.40812	0.15766	2.25211	5.64086	5.7002	4.03472	2.62721	1.69652	1.15164	0.81607	0.59897	0.45754	0.36134	0.28992	0.23918	0.18032	0.17222	0.14585	0.12718
0.25282	0.03338	0.03916	0.04586	0.05705	0.06985	0.09172	0.12396	0.2071	0.43685	0.88172	1.0192	0.56804	0.19712	0.10181	0.07768	0.06129	0.04586	0.02327	0.00696	0.02605	0.03003	0.02944	0.03297	0.03332	0.01721	0.06175	0.23344	0.70128	1.74475	2.70139	0.95295	0.119	1.45922	5.10637	6.18452	4.71197	3.1059	1.99754	1.34307	0.94088	0.68863	0.52075	0.40325	0.31998	0.26569	0.20183	0.18679	0.16087	0.13713
0.25782	0.03854	0.04558	0.05316	0.06608	0.08251	0.11052	0.17373	0.33682	0.6907	1.05708	0.81697	0.3365	0.1333	0.08357	0.08021	0.06965	0.04859	0.02554	0.00362	0.03174	0.03492	0.03698	0.03823	0.03501	0.01937	0.06129	0.202	0.60059	1.58823	2.83292	1.60335	0.13537	0.83751	4.28106	6.4191	5.40005	3.68066	2.37992	1.5809	1.09877	0.79537	0.58812	0.4493	0.3589	0.29464	0.24153	0.20587	0.17622	0.15007
0.26283	0.04334	0.04962	0.0611	0.07563	0.10259	0.14993	0.26062	0.54706	0.9865	1.0286	0.5435	0.19741	0.11519	0.08828	0.07998	0.07128	0.05011	0.02686	0.00427	0.03633	0.03986	0.0462	0.04485	0.03593	0.00702	0.05179	0.17548	0.52661	1.40947	2.76858	2.25039	0.04294	0.3997	3.28924	6.3951	6.08211	4.3173	2.82044	1.85618	1.27865	0.91244	0.66925	0.51425	0.40601	0.32515	0.27151	0.22664	0.19114	0.1655
0.26783	0.0475	0.0558	0.07117	0.09405	0.13506	0.22732	0.40988	0.80397	1.1543	0.81454	0.32539	0.14666	0.11017	0.0991	0.07772	0.06531	0.0491	0.02637	0.00759	0.0388	0.04437	0.05161	0.04804	0.03493	0.000998049	0.04033	0.15864	0.4631	1.2368	2.64938	2.8215	0.42582	0.16616	2.28546	5.94016	6.68775	5.05615	3.33683	2.18026	1.49307	1.05473	0.7713	0.58786	0.45401	0.36139	0.30079	0.24729	0.21002	0.18162
0.27284	0.05411	0.06798	0.08669	0.12709	0.19174	0.33925	0.65127	1.07825	1.03227	0.52438	0.19106	0.12703	0.11058	0.09642	0.06742	0.05162	0.04498	0.02369	0.01068	0.03875	0.04607	0.0509	0.04514	0.02938	0.000508165	0.03502	0.13679	0.41253	1.08095	2.44893	3.22123	1.0428	0.10934	1.40262	5.16412	7.05469	5.82083	3.94743	2.58247	1.75399	1.22352	0.88568	0.66457	0.51011	0.407	0.32373	0.27276	0.23309	0.19717
0.27785	0.06607	0.08521	0.11452	0.17396	0.28257	0.50256	0.95776	1.21464	0.75014	0.29618	0.14173	0.11917	0.10627	0.0786	0.05301	0.03741	0.03895	0.01898	0.01282	0.03489	0.04529	0.04472	0.03891	0.0221	0.00623	0.02975	0.11249	0.37225	0.91508	2.20143	3.41156	1.82097	0.08401	0.73699	4.12987	7.14655	6.56407	4.62227	3.04859	2.05178	1.41321	1.01315	0.75652	0.58169	0.45808	0.36096	0.30369	0.2535	0.21481
0.28285	0.08433	0.10868	0.15592	0.23801	0.41208	0.79752	1.22162	1.03055	0.4819	0.18977	0.13852	0.11587	0.08695	0.05691	0.04179	0.02767	0.03146	0.01275	0.01445	0.02987	0.04161	0.03604	0.03188	0.02065	0.01556	0.01604	0.10066	0.32681	0.78633	1.98914	3.42628	2.6264	0.14523	0.33615	2.98011	6.77565	7.22887	5.39087	3.60081	2.40764	1.64915	1.17586	0.86955	0.65904	0.51509	0.4112	0.3365	0.27636	0.23669
0.28786	0.10448	0.13838	0.20575	0.34292	0.6314	1.17561	1.2386	0.68661	0.27888	0.15506	0.13673	0.10828	0.06446	0.03828	0.03393	0.024	0.02428	0.00585	0.01616	0.02453	0.03558	0.03001	0.02672	0.02656	0.02238	0.00314	0.09846	0.27687	0.70169	1.73479	3.29326	3.34035	0.64207	0.13922	1.92267	6.01564	7.65779	6.20306	4.25912	2.84841	1.94016	1.36352	0.99217	0.74609	0.58521	0.46414	0.37247	0.30721	0.25952
0.29287	0.12526	0.17986	0.27797	0.5379	0.99785	1.34197	0.95374	0.41119	0.17919	0.14519	0.12423	0.08691	0.05086	0.0338	0.03196	0.02614	0.01806	0.0055	0.01835	0.02175	0.03061	0.02991	0.0276	0.03368	0.02565	0.00384	0.09357	0.23814	0.61892	1.50896	3.09111	3.85357	1.36201	0.09933	1.07772	4.90884	7.78416	7.00159	4.99407	3.36024	2.27584	1.57642	1.13512	0.85344	0.66381	0.51909	0.41725	0.34213	0.28398
0.29787	0.16052	0.2432	0.43071	0.86673	1.35565	1.13494	0.58876	0.24383	0.14906	0.13656	0.0998	0.05815	0.04744	0.04474	0.03792	0.03047	0.01321	0.01209	0.02145	0.02399	0.0282	0.03456	0.03609	0.03963	0.02951	0.01209	0.08054	0.2082	0.54652	1.31958	2.81633	4.13168	2.21696	0.008	0.53848	3.61601	7.44064	7.72537	5.83132	3.97663	2.68523	1.84487	1.32332	0.98076	0.74838	0.58362	0.47138	0.38031	0.31526
0.30288	0.22614	0.36168	0.73316	1.26746	1.34944	0.77596	0.3447	0.16807	0.14576	0.12105	0.0711	0.04381	0.05116	0.05954	0.04718	0.03459	0.00981	0.01855	0.02628	0.02989	0.02991	0.04098	0.048	0.04496	0.02963	0.01658	0.06423	0.17894	0.48436	1.11494	2.52263	4.14686	3.09654	0.35034	0.19334	2.38767	6.66247	8.22363	6.71636	4.70859	3.18163	2.16739	1.53517	1.12173	0.85062	0.66162	0.52789	0.42419	0.35176
0.30788	0.34088	0.61339	1.15645	1.45312	0.98564	0.49754	0.23157	0.15259	0.14457	0.09994	0.05539	0.05226	0.06112	0.06898	0.05654	0.03699	0.00717	0.02355	0.03264	0.0387	0.03821	0.04826	0.05548	0.04588	0.02091	0.01326	0.04934	0.15937	0.41689	0.95614	2.22813	3.96094	3.87964	0.98092	0.10469	1.37518	5.49483	8.40161	7.58796	5.52891	3.75724	2.54519	1.78739	1.29468	0.97525	0.7485	0.59291	0.47942	0.39
0.31289	0.53858	1.02982	1.47347	1.21021	0.63487	0.32678	0.17144	0.15292	0.1282	0.07546	0.05807	0.07123	0.07317	0.06942	0.06072	0.03728	0.00464	0.02662	0.04022	0.04706	0.04973	0.05423	0.05355	0.03979	0.01313	0.00266	0.03541	0.15066	0.35136	0.84873	1.93167	3.68075	4.42179	1.87088	0.07504	0.69487	4.10577	8.09924	8.374	6.46908	4.45792	3.02371	2.10853	1.50784	1.11791	0.84993	0.67384	0.53894	0.4334
0.3179	0.85488	1.43212	1.39524	0.78693	0.43553	0.22075	0.1409	0.14042	0.0935	0.05627	0.07138	0.08565	0.07678	0.06008	0.05622	0.0356	0.00246	0.02756	0.04693	0.05162	0.05806	0.05483	0.04468	0.03023	0.01482	0.00983	0.02676	0.13953	0.30642	0.74122	1.68062	3.29893	4.71229	2.89207	0.15114	0.25623	2.75578	7.3154	8.90872	7.44203	5.27195	3.59094	2.47946	1.74907	1.28757	0.97467	0.76221	0.60056	0.48683
0.3229	1.25723	1.50031	1.00542	0.50626	0.30775	0.15486	0.13799	0.11884	0.06334	0.05787	0.08323	0.0846	0.06859	0.04682	0.04573	0.03216	0.00236	0.0267	0.0501	0.05301	0.05874	0.04961	0.03523	0.02382	0.02333	0.01713	0.02807	0.11938	0.27031	0.65303	1.44866	2.93565	4.72832	3.88117	0.70428	0.10814	1.61927	6.10476	9.08502	8.38362	6.17681	4.24825	2.91572	2.04721	1.49833	1.11845	0.86121	0.67932	0.54834
0.32791	1.50458	1.21019	0.63493	0.37681	0.2105	0.13115	0.14436	0.09265	0.05753	0.07925	0.08548	0.06724	0.05171	0.03621	0.03303	0.02759	0.00458	0.02464	0.04798	0.05031	0.05121	0.04165	0.03046	0.02617	0.03202	0.01882	0.0328	0.09849	0.23411	0.57948	1.23698	2.58611	4.53406	4.67558	1.58237	0.07389	0.82589	4.62846	8.73995	9.18715	7.19716	5.04058	3.46607	2.41715	1.74492	1.28285	0.98271	0.77019	0.6138
0.33292	1.39674	0.82571	0.42716	0.29002	0.15028	0.14133	0.13136	0.06931	0.07445	0.09797	0.07688	0.04535	0.03347	0.02912	0.0223	0.02215	0.00779	0.02253	0.04039	0.04332	0.03885	0.03457	0.03283	0.03767	0.03973	0.01713	0.03143	0.08355	0.20935	0.49615	1.07331	2.24339	4.21032	5.17909	2.68995	0.10419	0.32145	3.15431	7.86133	9.66647	8.22355	5.93202	4.09743	2.84868	2.03974	1.48752	1.12832	0.86916	0.69166
0.33792	1.06277	0.52641	0.34079	0.20243	0.12734	0.14823	0.09311	0.06181	0.09476	0.09383	0.06013	0.03418	0.02479	0.02691	0.01593	0.01623	0.01149	0.02134	0.03106	0.03619	0.02967	0.03177	0.04085	0.05054	0.04341	0.01277	0.02278	0.0688	0.1938	0.41546	0.93069	1.96346	3.79586	5.38373	3.83618	0.65705	0.12323	1.89008	6.52866	9.72492	9.20559	6.92716	4.84773	3.37214	2.40134	1.73251	1.29433	0.99097	0.78633
0.34293	0.70978	0.35842	0.27134	0.13441	0.13062	0.12346	0.05747	0.07482	0.09807	0.06846	0.04254	0.03729	0.03048	0.0291	0.01361	0.00994	0.01633	0.02205	0.02451	0.03155	0.03057	0.03675	0.05026	0.05567	0.03894	0.00922	0.01089	0.05403	0.17559	0.36341	0.80444	1.69073	3.37219	5.2898	4.85727	1.56324	0.07048	0.98301	4.91755	9.19533	9.99577	8.01899	5.74607	4.0014	2.82351	2.01817	1.49964	1.1423	0.89057
0.34793	0.43607	0.2801	0.18606	0.11069	0.13963	0.08499	0.05647	0.09645	0.08219	0.04322	0.03516	0.04712	0.04463	0.03361	0.01416	0.00495	0.02262	0.0249	0.02406	0.03101	0.03974	0.04944	0.05654	0.05012	0.02952	0.00982	0.000950705	0.04808	0.15007	0.31947	0.70831	1.43922	2.93914	5.0124	5.62058	2.74924	0.09635	0.4024	3.31654	8.10357	10.3981	9.09184	6.73597	4.71733	3.32429	2.36925	1.74961	1.31131	1.01185
0.35294	0.27807	0.23257	0.123	0.12615	0.12907	0.06438	0.0871	0.1055	0.06089	0.03604	0.04406	0.05823	0.05896	0.03945	0.01582	0.00506	0.03014	0.02969	0.0314	0.03636	0.05112	0.06176	0.05637	0.03886	0.02217	0.01565	0.00501	0.0496	0.12604	0.27849	0.62313	1.25172	2.52329	4.61007	6.02179	4.0178	0.64666	0.15051	1.95827	6.57951	10.3027	10.0849	7.86148	5.5784	3.93597	2.7902	2.03752	1.50895	1.15976
0.35795	0.22687	0.18341	0.1082	0.14501	0.0952	0.06856	0.11247	0.08632	0.04652	0.04889	0.06391	0.06658	0.0665	0.0443	0.01706	0.00955	0.0378	0.03678	0.04386	0.04767	0.05936	0.06398	0.04998	0.03079	0.02128	0.02495	0.0086	0.04878	0.10786	0.25142	0.53667	1.07842	2.16803	4.12149	6.08095	5.19628	1.58005	0.07983	0.99972	4.83105	9.55932	10.8044	9.02861	6.57602	4.65554	3.28585	2.38765	1.75997	1.33134
0.36295	0.22151	0.133	0.12412	0.13076	0.06345	0.08741	0.10379	0.05263	0.04477	0.06988	0.07982	0.0676	0.06276	0.04645	0.01666	0.0137	0.04407	0.04459	0.05579	0.05994	0.0614	0.05443	0.04104	0.0306	0.03034	0.03428	0.00796	0.04119	0.08836	0.23032	0.4635	0.9278	1.85784	3.64114	5.83884	6.11514	2.82687	0.09065	0.40295	3.15869	8.21997	11.0754	10.1534	7.68111	5.51072	3.88307	2.81001	2.04599	1.53131
0.36796	0.1928	0.10231	0.13507	0.08939	0.06116	0.10486	0.07154	0.03605	0.05686	0.08195	0.07927	0.06037	0.0505	0.04527	0.01415	0.01627	0.04702	0.05151	0.06174	0.06591	0.05649	0.04042	0.03378	0.03732	0.04612	0.03863	0.00274	0.0286	0.07357	0.20612	0.40142	0.80974	1.60265	3.15812	5.42193	6.61704	4.19432	0.64788	0.1478	1.78679	6.47696	10.7478	11.1207	8.91281	6.51772	4.59931	3.30062	2.38719	1.77927
0.37297	0.13216	0.10083	0.12649	0.06099	0.08824	0.10246	0.04762	0.04879	0.07654	0.07783	0.06165	0.04784	0.03583	0.04052	0.0095	0.01741	0.04524	0.05533	0.05843	0.06054	0.04659	0.03228	0.03346	0.04724	0.05662	0.03397	0.000266841	0.01596	0.07091	0.17684	0.34304	0.70234	1.397	2.72196	4.86149	6.74717	5.49469	1.63689	0.06316	0.8662	4.59507	9.75541	11.687	10.1259	7.64689	5.45145	3.90067	2.81411	2.07571
0.37797	0.08863	0.12492	0.10038	0.06801	0.11314	0.07822	0.04639	0.0767	0.0897	0.06305	0.0387	0.03436	0.02448	0.03344	0.00458	0.01753	0.03902	0.05317	0.04813	0.04529	0.03782	0.03561	0.04375	0.05583	0.05142	0.02375	0.0041	0.00717	0.07032	0.15109	0.30315	0.6018	1.2097	2.3503	4.2883	6.50883	6.53861	2.98295	0.16211	0.32898	2.87712	8.1578	11.726	11.2507	8.89674	6.44558	4.61836	3.3108	2.42594
0.38298	0.09438	0.14038	0.07161	0.09267	0.10531	0.04985	0.061	0.09522	0.08133	0.0466	0.02566	0.0253	0.01968	0.02557	0.00552	0.01712	0.03049	0.0455	0.0378	0.03076	0.03504	0.04727	0.05912	0.05808	0.03618	0.0164	0.0143	0.00232	0.06349	0.12604	0.27816	0.52757	1.04666	2.00788	3.72644	6.06382	7.15379	4.48887	0.79485	0.12783	1.52653	6.20498	11.0144	12.0868	10.1955	7.57152	5.45645	3.90191	2.85378
0.38798	0.12508	0.11191	0.0614	0.10689	0.07102	0.04109	0.08044	0.08749	0.05436	0.03565	0.02849	0.02416	0.02014	0.01831	0.01211	0.01703	0.02376	0.03466	0.03271	0.02773	0.03935	0.05925	0.06688	0.05144	0.02657	0.01922	0.02588	0.00206	0.05162	0.0996	0.25227	0.46392	0.9099	1.72239	3.18957	5.46625	7.36615	5.93267	1.89576	0.03286	0.67355	4.22805	9.63663	12.4108	11.4223	8.84345	6.46811	4.63227	3.35948
0.39299	0.13465	0.06402	0.07828	0.09997	0.04553	0.06249	0.09317	0.06111	0.03133	0.0346	0.04227	0.03106	0.02319	0.01234	0.01889	0.01843	0.02215	0.02559	0.03391	0.03865	0.05087	0.06493	0.06006	0.04023	0.02785	0.03309	0.03308	0.00609	0.0369	0.08957	0.22151	0.40183	0.78005	1.48624	2.74639	4.8371	7.17567	7.10153	3.37697	0.30358	0.23936	2.5119	7.71247	12.0958	12.4363	10.2022	7.63252	5.47752	3.95647
0.398	0.10839	0.05049	0.1074	0.07722	0.05071	0.09469	0.08727	0.04004	0.02985	0.04433	0.05749	0.0433	0.02662	0.00773	0.02532	0.0222	0.0269	0.0255	0.04102	0.05648	0.06488	0.06145	0.04439	0.03244	0.03718	0.04838	0.03092	0.00843	0.02392	0.0933	0.19071	0.35647	0.66507	1.27094	2.34784	4.23356	6.7305	7.80894	5.01984	1.08707	0.10113	1.25211	5.54178	10.9833	13.0016	11.5411	8.938	6.48813	4.68462
0.403	0.07361	0.08147	0.11465	0.0543	0.07466	0.10323	0.0621	0.03735	0.04875	0.06017	0.06575	0.05455	0.02902	0.00419	0.03084	0.02953	0.03628	0.03643	0.05182	0.06951	0.07065	0.05117	0.03313	0.03425	0.04908	0.05208	0.0213	0.00373	0.01558	0.09133	0.16149	0.31825	0.57918	1.09754	2.01078	3.64415	6.10358	8.04925	6.56511	2.36571	0.02693	0.48915	3.5255	9.20907	12.9207	12.7256	10.3727	7.67749	5.54574
0.40801	0.06023	0.11549	0.08374	0.0493	0.09361	0.07806	0.03583	0.04901	0.07292	0.07339	0.06405	0.05913	0.02994	0.00185	0.03474	0.03979	0.04652	0.05338	0.0618	0.06943	0.06126	0.04089	0.03557	0.04649	0.05729	0.04175	0.01284	0.00676	0.01266	0.07748	0.13233	0.27911	0.50585	0.9538	1.7492	3.1423	5.41386	7.8545	7.78643	4.01923	0.53207	0.16603	1.91339	7.02844	12.0592	13.5199	11.7988	8.99547	6.56338
0.41302	0.07433	0.11254	0.0462	0.06857	0.09384	0.04428	0.03171	0.06592	0.08423	0.07495	0.05524	0.05526	0.02912	0.00218	0.03625	0.05057	0.05484	0.06738	0.06595	0.05689	0.04304	0.03688	0.04851	0.06143	0.05667	0.029	0.01374	0.01912	0.01548	0.05709	0.11355	0.24334	0.4419	0.82161	1.50367	2.69094	4.73704	7.36576	8.50946	5.7972	1.52788	0.0728	0.87512	4.78127	10.4436	13.7165	13.1117	10.4788	7.76577
0.41802	0.10138	0.07945	0.04347	0.09676	0.07542	0.03345	0.05568	0.0797	0.07435	0.06091	0.04344	0.04485	0.02655	0.00426	0.03521	0.05757	0.05889	0.06978	0.06103	0.04189	0.03128	0.04188	0.06115	0.06683	0.04733	0.02499	0.02614	0.0274	0.01816	0.03944	0.10969	0.21529	0.39476	0.71423	1.29452	2.29766	4.07342	6.67992	8.70925	7.40116	3.02328	0.13004	0.27733	2.83213	8.26033	13.1171	14.0733	11.976	9.12235
0.42303	0.11396	0.05192	0.07543	0.10333	0.05145	0.05119	0.08715	0.0814	0.05222	0.03869	0.03236	0.03223	0.02226	0.00575	0.03216	0.05644	0.05696	0.05786	0.04818	0.03487	0.03576	0.05493	0.06598	0.05697	0.0362	0.03077	0.04259	0.02529	0.01403	0.02927	0.1069	0.18617	0.35516	0.62848	1.12405	1.98585	3.49529	5.91952	8.45065	8.59223	4.84049	0.86001	0.10403	1.39011	5.8778	11.6712	14.4388	13.3979	10.6259
0.42804	0.09375	0.04935	0.10469	0.0758	0.03991	0.07669	0.0965	0.06672	0.03463	0.02238	0.02504	0.02121	0.01648	0.00715	0.02797	0.04714	0.04967	0.03984	0.03455	0.03815	0.05283	0.06874	0.06166	0.04052	0.03022	0.04176	0.04934	0.01522	0.00427	0.02438	0.09602	0.15404	0.3145	0.54371	0.96489	1.70084	2.98025	5.16723	7.88186	9.2934	6.7161	2.13882	0.01431	0.55499	3.6917	9.56061	14.0038	14.5388	12.2067
0.43304	0.05607	0.07024	0.10024	0.04163	0.05065	0.0892	0.07524	0.04347	0.0296	0.02046	0.02232	0.01378	0.00974	0.00935	0.02443	0.03385	0.03987	0.02878	0.02889	0.04875	0.06959	0.0714	0.05095	0.03253	0.03571	0.05199	0.04081	0.00762	0.00715	0.025	0.07863	0.13704	0.27471	0.47367	0.82704	1.45423	2.53249	4.44301	7.11534	9.33908	8.32938	3.9028	0.4024	0.17362	1.98218	7.08558	12.6919	15.1038	13.7111
0.43805	0.04157	0.09874	0.07048	0.03679	0.07785	0.08322	0.04262	0.02699	0.03531	0.03153	0.02402	0.01002	0.00509	0.01344	0.02251	0.02353	0.0319	0.03127	0.04123	0.06212	0.07346	0.05843	0.04046	0.03945	0.05234	0.05562	0.0273	0.01052	0.01735	0.02925	0.05962	0.13177	0.23733	0.42099	0.72144	1.25424	2.1765	3.80635	6.29091	8.8961	9.43191	5.90282	1.43132	0.06342	0.86411	4.66073	10.5866	14.9209	14.9659
0.44305	0.06866	0.10732	0.04637	0.06365	0.09778	0.0637	0.02573	0.02965	0.04704	0.04828	0.02887	0.00883	0.00759	0.0201	0.02346	0.02232	0.03028	0.04409	0.06398	0.07139	0.06213	0.0402	0.03769	0.05425	0.06728	0.04992	0.02197	0.02435	0.0204	0.02727	0.04392	0.12283	0.19903	0.37254	0.62252	1.0755	1.86651	3.24478	5.48342	8.26817	9.96754	7.8555	3.05452	0.18596	0.28562	2.64676	8.01046	13.7445	15.6839
0.44806	0.10571	0.08159	0.04456	0.09264	0.08744	0.04252	0.03549	0.05077	0.05967	0.06153	0.03492	0.00875	0.01452	0.0293	0.02811	0.03147	0.03774	0.05884	0.07625	0.07009	0.04614	0.03305	0.04599	0.06532	0.06574	0.03896	0.02783	0.04031	0.01394	0.01653	0.03406	0.10688	0.16805	0.32691	0.54088	0.92405	1.60426	2.7612	4.72392	7.44027	9.90197	9.4341	5.12062	0.98843	0.0886	1.25692	5.41075	11.7112	15.6157
0.45307	0.10819	0.0429	0.0628	0.09564	0.0543	0.03335	0.05898	0.0752	0.06788	0.06506	0.0403	0.00834	0.02012	0.03986	0.03616	0.04719	0.05287	0.06859	0.07145	0.05645	0.03784	0.04395	0.06185	0.06641	0.04822	0.0308	0.03954	0.04522	0.00499	0.00249	0.03306	0.08579	0.15444	0.28738	0.48428	0.81042	1.39025	2.37365	4.05973	6.56082	9.40404	10.3824	7.29875	2.40322	0.08902	0.47465	3.17162	9.0854	14.5893
0.45807	0.07383	0.03286	0.08794	0.07316	0.03028	0.04324	0.07686	0.08435	0.06724	0.05811	0.04303	0.00673	0.02404	0.04917	0.04697	0.06178	0.06832	0.06905	0.05397	0.03805	0.04107	0.06398	0.07359	0.05742	0.03205	0.03291	0.0501	0.03565	0.00352	0.01022	0.03739	0.06655	0.14958	0.25071	0.43374	0.70598	1.19663	2.0403	3.46946	5.69189	8.62542	10.7141	9.23765	4.39016	0.68067	0.15264	1.55186	6.27855	12.6352
0.46308	0.04335	0.06501	0.09901	0.04823	0.03648	0.06845	0.08076	0.07097	0.05672	0.04453	0.04219	0.0041	0.02598	0.05444	0.05739	0.06729	0.07288	0.05975	0.03711	0.03076	0.0529	0.07568	0.06883	0.04449	0.03259	0.0468	0.05379	0.02297	0.01452	0.01595	0.03664	0.05324	0.1391	0.21262	0.38313	0.61522	1.02788	1.75588	2.95534	4.88815	7.68675	10.4359	10.6526	6.66754	1.95376	0.00271	0.58518	3.78502	9.98403
0.46809	0.04618	0.10399	0.08208	0.03908	0.06499	0.09033	0.07085	0.0455	0.04051	0.03088	0.03784	0.00296	0.02583	0.05281	0.0629	0.06167	0.06119	0.04594	0.03421	0.04392	0.06712	0.06953	0.04994	0.03729	0.04791	0.06242	0.04802	0.01937	0.03232	0.0097	0.02683	0.04655	0.11907	0.1861	0.33654	0.54775	0.89635	1.51995	2.53144	4.19137	6.74876	9.76216	11.3511	8.88502	3.83966	0.45983	0.18384	1.89452	7.08613
0.47309	0.07161	0.10604	0.04801	0.04851	0.08907	0.08698	0.05211	0.02542	0.02549	0.02155	0.03109	0.00568	0.02377	0.04442	0.05956	0.04978	0.04142	0.03507	0.04579	0.06806	0.07458	0.05305	0.03475	0.04186	0.06343	0.06495	0.03664	0.02688	0.04194	0.00142	0.01191	0.04745	0.09506	0.17545	0.29425	0.48696	0.77799	1.30671	2.16526	3.57283	5.82497	8.83325	11.3624	10.6495	6.14335	1.53129	0.04668	0.76963	4.4224
0.4781	0.09465	0.06985	0.02935	0.06994	0.08807	0.05864	0.03426	0.02133	0.01767	0.01737	0.02349	0.01083	0.02057	0.03294	0.04647	0.03831	0.02869	0.03408	0.06203	0.08245	0.0685	0.04098	0.03817	0.05691	0.06882	0.05136	0.02866	0.04005	0.03509	0.00442	0.0025	0.04928	0.07435	0.16464	0.24801	0.42637	0.67548	1.11922	1.85722	3.04875	4.98943	7.80406	10.8227	11.723	8.51146	3.29468	0.27359	0.22152	2.34189
0.4831	0.09741	0.03659	0.04755	0.08907	0.06605	0.02951	0.02678	0.03221	0.02045	0.01701	0.01615	0.01664	0.01752	0.0239	0.03013	0.03227	0.03228	0.04709	0.07261	0.07407	0.05141	0.04106	0.05729	0.07234	0.06217	0.03517	0.03251	0.05069	0.02189	0.0069	0.00918	0.04199	0.06046	0.14433	0.21081	0.37094	0.59748	0.96903	1.60349	2.61173	4.25844	6.79976	9.94553	12.0806	10.5795	5.61007	1.25668	0.07834	0.99833
0.48811	0.07598	0.03758	0.08504	0.08869	0.04333	0.02258	0.03328	0.04856	0.03199	0.0183	0.00955	0.02324	0.0164	0.02222	0.02145	0.03458	0.04959	0.06886	0.07195	0.05038	0.03629	0.05169	0.07452	0.07314	0.04784	0.0325	0.04827	0.05182	0.01656	0.02652	0.00418	0.02739	0.05555	0.11873	0.1952	0.32347	0.52922	0.83646	1.37577	2.2271	3.61022	5.8362	8.85745	11.743	12.0114	8.14554	2.96835	0.15305	0.31182
0.49312	0.04701	0.06316	0.10286	0.06481	0.03411	0.04059	0.05141	0.06064	0.046	0.01992	0.0046	0.03018	0.01972	0.02791	0.02715	0.04491	0.06848	0.08241	0.06075	0.03392	0.038	0.06621	0.07452	0.05585	0.0368	0.04521	0.06314	0.04281	0.02248	0.03947	0.0053	0.01179	0.0577	0.09556	0.18584	0.27612	0.46354	0.72461	1.1782	1.905	3.07556	4.99607	7.76194	10.9628	12.6545	10.4773	5.30867	0.98546	0.07894
0.49812	0.03658	0.08853	0.08321	0.0357	0.0402	0.06795	0.07243	0.06474	0.05592	0.02095	0.00384	0.03659	0.02882	0.03812	0.04531	0.05969	0.07572	0.0732	0.04602	0.03828	0.05795	0.07523	0.05927	0.03701	0.03784	0.0607	0.06237	0.03088	0.03483	0.0343	0.00759	0.000169666	0.05666	0.07935	0.16831	0.23893	0.40518	0.64187	1.02107	1.6371	2.62816	4.25218	6.6903	9.90677	12.5848	12.2255	7.95003	2.5758	0.1488
0.50313	0.0583	0.09645	0.04717	0.02777	0.05751	0.0837	0.08151	0.06113	0.05777	0.02075	0.00668	0.04129	0.04287	0.04988	0.06617	0.07206	0.06746	0.04805	0.03739	0.05603	0.07899	0.07091	0.04415	0.03587	0.0525	0.06716	0.04654	0.02633	0.0462	0.01869	0.00288	0.00102	0.04627	0.07041	0.1433	0.222	0.3556	0.5731	0.88492	1.4023	2.24711	3.60622	5.71159	8.73273	11.9193	13.1954	10.4939	4.91225	0.87616
0.50814	0.09474	0.07977	0.03019	0.04943	0.07684	0.07768	0.06959	0.05124	0.05169	0.01895	0.00923	0.04337	0.05721	0.06005	0.07658	0.07309	0.05169	0.02986	0.04245	0.0725	0.08088	0.05425	0.04079	0.054	0.07223	0.06154	0.03231	0.03572	0.04964	0.01119	0.02106	0.00771	0.03025	0.06935	0.11763	0.21013	0.30687	0.50674	0.77084	1.20877	1.93483	3.07755	4.87159	7.59969	10.8824	13.3428	12.5221	7.68602	2.42175
0.51314	0.10523	0.04991	0.04289	0.08114	0.0846	0.05745	0.04414	0.03862	0.04079	0.0153	0.00976	0.04235	0.06492	0.06502	0.06907	0.0587	0.03945	0.03366	0.06113	0.07846	0.06155	0.03847	0.04977	0.07402	0.07762	0.04866	0.03402	0.05394	0.043	0.01739	0.03304	0.01505	0.01455	0.06982	0.09748	0.18967	0.26825	0.44457	0.68327	1.0525	1.66195	2.61875	4.12336	6.50777	9.66716	12.8086	13.7169	10.4694	4.71461
0.51815	0.07468	0.03068	0.06762	0.09409	0.07257	0.03774	0.02178	0.02715	0.0288	0.00996	0.00896	0.0384	0.06143	0.06162	0.04937	0.03761	0.03715	0.05572	0.0801	0.07012	0.0404	0.04002	0.06481	0.07689	0.05986	0.03848	0.04885	0.06447	0.03126	0.031	0.02903	0.01035	0.00558	0.06114	0.08352	0.1615	0.24758	0.38762	0.60792	0.91504	1.42455	2.23822	3.50631	5.55242	8.43089	11.8269	14.0645	12.763	7.51659
0.52315	0.03687	0.03988	0.08569	0.07722	0.04659	0.02789	0.01418	0.01972	0.01865	0.0053	0.00816	0.03263	0.04753	0.05017	0.03233	0.02731	0.04585	0.07784	0.08049	0.05248	0.03761	0.06039	0.07589	0.06169	0.03665	0.03923	0.06285	0.05622	0.02432	0.04405	0.01646	0.00747	0.00771	0.04414	0.07833	0.13286	0.23091	0.33275	0.5365	0.80275	1.23363	1.93111	3.0022	4.71749	7.25011	10.5879	13.6393	14.2389	10.3896
0.52816	0.03127	0.07469	0.08722	0.04637	0.0247	0.0292	0.02253	0.01736	0.01159	0.00664	0.0091	0.02673	0.03074	0.03616	0.02943	0.03753	0.06197	0.08178	0.05965	0.03853	0.053	0.0807	0.07337	0.04499	0.03236	0.05283	0.06596	0.03794	0.0317	0.0491	0.0105	0.0269	0.01576	0.02604	0.07846	0.11012	0.2059	0.29119	0.47175	0.71264	1.07095	1.65984	2.56174	3.99712	6.18238	9.29184	12.6937	14.8106	12.8795
0.53317	0.05952	0.10356	0.06982	0.02804	0.02372	0.0391	0.03965	0.01939	0.00742	0.01322	0.01333	0.02295	0.0207	0.02661	0.03983	0.06128	0.07664	0.06698	0.03748	0.03939	0.07137	0.08022	0.05686	0.04084	0.05169	0.07062	0.05737	0.02916	0.05053	0.04221	0.01619	0.03098	0.018	0.01343	0.0716	0.09445	0.17386	0.26741	0.41089	0.6297	0.93012	1.42857	2.20368	3.4114	5.2606	8.0345	11.4303	14.4941	14.5925
0.53817	0.09042	0.0934	0.04412	0.03334	0.04465	0.05376	0.05606	0.02455	0.00514	0.02025	0.02165	0.02326	0.02339	0.02893	0.05569	0.08054	0.07804	0.04789	0.03539	0.0585	0.07963	0.05944	0.03987	0.05006	0.07575	0.0747	0.04415	0.03843	0.06329	0.02878	0.02887	0.01798	0.00723	0.01199	0.05623	0.08861	0.14381	0.24726	0.35138	0.55071	0.81963	1.24345	1.89859	2.9093	4.46015	6.87112	10.0632	13.581	15.3372
0.54318	0.09551	0.05295	0.02851	0.05247	0.07141	0.06695	0.06435	0.03066	0.00364	0.02666	0.03346	0.029	0.03806	0.04627	0.0698	0.07963	0.06134	0.03772	0.05482	0.08312	0.07274	0.04042	0.04047	0.06572	0.08046	0.05812	0.03703	0.05586	0.05638	0.02038	0.04095	0.00567	0.0117	0.02015	0.03802	0.08886	0.12191	0.22058	0.30756	0.48119	0.7272	1.07697	1.62415	2.48723	3.79565	5.85234	8.71485	12.2971	15.1938
0.54819	0.0749	0.02325	0.03574	0.07096	0.08419	0.0713	0.0615	0.03559	0.00217	0.03198	0.04637	0.04027	0.05665	0.06979	0.0755	0.05956	0.03879	0.0417	0.07711	0.08749	0.05557	0.04148	0.06116	0.07717	0.06291	0.03777	0.04284	0.06621	0.03739	0.02769	0.04478	0.00676	0.02389	0.02617	0.0228	0.0823	0.10836	0.18827	0.28259	0.41698	0.64066	0.93746	1.40146	2.14201	3.24294	4.96348	7.44862	10.8369	14.3515
0.55319	0.04868	0.03018	0.06362	0.07976	0.07466	0.06342	0.05059	0.03755	0.00133	0.03546	0.05651	0.05462	0.06895	0.08199	0.06824	0.03878	0.03168	0.05809	0.08256	0.06371	0.04137	0.05867	0.08195	0.07387	0.04343	0.03587	0.05967	0.06267	0.02759	0.04892	0.03784	0.01911	0.01985	0.01932	0.01825	0.06671	0.10313	0.15804	0.26095	0.35961	0.56027	0.82838	1.21804	1.83917	2.76943	4.21417	6.34486	9.42012	13.0825
0.5582	0.0351	0.06306	0.09079	0.07426	0.05052	0.04603	0.0372	0.03581	0.00235	0.03628	0.05972	0.06666	0.06979	0.0719	0.05085	0.03418	0.04818	0.07784	0.06914	0.03654	0.04228	0.07564	0.08075	0.05588	0.03899	0.05497	0.0739	0.04948	0.03714	0.06455	0.02618	0.03482	0.00825	3.50712e-05	0.02538	0.04743	0.1007	0.13493	0.23301	0.32228	0.48785	0.73048	1.05495	1.58253	2.37992	3.59191	5.37536	8.05918	11.5996
0.5632	0.0426	0.09033	0.09131	0.05634	0.02827	0.0265	0.02588	0.03089	0.00486	0.0339	0.05416	0.0687	0.06043	0.04712	0.03404	0.04588	0.0743	0.08576	0.05064	0.03399	0.06103	0.07998	0.05886	0.03902	0.04997	0.07543	0.06924	0.0377	0.05504	0.05725	0.02106	0.04431	0.004	0.01866	0.03226	0.03056	0.09086	0.12063	0.20011	0.29903	0.41909	0.63832	0.92675	1.37588	2.04681	3.06336	4.55488	6.86301	10.102
0.56821	0.06764	0.0906	0.0626	0.03587	0.02047	0.01395	0.01857	0.02379	0.00812	0.0285	0.04227	0.05678	0.04613	0.02736	0.03058	0.06364	0.08662	0.07074	0.0412	0.0575	0.08376	0.06891	0.04036	0.04236	0.06809	0.07658	0.04857	0.0375	0.0653	0.03505	0.03074	0.04107	0.0113	0.02104	0.02646	0.02451	0.07334	0.11538	0.17	0.27306	0.36558	0.55824	0.82059	1.19063	1.75524	2.62437	3.88353	5.82282	8.67586
0.57322	0.09219	0.06893	0.02994	0.02423	0.02743	0.01334	0.01471	0.01554	0.01272	0.02146	0.03028	0.03679	0.03416	0.02767	0.04755	0.07735	0.074	0.04261	0.04656	0.08307	0.08586	0.05103	0.04364	0.06555	0.08044	0.0597	0.03453	0.05135	0.06162	0.02344	0.04988	0.02824	0.02499	0.00868	0.00649	0.03026	0.05301	0.11133	0.14654	0.23981	0.33515	0.48725	0.72073	1.03503	1.5145	2.25379	3.30963	4.92885	7.39266
0.57822	0.0929	0.04416	0.01955	0.02821	0.04103	0.02319	0.01316	0.00755	0.01892	0.01566	0.02396	0.02188	0.0307	0.04724	0.07542	0.07854	0.04958	0.02956	0.06384	0.08654	0.06196	0.04112	0.06232	0.08476	0.07503	0.04369	0.04295	0.06964	0.04829	0.03452	0.05982	0.01696	0.03668	0.000768978	0.01464	0.03647	0.03609	0.09865	0.13125	0.20444	0.31183	0.42177	0.62954	0.91221	1.31195	1.93219	2.83363	4.20083	6.28026
0.58323	0.06399	0.03024	0.03591	0.04721	0.0538	0.03749	0.01279	0.00584	0.02651	0.01486	0.02538	0.0229	0.0385	0.07052	0.08952	0.06478	0.03679	0.04703	0.08172	0.06842	0.03784	0.0497	0.07837	0.0788	0.0532	0.04196	0.06532	0.07387	0.03674	0.05517	0.04958	0.01977	0.03881	0.00313	0.01846	0.03095	0.03132	0.07833	0.12442	0.17458	0.2812	0.37671	0.55129	0.80249	1.13814	1.66655	2.43657	3.57963	5.31441
0.58824	0.03005	0.03343	0.06345	0.07038	0.06172	0.04945	0.01264	0.01139	0.02534	0.02224	0.03345	0.04033	0.05603	0.08077	0.07508	0.04473	0.04416	0.07881	0.0839	0.04784	0.03956	0.07278	0.07994	0.05453	0.03503	0.054	0.07827	0.05708	0.03714	0.06662	0.03138	0.03984	0.03049	0.01655	0.00475	0.01152	0.03773	0.05694	0.11752	0.15283	0.24345	0.34828	0.47699	0.70248	0.99978	1.44468	2.08808	3.05444	4.51115
0.59324	0.02349	0.05312	0.08133	0.08143	0.06276	0.05488	0.01193	0.01731	0.00787	0.03764	0.04579	0.06386	0.07527	0.0737	0.04528	0.0338	0.06258	0.09368	0.06405	0.04033	0.06425	0.08831	0.06639	0.03929	0.04284	0.07086	0.06939	0.03704	0.0518	0.06207	0.02643	0.05978	0.01947	0.03092	0.00633	0.00925	0.04258	0.04164	0.10275	0.14022	0.20712	0.3182	0.41587	0.61567	0.88306	1.25311	1.79668	2.62415	3.84133
0.59825	0.04978	0.07836	0.07934	0.07166	0.05648	0.05279	0.01006	0.02019	0.05688	0.05594	0.05934	0.07859	0.08203	0.05638	0.02769	0.04447	0.07889	0.07659	0.03974	0.05036	0.08573	0.07697	0.04854	0.04776	0.07184	0.07929	0.05061	0.03656	0.07061	0.04668	0.03972	0.05761	0.01751	0.03745	0.00247	0.01281	0.03453	0.03923	0.08194	0.13352	0.17779	0.28116	0.38109	0.5382	0.77518	1.09668	1.55652	2.24598	3.27102
0.60325	0.08397	0.09104	0.06228	0.04747	0.0447	0.04503	0.0067	0.01982	0.08413	0.06879	0.06887	0.07466	0.06685	0.03985	0.03743	0.07211	0.08215	0.04682	0.03766	0.07168	0.08361	0.04973	0.04204	0.06814	0.09045	0.0696	0.0411	0.05684	0.07331	0.03389	0.05707	0.0361	0.03106	0.03214	0.0123	0.00026819	0.01394	0.04611	0.06115	0.12215	0.15722	0.24097	0.35433	0.46788	0.67828	0.96583	1.34661	1.92587	2.80137
0.60826	0.09575	0.0778	0.04211	0.02418	0.03144	0.03462	0.00315	0.01666	0.04823	0.06887	0.0684	0.05562	0.03972	0.03398	0.06423	0.09119	0.06856	0.0354	0.0619	0.08912	0.06367	0.03722	0.05567	0.08147	0.07704	0.04816	0.04732	0.07624	0.05402	0.03495	0.06348	0.02122	0.05052	0.0205	0.02883	0.0097	0.0049	0.04911	0.04797	0.10321	0.14666	0.2064	0.31877	0.41994	0.59292	0.84671	1.17452	1.67071	2.40349
0.61327	0.07606	0.045	0.02827	0.01382	0.02057	0.02432	0.00415	0.01221	0.04226	0.05543	0.05642	0.03665	0.02423	0.04341	0.08405	0.08066	0.0475	0.04821	0.08768	0.08386	0.04612	0.05289	0.08004	0.07817	0.04744	0.03744	0.06345	0.07469	0.03435	0.05172	0.05568	0.02951	0.05607	0.01431	0.03688	0.00425	0.00621	0.03792	0.04766	0.08154	0.13943	0.17982	0.27619	0.38808	0.51601	0.7403	1.03383	1.44562	2.06388
0.61827	0.04454	0.01785	0.02477	0.01861	0.01415	0.01591	0.00948	0.00883	0.0336	0.03583	0.03828	0.03039	0.03422	0.06546	0.08304	0.05075	0.03676	0.07026	0.08786	0.05474	0.04414	0.07881	0.08905	0.06119	0.03612	0.05234	0.07725	0.05648	0.03741	0.07286	0.0415	0.05034	0.04163	0.02322	0.03102	0.01119	0.00557	0.01526	0.05386	0.06276	0.12534	0.16319	0.23496	0.35249	0.45665	0.6481	0.90857	1.25833	1.78558
0.62328	0.02738	0.01772	0.03217	0.03313	0.01264	0.00982	0.01536	0.00914	0.0253	0.02174	0.02469	0.03789	0.06195	0.08641	0.06558	0.03216	0.04931	0.08622	0.06343	0.03229	0.05883	0.08769	0.06952	0.0449	0.05227	0.07853	0.07573	0.04205	0.06048	0.0748	0.03373	0.06365	0.02474	0.04334	0.01738	0.02707	0.01183	0.00227	0.05308	0.05431	0.1042	0.15531	0.20209	0.30935	0.41784	0.5652	0.79581	1.11005	1.54853
0.62829	0.032	0.04272	0.04764	0.04885	0.01518	0.00565	0.02194	0.01506	0.02096	0.022	0.02703	0.05373	0.08525	0.08583	0.04537	0.04228	0.07756	0.08409	0.04215	0.04407	0.08032	0.0733	0.04315	0.04492	0.07532	0.08631	0.05741	0.04358	0.07843	0.05166	0.04052	0.06078	0.02532	0.05511	0.0096	0.03368	0.00473	0.000996522	0.03779	0.05755	0.08137	0.14407	0.17946	0.26489	0.3826	0.49796	0.69833	0.9774	1.34623
0.63329	0.04953	0.07266	0.06419	0.05848	0.01994	0.00261	0.02921	0.02682	0.02368	0.03613	0.0477	0.07099	0.08473	0.05912	0.03621	0.06903	0.09312	0.06335	0.04381	0.07855	0.08963	0.0527	0.04057	0.06497	0.08547	0.06658	0.03971	0.05833	0.07247	0.03043	0.05889	0.04594	0.04223	0.04523	0.01907	0.02677	0.01059	0.01086	0.01446	0.06174	0.06437	0.12417	0.16821	0.2284	0.34047	0.45237	0.6089	0.85529	1.18245
0.6383	0.0694	0.08703	0.07322	0.05921	0.02466	0.00142	0.03667	0.04222	0.03489	0.05522	0.07382	0.08013	0.06211	0.03065	0.04511	0.08683	0.07741	0.04032	0.0626	0.09802	0.07326	0.04427	0.06382	0.08754	0.07594	0.0434	0.04421	0.0747	0.0522	0.0365	0.07283	0.03262	0.05839	0.02616	0.0418	0.01327	0.02498	0.01516	0.000750755	0.05403	0.0609	0.1005	0.16052	0.20132	0.29528	0.4148	0.53289	0.74896	1.04069
0.6433	0.08163	0.07723	0.06877	0.05255	0.02733	0.00237	0.04306	0.0566	0.05304	0.06947	0.08541	0.07299	0.03929	0.0292	0.06898	0.0827	0.04707	0.03693	0.08187	0.08075	0.0448	0.05396	0.08627	0.08537	0.05459	0.04273	0.06908	0.07823	0.03999	0.06334	0.06524	0.0333	0.06086	0.0216	0.05553	0.00698	0.02921	0.00616	0.00569	0.03232	0.06627	0.07927	0.14385	0.18457	0.25435	0.37213	0.48119	0.65348	0.91168
0.64831	0.07767	0.05137	0.05134	0.04219	0.02677	0.00383	0.04667	0.0643	0.07069	0.07333	0.07275	0.05193	0.03399	0.0564	0.09134	0.06323	0.0349	0.06269	0.0867	0.04848	0.03724	0.07491	0.08498	0.05822	0.04017	0.06166	0.0866	0.06299	0.04514	0.08112	0.04262	0.05047	0.04964	0.03668	0.04491	0.01913	0.02108	0.00998	0.01668	0.01	0.06615	0.06858	0.12019	0.1751	0.22223	0.32431	0.44126	0.56692	0.79742
0.65332	0.0581	0.02779	0.02917	0.03157	0.0228	0.00501	0.0457	0.06167	0.07625	0.06562	0.04599	0.03157	0.04567	0.08707	0.0881	0.04439	0.05217	0.09477	0.07186	0.03786	0.06162	0.08937	0.06488	0.0384	0.04795	0.07978	0.07593	0.04253	0.06222	0.07121	0.03194	0.07178	0.03558	0.05489	0.0236	0.04307	0.00913	0.02334	0.01742	0.00497	0.05092	0.07073	0.09572	0.16078	0.20037	0.27922	0.39723	0.50849	0.69606
0.65832	0.03372	0.01889	0.01284	0.02267	0.01584	0.00662	0.03906	0.05035	0.06334	0.04992	0.02714	0.02998	0.06562	0.09257	0.05655	0.04026	0.0791	0.095	0.04833	0.05379	0.09089	0.07995	0.04741	0.04906	0.07609	0.08207	0.0504	0.04084	0.07787	0.04856	0.04669	0.0726	0.0319	0.06047	0.01838	0.05428	0.00681	0.02538	0.00569	0.01587	0.0258	0.0743	0.07751	0.13789	0.18753	0.24294	0.34793	0.46885	0.60674
0.66333	0.01883	0.02374	0.00852	0.01618	0.00846	0.00962	0.02797	0.03648	0.03904	0.03446	0.03086	0.05289	0.083	0.069	0.02914	0.05577	0.08969	0.06129	0.03935	0.07762	0.09174	0.05263	0.04711	0.07679	0.09569	0.06728	0.04039	0.06327	0.0772	0.03802	0.07059	0.04836	0.04433	0.05134	0.03505	0.0404	0.02226	0.01593	0.01087	0.02365	0.00942	0.06578	0.07417	0.11216	0.17456	0.21765	0.30106	0.42527	0.54124
0.66834	0.02345	0.03524	0.01546	0.01184	0.00758	0.01474	0.01636	0.02654	0.02045	0.0284	0.0521	0.08278	0.08443	0.04219	0.03606	0.08191	0.07743	0.03311	0.05837	0.09139	0.06426	0.03837	0.06414	0.09014	0.07907	0.04846	0.05464	0.08501	0.05747	0.04621	0.07724	0.02845	0.06452	0.0366	0.05468	0.01964	0.04457	0.0052	0.02189	0.01745	0.01325	0.04278	0.07947	0.09062	0.15359	0.20306	0.26262	0.37513	0.49556
0.67334	0.04609	0.04795	0.02807	0.00906	0.01459	0.02202	0.01064	0.02404	0.02092	0.0374	0.0735	0.09196	0.06538	0.03562	0.07012	0.09463	0.05549	0.04109	0.08826	0.08266	0.04201	0.0562	0.08525	0.07717	0.04475	0.0436	0.0755	0.08001	0.03791	0.06529	0.06145	0.03772	0.07146	0.03005	0.06024	0.01805	0.05022	0.00699	0.02053	0.00145	0.02487	0.01883	0.07764	0.08146	0.12786	0.19009	0.23458	0.3243	0.45035
0.67835	0.07216	0.05854	0.04021	0.00714	0.02319	0.03082	0.0162	0.02953	0.04042	0.05985	0.08209	0.07116	0.03916	0.04925	0.09673	0.07562	0.04206	0.07317	0.09506	0.05666	0.04719	0.08643	0.08901	0.05502	0.03517	0.06127	0.08363	0.05493	0.04346	0.0804	0.04327	0.06606	0.05492	0.03975	0.0499	0.03658	0.03344	0.02566	0.01003	0.01439	0.02619	0.01315	0.05941	0.08458	0.10433	0.16966	0.21747	0.28231	0.39839
0.68335	0.08357	0.06361	0.04768	0.00538	0.02982	0.04013	0.0334	0.04231	0.06659	0.0827	0.0745	0.04048	0.02971	0.07211	0.08888	0.04244	0.04851	0.09418	0.06903	0.03716	0.06928	0.09356	0.06688	0.04511	0.06069	0.08648	0.07307	0.04059	0.07127	0.07602	0.04074	0.08107	0.03404	0.06045	0.03414	0.05493	0.01618	0.0455	0.00237	0.02032	0.01427	0.02427	0.03165	0.08594	0.09089	0.14304	0.20344	0.25065	0.34559
0.68836	0.07272	0.06034	0.04894	0.00333	0.03336	0.04874	0.05613	0.05958	0.0822	0.08609	0.05553	0.02905	0.05076	0.08954	0.0578	0.0328	0.07223	0.087	0.04078	0.0476	0.08788	0.07023	0.04177	0.05495	0.09002	0.08839	0.05344	0.0516	0.0889	0.0524	0.05411	0.06711	0.03493	0.07222	0.02803	0.05824	0.02003	0.04528	0.00968	0.01364	0.0033	0.03243	0.01597	0.07271	0.09015	0.1169	0.182	0.23053	0.30092
0.69337	0.04764	0.04971	0.04467	0.00194	0.03282	0.05491	0.07353	0.07389	0.07688	0.06337	0.03741	0.04528	0.08539	0.08586	0.03765	0.05792	0.09352	0.06261	0.0428	0.08362	0.08772	0.04597	0.04526	0.07711	0.09056	0.06192	0.04319	0.07297	0.07466	0.03424	0.07196	0.04415	0.05752	0.05898	0.03917	0.04638	0.03983	0.02654	0.03059	0.00246	0.01594	0.02566	0.02322	0.0464	0.09161	0.09976	0.15436	0.21689	0.26743
0.69837	0.02367	0.03556	0.03688	0.00282	0.02801	0.05627	0.07601	0.0759	0.05657	0.03348	0.03336	0.07166	0.0979	0.06028	0.04264	0.09045	0.08743	0.04257	0.07017	0.10376	0.06696	0.04678	0.07519	0.09161	0.06677	0.0397	0.05518	0.0836	0.04709	0.04677	0.07866	0.03687	0.07573	0.03529	0.0618	0.03124	0.05519	0.01369	0.04533	0.000664215	0.01585	0.00796	0.03564	0.02428	0.08177	0.09623	0.12706	0.19605	0.24566
0.70338	0.0121	0.02212	0.02788	0.00557	0.02031	0.05116	0.06127	0.06146	0.03738	0.02337	0.04927	0.08682	0.07451	0.03392	0.06418	0.09522	0.05581	0.04343	0.09145	0.08009	0.04416	0.06726	0.09585	0.07981	0.04594	0.04884	0.08107	0.07519	0.03994	0.07877	0.0654	0.04874	0.06972	0.03102	0.07352	0.02776	0.05468	0.02262	0.03786	0.01639	0.00548	0.00918	0.03374	0.0234	0.05828	0.09751	0.10795	0.16799	0.23018
0.70839	0.01537	0.01245	0.01928	0.00914	0.01267	0.04038	0.03775	0.03696	0.03032	0.04161	0.07714	0.0822	0.04053	0.03518	0.08736	0.06951	0.03456	0.06735	0.08722	0.04194	0.04441	0.08682	0.08272	0.05068	0.04539	0.0772	0.09106	0.05577	0.05785	0.09127	0.04379	0.06936	0.04978	0.05221	0.05687	0.04201	0.04139	0.04289	0.01882	0.03824	0.00288	0.01534	0.01835	0.03586	0.03453	0.09102	0.1033	0.13903	0.20942
0.71339	0.02828	0.00769	0.01182	0.01373	0.00874	0.02793	0.02089	0.01948	0.0373	0.0725	0.09366	0.06215	0.03111	0.06866	0.09314	0.04424	0.04963	0.09631	0.06519	0.03587	0.07313	0.08848	0.05386	0.03948	0.06524	0.09107	0.06994	0.0438	0.07906	0.06823	0.03956	0.08167	0.03899	0.07439	0.03091	0.06489	0.02863	0.05514	0.01316	0.0431	0.00418	0.00796	0.00064603	0.03963	0.02793	0.07143	0.10589	0.11653	0.18063
0.7184	0.04274	0.00748	0.00581	0.01989	0.01165	0.01914	0.02105	0.02491	0.05558	0.09007	0.07924	0.04117	0.05248	0.10039	0.07226	0.04236	0.08379	0.09696	0.04636	0.06587	0.09951	0.06932	0.04378	0.06217	0.09027	0.07765	0.0433	0.05367	0.08439	0.03986	0.06153	0.07137	0.04624	0.07264	0.02896	0.07122	0.0294	0.051	0.02806	0.02644	0.0261	0.0036	0.01213	0.02802	0.03717	0.04542	0.10054	0.10904	0.15036
0.7234	0.05249	0.01014	0.00347	0.0279	0.02243	0.01932	0.03593	0.05219	0.07687	0.08071	0.04541	0.03594	0.08056	0.09386	0.04104	0.06105	0.09821	0.06105	0.04739	0.09461	0.08854	0.04666	0.05948	0.09155	0.09374	0.05511	0.04458	0.07925	0.06997	0.04075	0.08476	0.04533	0.06436	0.05227	0.05441	0.04986	0.04683	0.03646	0.0473	0.01081	0.04187	0.00451	0.00926	0.00915	0.04296	0.0326	0.07941	0.11165	0.12645
0.72841	0.05519	0.01339	0.00583	0.03737	0.03887	0.03224	0.05574	0.08174	0.0866	0.05578	0.02662	0.0538	0.09189	0.05645	0.0324	0.08502	0.07838	0.03088	0.07	0.09354	0.05282	0.04603	0.08217	0.09297	0.06483	0.04583	0.07119	0.09136	0.04928	0.06485	0.08021	0.03369	0.07781	0.03845	0.07747	0.02706	0.06711	0.02618	0.0539	0.01655	0.03409	0.01319	0.0027	0.00607	0.03427	0.03865	0.05115	0.10849	0.11603
0.73342	0.05184	0.01518	0.00904	0.04692	0.05551	0.05558	0.07201	0.09055	0.07409	0.03713	0.04137	0.0841	0.08045	0.03097	0.06189	0.09407	0.04989	0.04458	0.09491	0.06915	0.03755	0.07329	0.09137	0.06499	0.0359	0.05743	0.09047	0.07191	0.04296	0.08471	0.05424	0.05455	0.07223	0.04357	0.07204	0.03243	0.06561	0.03173	0.04479	0.03704	0.01432	0.03603	0.00935	0.00854	0.0164	0.04598	0.0364	0.08919	0.11658
0.73842	0.04461	0.01424	0.01013	0.05395	0.06575	0.07759	0.07854	0.07132	0.04538	0.03593	0.07454	0.09792	0.05568	0.04312	0.09963	0.07652	0.0426	0.08556	0.09212	0.04574	0.05943	0.09832	0.07781	0.04376	0.04615	0.08087	0.08224	0.04446	0.06155	0.08379	0.0402	0.08543	0.05043	0.06139	0.0487	0.06059	0.04161	0.052	0.03035	0.05182	0.00925	0.03932	0.00232	0.00105	7.78831e-05	0.04049	0.04215	0.05982	0.11369
0.74343	0.03572	0.01018	0.0097	0.05516	0.06568	0.08242	0.07062	0.04062	0.02421	0.05147	0.09451	0.07584	0.03743	0.0749	0.10031	0.04624	0.05908	0.10531	0.05979	0.04388	0.08949	0.08778	0.05295	0.05271	0.08455	0.09319	0.0595	0.04421	0.08865	0.0636	0.05303	0.08751	0.03687	0.07679	0.03587	0.07838	0.02582	0.06786	0.02536	0.04996	0.02561	0.02065	0.02772	0.01048	0.00519	0.02401	0.05078	0.04106	0.0964
0.74844	0.02689	0.00496	0.00895	0.04822	0.05623	0.06425	0.05058	0.02484	0.03265	0.07557	0.08398	0.03965	0.04268	0.09464	0.06295	0.03605	0.08352	0.08198	0.03684	0.06799	0.09484	0.05408	0.04347	0.07642	0.10288	0.07631	0.04656	0.07059	0.08932	0.04311	0.07512	0.05774	0.05131	0.07413	0.04357	0.06643	0.03947	0.05873	0.03741	0.03591	0.04547	0.00582	0.0408	0.00534	0.00205	0.00648	0.04614	0.04506	0.06902
0.75344	0.01919	0.00594	0.00942	0.03413	0.04237	0.03562	0.03009	0.03439	0.06614	0.0913	0.05621	0.02967	0.07176	0.08875	0.03292	0.06273	0.09497	0.04794	0.05284	0.09884	0.07444	0.04043	0.06467	0.0919	0.07848	0.04665	0.0547	0.09066	0.05978	0.04384	0.08415	0.03627	0.07895	0.05296	0.06351	0.04335	0.06703	0.03465	0.05865	0.02425	0.05157	0.01457	0.02664	0.01674	0.01176	0.00173	0.02944	0.05545	0.04941
0.75845	0.01313	0.0136	0.01228	0.01867	0.02996	0.01734	0.02292	0.05768	0.09453	0.08243	0.03795	0.0558	0.09997	0.06356	0.04268	0.0982	0.07975	0.04043	0.08806	0.09909	0.05067	0.0619	0.095	0.08488	0.04557	0.04254	0.07732	0.08281	0.03851	0.07084	0.07305	0.04767	0.08536	0.03629	0.07903	0.03542	0.07584	0.02707	0.06607	0.02778	0.04155	0.03663	0.00533	0.03597	0.00943	0.00312	0.01039	0.05203	0.04969
0.76345	0.00862	0.02242	0.01794	0.0103	0.02374	0.02196	0.03782	0.07862	0.09098	0.05215	0.04117	0.08962	0.09287	0.04015	0.07555	0.09875	0.04987	0.05963	0.09984	0.0606	0.04564	0.09001	0.09483	0.06013	0.04381	0.07161	0.09269	0.05979	0.05254	0.0966	0.05255	0.07344	0.06273	0.04776	0.07338	0.04732	0.05834	0.047	0.04849	0.04735	0.02671	0.05035	0.00605	0.03091	0.00987	0.01311	0.00036771	0.03499	0.05794
0.76846	0.00528	0.03153	0.02615	0.01538	0.02726	0.04631	0.07025	0.08643	0.05953	0.02794	0.06183	0.09659	0.05382	0.04027	0.09683	0.06366	0.03838	0.08761	0.07647	0.03149	0.06587	0.09373	0.06271	0.04308	0.06753	0.09742	0.08031	0.04669	0.0828	0.08436	0.04354	0.08685	0.0413	0.07689	0.04861	0.06817	0.03884	0.07102	0.02792	0.06524	0.02256	0.04635	0.02816	0.01011	0.03062	0.01358	0.00463	0.01459	0.05527
0.77347	0.00263	0.03983	0.03633	0.03368	0.04146	0.07352	0.09582	0.0751	0.032	0.03716	0.08667	0.07295	0.02873	0.06887	0.0907	0.03684	0.06331	0.10028	0.04903	0.05066	0.09465	0.07304	0.04081	0.05664	0.09113	0.08721	0.05094	0.05513	0.09215	0.04764	0.05874	0.07729	0.04655	0.08717	0.03301	0.0796	0.03744	0.0712	0.03207	0.05881	0.0364	0.03103	0.04758	0.00266	0.03084	0.00333	0.01579	0.00252	0.03935
0.77847	0.00153	0.04538	0.04759	0.05756	0.06225	0.08508	0.08847	0.05033	0.03312	0.07361	0.0943	0.04608	0.0462	0.10208	0.06393	0.04784	0.09797	0.08081	0.0465	0.09355	0.09825	0.05069	0.05579	0.08981	0.09382	0.05654	0.04213	0.07809	0.07354	0.03568	0.08523	0.05411	0.06882	0.06527	0.05046	0.06751	0.05326	0.05105	0.05737	0.03474	0.05876	0.02051	0.04895	0.01902	0.01259	0.02548	0.01837	0.00568	0.01969
0.78348	0.00247	0.04596	0.0577	0.07538	0.07948	0.07556	0.05262	0.0302	0.05666	0.10016	0.07289	0.03917	0.085	0.09861	0.04016	0.07896	0.09866	0.04511	0.06721	0.10638	0.0657	0.04835	0.08615	0.10043	0.07051	0.04454	0.06779	0.09313	0.05121	0.06283	0.0901	0.04022	0.08357	0.0408	0.08252	0.04174	0.07272	0.03626	0.07357	0.02501	0.06448	0.02715	0.03468	0.04056	0.00171	0.03007	0.0018	0.01787	0.00731
0.78849	0.00408	0.04044	0.06282	0.07708	0.08036	0.05447	0.02197	0.03225	0.08128	0.08917	0.03978	0.05487	0.10216	0.05681	0.04274	0.09706	0.06424	0.03459	0.09144	0.07582	0.03711	0.07046	0.09604	0.0719	0.04334	0.06053	0.09554	0.07986	0.04699	0.0929	0.06378	0.05326	0.07768	0.04426	0.08783	0.03433	0.07717	0.04076	0.0631	0.04372	0.04408	0.04926	0.01999	0.04775	0.01346	0.01397	0.02288	0.0231	0.00882
0.79349	0.00555	0.02983	0.05937	0.06131	0.06001	0.03551	0.02347	0.0605	0.09115	0.05357	0.03104	0.08197	0.08186	0.02822	0.0751	0.08779	0.03876	0.06889	0.09549	0.0445	0.05143	0.09675	0.07839	0.04224	0.04493	0.08461	0.08956	0.05032	0.06453	0.09019	0.04054	0.08529	0.05756	0.06754	0.05943	0.05965	0.05869	0.0593	0.04235	0.06871	0.02407	0.06537	0.02074	0.03795	0.03484	0.000652326	0.02985	0.0083	0.0192
0.7985	0.00732	0.0177	0.04721	0.03852	0.03113	0.02859	0.05407	0.09423	0.07889	0.032	0.06015	0.09803	0.05082	0.04704	0.10702	0.06088	0.05116	0.10844	0.07137	0.0451	0.09014	0.09431	0.05421	0.04971	0.08122	0.09358	0.05981	0.04284	0.08889	0.06381	0.05103	0.09651	0.04364	0.08385	0.03619	0.0876	0.03633	0.07552	0.03535	0.07039	0.032	0.05357	0.04056	0.02284	0.04528	0.00897	0.01334	0.01886	0.02383
0.8035	0.01031	0.00934	0.03069	0.02374	0.01697	0.03886	0.08636	0.09827	0.05186	0.04326	0.09659	0.08343	0.03925	0.08913	0.09524	0.04144	0.08236	0.10031	0.04306	0.07018	0.10376	0.06083	0.04758	0.08163	0.10798	0.07752	0.04525	0.06975	0.09274	0.04501	0.08048	0.0671	0.05335	0.07902	0.0462	0.08115	0.04057	0.07221	0.04737	0.05055	0.05951	0.02807	0.0635	0.01882	0.03868	0.03002	0.00189	0.03035	0.01083
0.80851	0.0156	0.00944	0.0174	0.02468	0.03064	0.06355	0.09377	0.06487	0.03211	0.07128	0.0995	0.04805	0.05327	0.10552	0.04965	0.05061	0.098	0.05534	0.04677	0.09716	0.07738	0.03923	0.06684	0.09807	0.08536	0.05127	0.05946	0.09652	0.06575	0.05008	0.09192	0.03636	0.08043	0.05854	0.07246	0.04962	0.07045	0.04991	0.0672	0.03523	0.07328	0.02371	0.06089	0.0332	0.02433	0.04297	0.00585	0.01456	0.01356
0.81352	0.02407	0.01985	0.01604	0.03831	0.06279	0.08824	0.07472	0.02912	0.03967	0.09187	0.06663	0.03082	0.08207	0.08116	0.02889	0.08491	0.08554	0.03318	0.08309	0.09908	0.04791	0.05942	0.09481	0.0839	0.04398	0.0452	0.0836	0.08832	0.04002	0.07498	0.07489	0.04558	0.09183	0.04317	0.08661	0.03596	0.08819	0.03472	0.07634	0.03938	0.05912	0.04792	0.0333	0.05617	0.01806	0.03876	0.02783	0.00431	0.02544
0.81852	0.0358	0.03771	0.03174	0.05747	0.08891	0.09166	0.04792	0.0274	0.07387	0.09041	0.03678	0.05567	0.10124	0.04877	0.05775	0.10678	0.05822	0.05725	0.10628	0.0682	0.04797	0.09485	0.09732	0.05789	0.03991	0.07224	0.09355	0.05829	0.05194	0.09705	0.05248	0.08101	0.06949	0.05164	0.07699	0.05408	0.0701	0.04958	0.06308	0.05797	0.03834	0.07139	0.01818	0.06214	0.02924	0.02475	0.0419	0.000979633	0.01319
0.82353	0.04922	0.05615	0.05974	0.07483	0.08835	0.06493	0.0317	0.05907	0.10318	0.06651	0.04076	0.09589	0.08718	0.0398	0.09924	0.08373	0.04274	0.09251	0.0848	0.03651	0.07185	0.09976	0.06569	0.04668	0.07457	0.10098	0.07863	0.04581	0.08762	0.08717	0.04809	0.09675	0.04258	0.07935	0.05338	0.07878	0.04179	0.0786	0.04015	0.07442	0.03426	0.06652	0.03716	0.04064	0.05093	0.01658	0.03811	0.02442	0.00357
0.82854	0.0606	0.06816	0.0835	0.08119	0.06264	0.02935	0.03621	0.09172	0.09211	0.03963	0.06861	0.10389	0.04897	0.05809	0.10398	0.04301	0.05769	0.10241	0.04805	0.04701	0.09622	0.0711	0.04021	0.06263	0.10131	0.09087	0.05271	0.06187	0.09971	0.05072	0.06542	0.07759	0.04747	0.09319	0.04011	0.08571	0.04043	0.08388	0.03744	0.07119	0.04899	0.04393	0.06756	0.02004	0.06033	0.02541	0.02336	0.04109	2.81915e-05
0.83354	0.06443	0.06988	0.08529	0.07003	0.03534	0.02025	0.06169	0.09562	0.05076	0.03621	0.0926	0.07115	0.0305	0.08959	0.07191	0.03774	0.09185	0.0812	0.04344	0.0932	0.0961	0.04746	0.0566	0.09233	0.09237	0.05485	0.04604	0.08573	0.07335	0.03608	0.08852	0.05122	0.07673	0.07101	0.05485	0.06962	0.06343	0.05886	0.06277	0.0488	0.06928	0.03222	0.07232	0.02956	0.04391	0.04702	0.01416	0.03873	0.02123
0.83855	0.05654	0.06157	0.06265	0.04619	0.02785	0.04816	0.0925	0.07226	0.02638	0.06517	0.09395	0.03853	0.05869	0.10489	0.04368	0.07328	0.10497	0.04979	0.07194	0.11372	0.06686	0.05333	0.0931	0.10089	0.06306	0.04226	0.07198	0.09334	0.04658	0.06649	0.09095	0.04461	0.09232	0.04187	0.08674	0.04661	0.08313	0.03852	0.08488	0.0339	0.07549	0.04134	0.04974	0.05878	0.02275	0.05952	0.02259	0.02332	0.03788
0.84355	0.03843	0.04638	0.03223	0.02531	0.04127	0.08737	0.10026	0.04511	0.04419	0.10078	0.07052	0.04186	0.10137	0.08157	0.04391	0.10396	0.07524	0.03984	0.09742	0.07911	0.04029	0.07895	0.10157	0.07147	0.04401	0.06731	0.10031	0.07602	0.05078	0.10203	0.06485	0.06279	0.07812	0.04601	0.09449	0.04165	0.08119	0.04765	0.07427	0.04954	0.05815	0.06224	0.03134	0.07207	0.02676	0.04625	0.04571	0.01195	0.03694
0.84856	0.01865	0.03016	0.0164	0.02473	0.06469	0.10122	0.06997	0.03446	0.08234	0.10035	0.04228	0.07114	0.10558	0.04031	0.07009	0.09421	0.03982	0.06665	0.09464	0.03828	0.05342	0.09865	0.07391	0.04089	0.0545	0.09505	0.09101	0.05073	0.07533	0.09465	0.04192	0.09045	0.05464	0.07678	0.06301	0.06549	0.06041	0.0716	0.04648	0.07866	0.03554	0.07597	0.03534	0.05579	0.05271	0.02398	0.06041	0.01858	0.02317
0.85357	0.00856	0.02065	0.02602	0.05014	0.08513	0.07742	0.02851	0.04843	0.10075	0.06096	0.03835	0.09566	0.06736	0.03296	0.10089	0.06155	0.04607	0.10677	0.06855	0.04431	0.09476	0.09003	0.04845	0.05257	0.08851	0.09384	0.05579	0.04826	0.09435	0.05694	0.05553	0.09645	0.04735	0.09361	0.03583	0.09393	0.04215	0.08412	0.03907	0.0827	0.03896	0.06613	0.05571	0.03454	0.06899	0.02379	0.04655	0.04222	0.01232
0.85857	0.015	0.02423	0.05302	0.08443	0.08833	0.04218	0.02216	0.0798	0.08497	0.03006	0.06852	0.09519	0.03624	0.07382	0.10236	0.04341	0.08444	0.10625	0.04584	0.08199	0.10859	0.05864	0.05235	0.09087	0.10877	0.06937	0.04332	0.07708	0.08833	0.04126	0.08919	0.06618	0.06309	0.07849	0.05033	0.08616	0.04839	0.07402	0.05834	0.05676	0.06853	0.04077	0.07474	0.03269	0.05782	0.04796	0.02189	0.06077	0.01806
0.86358	0.0362	0.04278	0.07788	0.09702	0.06861	0.02925	0.05943	0.10263	0.05509	0.04282	0.10374	0.06899	0.04632	0.11215	0.06493	0.05448	0.10532	0.05876	0.05233	0.10475	0.0747	0.04206	0.07788	0.10419	0.08138	0.04902	0.06801	0.10189	0.06127	0.06054	0.09739	0.03659	0.08738	0.05384	0.08536	0.04998	0.07795	0.05205	0.07971	0.03751	0.08615	0.03245	0.07208	0.04966	0.03723	0.06687	0.02101	0.04901	0.03934
0.86859	0.06243	0.07028	0.08573	0.07494	0.03915	0.04369	0.10125	0.08915	0.03751	0.08154	0.09952	0.04097	0.07888	0.09855	0.03077	0.08486	0.08597	0.02975	0.08635	0.09289	0.04093	0.06634	0.09968	0.07747	0.03901	0.05418	0.0952	0.0866	0.0433	0.08838	0.07045	0.05151	0.09231	0.04675	0.09515	0.0365	0.09475	0.04194	0.08169	0.04839	0.06798	0.05718	0.04657	0.06991	0.03237	0.05922	0.04698	0.02132	0.0562
0.87359	0.07992	0.09038	0.07469	0.03894	0.02502	0.07071	0.10414	0.04705	0.04583	0.10258	0.05791	0.04206	0.10073	0.0528	0.04787	0.10506	0.05442	0.05783	0.10802	0.06027	0.05097	0.10253	0.0918	0.04919	0.04272	0.08295	0.09344	0.05164	0.06102	0.09798	0.0467	0.09263	0.067	0.06329	0.07226	0.06345	0.07215	0.05897	0.0635	0.07265	0.04056	0.08477	0.02869	0.07336	0.04675	0.03895	0.06767	0.01706	0.04719
0.8786	0.07844	0.08444	0.0525	0.02228	0.04367	0.09315	0.06703	0.02357	0.07616	0.08746	0.03121	0.07746	0.09341	0.03456	0.09777	0.08778	0.04549	0.10336	0.08401	0.04022	0.08603	0.10012	0.05949	0.05182	0.08757	0.10369	0.06889	0.04557	0.097	0.0778	0.05429	0.10329	0.0426	0.08821	0.04805	0.09313	0.04084	0.08729	0.04431	0.08377	0.04052	0.07766	0.04697	0.05303	0.06647	0.03157	0.05925	0.04399	0.02346
0.8836	0.05952	0.0521	0.0321	0.03804	0.08298	0.09265	0.03322	0.04834	0.103	0.05664	0.05059	0.10937	0.06179	0.05907	0.1146	0.04785	0.06544	0.10763	0.0446	0.05767	0.10317	0.06248	0.0425	0.07756	0.11168	0.08473	0.04946	0.07395	0.10057	0.04728	0.07955	0.07008	0.05468	0.09315	0.04694	0.08869	0.04481	0.08833	0.0469	0.07189	0.06385	0.04681	0.08137	0.03155	0.07218	0.04385	0.03736	0.06853	0.01904
0.88861	0.03677	0.01907	0.02702	0.06977	0.10392	0.06516	0.0341	0.09367	0.09442	0.03925	0.08972	0.09409	0.03716	0.09274	0.07704	0.03695	0.09533	0.07167	0.04428	0.10036	0.08755	0.0424	0.06699	0.0996	0.08457	0.04774	0.05612	0.09776	0.06471	0.04393	0.09482	0.04212	0.08857	0.06656	0.06952	0.06152	0.07728	0.05787	0.07348	0.04977	0.0824	0.03552	0.08515	0.04027	0.05528	0.0638	0.02957	0.06121	0.04228
0.89362	0.02418	0.01384	0.04383	0.09065	0.08296	0.03288	0.06021	0.10853	0.05291	0.04981	0.10362	0.04888	0.0498	0.10441	0.03797	0.07386	0.1028	0.04349	0.08225	0.11343	0.05702	0.0634	0.10342	0.09305	0.04844	0.0452	0.08495	0.09038	0.04076	0.07994	0.08421	0.05222	0.09756	0.04112	0.09502	0.04465	0.09439	0.03878	0.09229	0.04194	0.07846	0.05499	0.05353	0.07259	0.03416	0.0719	0.04239	0.03667	0.06452
0.89862	0.0262	0.04067	0.07531	0.0873	0.04264	0.02837	0.09018	0.07791	0.02664	0.08194	0.08179	0.03265	0.09279	0.08279	0.0445	0.11057	0.07343	0.04869	0.10685	0.0708	0.04424	0.09451	0.10027	0.0609	0.04661	0.08142	0.10302	0.06425	0.06012	0.10992	0.05732	0.08121	0.07087	0.05474	0.09142	0.05363	0.07799	0.05741	0.07487	0.06179	0.05702	0.07873	0.03232	0.08575	0.03858	0.05723	0.06375	0.02684	0.05937
0.90363	0.04057	0.07849	0.09837	0.06498	0.02514	0.06341	0.10192	0.04029	0.05014	0.10584	0.05134	0.06336	0.11397	0.04722	0.07962	0.09763	0.04027	0.08053	0.08932	0.0319	0.06726	0.10008	0.06197	0.04205	0.07356	0.10596	0.08209	0.04865	0.09307	0.08734	0.0459	0.09886	0.04733	0.09054	0.05621	0.08093	0.05266	0.08715	0.04445	0.08918	0.04114	0.0827	0.04751	0.06183	0.06746	0.03534	0.07301	0.03966	0.03766
0.90864	0.06278	0.09777	0.08805	0.04008	0.04548	0.10469	0.08032	0.03558	0.09572	0.09022	0.04103	0.1003	0.08026	0.03685	0.10487	0.05519	0.04969	0.10945	0.05687	0.05173	0.10418	0.07686	0.04286	0.06629	0.10189	0.08717	0.04721	0.06116	0.09864	0.04431	0.06907	0.08656	0.05489	0.09873	0.03666	0.09832	0.04608	0.08971	0.04422	0.08554	0.05166	0.06429	0.07504	0.03584	0.08337	0.03653	0.05752	0.06258	0.02801
0.91364	0.08261	0.08358	0.0487	0.03113	0.08013	0.10374	0.04162	0.06049	0.10915	0.04704	0.06048	0.10148	0.03622	0.07061	0.0972	0.0402	0.0927	0.09796	0.04668	0.10026	0.10475	0.05039	0.06535	0.10456	0.10033	0.05496	0.04843	0.09126	0.07519	0.04258	0.10007	0.05474	0.08026	0.06934	0.06385	0.079	0.06438	0.06661	0.07362	0.05344	0.08176	0.04307	0.08527	0.04244	0.06487	0.06383	0.03338	0.07434	0.0396
0.91865	0.08573	0.05104	0.01891	0.04811	0.09716	0.06095	0.02491	0.09087	0.07668	0.02999	0.0945	0.07157	0.03997	0.11357	0.06192	0.0648	0.11087	0.05163	0.06712	0.11166	0.06193	0.05123	0.09623	0.10186	0.06437	0.04912	0.08489	0.10219	0.05085	0.08015	0.09398	0.04066	0.09531	0.04542	0.10084	0.04339	0.09081	0.04751	0.09235	0.03872	0.09198	0.04419	0.07001	0.06861	0.03923	0.08215	0.03434	0.05961	0.06062
0.92365	0.06614	0.02877	0.02905	0.08185	0.08579	0.02653	0.05508	0.10249	0.04051	0.06316	0.10642	0.04485	0.08262	0.1048	0.03595	0.09637	0.08015	0.03127	0.09807	0.07693	0.03654	0.08356	0.0999	0.06182	0.0364	0.07168	0.10536	0.07413	0.05169	0.10442	0.05789	0.06898	0.08359	0.05578	0.09544	0.04322	0.09335	0.05203	0.07924	0.06166	0.0645	0.07247	0.04537	0.08339	0.04125	0.06675	0.06416	0.03268	0.07107
0.92866	0.03515	0.0291	0.06854	0.10267	0.05776	0.03671	0.10497	0.08058	0.03978	0.10521	0.07539	0.0461	0.10908	0.05262	0.0539	0.10315	0.04485	0.07078	0.10386	0.0455	0.06447	0.10901	0.07524	0.04216	0.05984	0.09789	0.08391	0.04365	0.08028	0.09001	0.04396	0.10722	0.05625	0.08255	0.05789	0.08176	0.06247	0.07646	0.05474	0.08964	0.03826	0.09429	0.03911	0.07366	0.065	0.04084	0.08378	0.03062	0.05795
0.93367	0.01704	0.04798	0.09991	0.08472	0.03547	0.07531	0.11327	0.04289	0.06761	0.10437	0.03599	0.07598	0.09218	0.02976	0.10282	0.0774	0.04952	0.11708	0.07129	0.04865	0.1047	0.08866	0.04969	0.0663	0.10818	0.0981	0.0535	0.05558	0.10559	0.05887	0.06959	0.09754	0.0465	0.09641	0.04247	0.10471	0.03887	0.09524	0.04687	0.0872	0.05071	0.07557	0.0643	0.05039	0.08119	0.04	0.06619	0.06207	0.03476
0.93867	0.03106	0.07663	0.09469	0.04279	0.03871	0.1012	0.06793	0.03033	0.09687	0.06499	0.04118	0.10654	0.05739	0.06373	0.11717	0.04522	0.082	0.10453	0.03985	0.08078	0.10355	0.04812	0.05359	0.09801	0.1103	0.06755	0.0514	0.09338	0.08926	0.04468	0.09736	0.05244	0.07219	0.08237	0.06294	0.08018	0.059	0.08149	0.06359	0.06245	0.08325	0.04168	0.09474	0.03957	0.07433	0.06241	0.03826	0.08586	0.03345
0.94368	0.0697	0.09698	0.06133	0.02292	0.06971	0.09417	0.02611	0.06394	0.1017	0.03782	0.08596	0.09891	0.04099	0.10613	0.07152	0.04576	0.10386	0.05372	0.05585	0.11096	0.06836	0.04597	0.08752	0.10057	0.06262	0.04281	0.07591	0.1038	0.04923	0.06385	0.0937	0.0386	0.10178	0.05401	0.0908	0.04668	0.0959	0.04893	0.08883	0.04628	0.09219	0.04185	0.08487	0.05781	0.0528	0.08012	0.03877	0.06851	0.06087
0.94869	0.09951	0.0888	0.0342	0.04706	0.10273	0.06417	0.03554	0.10927	0.07288	0.04948	0.11235	0.05515	0.05846	0.10582	0.03074	0.08612	0.09329	0.03673	0.10002	0.09924	0.04614	0.08419	0.10967	0.07441	0.03623	0.06172	0.0997	0.07556	0.04406	0.10035	0.06738	0.07214	0.09129	0.04629	0.09764	0.04842	0.09691	0.04415	0.09183	0.05517	0.07069	0.07465	0.04566	0.08829	0.04086	0.07534	0.06313	0.0366	0.08156
0.95369	0.09274	0.05354	0.03341	0.08867	0.09935	0.03704	0.07893	0.10757	0.03772	0.08162	0.08831	0.03167	0.09607	0.07096	0.04961	0.11581	0.06032	0.06715	0.1099	0.0516	0.0582	0.10837	0.08465	0.04885	0.06341	0.10222	0.09497	0.04992	0.082	0.10689	0.04938	0.10325	0.05506	0.07495	0.07426	0.07593	0.06303	0.07679	0.06351	0.08118	0.04845	0.09427	0.03484	0.08843	0.0559	0.05432	0.08139	0.0355	0.06688
0.9587	0.05657	0.02053	0.05499	0.10427	0.05748	0.03771	0.1067	0.05974	0.03844	0.10415	0.04846	0.06286	0.11201	0.04281	0.09769	0.08917	0.04222	0.10241	0.07308	0.03277	0.09093	0.08908	0.04558	0.05471	0.10094	0.10526	0.0631	0.05646	0.10837	0.06547	0.06016	0.0955	0.04591	0.1045	0.04524	0.09757	0.04427	0.10079	0.04135	0.09532	0.04925	0.07857	0.06682	0.05408	0.08413	0.04071	0.0757	0.06207	0.03915
0.9637	0.02584	0.02491	0.08523	0.08051	0.02541	0.07122	0.0963	0.0279	0.08164	0.09383	0.04118	0.10742	0.07846	0.04802	0.11227	0.04309	0.06596	0.10733	0.04363	0.07556	0.10919	0.05648	0.04978	0.09029	0.10565	0.06639	0.04404	0.0841	0.08785	0.0346	0.09075	0.06426	0.07414	0.0898	0.04929	0.09043	0.06035	0.08254	0.06066	0.07503	0.07277	0.05242	0.0955	0.03546	0.08743	0.05368	0.053	0.08248	0.0375
0.96871	0.02715	0.06879	0.10112	0.04628	0.04125	0.10859	0.06207	0.04823	0.11603	0.05669	0.06774	0.10674	0.03455	0.08451	0.08271	0.04235	0.10654	0.07551	0.05718	0.12023	0.08512	0.04953	0.08992	0.11104	0.07655	0.04318	0.06857	0.10228	0.05409	0.0616	0.10368	0.04507	0.09893	0.05128	0.08903	0.05969	0.08779	0.05135	0.09442	0.04439	0.09483	0.04563	0.08515	0.05916	0.05789	0.08198	0.03862	0.0773	0.06109
0.97372	0.0547	0.10875	0.08341	0.03437	0.08578	0.10327	0.03464	0.09062	0.09384	0.03387	0.09846	0.06537	0.04286	0.11532	0.04821	0.08403	0.10675	0.04019	0.09095	0.10159	0.04443	0.0737	0.10874	0.08231	0.04566	0.06457	0.10582	0.08788	0.04986	0.10674	0.07596	0.05931	0.09109	0.04581	0.10963	0.04151	0.09717	0.04921	0.09401	0.04893	0.08483	0.0648	0.05575	0.0904	0.03824	0.08762	0.05305	0.05317	0.07969
0.97872	0.08364	0.10175	0.04379	0.05066	0.10823	0.05439	0.04103	0.10745	0.04457	0.05819	0.10355	0.0394	0.09397	0.09567	0.04335	0.11047	0.0627	0.04686	0.10606	0.05011	0.04597	0.10316	0.0845	0.04324	0.04964	0.09725	0.1005	0.05456	0.07485	0.10532	0.04412	0.09631	0.06402	0.07818	0.07684	0.06548	0.07672	0.07346	0.06326	0.08473	0.05088	0.09159	0.04295	0.08822	0.05699	0.05998	0.0842	0.03677	0.0749
0.98373	0.09464	0.05658	0.02212	0.0816	0.08638	0.02271	0.082	0.08697	0.03277	0.10517	0.07364	0.05503	0.11765	0.04329	0.07513	0.09282	0.03793	0.097	0.08618	0.03961	0.09238	0.10108	0.05348	0.05219	0.09152	0.10218	0.06049	0.04714	0.10136	0.06457	0.05631	0.10986	0.04935	0.10154	0.04008	0.10473	0.04807	0.09487	0.04605	0.10033	0.04176	0.09214	0.05854	0.06117	0.08652	0.03902	0.08901	0.05067	0.05329
0.98874	0.08092	0.02283	0.04679	0.10224	0.04973	0.0478	0.11773	0.05208	0.06828	0.11189	0.03955	0.08915	0.08415	0.03237	0.11327	0.05794	0.06566	0.1236	0.05222	0.07437	0.11667	0.064	0.05206	0.0945	0.11915	0.07651	0.04503	0.08132	0.09798	0.04381	0.09513	0.0722	0.06492	0.08918	0.05277	0.0995	0.0495	0.08986	0.06129	0.07456	0.07388	0.05919	0.08839	0.04454	0.08762	0.05529	0.05748	0.08459	0.03953
0.99374	0.05116	0.03247	0.09525	0.08938	0.03597	0.09748	0.0979	0.03601	0.10389	0.06736	0.04567	0.10772	0.04353	0.081	0.10591	0.04425	0.10414	0.08133	0.04621	0.10744	0.08388	0.04115	0.0798	0.10951	0.08465	0.04968	0.07144	0.10992	0.06361	0.06175	0.10449	0.03563	0.09616	0.06052	0.09194	0.05585	0.08638	0.06211	0.08752	0.04753	0.10145	0.03808	0.09761	0.05504	0.06343	0.08464	0.03617	0.09209	0.0532
0.99875	0.02839	0.06877	0.11236	0.05056	0.05305	0.11245	0.04052	0.05807	0.10248	0.03303	0.09121	0.08906	0.0452	0.12078	0.05315	0.06714	0.10406	0.03267	0.08269	0.10513	0.04457	0.06924	0.10642	0.08092	0.0366	0.05478	0.10071	0.08967	0.04179	0.09483	0.07435	0.05683	0.10172	0.04873	0.10392	0.03998	0.1075	0.04492	0.09555	0.05365	0.08498	0.06299	0.06666	0.08257	0.04624	0.08772	0.05604	0.05772	0.08233
1.00375	0.03444	0.09729	0.0785	0.02699	0.08615	0.07927	0.02199	0.10134	0.07088	0.05159	0.11702	0.04958	0.07845	0.09789	0.02907	0.10526	0.07149	0.04784	0.11517	0.06811	0.05189	0.10963	0.09662	0.05107	0.0481	0.09168	0.09875	0.05153	0.06857	0.10779	0.04958	0.10421	0.0682	0.06838	0.0796	0.07176	0.07841	0.06597	0.07521	0.08027	0.05187	0.09921	0.03566	0.09647	0.05465	0.06488	0.08742	0.03262	0.08739
1.00876	0.07062	0.09886	0.03479	0.0502	0.10596	0.04232	0.06548	0.11474	0.04159	0.09364	0.08491	0.03787	0.10745	0.04944	0.07134	0.10949	0.04703	0.10272	0.09331	0.03786	0.08824	0.10283	0.05725	0.05425	0.09941	0.11213	0.07036	0.05053	0.10927	0.07989	0.0592	0.10843	0.04298	0.10001	0.05108	0.10271	0.04323	0.10083	0.04889	0.09657	0.04808	0.09391	0.05368	0.07342	0.08024	0.04679	0.08821	0.05381	0.05759
1.01377	0.10591	0.07203	0.02965	0.09713	0.08787	0.03796	0.1141	0.07244	0.04519	0.10862	0.04017	0.07588	0.10145	0.03999	0.11945	0.066	0.05706	0.116	0.04782	0.0575	0.10875	0.06121	0.04307	0.08471	0.1156	0.08128	0.04853	0.08312	0.10201	0.04172	0.08803	0.06827	0.06487	0.10088	0.04992	0.09528	0.05347	0.09675	0.05294	0.0838	0.07257	0.05797	0.09676	0.04096	0.09415	0.05357	0.06295	0.08919	0.03668
1.01877	0.09929	0.03714	0.06222	0.1113	0.04584	0.06459	0.10867	0.02792	0.08352	0.08525	0.04301	0.11681	0.06159	0.07095	0.10599	0.03423	0.09301	0.08065	0.04548	0.11066	0.09208	0.04549	0.079	0.10888	0.08019	0.04318	0.06203	0.10438	0.05835	0.0495	0.10343	0.04417	0.10156	0.06297	0.08085	0.0644	0.09007	0.05851	0.08804	0.05477	0.09505	0.04447	0.10136	0.04901	0.07456	0.07873	0.04504	0.09071	0.05565
1.02378	0.05416	0.02656	0.09558	0.07592	0.02857	0.10022	0.06263	0.04256	0.11589	0.05074	0.08402	0.10087	0.03459	0.10592	0.05561	0.0627	0.11257	0.04781	0.08613	0.11938	0.05541	0.07171	0.11355	0.09297	0.04687	0.05514	0.09923	0.09119	0.04408	0.09986	0.08451	0.06026	0.09993	0.04124	0.11002	0.04631	0.1025	0.04409	0.10433	0.04688	0.09052	0.06535	0.06317	0.08867	0.04467	0.0937	0.05338	0.06271	0.08626
1.02879	0.02149	0.05658	0.10216	0.03601	0.06257	0.10873	0.03461	0.09519	0.09521	0.04105	0.10949	0.05026	0.06146	0.10877	0.03874	0.11072	0.08374	0.04573	0.11114	0.06474	0.044	0.10256	0.09548	0.052	0.05165	0.09763	0.10849	0.06066	0.07421	0.1176	0.05135	0.09385	0.06668	0.0702	0.09154	0.0623	0.08012	0.072	0.07515	0.07713	0.06204	0.09208	0.0412	0.10161	0.04967	0.07545	0.08058	0.04311	0.08733
1.03379	0.03622	0.1047	0.07785	0.03707	0.10866	0.07342	0.04674	0.11714	0.0429	0.07079	0.09417	0.03673	0.11283	0.07025	0.06652	0.10961	0.04194	0.08241	0.09192	0.03065	0.07939	0.10269	0.05425	0.04499	0.08704	0.10885	0.07128	0.04908	0.10398	0.07426	0.0509	0.10865	0.04945	0.10641	0.04585	0.09897	0.05268	0.09991	0.04485	0.10533	0.0443	0.09536	0.05974	0.07039	0.08502	0.04579	0.09566	0.05193	0.06243
1.0388	0.07994	0.11518	0.04263	0.07159	0.10786	0.03074	0.08423	0.08454	0.03205	0.11073	0.0587	0.07365	0.11403	0.03408	0.10404	0.06571	0.04975	0.1195	0.05756	0.06502	0.11785	0.07153	0.04888	0.08704	0.11547	0.07847	0.04236	0.07494	0.09916	0.03808	0.08947	0.0818	0.06614	0.09749	0.04359	0.10756	0.05148	0.09336	0.05768	0.08686	0.06653	0.06942	0.09	0.04403	0.0989	0.0494	0.07377	0.08085	0.04535
1.0438	0.1061	0.06835	0.03098	0.10089	0.06273	0.03694	0.11424	0.0444	0.0772	0.10718	0.04115	0.10848	0.06151	0.05289	0.11203	0.04235	0.0976	0.10151	0.04807	0.11268	0.09866	0.04565	0.08058	0.1163	0.09509	0.05083	0.06531	0.10842	0.06782	0.05909	0.11134	0.04265	0.09509	0.06092	0.0891	0.06737	0.08153	0.06501	0.09143	0.04935	0.10252	0.04422	0.09918	0.05617	0.07238	0.08369	0.04193	0.09784	0.05474
1.04881	0.09124	0.02128	0.06048	0.09931	0.0321	0.09077	0.09901	0.04094	0.11607	0.05739	0.06385	0.10225	0.03273	0.10976	0.07543	0.06261	0.11549	0.04421	0.07551	0.10991	0.04806	0.06252	0.10663	0.08909	0.04502	0.05709	0.10425	0.09905	0.04657	0.09967	0.08224	0.04925	0.10231	0.04885	0.11363	0.03715	0.10838	0.04901	0.09994	0.0493	0.09668	0.0572	0.07521	0.08524	0.04689	0.09828	0.04941	0.07478	0.08092
1.05382	0.05623	0.02995	0.10609	0.06897	0.04904	0.1221	0.0476	0.07107	0.09988	0.03054	0.10583	0.06711	0.06381	0.12178	0.03535	0.09879	0.08058	0.0339	0.11034	0.06956	0.04332	0.10531	0.09752	0.04892	0.03986	0.08956	0.10372	0.05651	0.0648	0.10865	0.04736	0.09999	0.07501	0.07107	0.0837	0.06493	0.08903	0.06531	0.07696	0.08319	0.05653	0.09729	0.0442	0.09797	0.05606	0.0732	0.08787	0.03915	0.09363
1.05882	0.03417	0.08006	0.11245	0.03808	0.0875	0.08903	0.0233	0.10661	0.05596	0.06515	0.1123	0.04202	0.1065	0.06857	0.04975	0.11092	0.04614	0.08896	0.10347	0.04263	0.08753	0.11121	0.06299	0.05266	0.09354	0.11065	0.07007	0.04544	0.10556	0.08015	0.05699	0.11818	0.04646	0.09957	0.04856	0.1083	0.04705	0.09843	0.05249	0.10202	0.0438	0.10427	0.04963	0.07939	0.08331	0.04782	0.10019	0.04671	0.07183
1.06383	0.04117	0.11353	0.06509	0.04088	0.10702	0.0387	0.06563	0.10831	0.03945	0.11149	0.06689	0.05689	0.10913	0.03077	0.10809	0.08075	0.05511	0.12663	0.05761	0.05761	0.11472	0.06781	0.04571	0.08811	0.12483	0.08793	0.04979	0.08189	0.10919	0.04744	0.09217	0.07426	0.06064	0.10105	0.0527	0.10283	0.04769	0.10269	0.05555	0.08524	0.07436	0.065	0.09282	0.04929	0.09606	0.05551	0.06992	0.08952	0.04253
1.06884	0.07394	0.09698	0.02415	0.08121	0.09062	0.03526	0.12192	0.06595	0.06212	0.10803	0.03233	0.10024	0.07495	0.05867	0.12446	0.04206	0.09023	0.0934	0.03984	0.10245	0.09269	0.04119	0.07401	0.10901	0.08633	0.04744	0.06504	0.11022	0.06441	0.05098	0.10541	0.03828	0.10152	0.06893	0.08437	0.06229	0.09065	0.06567	0.08618	0.05709	0.10156	0.04075	0.11078	0.04834	0.0795	0.08223	0.04495	0.10355	0.05139
1.07384	0.10579	0.05617	0.04064	0.11507	0.05367	0.07409	0.11332	0.02903	0.09962	0.06536	0.05942	0.11727	0.04324	0.10605	0.07166	0.05019	0.11076	0.04454	0.07925	0.12153	0.05606	0.06955	0.11321	0.09231	0.04105	0.05052	0.09813	0.09262	0.03988	0.09451	0.08385	0.06053	0.10697	0.04397	0.10822	0.04612	0.11059	0.04218	0.10632	0.05096	0.09212	0.06579	0.072	0.08527	0.0518	0.09568	0.05647	0.0695	0.0881
1.07885	0.10058	0.03254	0.09043	0.09549	0.03448	0.10739	0.05405	0.05166	0.11252	0.04078	0.10814	0.07672	0.05064	0.11326	0.03109	0.10157	0.09105	0.04556	0.11673	0.07745	0.04823	0.10776	0.10281	0.05638	0.05218	0.09666	0.10821	0.05876	0.07252	0.12077	0.05435	0.10126	0.06853	0.06673	0.09301	0.068	0.08106	0.06965	0.08209	0.07699	0.06263	0.0995	0.03763	0.10845	0.05057	0.07991	0.08488	0.04187	0.09804
1.08385	0.05653	0.0429	0.11369	0.04466	0.05971	0.10423	0.02688	0.10897	0.07868	0.05752	0.11155	0.03385	0.09502	0.07892	0.05789	0.12083	0.05113	0.08417	0.09801	0.03037	0.07878	0.10414	0.05584	0.04744	0.09389	0.11575	0.07605	0.05213	0.11095	0.08194	0.05384	0.10869	0.04598	0.10834	0.05201	0.10044	0.05002	0.10613	0.04625	0.10555	0.04874	0.09767	0.05871	0.07883	0.08346	0.05244	0.09718	0.05569	0.0682
1.08886	0.02273	0.08179	0.08835	0.02977	0.10663	0.06776	0.05942	0.12023	0.03552	0.09505	0.07063	0.0529	0.12209	0.04343	0.10638	0.07702	0.04551	0.11597	0.05565	0.05605	0.11431	0.06946	0.04463	0.08415	0.11453	0.07995	0.0438	0.07852	0.10084	0.03582	0.08814	0.07865	0.06904	0.10398	0.04311	0.10564	0.0558	0.09773	0.05496	0.09257	0.06867	0.06834	0.09865	0.04249	0.10462	0.05091	0.0781	0.08647	0.04534
1.09387	0.04331	0.11515	0.04924	0.06782	0.11385	0.03485	0.10345	0.07029	0.04424	0.1137	0.04244	0.10473	0.08571	0.04772	0.11454	0.03782	0.08899	0.10321	0.0483	0.11607	0.10325	0.04858	0.08319	0.11812	0.09152	0.04654	0.06272	0.10735	0.06352	0.05513	0.11264	0.04664	0.10095	0.06021	0.08738	0.07099	0.08674	0.06201	0.09552	0.05223	0.10223	0.04809	0.1026	0.05485	0.07913	0.08326	0.04885	0.0991	0.05885
1.09887	0.09556	0.10028	0.03562	0.10816	0.06656	0.046	0.11356	0.03176	0.09937	0.08558	0.05632	0.11577	0.03439	0.09411	0.07978	0.05791	0.12043	0.05434	0.07911	0.11897	0.05309	0.06628	0.11239	0.09404	0.04939	0.06011	0.10717	0.09932	0.04879	0.10718	0.08641	0.05335	0.10149	0.04533	0.11961	0.04018	0.10723	0.04991	0.10629	0.04712	0.10089	0.0616	0.07239	0.09303	0.04615	0.10376	0.05047	0.07814	0.0865
1.10388	0.11599	0.04533	0.05761	0.1039	0.02898	0.09732	0.08182	0.0521	0.12306	0.04061	0.09372	0.07614	0.04649	0.12597	0.04336	0.10217	0.08997	0.03374	0.1095	0.06587	0.03971	0.10409	0.09537	0.04703	0.04331	0.09595	0.10883	0.05932	0.07117	0.11387	0.04653	0.09866	0.07265	0.07679	0.08717	0.06372	0.08872	0.07201	0.07509	0.0862	0.06003	0.09751	0.047	0.10262	0.05599	0.07886	0.088	0.04642	0.09556
1.10889	0.08199	0.01778	0.09811	0.06658	0.05053	0.12452	0.03942	0.0965	0.08115	0.04221	0.11414	0.0436	0.10251	0.08871	0.04818	0.11239	0.04445	0.08022	0.10239	0.03884	0.08687	0.11124	0.05998	0.05011	0.09179	0.10937	0.0674	0.04527	0.10589	0.07319	0.05562	0.12056	0.04975	0.10603	0.04286	0.11201	0.05046	0.1008	0.05039	0.10931	0.04215	0.10701	0.05606	0.07672	0.09066	0.04693	0.10662	0.04829	0.07489
1.11389	0.03871	0.05782	0.11457	0.03982	0.09935	0.08289	0.03597	0.11364	0.03642	0.09464	0.08776	0.05418	0.1207	0.03257	0.09649	0.08151	0.05117	0.13045	0.06212	0.06513	0.12198	0.07053	0.05031	0.09466	0.12818	0.08432	0.04686	0.08283	0.10738	0.04564	0.09815	0.07699	0.06442	0.09806	0.05338	0.10817	0.04874	0.1006	0.06156	0.0844	0.07642	0.0685	0.09407	0.05052	0.10059	0.05649	0.07465	0.0897	0.04838
1.1189	0.03475	0.11541	0.07955	0.04867	0.11296	0.02994	0.08541	0.08865	0.04807	0.12332	0.04275	0.09189	0.08075	0.04479	0.12745	0.04738	0.09454	0.10265	0.04182	0.10644	0.09348	0.04046	0.07877	0.11392	0.0891	0.05001	0.07148	0.11563	0.06584	0.05991	0.10984	0.03475	0.10276	0.06557	0.09516	0.05852	0.0932	0.06673	0.09199	0.05297	0.10959	0.03952	0.11231	0.05501	0.07716	0.09012	0.04265	0.1103	0.05397
1.1239	0.06632	0.11673	0.03067	0.08587	0.08103	0.03958	0.12993	0.04717	0.09208	0.08597	0.0433	0.1155	0.04353	0.10502	0.0864	0.05163	0.11346	0.04107	0.07701	0.11647	0.04937	0.06992	0.11247	0.08656	0.03568	0.05419	0.10394	0.09324	0.04013	0.0993	0.07859	0.06099	0.10846	0.04826	0.11065	0.04212	0.11605	0.04459	0.10504	0.0558	0.0929	0.06713	0.07515	0.08849	0.0526	0.09992	0.05879	0.07395	0.09003
1.12891	0.10032	0.06402	0.03425	0.11369	0.04568	0.09393	0.09946	0.03761	0.11393	0.03969	0.09493	0.09129	0.05165	0.12378	0.03101	0.09585	0.08857	0.04046	0.11951	0.07694	0.05109	0.11409	0.10189	0.05332	0.05137	0.09875	0.10456	0.05302	0.07436	0.11709	0.0516	0.11186	0.06791	0.07177	0.08559	0.07717	0.08001	0.07234	0.0805	0.08522	0.05695	0.10814	0.03644	0.10944	0.05691	0.07716	0.09474	0.03873	0.10372
1.13392	0.10618	0.02782	0.0895	0.09397	0.04278	0.11953	0.03408	0.07947	0.09289	0.04778	0.1231	0.04438	0.09067	0.08024	0.04748	0.12238	0.05295	0.09266	0.10204	0.03517	0.08789	0.10592	0.05572	0.05439	0.10574	0.1182	0.07215	0.05376	0.11746	0.08047	0.06123	0.11104	0.04386	0.10993	0.05113	0.10903	0.04387	0.11135	0.04812	0.10592	0.05169	0.10035	0.05966	0.08073	0.08776	0.05301	0.10029	0.05835	0.071
1.13892	0.07451	0.04492	0.12294	0.04477	0.07597	0.08984	0.02956	0.12449	0.05169	0.09108	0.08575	0.04216	0.11816	0.04181	0.10949	0.08484	0.05005	0.12097	0.05203	0.05624	0.11428	0.06248	0.04441	0.09003	0.1182	0.07825	0.04697	0.0882	0.10181	0.03633	0.09457	0.06811	0.07371	0.10433	0.05058	0.10031	0.06033	0.09918	0.05826	0.08913	0.0786	0.06141	0.10825	0.04194	0.10582	0.05745	0.07362	0.09808	0.0436
1.14393	0.03537	0.08668	0.0919	0.03168	0.11263	0.0485	0.08714	0.10376	0.03875	0.11409	0.04068	0.09455	0.09506	0.05181	0.12381	0.03703	0.08846	0.09606	0.04619	0.11868	0.09732	0.04794	0.08824	0.11668	0.08044	0.04176	0.06783	0.10956	0.05546	0.05712	0.11069	0.04533	0.10955	0.05772	0.09214	0.06452	0.09857	0.05602	0.101	0.05268	0.10499	0.04868	0.10707	0.0564	0.07979	0.08828	0.04996	0.10209	0.06306
1.14894	0.0352	0.11374	0.0418	0.07638	0.10512	0.03931	0.12491	0.04248	0.07717	0.09384	0.0502	0.12487	0.04424	0.09359	0.07635	0.05369	0.11979	0.05246	0.08736	0.12356	0.05336	0.07618	0.11898	0.09109	0.04621	0.06413	0.11073	0.09249	0.04877	0.11502	0.08269	0.06527	0.0996	0.04419	0.1207	0.04512	0.10764	0.04927	0.10951	0.05071	0.0963	0.07257	0.06386	0.1019	0.04572	0.1052	0.05843	0.07186	0.09666
1.15394	0.08269	0.099	0.03579	0.11853	0.05503	0.07113	0.0985	0.03206	0.12249	0.05293	0.09344	0.08693	0.03946	0.12155	0.04098	0.10761	0.09313	0.04152	0.11444	0.06102	0.04391	0.10879	0.09142	0.04531	0.05436	0.107	0.10888	0.05694	0.08324	0.11759	0.04622	0.1054	0.06411	0.08451	0.08463	0.07181	0.07998	0.08325	0.07011	0.09255	0.05856	0.1031	0.04513	0.10764	0.05887	0.0786	0.09324	0.04727	0.09757
1.15895	0.12152	0.05162	0.07167	0.10155	0.02908	0.11425	0.05118	0.08369	0.1056	0.04063	0.11439	0.04046	0.09538	0.094	0.05515	0.11766	0.04394	0.08346	0.09591	0.0322	0.09093	0.10528	0.05177	0.05243	0.09943	0.10892	0.06212	0.05087	0.11096	0.0635	0.05955	0.11543	0.05165	0.11443	0.03831	0.11537	0.04985	0.10759	0.04618	0.1138	0.0456	0.10206	0.06829	0.06932	0.09933	0.0462	0.10768	0.05786	0.06966
1.16395	0.09696	0.02428	0.10714	0.05276	0.06738	0.11294	0.03633	0.12181	0.04621	0.07941	0.09172	0.05086	0.1287	0.03981	0.09897	0.07579	0.04955	0.12915	0.0581	0.07471	0.12593	0.06608	0.05508	0.10343	0.12484	0.07395	0.04454	0.08946	0.09898	0.04011	0.10578	0.07165	0.07562	0.09234	0.05702	0.10617	0.05739	0.09371	0.0703	0.07996	0.08362	0.06484	0.10265	0.04725	0.10447	0.06037	0.07338	0.0958	0.04993
1.16896	0.04176	0.05744	0.10825	0.03686	0.11728	0.05868	0.06679	0.09957	0.03404	0.12266	0.05139	0.09534	0.08763	0.04001	0.12289	0.04505	0.10064	0.10332	0.04807	0.11884	0.09031	0.04371	0.09085	0.11817	0.08328	0.04931	0.08087	0.11817	0.06024	0.07314	0.11202	0.03465	0.10737	0.05626	0.1084	0.05247	0.10001	0.06059	0.10293	0.04658	0.11575	0.04241	0.10702	0.06591	0.07034	0.09943	0.04142	0.11064	0.06318
1.17397	0.02907	0.1185	0.06959	0.06648	0.10925	0.0247	0.11516	0.0543	0.08369	0.10347	0.04354	0.11563	0.03824	0.10263	0.08795	0.05973	0.11878	0.03807	0.08358	0.10942	0.04149	0.07691	0.11334	0.07732	0.03246	0.06522	0.11305	0.08868	0.04573	0.1109	0.07022	0.06803	0.10306	0.0538	0.11325	0.0417	0.11603	0.05035	0.10192	0.06249	0.08934	0.0751	0.06906	0.09851	0.04996	0.10294	0.06428	0.07159	0.0963
1.17897	0.07002	0.1223	0.03214	0.10367	0.05909	0.0645	0.1207	0.03989	0.12106	0.04556	0.08548	0.09107	0.05098	0.13178	0.03497	0.10072	0.08217	0.03898	0.12027	0.06525	0.05454	0.11954	0.09282	0.04636	0.05708	0.10552	0.09819	0.04653	0.08343	0.10933	0.04714	0.12227	0.06236	0.08485	0.07193	0.08947	0.07362	0.08205	0.07122	0.09858	0.04847	0.1159	0.03881	0.1059	0.0674	0.06977	0.10575	0.03715	0.10366
1.18398	0.10996	0.05988	0.04603	0.10953	0.03659	0.12195	0.06248	0.06945	0.09927	0.03754	0.12384	0.05009	0.0982	0.0818	0.04646	0.11841	0.04786	0.10294	0.09881	0.03974	0.10243	0.10279	0.05227	0.06479	0.11906	0.11425	0.06208	0.05802	0.12188	0.06888	0.07225	0.10961	0.04563	0.11233	0.04667	0.1189	0.03991	0.11486	0.04968	0.10596	0.05582	0.09771	0.06862	0.07352	0.09749	0.05089	0.10155	0.06501	0.06799
1.18899	0.10542	0.02043	0.10247	0.07506	0.06306	0.11437	0.01981	0.11392	0.05496	0.08813	0.09713	0.04472	0.11795	0.03402	0.1127	0.08245	0.05826	0.1293	0.04736	0.0687	0.11632	0.05315	0.051	0.10249	0.11973	0.07069	0.05144	0.10145	0.0961	0.03973	0.10559	0.05416	0.08335	0.09597	0.06451	0.09021	0.06907	0.09382	0.06899	0.07833	0.09371	0.05129	0.1178	0.04321	0.10281	0.06853	0.06372	0.11054	0.04324
1.19399	0.06795	0.05268	0.1261	0.03738	0.10267	0.05792	0.06139	0.11581	0.04212	0.12112	0.04218	0.08968	0.09051	0.05533	0.12952	0.03834	0.09712	0.08477	0.0478	0.12264	0.08411	0.04867	0.09789	0.11285	0.06418	0.04019	0.08069	0.11173	0.04622	0.06913	0.10526	0.04391	0.11709	0.05229	0.10408	0.05245	0.11237	0.04904	0.10817	0.05079	0.10862	0.05016	0.10489	0.06556	0.07253	0.09804	0.04941	0.10262	0.07107
1.199	0.03749	0.10728	0.07866	0.04735	0.11266	0.03395	0.12648	0.0619	0.07298	0.09573	0.04378	0.12598	0.04753	0.10488	0.07143	0.05635	0.11698	0.04241	0.09872	0.11852	0.04876	0.09067	0.12158	0.07953	0.04066	0.07392	0.11449	0.08009	0.05204	0.12311	0.07157	0.08349	0.09344	0.04916	0.11542	0.0531	0.10473	0.05316	0.10608	0.06153	0.08488	0.08892	0.05164	0.11172	0.0468	0.10184	0.0723	0.05972	0.10729
1.20401	0.04593	0.11764	0.02874	0.09965	0.0789	0.06423	0.11951	0.02664	0.11526	0.05295	0.09596	0.09344	0.04455	0.11956	0.03283	0.11428	0.08658	0.05278	0.12017	0.05217	0.05545	0.11551	0.08211	0.04441	0.07188	0.11845	0.10097	0.05187	0.09954	0.11264	0.04766	0.11541	0.05313	0.09673	0.07351	0.0888	0.0651	0.09784	0.06118	0.10254	0.05305	0.11047	0.04453	0.10619	0.06868	0.07095	0.10272	0.04709	0.09623
1.20901	0.09051	0.08063	0.04464	0.12308	0.03831	0.10679	0.05648	0.06766	0.11254	0.04494	0.12064	0.03895	0.0945	0.08541	0.06424	0.12043	0.04335	0.09803	0.08496	0.03106	0.10169	0.09373	0.04349	0.06313	0.11312	0.10435	0.05413	0.06254	0.11577	0.05044	0.07168	0.10276	0.05627	0.11935	0.03684	0.11752	0.04947	0.1165	0.04583	0.11229	0.05563	0.09064	0.08652	0.05781	0.10882	0.04729	0.10162	0.07416	0.0596
1.21402	0.12146	0.04006	0.09783	0.08063	0.04633	0.11619	0.03087	0.12522	0.0587	0.07937	0.089	0.04768	0.13008	0.04192	0.11189	0.06697	0.05512	0.12589	0.04939	0.08906	0.12391	0.0565	0.06408	0.11397	0.11498	0.05921	0.04815	0.10118	0.08435	0.03922	0.11411	0.05881	0.092	0.08135	0.06901	0.09395	0.07398	0.08225	0.08389	0.06973	0.0962	0.05572	0.11332	0.0456	0.10215	0.07116	0.06486	0.10602	0.05191
1.21902	0.09181	0.03681	0.11848	0.03412	0.10077	0.07743	0.06575	0.11326	0.03023	0.1183	0.04945	0.10224	0.08951	0.04767	0.11752	0.03944	0.10929	0.09146	0.05812	0.13161	0.07964	0.05196	0.10697	0.11557	0.06807	0.05016	0.09497	0.11508	0.05156	0.09164	0.10691	0.04136	0.1112	0.0463	0.12177	0.04481	0.11	0.04834	0.11347	0.04314	0.11643	0.05111	0.09477	0.08251	0.05945	0.10914	0.04407	0.10239	0.07841
1.22403	0.03574	0.08095	0.08847	0.04838	0.12527	0.03391	0.11124	0.05477	0.07519	0.10688	0.04958	0.12085	0.03386	0.10556	0.07649	0.07181	0.12052	0.03516	0.0977	0.09749	0.03589	0.09114	0.11162	0.06351	0.03456	0.08287	0.11956	0.07698	0.05782	0.12288	0.05822	0.08454	0.09002	0.0644	0.10852	0.04971	0.10732	0.06056	0.09283	0.07522	0.07819	0.09002	0.05638	0.11037	0.04969	0.0995	0.07744	0.06146	0.10424
1.22904	0.03243	0.12691	0.04721	0.0978	0.08052	0.04724	0.11913	0.03614	0.12655	0.05213	0.08874	0.08388	0.05117	0.13283	0.03751	0.11255	0.07175	0.04703	0.11835	0.04751	0.06519	0.12146	0.07682	0.04271	0.07313	0.11376	0.08599	0.04288	0.09897	0.09422	0.04726	0.12948	0.05437	0.10244	0.05438	0.10636	0.06132	0.09773	0.0581	0.11262	0.04222	0.11919	0.04692	0.09584	0.08329	0.05848	0.11551	0.04105	0.09555
1.23404	0.08676	0.10743	0.03879	0.11632	0.03368	0.10947	0.07525	0.07271	0.10695	0.03499	0.12108	0.04676	0.10963	0.07786	0.05707	0.11129	0.04155	0.11683	0.08657	0.04784	0.11868	0.09124	0.04876	0.08112	0.1312	0.10211	0.05038	0.06997	0.12022	0.05274	0.08856	0.09749	0.05514	0.11062	0.0461	0.1222	0.04191	0.1131	0.05554	0.09972	0.06733	0.08604	0.08637	0.0602	0.10788	0.05186	0.09483	0.08039	0.05941
1.23905	0.12314	0.03949	0.07658	0.08697	0.05071	0.12977	0.02957	0.1135	0.05098	0.08647	0.09729	0.05341	0.12162	0.02763	0.11879	0.0704	0.07053	0.13135	0.04303	0.09068	0.1134	0.04416	0.06595	0.11622	0.11043	0.05861	0.06133	0.11546	0.08163	0.04939	0.11557	0.03938	0.09842	0.07935	0.08602	0.07328	0.08573	0.07983	0.08699	0.06243	0.11068	0.04209	0.12322	0.04923	0.09316	0.08512	0.05085	0.12078	0.04864
1.24406	0.09571	0.02182	0.12135	0.04805	0.10131	0.0732	0.0491	0.11342	0.0406	0.12797	0.04397	0.0961	0.07833	0.06127	0.12771	0.04107	0.11102	0.06814	0.05784	0.12606	0.06478	0.05723	0.11046	0.10236	0.04509	0.04604	0.09884	0.1072	0.03959	0.09067	0.09301	0.05082	0.11854	0.04792	0.11585	0.04216	0.12292	0.04408	0.11307	0.05253	0.10561	0.06025	0.0918	0.08327	0.06049	0.10745	0.0531	0.09344	0.08608
1.24906	0.04776	0.0809	0.10947	0.04362	0.11717	0.02751	0.11826	0.06809	0.08032	0.09716	0.04336	0.12298	0.04353	0.12056	0.06144	0.06895	0.11079	0.03243	0.11282	0.101	0.04582	0.10849	0.11574	0.06263	0.04225	0.09118	0.11415	0.06305	0.06501	0.12645	0.05753	0.10697	0.07936	0.06405	0.10038	0.06952	0.09298	0.06638	0.09305	0.08048	0.06695	0.10844	0.03944	0.11851	0.05305	0.09131	0.09198	0.04512	0.11461
1.25407	0.03821	0.13084	0.0481	0.08303	0.08494	0.05673	0.13282	0.03258	0.11652	0.04579	0.10058	0.08955	0.05687	0.11824	0.0279	0.12189	0.07199	0.07046	0.11934	0.04124	0.07527	0.11678	0.06671	0.04864	0.09692	0.12503	0.08447	0.05063	0.11727	0.09532	0.05548	0.12027	0.04464	0.11141	0.05699	0.10902	0.0488	0.11378	0.05085	0.11204	0.0506	0.11076	0.0543	0.09413	0.08583	0.05938	0.1103	0.05328	0.08612
1.25907	0.07066	0.10488	0.02645	0.12124	0.0462	0.11137	0.06507	0.06224	0.10784	0.04723	0.12663	0.03811	0.1038	0.06807	0.07778	0.11482	0.0441	0.11803	0.06852	0.04115	0.11504	0.07535	0.04122	0.08281	0.12422	0.09019	0.04748	0.08169	0.11215	0.0376	0.09082	0.08063	0.06925	0.11471	0.04464	0.11135	0.05691	0.10857	0.0547	0.10042	0.07466	0.07116	0.10911	0.04525	0.11461	0.05456	0.08706	0.09688	0.04837
1.26408	0.11037	0.04739	0.07828	0.10132	0.04577	0.11851	0.02246	0.12358	0.06036	0.09024	0.08372	0.05092	0.12538	0.04039	0.12811	0.05428	0.07006	0.11663	0.04301	0.11002	0.11227	0.04837	0.08162	0.12181	0.09445	0.04497	0.06193	0.1127	0.06377	0.05078	0.11779	0.04656	0.11027	0.06379	0.09065	0.07265	0.09683	0.06246	0.10256	0.05585	0.11011	0.04927	0.116	0.05403	0.08997	0.08876	0.05389	0.11223	0.06065
1.26909	0.11221	0.03374	0.12665	0.04487	0.08966	0.07774	0.06404	0.12117	0.03517	0.11893	0.04152	0.11158	0.0813	0.06489	0.10812	0.03877	0.11897	0.06974	0.07547	0.13552	0.06233	0.06881	0.12123	0.10168	0.05001	0.05997	0.11174	0.10268	0.04786	0.11521	0.09131	0.05898	0.10715	0.04324	0.12906	0.04242	0.11451	0.04975	0.11621	0.04889	0.10642	0.06976	0.07267	0.104	0.04834	0.11397	0.05554	0.08436	0.09825
1.27409	0.06653	0.06875	0.10506	0.03571	0.12484	0.04011	0.12081	0.0551	0.07537	0.0991	0.05726	0.12431	0.03175	0.11571	0.05704	0.0895	0.11334	0.03557	0.11401	0.0759	0.03859	0.10855	0.1005	0.04816	0.0474	0.10529	0.11617	0.06099	0.07916	0.12461	0.04696	0.10698	0.07053	0.08395	0.09059	0.07048	0.08781	0.0825	0.07527	0.09555	0.06119	0.10797	0.04656	0.1145	0.05921	0.08611	0.09682	0.04991	0.10686
1.2791	0.02863	0.11412	0.05104	0.0886	0.09525	0.0495	0.11808	0.03013	0.12873	0.05121	0.10148	0.07275	0.05917	0.12414	0.04161	0.12447	0.05702	0.06809	0.10893	0.03292	0.08567	0.11448	0.05732	0.04999	0.09845	0.11493	0.06688	0.04804	0.11429	0.06957	0.05851	0.12513	0.05121	0.1178	0.03819	0.12295	0.0495	0.11182	0.0484	0.11959	0.04458	0.11131	0.06662	0.07587	0.10327	0.0481	0.11717	0.05559	0.07891
1.28411	0.05576	0.11925	0.03756	0.12455	0.03843	0.10233	0.06971	0.07834	0.10934	0.04097	0.11867	0.03953	0.12289	0.06546	0.07847	0.09719	0.04163	0.13071	0.06753	0.06661	0.13051	0.07184	0.05306	0.10384	0.13385	0.08093	0.04519	0.09053	0.10713	0.04139	0.10894	0.07413	0.07486	0.09795	0.05853	0.11101	0.05659	0.10029	0.07174	0.08274	0.08876	0.06618	0.10834	0.04946	0.10999	0.06315	0.07742	0.10195	0.05183
1.28911	0.1162	0.06759	0.07206	0.09509	0.04143	0.13053	0.03509	0.1232	0.04561	0.09178	0.08648	0.06655	0.12086	0.02698	0.12656	0.05364	0.08963	0.12	0.04438	0.11682	0.09814	0.04189	0.08922	0.12195	0.08706	0.04913	0.08109	0.12347	0.06164	0.07147	0.11587	0.03198	0.1131	0.05928	0.11233	0.05084	0.10774	0.06139	0.10681	0.04851	0.12192	0.04109	0.11611	0.06668	0.07449	0.10505	0.04209	0.1204	0.0641
1.29412	0.12134	0.02246	0.11376	0.04808	0.09987	0.08299	0.05551	0.10778	0.03843	0.13119	0.04297	0.11011	0.06128	0.07634	0.11349	0.04943	0.12286	0.04633	0.0783	0.1192	0.0447	0.07721	0.11866	0.08137	0.0302	0.06385	0.11557	0.09078	0.04344	0.11421	0.07219	0.07297	0.10766	0.05324	0.11655	0.04408	0.12142	0.04938	0.10738	0.06596	0.08973	0.08255	0.06822	0.105	0.05206	0.10737	0.07012	0.07244	0.10423
1.29912	0.06446	0.05378	0.11478	0.04466	0.12552	0.02679	0.11522	0.06023	0.09214	0.09285	0.05255	0.11658	0.03873	0.13518	0.04688	0.09064	0.09617	0.03354	0.12455	0.07312	0.05394	0.12393	0.09765	0.04827	0.06043	0.11132	0.10248	0.04701	0.08897	0.11647	0.04885	0.12919	0.06003	0.08834	0.07437	0.09646	0.07009	0.08965	0.0719	0.10354	0.04912	0.12373	0.03608	0.11357	0.07046	0.07216	0.11301	0.03701	0.11093
1.30413	0.0302	0.12508	0.0653	0.08282	0.08576	0.05131	0.13246	0.0387	0.12426	0.03741	0.10959	0.07539	0.07632	0.10902	0.0329	0.12591	0.05422	0.09756	0.10597	0.03642	0.10233	0.10476	0.05061	0.06513	0.12486	0.11885	0.06338	0.06157	0.12831	0.06822	0.07482	0.10869	0.04706	0.11995	0.04653	0.12211	0.04045	0.12267	0.048	0.1109	0.06095	0.09607	0.07898	0.07159	0.10521	0.05284	0.10412	0.07391	0.06725
1.30914	0.06056	0.1279	0.02817	0.11737	0.0433	0.11768	0.06836	0.07164	0.09696	0.0515	0.12678	0.03855	0.11797	0.04647	0.09986	0.09739	0.05264	0.1329	0.0495	0.06683	0.12045	0.05359	0.05233	0.10651	0.11982	0.06717	0.05068	0.10559	0.09334	0.03568	0.11043	0.05246	0.09265	0.09557	0.06714	0.09012	0.07854	0.09	0.07642	0.07794	0.10024	0.04978	0.1282	0.04074	0.1085	0.07339	0.06457	0.11913	0.04509
1.31414	0.10793	0.05865	0.06274	0.10446	0.05052	0.12504	0.01905	0.12394	0.05188	0.10648	0.07259	0.06463	0.1134	0.04318	0.1381	0.0413	0.09306	0.09405	0.04827	0.13057	0.08825	0.05179	0.1059	0.11802	0.06334	0.04055	0.08619	0.11386	0.04403	0.07815	0.10885	0.04759	0.12136	0.04664	0.1144	0.05166	0.11844	0.0456	0.11887	0.04794	0.11346	0.05672	0.10057	0.07699	0.06904	0.107	0.05168	0.10275	0.08161
1.31915	0.11565	0.02382	0.12529	0.05386	0.09337	0.07006	0.06549	0.11774	0.04424	0.12134	0.03484	0.12243	0.064	0.09116	0.08837	0.04998	0.1234	0.04626	0.10073	0.12155	0.0471	0.09494	0.12384	0.07687	0.04239	0.08344	0.12227	0.0799	0.05923	0.13431	0.06833	0.08963	0.08905	0.05581	0.11916	0.05535	0.10313	0.0625	0.10316	0.06946	0.08332	0.0975	0.04716	0.123	0.0462	0.1057	0.07952	0.05888	0.11489
1.32416	0.07868	0.06489	0.1195	0.03519	0.12146	0.03675	0.13274	0.05146	0.08767	0.08316	0.07001	0.11904	0.0356	0.12549	0.03717	0.11258	0.09397	0.04885	0.12239	0.04732	0.05632	0.11879	0.07699	0.04102	0.07625	0.1236	0.09772	0.05048	0.10727	0.10601	0.04623	0.12255	0.0519	0.11018	0.06253	0.10011	0.0622	0.10842	0.05356	0.11638	0.04855	0.1155	0.05286	0.10111	0.0819	0.06527	0.11346	0.05037	0.09485
1.32916	0.03898	0.11687	0.0547	0.08277	0.09501	0.06044	0.1188	0.02913	0.12911	0.04516	0.11824	0.05661	0.07831	0.10376	0.05597	0.12632	0.04333	0.09922	0.08712	0.0343	0.1115	0.09367	0.04431	0.07295	0.12211	0.10003	0.04777	0.06756	0.11696	0.04187	0.08303	0.10209	0.06259	0.11919	0.03593	0.12587	0.05056	0.11226	0.05318	0.10991	0.06358	0.08783	0.09787	0.05161	0.11906	0.0484	0.10238	0.08379	0.05821
1.33417	0.0469	0.11862	0.03057	0.12859	0.04289	0.10865	0.05462	0.08835	0.10097	0.05485	0.11235	0.03744	0.13376	0.0481	0.1072	0.07343	0.05516	0.13438	0.0502	0.09914	0.12728	0.05288	0.07273	0.12492	0.11658	0.05637	0.05617	0.11264	0.08078	0.04876	0.12388	0.04887	0.10107	0.07231	0.08831	0.08294	0.08498	0.07535	0.09849	0.05811	0.11362	0.0491	0.11891	0.05421	0.09558	0.08718	0.05526	0.11819	0.05693
1.33917	0.10145	0.07337	0.07439	0.10099	0.04184	0.12438	0.03485	0.13401	0.03851	0.10522	0.06756	0.08658	0.10805	0.03845	0.12632	0.04153	0.11344	0.09161	0.05958	0.13355	0.07021	0.05508	0.1136	0.10943	0.05593	0.05418	0.10818	0.11561	0.04794	0.10547	0.09878	0.04431	0.11545	0.04753	0.13126	0.03578	0.12246	0.05089	0.11619	0.04867	0.11567	0.05852	0.09026	0.09576	0.05337	0.11846	0.04863	0.10067	0.08999
1.34418	0.1295	0.03206	0.11894	0.04431	0.10129	0.07867	0.07323	0.09923	0.04325	0.12769	0.04315	0.12435	0.0418	0.10106	0.08598	0.0704	0.12245	0.0291	0.10482	0.09305	0.03555	0.10459	0.11119	0.05436	0.03371	0.09278	0.11859	0.06514	0.06494	0.12424	0.04976	0.10699	0.08308	0.07541	0.0955	0.06745	0.10017	0.07144	0.08567	0.09321	0.06256	0.11119	0.04698	0.11616	0.05923	0.09053	0.09877	0.04847	0.11416
1.34919	0.08243	0.04934	0.11157	0.04321	0.13071	0.02947	0.12211	0.04487	0.10829	0.07921	0.07191	0.10177	0.04389	0.14061	0.03539	0.11453	0.07121	0.05455	0.12336	0.04578	0.07987	0.12526	0.07033	0.04981	0.09585	0.12157	0.077	0.04407	0.11541	0.08709	0.05742	0.13468	0.04735	0.11257	0.04675	0.12526	0.0463	0.11332	0.05383	0.11797	0.04496	0.12084	0.05421	0.09033	0.09747	0.05269	0.12169	0.0481	0.09063
1.35419	0.02894	0.11457	0.06541	0.09153	0.08352	0.05578	0.12106	0.04609	0.12965	0.03184	0.12083	0.05587	0.10306	0.0856	0.05451	0.11699	0.04385	0.12919	0.07946	0.05107	0.12628	0.07796	0.04653	0.09493	0.1405	0.09492	0.04977	0.08818	0.11997	0.04585	0.1034	0.07637	0.06784	0.11021	0.0567	0.11261	0.05285	0.11231	0.06314	0.09101	0.08842	0.0664	0.11223	0.05082	0.11275	0.0631	0.08026	0.10663	0.04955
1.3592	0.04989	0.13583	0.035	0.12051	0.03605	0.12541	0.05982	0.09151	0.08006	0.06487	0.11595	0.046	0.12685	0.02894	0.12561	0.07036	0.07528	0.12747	0.03866	0.10325	0.10587	0.04063	0.07975	0.12059	0.09074	0.04656	0.07154	0.12294	0.06306	0.05602	0.11668	0.03403	0.11752	0.06699	0.10139	0.05768	0.11071	0.06198	0.10454	0.05567	0.11927	0.04155	0.12666	0.05684	0.08578	0.10024	0.04723	0.12469	0.06015
1.36421	0.11028	0.0699	0.06384	0.09744	0.05612	0.12646	0.02332	0.12621	0.04007	0.12426	0.05584	0.08847	0.08952	0.06093	0.13099	0.03818	0.11595	0.05885	0.07167	0.13487	0.05788	0.07461	0.12488	0.09514	0.03559	0.05664	0.11175	0.09585	0.04003	0.11311	0.08359	0.0729	0.11251	0.04501	0.12246	0.04815	0.12194	0.04513	0.11788	0.05918	0.09553	0.08446	0.06641	0.10847	0.05223	0.11121	0.06974	0.07327	0.10929
1.36921	0.12265	0.01808	0.12216	0.05232	0.10662	0.05845	0.07714	0.10199	0.05989	0.11658	0.03664	0.12913	0.04621	0.12145	0.05759	0.07679	0.11233	0.03695	0.12519	0.08671	0.0492	0.12057	0.10545	0.05283	0.06007	0.11425	0.1141	0.05504	0.08976	0.13108	0.05141	0.12221	0.06081	0.08612	0.08812	0.08765	0.07321	0.09281	0.07467	0.10013	0.05742	0.12075	0.03623	0.12266	0.06395	0.08154	0.10799	0.04262	0.1139
1.37422	0.07781	0.06022	0.12313	0.04226	0.11984	0.03106	0.14312	0.04301	0.10753	0.06106	0.09167	0.10029	0.05209	0.12168	0.03062	0.13175	0.06648	0.08179	0.11083	0.02774	0.08938	0.10858	0.04993	0.05452	0.11437	0.12231	0.06846	0.05854	0.12713	0.0688	0.06556	0.11317	0.0495	0.12779	0.04143	0.1215	0.04688	0.12415	0.04346	0.12065	0.05603	0.09931	0.08371	0.06944	0.10987	0.05134	0.11042	0.07432	0.06803
1.37922	0.04038	0.12679	0.05619	0.0877	0.08317	0.07668	0.11117	0.03865	0.12424	0.04233	0.13054	0.04011	0.10557	0.07159	0.0867	0.10875	0.04255	0.12624	0.05756	0.06192	0.12718	0.06383	0.05214	0.10571	0.12357	0.06909	0.04393	0.09823	0.09586	0.0303	0.11143	0.06566	0.09149	0.0966	0.0598	0.10328	0.07471	0.08981	0.07967	0.08091	0.0959	0.05852	0.1251	0.04067	0.115	0.06922	0.0729	0.11392	0.04963
1.38423	0.05207	0.12194	0.0263	0.12905	0.04218	0.12279	0.03637	0.10552	0.08108	0.07837	0.09525	0.04894	0.13286	0.0389	0.13121	0.04598	0.08412	0.11443	0.04944	0.13451	0.101	0.05049	0.10522	0.12758	0.07889	0.04498	0.08621	0.12023	0.05252	0.08271	0.11822	0.04255	0.11852	0.04595	0.12333	0.0515	0.1143	0.05119	0.12218	0.04264	0.12274	0.05327	0.10149	0.08273	0.06637	0.11347	0.04665	0.10997	0.08197
1.38924	0.09982	0.06382	0.07911	0.09863	0.05282	0.11306	0.0372	0.13834	0.03403	0.12021	0.04701	0.11287	0.08101	0.06707	0.10581	0.04767	0.13016	0.05544	0.09076	0.12213	0.04308	0.0859	0.12205	0.07739	0.03804	0.08128	0.12718	0.08819	0.0571	0.13421	0.06766	0.08051	0.09546	0.06005	0.12287	0.04655	0.11261	0.06357	0.10114	0.07343	0.08679	0.09312	0.05648	0.12148	0.04717	0.10995	0.07771	0.06671	0.11266
1.39424	0.12628	0.03376	0.12976	0.0393	0.10938	0.06289	0.09923	0.08145	0.06057	0.1129	0.0536	0.12725	0.02933	0.12655	0.05361	0.10355	0.10143	0.03372	0.12201	0.05288	0.05155	0.12324	0.08317	0.03894	0.06561	0.11868	0.09738	0.04591	0.09991	0.10375	0.04351	0.13269	0.05708	0.10879	0.0573	0.10705	0.06591	0.10385	0.05694	0.12141	0.04222	0.12494	0.05023	0.10066	0.08753	0.06165	0.12324	0.04345	0.10106
1.39925	0.0877	0.06069	0.10741	0.04529	0.129	0.03461	0.13104	0.03079	0.12647	0.05851	0.09922	0.0754	0.06701	0.12531	0.04181	0.12534	0.0451	0.09523	0.10036	0.04043	0.11651	0.1027	0.0499	0.0767	0.13142	0.10712	0.0498	0.06534	0.12415	0.05036	0.0878	0.10847	0.05712	0.11713	0.04086	0.13265	0.04281	0.11724	0.05723	0.10651	0.06802	0.09119	0.09296	0.05887	0.11803	0.05112	0.10292	0.08375	0.06236
1.40426	0.03247	0.11615	0.05335	0.10455	0.07387	0.07338	0.0989	0.06139	0.12317	0.0366	0.12475	0.0418	0.13032	0.05278	0.09199	0.08881	0.05472	0.1457	0.05204	0.08989	0.1276	0.04949	0.06673	0.12381	0.12354	0.06246	0.06003	0.11893	0.08793	0.05059	0.12446	0.03991	0.10136	0.07942	0.09283	0.07598	0.08888	0.08109	0.09541	0.05957	0.12066	0.04131	0.12926	0.05346	0.09528	0.09306	0.04972	0.13017	0.05245
1.40926	0.04686	0.12995	0.04007	0.12544	0.03066	0.13324	0.04414	0.11694	0.0563	0.08963	0.09159	0.06833	0.11687	0.02952	0.13921	0.04744	0.10844	0.09286	0.05087	0.12942	0.07022	0.05274	0.11203	0.10794	0.04778	0.04769	0.10496	0.11566	0.04113	0.09683	0.09673	0.04731	0.12359	0.04923	0.12587	0.03733	0.13147	0.04543	0.11818	0.05437	0.11109	0.06341	0.09338	0.09273	0.05856	0.11682	0.05534	0.09815	0.09347
1.41427	0.11361	0.06966	0.07845	0.08412	0.06769	0.11629	0.03775	0.12184	0.03631	0.13582	0.04107	0.11482	0.0568	0.09689	0.09947	0.05697	0.1219	0.02852	0.10736	0.10788	0.04208	0.11049	0.1199	0.06118	0.03662	0.09278	0.1184	0.06293	0.06508	0.13015	0.05472	0.11631	0.08107	0.07013	0.09839	0.07635	0.09425	0.07301	0.09137	0.09167	0.06173	0.12068	0.03666	0.12465	0.05911	0.09034	0.1051	0.04103	0.12277
1.41927	0.12896	0.01905	0.12449	0.0441	0.12309	0.04252	0.10054	0.07563	0.08605	0.09682	0.05462	0.12052	0.04301	0.14015	0.02991	0.11137	0.0821	0.05919	0.12968	0.04774	0.07856	0.125	0.07019	0.05111	0.10398	0.13046	0.0838	0.0493	0.12484	0.09584	0.05941	0.12921	0.04307	0.11823	0.05302	0.12227	0.04325	0.1237	0.04989	0.1189	0.05203	0.11523	0.06042	0.09218	0.09754	0.05678	0.11746	0.0581	0.08621
1.42428	0.07275	0.0634	0.11392	0.05506	0.11458	0.03358	0.14526	0.0371	0.12583	0.0393	0.11816	0.07031	0.08515	0.09369	0.05128	0.1297	0.04736	0.12409	0.07711	0.03949	0.12091	0.07554	0.04132	0.08986	0.13457	0.0924	0.0486	0.08994	0.11702	0.03697	0.10016	0.07406	0.0754	0.11637	0.05113	0.11056	0.06278	0.10887	0.06232	0.09616	0.08864	0.0629	0.12518	0.04176	0.11983	0.06297	0.08093	0.11395	0.04552
1.42929	0.03417	0.13717	0.05067	0.10239	0.06361	0.10008	0.08938	0.06228	0.10611	0.0542	0.12716	0.03555	0.12655	0.04066	0.1265	0.07289	0.06575	0.1248	0.03991	0.10948	0.11317	0.04609	0.0861	0.12586	0.08955	0.04186	0.06808	0.12006	0.05806	0.05503	0.12104	0.04274	0.1215	0.05924	0.10334	0.06395	0.11264	0.05466	0.11537	0.05161	0.11949	0.04964	0.11909	0.06309	0.08464	0.10278	0.05131	0.11807	0.07017
1.43429	0.06177	0.12234	0.02973	0.12568	0.04173	0.1344	0.02082	0.12555	0.05585	0.10908	0.06612	0.0784	0.1099	0.05429	0.12961	0.03331	0.11656	0.07145	0.07651	0.14425	0.06214	0.07648	0.12946	0.09992	0.04447	0.06471	0.11935	0.09944	0.04769	0.12765	0.08684	0.07154	0.10685	0.04455	0.13374	0.04555	0.11739	0.05275	0.11811	0.05771	0.10019	0.08649	0.05994	0.12119	0.04546	0.11765	0.06864	0.07383	0.11431
1.4393	0.11067	0.04867	0.09106	0.08501	0.07372	0.09208	0.0542	0.1274	0.04134	0.12373	0.03779	0.13435	0.04961	0.10725	0.06529	0.07991	0.12206	0.0379	0.12215	0.07747	0.04172	0.11752	0.09921	0.04555	0.05693	0.11801	0.11686	0.05683	0.09319	0.1278	0.04531	0.1206	0.06191	0.09825	0.08143	0.0872	0.07664	0.09969	0.06505	0.11233	0.05307	0.12045	0.0462	0.11593	0.07218	0.07737	0.11344	0.04748	0.10839
1.44431	0.12078	0.03094	0.13872	0.03494	0.12116	0.04338	0.12897	0.05499	0.09062	0.08387	0.08096	0.10783	0.03925	0.13197	0.03815	0.13234	0.06495	0.07073	0.11029	0.02715	0.09305	0.11246	0.05065	0.05599	0.11276	0.11639	0.06037	0.05482	0.12333	0.05763	0.0686	0.12167	0.05457	0.12724	0.03256	0.13331	0.04708	0.1202	0.04822	0.12219	0.05382	0.10355	0.08734	0.06225	0.12	0.04627	0.11629	0.07336	0.06838
1.44931	0.07826	0.0813	0.09697	0.05727	0.11644	0.04903	0.12819	0.02897	0.1365	0.04278	0.12363	0.04497	0.10544	0.08646	0.07622	0.10651	0.03911	0.13352	0.06402	0.07415	0.13702	0.06545	0.05925	0.11732	0.13431	0.07062	0.04686	0.10393	0.09905	0.0395	0.12236	0.06121	0.0916	0.08843	0.07437	0.10034	0.07365	0.08948	0.08997	0.069	0.10987	0.05378	0.12395	0.04968	0.10757	0.08042	0.06349	0.12109	0.05338
1.45432	0.035	0.12685	0.03744	0.12063	0.05704	0.10086	0.06555	0.09081	0.09854	0.05945	0.10907	0.04896	0.13994	0.03075	0.12671	0.05266	0.09054	0.1238	0.04799	0.13175	0.09366	0.04558	0.10478	0.12426	0.07444	0.04889	0.09661	0.12685	0.05283	0.09115	0.11378	0.03413	0.1217	0.05009	0.13167	0.03822	0.12475	0.05261	0.12007	0.04608	0.12577	0.05036	0.10543	0.08819	0.06082	0.12139	0.04417	0.11481	0.08414
1.45932	0.05617	0.11505	0.04806	0.12313	0.03368	0.13404	0.03469	0.13619	0.03398	0.11858	0.06033	0.10417	0.08199	0.06056	0.12064	0.05065	0.13112	0.04472	0.08852	0.11619	0.0377	0.09174	0.12178	0.06898	0.02701	0.08028	0.12462	0.07979	0.05315	0.12857	0.05932	0.09572	0.09684	0.06558	0.11013	0.05747	0.11364	0.06308	0.09787	0.08633	0.07206	0.10852	0.05055	0.1209	0.05572	0.10053	0.09499	0.05352	0.11965
1.46433	0.12066	0.05607	0.10204	0.06433	0.08952	0.09109	0.06789	0.10014	0.05227	0.12813	0.04351	0.12611	0.03307	0.13578	0.05528	0.0966	0.09695	0.03316	0.13	0.06023	0.06364	0.13174	0.08543	0.04571	0.08018	0.12401	0.09193	0.0425	0.10941	0.10472	0.05134	0.14218	0.04951	0.10934	0.05522	0.12256	0.05148	0.11257	0.05789	0.1205	0.04399	0.12942	0.04662	0.10228	0.09338	0.05778	0.12711	0.04307	0.10092
1.46934	0.12775	0.02681	0.1268	0.03837	0.13507	0.02927	0.12653	0.04663	0.11922	0.06386	0.08921	0.08988	0.06832	0.12594	0.03112	0.12877	0.04955	0.1105	0.10034	0.03976	0.12051	0.09426	0.0456	0.08346	0.14304	0.10982	0.05314	0.07809	0.13091	0.05141	0.09554	0.09102	0.06012	0.12088	0.05024	0.12233	0.04747	0.12188	0.05731	0.10138	0.08353	0.07398	0.11174	0.05314	0.11836	0.06018	0.0887	0.1056	0.05152
1.47434	0.06184	0.08035	0.09315	0.07649	0.09752	0.0525	0.12889	0.04761	0.12678	0.03279	0.13393	0.04549	0.12258	0.04918	0.099	0.09655	0.05857	0.14198	0.04312	0.08723	0.11989	0.04372	0.06883	0.12196	0.10727	0.05219	0.06247	0.12288	0.07424	0.04532	0.12146	0.03641	0.11601	0.07589	0.09451	0.06699	0.1077	0.06783	0.10339	0.05971	0.1212	0.04144	0.13486	0.05186	0.09439	0.09869	0.04995	0.13091	0.0577
1.47935	0.02942	0.14507	0.04069	0.11985	0.04256	0.12798	0.05646	0.0978	0.0725	0.08654	0.09958	0.05657	0.11975	0.03722	0.14717	0.04122	0.10542	0.08255	0.05765	0.14166	0.07128	0.06486	0.12442	0.1085	0.04252	0.04915	0.10829	0.10705	0.03807	0.10814	0.0951	0.06464	0.12052	0.04164	0.12948	0.04605	0.12738	0.04318	0.12533	0.05466	0.10424	0.08168	0.07152	0.11029	0.05266	0.11753	0.06684	0.07981	0.1113
1.48436	0.07685	0.11057	0.04512	0.11292	0.05181	0.12986	0.02116	0.13416	0.0409	0.13275	0.03834	0.11571	0.06903	0.0976	0.08988	0.05564	0.12515	0.03696	0.11876	0.10627	0.04478	0.11651	0.11674	0.05871	0.05166	0.10963	0.12348	0.06203	0.08288	0.14099	0.05362	0.11907	0.06773	0.0818	0.09854	0.08147	0.08112	0.09119	0.07945	0.10015	0.06101	0.12257	0.03623	0.12914	0.06183	0.0875	0.10902	0.04435	0.11894
1.48936	0.12636	0.03059	0.11102	0.06324	0.10271	0.06035	0.08992	0.0959	0.06963	0.10259	0.05487	0.13085	0.03865	0.133	0.03044	0.12363	0.08481	0.06424	0.12279	0.03092	0.07866	0.11787	0.05689	0.04786	0.1073	0.12869	0.07651	0.05388	0.1281	0.07749	0.05968	0.12279	0.04886	0.13148	0.04029	0.12558	0.04803	0.12708	0.04281	0.1275	0.05248	0.10644	0.0831	0.07195	0.11389	0.05041	0.1178	0.07248	0.07178
1.49437	0.11052	0.03625	0.13809	0.03793	0.12552	0.0343	0.14981	0.03236	0.12133	0.05083	0.11826	0.06827	0.07799	0.10067	0.06277	0.12785	0.0409	0.12059	0.07024	0.05007	0.13	0.07335	0.04857	0.10204	0.1318	0.07779	0.04185	0.0938	0.10495	0.02888	0.11159	0.07362	0.08805	0.10279	0.05617	0.11216	0.07087	0.09511	0.08019	0.08362	0.09774	0.06136	0.12725	0.0414	0.11933	0.0699	0.07554	0.11681	0.05101
1.49937	0.05948	0.10904	0.07525	0.0817	0.0904	0.07975	0.10075	0.05108	0.12334	0.0502	0.1248	0.03306	0.1365	0.04611	0.12329	0.06223	0.06968	0.13091	0.04681	0.1298	0.11323	0.0481	0.1005	0.13375	0.08984	0.0459	0.0827	0.12591	0.05755	0.07897	0.12498	0.03831	0.12095	0.0485	0.12698	0.05103	0.11684	0.05375	0.12448	0.04189	0.12959	0.05041	0.10725	0.08479	0.06666	0.11914	0.04414	0.11713	0.08287
1.50438	0.03929	0.13564	0.02619	0.1332	0.04152	0.12649	0.03209	0.12722	0.06133	0.09801	0.07265	0.08498	0.1133	0.04571	0.12557	0.04044	0.12887	0.06901	0.08125	0.13202	0.0467	0.08022	0.12552	0.08386	0.03558	0.07655	0.12946	0.09499	0.05302	0.13514	0.07105	0.07778	0.10205	0.05948	0.12696	0.04432	0.11957	0.06226	0.10377	0.0765	0.08679	0.09645	0.05796	0.12415	0.04892	0.11186	0.08248	0.06642	0.11708
1.50939	0.07761	0.08861	0.0683	0.10586	0.05302	0.11564	0.04862	0.13177	0.03172	0.13124	0.04357	0.13325	0.04004	0.1119	0.07228	0.08939	0.11585	0.02673	0.12361	0.06359	0.04678	0.12674	0.09113	0.03971	0.06051	0.11956	0.10261	0.04555	0.09845	0.11011	0.0432	0.13964	0.05812	0.10882	0.05828	0.11243	0.06527	0.10608	0.05927	0.12498	0.04056	0.13217	0.04753	0.10401	0.0917	0.06029	0.13037	0.04062	0.10522
1.51439	0.12915	0.03865	0.12754	0.04222	0.11727	0.05763	0.11069	0.06124	0.09078	0.09431	0.07386	0.10417	0.04461	0.14324	0.03497	0.12809	0.054	0.08504	0.11143	0.03857	0.11463	0.10954	0.05128	0.0751	0.13599	0.11439	0.05292	0.06445	0.13082	0.05466	0.08852	0.11168	0.05513	0.12133	0.04248	0.13593	0.0409	0.12304	0.05775	0.10713	0.07365	0.08895	0.09889	0.05899	0.12108	0.0544	0.10071	0.09242	0.06022
1.5194	0.11369	0.04608	0.11783	0.04679	0.13109	0.03287	0.13407	0.03484	0.14102	0.03672	0.12271	0.05173	0.11568	0.07551	0.07451	0.10503	0.04878	0.14999	0.05593	0.08207	0.13186	0.05044	0.06329	0.12433	0.12813	0.06441	0.05929	0.12162	0.09076	0.04756	0.12643	0.03763	0.10566	0.08269	0.09446	0.07393	0.09594	0.08021	0.09852	0.06019	0.12576	0.03834	0.13762	0.05256	0.09644	0.09877	0.04738	0.13764	0.05321
1.52441	0.04573	0.10834	0.0631	0.10653	0.06726	0.08981	0.08926	0.08267	0.09776	0.05708	0.11883	0.05112	0.13294	0.02418	0.14142	0.05372	0.10099	0.10408	0.04655	0.13248	0.07604	0.05221	0.11453	0.11222	0.04742	0.04502	0.105	0.11786	0.03854	0.09732	0.09939	0.05035	0.12795	0.04709	0.1288	0.03906	0.13593	0.0426	0.12387	0.05575	0.10974	0.07165	0.08758	0.10035	0.0574	0.11955	0.06199	0.09158	0.10367
1.52941	0.03472	0.14239	0.03832	0.12714	0.03291	0.14494	0.03132	0.12841	0.03902	0.12645	0.05831	0.09963	0.07819	0.07853	0.11812	0.04792	0.12659	0.03223	0.1067	0.11759	0.04334	0.11253	0.12499	0.06401	0.03847	0.09633	0.12288	0.06422	0.06846	0.13796	0.05617	0.121	0.07847	0.07217	0.10145	0.08097	0.08982	0.07985	0.08984	0.09633	0.06069	0.12759	0.032	0.13176	0.06088	0.0896	0.11197	0.03842	0.12653
1.53442	0.10093	0.08277	0.07499	0.08576	0.08028	0.09975	0.05096	0.11368	0.05602	0.12638	0.03799	0.13191	0.04113	0.13998	0.03675	0.10607	0.09285	0.05458	0.13386	0.04738	0.07606	0.12677	0.06929	0.0495	0.10686	0.13503	0.08583	0.05095	0.1302	0.09556	0.05951	0.12936	0.04325	0.12638	0.05002	0.12568	0.04303	0.13055	0.04553	0.12498	0.0542	0.11176	0.07298	0.08475	0.10697	0.05475	0.11843	0.06866	0.07855
1.53942	0.13614	0.01809	0.13026	0.04451	0.12848	0.03009	0.13228	0.05541	0.11165	0.06071	0.09845	0.0928	0.0684	0.11169	0.0417	0.13768	0.04883	0.12062	0.08037	0.03613	0.12348	0.07696	0.04129	0.09227	0.13584	0.09006	0.04609	0.09197	0.11545	0.03109	0.10452	0.07396	0.08243	0.11559	0.0513	0.11221	0.06949	0.10447	0.07022	0.09298	0.09502	0.05998	0.1341	0.0377	0.12368	0.06752	0.07778	0.12171	0.04579
1.54443	0.08909	0.05982	0.11889	0.05806	0.10903	0.05221	0.13961	0.0361	0.12739	0.04044	0.13794	0.03643	0.12317	0.05067	0.11951	0.08103	0.06043	0.13111	0.04143	0.11523	0.11847	0.04751	0.09195	0.13214	0.09128	0.04149	0.07179	0.12366	0.05661	0.06229	0.12594	0.04253	0.12508	0.05272	0.11537	0.05988	0.11796	0.05126	0.12545	0.04547	0.12628	0.0527	0.11188	0.07672	0.07544	0.11406	0.04894	0.11657	0.08177
1.54944	0.0398	0.13894	0.04693	0.11218	0.05753	0.12093	0.05293	0.09644	0.08337	0.08805	0.09002	0.06117	0.12654	0.04519	0.13671	0.03309	0.11776	0.07847	0.07696	0.14748	0.06007	0.07815	0.13191	0.09786	0.04291	0.07088	0.12692	0.10037	0.05135	0.13742	0.08266	0.07479	0.10459	0.05003	0.13684	0.04438	0.11836	0.05992	0.11297	0.06719	0.09527	0.09482	0.05486	0.13034	0.04454	0.11787	0.0776	0.06851	0.12071
1.55444	0.05485	0.12613	0.03219	0.12905	0.04396	0.12888	0.02349	0.14545	0.03757	0.12798	0.04016	0.12985	0.06102	0.09781	0.07704	0.07691	0.12776	0.03466	0.12364	0.07379	0.04047	0.12191	0.0964	0.04117	0.05747	0.12205	0.11435	0.05299	0.09805	0.12263	0.0422	0.13064	0.05989	0.10889	0.06876	0.10075	0.0715	0.10787	0.05786	0.1253	0.04472	0.12818	0.05071	0.10797	0.08725	0.06611	0.12682	0.04582	0.10484
1.55945	0.10688	0.05239	0.10303	0.0735	0.08954	0.07538	0.09346	0.09306	0.06426	0.10745	0.0647	0.12358	0.0318	0.13965	0.03843	0.13269	0.06617	0.06954	0.11367	0.02894	0.10195	0.11418	0.05052	0.06372	0.12353	0.11569	0.0548	0.05795	0.12757	0.05182	0.07881	0.12122	0.05682	0.12686	0.03314	0.14076	0.04422	0.12179	0.05481	0.1159	0.06479	0.09672	0.09814	0.05617	0.12674	0.04922	0.10975	0.08651	0.06265
1.56446	0.12863	0.03359	0.14075	0.03198	0.13393	0.03785	0.14203	0.02812	0.13191	0.05259	0.11704	0.05717	0.09654	0.09848	0.06864	0.11142	0.03944	0.14174	0.06383	0.08017	0.14067	0.0602	0.06339	0.1259	0.13714	0.068	0.05265	0.11507	0.0966	0.0453	0.13007	0.04812	0.10051	0.08238	0.09106	0.08575	0.08681	0.08354	0.10084	0.05875	0.12603	0.04292	0.13267	0.05545	0.0983	0.09751	0.04958	0.13525	0.0559
1.56946	0.08539	0.0827	0.0882	0.07674	0.10193	0.06558	0.10382	0.06076	0.12525	0.04453	0.123	0.04334	0.14463	0.0298	0.12869	0.05677	0.09357	0.12427	0.04671	0.13429	0.0859	0.04691	0.11111	0.11987	0.06095	0.04837	0.10578	0.12659	0.0459	0.09943	0.10655	0.03896	0.1273	0.04924	0.13624	0.03286	0.13644	0.04752	0.12298	0.05306	0.11834	0.06307	0.09544	0.10034	0.0556	0.12488	0.05505	0.10189	0.09934
1.57447	0.0335	0.13268	0.0367	0.1332	0.03783	0.12847	0.04471	0.12794	0.05022	0.10597	0.07446	0.0941	0.09301	0.05573	0.12937	0.04912	0.13268	0.03816	0.09544	0.11661	0.03722	0.10417	0.1244	0.06318	0.02783	0.08926	0.12504	0.06946	0.06018	0.13349	0.05393	0.11624	0.08752	0.07279	0.10055	0.0758	0.10051	0.07424	0.09113	0.09964	0.05861	0.12812	0.03674	0.12804	0.06367	0.08923	0.115	0.03805	0.12731
1.57947	0.05788	0.11775	0.05799	0.10988	0.05074	0.12897	0.04197	0.12463	0.03765	0.13966	0.03926	0.1296	0.03653	0.13737	0.05494	0.09724	0.09716	0.0388	0.13587	0.05626	0.07355	0.13406	0.07814	0.04953	0.09983	0.13287	0.08669	0.04507	0.12539	0.09965	0.05879	0.14089	0.04329	0.12093	0.05015	0.13281	0.04038	0.12815	0.05071	0.12403	0.05153	0.12035	0.06327	0.09073	0.10661	0.05397	0.12347	0.06131	0.08537
1.58448	0.12829	0.04747	0.11291	0.05154	0.12016	0.05342	0.10429	0.06706	0.10287	0.08172	0.07847	0.10243	0.06304	0.13011	0.02883	0.13478	0.0504	0.12042	0.09304	0.03819	0.12603	0.08315	0.04213	0.09243	0.14626	0.10069	0.05018	0.09141	0.12617	0.04034	0.10566	0.0741	0.07526	0.1192	0.05582	0.11218	0.06385	0.11286	0.06715	0.09301	0.09947	0.05695	0.1357	0.04114	0.12181	0.07072	0.07422	0.12775	0.04363
1.58949	0.12732	0.02704	0.12987	0.04747	0.1294	0.02809	0.14763	0.03877	0.13493	0.03211	0.13634	0.04836	0.12002	0.05244	0.10514	0.09597	0.06032	0.1399	0.03906	0.10122	0.1174	0.04297	0.08303	0.12829	0.09255	0.04237	0.06995	0.12674	0.05881	0.05391	0.12389	0.03768	0.12854	0.06035	0.11018	0.05793	0.12374	0.05161	0.12208	0.05063	0.12534	0.04998	0.12148	0.06995	0.08029	0.11296	0.05014	0.12065	0.07871
1.59449	0.05664	0.10197	0.08033	0.09586	0.07032	0.09987	0.08948	0.07753	0.09247	0.07432	0.11102	0.05033	0.12694	0.03869	0.14978	0.03655	0.11107	0.07733	0.06924	0.15051	0.06489	0.07749	0.13444	0.10232	0.03934	0.06279	0.12163	0.09986	0.04447	0.1313	0.08634	0.07967	0.10965	0.04472	0.13549	0.04972	0.11967	0.05449	0.11953	0.06516	0.09412	0.10056	0.04989	0.13255	0.04576	0.11714	0.08177	0.0626	0.12647
1.5995	0.03449	0.15297	0.03056	0.12877	0.04023	0.14468	0.01834	0.13566	0.04472	0.13074	0.043	0.11562	0.07416	0.09698	0.08599	0.06278	0.12872	0.03744	0.12722	0.08916	0.04405	0.12383	0.10422	0.04766	0.0622	0.12506	0.12004	0.05579	0.10079	0.13473	0.04656	0.12928	0.05692	0.10532	0.07854	0.09846	0.06831	0.11196	0.05945	0.12202	0.04989	0.12714	0.0481	0.11477	0.08319	0.07042	0.1238	0.04877	0.10562
1.60451	0.08793	0.08889	0.06551	0.09862	0.07607	0.09233	0.06201	0.11852	0.0565	0.11471	0.05095	0.13673	0.03525	0.13598	0.03204	0.13285	0.07779	0.0702	0.11673	0.02289	0.09356	0.1131	0.04765	0.05742	0.12066	0.12068	0.06028	0.05956	0.1302	0.0536	0.07347	0.1183	0.05743	0.13423	0.03109	0.13698	0.04865	0.12455	0.04984	0.12185	0.06368	0.09435	0.10602	0.05142	0.13024	0.04873	0.11029	0.09154	0.0586
1.60951	0.13011	0.02247	0.13755	0.04321	0.12441	0.03743	0.14514	0.0418	0.11557	0.05969	0.11511	0.07077	0.07923	0.10426	0.06822	0.1226	0.03809	0.13228	0.06352	0.07168	0.14036	0.06391	0.06125	0.12273	0.13361	0.06521	0.0469	0.11022	0.0939	0.03671	0.12884	0.05618	0.10324	0.08272	0.08406	0.09347	0.08756	0.07986	0.10421	0.05997	0.12291	0.04813	0.13085	0.05422	0.10172	0.09554	0.05397	0.13092	0.05975
1.61452	0.10626	0.05865	0.12305	0.05133	0.1179	0.05742	0.12564	0.03797	0.13524	0.0452	0.12888	0.03382	0.14336	0.04208	0.12722	0.05582	0.08351	0.12968	0.04972	0.14259	0.09664	0.04933	0.11454	0.12802	0.07068	0.04981	0.10485	0.12835	0.04972	0.10442	0.1137	0.0388	0.12481	0.04513	0.14363	0.03369	0.13228	0.05015	0.12657	0.04823	0.12382	0.06279	0.09152	0.10769	0.05109	0.12948	0.05233	0.1029	0.10246
1.61952	0.05255	0.12717	0.04586	0.11838	0.05889	0.11527	0.04784	0.11714	0.072	0.09243	0.07948	0.08685	0.11153	0.04657	0.12738	0.04638	0.13693	0.05088	0.09336	0.11813	0.03493	0.09863	0.12324	0.06349	0.02828	0.09154	0.13083	0.07578	0.06204	0.13736	0.05297	0.10853	0.08899	0.07725	0.10361	0.06909	0.10503	0.07738	0.08704	0.10382	0.05926	0.1253	0.04279	0.12628	0.06502	0.08974	0.11546	0.04231	0.12426
1.62453	0.04176	0.12923	0.03762	0.13254	0.03702	0.13338	0.03728	0.14117	0.02866	0.13683	0.04373	0.13437	0.03646	0.12474	0.06606	0.09873	0.10441	0.02979	0.13221	0.05227	0.06711	0.13504	0.07851	0.04488	0.0904	0.1292	0.08526	0.04188	0.12008	0.09388	0.05498	0.14751	0.04719	0.12228	0.04296	0.1385	0.04279	0.12497	0.05186	0.12786	0.04671	0.12555	0.06351	0.08695	0.11255	0.04972	0.12933	0.05784	0.08658
1.62954	0.09755	0.07138	0.10173	0.06821	0.09697	0.0787	0.09468	0.07577	0.08508	0.10092	0.07159	0.10568	0.05154	0.14374	0.03124	0.13182	0.04725	0.11289	0.0998	0.04417	0.13196	0.08991	0.04656	0.09659	0.15253	0.10294	0.04884	0.08897	0.12941	0.0441	0.11035	0.07887	0.07229	0.1155	0.05985	0.11653	0.05877	0.11444	0.07168	0.08787	0.10464	0.05685	0.13285	0.04605	0.11921	0.07468	0.07058	0.13009	0.04573
1.63454	0.14026	0.03053	0.13439	0.06329	0.14138	0.02802	0.14006	0.03542	0.14273	0.03604	0.12723	0.05263	0.12245	0.06202	0.09048	0.09888	0.05969	0.15136	0.04237	0.10017	0.1194	0.04017	0.08065	0.12975	0.09882	0.04713	0.07415	0.13232	0.06393	0.0584	0.1251	0.02951	0.12848	0.06376	0.11572	0.05038	0.12761	0.05449	0.12014	0.05137	0.12941	0.04505	0.1269	0.07098	0.07782	0.11757	0.0467	0.1263	0.07759
1.63955	0.09259	0.06805	0.0961	0.11392	0.09179	0.07188	0.10838	0.07293	0.10467	0.05748	0.12222	0.05125	0.13091	0.02749	0.1527	0.04425	0.11307	0.07894	0.06245	0.14434	0.0606	0.07476	0.13233	0.09876	0.03104	0.05869	0.12056	0.09953	0.03922	0.12529	0.08266	0.08258	0.11454	0.04686	0.1298	0.05192	0.12451	0.05124	0.11938	0.0707	0.08777	0.10699	0.04855	0.13106	0.04986	0.11316	0.08992	0.05591	0.13013
1.64456	0.02983	0.14153	0.0436	0.10167	0.03577	0.14533	0.03471	0.12742	0.04346	0.12964	0.05439	0.10583	0.07469	0.09514	0.10026	0.05708	0.12636	0.03039	0.12848	0.09717	0.04822	0.12934	0.10964	0.0512	0.06398	0.12477	0.11823	0.05244	0.10124	0.13701	0.04972	0.13712	0.05438	0.10213	0.07904	0.1063	0.06166	0.11438	0.0619	0.12055	0.05035	0.13136	0.04291	0.11833	0.08439	0.06919	0.12597	0.04686	0.10723
1.64956	0.05923	0.12797	0.04951	0.07855	0.06363	0.11753	0.03979	0.1245	0.05406	0.12684	0.04009	0.13727	0.04049	0.14246	0.02638	0.12718	0.08075	0.07586	0.12271	0.02611	0.09556	0.11284	0.04732	0.05971	0.12878	0.1266	0.0643	0.0639	0.13706	0.05909	0.0761	0.11166	0.05544	0.13755	0.03613	0.13241	0.04877	0.12959	0.04774	0.12095	0.07035	0.08654	0.11476	0.04926	0.13028	0.05271	0.10374	0.10263	0.05263
1.65457	0.12811	0.03831	0.11473	0.05643	0.12177	0.03875	0.12952	0.06	0.11038	0.06114	0.10795	0.08495	0.07567	0.10216	0.06189	0.1317	0.04253	0.13365	0.06031	0.06284	0.13571	0.06036	0.05758	0.11918	0.12768	0.06223	0.04666	0.11204	0.08987	0.03041	0.12627	0.05417	0.10966	0.08477	0.08112	0.09091	0.09615	0.07452	0.10631	0.06181	0.12183	0.04856	0.13484	0.05129	0.10319	0.09676	0.05525	0.13074	0.06193
1.65957	0.12447	0.02838	0.14067	0.0452	0.1232	0.04418	0.14824	0.03173	0.13306	0.04305	0.13828	0.03208	0.13532	0.04507	0.13459	0.05839	0.07853	0.12381	0.04899	0.14735	0.09998	0.05362	0.11962	0.13063	0.06861	0.04703	0.10305	0.12505	0.04648	0.10581	0.11546	0.04671	0.12503	0.03981	0.14545	0.03877	0.13012	0.04811	0.13167	0.04646	0.12214	0.07072	0.08099	0.11632	0.04801	0.1304	0.05674	0.09449	0.11107
1.66458	0.06425	0.1131	0.07316	0.09834	0.0716	0.11256	0.05986	0.09775	0.08551	0.09099	0.08338	0.0757	0.12098	0.05062	0.12678	0.0396	0.13588	0.05702	0.09858	0.12497	0.03812	0.10064	0.12522	0.06584	0.03572	0.09851	0.13529	0.07758	0.06934	0.14622	0.05424	0.10721	0.08362	0.08055	0.10768	0.06835	0.1004	0.08576	0.08218	0.10681	0.06045	0.1244	0.04384	0.12851	0.06548	0.08942	0.11607	0.0456	0.12146
1.66959	0.03998	0.14643	0.02454	0.13788	0.0398	0.13518	0.02368	0.1502	0.03379	0.13218	0.0412	0.13919	0.04431	0.11614	0.06356	0.10206	0.11127	0.033	0.13023	0.0436	0.06253	0.13192	0.07295	0.04059	0.08842	0.12978	0.08483	0.04358	0.12093	0.08736	0.05228	0.14549	0.05013	0.12931	0.0362	0.13957	0.04637	0.12579	0.04849	0.13309	0.04519	0.12308	0.0735	0.07725	0.12058	0.04618	0.13079	0.06306	0.08066
1.67459	0.07986	0.08439	0.08046	0.09177	0.07911	0.08757	0.09022	0.09228	0.06924	0.10696	0.07241	0.11252	0.04118	0.14437	0.03821	0.13555	0.04557	0.10541	0.09758	0.04469	0.13507	0.09165	0.04881	0.09977	0.15099	0.09742	0.0442	0.08774	0.12496	0.03909	0.11446	0.08264	0.07648	0.10999	0.06042	0.12036	0.06017	0.10878	0.07997	0.08194	0.10859	0.05746	0.13141	0.04781	0.11803	0.07839	0.06792	0.13052	0.04958
1.6796	0.13087	0.03344	0.14159	0.03383	0.13677	0.03773	0.14244	0.02877	0.14068	0.04595	0.12411	0.04939	0.12072	0.07377	0.08815	0.09435	0.05631	0.15576	0.04675	0.11021	0.12406	0.04136	0.08611	0.13547	0.1039	0.04991	0.07928	0.13577	0.06626	0.06891	0.12885	0.02587	0.12728	0.05986	0.127	0.04408	0.12876	0.05578	0.12295	0.04761	0.13473	0.04381	0.12338	0.08036	0.06988	0.12495	0.04314	0.1272	0.08223
1.68461	0.11618	0.05837	0.11018	0.06522	0.11284	0.05935	0.11061	0.06587	0.12023	0.04925	0.12212	0.05218	0.14022	0.02275	0.14702	0.04665	0.11894	0.08446	0.06236	0.13954	0.05389	0.07326	0.13003	0.0928	0.02647	0.06219	0.12536	0.10005	0.04017	0.1271	0.07617	0.08285	0.11464	0.05369	0.12604	0.05072	0.1275	0.0541	0.11326	0.08005	0.08059	0.11206	0.04885	0.13001	0.05375	0.10851	0.0984	0.05128	0.13105
1.68961	0.04804	0.12291	0.04744	0.1297	0.04158	0.13186	0.04609	0.13041	0.04368	0.12157	0.06358	0.10695	0.07244	0.08825	0.10868	0.06138	0.12691	0.02209	0.1274	0.09233	0.04818	0.1336	0.10829	0.04854	0.06231	0.12374	0.11262	0.04696	0.10119	0.1299	0.04889	0.14718	0.05351	0.10459	0.06989	0.1183	0.0562	0.11619	0.06143	0.12389	0.04636	0.13666	0.04202	0.11437	0.09222	0.0628	0.1317	0.04451	0.10591
1.69462	0.03747	0.13913	0.0466	0.12038	0.04777	0.13484	0.03846	0.12476	0.04598	0.13756	0.03918	0.13323	0.03789	0.15153	0.02813	0.123	0.07573	0.07803	0.12657	0.03284	0.10496	0.11393	0.04892	0.06768	0.14017	0.1281	0.06268	0.06743	0.14211	0.06107	0.08452	0.10714	0.05436	0.13529	0.04276	0.13142	0.04643	0.13196	0.05133	0.11387	0.08105	0.07764	0.12162	0.04868	0.12867	0.059	0.09375	0.11454	0.04808
1.69962	0.10999	0.06811	0.10166	0.06122	0.11843	0.052	0.1113	0.0656	0.11281	0.06616	0.09894	0.08957	0.08128	0.10331	0.05382	0.13258	0.04621	0.14383	0.05801	0.06293	0.13336	0.05383	0.05716	0.12055	0.12537	0.06082	0.05178	0.11945	0.08719	0.03227	0.12651	0.04419	0.11608	0.08444	0.08744	0.07977	0.10739	0.06985	0.10912	0.06065	0.12554	0.04449	0.13991	0.05213	0.09922	0.10321	0.05191	0.13397	0.0643
1.70463	0.14205	0.01845	0.13822	0.04465	0.1324	0.02942	0.1542	0.03703	0.13407	0.03584	0.14339	0.03738	0.13278	0.03798	0.14052	0.06267	0.08213	0.11664	0.04581	0.14619	0.09376	0.05624	0.12324	0.12635	0.05715	0.04404	0.10447	0.12062	0.03985	0.10638	0.11026	0.05618	0.12731	0.03783	0.14285	0.04292	0.13194	0.04464	0.13381	0.05059	0.11394	0.08323	0.06924	0.12361	0.04716	0.12772	0.06719	0.08079	0.12129
1.70964	0.08035	0.08412	0.09522	0.08984	0.07568	0.10574	0.07998	0.08674	0.08599	0.09201	0.09039	0.06893	0.1185	0.05683	0.13208	0.03561	0.13297	0.05158	0.1061	0.12962	0.04227	0.10902	0.1278	0.06621	0.04293	0.10568	0.13528	0.07268	0.0772	0.1523	0.05487	0.11566	0.07508	0.08344	0.10637	0.07694	0.08915	0.09561	0.07741	0.11045	0.05877	0.12824	0.04043	0.13104	0.06866	0.08535	0.11989	0.04545	0.11926
1.71464	0.03399	0.15628	0.0308	0.13275	0.0415	0.14504	0.01556	0.14643	0.04049	0.13519	0.03587	0.13851	0.05144	0.11969	0.05449	0.10323	0.11204	0.04274	0.13264	0.03821	0.06554	0.12871	0.06603	0.04116	0.09765	0.13393	0.08371	0.04836	0.12834	0.08284	0.05469	0.13773	0.05012	0.1372	0.03347	0.1385	0.04729	0.13043	0.04426	0.13506	0.04998	0.11343	0.08909	0.06596	0.1277	0.04562	0.12567	0.0765	0.06991
1.71965	0.07075	0.10721	0.05788	0.1058	0.07492	0.09012	0.07774	0.10761	0.06598	0.10453	0.07194	0.12044	0.04011	0.13749	0.04012	0.14245	0.04656	0.10698	0.08958	0.04145	0.13525	0.08612	0.04809	0.10254	0.1455	0.08823	0.04081	0.09162	0.11653	0.03035	0.11773	0.07912	0.08652	0.10507	0.06134	0.1177	0.06963	0.09853	0.0893	0.07614	0.11308	0.0555	0.13432	0.04686	0.1164	0.08387	0.06404	0.13204	0.05361
1.72466	0.12585	0.02947	0.13753	0.04307	0.1287	0.03864	0.1516	0.02974	0.13294	0.05006	0.12912	0.04656	0.11592	0.07674	0.09769	0.08916	0.05436	0.15129	0.0476	0.12338	0.12565	0.0446	0.0963	0.14043	0.10071	0.04828	0.08413	0.13569	0.06216	0.07992	0.13095	0.02903	0.12773	0.05118	0.13806	0.04075	0.13	0.05328	0.1293	0.0433	0.13639	0.04954	0.11103	0.09499	0.05988	0.13155	0.04394	0.11991	0.0931
1.72966	0.12219	0.04945	0.12948	0.05116	0.12095	0.06062	0.11489	0.05427	0.12872	0.05185	0.1192	0.04877	0.14684	0.02711	0.14188	0.04215	0.1237	0.08658	0.06972	0.14027	0.04899	0.07713	0.13045	0.08717	0.02735	0.07209	0.13273	0.09825	0.04713	0.13662	0.06974	0.08581	0.1082	0.06194	0.1244	0.05119	0.12405	0.06334	0.10349	0.09064	0.0735	0.11741	0.0474	0.1313	0.05723	0.10293	0.1071	0.04765	0.13001
1.73467	0.06489	0.11969	0.05099	0.12278	0.05403	0.12312	0.04294	0.13462	0.04983	0.11509	0.06346	0.11385	0.07322	0.0837	0.10495	0.07036	0.12978	0.01981	0.12731	0.07842	0.0466	0.13535	0.10013	0.04252	0.06337	0.12551	0.10612	0.04309	0.10492	0.11778	0.04636	0.15328	0.05272	0.11355	0.05588	0.12979	0.05208	0.12004	0.05677	0.1305	0.04212	0.1378	0.0495	0.10269	0.10483	0.05425	0.13649	0.04746	0.09884
1.73967	0.03558	0.13789	0.03824	0.13317	0.03887	0.13627	0.04348	0.13094	0.03738	0.13973	0.04444	0.13293	0.031	0.1552	0.03368	0.12566	0.06805	0.07859	0.12415	0.03652	0.11629	0.11283	0.04952	0.07754	0.14872	0.12287	0.05592	0.07107	0.14182	0.0555	0.09541	0.10325	0.05808	0.12901	0.04807	0.13208	0.04662	0.12846	0.06037	0.10285	0.09322	0.06901	0.12778	0.04776	0.12654	0.06679	0.08228	0.1255	0.04602
1.74468	0.08864	0.08244	0.09982	0.06636	0.10904	0.06663	0.10747	0.06133	0.11331	0.07318	0.09643	0.08429	0.08756	0.10699	0.05293	0.12603	0.04636	0.15453	0.0566	0.07431	0.13457	0.04796	0.06293	0.12733	0.12462	0.0588	0.05992	0.12853	0.08359	0.04202	0.12997	0.0327	0.12174	0.07853	0.10217	0.06473	0.11839	0.06475	0.11483	0.05557	0.13223	0.04054	0.13991	0.06014	0.08909	0.11382	0.04653	0.13566	0.07041
1.74969	0.14483	0.0276	0.13665	0.03925	0.1421	0.02555	0.14805	0.03977	0.14126	0.03104	0.14176	0.04211	0.13859	0.02931	0.14191	0.06306	0.09209	0.11214	0.0453	0.14413	0.08135	0.05843	0.12629	0.11731	0.04303	0.04536	0.11114	0.11633	0.0351	0.11124	0.09989	0.06482	0.12776	0.04069	0.13861	0.0448	0.13461	0.04418	0.13044	0.0606	0.10135	0.09736	0.05825	0.12968	0.04822	0.12195	0.08165	0.06525	0.13033
1.75469	0.10225	0.06395	0.10079	0.08856	0.08146	0.09366	0.09197	0.08942	0.08197	0.09044	0.09552	0.07193	0.11013	0.05935	0.13696	0.03832	0.13234	0.03892	0.1131	0.12542	0.04381	0.11995	0.12685	0.06172	0.04765	0.11252	0.13069	0.06303	0.08494	0.15105	0.05288	0.13057	0.066	0.08949	0.09646	0.09326	0.07499	0.10585	0.07133	0.11683	0.05351	0.13463	0.03763	0.12892	0.07725	0.0766	0.12679	0.04415	0.11518
1.7597	0.03272	0.14772	0.04182	0.13178	0.03674	0.15313	0.01955	0.14008	0.03967	0.14249	0.03393	0.13531	0.05068	0.13162	0.04655	0.10494	0.10523	0.05264	0.13625	0.03597	0.07689	0.12645	0.05954	0.04768	0.11478	0.13745	0.07893	0.05431	0.13806	0.07751	0.06335	0.12796	0.04936	0.14183	0.0345	0.13758	0.04588	0.1352	0.04333	0.13106	0.06124	0.09878	0.10681	0.05529	0.13251	0.04906	0.1141	0.09544	0.0576
1.76471	0.05688	0.13056	0.04995	0.10797	0.07532	0.09736	0.06479	0.11115	0.07232	0.1019	0.06973	0.1226	0.04784	0.1312	0.03729	0.1465	0.04751	0.11907	0.07951	0.04148	0.13547	0.07505	0.04767	0.10798	0.13998	0.07805	0.04141	0.10147	0.10676	0.02475	0.12198	0.06713	0.09962	0.099	0.06813	0.10642	0.08536	0.08599	0.09954	0.06907	0.11995	0.05046	0.13925	0.04729	0.11108	0.09311	0.0579	0.13476	0.05888
1.76971	0.12665	0.03521	0.12474	0.05139	0.12867	0.03192	0.15507	0.03676	0.12995	0.04564	0.13624	0.04666	0.11517	0.06834	0.11209	0.08475	0.05831	0.14218	0.04502	0.13485	0.11995	0.04801	0.10808	0.14073	0.08745	0.04431	0.09067	0.1328	0.05279	0.0906	0.12789	0.03746	0.12975	0.0422	0.1457	0.03945	0.13255	0.04855	0.13523	0.04273	0.13147	0.06256	0.09242	0.11177	0.05074	0.13461	0.05157	0.10426	0.10825
1.77472	0.12796	0.03306	0.14167	0.04849	0.11948	0.0621	0.12519	0.04765	0.12632	0.05882	0.11855	0.04549	0.14572	0.03521	0.14236	0.03535	0.1274	0.07967	0.08217	0.1427	0.04573	0.08756	0.13251	0.08063	0.03157	0.08564	0.13858	0.09131	0.05809	0.14835	0.06323	0.09567	0.09621	0.07105	0.12043	0.05827	0.11276	0.07754	0.09149	0.10225	0.06538	0.12458	0.04379	0.13294	0.06274	0.09459	0.11683	0.04442	0.12686
1.77972	0.06931	0.11948	0.06214	0.11336	0.06081	0.12677	0.03547	0.13383	0.05563	0.117	0.05618	0.12049	0.07399	0.0885	0.09132	0.08002	0.13022	0.02441	0.13036	0.06145	0.0488	0.13532	0.0875	0.03785	0.07259	0.13051	0.0986	0.04234	0.11425	0.10382	0.04625	0.15308	0.05104	0.12619	0.0419	0.13885	0.04826	0.12619	0.05017	0.13625	0.04215	0.13157	0.06585	0.08536	0.11923	0.04715	0.13588	0.05879	0.08582
1.78473	0.03963	0.14507	0.0278	0.13937	0.0405	0.13121	0.04213	0.13936	0.03594	0.13471	0.04963	0.13646	0.02691	0.15279	0.03663	0.1342	0.06033	0.08371	0.11495	0.03658	0.12673	0.10626	0.04839	0.08825	0.15277	0.11144	0.04748	0.0778	0.13564	0.04409	0.10707	0.0956	0.06811	0.12019	0.05355	0.12945	0.05354	0.11828	0.0739	0.0893	0.10643	0.05985	0.13446	0.04669	0.12257	0.07713	0.06978	0.13488	0.04716
1.78974	0.08038	0.08227	0.09606	0.075	0.10078	0.0702	0.11662	0.05689	0.11129	0.07523	0.10294	0.07469	0.09222	0.10638	0.06283	0.11558	0.0455	0.16005	0.05377	0.09371	0.13565	0.04417	0.07505	0.13619	0.11966	0.05455	0.07	0.13601	0.07604	0.05727	0.13364	0.02518	0.12715	0.06711	0.12124	0.04964	0.12842	0.0583	0.12312	0.04903	0.13748	0.04159	0.13101	0.07596	0.07447	0.12552	0.04371	0.13084	0.08226
1.79474	0.13742	0.03324	0.14361	0.0334	0.14497	0.03148	0.14316	0.03575	0.14782	0.03263	0.13727	0.04218	0.14771	0.02486	0.1419	0.05709	0.10483	0.10715	0.05078	0.14405	0.06666	0.06372	0.12981	0.10548	0.03124	0.05331	0.12188	0.11047	0.03575	0.12232	0.08641	0.07479	0.12292	0.04812	0.13356	0.04743	0.13332	0.05002	0.12084	0.07555	0.08592	0.11239	0.04799	0.13466	0.05185	0.11259	0.09889	0.0504	0.13596
1.79975	0.11586	0.06269	0.10025	0.08596	0.08935	0.0868	0.08843	0.09893	0.07959	0.08949	0.09331	0.0827	0.10142	0.06118	0.13442	0.04726	0.13411	0.02624	0.12014	0.11082	0.04367	0.13037	0.11957	0.05322	0.05309	0.12013	0.12234	0.05211	0.0946	0.14164	0.0493	0.14621	0.05731	0.10054	0.07886	0.11354	0.06024	0.11668	0.06315	0.12525	0.04746	0.13883	0.04107	0.11893	0.0917	0.06472	0.13331	0.04654	0.10628
1.80476	0.04118	0.13558	0.04335	0.13702	0.03204	0.15311	0.02807	0.14012	0.03338	0.14772	0.03603	0.13469	0.04256	0.1447	0.04145	0.11082	0.09264	0.06188	0.13654	0.03481	0.09404	0.12297	0.05349	0.05939	0.13435	0.13598	0.06956	0.0617	0.14519	0.06805	0.07752	0.11634	0.05161	0.1412	0.03874	0.13621	0.04581	0.13573	0.04863	0.12023	0.07805	0.08096	0.12481	0.04625	0.13389	0.05732	0.09699	0.11687	0.04714
1.80976	0.04406	0.13837	0.05375	0.10699	0.07336	0.10552	0.06309	0.10344	0.08086	0.10077	0.07079	0.11627	0.05967	0.1272	0.03618	0.14448	0.04674	0.13678	0.06895	0.05021	0.13682	0.06157	0.05159	0.11727	0.13418	0.06747	0.04693	0.11526	0.09536	0.02673	0.12755	0.05011	0.11382	0.08929	0.08301	0.08731	0.10468	0.07207	0.11124	0.06035	0.12816	0.04545	0.14086	0.05359	0.09997	0.10617	0.05122	0.13517	0.06808
1.81477	0.12306	0.04942	0.11781	0.05126	0.1351	0.02703	0.15145	0.04122	0.1351	0.0377	0.14109	0.04703	0.12211	0.05303	0.12616	0.07877	0.06926	0.1315	0.04262	0.14376	0.1062	0.05222	0.11992	0.13465	0.06715	0.04226	0.10076	0.12722	0.04242	0.10311	0.11811	0.05014	0.13054	0.03707	0.14871	0.04017	0.13479	0.04552	0.1366	0.04902	0.119	0.0818	0.07048	0.12829	0.04481	0.13211	0.06683	0.08231	0.12429
1.81977	0.13831	0.02219	0.14121	0.05285	0.11738	0.05934	0.13227	0.05171	0.11735	0.06516	0.11826	0.048	0.13749	0.04287	0.1454	0.03159	0.13118	0.0639	0.09726	0.14042	0.04315	0.10308	0.1327	0.07147	0.03803	0.10115	0.13987	0.07907	0.07215	0.15598	0.0563	0.11262	0.0805	0.08273	0.10987	0.07423	0.09461	0.09523	0.07749	0.11506	0.05631	0.13211	0.04154	0.13053	0.07309	0.08249	0.12693	0.04355	0.11952
1.82478	0.07004	0.11213	0.07305	0.11053	0.05792	0.13645	0.03234	0.13147	0.05471	0.12645	0.04709	0.12577	0.06992	0.10326	0.07313	0.09023	0.12471	0.03412	0.13502	0.04531	0.0584	0.13351	0.07263	0.03847	0.09096	0.13587	0.08858	0.0455	0.12715	0.088	0.05203	0.14585	0.04989	0.13813	0.03177	0.14469	0.04543	0.13226	0.04571	0.13678	0.04981	0.1169	0.08942	0.06539	0.13208	0.04488	0.12692	0.07894	0.06911
1.82979	0.03742	0.1571	0.025	0.1375	0.04639	0.12909	0.0365	0.1421	0.04275	0.1273	0.05304	0.1387	0.02952	0.14724	0.03591	0.1438	0.0532	0.09701	0.10032	0.03741	0.13558	0.09336	0.04756	0.1007	0.15203	0.09538	0.04134	0.08952	0.12371	0.03243	0.11896	0.08166	0.08414	0.10809	0.06329	0.11912	0.06868	0.10188	0.09113	0.07377	0.12029	0.05076	0.13966	0.0486	0.11414	0.0912	0.05699	0.14141	0.05332
1.83479	0.08261	0.08289	0.08876	0.08096	0.10109	0.06238	0.12837	0.05512	0.11217	0.06901	0.11539	0.0647	0.09824	0.09693	0.08162	0.10314	0.04792	0.15874	0.04927	0.11669	0.13171	0.04318	0.09207	0.14253	0.10648	0.04909	0.08258	0.13954	0.06446	0.07666	0.13342	0.02503	0.13151	0.05347	0.14004	0.03742	0.13665	0.05171	0.13108	0.04539	0.13666	0.05127	0.11225	0.09779	0.05871	0.13421	0.04788	0.11649	0.09961
1.8398	0.13377	0.02729	0.15118	0.03271	0.14156	0.03855	0.14538	0.03066	0.14828	0.03917	0.13329	0.03985	0.15374	0.0254	0.14354	0.04693	0.11807	0.09677	0.06322	0.14451	0.05237	0.0748	0.13312	0.09108	0.02464	0.0695	0.13298	0.10063	0.04338	0.13679	0.07135	0.0892	0.11117	0.06054	0.12472	0.0553	0.12416	0.06356	0.10508	0.09448	0.06866	0.12732	0.03985	0.13626	0.06017	0.09875	0.1176	0.03848	0.13632
1.84481	0.11649	0.0692	0.10276	0.08257	0.09275	0.09182	0.07489	0.10848	0.0774	0.09428	0.08302	0.09741	0.09272	0.06805	0.12176	0.06085	0.13509	0.01884	0.12786	0.08803	0.04581	0.13815	0.10555	0.04445	0.06402	0.12903	0.11008	0.04341	0.10772	0.12438	0.04762	0.15693	0.05005	0.11559	0.05758	0.13403	0.04709	0.12736	0.05458	0.13249	0.04525	0.13592	0.0546	0.1007	0.10973	0.05356	0.13444	0.0572	0.09119
1.84981	0.08679	0.13491	0.03664	0.14259	0.03202	0.14815	0.03191	0.14598	0.02812	0.14793	0.03993	0.13751	0.03245	0.15425	0.03735	0.12169	0.07682	0.07366	0.13016	0.03443	0.11403	0.11502	0.04836	0.07579	0.15152	0.12564	0.05777	0.07243	0.14581	0.05484	0.0957	0.10093	0.06017	0.13372	0.04754	0.13052	0.05161	0.1284	0.06159	0.10272	0.0991	0.06169	0.14085	0.04102	0.12938	0.0715	0.07607	0.1373	0.04154
1.85482	0.0964	0.13575	0.04973	0.10756	0.07144	0.10614	0.07457	0.09067	0.08871	0.09741	0.07883	0.10275	0.07303	0.12179	0.04276	0.13568	0.04564	0.15391	0.05824	0.06925	0.13696	0.04883	0.0624	0.12855	0.12448	0.05607	0.05813	0.12952	0.08124	0.03833	0.13219	0.0339	0.1273	0.07539	0.10479	0.06432	0.12498	0.05806	0.12347	0.05217	0.13413	0.04544	0.13386	0.06858	0.08363	0.12028	0.04834	0.1282	0.08319
1.85982	0.10346	0.11058	0.06994	0.05281	0.14143	0.02738	0.14761	0.03908	0.14444	0.03176	0.14288	0.04529	0.13467	0.03672	0.13842	0.06898	0.08611	0.11817	0.0448	0.14997	0.08617	0.05986	0.13065	0.12148	0.04488	0.04646	0.11406	0.11772	0.03591	0.11877	0.10181	0.06779	0.1263	0.03885	0.14519	0.04523	0.13237	0.04871	0.13001	0.0636	0.09931	0.10531	0.0483	0.14143	0.0452	0.12212	0.089	0.05804	0.13687
1.86483	0.10346	0.1095	0.06313	0.06086	0.14824	0.05744	0.12846	0.06468	0.10646	0.07138	0.11393	0.05835	0.1245	0.0508	0.14489	0.03437	0.13488	0.04405	0.11361	0.12856	0.04228	0.12071	0.12705	0.0601	0.04852	0.1176	0.13451	0.06384	0.08979	0.15438	0.05031	0.13265	0.06353	0.09827	0.09154	0.09752	0.07225	0.11483	0.06265	0.12756	0.04901	0.13596	0.04616	0.12008	0.08943	0.0681	0.13377	0.04928	0.10573
1.86984	0.10346	0.1095	0.06313	0.07921	0.13104	0.09657	0.03275	0.133	0.04682	0.13849	0.03981	0.13114	0.05948	0.12388	0.05421	0.10277	0.11185	0.04848	0.13726	0.03225	0.07618	0.1281	0.05762	0.04686	0.11565	0.137	0.07537	0.05379	0.13904	0.06971	0.06543	0.1307	0.05266	0.14468	0.02856	0.14478	0.04661	0.13365	0.0478	0.12854	0.06644	0.09457	0.11692	0.04651	0.13949	0.05061	0.10885	0.10537	0.05336
1.87484	0.10346	0.1095	0.06313	0.07921	0.12603	0.07645	0.02386	0.14459	0.05488	0.11951	0.0575	0.13497	0.03925	0.13977	0.0355	0.14929	0.04712	0.1175	0.08199	0.04482	0.14154	0.07576	0.05097	0.11515	0.14505	0.07621	0.04121	0.10566	0.10614	0.02675	0.12986	0.06289	0.10419	0.09176	0.08028	0.10009	0.09119	0.081	0.11081	0.058	0.13272	0.04509	0.13884	0.0578	0.09937	0.10839	0.04694	0.14046	0.06682
1.87985	0.10346	0.1095	0.06313	0.07921	0.12603	0.07251	0.06149	0.12299	0.11311	0.05656	0.12945	0.05525	0.10881	0.07862	0.10554	0.08842	0.05715	0.14955	0.04579	0.13943	0.11952	0.04661	0.11176	0.14187	0.0851	0.04608	0.09847	0.13695	0.05164	0.10012	0.12578	0.0346	0.13209	0.04249	0.1535	0.03117	0.14024	0.04862	0.13394	0.04926	0.12619	0.07059	0.08541	0.12189	0.04631	0.13554	0.06209	0.09329	0.11829
1.88486	0.10346	0.1095	0.06313	0.07921	0.12603	0.07251	0.06149	0.1246	0.11994	0.03792	0.12925	0.04005	0.15289	0.0306	0.14558	0.03742	0.13036	0.07939	0.08211	0.1404	0.04088	0.09193	0.13299	0.07428	0.02564	0.08896	0.13999	0.08594	0.05911	0.14851	0.05646	0.1089	0.09296	0.0786	0.10909	0.07176	0.10606	0.08447	0.08442	0.11569	0.05212	0.13921	0.03801	0.13062	0.07539	0.08058	0.13442	0.03405	0.12678
1.88986	0.10346	0.1095	0.06313	0.07921	0.12603	0.07251	0.06149	0.1246	0.09418	0.05277	0.07785	0.11336	0.08152	0.08326	0.09983	0.07848	0.13096	0.02	0.13458	0.0612	0.05469	0.14092	0.08604	0.04026	0.08324	0.13481	0.09346	0.04044	0.12283	0.10002	0.05202	0.15776	0.04664	0.13062	0.03813	0.15003	0.03841	0.13473	0.04971	0.13344	0.05156	0.12246	0.07852	0.07668	0.12723	0.04813	0.12576	0.07817	0.07279
1.89487	0.10346	0.1095	0.06313	0.07921	0.12603	0.07251	0.06149	0.1246	0.09418	0.05998	0.07405	0.14987	0.02626	0.15808	0.03443	0.13455	0.06015	0.09117	0.11577	0.03788	0.13354	0.10077	0.04658	0.09608	0.16145	0.10983	0.04767	0.08805	0.13704	0.04184	0.11578	0.08044	0.07641	0.11831	0.06367	0.11675	0.06652	0.11202	0.0822	0.08028	0.12181	0.04463	0.15114	0.04369	0.11722	0.0917	0.05473	0.15124	0.04628
1.89987	0.10346	0.1095	0.06313	0.07921	0.12603	0.07251	0.06149	0.1246	0.09418	0.05998	0.09273	0.1321	0.08146	0.1102	0.05968	0.12005	0.04792	0.16434	0.04867	0.09676	0.13163	0.04031	0.08059	0.13745	0.1074	0.04772	0.07548	0.13983	0.06477	0.06047	0.13181	0.02492	0.13717	0.05984	0.12871	0.04249	0.1421	0.04679	0.13269	0.04898	0.13241	0.0551	0.11509	0.09154	0.06519	0.13052	0.05444	0.11059	0.10352
1.90488	0.10346	0.1095	0.06313	0.07921	0.12603	0.07251	0.06149	0.1246	0.09418	0.05998	0.09273	0.1208	0.10492	0.02265	0.14826	0.05637	0.10676	0.09996	0.05495	0.15106	0.06322	0.07356	0.13789	0.1019	0.02661	0.05957	0.12747	0.10274	0.03815	0.13492	0.08084	0.09168	0.11424	0.05008	0.13246	0.05844	0.12128	0.06132	0.11406	0.08605	0.07502	0.12946	0.03094	0.14669	0.05444	0.10393	0.11468	0.03744	0.14063
1.90989	0.10346	0.1095	0.06313	0.07921	0.12603	0.07251	0.06149	0.1246	0.09418	0.05998	0.09273	0.1208	0.08056	0.02939	0.13529	0.04556	0.13576	0.02655	0.12938	0.10616	0.0464	0.13631	0.11338	0.04968	0.06639	0.1327	0.12105	0.04994	0.11053	0.14041	0.04875	0.14889	0.04861	0.11646	0.0684	0.12369	0.05019	0.13296	0.04998	0.13558	0.04833	0.13048	0.06201	0.10005	0.10952	0.05583	0.13218	0.06602	0.08537
1.91489	0.10346	0.1095	0.06313	0.07921	0.12603	0.07251	0.06149	0.1246	0.09418	0.05998	0.09273	0.1208	0.08056	0.05696	0.09751	0.11797	0.0924	0.06901	0.13271	0.02495	0.10046	0.11644	0.04536	0.06417	0.14064	0.12976	0.06098	0.06878	0.1442	0.05045	0.08607	0.1069	0.06291	0.14152	0.03592	0.13547	0.05622	0.12581	0.0598	0.11051	0.09102	0.06831	0.14279	0.03456	0.13722	0.06622	0.08386	0.13186	0.04457
1.9199	0.10346	0.1095	0.06313	0.07921	0.12603	0.07251	0.06149	0.1246	0.09418	0.05998	0.09273	0.1208	0.08056	0.05696	0.1152	0.15091	0.04394	0.13988	0.0622	0.06279	0.14226	0.05723	0.06207	0.12931	0.12928	0.05665	0.05004	0.12284	0.0834	0.03303	0.13643	0.04466	0.1247	0.07185	0.10379	0.07496	0.11713	0.05899	0.12971	0.04584	0.13881	0.04799	0.12633	0.07689	0.07923	0.12487	0.04511	0.1276	0.08859
1.92491	0.10346	0.1095	0.06313	0.07921	0.12603	0.07251	0.06149	0.1246	0.09418	0.05998	0.09273	0.1208	0.08056	0.05696	0.11612	0.1247	0.04857	0.13138	0.04777	0.15737	0.09869	0.05701	0.13066	0.13127	0.05942	0.05029	0.11635	0.12612	0.04323	0.12577	0.10934	0.05582	0.12523	0.03976	0.15619	0.0352	0.13485	0.05409	0.12716	0.06374	0.10561	0.0976	0.0564	0.14205	0.04296	0.1259	0.0858	0.06594	0.13259
1.92991	0.10346	0.1095	0.06313	0.07921	0.12603	0.07251	0.06149	0.1246	0.09418	0.05998	0.09273	0.1208	0.08056	0.05696	0.11612	0.11515	0.06197	0.05749	0.1054	0.12683	0.03487	0.11263	0.1256	0.05693	0.03751	0.11303	0.13842	0.06846	0.08271	0.1505	0.04524	0.13003	0.07132	0.10192	0.08588	0.0964	0.08131	0.10979	0.0621	0.13485	0.04099	0.14243	0.04778	0.11383	0.09739	0.06148	0.14376	0.04256	0.10744
1.93492	0.10346	0.1095	0.06313	0.07921	0.12603	0.07251	0.06149	0.1246	0.09418	0.05998	0.09273	0.1208	0.08056	0.05696	0.11612	0.11515	0.05945	0.04586	0.13656	0.03562	0.07275	0.13573	0.06434	0.04559	0.10896	0.13478	0.07351	0.04646	0.1354	0.0704	0.06562	0.145	0.05093	0.13951	0.02742	0.15585	0.039	0.13389	0.05371	0.12375	0.06911	0.09888	0.10913	0.05333	0.13748	0.05352	0.10562	0.10628	0.05626
1.93992	0.10346	0.1095	0.06313	0.07921	0.12603	0.07251	0.06149	0.1246	0.09418	0.05998	0.09273	0.1208	0.08056	0.05696	0.11612	0.11515	0.05945	0.07796	0.12438	0.05026	0.14823	0.08114	0.05196	0.11861	0.15957	0.08614	0.04459	0.10765	0.11766	0.03627	0.13388	0.0571	0.09864	0.09511	0.08871	0.09367	0.09035	0.08824	0.10756	0.05722	0.14079	0.0354	0.14815	0.0583	0.09589	0.11511	0.03944	0.15206	0.06259
1.94493	0.10346	0.1095	0.06313	0.07921	0.12603	0.07251	0.06149	0.1246	0.09418	0.05998	0.09273	0.1208	0.08056	0.05696	0.11612	0.11515	0.05945	0.07802	0.11737	0.12759	0.1172	0.03995	0.10395	0.13832	0.08247	0.04477	0.09827	0.14154	0.04979	0.09158	0.12241	0.02948	0.13916	0.04827	0.14714	0.02879	0.15035	0.04339	0.13346	0.05605	0.11901	0.07645	0.08671	0.11768	0.05168	0.13077	0.07275	0.08332	0.12392
1.94994	0.10346	0.1095	0.06313	0.07921	0.12603	0.07251	0.06149	0.1246	0.09418	0.05998	0.09273	0.1208	0.08056	0.05696	0.11612	0.11515	0.05945	0.07802	0.11821	0.13289	0.04234	0.09371	0.13775	0.07723	0.01931	0.08161	0.13569	0.08249	0.05221	0.14558	0.05903	0.11992	0.09432	0.07174	0.10862	0.08211	0.09996	0.08362	0.09028	0.11254	0.05158	0.14752	0.02632	0.13867	0.07474	0.07977	0.13725	0.029	0.13105
1.95494	0.10346	0.1095	0.06313	0.07921	0.12603	0.07251	0.06149	0.1246	0.09418	0.05998	0.09273	0.1208	0.08056	0.05696	0.11612	0.11515	0.05945	0.07802	0.11821	0.10457	0.04986	0.14479	0.0922	0.04584	0.09286	0.14225	0.09956	0.043	0.13121	0.11351	0.05604	0.15365	0.04088	0.13236	0.04718	0.14505	0.03501	0.14401	0.0451	0.13338	0.05941	0.11233	0.08966	0.07414	0.12735	0.05231	0.11733	0.09426	0.06263
1.95995	0.10346	0.1095	0.06313	0.07921	0.12603	0.07251	0.06149	0.1246	0.09418	0.05998	0.09273	0.1208	0.08056	0.05696	0.11612	0.11515	0.05945	0.07802	0.11821	0.10457	0.07299	0.09722	0.04032	0.08943	0.15813	0.11208	0.05017	0.09078	0.13743	0.03591	0.11061	0.07569	0.08213	0.12597	0.05686	0.11388	0.07706	0.107	0.08204	0.08513	0.11848	0.04506	0.15834	0.03586	0.1221	0.09069	0.05857	0.149	0.04912
1.96496	0.10346	0.1095	0.06313	0.07921	0.12603	0.07251	0.06149	0.1246	0.09418	0.05998	0.09273	0.1208	0.08056	0.05696	0.11612	0.11515	0.05945	0.07802	0.11821	0.10457	0.06674	0.04359	0.08199	0.13813	0.10256	0.04142	0.0691	0.13532	0.05869	0.05394	0.13412	0.03546	0.13993	0.05257	0.12834	0.05088	0.13934	0.04209	0.14188	0.04337	0.13275	0.06419	0.10022	0.10428	0.05912	0.13391	0.05693	0.10063	0.11523
1.96996	0.10346	0.1095	0.06313	0.07921	0.12603	0.07251	0.06149	0.1246	0.09418	0.05998	0.09273	0.1208	0.08056	0.05696	0.11612	0.11515	0.05945	0.07802	0.11821	0.10457	0.06674	0.05549	0.14358	0.10993	0.03769	0.06518	0.13201	0.10603	0.04545	0.14853	0.08602	0.08783	0.10832	0.05003	0.14346	0.05348	0.11688	0.07135	0.10867	0.08826	0.07868	0.12558	0.03454	0.14999	0.05327	0.10483	0.11372	0.04474	0.13462
1.97497	0.10346	0.1095	0.06313	0.07921	0.12603	0.07251	0.06149	0.1246	0.09418	0.05998	0.09273	0.1208	0.08056	0.05696	0.11612	0.11515	0.05945	0.07802	0.11821	0.10457	0.06674	0.07284	0.13512	0.04401	0.06255	0.13544	0.12522	0.05349	0.11152	0.13704	0.04283	0.1449	0.05218	0.12668	0.05918	0.12344	0.05661	0.13293	0.04446	0.1452	0.04183	0.13126	0.0728	0.08635	0.12177	0.04817	0.13877	0.0672	0.08016
1.97997	0.10346	0.1095	0.06313	0.07921	0.12603	0.07251	0.06149	0.1246	0.09418	0.05998	0.09273	0.1208	0.08056	0.05696	0.11612	0.11515	0.05945	0.07802	0.11821	0.10457	0.06674	0.07284	0.11861	0.06298	0.1348	0.1237	0.0542	0.06369	0.13861	0.04117	0.08811	0.11737	0.06514	0.13607	0.03241	0.14593	0.05351	0.12035	0.07024	0.10219	0.09608	0.07063	0.13701	0.03984	0.13409	0.07201	0.07808	0.13235	0.05043
1.98498	0.10346	0.1095	0.06313	0.07921	0.12603	0.07251	0.06149	0.1246	0.09418	0.05998	0.09273	0.1208	0.08056	0.05696	0.11612	0.11515	0.05945	0.07802	0.11821	0.10457	0.06674	0.07284	0.12284	0.1372	0.14145	0.06095	0.05324	0.12667	0.08948	0.04514	0.14417	0.03842	0.12088	0.06742	0.11955	0.0653	0.11758	0.06308	0.13114	0.04092	0.14836	0.04083	0.12793	0.08592	0.06947	0.13483	0.03807	0.1343	0.08998
1.98999	0.10346	0.1095	0.06313	0.07921	0.12603	0.07251	0.06149	0.1246	0.09418	0.05998	0.09273	0.1208	0.08056	0.05696	0.11612	0.11515	0.05945	0.07802	0.11821	0.10457	0.06674	0.07284	0.12284	0.13887	0.05509	0.05289	0.12283	0.13077	0.04295	0.12666	0.10248	0.0508	0.13006	0.04796	0.15145	0.03088	0.14371	0.05337	0.12096	0.07635	0.09392	0.10606	0.05709	0.13738	0.0508	0.11682	0.10129	0.05451	0.13568
1.99499	0.10346	0.1095	0.06313	0.07921	0.12603	0.07251	0.06149	0.1246	0.09418	0.05998	0.09273	0.1208	0.08056	0.05696	0.11612	0.11515	0.05945	0.07802	0.11821	0.10457	0.06674	0.07284	0.12284	0.1102	0.0289	0.10886	0.13269	0.06084	0.0781	0.14249	0.04305	0.14625	0.07156	0.1011	0.07563	0.11353	0.07219	0.11077	0.06477	0.13523	0.03751	0.15107	0.04003	0.11475	0.10314	0.05652	0.14718	0.0401	0.10736
2	0.10346	0.1095	0.06313	0.07921	0.12603	0.07251	0.06149	0.1246	0.09418	0.05998	0.09273	0.1208	0.08056	0.05696	0.11612	0.11515	0.05945	0.07802	0.11821	0.10457	0.06674	0.07284	0.12284	0.1102	0.05795	0.14641	0.10702	0.02048	0.12184	0.12004	0.03361	0.19478	0.03203	0.13596	0.02504	0.17215	0.01731	0.15143	0.03802	0.14943	0.03652	0.1415	0.06378	0.08087	0.13692	0.03518	0.13866	0.0739	0.06723

## Sheet: Figure S17b
Vd (V)	abs(dId/dVd) (arb. units)
	Vg = -120 V	-115	-110	-105	-100	-95	-90	-85	-80	-75	-70	-65	-60	-55	-50	-45	-40	-35	-30	-25	-20	-15	-10	-5	0	5	10	15	20	25	30	35	40	45	50	55	60	65	70	75	80	85	90	95	100	105	110	115	120
-2	0.12893	0.10094	0.12256	0.19312	0.24288	0.19519	0.08095	0.06477	0.20719	0.24342	0.13206	0.06423	0.18515	0.24867	0.06802	0.20708	0.20938	0.04306	0.24787	0.10892	0.16815	0.17966	0.13107	0.18783	0.11232	0.16331	0.19323	0.16948	0.12055	0.14218	0.19549	0.17251	0.12664	0.14481	0.17614	0.17584	0.14521	0.12916	0.17265	0.185	0.13389	0.13754	0.17439	0.1686	0.14675	0.13458	0.16866	0.17864	0.12775
-1.99499	0.17261	0.13659	0.12039	0.14802	0.19869	0.21594	0.15855	0.08612	0.13433	0.21346	0.19162	0.10266	0.1358	0.23158	0.13804	0.12545	0.22614	0.0755	0.19212	0.16912	0.11474	0.22864	0.08037	0.23164	0.08715	0.19231	0.19431	0.16948	0.12055	0.14218	0.19549	0.17251	0.12664	0.14481	0.17614	0.17584	0.14521	0.12916	0.17265	0.185	0.13389	0.13754	0.17439	0.1686	0.14675	0.13458	0.16866	0.17864	0.12775
-1.98999	0.20735	0.19976	0.16303	0.12542	0.1283	0.17985	0.22685	0.19281	0.11006	0.13161	0.21784	0.21148	0.11737	0.14974	0.22055	0.09052	0.16853	0.20491	0.10014	0.21978	0.1066	0.20095	0.12235	0.19191	0.1377	0.15999	0.21842	0.16624	0.12055	0.14218	0.19549	0.17251	0.12664	0.14481	0.17614	0.17584	0.14521	0.12916	0.17265	0.185	0.13389	0.13754	0.17439	0.1686	0.14675	0.13458	0.16866	0.17864	0.12775
-1.98498	0.15325	0.18983	0.20859	0.18612	0.14105	0.1182	0.15715	0.22869	0.20862	0.1259	0.1262	0.22232	0.19618	0.0932	0.17524	0.20104	0.09299	0.24018	0.12821	0.14656	0.20342	0.08943	0.24351	0.0739	0.24192	0.08759	0.22639	0.14243	0.11243	0.14218	0.19549	0.17251	0.12664	0.14481	0.17614	0.17584	0.14521	0.12916	0.17265	0.185	0.13389	0.13754	0.17439	0.1686	0.14675	0.13458	0.16866	0.17864	0.12775
-1.97997	0.12591	0.12779	0.16242	0.2014	0.20214	0.15852	0.11353	0.12859	0.20355	0.20562	0.12165	0.1023	0.20357	0.16893	0.10172	0.21666	0.15933	0.09852	0.2254	0.09571	0.21154	0.12242	0.18292	0.13731	0.17478	0.15395	0.15029	0.18319	0.086	0.15514	0.19549	0.17251	0.12664	0.14481	0.17614	0.17584	0.14521	0.12916	0.17265	0.185	0.13389	0.13754	0.17439	0.1686	0.14675	0.13458	0.16866	0.17864	0.12775
-1.97497	0.18508	0.14789	0.1227	0.14011	0.18466	0.20916	0.17752	0.11584	0.12103	0.19162	0.2129	0.12531	0.11784	0.22802	0.14446	0.11927	0.21984	0.09285	0.18134	0.17853	0.11036	0.22668	0.07735	0.24672	0.06488	0.24053	0.08704	0.21906	0.10951	0.1521	0.22102	0.17194	0.12664	0.14481	0.17614	0.17584	0.14521	0.12916	0.17265	0.185	0.13389	0.13754	0.17439	0.1686	0.14675	0.13458	0.16866	0.17864	0.12775
-1.96996	0.20011	0.20558	0.17601	0.13327	0.12592	0.16747	0.21238	0.20058	0.13587	0.1243	0.19237	0.23306	0.12248	0.14273	0.21935	0.10545	0.15586	0.22261	0.08959	0.22198	0.10583	0.19603	0.13893	0.16832	0.15638	0.15582	0.16444	0.13766	0.19557	0.10983	0.23036	0.14349	0.11529	0.14481	0.17614	0.17584	0.14521	0.12916	0.17265	0.185	0.13389	0.13754	0.17439	0.1686	0.14675	0.13458	0.16866	0.17864	0.12775
-1.96496	0.14095	0.17484	0.2046	0.19587	0.15208	0.12032	0.14846	0.21082	0.2074	0.14565	0.11788	0.18356	0.2033	0.09173	0.16864	0.19892	0.1016	0.21266	0.14789	0.13004	0.21673	0.08527	0.2379	0.0754	0.25204	0.06916	0.24071	0.09312	0.20384	0.13419	0.15192	0.19369	0.09661	0.16159	0.18355	0.17584	0.14521	0.12916	0.17265	0.185	0.13389	0.13754	0.17439	0.1686	0.14675	0.13458	0.16866	0.17864	0.12775
-1.95995	0.13615	0.12594	0.14841	0.19043	0.20607	0.17028	0.11854	0.12334	0.19041	0.20439	0.14628	0.10171	0.18764	0.1866	0.09755	0.21377	0.16331	0.10105	0.22356	0.10227	0.20475	0.12381	0.17951	0.15177	0.14952	0.17453	0.14331	0.17864	0.12368	0.2056	0.10097	0.22345	0.13557	0.13239	0.20024	0.17174	0.13305	0.1291	0.17265	0.185	0.13389	0.13754	0.17439	0.1686	0.14675	0.13458	0.16866	0.17864	0.12775
-1.95494	0.19244	0.1612	0.13047	0.132	0.1703	0.2079	0.19019	0.12434	0.11754	0.17929	0.20855	0.14533	0.11897	0.21621	0.15927	0.11149	0.21762	0.10617	0.16464	0.19178	0.09425	0.24158	0.07277	0.23984	0.0717	0.24457	0.07068	0.2325	0.10787	0.18151	0.16674	0.11056	0.20768	0.10187	0.17661	0.19063	0.12063	0.12697	0.20057	0.18238	0.12701	0.13754	0.17439	0.1686	0.14675	0.13458	0.16866	0.17864	0.12775
-1.94994	0.19123	0.20407	0.18533	0.14553	0.12541	0.15229	0.20497	0.21424	0.14728	0.12301	0.17937	0.21493	0.13436	0.12987	0.21488	0.11113	0.14893	0.21779	0.09882	0.20801	0.12461	0.18149	0.14245	0.16626	0.16844	0.13345	0.1865	0.12788	0.19473	0.11078	0.21224	0.09976	0.17628	0.18433	0.11468	0.19952	0.15549	0.10807	0.19394	0.19318	0.10064	0.15182	0.19261	0.16296	0.13716	0.13365	0.18185	0.17458	0.11389
-1.94493	0.13401	0.1648	0.19728	0.19917	0.16498	0.1264	0.13393	0.19369	0.21395	0.15663	0.11814	0.17637	0.19611	0.11147	0.15426	0.21167	0.10183	0.21172	0.15302	0.12651	0.22008	0.07345	0.25221	0.07031	0.24349	0.07907	0.24075	0.08155	0.21378	0.13085	0.15164	0.20426	0.10406	0.21567	0.13276	0.13312	0.19701	0.13104	0.12852	0.2009	0.13317	0.11543	0.19612	0.17608	0.12907	0.12667	0.19296	0.18036	0.10087
-1.93992	0.14259	0.1246	0.14045	0.18077	0.2033	0.1813	0.13183	0.11423	0.17237	0.20646	0.15656	0.10043	0.18421	0.18309	0.1105	0.1944	0.17599	0.09028	0.21962	0.11134	0.18633	0.14935	0.16004	0.15696	0.1491	0.1828	0.12275	0.19981	0.1119	0.2098	0.09993	0.21265	0.14313	0.12217	0.20904	0.1032	0.16562	0.1957	0.12189	0.15217	0.20607	0.11329	0.13295	0.193	0.15744	0.12316	0.15766	0.19324	0.14363
-1.93492	0.20215	0.17203	0.1347	0.12765	0.1607	0.20056	0.19698	0.14383	0.11781	0.16527	0.2108	0.14612	0.1214	0.20593	0.16187	0.11115	0.20846	0.11724	0.16063	0.19162	0.10145	0.2349	0.06673	0.25221	0.0659	0.2365	0.08269	0.22804	0.10343	0.18544	0.1627	0.11641	0.20903	0.10415	0.1784	0.1902	0.11089	0.19468	0.17699	0.11554	0.17385	0.20461	0.11153	0.1471	0.19115	0.15102	0.12284	0.16239	0.1919
-1.92991	0.18095	0.20641	0.19612	0.15372	0.12538	0.1444	0.19435	0.21396	0.16178	0.12477	0.16135	0.21789	0.13561	0.13592	0.20554	0.12855	0.14021	0.22875	0.09618	0.20507	0.13007	0.164	0.16952	0.14492	0.17582	0.13364	0.1921	0.11154	0.21193	0.09855	0.22254	0.09463	0.17262	0.19177	0.1015	0.21242	0.14584	0.11655	0.19774	0.15655	0.11061	0.19199	0.18544	0.11128	0.15899	0.18892	0.1447	0.12337	0.16512
-1.92491	0.12323	0.14855	0.19037	0.20614	0.17509	0.12958	0.12861	0.18211	0.21016	0.16787	0.11418	0.16655	0.19748	0.11071	0.15651	0.19995	0.11518	0.18595	0.165	0.12036	0.2178	0.08758	0.23826	0.06926	0.25397	0.07352	0.2332	0.09421	0.2053	0.1348	0.14685	0.2013	0.1058	0.20876	0.1405	0.11617	0.21037	0.10621	0.13936	0.19645	0.13791	0.11128	0.19673	0.16805	0.11269	0.16714	0.18565	0.14031	0.12422
-1.9199	0.15825	0.12621	0.12689	0.16782	0.20436	0.19159	0.13734	0.11077	0.16344	0.20281	0.1597	0.10494	0.17889	0.18567	0.11123	0.19098	0.17408	0.09852	0.21532	0.1172	0.18359	0.15012	0.14645	0.18186	0.12506	0.19157	0.12359	0.20222	0.102	0.21997	0.08924	0.22874	0.13814	0.12694	0.21018	0.10679	0.16361	0.20947	0.10482	0.16351	0.19429	0.12247	0.12757	0.19937	0.15295	0.11506	0.17461	0.18257	0.13754
-1.91489	0.2084	0.19006	0.14722	0.12144	0.14555	0.19654	0.20739	0.15265	0.11594	0.15699	0.20219	0.1514	0.12198	0.20328	0.16386	0.11678	0.20113	0.13326	0.14733	0.19888	0.09473	0.23263	0.08352	0.23474	0.07079	0.2431	0.07674	0.2219	0.11485	0.17432	0.17609	0.10111	0.21403	0.09912	0.1748	0.19573	0.10144	0.20572	0.17929	0.10983	0.18495	0.1885	0.11809	0.14263	0.19974	0.14207	0.11921	0.17898	0.18019
-1.90989	0.16185	0.19787	0.20675	0.17107	0.12784	0.12959	0.18503	0.22415	0.17246	0.12401	0.15962	0.21054	0.14007	0.13089	0.2042	0.12676	0.14344	0.21126	0.10959	0.19156	0.14258	0.1608	0.16652	0.13587	0.19889	0.11088	0.20181	0.11229	0.21129	0.09636	0.22284	0.08779	0.17643	0.18877	0.1045	0.2061	0.15263	0.09615	0.2111	0.14636	0.11598	0.20075	0.17403	0.11533	0.15609	0.19815	0.13166	0.12327	0.1811
-1.90488	0.12167	0.13227	0.17295	0.20655	0.19193	0.13925	0.11485	0.16448	0.21432	0.17427	0.11377	0.16894	0.194	0.11838	0.15154	0.20271	0.1157	0.18792	0.16676	0.12111	0.2179	0.08177	0.23699	0.08556	0.23175	0.08308	0.23776	0.08912	0.20118	0.14292	0.13487	0.22335	0.09354	0.22223	0.13391	0.1224	0.20943	0.11431	0.12729	0.20966	0.11693	0.12609	0.19962	0.16079	0.11441	0.16605	0.19436	0.12521	0.1262
-1.89987	0.17784	0.13843	0.12055	0.14908	0.19518	0.20512	0.15462	0.10188	0.14496	0.20071	0.15909	0.10415	0.17841	0.18369	0.11622	0.18574	0.17554	0.10304	0.2043	0.12833	0.16692	0.1668	0.14241	0.1769	0.12109	0.20911	0.10125	0.2123	0.10181	0.21738	0.09545	0.21752	0.14291	0.11628	0.2144	0.10017	0.163	0.21248	0.10462	0.16237	0.20582	0.09559	0.14299	0.19737	0.14909	0.11521	0.17594	0.18981	0.12179
-1.89487	0.2047	0.20373	0.1661	0.12553	0.13039	0.18076	0.21581	0.17813	0.11715	0.14067	0.20703	0.14891	0.12224	0.19915	0.16427	0.11612	0.19859	0.13057	0.15207	0.19111	0.10663	0.22533	0.07944	0.23454	0.08686	0.22046	0.08933	0.2229	0.112	0.1725	0.17874	0.09074	0.22261	0.09173	0.1811	0.19266	0.10279	0.19912	0.18381	0.10097	0.19421	0.19531	0.09926	0.15773	0.19394	0.14039	0.11782	0.18223	0.18581
-1.88986	0.14093	0.18063	0.20848	0.18895	0.14078	0.12	0.16309	0.2232	0.1933	0.11834	0.15441	0.21811	0.13835	0.13449	0.20023	0.13334	0.1407	0.21501	0.11081	0.18863	0.14769	0.14537	0.18446	0.1311	0.19123	0.11187	0.21603	0.09312	0.22052	0.09433	0.21957	0.10181	0.16558	0.20516	0.09161	0.22024	0.14572	0.1053	0.2068	0.15149	0.10039	0.21834	0.17203	0.10442	0.16988	0.19007	0.13192	0.12128	0.18548
-1.88486	0.13222	0.12163	0.15132	0.19737	0.20389	0.15719	0.11281	0.1381	0.20488	0.18131	0.10899	0.16364	0.19815	0.11488	0.15389	0.19725	0.12061	0.18036	0.16621	0.12507	0.20591	0.10097	0.22428	0.08343	0.23301	0.0962	0.21461	0.10385	0.19753	0.14368	0.13532	0.21917	0.09341	0.21577	0.13687	0.11165	0.21561	0.10385	0.1332	0.20846	0.12182	0.10796	0.21654	0.15172	0.11098	0.17809	0.18478	0.12621	0.12458
-1.87985	0.19571	0.16077	0.12502	0.13134	0.17811	0.2104	0.17575	0.10994	0.12578	0.19691	0.16855	0.0962	0.1768	0.18539	0.11419	0.18517	0.17398	0.10543	0.20401	0.12785	0.17076	0.16481	0.13068	0.19382	0.11548	0.20092	0.10565	0.22099	0.08891	0.22437	0.09077	0.21526	0.14921	0.10772	0.22434	0.09306	0.1668	0.21068	0.09942	0.16348	0.20741	0.09823	0.13278	0.21216	0.13498	0.11736	0.18517	0.17972	0.12275
-1.87484	0.18649	0.20536	0.18734	0.14111	0.12139	0.15975	0.21374	0.20161	0.12436	0.13263	0.20712	0.1604	0.11581	0.2033	0.16418	0.11894	0.19589	0.13661	0.14806	0.19168	0.1083	0.21296	0.10155	0.21903	0.08687	0.22234	0.10047	0.20181	0.12711	0.16389	0.18467	0.09285	0.21891	0.1012	0.17064	0.20818	0.09109	0.2159	0.17788	0.1025	0.19076	0.19926	0.09655	0.15491	0.20523	0.12368	0.12551	0.18913	0.17546
-1.86984	0.13018	0.15758	0.19496	0.20132	0.1622	0.11951	0.13927	0.21048	0.20254	0.12249	0.14418	0.22019	0.14382	0.12585	0.2048	0.12893	0.14314	0.20677	0.11526	0.18528	0.14689	0.15381	0.17676	0.12342	0.2076	0.10601	0.20728	0.10053	0.22207	0.09018	0.22299	0.09403	0.16581	0.20227	0.09099	0.21365	0.15019	0.09073	0.21974	0.14291	0.1081	0.21161	0.176	0.09794	0.17362	0.19752	0.11419	0.13241	0.19101
-1.86483	0.15236	0.12809	0.13556	0.17632	0.20477	0.18011	0.12179	0.11324	0.18879	0.1889	0.11119	0.15116	0.2024	0.11537	0.14811	0.20126	0.11804	0.18294	0.16618	0.12553	0.20648	0.09995	0.21389	0.10505	0.21376	0.09851	0.21735	0.11167	0.18164	0.15683	0.1216	0.23105	0.09152	0.21452	0.14309	0.10471	0.22212	0.09825	0.12827	0.21412	0.11191	0.11965	0.21166	0.15481	0.10244	0.18651	0.18707	0.10914	0.13747
-1.85982	0.19865	0.17914	0.14268	0.12691	0.15571	0.20142	0.19889	0.13268	0.11	0.19102	0.17717	0.09721	0.16894	0.19509	0.11131	0.18649	0.17464	0.10775	0.19944	0.13148	0.1659	0.16449	0.1412	0.18293	0.11241	0.21381	0.09942	0.21276	0.09814	0.21829	0.09768	0.21385	0.14871	0.1099	0.21977	0.10192	0.15802	0.22785	0.08965	0.16927	0.2051	0.08958	0.1413	0.209	0.13644	0.10858	0.19767	0.17762	0.10688
-1.85482	0.16624	0.19366	0.19561	0.16155	0.12854	0.13986	0.19361	0.21975	0.13774	0.12352	0.20454	0.17072	0.1131	0.19748	0.17232	0.11016	0.19936	0.13031	0.15151	0.18764	0.11248	0.21297	0.09845	0.21129	0.10863	0.20282	0.1041	0.2047	0.13068	0.15583	0.19336	0.075	0.22563	0.09417	0.17205	0.20377	0.0925	0.20604	0.18887	0.09124	0.20574	0.18915	0.09295	0.1605	0.20367	0.12321	0.11787	0.20361	0.17036
-1.84981	0.13342	0.143	0.17567	0.19871	0.17964	0.13507	0.12493	0.17696	0.20709	0.1323	0.13277	0.22006	0.15135	0.11822	0.20352	0.13357	0.13728	0.21294	0.11385	0.18527	0.14806	0.14885	0.17704	0.13411	0.19225	0.10771	0.21839	0.09481	0.21568	0.09933	0.20912	0.1128	0.15804	0.2104	0.08994	0.21349	0.15336	0.08611	0.21817	0.14502	0.09762	0.2317	0.16407	0.09878	0.17661	0.197	0.11137	0.12689	0.20588
-1.84481	0.16989	0.14402	0.13306	0.15737	0.19257	0.1923	0.14482	0.10537	0.17071	0.19514	0.11681	0.13614	0.20462	0.12148	0.14027	0.20786	0.11712	0.18353	0.16421	0.12766	0.20069	0.10668	0.21307	0.10102	0.20906	0.11679	0.19721	0.11676	0.18355	0.15589	0.124	0.23289	0.08825	0.21554	0.14008	0.1079	0.21819	0.10789	0.12191	0.22069	0.10523	0.11335	0.22573	0.1424	0.10678	0.18777	0.18751	0.10442	0.13415
-1.8398	0.18806	0.18616	0.16155	0.13505	0.14247	0.18328	0.20385	0.15176	0.11256	0.17749	0.18917	0.10099	0.15879	0.20171	0.11328	0.17806	0.18174	0.09751	0.20412	0.12792	0.16981	0.16271	0.13708	0.1835	0.12374	0.19713	0.10414	0.22014	0.09397	0.21499	0.10445	0.19367	0.16056	0.09576	0.22731	0.09374	0.16091	0.21991	0.09562	0.16267	0.21762	0.07556	0.14265	0.21664	0.12489	0.11512	0.19728	0.17817	0.10114
-1.83479	0.15546	0.17592	0.18977	0.17608	0.14388	0.13306	0.17129	0.20969	0.15192	0.12197	0.19199	0.18846	0.11217	0.19036	0.17981	0.10652	0.19647	0.13721	0.14783	0.18971	0.11234	0.20714	0.10625	0.20975	0.10292	0.20137	0.12045	0.1862	0.13681	0.15584	0.18778	0.08923	0.21842	0.1065	0.16639	0.21105	0.09035	0.20833	0.18518	0.09236	0.20014	0.20367	0.07911	0.16791	0.20495	0.1132	0.12589	0.20244	0.17025
-1.82979	0.14541	0.14462	0.16134	0.18477	0.18617	0.15415	0.12521	0.1568	0.20188	0.1446	0.12566	0.20577	0.16395	0.10902	0.20064	0.14075	0.13101	0.21897	0.10997	0.18708	0.14386	0.15549	0.17283	0.13125	0.19343	0.11775	0.20035	0.10265	0.21756	0.09772	0.21032	0.11484	0.15204	0.21356	0.08452	0.21545	0.15094	0.09058	0.21731	0.14654	0.09441	0.22908	0.17167	0.08688	0.18808	0.19316	0.10409	0.13552	0.20451
-1.82478	0.17269	0.15542	0.14318	0.1507	0.1753	0.19118	0.16648	0.11214	0.15755	0.19332	0.13055	0.12505	0.19975	0.13383	0.12995	0.21153	0.12022	0.17342	0.17121	0.12184	0.20581	0.10399	0.2083	0.10863	0.2069	0.11073	0.19811	0.12892	0.16953	0.16237	0.12102	0.22334	0.09799	0.1999	0.15207	0.09466	0.22459	0.09687	0.1273	0.21645	0.11127	0.10676	0.22798	0.14342	0.09842	0.20109	0.17866	0.09969	0.14317
-1.81977	0.18009	0.18151	0.16723	0.14771	0.14397	0.1659	0.19107	0.16784	0.11937	0.16568	0.19104	0.11714	0.14743	0.20743	0.12006	0.1686	0.18781	0.09532	0.20368	0.12957	0.16869	0.15875	0.14512	0.17781	0.12215	0.19831	0.11373	0.20253	0.1043	0.21034	0.10641	0.20018	0.15728	0.10561	0.2211	0.10524	0.1552	0.22849	0.08804	0.16725	0.2105	0.08414	0.13678	0.22195	0.12019	0.11084	0.21062	0.16616	0.0982
-1.81477	0.15363	0.16997	0.18211	0.17592	0.15557	0.14122	0.15155	0.19327	0.16486	0.12556	0.17931	0.19296	0.12022	0.17291	0.18908	0.10207	0.19192	0.14468	0.14051	0.19485	0.10611	0.21417	0.10156	0.20631	0.1106	0.19895	0.11383	0.18949	0.14255	0.1487	0.19395	0.08252	0.21526	0.10938	0.15914	0.21331	0.08776	0.21042	0.18717	0.09102	0.20282	0.19539	0.08458	0.16365	0.21134	0.1046	0.12676	0.21426	0.15645
-1.80976	0.14973	0.14563	0.15836	0.17722	0.18099	0.16309	0.13454	0.14838	0.18803	0.1559	0.1246	0.19154	0.17134	0.1111	0.18831	0.15521	0.12288	0.22273	0.11194	0.1824	0.14927	0.15189	0.16953	0.13949	0.18571	0.11773	0.20159	0.11066	0.20282	0.1092	0.19827	0.1207	0.1539	0.20511	0.09547	0.20057	0.16002	0.07661	0.22289	0.14147	0.09993	0.22861	0.16672	0.08968	0.18607	0.19893	0.09262	0.14073	0.21439
-1.80476	0.17625	0.16108	0.1464	0.15014	0.16955	0.18277	0.16232	0.13122	0.15113	0.1848	0.14417	0.12014	0.19078	0.14775	0.12553	0.20962	0.12862	0.16221	0.17709	0.11804	0.2084	0.0984	0.21613	0.10292	0.20506	0.117	0.19553	0.12234	0.17506	0.16022	0.12327	0.22823	0.09599	0.20486	0.14825	0.10554	0.21716	0.11056	0.1175	0.22256	0.10077	0.11825	0.22473	0.14129	0.09907	0.20133	0.18239	0.08734	0.15148
-1.79975	0.17365	0.18069	0.17204	0.1524	0.14556	0.16231	0.17981	0.16333	0.13435	0.15778	0.18724	0.13483	0.14068	0.20204	0.13197	0.1531	0.1935	0.09143	0.20159	0.13395	0.16182	0.16641	0.13996	0.17517	0.131	0.18993	0.11467	0.20356	0.10949	0.20085	0.11748	0.18127	0.16244	0.10172	0.21655	0.10736	0.15195	0.22793	0.0932	0.16461	0.21466	0.07176	0.14738	0.21658	0.12018	0.11031	0.2133	0.16707	0.08631
-1.79474	0.1506	0.16231	0.17716	0.17807	0.16052	0.14287	0.15495	0.18355	0.16147	0.13628	0.16581	0.19141	0.13098	0.16106	0.18981	0.11035	0.17969	0.1623	0.13187	0.19853	0.10522	0.21443	0.09697	0.21412	0.10315	0.19899	0.11934	0.18728	0.13676	0.15593	0.1824	0.09573	0.21073	0.11219	0.16336	0.20353	0.09722	0.19476	0.19157	0.08748	0.20756	0.19495	0.07775	0.17235	0.20468	0.10577	0.12552	0.21854	0.15469
-1.78974	0.15676	0.14868	0.15329	0.17026	0.18034	0.16327	0.13627	0.15368	0.18032	0.15676	0.13447	0.17228	0.17482	0.11639	0.17696	0.16511	0.12168	0.21714	0.1165	0.17599	0.15476	0.14439	0.1779	0.13387	0.18392	0.12571	0.19246	0.1127	0.20328	0.11065	0.19662	0.12946	0.14787	0.20957	0.09268	0.20667	0.15443	0.09226	0.21056	0.14864	0.09009	0.23931	0.16136	0.08843	0.19214	0.19166	0.0946	0.13984	0.21922
-1.78473	0.17666	0.16657	0.15286	0.14898	0.16223	0.17587	0.16286	0.13193	0.15473	0.17709	0.1502	0.13165	0.17748	0.1607	0.12534	0.20033	0.13957	0.14598	0.18636	0.1135	0.21006	0.09955	0.21473	0.09915	0.21331	0.109	0.1968	0.1261	0.17371	0.15591	0.13152	0.20703	0.10777	0.19054	0.15232	0.10264	0.21407	0.10995	0.12453	0.21636	0.10826	0.10638	0.23414	0.13267	0.10299	0.20471	0.17519	0.08955	0.1516
-1.77972	0.1677	0.17741	0.17404	0.15922	0.14831	0.15201	0.17793	0.16464	0.13533	0.15919	0.1769	0.14405	0.14311	0.1899	0.14485	0.1445	0.19175	0.10316	0.191	0.14381	0.15283	0.17218	0.13289	0.18319	0.12433	0.18913	0.12256	0.19459	0.11245	0.20057	0.11398	0.18937	0.159	0.11009	0.21393	0.1087	0.15609	0.21528	0.09838	0.16156	0.21476	0.07657	0.14158	0.2229	0.11037	0.11798	0.21326	0.16024	0.08865
-1.77472	0.14815	0.15656	0.17196	0.17723	0.16612	0.14309	0.15067	0.18117	0.16298	0.13843	0.16619	0.1783	0.14054	0.1526	0.1845	0.12009	0.16916	0.17138	0.1266	0.1989	0.10487	0.21439	0.0992	0.21198	0.10027	0.20645	0.11066	0.19001	0.13775	0.15593	0.18037	0.10412	0.20077	0.12136	0.15567	0.20784	0.09514	0.20481	0.1806	0.09727	0.19596	0.20069	0.07745	0.17223	0.20659	0.09654	0.13616	0.21584	0.148
-1.76971	0.16552	0.15093	0.14924	0.16434	0.17658	0.16357	0.14155	0.14843	0.17755	0.15751	0.13819	0.17261	0.16853	0.13203	0.16541	0.17319	0.12438	0.20609	0.12808	0.16461	0.16705	0.13403	0.18344	0.12762	0.19204	0.11904	0.19206	0.1193	0.19581	0.11406	0.19563	0.1202	0.15671	0.19252	0.10471	0.19315	0.15723	0.08919	0.21443	0.14266	0.10255	0.22268	0.1676	0.08519	0.19643	0.18921	0.0878	0.1518	0.21464
-1.76471	0.177	0.17611	0.1598	0.14789	0.15523	0.17182	0.16407	0.13906	0.15072	0.17519	0.14984	0.1361	0.17358	0.15877	0.1356	0.18472	0.15048	0.13699	0.18707	0.11715	0.2032	0.10274	0.21361	0.10156	0.21011	0.10712	0.20429	0.11732	0.17807	0.15335	0.13339	0.20787	0.10932	0.19414	0.15062	0.11103	0.21007	0.10981	0.12638	0.2115	0.1089	0.11774	0.22211	0.1379	0.09901	0.2115	0.16799	0.08585	0.16396
-1.7597	0.15311	0.16745	0.17865	0.16832	0.14553	0.15093	0.17322	0.16506	0.14114	0.15579	0.1767	0.14311	0.14654	0.17992	0.14857	0.14331	0.18412	0.11591	0.18037	0.15253	0.14305	0.18479	0.12232	0.18822	0.1188	0.1962	0.11582	0.19499	0.11648	0.19591	0.11733	0.18799	0.15314	0.11961	0.20126	0.11818	0.15165	0.21971	0.09635	0.16784	0.20125	0.08471	0.14601	0.21537	0.11348	0.11513	0.22102	0.14965	0.08776
-1.75469	0.15812	0.14924	0.15692	0.1749	0.16928	0.1436	0.15044	0.1762	0.16303	0.1421	0.16173	0.1797	0.14139	0.15724	0.17555	0.13496	0.16064	0.17912	0.12613	0.19358	0.11438	0.20241	0.10466	0.2104	0.10307	0.20292	0.10904	0.19669	0.12975	0.16184	0.17344	0.10804	0.20069	0.11434	0.16517	0.18984	0.10651	0.19022	0.18435	0.09577	0.2046	0.18132	0.0884	0.17107	0.20296	0.09739	0.13588	0.22262	0.13544
-1.74969	0.17456	0.16856	0.1536	0.15109	0.16589	0.16993	0.14091	0.14879	0.17407	0.159	0.14018	0.16655	0.16857	0.1339	0.16608	0.16573	0.13508	0.18639	0.13949	0.1562	0.17215	0.12706	0.19504	0.11766	0.19663	0.11471	0.19863	0.11297	0.19746	0.11429	0.1952	0.12266	0.15772	0.19077	0.10831	0.19641	0.15298	0.10054	0.20492	0.14312	0.10408	0.22981	0.15297	0.0972	0.19141	0.18797	0.08633	0.15445	0.21957
-1.74468	0.15925	0.17006	0.17394	0.16029	0.14308	0.16633	0.17176	0.13673	0.14994	0.17216	0.15396	0.13756	0.17012	0.1582	0.13845	0.17814	0.15183	0.13893	0.18395	0.1236	0.19417	0.11565	0.19907	0.10802	0.2079	0.10987	0.20067	0.11634	0.18289	0.14695	0.14081	0.19633	0.11283	0.19374	0.14296	0.12215	0.19941	0.11901	0.12945	0.2088	0.10517	0.12423	0.22196	0.12911	0.11031	0.20456	0.16844	0.08319	0.16901
-1.73967	0.15699	0.15411	0.16264	0.17343	0.15875	0.14161	0.16795	0.17592	0.13973	0.15426	0.17255	0.1494	0.14594	0.17887	0.14879	0.1492	0.17579	0.13268	0.1681	0.16007	0.13732	0.18649	0.11797	0.19834	0.10905	0.20001	0.11216	0.20044	0.11093	0.19934	0.11225	0.19303	0.14984	0.12311	0.20099	0.11052	0.16162	0.19712	0.10824	0.16337	0.20398	0.07762	0.15505	0.20873	0.11092	0.12474	0.21326	0.15021	0.08516
-1.73467	0.16969	0.16323	0.15476	0.15493	0.16866	0.159	0.13818	0.16952	0.1726	0.14163	0.16057	0.17404	0.14585	0.1529	0.17486	0.13515	0.16233	0.16773	0.13485	0.18284	0.12558	0.19147	0.11867	0.19544	0.11107	0.20026	0.11151	0.19317	0.12974	0.164	0.16946	0.11669	0.19531	0.11697	0.16666	0.18696	0.10931	0.1968	0.17008	0.1066	0.1952	0.18661	0.08369	0.18041	0.19146	0.10003	0.14253	0.21511	0.13531
-1.72966	0.16487	0.16982	0.16791	0.1531	0.15032	0.16949	0.15953	0.1327	0.16729	0.16553	0.13938	0.1664	0.16683	0.13864	0.16203	0.16548	0.13766	0.18089	0.1458	0.1526	0.17515	0.12388	0.19432	0.11509	0.20547	0.10635	0.20203	0.11025	0.20131	0.10969	0.20119	0.11123	0.16466	0.18079	0.11212	0.19679	0.14517	0.11429	0.20128	0.14076	0.11159	0.21936	0.15481	0.09639	0.19873	0.17402	0.09407	0.15851	0.21233
-1.72466	0.15582	0.15979	0.16693	0.16494	0.1532	0.14921	0.17162	0.1615	0.13754	0.16874	0.15803	0.13517	0.16804	0.15992	0.14087	0.17584	0.15184	0.14636	0.17359	0.13481	0.17921	0.12963	0.18768	0.12152	0.19163	0.11818	0.19814	0.11851	0.17973	0.14813	0.13942	0.19533	0.11402	0.19576	0.14039	0.12607	0.19865	0.10763	0.14305	0.19583	0.1145	0.12631	0.21586	0.12773	0.1142	0.20842	0.15408	0.09411	0.17129
-1.71965	0.16259	0.15625	0.1565	0.15928	0.16528	0.15294	0.14715	0.17437	0.16001	0.14359	0.17529	0.15267	0.14453	0.17377	0.15183	0.14653	0.1744	0.1315	0.16808	0.15738	0.14139	0.18519	0.11675	0.19633	0.1088	0.20647	0.10429	0.20312	0.10923	0.20123	0.10863	0.20215	0.14181	0.13266	0.19363	0.11339	0.16424	0.1939	0.10454	0.17243	0.18483	0.09577	0.15282	0.20548	0.10737	0.13267	0.21186	0.13738	0.09777
-1.71464	0.17252	0.16847	0.15951	0.15039	0.15815	0.16585	0.15248	0.14362	0.17089	0.15423	0.14674	0.18245	0.14771	0.1537	0.1713	0.14084	0.15905	0.16833	0.13946	0.17573	0.13655	0.17473	0.13364	0.18448	0.12472	0.18493	0.11991	0.19048	0.13165	0.16133	0.17218	0.11123	0.19798	0.10888	0.17351	0.17624	0.1132	0.19876	0.16331	0.11284	0.19694	0.16705	0.09966	0.17587	0.18931	0.09598	0.15399	0.20876	0.12458
-1.70964	0.15914	0.16966	0.17125	0.15618	0.15009	0.15764	0.16702	0.1523	0.14678	0.16918	0.14591	0.1471	0.17268	0.1368	0.16145	0.16451	0.14063	0.17776	0.1447	0.1561	0.1661	0.13384	0.18996	0.11498	0.20157	0.10797	0.20757	0.10383	0.20297	0.10897	0.20098	0.10835	0.16876	0.17623	0.11614	0.19789	0.14121	0.11878	0.20161	0.13184	0.1274	0.21149	0.14484	0.10886	0.19365	0.17138	0.0913	0.17145	0.20224
-1.70463	0.15173	0.15175	0.16094	0.16731	0.15716	0.14981	0.15736	0.16873	0.15252	0.15207	0.17152	0.13917	0.15785	0.16647	0.13887	0.17188	0.15368	0.14362	0.17299	0.13657	0.17564	0.13892	0.17097	0.13618	0.18077	0.13033	0.18308	0.1267	0.17656	0.14986	0.13739	0.19988	0.10963	0.2038	0.13086	0.13729	0.19188	0.11026	0.14699	0.19308	0.10571	0.14834	0.20216	0.12636	0.12254	0.20378	0.14992	0.094	0.1841
-1.69962	0.17198	0.15899	0.14478	0.1566	0.16715	0.15706	0.14917	0.1571	0.16615	0.15024	0.15675	0.175	0.14178	0.17289	0.1565	0.14752	0.1711	0.13883	0.16497	0.15682	0.14666	0.17221	0.13007	0.19057	0.11018	0.2015	0.10679	0.20667	0.10529	0.20201	0.10864	0.20008	0.14123	0.13118	0.19417	0.10574	0.17178	0.18082	0.10887	0.17596	0.17771	0.09095	0.16914	0.18896	0.11284	0.13753	0.20803	0.13151	0.10071
-1.69462	0.17165	0.1767	0.1609	0.14452	0.15506	0.16728	0.15618	0.14797	0.15784	0.16363	0.14547	0.15951	0.16339	0.13817	0.1742	0.13942	0.15844	0.16557	0.14054	0.17378	0.13607	0.17443	0.14088	0.16889	0.13957	0.17527	0.13145	0.1769	0.13909	0.15747	0.17373	0.10985	0.19996	0.10452	0.18001	0.1694	0.11684	0.20084	0.15433	0.11765	0.20007	0.15527	0.10319	0.18465	0.17314	0.10553	0.1555	0.20519	0.11773
-1.68961	0.15035	0.16214	0.1713	0.16273	0.14476	0.15509	0.16848	0.15498	0.14885	0.15977	0.16259	0.14128	0.16422	0.15219	0.14733	0.17209	0.13918	0.17438	0.14856	0.15391	0.16609	0.13982	0.17534	0.12932	0.1935	0.11071	0.20203	0.10755	0.20341	0.10807	0.20106	0.10873	0.16745	0.17851	0.11253	0.20628	0.13156	0.13296	0.19737	0.12873	0.13235	0.2134	0.13299	0.11927	0.19399	0.15775	0.10319	0.1711	0.19811
-1.68461	0.1552	0.14767	0.15124	0.17023	0.1641	0.14389	0.15553	0.17119	0.15474	0.15004	0.16246	0.1623	0.14694	0.17366	0.1455	0.1663	0.15872	0.145	0.1694	0.14031	0.17261	0.13686	0.17289	0.14191	0.16584	0.14362	0.17391	0.13654	0.16589	0.15628	0.13241	0.20116	0.10902	0.20366	0.12826	0.13794	0.19199	0.10058	0.15902	0.18412	0.10825	0.15317	0.20031	0.11675	0.13734	0.19693	0.14102	0.10628	0.18286
-1.6796	0.17789	0.16399	0.14346	0.14924	0.16931	0.16433	0.1414	0.15555	0.16926	0.15364	0.15071	0.16474	0.1554	0.14947	0.16924	0.13554	0.17197	0.13563	0.16368	0.15699	0.1457	0.17254	0.13609	0.17588	0.12688	0.19221	0.11003	0.20046	0.11043	0.19854	0.11133	0.19988	0.1415	0.13049	0.19612	0.10049	0.17846	0.17189	0.10767	0.18201	0.16628	0.09785	0.17353	0.18292	0.10771	0.15367	0.19454	0.12745	0.11262
-1.67459	0.16951	0.17762	0.16428	0.14446	0.14758	0.16984	0.16489	0.13732	0.15577	0.16606	0.1511	0.15125	0.16404	0.14707	0.15716	0.15866	0.14591	0.1763	0.14049	0.17073	0.14132	0.17058	0.13804	0.17161	0.14349	0.16264	0.1443	0.169	0.14617	0.15066	0.17917	0.10359	0.20061	0.10414	0.17969	0.1703	0.11418	0.21135	0.14321	0.12528	0.1985	0.14464	0.11043	0.18814	0.16322	0.10585	0.17	0.18787	0.11749
-1.66959	0.14088	0.15247	0.1746	0.16623	0.14537	0.14676	0.17159	0.16657	0.1402	0.15848	0.1636	0.14794	0.15514	0.16561	0.14588	0.17104	0.14728	0.1669	0.15008	0.15369	0.1633	0.14007	0.1758	0.13505	0.17791	0.12726	0.19223	0.1117	0.19671	0.11466	0.19283	0.11484	0.16541	0.17843	0.1122	0.20685	0.12821	0.13476	0.20148	0.11935	0.14678	0.20402	0.12723	0.12671	0.19571	0.14533	0.11024	0.18166	0.17921
-1.66458	0.16115	0.13437	0.14678	0.17299	0.16774	0.14493	0.14572	0.17426	0.16418	0.14321	0.16381	0.16213	0.1488	0.15938	0.16017	0.1453	0.16851	0.1303	0.17407	0.13929	0.17068	0.14269	0.16872	0.13888	0.17023	0.14557	0.16191	0.14749	0.16001	0.15972	0.13042	0.20564	0.1073	0.20474	0.12761	0.13818	0.19314	0.09361	0.16521	0.17972	0.10366	0.17001	0.18839	0.11539	0.14487	0.19613	0.1277	0.11884	0.18891
-1.65957	0.18916	0.16994	0.13682	0.14408	0.17154	0.16796	0.14337	0.14381	0.17189	0.15858	0.14373	0.16918	0.15793	0.14857	0.16226	0.15054	0.15551	0.16061	0.1529	0.16243	0.14583	0.1676	0.13718	0.17623	0.13244	0.17761	0.1269	0.19025	0.1159	0.19145	0.11955	0.18672	0.14656	0.12619	0.1962	0.09994	0.17922	0.17213	0.10335	0.19006	0.15376	0.10088	0.18386	0.17041	0.10999	0.1612	0.19004	0.1154	0.12884
-1.65457	0.15424	0.18087	0.17558	0.13902	0.14221	0.17176	0.1681	0.14064	0.14676	0.17088	0.1513	0.14269	0.16642	0.15189	0.15161	0.16603	0.1464	0.17322	0.13997	0.1689	0.13989	0.16994	0.14381	0.16757	0.13978	0.16773	0.14558	0.15936	0.15371	0.14737	0.17799	0.10695	0.19863	0.1064	0.17951	0.16868	0.11434	0.21259	0.14031	0.12609	0.20544	0.12699	0.1197	0.19137	0.15197	0.11077	0.17708	0.17961	0.10828
-1.64956	0.1365	0.13768	0.17594	0.17781	0.14074	0.14204	0.17393	0.16887	0.1417	0.15183	0.173	0.1451	0.1508	0.16618	0.1491	0.15657	0.16025	0.14189	0.16612	0.14281	0.17135	0.14013	0.16967	0.13665	0.17829	0.1323	0.17755	0.12777	0.18609	0.12189	0.18547	0.1247	0.15872	0.18352	0.10977	0.20863	0.12663	0.136	0.20225	0.11397	0.15368	0.2061	0.11378	0.13963	0.19226	0.13629	0.11738	0.18773	0.16775
-1.64456	0.17396	0.13831	0.13299	0.17255	0.17944	0.13947	0.14155	0.17822	0.16614	0.14187	0.15739	0.17588	0.14444	0.16079	0.16191	0.14774	0.16133	0.15013	0.16193	0.15013	0.16336	0.14125	0.16896	0.14428	0.1661	0.14186	0.1674	0.14736	0.15455	0.16269	0.13018	0.19928	0.11298	0.1956	0.13121	0.13538	0.19261	0.09313	0.16693	0.17882	0.0975	0.18208	0.18322	0.10817	0.15847	0.18764	0.12203	0.12753	0.19318
-1.63955	0.18043	0.17961	0.14383	0.13134	0.16991	0.18012	0.13547	0.13944	0.1762	0.16132	0.13963	0.16213	0.16587	0.13944	0.16462	0.15367	0.15081	0.16731	0.14365	0.16815	0.13642	0.17727	0.13706	0.16985	0.13466	0.17774	0.13195	0.17676	0.1299	0.18043	0.12896	0.17938	0.15027	0.12579	0.19642	0.10039	0.17976	0.16846	0.10406	0.19195	0.15028	0.09667	0.19478	0.15973	0.11001	0.17298	0.17779	0.11294	0.13871
-1.63454	0.14132	0.17414	0.18277	0.14717	0.12985	0.17103	0.18218	0.12937	0.14227	0.17434	0.15523	0.137	0.16636	0.15605	0.14448	0.16724	0.14949	0.15625	0.15656	0.1524	0.15829	0.1585	0.1425	0.16823	0.14501	0.16402	0.14165	0.16507	0.15121	0.14772	0.17536	0.11001	0.19199	0.11516	0.17213	0.17385	0.11277	0.21518	0.13668	0.12791	0.20697	0.12072	0.12096	0.19867	0.13836	0.11722	0.18458	0.16569	0.10864
-1.62954	0.13394	0.13465	0.16856	0.18378	0.14975	0.12819	0.17439	0.18714	0.13239	0.14915	0.17505	0.14937	0.14458	0.1745	0.1486	0.1564	0.16224	0.14646	0.16361	0.14696	0.16824	0.1327	0.17993	0.13636	0.17117	0.13481	0.17762	0.13228	0.17533	0.1328	0.17372	0.13624	0.15528	0.18039	0.11388	0.20092	0.12909	0.13483	0.20261	0.11194	0.15648	0.20628	0.10703	0.14589	0.19403	0.12272	0.12957	0.19024	0.15357
-1.62453	0.17741	0.13995	0.13116	0.16507	0.18449	0.14917	0.12438	0.17886	0.18122	0.13394	0.15849	0.17692	0.14546	0.15136	0.17067	0.13878	0.16292	0.15191	0.15224	0.16098	0.14559	0.16417	0.15544	0.14304	0.16753	0.14623	0.16391	0.14348	0.16039	0.15684	0.13818	0.19069	0.11909	0.18867	0.1364	0.1338	0.19226	0.09209	0.168	0.17608	0.09798	0.18536	0.1809	0.10286	0.1682	0.1836	0.11142	0.14297	0.19109
-1.61952	0.18255	0.18476	0.14573	0.12996	0.16223	0.18564	0.14712	0.11763	0.17701	0.17031	0.13048	0.16729	0.16837	0.1383	0.16016	0.16079	0.14399	0.16942	0.14805	0.1597	0.15018	0.1674	0.13134	0.17988	0.13426	0.17084	0.13456	0.1765	0.13326	0.17364	0.13615	0.16661	0.15437	0.12637	0.19031	0.10908	0.17391	0.17358	0.10241	0.1938	0.14488	0.10005	0.19749	0.15477	0.1079	0.18386	0.1676	0.10712	0.15515
-1.61452	0.13172	0.17425	0.18819	0.14936	0.12916	0.16228	0.18853	0.14473	0.12498	0.17896	0.15824	0.12507	0.1697	0.15942	0.14034	0.17256	0.14973	0.15703	0.15803	0.14934	0.16366	0.14105	0.16714	0.15444	0.14371	0.16565	0.14586	0.16216	0.14767	0.1537	0.16469	0.1266	0.18195	0.12479	0.16788	0.17123	0.11658	0.20758	0.1398	0.12795	0.20756	0.11449	0.12547	0.19994	0.13136	0.11914	0.19411	0.15124	0.10801
-1.60951	0.13616	0.12467	0.16686	0.18881	0.15213	0.1282	0.16397	0.19367	0.14351	0.13584	0.18735	0.14813	0.13842	0.17656	0.15042	0.14682	0.16995	0.13465	0.16537	0.15	0.15652	0.1527	0.1664	0.13142	0.18158	0.13444	0.17055	0.13511	0.17449	0.13436	0.17225	0.1396	0.15307	0.17721	0.11859	0.19399	0.13341	0.13306	0.19941	0.1121	0.15939	0.20358	0.10343	0.15106	0.19313	0.11486	0.1363	0.19628	0.1371
-1.60451	0.18884	0.14634	0.12209	0.16248	0.18924	0.15122	0.1257	0.16631	0.18716	0.13765	0.14553	0.19664	0.141	0.15241	0.17311	0.13959	0.15866	0.1611	0.14855	0.16288	0.14735	0.16514	0.13886	0.16736	0.15242	0.14534	0.16569	0.14685	0.15845	0.15402	0.14462	0.17404	0.13091	0.1754	0.14228	0.13388	0.18649	0.10217	0.1635	0.17643	0.09607	0.19073	0.17553	0.1023	0.17334	0.18016	0.10431	0.1535	0.19262
-1.5995	0.17528	0.19362	0.15437	0.12186	0.1593	0.19013	0.14815	0.1207	0.16795	0.17875	0.12649	0.15279	0.18066	0.1268	0.16313	0.16326	0.14019	0.17539	0.14312	0.16064	0.15168	0.15425	0.15401	0.16579	0.13025	0.18005	0.13433	0.16991	0.13629	0.1722	0.13486	0.17133	0.15072	0.13609	0.18218	0.11791	0.17	0.16978	0.10926	0.18893	0.14661	0.09828	0.20136	0.1481	0.11038	0.18833	0.1613	0.10241	0.16783
-1.59449	0.12548	0.16438	0.19451	0.15852	0.12158	0.16028	0.1935	0.14385	0.12604	0.17307	0.17209	0.11578	0.16667	0.16674	0.13094	0.17532	0.15131	0.14585	0.16671	0.14249	0.16624	0.14608	0.16555	0.13866	0.16916	0.15123	0.1446	0.16388	0.14946	0.15292	0.16284	0.13408	0.17277	0.13328	0.16149	0.17052	0.12123	0.20001	0.14101	0.12962	0.20411	0.11538	0.12663	0.20087	0.12503	0.12409	0.19691	0.14261	0.10669
-1.58949	0.14464	0.1219	0.15627	0.19391	0.16154	0.11969	0.16323	0.20031	0.14269	0.13383	0.18231	0.16676	0.12751	0.18783	0.15079	0.14613	0.17271	0.13638	0.16513	0.15145	0.15646	0.15292	0.15297	0.15403	0.16527	0.13177	0.17985	0.13497	0.16911	0.13769	0.17023	0.13452	0.15871	0.1638	0.13061	0.18	0.13857	0.13436	0.19247	0.1176	0.15602	0.20251	0.10267	0.1547	0.19032	0.11015	0.14311	0.19671	0.1271
-1.58448	0.19356	0.15546	0.12172	0.15202	0.19346	0.16071	0.11459	0.16677	0.19336	0.13828	0.14073	0.19148	0.15005	0.13479	0.18626	0.12846	0.16097	0.16227	0.14161	0.16972	0.13853	0.16833	0.14542	0.16524	0.1371	0.16863	0.15166	0.14592	0.16	0.15346	0.14516	0.17318	0.13418	0.17414	0.143	0.14054	0.17904	0.11046	0.16162	0.17187	0.10421	0.18379	0.17527	0.10159	0.17811	0.17407	0.10253	0.1612	0.19032
-1.57947	0.1689	0.19611	0.16331	0.12256	0.14873	0.19533	0.15861	0.10572	0.16824	0.18279	0.12882	0.14682	0.18373	0.12827	0.1532	0.17374	0.13138	0.17927	0.14508	0.15595	0.15795	0.15325	0.15352	0.15268	0.15472	0.1639	0.13116	0.17781	0.13607	0.16852	0.13889	0.16907	0.14708	0.14458	0.17018	0.1296	0.16386	0.16989	0.11515	0.18383	0.14568	0.10621	0.19557	0.1474	0.11134	0.19244	0.15276	0.10386	0.17556
-1.57447	0.12205	0.15724	0.19531	0.16722	0.12312	0.14897	0.20018	0.15693	0.11373	0.17482	0.17303	0.11872	0.16089	0.17988	0.1249	0.18265	0.15223	0.14666	0.16862	0.13939	0.17114	0.13606	0.16917	0.14521	0.16558	0.13773	0.16801	0.15099	0.14972	0.15435	0.15913	0.1358	0.17117	0.13099	0.1652	0.15799	0.13219	0.18456	0.14521	0.13285	0.19589	0.11898	0.13039	0.19652	0.1234	0.12752	0.19843	0.13336	0.11118
-1.56946	0.15442	0.12103	0.149	0.19381	0.17009	0.12129	0.15008	0.20841	0.1528	0.12474	0.18778	0.16495	0.12743	0.17931	0.16228	0.12818	0.18445	0.12127	0.16824	0.15281	0.14908	0.16244	0.15155	0.15334	0.15181	0.15477	0.16431	0.13275	0.17406	0.13687	0.16863	0.13952	0.15796	0.1613	0.1367	0.17537	0.14019	0.14019	0.18162	0.12352	0.15686	0.19252	0.10874	0.15507	0.18702	0.10818	0.14919	0.19465	0.11846
-1.56446	0.19706	0.16607	0.12273	0.14516	0.19267	0.16946	0.11638	0.1507	0.20071	0.14231	0.13327	0.20093	0.15019	0.13332	0.18413	0.13419	0.15179	0.17462	0.13691	0.17266	0.13827	0.17168	0.13491	0.16895	0.14466	0.16478	0.13749	0.16698	0.14866	0.15588	0.14689	0.16596	0.1371	0.1725	0.13914	0.15017	0.1674	0.12569	0.15836	0.16799	0.11045	0.18198	0.16826	0.10854	0.17625	0.17094	0.1014	0.16865	0.18466
-1.55945	0.16088	0.19635	0.17369	0.12446	0.14233	0.19435	0.16799	0.10811	0.15605	0.19156	0.12579	0.13953	0.18897	0.12951	0.14943	0.1838	0.12598	0.18957	0.13878	0.15782	0.15857	0.14435	0.1644	0.15134	0.15342	0.15145	0.15402	0.16323	0.13683	0.1696	0.13652	0.16949	0.14772	0.14488	0.16787	0.1288	0.16621	0.15586	0.12915	0.17447	0.14809	0.11182	0.19087	0.14422	0.11762	0.18944	0.14914	0.10482	0.1829
-1.55444	0.12363	0.14968	0.19362	0.17698	0.12557	0.14271	0.19955	0.16696	0.11436	0.16714	0.18624	0.10997	0.15936	0.18068	0.12518	0.17362	0.1624	0.12461	0.1809	0.13061	0.17511	0.13769	0.1717	0.13476	0.16945	0.14488	0.16473	0.13836	0.16593	0.14428	0.16481	0.13865	0.1667	0.13586	0.16455	0.15417	0.13886	0.17722	0.142	0.13997	0.18443	0.12559	0.1342	0.18955	0.12428	0.1323	0.19477	0.1291	0.11488
-1.54944	0.16465	0.12517	0.14253	0.19135	0.17944	0.12314	0.14352	0.2083	0.16105	0.12161	0.18314	0.18243	0.11944	0.1859	0.16214	0.12883	0.18266	0.12811	0.16743	0.15464	0.14975	0.16247	0.14208	0.16409	0.15047	0.15369	0.1515	0.1538	0.1601	0.14272	0.16525	0.1347	0.15922	0.15702	0.13876	0.17415	0.13697	0.15261	0.1698	0.13139	0.15482	0.18342	0.11542	0.15667	0.17909	0.11226	0.15186	0.19042	0.11414
-1.54443	0.19908	0.17565	0.12844	0.13929	0.18983	0.17918	0.11722	0.14314	0.20189	0.14948	0.12521	0.19825	0.15833	0.12327	0.19074	0.13404	0.14848	0.18614	0.12405	0.1834	0.12661	0.17653	0.13736	0.17151	0.13364	0.16832	0.14464	0.16389	0.14022	0.16561	0.13681	0.17525	0.13732	0.1699	0.14141	0.14994	0.16429	0.1255	0.16434	0.15716	0.12585	0.17122	0.16465	0.11497	0.17504	0.16351	0.10801	0.16956	0.17953
-1.53942	0.1537	0.19599	0.18245	0.13078	0.13689	0.19182	0.17901	0.10796	0.14953	0.19435	0.13313	0.12783	0.19328	0.1287	0.14427	0.18558	0.12608	0.17875	0.1479	0.14854	0.16643	0.14414	0.16405	0.14203	0.16503	0.15	0.15298	0.15121	0.15444	0.15512	0.15018	0.16215	0.14766	0.14887	0.16302	0.13372	0.1658	0.14987	0.13463	0.17063	0.14316	0.12822	0.17869	0.1447	0.12371	0.18532	0.14389	0.11246	0.18238
-1.53442	0.12897	0.14302	0.19171	0.1851	0.13234	0.13684	0.19701	0.18034	0.11372	0.16235	0.19057	0.11744	0.15077	0.1946	0.11941	0.17936	0.1624	0.12703	0.18468	0.12631	0.18425	0.1241	0.17707	0.13706	0.17189	0.13463	0.16809	0.14483	0.16222	0.14246	0.16714	0.12683	0.17022	0.13181	0.16424	0.15153	0.14097	0.17684	0.13742	0.14882	0.17094	0.13042	0.1421	0.17866	0.12751	0.13779	0.18749	0.12688	0.12264
-1.52941	0.17912	0.13407	0.13692	0.18888	0.18695	0.13014	0.13652	0.20522	0.17216	0.11972	0.17996	0.18793	0.1203	0.17811	0.17322	0.11793	0.1887	0.1263	0.16083	0.16394	0.13478	0.17426	0.14168	0.16355	0.14071	0.16445	0.15077	0.15311	0.15044	0.15615	0.14787	0.15771	0.15071	0.16211	0.14113	0.16928	0.13916	0.15222	0.16728	0.13132	0.16313	0.1643	0.12673	0.15657	0.17106	0.11723	0.15591	0.18104	0.11501
-1.52441	0.19597	0.18825	0.13919	0.13479	0.18696	0.18667	0.12447	0.13477	0.20048	0.15771	0.12088	0.19671	0.1646	0.11736	0.19038	0.13587	0.14407	0.18713	0.12559	0.18127	0.12872	0.18448	0.12278	0.17688	0.13643	0.17068	0.13399	0.16675	0.14542	0.15995	0.14444	0.17093	0.13701	0.16987	0.13917	0.15488	0.15985	0.13055	0.16363	0.15207	0.13218	0.17377	0.15146	0.12833	0.16886	0.15856	0.11441	0.17125	0.16938
-1.5194	0.15165	0.19023	0.19291	0.14204	0.13307	0.18936	0.18686	0.11569	0.14274	0.1963	0.13923	0.12096	0.19395	0.13683	0.13651	0.19769	0.12075	0.18792	0.14655	0.14613	0.17536	0.12558	0.17743	0.14202	0.16411	0.14085	0.16311	0.15058	0.1544	0.14911	0.15947	0.13932	0.16102	0.135	0.16733	0.13054	0.16487	0.14849	0.13787	0.16952	0.13651	0.14055	0.1725	0.13988	0.13496	0.17598	0.14208	0.11994	0.18115
-1.51439	0.14459	0.14485	0.18505	0.19441	0.14374	0.13266	0.19522	0.18891	0.11921	0.15638	0.19699	0.122	0.14606	0.19717	0.12319	0.1704	0.172	0.11376	0.18846	0.12621	0.17825	0.13038	0.18473	0.12234	0.17743	0.13707	0.17123	0.13514	0.16455	0.1461	0.15724	0.14536	0.16048	0.14488	0.15974	0.15327	0.14359	0.16944	0.13932	0.1502	0.16841	0.12521	0.15333	0.16673	0.13126	0.14456	0.17726	0.12757	0.13053
-1.50939	0.18959	0.15045	0.14149	0.18232	0.19565	0.141	0.13093	0.20397	0.18029	0.12216	0.17345	0.19811	0.12107	0.17533	0.17798	0.11449	0.18879	0.12675	0.16295	0.16348	0.13553	0.18282	0.12154	0.17635	0.14105	0.16375	0.14151	0.16214	0.14887	0.1567	0.14692	0.1643	0.14166	0.16949	0.13411	0.17374	0.13707	0.15849	0.16084	0.13463	0.16353	0.1592	0.12761	0.1631	0.15772	0.12705	0.15664	0.17168	0.1179
-1.50438	0.19913	0.1962	0.1554	0.14036	0.18055	0.19635	0.13524	0.12661	0.20048	0.16554	0.12049	0.18939	0.17253	0.11325	0.18984	0.14343	0.13712	0.20206	0.11638	0.18729	0.12696	0.1762	0.13056	0.1852	0.12063	0.1759	0.13616	0.17007	0.13802	0.16217	0.14662	0.15459	0.15077	0.14907	0.153	0.14081	0.16307	0.1289	0.16505	0.14945	0.13526	0.1737	0.14508	0.13485	0.16829	0.14787	0.12745	0.16696	0.16153
-1.49937	0.1609	0.19383	0.19949	0.15795	0.13939	0.18243	0.19865	0.12722	0.13585	0.19797	0.14736	0.11839	0.19275	0.14378	0.13181	0.19924	0.12385	0.1782	0.15187	0.14224	0.17557	0.12853	0.18576	0.12227	0.17745	0.14131	0.16234	0.142	0.16218	0.14544	0.16016	0.14397	0.16066	0.14044	0.16562	0.13684	0.16223	0.14634	0.14021	0.16553	0.13832	0.14245	0.17095	0.13458	0.14488	0.16852	0.13765	0.13249	0.17345
-1.49437	0.16656	0.15584	0.1893	0.20032	0.15969	0.13828	0.18665	0.20328	0.12858	0.15133	0.20074	0.13016	0.14189	0.20262	0.12613	0.16792	0.17636	0.10965	0.19538	0.12102	0.18596	0.12728	0.17557	0.12934	0.18655	0.12219	0.17618	0.13676	0.16694	0.14184	0.16035	0.14683	0.15132	0.1585	0.14408	0.16732	0.13609	0.17737	0.1357	0.15375	0.16131	0.13027	0.15444	0.16289	0.12952	0.1545	0.1642	0.13007	0.1404
-1.48936	0.21484	0.17429	0.15394	0.18695	0.20098	0.15783	0.13571	0.19234	0.19323	0.12747	0.16949	0.20388	0.12556	0.16814	0.18514	0.11123	0.1885	0.13436	0.15486	0.17209	0.12736	0.18337	0.12568	0.18473	0.12017	0.17573	0.14318	0.16166	0.14175	0.16375	0.13974	0.16401	0.14457	0.15825	0.14458	0.15528	0.14808	0.1451	0.16627	0.13394	0.16452	0.15287	0.13226	0.16349	0.15164	0.13011	0.16285	0.1568	0.12594
-1.48436	0.2151	0.21972	0.18016	0.15375	0.18549	0.20129	0.15372	0.13103	0.19235	0.17799	0.12044	0.18632	0.17892	0.11472	0.18631	0.15054	0.13333	0.20361	0.11636	0.18759	0.12464	0.18529	0.12682	0.1763	0.12803	0.1849	0.12083	0.17443	0.13892	0.16244	0.1459	0.15967	0.15181	0.14684	0.16002	0.13773	0.16499	0.12913	0.16035	0.14903	0.13979	0.16933	0.14311	0.1386	0.16751	0.14091	0.13574	0.16713	0.14824
-1.47935	0.19708	0.21005	0.2215	0.18269	0.15347	0.18746	0.20277	0.14795	0.13908	0.1953	0.16128	0.11361	0.19259	0.15119	0.12986	0.20302	0.12626	0.17682	0.15736	0.13627	0.18646	0.11756	0.18619	0.12643	0.18626	0.122	0.17276	0.14374	0.16226	0.14034	0.16786	0.13257	0.16218	0.14409	0.15457	0.15403	0.14716	0.16617	0.13228	0.16805	0.13326	0.15103	0.16397	0.13596	0.14778	0.16583	0.1319	0.14393	0.16743
-1.47434	0.23068	0.19843	0.20677	0.22185	0.18414	0.15246	0.19138	0.2062	0.14624	0.15104	0.20322	0.14581	0.13811	0.20565	0.13166	0.16133	0.1827	0.10478	0.1959	0.12371	0.18182	0.12646	0.18571	0.12562	0.17696	0.12834	0.18693	0.1227	0.17094	0.14202	0.15689	0.149	0.15112	0.15682	0.14459	0.15996	0.14215	0.16083	0.15018	0.14568	0.1656	0.1252	0.15982	0.15607	0.13281	0.15671	0.15883	0.12779	0.15207
-1.46934	0.28172	0.23953	0.20047	0.20574	0.22232	0.18168	0.14928	0.19679	0.19836	0.14216	0.16353	0.21033	0.13403	0.16435	0.19035	0.11391	0.18594	0.14127	0.1527	0.17561	0.12302	0.19573	0.11369	0.18444	0.12502	0.1843	0.12418	0.17048	0.14201	0.16445	0.13691	0.1743	0.13784	0.16355	0.14732	0.14869	0.15732	0.13437	0.16531	0.13594	0.16252	0.15318	0.1326	0.16405	0.14714	0.13412	0.16412	0.14922	0.12826
-1.46433	0.31558	0.28785	0.2454	0.20177	0.20503	0.22373	0.17715	0.14341	0.19702	0.18663	0.13393	0.17519	0.18849	0.11516	0.18497	0.157	0.13163	0.20888	0.1152	0.18771	0.12888	0.17849	0.12593	0.18699	0.12397	0.17623	0.12526	0.18511	0.1276	0.16689	0.14569	0.15145	0.15596	0.14093	0.15959	0.14286	0.15593	0.15032	0.14404	0.15998	0.12985	0.17527	0.13936	0.14289	0.16357	0.13931	0.13979	0.16676	0.1399
-1.45932	0.36499	0.32056	0.29166	0.24811	0.20239	0.20599	0.22688	0.17138	0.15032	0.19923	0.17382	0.12629	0.18782	0.16598	0.12718	0.20549	0.1311	0.16959	0.16355	0.13348	0.1885	0.11433	0.19924	0.11526	0.1851	0.12638	0.18216	0.12674	0.17028	0.13753	0.16871	0.13146	0.16668	0.13925	0.15741	0.15161	0.14524	0.16192	0.14202	0.1572	0.14723	0.13597	0.17012	0.132	0.15286	0.15945	0.13322	0.14773	0.1647
-1.45432	0.46177	0.37664	0.32441	0.2936	0.25011	0.20028	0.20705	0.23198	0.1684	0.16115	0.20546	0.16118	0.14248	0.20615	0.14259	0.15805	0.18736	0.1073	0.19706	0.12546	0.18195	0.13153	0.17817	0.1236	0.18892	0.12479	0.17844	0.12555	0.17914	0.13388	0.16317	0.14913	0.14588	0.16661	0.13809	0.16446	0.14522	0.14926	0.15764	0.13937	0.16741	0.13189	0.15195	0.1587	0.13192	0.15962	0.15232	0.13101	0.15536
-1.44931	0.56026	0.47925	0.38559	0.32675	0.29514	0.24887	0.19571	0.20747	0.22312	0.16194	0.17259	0.21119	0.14852	0.15867	0.19669	0.11569	0.18519	0.1472	0.14872	0.18103	0.11967	0.19684	0.11079	0.19746	0.11372	0.18252	0.12843	0.17953	0.12824	0.17341	0.12945	0.1745	0.13661	0.16154	0.14637	0.14729	0.15689	0.14178	0.15488	0.14878	0.14378	0.16856	0.12878	0.1632	0.14542	0.13712	0.16282	0.14443	0.13262
-1.44431	0.58419	0.56979	0.49091	0.39033	0.32852	0.29494	0.24612	0.18854	0.20981	0.21076	0.15062	0.18319	0.19422	0.13108	0.17913	0.17099	0.12966	0.21229	0.11891	0.18591	0.13234	0.17902	0.13122	0.18028	0.12095	0.18776	0.12228	0.17766	0.12981	0.17044	0.14007	0.16078	0.15581	0.13676	0.16743	0.13395	0.15885	0.14789	0.14454	0.15827	0.13886	0.15457	0.15504	0.13448	0.16646	0.13542	0.14569	0.16177	0.13747
-1.4393	0.53493	0.57968	0.57465	0.49589	0.39359	0.32757	0.29384	0.24205	0.19126	0.21572	0.1984	0.13985	0.19318	0.17645	0.13606	0.20445	0.14074	0.1666	0.16835	0.13236	0.19346	0.11055	0.19983	0.11207	0.19893	0.11661	0.17893	0.13021	0.17753	0.12689	0.18163	0.11912	0.16992	0.13962	0.15399	0.15945	0.14062	0.16404	0.14356	0.14938	0.15777	0.13258	0.16255	0.14142	0.14587	0.16188	0.13036	0.15354	0.15761
-1.43429	0.45008	0.52316	0.57552	0.57608	0.49917	0.39067	0.32424	0.29185	0.23422	0.19485	0.22477	0.18658	0.15451	0.2078	0.15585	0.15429	0.19379	0.10647	0.19854	0.12955	0.1784	0.13568	0.17926	0.12848	0.18226	0.12078	0.19068	0.12324	0.17364	0.13717	0.16035	0.14393	0.14851	0.16466	0.13491	0.16698	0.14184	0.15262	0.15684	0.14233	0.15506	0.15179	0.13856	0.16298	0.13272	0.15701	0.15139	0.13159	0.15885
-1.42929	0.35506	0.43495	0.51453	0.57306	0.57721	0.49594	0.383	0.31827	0.28388	0.22304	0.19614	0.23214	0.16967	0.16927	0.20041	0.13214	0.1806	0.16288	0.14673	0.18493	0.12062	0.2016	0.10696	0.19777	0.11041	0.19548	0.12018	0.17583	0.13067	0.17762	0.12043	0.19403	0.12698	0.1696	0.14644	0.14169	0.16386	0.13013	0.15967	0.14877	0.14333	0.15972	0.14281	0.14823	0.15596	0.13184	0.16469	0.14037	0.13675
-1.42428	0.28599	0.34161	0.4244	0.50983	0.57129	0.57733	0.48903	0.37067	0.31342	0.27438	0.20835	0.19705	0.21663	0.14722	0.18642	0.17952	0.1377	0.21218	0.12324	0.18612	0.13642	0.17446	0.13512	0.18197	0.12586	0.18245	0.11621	0.18917	0.1276	0.16727	0.14692	0.15182	0.15754	0.13389	0.16796	0.13444	0.15823	0.15286	0.13828	0.15977	0.14282	0.14668	0.15779	0.13767	0.15737	0.14535	0.13861	0.16484	0.13252
-1.41927	0.24442	0.27853	0.33303	0.4192	0.50623	0.57276	0.57787	0.47949	0.36198	0.30861	0.26394	0.19408	0.21003	0.20138	0.1492	0.20659	0.15358	0.15977	0.17892	0.13109	0.19681	0.11275	0.20463	0.10858	0.19864	0.11325	0.19175	0.1239	0.17489	0.12865	0.18162	0.10871	0.18028	0.12729	0.15996	0.15652	0.13677	0.17123	0.14031	0.15054	0.15466	0.14015	0.15175	0.15201	0.13837	0.1616	0.13455	0.14898	0.15897
-1.41427	0.20417	0.23854	0.27366	0.32909	0.41544	0.50765	0.57668	0.57962	0.46301	0.35181	0.30261	0.25185	0.1946	0.2262	0.17819	0.16597	0.19769	0.12418	0.1962	0.13783	0.17803	0.1396	0.17452	0.13146	0.18461	0.12523	0.18676	0.11637	0.18309	0.13372	0.15921	0.15659	0.14053	0.17685	0.12885	0.17238	0.14127	0.14537	0.16463	0.13546	0.16044	0.14712	0.14199	0.15542	0.14432	0.14403	0.15918	0.12949	0.15795
-1.40926	0.17705	0.19828	0.23427	0.27104	0.32606	0.41777	0.51263	0.58314	0.56417	0.44085	0.33752	0.29457	0.23153	0.19244	0.22119	0.14845	0.18778	0.172	0.14779	0.19126	0.11954	0.20466	0.1096	0.20279	0.10705	0.19496	0.1163	0.18726	0.12563	0.17757	0.12281	0.18999	0.12309	0.17414	0.13953	0.14593	0.16357	0.13044	0.15803	0.15075	0.13923	0.16353	0.14256	0.1453	0.15603	0.13812	0.15272	0.15081	0.13114
-1.40426	0.17711	0.17551	0.19454	0.2321	0.26901	0.32712	0.42409	0.5212	0.58212	0.54363	0.41272	0.32122	0.28057	0.20714	0.20374	0.20402	0.15086	0.21277	0.13835	0.18245	0.1472	0.17419	0.13867	0.17779	0.12811	0.18503	0.12049	0.18675	0.12179	0.1745	0.14033	0.15128	0.16406	0.12061	0.17995	0.12003	0.16411	0.15043	0.13559	0.165	0.13632	0.1497	0.15691	0.14056	0.14955	0.15295	0.13566	0.15921	0.14084
-1.39925	0.17003	0.17783	0.17485	0.19305	0.23067	0.26903	0.33031	0.4339	0.53072	0.58141	0.52122	0.3821	0.31253	0.26508	0.19538	0.22456	0.17465	0.17166	0.18491	0.13859	0.2004	0.11152	0.20742	0.11106	0.20398	0.11066	0.19094	0.12	0.18402	0.12323	0.18562	0.11343	0.1782	0.13238	0.15974	0.16048	0.13437	0.17275	0.13914	0.14717	0.16338	0.12808	0.15753	0.14969	0.1408	0.15331	0.1465	0.1387	0.16055
-1.39424	0.13995	0.16633	0.17788	0.17447	0.19209	0.2317	0.27053	0.33499	0.44713	0.54237	0.58358	0.49611	0.36126	0.3021	0.23985	0.19109	0.21858	0.13824	0.2003	0.15022	0.1734	0.15167	0.17488	0.13462	0.18059	0.12639	0.18977	0.12005	0.18179	0.13068	0.16531	0.14523	0.14167	0.17941	0.11886	0.18509	0.13178	0.15541	0.16268	0.13357	0.16044	0.15252	0.13454	0.15951	0.14388	0.14278	0.15545	0.13957	0.1451
-1.38924	0.13333	0.13588	0.16349	0.17737	0.17408	0.19289	0.23464	0.27324	0.34996	0.46387	0.5577	0.58331	0.45678	0.33505	0.28563	0.20893	0.20582	0.19683	0.16073	0.19494	0.13152	0.20684	0.10809	0.2052	0.10974	0.20001	0.11444	0.18632	0.12245	0.18445	0.11418	0.19792	0.12269	0.17061	0.14504	0.13439	0.17169	0.11712	0.16648	0.14889	0.13484	0.16977	0.13969	0.14437	0.15638	0.14048	0.14634	0.15413	0.13518
-1.38423	0.15502	0.13583	0.1339	0.16222	0.177	0.1732	0.19452	0.23926	0.28296	0.3696	0.4851	0.57347	0.55365	0.40977	0.31592	0.26647	0.19456	0.23074	0.15561	0.1898	0.1578	0.16871	0.15083	0.17897	0.13099	0.18199	0.12038	0.18973	0.1244	0.17336	0.14123	0.1589	0.15861	0.12657	0.18086	0.11839	0.16915	0.14516	0.13331	0.16726	0.13628	0.1436	0.16484	0.13336	0.15307	0.1509	0.13929	0.15028	0.14967
-1.37922	0.1466	0.15693	0.13781	0.13342	0.16163	0.17667	0.17184	0.19665	0.24455	0.29459	0.39293	0.50909	0.57761	0.52119	0.37015	0.30233	0.23546	0.18983	0.20751	0.15189	0.20234	0.12619	0.20965	0.10932	0.20589	0.1132	0.196	0.1192	0.18341	0.12146	0.19131	0.0992	0.18539	0.12528	0.15832	0.16665	0.12494	0.19107	0.12711	0.15326	0.16025	0.12871	0.1556	0.15407	0.13464	0.15722	0.14491	0.14019	0.15307
-1.37422	0.11303	0.14165	0.15745	0.1383	0.13305	0.16345	0.17687	0.17001	0.20297	0.25084	0.30742	0.41917	0.53088	0.58472	0.4718	0.33598	0.28254	0.19723	0.21843	0.16974	0.18323	0.16127	0.16887	0.1458	0.18259	0.12908	0.18739	0.11918	0.18442	0.13183	0.16276	0.14946	0.14362	0.17716	0.12226	0.18059	0.13306	0.14837	0.17202	0.12546	0.16764	0.1481	0.13279	0.16261	0.14206	0.14108	0.15643	0.14063	0.14265
-1.36921	0.11976	0.11007	0.13826	0.15718	0.13825	0.13336	0.16689	0.1779	0.17402	0.21168	0.25863	0.32349	0.44927	0.5571	0.56276	0.41217	0.31338	0.25768	0.19143	0.21579	0.14488	0.20741	0.12347	0.20849	0.10765	0.20144	0.11672	0.19081	0.1224	0.18437	0.11456	0.20483	0.11448	0.18277	0.13797	0.13976	0.17449	0.10806	0.17227	0.14397	0.13727	0.17133	0.1376	0.1417	0.16221	0.13411	0.14955	0.15206	0.13834
-1.36421	0.15175	0.12479	0.10896	0.13717	0.157	0.13627	0.1332	0.17193	0.17689	0.17925	0.22242	0.26874	0.35567	0.48516	0.5735	0.52288	0.36449	0.29597	0.21509	0.2079	0.17857	0.18043	0.16038	0.17292	0.14166	0.18469	0.12302	0.18833	0.12348	0.17587	0.14081	0.15357	0.16206	0.12046	0.18213	0.11659	0.16781	0.15419	0.12321	0.17836	0.12158	0.15585	0.16164	0.13208	0.15235	0.15518	0.13237	0.15503	0.14671
-1.3592	0.13184	0.15348	0.128	0.10904	0.1367	0.15731	0.13286	0.13249	0.17293	0.17455	0.18465	0.2342	0.28622	0.39297	0.52041	0.58336	0.4621	0.32236	0.26926	0.19263	0.22241	0.13959	0.20917	0.12382	0.20995	0.11158	0.19674	0.12119	0.18678	0.12138	0.19169	0.10167	0.18906	0.11933	0.16758	0.15711	0.12872	0.18703	0.12892	0.15205	0.16554	0.1156	0.16582	0.14984	0.13271	0.16006	0.14409	0.13689	0.15619
-1.35419	0.09555	0.12484	0.15337	0.1289	0.10888	0.13901	0.15862	0.1283	0.13834	0.17392	0.17152	0.1911	0.24522	0.30602	0.43619	0.55414	0.5555	0.38769	0.30374	0.22928	0.2008	0.18235	0.18138	0.15609	0.17596	0.13806	0.19096	0.12169	0.18417	0.13147	0.16611	0.14783	0.1415	0.18458	0.11524	0.19171	0.12779	0.15091	0.17335	0.11819	0.17915	0.13973	0.13159	0.16696	0.13903	0.13867	0.16225	0.13481	0.14394
-1.34919	0.12256	0.0949	0.12052	0.1528	0.12892	0.10845	0.14311	0.1611	0.12888	0.14702	0.17641	0.16949	0.20584	0.25851	0.34307	0.48204	0.5736	0.50344	0.34143	0.27774	0.19213	0.22747	0.13699	0.20743	0.12205	0.20614	0.11536	0.19103	0.12432	0.18659	0.11323	0.20485	0.11514	0.18209	0.13453	0.14273	0.17105	0.11302	0.17097	0.14703	0.1267	0.18968	0.12314	0.14883	0.1609	0.1322	0.14839	0.15727	0.13074
-1.34418	0.14932	0.12947	0.09556	0.11956	0.15266	0.12598	0.10712	0.14857	0.15617	0.1294	0.15746	0.17895	0.17638	0.22323	0.27928	0.39012	0.52456	0.58335	0.4218	0.30893	0.23842	0.19703	0.18088	0.18508	0.15269	0.17894	0.13049	0.1922	0.12557	0.17654	0.14123	0.15927	0.1607	0.12052	0.18858	0.10565	0.17786	0.13978	0.12987	0.17803	0.11994	0.15238	0.17015	0.12103	0.16103	0.15131	0.1305	0.15703	0.14808
-1.33917	0.11427	0.14764	0.1332	0.09598	0.1196	0.15361	0.12134	0.10441	0.15064	0.14848	0.1285	0.1679	0.17482	0.18387	0.24054	0.30425	0.4427	0.56604	0.52712	0.35534	0.28351	0.19017	0.22985	0.13745	0.20779	0.12455	0.20267	0.12088	0.18693	0.12365	0.19325	0.09833	0.19068	0.11945	0.16706	0.16119	0.12699	0.19289	0.1218	0.1543	0.16948	0.10565	0.174	0.14583	0.13082	0.1651	0.14044	0.13477	0.16096
-1.33417	0.09329	0.10784	0.14583	0.1336	0.09584	0.12297	0.1564	0.11523	0.11103	0.15356	0.13958	0.12883	0.17183	0.16997	0.20038	0.25735	0.35005	0.50012	0.57815	0.44759	0.31191	0.24291	0.197	0.17528	0.18835	0.14974	0.18518	0.12756	0.18776	0.13258	0.16716	0.14827	0.145	0.18136	0.1153	0.19491	0.12055	0.16353	0.16764	0.1208	0.17612	0.14605	0.12195	0.17888	0.1273	0.14486	0.16157	0.13242	0.14273
-1.32916	0.1267	0.09531	0.10459	0.14512	0.13347	0.09351	0.1282	0.1612	0.11318	0.12104	0.15843	0.13125	0.14288	0.17717	0.17389	0.22217	0.28291	0.41016	0.546	0.54498	0.36311	0.28681	0.18742	0.22893	0.13605	0.20416	0.12662	0.19722	0.12532	0.1872	0.11651	0.20686	0.11324	0.18758	0.13347	0.14201	0.17521	0.10048	0.18335	0.13772	0.13389	0.18572	0.12336	0.14686	0.16714	0.12123	0.15777	0.15302	0.12902
-1.32416	0.14078	0.13188	0.09724	0.10402	0.14527	0.13061	0.08885	0.13483	0.15418	0.11046	0.13243	0.16232	0.12954	0.15919	0.17568	0.18324	0.24309	0.31628	0.47278	0.57344	0.46352	0.31288	0.24222	0.20008	0.17054	0.19067	0.14348	0.18772	0.13041	0.17977	0.14061	0.16015	0.16067	0.12203	0.18687	0.10722	0.18029	0.1376	0.12918	0.17953	0.11677	0.15635	0.17037	0.11524	0.16846	0.14742	0.12753	0.16358	0.143
-1.31915	0.10455	0.13794	0.1345	0.09775	0.10387	0.14834	0.12663	0.08192	0.13913	0.14339	0.10558	0.1439	0.15071	0.12674	0.17002	0.16965	0.20387	0.26468	0.38183	0.53067	0.55765	0.36559	0.28701	0.18492	0.23007	0.13923	0.20027	0.13046	0.19217	0.12546	0.19474	0.10318	0.19241	0.11653	0.17266	0.15607	0.12721	0.20005	0.11311	0.1647	0.15778	0.11328	0.17295	0.147	0.12433	0.17649	0.12825	0.14043	0.16227
-1.31414	0.09486	0.09943	0.13563	0.13479	0.09748	0.10586	0.15373	0.12219	0.0899	0.14535	0.13121	0.10212	0.15123	0.13729	0.13836	0.17671	0.17509	0.23143	0.30044	0.45255	0.57137	0.47069	0.31174	0.23692	0.20248	0.16615	0.19587	0.14084	0.18542	0.13743	0.17071	0.14538	0.14759	0.18251	0.11605	0.19738	0.11959	0.16268	0.17091	0.11521	0.18804	0.12906	0.13148	0.17692	0.12522	0.14402	0.16852	0.11991	0.15281
-1.30914	0.13001	0.09833	0.09696	0.13505	0.13459	0.09471	0.10834	0.16155	0.11554	0.10208	0.15465	0.119	0.1173	0.1603	0.1298	0.15892	0.1742	0.18861	0.25436	0.36038	0.52094	0.56524	0.36252	0.28398	0.18166	0.22654	0.1421	0.19539	0.13419	0.19062	0.11788	0.20874	0.11558	0.18867	0.13046	0.14845	0.17171	0.1032	0.18592	0.13208	0.14005	0.18667	0.11624	0.1528	0.16667	0.11517	0.16557	0.15004	0.12297
-1.30413	0.1295	0.13384	0.10068	0.09693	0.13513	0.13283	0.08978	0.11106	0.15558	0.10557	0.11549	0.16206	0.11182	0.13477	0.15357	0.12673	0.17122	0.16756	0.21865	0.28874	0.43998	0.57153	0.46783	0.30885	0.23345	0.20583	0.15834	0.19723	0.1424	0.17937	0.14646	0.16552	0.15893	0.12696	0.18794	0.10412	0.18469	0.13278	0.13133	0.1838	0.10446	0.17443	0.1595	0.11821	0.16962	0.14728	0.12098	0.17564	0.13165
-1.29912	0.09783	0.12541	0.13524	0.10108	0.0971	0.13807	0.13063	0.08275	0.11948	0.14637	0.09239	0.12926	0.14607	0.103	0.14881	0.13683	0.14199	0.17787	0.18223	0.24722	0.34629	0.51633	0.56594	0.35538	0.28287	0.18172	0.22282	0.14671	0.19173	0.13518	0.19604	0.10297	0.19496	0.11644	0.17527	0.15449	0.1315	0.19687	0.11219	0.16747	0.15814	0.10441	0.1867	0.13378	0.13208	0.17536	0.12547	0.13936	0.17101
-1.29412	0.10348	0.09558	0.12281	0.13509	0.10063	0.09865	0.14335	0.12817	0.08693	0.13152	0.13703	0.08162	0.1423	0.12774	0.11296	0.15979	0.12863	0.1676	0.17022	0.20905	0.28053	0.43416	0.57327	0.45642	0.30697	0.22885	0.21086	0.15484	0.19439	0.14684	0.17117	0.1524	0.15193	0.17979	0.12016	0.19849	0.11613	0.17322	0.16449	0.11675	0.19309	0.1204	0.13625	0.1785	0.1187	0.1505	0.16746	0.11369	0.1594
-1.28911	0.12534	0.10697	0.09484	0.12252	0.13504	0.09702	0.10055	0.15063	0.12043	0.09331	0.1466	0.12657	0.09883	0.15799	0.11341	0.13502	0.15014	0.12773	0.17476	0.17706	0.24284	0.33887	0.51727	0.55922	0.34994	0.28005	0.18007	0.2172	0.15048	0.19143	0.13056	0.20889	0.11765	0.19456	0.12913	0.15312	0.17026	0.10307	0.19086	0.12806	0.1421	0.19251	0.10471	0.16612	0.15668	0.11775	0.16768	0.14882	0.11665
-1.28411	0.11694	0.12619	0.10898	0.0948	0.12308	0.13433	0.09126	0.10232	0.14745	0.10952	0.09951	0.15973	0.10842	0.11876	0.14998	0.10303	0.15129	0.12883	0.15616	0.17237	0.20302	0.27553	0.4359	0.57523	0.44862	0.30568	0.22085	0.21385	0.15666	0.18919	0.15266	0.16511	0.16298	0.12964	0.18647	0.10765	0.18746	0.12716	0.13788	0.18035	0.10548	0.17699	0.15892	0.11326	0.18074	0.13383	0.12958	0.17465	0.12836
-1.2791	0.10294	0.11432	0.12639	0.10899	0.0947	0.12638	0.13412	0.08346	0.1104	0.14218	0.09592	0.10766	0.14794	0.08717	0.13906	0.12655	0.11728	0.16158	0.1279	0.17296	0.17296	0.24085	0.33949	0.52281	0.55617	0.34642	0.27513	0.18172	0.212	0.15061	0.19656	0.11975	0.19535	0.11918	0.18143	0.14907	0.13663	0.19753	0.10838	0.17507	0.15001	0.10918	0.19068	0.12579	0.13873	0.176	0.11798	0.14761	0.16878
-1.27409	0.10756	0.10255	0.11304	0.12628	0.10858	0.0944	0.13153	0.13453	0.08587	0.12212	0.13691	0.08396	0.12814	0.13426	0.09428	0.15748	0.11043	0.14567	0.13775	0.14722	0.17339	0.2003	0.27478	0.44401	0.57773	0.43969	0.30213	0.21572	0.21315	0.16194	0.18388	0.15644	0.15645	0.18348	0.12335	0.20105	0.1165	0.17734	0.16134	0.12016	0.19421	0.1148	0.14109	0.18066	0.10877	0.16484	0.1561	0.11595	0.1639
-1.26909	0.1131	0.10858	0.10256	0.11299	0.12642	0.1062	0.09332	0.13845	0.12584	0.09028	0.13643	0.12991	0.09191	0.15185	0.11223	0.12011	0.1449	0.10189	0.15689	0.1274	0.17273	0.17007	0.24147	0.34763	0.5262	0.54766	0.33792	0.27087	0.18526	0.21034	0.14473	0.20655	0.13005	0.19265	0.13124	0.1601	0.16621	0.11025	0.19271	0.1226	0.15331	0.1836	0.10518	0.17116	0.15288	0.11425	0.17977	0.13341	0.1258
-1.26408	0.11403	0.11323	0.10909	0.10255	0.1132	0.12716	0.10245	0.09166	0.13829	0.11321	0.0944	0.14921	0.11177	0.1012	0.15073	0.08696	0.14357	0.11462	0.13341	0.14504	0.14157	0.17337	0.20125	0.27861	0.44914	0.57705	0.42408	0.30024	0.21471	0.20912	0.16821	0.18237	0.16585	0.13926	0.18873	0.10876	0.19188	0.12198	0.14516	0.17851	0.10294	0.18913	0.14824	0.11771	0.18533	0.12378	0.13796	0.17537	0.11788
-1.25907	0.11009	0.11407	0.11335	0.10918	0.10225	0.11484	0.12847	0.09771	0.09954	0.13742	0.09821	0.10042	0.14271	0.09072	0.12354	0.13219	0.09926	0.16108	0.10529	0.15407	0.12559	0.17368	0.16919	0.24436	0.35253	0.5294	0.53551	0.33451	0.26812	0.18778	0.21535	0.13371	0.19807	0.1312	0.18226	0.15254	0.14277	0.19364	0.10986	0.17996	0.1433	0.1157	0.19289	0.11932	0.14492	0.17726	0.10692	0.1638	0.15745
-1.25407	0.10095	0.10917	0.11395	0.11357	0.109	0.10166	0.11712	0.13044	0.09625	0.1109	0.13751	0.08446	0.11959	0.13482	0.08958	0.15244	0.10567	0.13461	0.12712	0.12364	0.14966	0.13916	0.17237	0.20534	0.27987	0.45433	0.57797	0.41482	0.29943	0.21723	0.20313	0.17056	0.17195	0.18046	0.13412	0.20042	0.11787	0.18782	0.15436	0.12667	0.19544	0.10584	0.15345	0.1736	0.10874	0.17146	0.15046	0.11269	0.17793
-1.24906	0.10465	0.10043	0.10847	0.11385	0.11365	0.10847	0.10064	0.11997	0.12499	0.09446	0.12431	0.13507	0.08948	0.14177	0.11503	0.10303	0.14697	0.08008	0.1535	0.10688	0.15383	0.12298	0.17519	0.17063	0.24585	0.35981	0.53698	0.5244	0.33503	0.26735	0.18622	0.22717	0.14446	0.20046	0.14002	0.1638	0.16769	0.11358	0.19645	0.1199	0.16087	0.17966	0.10288	0.18089	0.14265	0.11927	0.18503	0.12144	0.13441
-1.24406	0.11761	0.10634	0.10019	0.10847	0.11376	0.1137	0.10783	0.09911	0.12214	0.11684	0.09179	0.13712	0.11498	0.096	0.1443	0.08955	0.13063	0.11868	0.11991	0.1372	0.11738	0.15157	0.14045	0.17072	0.20815	0.28386	0.465	0.57523	0.41296	0.29909	0.22286	0.19973	0.18082	0.15701	0.18683	0.12391	0.19251	0.12238	0.15331	0.1735	0.10831	0.19397	0.14023	0.12481	0.18574	0.11696	0.14571	0.17586	0.10594
-1.23905	0.11148	0.11849	0.10722	0.10037	0.10873	0.11355	0.11388	0.10688	0.10264	0.12482	0.10744	0.09166	0.13732	0.09184	0.11605	0.13259	0.09213	0.16194	0.09077	0.14902	0.10594	0.15546	0.1207	0.17648	0.17096	0.24749	0.37239	0.5406	0.5175	0.33703	0.27032	0.17905	0.21704	0.14255	0.19261	0.1538	0.15069	0.19481	0.11131	0.18696	0.1349	0.12696	0.19277	0.11221	0.15746	0.1686	0.10724	0.17192	0.15045
-1.23404	0.09182	0.10924	0.1188	0.10716	0.10059	0.10959	0.11355	0.1139	0.10536	0.10783	0.12822	0.0981	0.10932	0.13684	0.08775	0.14266	0.10825	0.11426	0.12978	0.10748	0.14366	0.11456	0.15019	0.1449	0.16887	0.21152	0.29104	0.47064	0.5701	0.41634	0.29941	0.2286	0.19655	0.19794	0.15178	0.19936	0.12925	0.18788	0.15502	0.13364	0.19387	0.10318	0.16305	0.16771	0.10895	0.1809	0.13844	0.11912	0.18354
-1.22904	0.10126	0.09056	0.10809	0.11856	0.10694	0.10073	0.11108	0.11359	0.11254	0.1034	0.11359	0.12987	0.09451	0.12998	0.11842	0.09807	0.14189	0.08028	0.14881	0.09766	0.14871	0.10326	0.15795	0.11981	0.17763	0.17355	0.25131	0.38098	0.54023	0.51672	0.33899	0.27762	0.19049	0.21786	0.15189	0.18141	0.16717	0.12779	0.19576	0.11988	0.1729	0.16789	0.10921	0.1859	0.13308	0.12895	0.18389	0.1136	0.14423
-1.22403	0.12429	0.10448	0.09043	0.10804	0.11853	0.10554	0.10075	0.11317	0.11359	0.1109	0.10083	0.11982	0.11755	0.09106	0.13792	0.09005	0.12306	0.12212	0.10555	0.13987	0.09885	0.14634	0.11597	0.14597	0.14851	0.16744	0.21723	0.29732	0.47117	0.56527	0.4237	0.30151	0.23528	0.18483	0.2036	0.13798	0.19645	0.1313	0.16042	0.17292	0.11158	0.20307	0.12989	0.13576	0.18417	0.10952	0.16051	0.16473	0.10597
-1.21902	0.10455	0.12491	0.10628	0.09077	0.10854	0.11844	0.1033	0.10081	0.11344	0.11367	0.10905	0.09944	0.12451	0.10283	0.10611	0.13462	0.08929	0.15219	0.09133	0.13961	0.09911	0.15149	0.10013	0.16002	0.11837	0.17666	0.1773	0.25353	0.38385	0.53706	0.52461	0.34048	0.27922	0.19542	0.21277	0.16577	0.16844	0.18704	0.12518	0.18876	0.13299	0.13805	0.19017	0.11018	0.16758	0.16033	0.1091	0.18192	0.1361
-1.21402	0.08193	0.10025	0.12483	0.10607	0.09101	0.11078	0.11837	0.10049	0.10299	0.11342	0.1138	0.10664	0.10727	0.12915	0.09433	0.13216	0.11061	0.10868	0.1295	0.09749	0.1476	0.09461	0.14426	0.12118	0.14233	0.15251	0.16579	0.22059	0.30125	0.46848	0.5646	0.43175	0.3073	0.24758	0.18491	0.21775	0.14277	0.20002	0.15387	0.14459	0.19345	0.10129	0.17597	0.15736	0.11626	0.18598	0.12661	0.13177	0.18205
-1.20901	0.10837	0.0825	0.09835	0.12466	0.10509	0.09157	0.11398	0.11847	0.1002	0.10609	0.11353	0.11345	0.10336	0.11665	0.11938	0.09252	0.13776	0.07889	0.14042	0.099	0.13607	0.09625	0.15568	0.09811	0.16229	0.12005	0.17632	0.18116	0.25437	0.38163	0.53189	0.53971	0.35626	0.28423	0.20452	0.2009	0.17992	0.14899	0.19573	0.12933	0.17745	0.16596	0.11386	0.19172	0.12408	0.14127	0.18067	0.10582	0.16117
-1.20401	0.12232	0.1126	0.0832	0.09915	0.12464	0.10194	0.0918	0.11823	0.1153	0.10023	0.10991	0.11351	0.11087	0.09994	0.124	0.10059	0.11292	0.12625	0.10132	0.13636	0.09088	0.15208	0.09632	0.13794	0.12542	0.13794	0.15838	0.16541	0.22121	0.30185	0.46284	0.5716	0.44791	0.3103	0.25645	0.1798	0.21498	0.13909	0.17884	0.1695	0.12645	0.20245	0.12712	0.14737	0.17854	0.10899	0.17167	0.1536	0.10896
-1.199	0.09154	0.12073	0.11425	0.08341	0.10045	0.12529	0.09717	0.09185	0.11903	0.11059	0.10034	0.11347	0.1135	0.10772	0.10585	0.12817	0.09312	0.14392	0.09143	0.13243	0.10185	0.13735	0.09077	0.15905	0.09569	0.16144	0.12205	0.1744	0.18365	0.25436	0.3739	0.52653	0.5385	0.36707	0.29031	0.21864	0.19444	0.20275	0.13938	0.19475	0.13702	0.14987	0.18776	0.11067	0.17938	0.14797	0.11869	0.18638	0.1222
-1.19399	0.08499	0.08839	0.11955	0.11372	0.08297	0.10445	0.12682	0.09086	0.09682	0.11895	0.10508	0.10128	0.11344	0.11369	0.10363	0.11824	0.11426	0.09727	0.13006	0.09405	0.14193	0.08655	0.15135	0.10371	0.13241	0.13077	0.13212	0.16162	0.1663	0.21993	0.29665	0.45497	0.55981	0.46952	0.32107	0.26699	0.18782	0.21907	0.16427	0.16419	0.18677	0.1165	0.18088	0.15326	0.1245	0.18911	0.11739	0.1463	0.17688
-1.18899	0.11106	0.08748	0.0872	0.11988	0.1127	0.08095	0.11039	0.12875	0.09012	0.10374	0.11881	0.1	0.10612	0.11331	0.1113	0.10013	0.12556	0.09053	0.13177	0.10009	0.1296	0.10061	0.1424	0.08537	0.16251	0.09716	0.16087	0.12584	0.17239	0.1838	0.25274	0.36282	0.51438	0.553	0.38728	0.29391	0.23116	0.17878	0.21258	0.1415	0.1923	0.1578	0.13016	0.19153	0.12059	0.15568	0.1713	0.10724	0.17364
-1.18398	0.10948	0.11326	0.08882	0.08785	0.12099	0.10928	0.07781	0.11771	0.12199	0.09071	0.11171	0.11763	0.10011	0.1116	0.11338	0.10659	0.10915	0.12578	0.09613	0.13477	0.08785	0.14532	0.08646	0.14486	0.11006	0.12579	0.13821	0.12849	0.16163	0.16748	0.21732	0.28488	0.43975	0.55459	0.48762	0.32837	0.27475	0.19272	0.20026	0.18056	0.14716	0.20217	0.1309	0.15883	0.17445	0.11117	0.18371	0.13868	0.12098
-1.17897	0.08882	0.10742	0.11415	0.08835	0.08902	0.12404	0.1046	0.07358	0.12093	0.1121	0.09123	0.11931	0.11045	0.10087	0.1137	0.11355	0.10239	0.12557	0.09927	0.12275	0.10322	0.13109	0.09599	0.14876	0.0798	0.161	0.09875	0.15759	0.12931	0.17171	0.1806	0.24793	0.35234	0.50202	0.55595	0.4081	0.30199	0.24956	0.18004	0.21326	0.14407	0.17534	0.17914	0.12385	0.18417	0.14157	0.13057	0.18645	0.11249
-1.17397	0.08935	0.08765	0.10669	0.1138	0.08746	0.09163	0.12872	0.0988	0.08117	0.12373	0.10035	0.09364	0.1192	0.10214	0.1057	0.11316	0.10985	0.10108	0.12508	0.09378	0.13975	0.08392	0.14474	0.09153	0.13935	0.11864	0.11715	0.14292	0.12799	0.15968	0.16726	0.2143	0.282	0.42411	0.5448	0.51299	0.3474	0.28424	0.21374	0.19182	0.20053	0.12911	0.19433	0.14855	0.13969	0.18777	0.11324	0.16343	0.16413
-1.16896	0.10209	0.09062	0.08752	0.10727	0.11347	0.08439	0.09509	0.13494	0.09297	0.09308	0.12676	0.08922	0.10431	0.11799	0.09958	0.11216	0.11303	0.10305	0.11945	0.10603	0.11856	0.10159	0.13588	0.09009	0.1551	0.07958	0.15964	0.10296	0.15371	0.13031	0.17301	0.17473	0.24274	0.33395	0.4847	0.56109	0.43486	0.30784	0.26111	0.18606	0.21347	0.16376	0.15192	0.19007	0.12668	0.16681	0.1646	0.11196	0.18523
-1.16395	0.1025	0.10298	0.09147	0.08784	0.10831	0.11258	0.07961	0.0996	0.12911	0.08647	0.10717	0.12665	0.09034	0.11611	0.11086	0.1019	0.11365	0.11316	0.10184	0.12563	0.09029	0.14366	0.08428	0.13948	0.09559	0.13007	0.12986	0.11184	0.14381	0.12961	0.15765	0.16381	0.20805	0.27201	0.40411	0.53225	0.52677	0.3629	0.2895	0.22884	0.17973	0.22012	0.13791	0.17928	0.16647	0.12568	0.18755	0.13007	0.1363
-1.15895	0.09112	0.10186	0.10347	0.09147	0.0881	0.11136	0.11109	0.07361	0.10731	0.11919	0.07937	0.12122	0.11125	0.0932	0.11963	0.10107	0.10783	0.11258	0.1053	0.11451	0.10946	0.11888	0.0961	0.14166	0.08437	0.15719	0.07929	0.15448	0.10724	0.15183	0.12708	0.17513	0.17495	0.23799	0.31903	0.46841	0.55515	0.46564	0.32216	0.2716	0.19377	0.19767	0.19012	0.13986	0.19199	0.13882	0.14657	0.18269	0.10885
-1.15394	0.08429	0.09029	0.10158	0.10366	0.091	0.08892	0.11546	0.10928	0.07777	0.11656	0.10747	0.07581	0.12451	0.09384	0.10381	0.11662	0.09987	0.11432	0.1129	0.10179	0.12753	0.08677	0.14421	0.08972	0.13497	0.10363	0.11802	0.13726	0.11097	0.142	0.13107	0.15815	0.1664	0.20036	0.26247	0.3824	0.51567	0.55202	0.39559	0.29811	0.2468	0.17143	0.21332	0.15481	0.16243	0.18224	0.12211	0.1743	0.15441
-1.14894	0.09177	0.08471	0.08992	0.10211	0.10349	0.08964	0.08996	0.12054	0.1022	0.08502	0.12711	0.09442	0.09424	0.1259	0.08926	0.11751	0.10761	0.10498	0.11311	0.10731	0.11175	0.10949	0.12352	0.08926	0.147	0.08208	0.15971	0.08421	0.14875	0.10877	0.15402	0.12073	0.17053	0.16882	0.22952	0.30053	0.44515	0.55215	0.49686	0.34142	0.28149	0.21248	0.18203	0.20384	0.13722	0.18469	0.15536	0.1288	0.18752
-1.14393	0.10095	0.09343	0.08491	0.09046	0.10266	0.10299	0.08776	0.09097	0.11947	0.09275	0.09396	0.13441	0.08549	0.11625	0.11212	0.09542	0.1192	0.09699	0.11185	0.1125	0.10069	0.12988	0.08526	0.13998	0.09452	0.12737	0.11442	0.1085	0.13881	0.11275	0.13964	0.12871	0.15177	0.16761	0.19346	0.25496	0.35994	0.49731	0.55218	0.42604	0.30679	0.2625	0.18455	0.202	0.17315	0.14597	0.18996	0.12929	0.15345
-1.13892	0.08811	0.1015	0.09413	0.08518	0.09118	0.10381	0.10241	0.08501	0.09713	0.11633	0.08186	0.10536	0.11841	0.07812	0.12589	0.0914	0.1088	0.11216	0.10317	0.11358	0.10861	0.11134	0.10591	0.13047	0.08275	0.14856	0.07941	0.15657	0.09083	0.14635	0.1055	0.15948	0.12494	0.17197	0.16694	0.22243	0.2869	0.42232	0.53256	0.51794	0.36113	0.28713	0.23227	0.17736	0.20915	0.14411	0.17087	0.17264	0.12032
-1.13392	0.07235	0.08642	0.10168	0.09399	0.08555	0.09236	0.10561	0.10144	0.08574	0.10537	0.11191	0.07371	0.11855	0.09833	0.09319	0.12281	0.09029	0.12271	0.10074	0.11059	0.11231	0.09911	0.13111	0.08747	0.13613	0.10265	0.11742	0.12369	0.10472	0.13632	0.11419	0.14058	0.13346	0.14472	0.16736	0.18366	0.24533	0.33199	0.47329	0.55015	0.45733	0.31567	0.27082	0.19974	0.1908	0.19176	0.13627	0.18845	0.14449
-1.12891	0.08798	0.07256	0.08604	0.1017	0.09385	0.08545	0.09415	0.10784	0.09801	0.08785	0.11463	0.1049	0.08623	0.1311	0.08471	0.12055	0.10472	0.10312	0.11426	0.10127	0.11371	0.109	0.11361	0.10003	0.13713	0.08009	0.15033	0.08142	0.15036	0.09407	0.14984	0.09866	0.15306	0.11979	0.16718	0.16367	0.21218	0.2677	0.39172	0.51479	0.54015	0.38718	0.29437	0.24707	0.17895	0.20666	0.15829	0.15355	0.18473
-1.1239	0.09973	0.09063	0.07324	0.08693	0.10205	0.09256	0.08529	0.09653	0.107	0.09382	0.0905	0.12246	0.09131	0.1027	0.11975	0.081	0.12623	0.08384	0.1177	0.103	0.11049	0.1124	0.09803	0.12986	0.08939	0.12792	0.11317	0.10919	0.12819	0.10617	0.13366	0.11086	0.13419	0.13918	0.14026	0.17067	0.17766	0.23687	0.30931	0.44754	0.54548	0.49377	0.33697	0.27844	0.21566	0.18018	0.20399	0.13562	0.17745
-1.1189	0.07489	0.09917	0.09199	0.07356	0.08841	0.10254	0.09053	0.08523	0.09929	0.10526	0.08895	0.0952	0.11611	0.07717	0.11928	0.09313	0.10244	0.11349	0.09885	0.11642	0.09975	0.11346	0.1081	0.11776	0.09443	0.1411	0.07747	0.14744	0.08608	0.14607	0.08972	0.15707	0.10403	0.1561	0.12158	0.16451	0.16404	0.20177	0.25862	0.36446	0.49407	0.55394	0.42448	0.30514	0.25948	0.18713	0.19765	0.17695	0.13888
-1.11389	0.06517	0.07248	0.09924	0.09135	0.07379	0.09179	0.10283	0.0881	0.08765	0.10241	0.10313	0.08469	0.10718	0.1063	0.08502	0.13006	0.08202	0.13326	0.09145	0.11492	0.10339	0.11117	0.11262	0.09834	0.12874	0.09561	0.1172	0.12156	0.10512	0.12757	0.10926	0.13702	0.11793	0.12654	0.14105	0.13029	0.16898	0.16682	0.2262	0.29011	0.4219	0.53105	0.51802	0.36292	0.28571	0.23286	0.17478	0.20785	0.14543
-1.10889	0.08615	0.06676	0.07217	0.10002	0.09016	0.074	0.09598	0.10326	0.0873	0.09092	0.10609	0.09962	0.0886	0.12028	0.0909	0.1087	0.11102	0.08905	0.11739	0.09477	0.11816	0.09905	0.11291	0.10599	0.12168	0.09029	0.14533	0.08019	0.14238	0.08942	0.14882	0.0794	0.14903	0.09825	0.15195	0.12155	0.1566	0.16266	0.18902	0.24677	0.33625	0.47234	0.54572	0.4576	0.31951	0.26963	0.19991	0.18534	0.19367
-1.10388	0.08421	0.08821	0.06762	0.07402	0.1009	0.08726	0.07388	0.10125	0.10056	0.08675	0.095	0.10879	0.09312	0.09493	0.11718	0.07721	0.12451	0.07741	0.12244	0.09551	0.11474	0.10229	0.11224	0.11265	0.09847	0.12434	0.10419	0.10768	0.12519	0.1051	0.12412	0.10634	0.12823	0.12473	0.12203	0.14916	0.12745	0.17206	0.16429	0.21471	0.27002	0.39352	0.50927	0.53157	0.39149	0.29396	0.24694	0.17649	0.20228
-1.09887	0.06396	0.08319	0.08893	0.0677	0.07594	0.10299	0.08308	0.07367	0.10314	0.0964	0.08642	0.09972	0.1053	0.08625	0.10773	0.10112	0.09292	0.12575	0.08769	0.12219	0.09197	0.11892	0.09971	0.11235	0.10379	0.12488	0.08566	0.14413	0.08556	0.1392	0.08714	0.15904	0.08947	0.15528	0.10112	0.14953	0.1265	0.15007	0.16689	0.17981	0.23634	0.30726	0.4451	0.53462	0.4857	0.33888	0.2766	0.21571	0.1752
-1.09387	0.06145	0.06373	0.08305	0.08886	0.06706	0.08	0.10588	0.07737	0.07974	0.10363	0.09158	0.08733	0.10392	0.10052	0.08871	0.1215	0.08529	0.12526	0.08869	0.11568	0.09539	0.11636	0.10019	0.11314	0.11289	0.10085	0.11818	0.11271	0.10273	0.12455	0.10688	0.12469	0.11239	0.11838	0.1283	0.11144	0.14918	0.11684	0.16628	0.16246	0.20382	0.25578	0.36148	0.48743	0.53757	0.42308	0.30328	0.25796	0.18533
-1.08886	0.06951	0.063	0.06389	0.0845	0.08859	0.06489	0.08575	0.10879	0.07564	0.08803	0.10339	0.08726	0.09263	0.10804	0.09323	0.09897	0.11223	0.07862	0.12416	0.08403	0.12617	0.09126	0.11788	0.10179	0.11189	0.10152	0.12851	0.08518	0.13926	0.08875	0.1413	0.07803	0.14768	0.08215	0.15013	0.10035	0.14176	0.13008	0.13717	0.16685	0.16956	0.22766	0.28702	0.41636	0.52007	0.50919	0.36025	0.28247	0.23092
-1.08385	0.07075	0.07095	0.06377	0.06482	0.08665	0.08683	0.06212	0.09279	0.103	0.07562	0.09714	0.10167	0.08721	0.0989	0.10574	0.08579	0.11329	0.08739	0.11479	0.09662	0.11448	0.09232	0.11887	0.09813	0.11376	0.1123	0.10458	0.11156	0.11792	0.10266	0.12269	0.10518	0.12027	0.12294	0.11393	0.13934	0.10825	0.15729	0.11933	0.1594	0.16029	0.19048	0.24629	0.33352	0.46374	0.53594	0.4512	0.31563	0.26571
-1.07885	0.05574	0.07118	0.07193	0.06394	0.06622	0.08999	0.08445	0.05879	0.09788	0.09437	0.07626	0.10552	0.09573	0.08774	0.10461	0.09854	0.09227	0.12369	0.08204	0.12573	0.0796	0.12778	0.09353	0.11489	0.10381	0.11185	0.09898	0.12917	0.08809	0.13538	0.08583	0.14855	0.08667	0.15213	0.08666	0.15003	0.10734	0.13539	0.14047	0.13047	0.16813	0.16054	0.21515	0.27058	0.38789	0.50097	0.52338	0.38539	0.28869
-1.07384	0.04159	0.05487	0.07208	0.07223	0.06423	0.06809	0.09442	0.08122	0.06535	0.10233	0.08408	0.07967	0.10482	0.08908	0.09311	0.10841	0.09022	0.10957	0.09508	0.10699	0.09908	0.11788	0.0881	0.12091	0.09633	0.11337	0.11095	0.10902	0.10698	0.1186	0.10452	0.12542	0.10927	0.1099	0.12532	0.09911	0.14133	0.09653	0.15161	0.12207	0.15359	0.16265	0.17846	0.23555	0.30897	0.43762	0.5275	0.47702	0.3313
-1.06884	0.05339	0.04215	0.05568	0.07276	0.07265	0.06397	0.0703	0.10002	0.07589	0.07584	0.10617	0.0741	0.09144	0.10209	0.08714	0.10142	0.10319	0.08487	0.11956	0.08212	0.12951	0.07659	0.12521	0.09855	0.11196	0.10613	0.11191	0.09795	0.12715	0.09098	0.13724	0.07748	0.14025	0.08248	0.14736	0.08725	0.14007	0.11015	0.12137	0.14417	0.12149	0.16971	0.15956	0.20263	0.25619	0.35874	0.48087	0.52938	0.41192
-1.06383	0.05669	0.05567	0.04337	0.05738	0.07371	0.07291	0.0629	0.07353	0.09769	0.07018	0.08881	0.10591	0.07594	0.10396	0.09536	0.08937	0.10672	0.09227	0.10493	0.1014	0.10407	0.09628	0.12412	0.08506	0.12243	0.09631	0.11299	0.1088	0.11225	0.10555	0.11629	0.10117	0.11972	0.11651	0.10693	0.13917	0.09657	0.15398	0.0981	0.14584	0.12376	0.14211	0.16591	0.16978	0.22475	0.28636	0.41288	0.51351	0.49723
-1.05882	0.03071	0.05647	0.05697	0.04461	0.05934	0.07532	0.07247	0.06166	0.08048	0.09201	0.06501	0.10208	0.09217	0.08122	0.10595	0.08822	0.09697	0.10768	0.08723	0.1181	0.07924	0.13308	0.07791	0.11826	0.10328	0.10839	0.1089	0.11219	0.09866	0.12482	0.08965	0.14554	0.08615	0.14486	0.08551	0.14416	0.09612	0.13564	0.12501	0.11369	0.15041	0.113	0.16184	0.15965	0.19098	0.24349	0.33331	0.45933	0.52746
-1.05382	0.02158	0.02985	0.05718	0.05726	0.04534	0.06313	0.07685	0.07165	0.06462	0.08825	0.08439	0.06399	0.10506	0.07714	0.09332	0.10002	0.08827	0.10679	0.09544	0.10081	0.10432	0.10626	0.0892	0.12999	0.08301	0.12176	0.09685	0.11225	0.1067	0.11324	0.10678	0.11754	0.10523	0.11236	0.11905	0.09456	0.13947	0.07973	0.15108	0.10135	0.14106	0.13223	0.13009	0.16592	0.1633	0.21365	0.26904	0.38739	0.49636
-1.04881	0.03187	0.02373	0.03058	0.0594	0.05663	0.04644	0.06789	0.07815	0.07009	0.069	0.09659	0.0752	0.08074	0.10448	0.07578	0.10595	0.09237	0.09345	0.10717	0.08827	0.11965	0.07561	0.1332	0.08482	0.11117	0.10809	0.10399	0.11041	0.11217	0.09995	0.12531	0.08223	0.13601	0.08006	0.14092	0.08668	0.13555	0.10101	0.11593	0.13192	0.10386	0.15613	0.11685	0.15276	0.16018	0.17973	0.23356	0.30963	0.43711
-1.0438	0.02365	0.0342	0.02489	0.03337	0.06162	0.05451	0.04803	0.07308	0.07761	0.06808	0.07474	0.10234	0.06959	0.1005	0.09172	0.08601	0.10446	0.08638	0.10405	0.09793	0.09861	0.10317	0.11326	0.08102	0.13458	0.08484	0.1204	0.09879	0.11185	0.10564	0.11205	0.10605	0.11533	0.11263	0.10928	0.12885	0.0929	0.15465	0.08314	0.14564	0.10239	0.13003	0.14139	0.12299	0.16396	0.15866	0.20341	0.25493	0.36223
-1.0388	0.000841184	0.02447	0.03539	0.02567	0.03663	0.06468	0.05175	0.04967	0.07585	0.07648	0.06543	0.0828	0.09141	0.06722	0.10744	0.0752	0.09956	0.09447	0.09236	0.10749	0.08767	0.12273	0.07442	0.12786	0.09232	0.10319	0.11363	0.101	0.11047	0.11148	0.09959	0.13023	0.0894	0.14018	0.08348	0.1411	0.09313	0.12858	0.1195	0.10677	0.14126	0.09311	0.14948	0.12186	0.14395	0.16117	0.17067	0.22438	0.28923
-1.03379	0.01287	0.00167	0.02574	0.03645	0.0265	0.04127	0.06865	0.04768	0.05578	0.07804	0.0744	0.06434	0.09282	0.07638	0.08283	0.10059	0.07927	0.10913	0.08839	0.10235	0.09903	0.09902	0.09749	0.12232	0.074	0.13374	0.08799	0.11751	0.10072	0.11192	0.10602	0.11197	0.10638	0.10783	0.11384	0.09828	0.13049	0.07906	0.1482	0.08738	0.14383	0.11021	0.11668	0.1455	0.1185	0.16018	0.15629	0.19298	0.24384
-1.02879	0.01064	0.01107	0.00349	0.0281	0.03785	0.02599	0.04756	0.07284	0.04755	0.06368	0.07964	0.07162	0.07283	0.10108	0.06876	0.10631	0.08458	0.09739	0.09761	0.09132	0.10842	0.08605	0.12483	0.07815	0.12165	0.1027	0.09431	0.11657	0.10004	0.11015	0.1108	0.09595	0.12463	0.08643	0.13674	0.08206	0.13372	0.09659	0.11177	0.12657	0.09382	0.15355	0.09491	0.14158	0.12669	0.13467	0.16174	0.16315	0.21543
-1.02378	0.01794	0.00813	0.00858	0.00587	0.03135	0.03838	0.025	0.05581	0.06865	0.04965	0.07234	0.07981	0.06872	0.08432	0.09161	0.0731	0.10659	0.07188	0.10634	0.08916	0.10209	0.09851	0.10288	0.08914	0.13032	0.07237	0.1308	0.09315	0.11469	0.10146	0.11197	0.10633	0.11185	0.11132	0.10674	0.12433	0.09579	0.14215	0.08251	0.14316	0.08741	0.13335	0.12402	0.10784	0.14723	0.11607	0.15519	0.15561	0.18292
-1.01877	0.05023	0.01696	0.00538	0.00671	0.00907	0.03588	0.03803	0.02436	0.06235	0.06184	0.05357	0.07972	0.07686	0.06638	0.09507	0.07163	0.09385	0.08868	0.09283	0.09997	0.09072	0.10938	0.08487	0.12339	0.08282	0.11119	0.11489	0.08964	0.11698	0.10015	0.11056	0.11164	0.09898	0.12613	0.08809	0.13609	0.08856	0.13223	0.11021	0.10408	0.13855	0.0773	0.15083	0.09943	0.13363	0.13235	0.12693	0.1615	0.15761
-1.01377	0.07082	0.05004	0.01428	0.00367	0.00465	0.01394	0.04064	0.03721	0.03221	0.06752	0.05414	0.05977	0.08078	0.07317	0.07447	0.09968	0.06996	0.1151	0.07686	0.10598	0.08889	0.10324	0.09619	0.10932	0.08131	0.13375	0.07307	0.12361	0.09727	0.11308	0.10067	0.11106	0.10523	0.10789	0.11149	0.09734	0.12487	0.08243	0.14096	0.08495	0.14133	0.0979	0.11473	0.13283	0.10157	0.14702	0.1159	0.14854	0.15602
-1.00876	0.07392	0.06845	0.04722	0.01041	0.00245	0.00167	0.0191	0.04607	0.03537	0.04299	0.07167	0.04763	0.06971	0.08104	0.06963	0.0907	0.08417	0.08716	0.09357	0.08927	0.10075	0.09087	0.10944	0.08586	0.121	0.09234	0.09811	0.12272	0.08938	0.11654	0.09951	0.11187	0.11097	0.09792	0.12447	0.08865	0.12999	0.08825	0.11705	0.1167	0.09217	0.15262	0.079	0.14431	0.10455	0.12444	0.13696	0.12022	0.16002
-1.00375	0.09797	0.07101	0.06546	0.04187	0.00692	0.00119	0.00122	0.02509	0.04684	0.0331	0.05623	0.07202	0.0531	0.0796	0.07783	0.0686	0.09876	0.06229	0.10831	0.07837	0.10745	0.08806	0.10544	0.0927	0.11569	0.07668	0.13524	0.07981	0.11677	0.09887	0.11321	0.10022	0.1112	0.107	0.10756	0.11745	0.09664	0.13745	0.08144	0.1383	0.08459	0.13015	0.11508	0.10253	0.13851	0.09698	0.14471	0.11789	0.14103
[truncated: 600 more rows]

## Sheet: Figure S17c
Vd (V)	abs(dId/dVd) (arb. units)
[truncated: 801 more rows]

## Sheet: Figure S17d
Vd (V)	abs(dId/dVd) (arb. units)
[truncated: 801 more rows]
