# Supplementary material for: Toward high-current-density and high-frequency graphene resonant tunneling transistors
Source: Nat Commun. 2025 May 23;16:4805. doi: 10.1038/s41467-025-58720-7 (PMC12102250; doi:10.1038/s41467-025-58720-7)
Supplement: Supplementary file 3 — Source Data [file 41467_2025_58720_MOESM3_ESM.zip › Supplementary Figure 18.xlsx]

## Sheet: Figure S18b
Vd (V)	Id (mA)
	Vg = -20 V	-17.5 V	-15 V	-12.5 V	-10 V	-7.5 V	-5 V	-2.5 V	0 V	2.5 V	5 V	7.5 V	10 V	12.5 V	15 V	17.5 V	20 V	22.5 V	25 V	27.5 V	30 V
-2.2	-2.04405	-1.5785	-1.4629	-1.37489	-1.29403	-1.22193	-1.24842	-1.3961	-1.58109	-1.83528	-2.01301	-2.13637	-2.21446	-2.27115	-2.33281	-2.36409	-2.34824	-2.36098	-2.36393	-2.37863	-2.40551
-2.189	-2.03547	-1.57023	-1.45605	-1.36881	-1.28855	-1.21715	-1.24319	-1.3903	-1.57312	-1.82527	-2.00151	-2.12395	-2.20023	-2.25712	-2.31862	-2.34659	-2.33231	-2.3459	-2.34761	-2.36182	-2.39045
-2.178	-2.02766	-1.56288	-1.44911	-1.363	-1.28321	-1.21196	-1.23785	-1.38438	-1.56442	-1.8155	-1.99016	-2.11107	-2.18489	-2.2428	-2.30324	-2.33047	-2.31763	-2.33076	-2.33033	-2.34614	-2.37353
-2.167	-2.01925	-1.55528	-1.44242	-1.35731	-1.27752	-1.2072	-1.2325	-1.37849	-1.55645	-1.806	-1.97781	-2.09871	-2.17086	-2.22816	-2.28751	-2.31522	-2.30102	-2.31488	-2.31253	-2.32879	-2.3576
-2.156	-2.01109	-1.54762	-1.43534	-1.35148	-1.27239	-1.20216	-1.2274	-1.37295	-1.54805	-1.79615	-1.96609	-2.08582	-2.15709	-2.21315	-2.27201	-2.29931	-2.28348	-2.29983	-2.29531	-2.31137	-2.34094
-2.145	-2.00231	-1.5397	-1.42867	-1.34557	-1.267	-1.19685	-1.22166	-1.36767	-1.53997	-1.7861	-1.95381	-2.07251	-2.14344	-2.19828	-2.25591	-2.28321	-2.26734	-2.28362	-2.27851	-2.29508	-2.3254
-2.134	-1.9937	-1.5318	-1.42176	-1.33951	-1.26167	-1.19204	-1.21663	-1.36189	-1.5322	-1.77637	-1.94281	-2.05914	-2.12936	-2.18303	-2.24022	-2.26826	-2.25049	-2.26544	-2.26204	-2.2778	-2.30829
-2.123	-1.9852	-1.52399	-1.41473	-1.33362	-1.25622	-1.187	-1.21102	-1.35615	-1.52365	-1.76569	-1.93145	-2.04614	-2.11539	-2.16659	-2.2237	-2.25244	-2.23271	-2.24669	-2.24531	-2.26243	-2.29098
-2.112	-1.9763	-1.51606	-1.40819	-1.3275	-1.25111	-1.18163	-1.20563	-1.35068	-1.5153	-1.75633	-1.9201	-2.03274	-2.10193	-2.15001	-2.20745	-2.23665	-2.21645	-2.22854	-2.22869	-2.24633	-2.27251
-2.101	-1.96715	-1.50858	-1.40164	-1.32162	-1.24575	-1.17698	-1.20008	-1.34549	-1.50718	-1.74614	-1.90778	-2.01977	-2.08756	-2.13546	-2.19178	-2.2202	-2.19992	-2.21147	-2.21349	-2.2268	-2.25331
-2.09	-1.95824	-1.50129	-1.39486	-1.31525	-1.24035	-1.17161	-1.19443	-1.34021	-1.49932	-1.73581	-1.89605	-2.00671	-2.07313	-2.12081	-2.17718	-2.20364	-2.18462	-2.19501	-2.19664	-2.20876	-2.2361
-2.079	-1.94943	-1.49347	-1.38823	-1.30905	-1.23511	-1.1666	-1.18906	-1.33461	-1.49111	-1.72525	-1.88406	-1.99359	-2.05881	-2.10612	-2.16176	-2.18642	-2.16787	-2.18057	-2.18058	-2.19254	-2.21985
-2.068	-1.94006	-1.48592	-1.38144	-1.30324	-1.22931	-1.16171	-1.18376	-1.32925	-1.48266	-1.71381	-1.87208	-1.97987	-2.04399	-2.09174	-2.14715	-2.16988	-2.15221	-2.16453	-2.16324	-2.17536	-2.20389
-2.057	-1.93133	-1.47783	-1.37453	-1.29733	-1.22405	-1.15661	-1.17808	-1.32419	-1.47417	-1.70283	-1.85999	-1.96675	-2.0294	-2.07744	-2.13212	-2.15336	-2.13594	-2.1481	-2.14479	-2.15981	-2.18758
-2.046	-1.92222	-1.46998	-1.36788	-1.29128	-1.21887	-1.15164	-1.17294	-1.31894	-1.46569	-1.69336	-1.84798	-1.95367	-2.01583	-2.0625	-2.11603	-2.13754	-2.11914	-2.13289	-2.12858	-2.14333	-2.17127
-2.035	-1.91308	-1.46261	-1.36068	-1.28533	-1.21363	-1.14707	-1.16754	-1.3141	-1.45784	-1.68336	-1.83587	-1.94049	-2.00115	-2.04751	-2.09983	-2.12113	-2.10363	-2.117	-2.11132	-2.12751	-2.15093
-2.024	-1.90396	-1.45473	-1.35419	-1.27951	-1.20807	-1.1417	-1.16192	-1.3089	-1.45003	-1.67349	-1.82334	-1.92671	-1.98651	-2.03275	-2.08299	-2.10556	-2.08779	-2.09898	-2.09468	-2.11185	-2.13495
-2.013	-1.89532	-1.44695	-1.34741	-1.2737	-1.20292	-1.1367	-1.15645	-1.30361	-1.44203	-1.66332	-1.81221	-1.91334	-1.97204	-2.01644	-2.06711	-2.08997	-2.06931	-2.08059	-2.07841	-2.0939	-2.11887
-2.002	-1.88601	-1.43917	-1.34081	-1.26794	-1.19716	-1.13196	-1.15119	-1.29838	-1.43367	-1.65295	-1.80033	-1.89974	-1.95764	-2.00027	-2.05078	-2.07411	-2.05269	-2.06175	-2.06168	-2.07737	-2.10219
-1.991	-1.87631	-1.43158	-1.33448	-1.26193	-1.19219	-1.1267	-1.14579	-1.29334	-1.4257	-1.64294	-1.78827	-1.88626	-1.94297	-1.984	-2.03461	-2.05756	-2.03595	-2.04424	-2.0453	-2.06083	-2.08525
-1.98	-1.8668	-1.42394	-1.32777	-1.256	-1.18685	-1.12193	-1.14018	-1.28851	-1.4182	-1.63297	-1.77604	-1.87294	-1.92847	-1.96863	-2.01842	-2.04151	-2.01925	-2.0271	-2.02889	-2.04242	-2.06757
-1.969	-1.85693	-1.41655	-1.32132	-1.24956	-1.18145	-1.11689	-1.13434	-1.28364	-1.41072	-1.62195	-1.76413	-1.85933	-1.91361	-1.95489	-2.00286	-2.02427	-2.00367	-2.01154	-2.01227	-2.02495	-2.05026
-1.958	-1.84743	-1.40906	-1.31494	-1.24401	-1.17615	-1.11181	-1.12882	-1.27843	-1.40273	-1.6117	-1.75214	-1.84585	-1.89857	-1.94062	-1.98692	-2.0079	-1.98816	-1.99634	-1.99516	-2.00897	-2.03241
-1.947	-1.8386	-1.40148	-1.30824	-1.23844	-1.17085	-1.10708	-1.12375	-1.27321	-1.39485	-1.60069	-1.73988	-1.83273	-1.8834	-1.92462	-1.97176	-1.99076	-1.9717	-1.98008	-1.97789	-1.99234	-2.01628
-1.936	-1.82938	-1.39396	-1.30163	-1.23256	-1.16539	-1.10226	-1.1185	-1.26823	-1.38684	-1.59021	-1.72726	-1.81907	-1.86899	-1.91006	-1.95602	-1.97485	-1.95559	-1.96587	-1.96085	-1.97566	-1.99968
-1.925	-1.81974	-1.38632	-1.29508	-1.2265	-1.16024	-1.09722	-1.11293	-1.263	-1.37927	-1.5799	-1.71483	-1.8055	-1.85482	-1.89525	-1.9405	-1.95872	-1.93871	-1.94935	-1.94447	-1.9595	-1.98269
-1.914	-1.81002	-1.37924	-1.28841	-1.22059	-1.15488	-1.09212	-1.10722	-1.25795	-1.37207	-1.5693	-1.70196	-1.79157	-1.83977	-1.87989	-1.92445	-1.94262	-1.92282	-1.93352	-1.92749	-1.94356	-1.96732
-1.903	-1.80065	-1.37151	-1.28195	-1.21477	-1.14974	-1.08725	-1.10191	-1.25299	-1.36507	-1.55952	-1.68913	-1.77748	-1.82563	-1.86454	-1.90778	-1.92673	-1.90551	-1.9168	-1.91035	-1.92657	-1.95085
-1.892	-1.79164	-1.36433	-1.27559	-1.20936	-1.14445	-1.08235	-1.09647	-1.24753	-1.35814	-1.54922	-1.67721	-1.76367	-1.81161	-1.84825	-1.89201	-1.91034	-1.88837	-1.89917	-1.8933	-1.91005	-1.93376
-1.881	-1.78188	-1.35692	-1.26954	-1.20394	-1.13916	-1.07748	-1.09131	-1.2424	-1.35236	-1.53884	-1.66534	-1.74965	-1.79682	-1.83193	-1.87516	-1.89391	-1.87142	-1.88223	-1.87741	-1.8943	-1.91715
-1.87	-1.77223	-1.3495	-1.26329	-1.19797	-1.13396	-1.0729	-1.08586	-1.23751	-1.34836	-1.52864	-1.65321	-1.73571	-1.78231	-1.81636	-1.8589	-1.87759	-1.85462	-1.865	-1.86192	-1.87698	-1.89941
-1.859	-1.76269	-1.34242	-1.25702	-1.19231	-1.12873	-1.06794	-1.08022	-1.23263	-1.34402	-1.51848	-1.64041	-1.72172	-1.76801	-1.80092	-1.84333	-1.86113	-1.83798	-1.84788	-1.8453	-1.85883	-1.88249
-1.848	-1.75302	-1.33523	-1.25096	-1.18685	-1.12378	-1.06328	-1.07285	-1.22714	-1.39616	-1.50785	-1.62839	-1.70833	-1.75304	-1.78579	-1.82715	-1.84518	-1.82155	-1.83103	-1.82847	-1.84199	-1.86506
-1.837	-1.74385	-1.32798	-1.24476	-1.18137	-1.11837	-1.05859	-1.06825	-1.22164	-1.39032	-1.49675	-1.61625	-1.69456	-1.73747	-1.77131	-1.81106	-1.82792	-1.80572	-1.81609	-1.81245	-1.82518	-1.84718
-1.826	-1.7346	-1.32104	-1.23892	-1.1762	-1.11348	-1.05369	-1.06252	-1.21619	-1.38447	-1.48634	-1.60421	-1.68135	-1.72249	-1.75579	-1.79594	-1.81042	-1.78997	-1.80009	-1.79533	-1.80894	-1.83066
-1.815	-1.72507	-1.31377	-1.23296	-1.17089	-1.10851	-1.04903	-1.05746	-1.21066	-1.37861	-1.47596	-1.59159	-1.66756	-1.70559	-1.74101	-1.77992	-1.79426	-1.77301	-1.78429	-1.77822	-1.79448	-1.81432
-1.804	-1.71525	-1.30673	-1.22707	-1.16549	-1.10327	-1.04408	-1.05212	-1.20521	-1.37292	-1.46601	-1.57894	-1.65356	-1.69026	-1.72554	-1.76446	-1.77746	-1.75662	-1.76742	-1.76097	-1.7762	-1.7977
-1.793	-1.70539	-1.29992	-1.22187	-1.16013	-1.09873	-1.03963	-1.04672	-1.19985	-1.36671	-1.45579	-1.56663	-1.6399	-1.67646	-1.70984	-1.74831	-1.76155	-1.74006	-1.75097	-1.74443	-1.76	-1.78184
-1.782	-1.69564	-1.29333	-1.21628	-1.15517	-1.09405	-1.03503	-1.04159	-1.19425	-1.36049	-1.44549	-1.55417	-1.62611	-1.66242	-1.69439	-1.73286	-1.74542	-1.72316	-1.73446	-1.72792	-1.74432	-1.76475
-1.771	-1.68593	-1.28697	-1.2108	-1.15034	-1.0893	-1.03045	-1.03638	-1.18833	-1.35427	-1.43583	-1.54206	-1.61194	-1.64785	-1.67816	-1.7166	-1.72882	-1.70601	-1.71785	-1.71199	-1.72821	-1.74811
-1.76	-1.67635	-1.28043	-1.20541	-1.14511	-1.08455	-1.02569	-1.03095	-1.18287	-1.34795	-1.42623	-1.52971	-1.59798	-1.63353	-1.66238	-1.70002	-1.7132	-1.68863	-1.70099	-1.69584	-1.71198	-1.73168
-1.749	-1.66689	-1.27421	-1.19949	-1.13975	-1.07959	-1.02114	-1.02564	-1.1774	-1.34174	-1.41601	-1.51771	-1.58457	-1.61933	-1.64658	-1.68324	-1.69661	-1.67256	-1.68317	-1.6795	-1.696	-1.71562
-1.738	-1.65715	-1.26784	-1.19368	-1.13419	-1.07522	-1.01664	-1.01993	-1.1722	-1.33594	-1.40599	-1.50546	-1.57027	-1.60458	-1.63116	-1.66701	-1.68006	-1.65724	-1.66634	-1.66429	-1.67973	-1.69903
-1.727	-1.6473	-1.26172	-1.18758	-1.12871	-1.07031	-1.01211	-1.01477	-1.16663	-1.33003	-1.3959	-1.49326	-1.55682	-1.58959	-1.616	-1.6505	-1.66406	-1.64221	-1.64902	-1.64794	-1.66309	-1.6824
-1.716	-1.63775	-1.25524	-1.18131	-1.12358	-1.06552	-1.00753	-1.00993	-1.16084	-1.32355	-1.38574	-1.48123	-1.54366	-1.57471	-1.60085	-1.63478	-1.64764	-1.62642	-1.63358	-1.63201	-1.64703	-1.66609
-1.705	-1.62856	-1.24848	-1.17522	-1.11787	-1.06003	-1.00279	-1.00497	-1.15519	-1.31698	-1.37579	-1.46929	-1.52978	-1.55995	-1.58581	-1.6195	-1.63128	-1.61028	-1.61779	-1.61566	-1.63065	-1.65024
-1.694	-1.61906	-1.24143	-1.169	-1.11212	-1.05502	-0.99811	-0.99962	-1.14958	-1.31061	-1.36614	-1.45711	-1.51599	-1.54435	-1.57047	-1.60388	-1.61489	-1.59384	-1.60327	-1.59903	-1.6143	-1.63432
-1.683	-1.6093	-1.23468	-1.16226	-1.10662	-1.04981	-0.99361	-0.99415	-1.14397	-1.3045	-1.35764	-1.44469	-1.50256	-1.52959	-1.5555	-1.58857	-1.59878	-1.57742	-1.58821	-1.58354	-1.59865	-1.61825
-1.672	-1.59932	-1.22766	-1.15559	-1.10094	-1.045	-0.98865	-0.9891	-1.13826	-1.29868	-1.34936	-1.43243	-1.48894	-1.51531	-1.54038	-1.57257	-1.58257	-1.56221	-1.57201	-1.56821	-1.58342	-1.60309
-1.661	-1.58987	-1.22047	-1.14864	-1.09517	-1.03929	-0.98389	-0.98414	-1.13285	-1.29294	-1.34073	-1.42064	-1.47501	-1.50078	-1.52522	-1.55657	-1.56651	-1.54639	-1.55625	-1.55183	-1.56798	-1.58756
-1.65	-1.58015	-1.21322	-1.14203	-1.08929	-1.03391	-0.97883	-0.97909	-1.12693	-1.28709	-1.33267	-1.40927	-1.46218	-1.48727	-1.5098	-1.54076	-1.55048	-1.5303	-1.54016	-1.53599	-1.55267	-1.57211
-1.639	-1.57041	-1.20593	-1.13546	-1.0832	-1.0284	-0.97385	-0.97416	-1.12126	-1.28148	-1.32566	-1.39742	-1.44874	-1.47361	-1.49446	-1.52473	-1.53479	-1.51467	-1.52248	-1.52075	-1.53667	-1.55678
-1.628	-1.56074	-1.19863	-1.12863	-1.07711	-1.02315	-0.96844	-0.96886	-1.1158	-1.27579	-1.31993	-1.3857	-1.43532	-1.45983	-1.4791	-1.509	-1.51925	-1.49866	-1.50562	-1.50554	-1.52121	-1.54085
-1.617	-1.55032	-1.19114	-1.12207	-1.07105	-1.01775	-0.96327	-0.9639	-1.1104	-1.27058	-1.31275	-1.37438	-1.42215	-1.44532	-1.46385	-1.49286	-1.50331	-1.48332	-1.48917	-1.48998	-1.50583	-1.52481
-1.606	-1.54085	-1.18373	-1.11524	-1.0648	-1.01209	-0.958	-0.95885	-1.10466	-1.26533	-1.30455	-1.36333	-1.40906	-1.4313	-1.44939	-1.47695	-1.48765	-1.46776	-1.47472	-1.4748	-1.49044	-1.50917
-1.595	-1.5311	-1.17636	-1.10835	-1.05892	-1.00636	-0.95295	-0.95399	-1.09835	-1.25998	-1.2962	-1.35224	-1.39611	-1.41722	-1.4349	-1.46206	-1.47223	-1.45291	-1.46031	-1.4601	-1.47429	-1.49274
-1.584	-1.52209	-1.16871	-1.10149	-1.0527	-1.00085	-0.94727	-0.94913	-1.09279	-1.25434	-1.34267	-1.34144	-1.38356	-1.40309	-1.42051	-1.4472	-1.45611	-1.43782	-1.44498	-1.44508	-1.45968	-1.47841
-1.573	-1.5121	-1.16116	-1.09446	-1.04671	-0.99498	-0.94211	-0.94375	-1.08676	-1.24895	-1.3369	-1.33092	-1.37083	-1.38897	-1.40631	-1.43252	-1.44054	-1.42301	-1.43136	-1.43009	-1.44434	-1.46405
-1.562	-1.5022	-1.15333	-1.08732	-1.04042	-0.98942	-0.93674	-0.93818	-1.08152	-1.2438	-1.33002	-1.32058	-1.35822	-1.37539	-1.39221	-1.41807	-1.4258	-1.408	-1.41748	-1.41573	-1.42971	-1.44856
-1.551	-1.49268	-1.14537	-1.08108	-1.03415	-0.98385	-0.93148	-0.93296	-1.0756	-1.23909	-1.32353	-1.31119	-1.34582	-1.36228	-1.37798	-1.40334	-1.41053	-1.39354	-1.40294	-1.40074	-1.41531	-1.43352
-1.54	-1.48335	-1.13764	-1.07422	-1.02789	-0.97811	-0.92617	-0.92745	-1.06974	-1.23429	-1.31687	-1.3032	-1.33365	-1.3492	-1.36387	-1.3887	-1.39558	-1.37828	-1.38847	-1.3858	-1.40096	-1.41859
-1.529	-1.47349	-1.13007	-1.0671	-1.02171	-0.97203	-0.92059	-0.9219	-1.06371	-1.22911	-1.31071	-1.29494	-1.32202	-1.33651	-1.34985	-1.37392	-1.38073	-1.36374	-1.37359	-1.37133	-1.3865	-1.40458
-1.518	-1.46374	-1.12218	-1.06044	-1.01554	-0.96626	-0.91532	-0.91607	-1.05796	-1.2247	-1.30462	-1.28542	-1.31068	-1.32385	-1.33634	-1.35921	-1.36625	-1.3494	-1.35829	-1.35709	-1.37232	-1.39077
-1.507	-1.45366	-1.1144	-1.05324	-1.00902	-0.96057	-0.90937	-0.91035	-1.05202	-1.22005	-1.29893	-1.27575	-1.29997	-1.3116	-1.32264	-1.34452	-1.35184	-1.33506	-1.34297	-1.34317	-1.35848	-1.37661
-1.496	-1.44386	-1.1066	-1.04626	-1.00231	-0.955	-0.90359	-0.90449	-1.04661	-1.21565	-1.29324	-1.26576	-1.29009	-1.30009	-1.30914	-1.33055	-1.33767	-1.32089	-1.32767	-1.3295	-1.34484	-1.36259
-1.485	-1.4343	-1.09884	-1.03922	-0.99586	-0.94925	-0.89816	-0.89818	-1.04092	-1.21116	-1.28724	-1.25622	-1.28015	-1.28877	-1.29622	-1.3166	-1.32414	-1.30725	-1.31396	-1.31677	-1.33055	-1.34837
-1.474	-1.42447	-1.09074	-1.03213	-0.9895	-0.94314	-0.89285	-0.89231	-1.03502	-1.20669	-1.28163	-1.24684	-1.26966	-1.27797	-1.28458	-1.30323	-1.31053	-1.29365	-1.3018	-1.30356	-1.31647	-1.33344
-1.463	-1.41514	-1.08278	-1.02496	-0.98285	-0.93738	-0.88729	-0.88672	-1.02908	-1.20209	-1.27586	-1.2379	-1.25872	-1.26678	-1.27332	-1.29069	-1.29653	-1.28146	-1.28886	-1.29109	-1.30316	-1.31992
-1.452	-1.40528	-1.07498	-1.01786	-0.97653	-0.93141	-0.88136	-0.88083	-1.02294	-1.19768	-1.27005	-1.22982	-1.24781	-1.25472	-1.26175	-1.27809	-1.28294	-1.26923	-1.27664	-1.2786	-1.2907	-1.30692
-1.441	-1.39556	-1.06705	-1.01038	-0.9704	-0.92538	-0.87579	-0.87486	-1.01748	-1.19312	-1.26467	-1.26398	-1.23692	-1.24267	-1.25009	-1.26592	-1.27	-1.2568	-1.26473	-1.26576	-1.27772	-1.29355
-1.43	-1.38603	-1.05923	-1.00293	-0.96387	-0.91961	-0.87006	-0.86894	-1.01162	-1.18876	-1.25907	-1.26555	-1.22598	-1.23094	-1.23832	-1.25432	-1.25749	-1.245	-1.25045	-1.25247	-1.26499	-1.28108
-1.419	-1.37638	-1.0513	-0.99571	-0.95725	-0.91382	-0.86446	-0.863	-1.00542	-1.18434	-1.2536	-1.26007	-1.21557	-1.2196	-1.2263	-1.24243	-1.24546	-1.23282	-1.24026	-1.2398	-1.25283	-1.26892
-1.408	-1.36695	-1.04321	-0.98867	-0.95059	-0.90766	-0.85857	-0.85715	-0.99924	-1.17987	-1.24844	-1.2549	-1.20524	-1.20833	-1.21435	-1.23075	-1.23393	-1.22129	-1.22875	-1.22737	-1.24069	-1.25673
-1.397	-1.35724	-1.03501	-0.98118	-0.94392	-0.90123	-0.85289	-0.85082	-0.9936	-1.17538	-1.24324	-1.25012	-1.19525	-1.19737	-1.20247	-1.21861	-1.22248	-1.20915	-1.21615	-1.2151	-1.22861	-1.2449
-1.386	-1.34705	-1.02717	-0.97375	-0.93728	-0.89522	-0.84708	-0.8447	-0.98783	-1.17092	-1.2383	-1.24599	-1.18565	-1.18652	-1.19065	-1.20636	-1.21104	-1.1966	-1.20347	-1.20349	-1.21657	-1.23256
-1.375	-1.33765	-1.01936	-0.96651	-0.93071	-0.88909	-0.84111	-0.8381	-0.98205	-1.16626	-1.23345	-1.24288	-1.17663	-1.17602	-1.17895	-1.19466	-1.19925	-1.185	-1.19084	-1.19178	-1.20461	-1.22087
-1.364	-1.32813	-1.01134	-0.95953	-0.92383	-0.88304	-0.83522	-0.83154	-0.97641	-1.16151	-1.22874	-1.24052	-1.1683	-1.16582	-1.16788	-1.18286	-1.18766	-1.17347	-1.17804	-1.18043	-1.19264	-1.20833
-1.353	-1.31856	-1.00309	-0.95195	-0.9171	-0.87715	-0.82954	-0.82569	-0.97089	-1.15675	-1.22417	-1.23847	-1.16068	-1.15555	-1.15727	-1.17141	-1.17616	-1.16202	-1.16673	-1.16939	-1.18093	-1.19663
-1.342	-1.30925	-0.99508	-0.94439	-0.91041	-0.87081	-0.82369	-0.81934	-0.9648	-1.15224	-1.21971	-1.23608	-1.16966	-1.14563	-1.14697	-1.1604	-1.16418	-1.15121	-1.15532	-1.15808	-1.16948	-1.1853
-1.331	-1.29961	-0.98705	-0.9369	-0.90392	-0.86466	-0.81782	-0.81304	-0.95923	-1.14727	-1.21552	-1.23379	-1.19031	-1.13533	-1.13683	-1.14947	-1.15279	-1.14047	-1.14436	-1.14741	-1.15885	-1.17494
-1.32	-1.28993	-0.97908	-0.92941	-0.89719	-0.85853	-0.81178	-0.80653	-0.95373	-1.14237	-1.21149	-1.23136	-1.20823	-1.12566	-1.12669	-1.13875	-1.14185	-1.12994	-1.13423	-1.13675	-1.14841	-1.1647
-1.309	-1.28041	-0.97111	-0.92212	-0.89045	-0.85231	-0.80577	-0.80017	-0.94811	-1.13735	-1.20783	-1.22904	-1.20989	-1.11751	-1.1168	-1.12836	-1.13117	-1.11962	-1.12421	-1.12622	-1.13816	-1.15448
-1.298	-1.27101	-0.96282	-0.91476	-0.88386	-0.84617	-0.80007	-0.7937	-0.94212	-1.13229	-1.20422	-1.2267	-1.21099	-1.10915	-1.10724	-1.11819	-1.12089	-1.10945	-1.11421	-1.11637	-1.12802	-1.14469
-1.287	-1.26157	-0.95484	-0.90727	-0.87734	-0.83978	-0.794	-0.78748	-0.9362	-1.12715	-1.20084	-1.22457	-1.21285	-1.10159	-1.09794	-1.10798	-1.11081	-1.09929	-1.10457	-1.10633	-1.11829	-1.13499
-1.276	-1.25185	-0.94662	-0.89991	-0.87078	-0.83342	-0.78775	-0.78094	-0.93008	-1.12192	-1.19762	-1.22262	-1.21503	-1.09444	-1.08897	-1.09841	-1.10099	-1.08968	-1.09505	-1.09691	-1.10902	-1.12588
-1.265	-1.24227	-0.93842	-0.89247	-0.86369	-0.82724	-0.7816	-0.77446	-0.92417	-1.11696	-1.19458	-1.22064	-1.21732	-1.08774	-1.08011	-1.08882	-1.09129	-1.0798	-1.08526	-1.08784	-1.10009	-1.11657
-1.254	-1.23293	-0.93053	-0.88525	-0.85685	-0.82088	-0.77561	-0.76755	-0.91817	-1.11172	-1.19181	-1.21871	-1.21962	-1.08197	-1.07161	-1.07957	-1.08197	-1.07044	-1.0759	-1.07916	-1.09128	-1.10761
-1.243	-1.22321	-0.92274	-0.87778	-0.84976	-0.81452	-0.76956	-0.76094	-0.91195	-1.1062	-1.18923	-1.21694	-1.22161	-1.11216	-1.0637	-1.07081	-1.07286	-1.06173	-1.06557	-1.07076	-1.08271	-1.0993
-1.232	-1.21383	-0.91457	-0.87038	-0.84312	-0.80801	-0.76328	-0.7548	-0.90554	-1.10049	-1.18668	-1.21533	-1.22343	-1.12998	-1.05607	-1.06215	-1.06406	-1.05353	-1.05231	-1.06262	-1.07424	-1.09084
-1.221	-1.20437	-0.90628	-0.86294	-0.83599	-0.80155	-0.75732	-0.74816	-0.89897	-1.09525	-1.18439	-1.21382	-1.22514	-1.13672	-1.04887	-1.05397	-1.0552	-1.04544	-1.04087	-1.05481	-1.06595	-1.08299
-1.21	-1.19495	-0.89816	-0.85535	-0.82923	-0.79522	-0.75168	-0.74154	-0.89244	-1.08972	-1.18217	-1.21263	-1.22654	-1.15039	-1.04217	-1.04611	-1.04681	-1.03782	-1.03408	-1.04729	-1.05858	-1.07529
-1.199	-1.18539	-0.89034	-0.84789	-0.82228	-0.78909	-0.74511	-0.73504	-0.88587	-1.0844	-1.18003	-1.21137	-1.22779	-1.17578	-1.03562	-1.03846	-1.03867	-1.03029	-1.02775	-1.04009	-1.05155	-1.06843
-1.188	-1.17625	-0.8824	-0.83998	-0.81528	-0.78272	-0.7387	-0.72864	-0.87935	-1.07888	-1.17787	-1.21045	-1.22867	-1.18347	-1.02946	-1.03096	-1.03126	-1.02305	-1.0214	-1.03329	-1.04493	-1.06143
-1.177	-1.16702	-0.8744	-0.83266	-0.8087	-0.77641	-0.73256	-0.72213	-0.87221	-1.07314	-1.17561	-1.20971	-1.22984	-1.19674	-1.02374	-1.02395	-1.02392	-1.016	-1.01492	-1.02676	-1.03847	-1.05498
-1.166	-1.15799	-0.86598	-0.82509	-0.80162	-0.76982	-0.72647	-0.71541	-0.86451	-1.06736	-1.17329	-1.20924	-1.23113	-1.21978	-1.01844	-1.01707	-1.01687	-1.00893	-1.00885	-1.02043	-1.03227	-1.04858
-1.155	-1.14859	-0.85794	-0.81766	-0.7947	-0.763	-0.72037	-0.70863	-0.85752	-1.06156	-1.1709	-1.2091	-1.2325	-1.22345	-1.01354	-1.0106	-1.01007	-1.00251	-1.00302	-1.01449	-1.02611	-1.04236
-1.144	-1.13882	-0.84987	-0.81034	-0.78763	-0.75651	-0.71394	-0.70194	-0.85068	-1.05626	-1.16865	-1.20912	-1.23442	-1.2262	-1.00888	-1.00425	-1.00354	-0.99604	-0.99709	-1.00882	-1.02036	-1.03633
-1.133	-1.1298	-0.84208	-0.8029	-0.78051	-0.74989	-0.70775	-0.69497	-0.84352	-1.05069	-1.16604	-1.20935	-1.23689	-1.22865	-1.00467	-0.99834	-0.99734	-0.99008	-0.99158	-1.00346	-1.01469	-1.03039
-1.122	-1.12065	-0.83399	-0.79534	-0.77338	-0.74318	-0.70131	-0.68825	-0.83646	-1.04471	-1.16341	-1.20985	-1.2398	-1.23128	-1.00087	-0.9925	-0.99132	-0.98454	-0.98646	-0.99826	-1.00927	-1.02472
-1.111	-1.11149	-0.82602	-0.7878	-0.76624	-0.73653	-0.69511	-0.68167	-0.82914	-1.0388	-1.16068	-1.21084	-1.26541	-1.23343	-0.99762	-0.98696	-0.98558	-0.97952	-0.98219	-0.99353	-1.00394	-1.01936
-1.1	-1.10221	-0.81789	-0.78032	-0.7591	-0.72977	-0.68899	-0.6749	-0.82124	-1.03306	-1.15815	-1.21201	-1.26757	-1.23529	-0.99471	-0.98185	-0.98004	-0.9742	-0.97802	-0.98904	-0.99886	-1.01412
-1.089	-1.09283	-0.80984	-0.77267	-0.75204	-0.72309	-0.68249	-0.66811	-0.81379	-1.02751	-1.15537	-1.21369	-1.26985	-1.23701	-0.99226	-0.97695	-0.97493	-0.96957	-0.97411	-0.98498	-0.99475	-1.00947
-1.078	-1.08354	-0.80184	-0.76518	-0.74537	-0.71629	-0.67633	-0.66134	-0.80676	-1.02168	-1.15258	-1.21614	-1.27216	-1.23862	-0.99026	-0.97241	-0.96994	-0.96535	-0.97085	-0.98139	-0.99105	-1.00528
-1.067	-1.07454	-0.79405	-0.75757	-0.73827	-0.7096	-0.66993	-0.65439	-0.79926	-1.01577	-1.14961	-1.21946	-1.27455	-1.24132	-0.98896	-0.96815	-0.96547	-0.96161	-0.96828	-0.97844	-0.98795	-1.00172
-1.056	-1.06532	-0.78585	-0.74986	-0.73121	-0.70295	-0.66333	-0.64748	-0.79146	-1.00985	-1.14676	-1.22493	-1.27703	-1.24558	-0.98866	-0.96466	-0.96159	-0.95843	-0.96651	-0.97632	-0.98568	-0.99918
-1.045	-1.05637	-0.77785	-0.74228	-0.72406	-0.69611	-0.65671	-0.64103	-0.78341	-1.00387	-1.14395	-1.22986	-1.2799	-1.25132	-0.98968	-0.96152	-0.95838	-0.95605	-0.97773	-0.97538	-0.99863	-1.05537
-1.034	-1.04694	-0.76986	-0.73486	-0.71676	-0.68922	-0.65007	-0.63418	-0.7758	-0.99789	-1.14118	-1.23342	-1.28317	-1.27434	-1.16284	-0.95933	-0.95582	-0.95447	-0.99964	-1.01234	-1.02979	-1.05574
-1.023	-1.03763	-0.76177	-0.72723	-0.70967	-0.6824	-0.64346	-0.62728	-0.76839	-0.9924	-1.13845	-1.23893	-1.28802	-1.28109	-1.16213	-0.95829	-0.95449	-0.98352	-0.9997	-1.0125	-1.02974	-1.05613
-1.012	-1.02857	-0.75378	-0.71968	-0.70226	-0.67571	-0.63704	-0.62019	-0.76045	-0.98637	-1.1356	-1.24367	-1.32085	-1.24048	-1.161	-0.98556	-0.98334	-0.98433	-0.99956	-1.01245	-1.02953	-1.05626
-1.001	-1.01983	-0.74589	-0.71204	-0.69481	-0.66906	-0.63071	-0.61348	-0.75282	-0.98016	-1.13276	-1.24581	-1.32166	-1.25177	-1.16051	-0.98726	-0.98456	-0.98442	-0.99957	-1.01245	-1.02939	-1.05606
-0.99	-1.0108	-0.73801	-0.70434	-0.68764	-0.66197	-0.62387	-0.60679	-0.74453	-0.97347	-1.12978	-1.24622	-1.32145	-1.27061	-1.16076	-0.98795	-0.98496	-0.98464	-1.0001	-1.01272	-1.02958	-1.05604
-0.979	-1.00195	-0.72995	-0.69668	-0.68044	-0.65519	-0.61715	-0.6001	-0.73675	-0.96714	-1.12671	-1.24516	-1.32034	-1.27814	-1.16213	-0.98848	-0.98513	-0.985	-1.00187	-1.01367	-1.03026	-1.05627
-0.968	-0.99297	-0.72213	-0.68918	-0.67334	-0.64818	-0.61076	-0.59328	-0.72886	-0.96054	-1.12359	-1.24287	-1.31872	-1.35223	-1.16471	-0.98933	-0.98544	-0.986	-1.0388	-1.01882	-1.03166	-1.05683
-0.957	-0.98401	-0.71404	-0.68145	-0.66579	-0.64115	-0.60374	-0.58647	-0.72146	-0.95395	-1.11987	-1.23926	-1.31674	-1.35242	-1.16707	-0.99043	-0.98638	-1.01776	-1.03647	-1.05454	-1.07941	-1.10834
-0.946	-0.97526	-0.7061	-0.6738	-0.65859	-0.63404	-0.5972	-0.57968	-0.71329	-0.9465	-1.11587	-1.23491	-1.31446	-1.35232	-1.16887	-0.99956	-1.00301	-1.01767	-1.03246	-1.05095	-1.07611	-1.11324
-0.935	-0.96641	-0.69824	-0.66613	-0.65137	-0.62686	-0.59068	-0.5731	-0.70518	-0.93936	-1.11136	-1.23028	-1.31154	-1.35187	-1.17083	-1.01974	-1.01751	-1.01453	-1.02772	-1.0463	-1.07165	-1.10982
-0.924	-0.95749	-0.69012	-0.65875	-0.64392	-0.62014	-0.58385	-0.5661	-0.69695	-0.93214	-1.10638	-1.22522	-1.30823	-1.35123	-1.17235	-1.01796	-1.01484	-1.01042	-1.0221	-1.0409	-1.06675	-1.1059
-0.913	-0.94883	-0.68224	-0.6511	-0.63675	-0.61289	-0.57706	-0.55937	-0.68924	-0.92488	-1.10117	-1.21967	-1.30434	-1.35017	-1.17331	-1.01527	-1.01124	-1.00535	-1.01599	-1.035	-1.06126	-1.10151
-0.902	-0.93981	-0.6744	-0.64375	-0.62926	-0.6058	-0.57041	-0.55247	-0.68141	-0.91753	-1.09519	-1.21352	-1.29978	-1.34892	-1.1731	-1.0121	-1.00683	-0.99957	-1.00968	-1.0288	-1.05511	-1.09655
-0.891	-0.9308	-0.66642	-0.636	-0.62183	-0.59869	-0.5636	-0.54564	-0.67341	-0.90965	-1.0888	-1.20702	-1.29513	-1.34732	-1.17297	-1.00842	-1.00214	-0.99342	-1.00314	-1.0224	-1.04868	-1.09134
-0.88	-0.9221	-0.65855	-0.62842	-0.61442	-0.59138	-0.55668	-0.53905	-0.66551	-0.9014	-1.08195	-1.20045	-1.2898	-1.34496	-1.17329	-1.00449	-0.99704	-0.98709	-0.996	-1.01575	-1.04224	-1.08549
-0.869	-0.91343	-0.65061	-0.62073	-0.60694	-0.58419	-0.54966	-0.53264	-0.65724	-0.89314	-1.0746	-1.19341	-1.28443	-1.34205	-1.24012	-1.00065	-0.99184	-0.98067	-0.98895	-1.00896	-1.0354	-1.07937
-0.858	-0.90438	-0.64272	-0.6131	-0.59947	-0.5769	-0.54295	-0.5257	-0.64934	-0.88506	-1.06727	-1.18586	-1.27829	-1.33816	-1.24592	-0.99698	-0.98632	-0.97417	-0.98218	-1.00182	-1.02837	-1.0728
-0.847	-0.89572	-0.63487	-0.60547	-0.59194	-0.56976	-0.53599	-0.51913	-0.64161	-0.8768	-1.05892	-1.17839	-1.27167	-1.33384	-1.34249	-0.99374	-0.9807	-0.96741	-0.97573	-0.99468	-1.02162	-1.06601
-0.836	-0.88674	-0.62692	-0.59769	-0.58441	-0.56247	-0.52922	-0.51249	-0.63361	-0.86848	-1.05067	-1.17046	-1.26473	-1.32827	-1.35317	-0.99093	-0.97501	-0.96085	-0.96901	-0.98754	-1.01432	-1.05885
-0.825	-0.87814	-0.61925	-0.58998	-0.57692	-0.55519	-0.52246	-0.50576	-0.62565	-0.85951	-1.04245	-1.16236	-1.25781	-1.32239	-1.35283	-0.98825	-0.96932	-0.95431	-0.96207	-0.98021	-1.00703	-1.05064
-0.814	-0.86937	-0.61116	-0.58228	-0.56955	-0.54803	-0.5153	-0.49902	-0.61746	-0.85075	-1.03363	-1.15402	-1.25033	-1.3165	-1.35047	-0.98618	-0.96383	-0.94773	-0.9555	-0.97252	-0.99963	-1.04185
-0.803	-0.86048	-0.6034	-0.57482	-0.56219	-0.54071	-0.50847	-0.49233	-0.60923	-0.84196	-1.02486	-1.14596	-1.24274	-1.30972	-1.34621	-1.1088	-0.95844	-0.94122	-0.94869	-0.9649	-0.99201	-1.03218
-0.792	-0.85145	-0.59561	-0.5672	-0.55466	-0.53319	-0.50157	-0.48558	-0.60193	-0.83342	-1.01603	-1.13703	-1.2343	-1.30241	-1.34103	-1.1101	-0.95326	-0.93461	-0.9417	-0.95716	-0.98381	-1.02186
-0.781	-0.84247	-0.58777	-0.55941	-0.54668	-0.52579	-0.49456	-0.47899	-0.59434	-0.82469	-1.00629	-1.1284	-1.22578	-1.29464	-1.33453	-1.11196	-0.94821	-0.92791	-0.93482	-0.94931	-0.9753	-1.01077
-0.77	-0.83369	-0.58008	-0.5518	-0.53944	-0.5183	-0.48782	-0.47231	-0.58636	-0.81518	-0.99686	-1.1194	-1.21709	-1.28644	-1.32745	-1.1134	-0.94356	-0.92127	-0.92714	-0.94134	-0.96641	-0.99876
-0.759	-0.82454	-0.57203	-0.54409	-0.53191	-0.51099	-0.48082	-0.46581	-0.57834	-0.80587	-0.9872	-1.11029	-1.20792	-1.27804	-1.31953	-1.12266	-0.93939	-0.91458	-0.91944	-0.93358	-0.95697	-0.98635
-0.748	-0.81551	-0.56428	-0.53655	-0.52435	-0.50367	-0.47383	-0.4592	-0.57032	-0.79666	-0.97748	-1.1009	-1.19886	-1.26861	-1.31083	-1.32645	-0.93544	-0.9086	-0.91189	-0.9255	-0.94701	-0.97314
-0.737	-0.80649	-0.55635	-0.52889	-0.51671	-0.49617	-0.4668	-0.45268	-0.56264	-0.78764	-0.96776	-1.09097	-1.18946	-1.25901	-1.30191	-1.31799	-0.93202	-0.90283	-0.90535	-0.91721	-0.93627	-0.95965
-0.726	-0.79733	-0.54866	-0.52104	-0.50908	-0.48864	-0.45993	-0.44598	-0.5552	-0.77816	-0.95774	-1.0809	-1.1795	-1.2489	-1.29233	-1.30891	-0.92948	-0.89683	-0.8988	-0.90873	-0.92555	-0.94571
-0.715	-0.78805	-0.54073	-0.51333	-0.50157	-0.48102	-0.45285	-0.43956	-0.54736	-0.76884	-0.94771	-1.0704	-1.16906	-1.23827	-1.28196	-1.2994	-0.92767	-0.89107	-0.89162	-0.9002	-0.9141	-0.93154
-0.704	-0.77885	-0.5328	-0.50563	-0.49382	-0.47363	-0.44593	-0.43304	-0.53932	-0.75922	-0.93751	-1.06008	-1.15848	-1.22672	-1.27161	-1.28926	-1.26331	-0.88551	-0.88436	-0.89072	-0.90264	-0.91769
-0.693	-0.76933	-0.52493	-0.49803	-0.48608	-0.46605	-0.43886	-0.42647	-0.53137	-0.74967	-0.92752	-1.04983	-1.14814	-1.21579	-1.2598	-1.27856	-1.2538	-0.88028	-0.87715	-0.88106	-0.89081	-0.90313
-0.682	-0.7599	-0.51711	-0.49023	-0.47836	-0.45858	-0.43166	-0.42002	-0.52357	-0.74062	-0.91727	-1.03924	-1.137	-1.20386	-1.24805	-1.2671	-1.24326	-0.8754	-0.86962	-0.87118	-0.87861	-0.88928
-0.671	-0.75004	-0.50915	-0.48259	-0.47054	-0.45103	-0.42466	-0.41362	-0.51634	-0.7311	-0.90684	-1.0283	-1.12533	-1.19196	-1.23535	-1.25498	-1.23229	-0.87077	-0.86214	-0.86126	-0.86605	-0.87472
-0.66	-0.74052	-0.50129	-0.47504	-0.46278	-0.44356	-0.41769	-0.40692	-0.50843	-0.72189	-0.8961	-1.0173	-1.11321	-1.17924	-1.22227	-1.24193	-1.22072	-0.86628	-0.8544	-0.8509	-0.85333	-0.86023
-0.649	-0.7307	-0.49335	-0.4673	-0.45517	-0.43585	-0.41055	-0.40047	-0.50035	-0.71237	-0.88547	-1.00589	-1.10112	-1.16586	-1.20849	-1.22882	-1.20865	-0.86255	-0.84615	-0.84031	-0.84032	-0.84571
-0.638	-0.72065	-0.48567	-0.45948	-0.4473	-0.42811	-0.4037	-0.39387	-0.49255	-0.70289	-0.87483	-0.99468	-1.0884	-1.15248	-1.1943	-1.21509	-1.19608	-0.86576	-0.83822	-0.82963	-0.82719	-0.83119
-0.627	-0.71073	-0.47784	-0.45174	-0.43957	-0.4205	-0.3967	-0.38743	-0.48499	-0.69349	-0.86426	-0.98312	-1.0755	-1.13814	-1.1798	-1.20076	-1.18334	-0.88718	-0.8304	-0.81897	-0.81418	-0.81637
-0.616	-0.70055	-0.46999	-0.44401	-0.43174	-0.41302	-0.38968	-0.38106	-0.4773	-0.68412	-0.85314	-0.97074	-1.06236	-1.12365	-1.16513	-1.18647	-1.17013	-1.12721	-0.82303	-0.80836	-0.80128	-0.8013
-0.605	-0.69034	-0.46216	-0.43601	-0.42399	-0.40548	-0.3826	-0.37454	-0.46966	-0.67444	-0.8421	-0.95818	-1.04841	-1.10739	-1.1498	-1.17144	-1.15638	-1.12392	-0.8162	-0.79771	-0.78866	-0.78619
-0.594	-0.68006	-0.45425	-0.42815	-0.41607	-0.39787	-0.3758	-0.36807	-0.46157	-0.66442	-0.83104	-0.94574	-1.03443	-1.09161	-1.13422	-1.15641	-1.14168	-1.11236	-0.80923	-0.78725	-0.77571	-0.77196
-0.583	-0.66966	-0.44643	-0.42038	-0.40833	-0.39018	-0.36862	-0.36153	-0.45339	-0.65448	-0.81968	-0.93306	-1.02033	-1.07638	-1.11821	-1.14116	-1.12638	-1.10006	-0.80731	-0.77712	-0.76323	-0.75794
-0.572	-0.65929	-0.43853	-0.41265	-0.40048	-0.3827	-0.36167	-0.35524	-0.4454	-0.64486	-0.80867	-0.92023	-1.00582	-1.06064	-1.10144	-1.12505	-1.11139	-1.08685	-0.89019	-0.767	-0.75125	-0.7439
-0.561	-0.64902	-0.4306	-0.40478	-0.39259	-0.37528	-0.35469	-0.34863	-0.43749	-0.63537	-0.79751	-0.90674	-0.99106	-1.04458	-1.08445	-1.10854	-1.0966	-1.07287	-0.99792	-0.75765	-0.73913	-0.72992
-0.55	-0.63802	-0.42272	-0.39702	-0.38484	-0.36766	-0.34769	-0.34225	-0.42985	-0.62555	-0.78592	-0.89329	-0.97553	-1.02817	-1.06677	-1.09163	-1.081	-1.05898	-0.99803	-0.74856	-0.7277	-0.71636
-0.539	-0.62707	-0.41478	-0.3892	-0.37691	-0.36002	-0.34074	-0.33567	-0.42195	-0.61559	-0.77389	-0.87957	-0.95959	-1.01113	-1.04889	-1.07444	-1.06486	-1.04397	-0.9864	-0.7404	-0.71604	-0.70299
-0.528	-0.61598	-0.40687	-0.38121	-0.36897	-0.35241	-0.33386	-0.32904	-0.41381	-0.60526	-0.762	-0.86572	-0.94346	-0.99414	-1.03081	-1.05643	-1.04844	-1.02824	-0.9737	-0.73328	-0.70512	-0.68996
-0.517	-0.60502	-0.39897	-0.37351	-0.361	-0.34473	-0.3269	-0.32238	-0.40587	-0.59506	-0.75015	-0.85161	-0.92745	-0.97671	-1.01225	-1.03801	-1.03146	-1.01202	-0.95868	-0.78421	-0.69453	-0.67705
-0.506	-0.59391	-0.39109	-0.36578	-0.3531	-0.33714	-0.32001	-0.31604	-0.39787	-0.58483	-0.73776	-0.83725	-0.91095	-0.95893	-0.99396	-1.01953	-1.01428	-0.99498	-0.94392	-0.79859	-0.68453	-0.66454
-0.495	-0.58259	-0.38312	-0.35775	-0.34521	-0.32959	-0.31296	-0.30943	-0.39006	-0.57461	-0.72545	-0.82239	-0.89415	-0.94035	-0.9753	-1.00094	-0.99645	-0.97792	-0.92905	-0.80178	-0.67552	-0.65251
-0.484	-0.5713	-0.37521	-0.34995	-0.33739	-0.32207	-0.30595	-0.30294	-0.38194	-0.56418	-0.71266	-0.80743	-0.8771	-0.92166	-0.95633	-0.98148	-0.9786	-0.96097	-0.91456	-0.86594	-0.6674	-0.64099
-0.473	-0.55976	-0.36728	-0.34216	-0.32958	-0.31462	-0.29901	-0.29641	-0.37371	-0.55362	-0.69966	-0.79207	-0.85973	-0.90178	-0.93698	-0.962	-0.95969	-0.94339	-0.90023	-0.86513	-0.66114	-0.63031
-0.462	-0.54823	-0.35931	-0.33435	-0.3217	-0.30713	-0.29213	-0.2899	-0.36524	-0.54266	-0.68662	-0.77629	-0.84248	-0.88346	-0.91745	-0.94261	-0.94016	-0.92569	-0.88344	-0.85278	-0.70451	-0.62032
-0.451	-0.53678	-0.35136	-0.32658	-0.31381	-0.29951	-0.28517	-0.28336	-0.35692	-0.53194	-0.67355	-0.76051	-0.82473	-0.86492	-0.89756	-0.92276	-0.92084	-0.90721	-0.86817	-0.83955	-0.70422	-0.61136
-0.44	-0.52497	-0.34337	-0.31887	-0.30588	-0.29201	-0.27812	-0.27675	-0.3487	-0.52107	-0.66017	-0.74485	-0.80681	-0.84602	-0.87698	-0.90277	-0.90168	-0.88874	-0.85161	-0.8258	-0.70213	-0.60377
-0.429	-0.51305	-0.33535	-0.31095	-0.29792	-0.28451	-0.27123	-0.27006	-0.3406	-0.51004	-0.64652	-0.72864	-0.78857	-0.82681	-0.85675	-0.88196	-0.8819	-0.86949	-0.83425	-0.81102	-0.74905	-0.599
-0.418	-0.50112	-0.32726	-0.30323	-0.29024	-0.27698	-0.26435	-0.2634	-0.33221	-0.49907	-0.6326	-0.71248	-0.77016	-0.807	-0.83586	-0.86104	-0.86194	-0.8499	-0.81659	-0.79569	-0.74502	-0.62013
-0.407	-0.48911	-0.31922	-0.2954	-0.28243	-0.26941	-0.25727	-0.25673	-0.32365	-0.48737	-0.61871	-0.69628	-0.75132	-0.78712	-0.81497	-0.83983	-0.84118	-0.82975	-0.79815	-0.78009	-0.7338	-0.62017
-0.396	-0.47706	-0.31113	-0.2878	-0.2746	-0.26191	-0.25041	-0.25004	-0.31512	-0.47587	-0.60441	-0.67954	-0.7326	-0.76731	-0.79402	-0.81791	-0.82057	-0.80881	-0.7774	-0.7638	-0.72112	-0.63497
-0.385	-0.4648	-0.30314	-0.28006	-0.26687	-0.25447	-0.2434	-0.24327	-0.3067	-0.46415	-0.58996	-0.66263	-0.71375	-0.74677	-0.77307	-0.7961	-0.80022	-0.78676	-0.75615	-0.74734	-0.70735	-0.63847
-0.374	-0.45257	-0.29488	-0.27234	-0.25919	-0.24699	-0.23645	-0.23661	-0.29837	-0.45286	-0.57533	-0.64534	-0.69474	-0.72614	-0.7519	-0.77459	-0.77882	-0.76586	-0.73714	-0.73024	-0.6927	-0.62843
-0.363	-0.44016	-0.28684	-0.26464	-0.25162	-0.23961	-0.22946	-0.22985	-0.28982	-0.44104	-0.56047	-0.62808	-0.67548	-0.70514	-0.73033	-0.75271	-0.75731	-0.7454	-0.71846	-0.71246	-0.67785	-0.61675
-0.352	-0.4279	-0.27858	-0.25694	-0.24398	-0.2322	-0.22237	-0.22313	-0.2811	-0.42896	-0.54546	-0.61046	-0.65583	-0.68392	-0.70887	-0.7309	-0.73529	-0.72415	-0.69945	-0.69426	-0.6622	-0.60378
-0.341	-0.41557	-0.27037	-0.24937	-0.23634	-0.22472	-0.21535	-0.21636	-0.27229	-0.41668	-0.53057	-0.59257	-0.63647	-0.66333	-0.68691	-0.70913	-0.71247	-0.70311	-0.67986	-0.67565	-0.64616	-0.59034
-0.33	-0.40301	-0.26219	-0.24185	-0.22889	-0.21732	-0.2083	-0.20955	-0.26348	-0.40456	-0.51529	-0.57463	-0.61682	-0.64298	-0.66517	-0.68702	-0.6899	-0.68159	-0.66045	-0.6566	-0.62963	-0.5764
-0.319	-0.39055	-0.25403	-0.23407	-0.22142	-0.20993	-0.20126	-0.20268	-0.25494	-0.39266	-0.49974	-0.5565	-0.5972	-0.62236	-0.64352	-0.66438	-0.66758	-0.65944	-0.63954	-0.63715	-0.61264	-0.56171
-0.308	-0.37776	-0.24573	-0.22647	-0.21392	-0.20258	-0.19421	-0.19589	-0.24617	-0.38024	-0.48421	-0.53848	-0.57706	-0.60159	-0.62134	-0.64194	-0.64544	-0.63734	-0.61906	-0.61691	-0.59529	-0.54663
-0.297	-0.36497	-0.23745	-0.21882	-0.20639	-0.19509	-0.18724	-0.18901	-0.2373	-0.36762	-0.4684	-0.52046	-0.55704	-0.58026	-0.59891	-0.61913	-0.62306	-0.61525	-0.59837	-0.59649	-0.57761	-0.53119
-0.286	-0.35218	-0.22918	-0.21123	-0.19905	-0.18773	-0.18013	-0.1821	-0.22838	-0.35453	-0.45238	-0.50246	-0.53687	-0.55891	-0.57643	-0.59643	-0.60016	-0.59284	-0.57653	-0.57701	-0.55947	-0.51533
-0.275	-0.33922	-0.2208	-0.20369	-0.19159	-0.18038	-0.17308	-0.17521	-0.2197	-0.34169	-0.43637	-0.48416	-0.51676	-0.53765	-0.5544	-0.57326	-0.57758	-0.57017	-0.55451	-0.55557	-0.54082	-0.49906
-0.264	-0.32616	-0.21243	-0.196	-0.18432	-0.17303	-0.16619	-0.16835	-0.21093	-0.3291	-0.41986	-0.46573	-0.49661	-0.51616	-0.53231	-0.55001	-0.55506	-0.5477	-0.53229	-0.5349	-0.52178	-0.48272
-0.253	-0.31311	-0.20412	-0.18834	-0.177	-0.16572	-0.1591	-0.16141	-0.20221	-0.31632	-0.40334	-0.44676	-0.47623	-0.49443	-0.51023	-0.52635	-0.53222	-0.52508	-0.50969	-0.5141	-0.50211	-0.46598
-0.242	-0.30018	-0.1956	-0.18072	-0.16964	-0.15844	-0.15209	-0.15444	-0.19329	-0.30329	-0.3866	-0.42804	-0.45577	-0.47251	-0.48804	-0.50363	-0.50919	-0.50267	-0.48935	-0.49324	-0.48215	-0.44881
-0.231	-0.28714	-0.18709	-0.17282	-0.16232	-0.15118	-0.14514	-0.14747	-0.18428	-0.28977	-0.36995	-0.4091	-0.43539	-0.45098	-0.46582	-0.48054	-0.48555	-0.48058	-0.46877	-0.47202	-0.46207	-0.43163
-0.22	-0.27398	-0.17854	-0.16509	-0.155	-0.14394	-0.13815	-0.14059	-0.17536	-0.27637	-0.35321	-0.38995	-0.41489	-0.42959	-0.44341	-0.45768	-0.46171	-0.45781	-0.44682	-0.45034	-0.44216	-0.41396
-0.209	-0.26065	-0.17	-0.15741	-0.14762	-0.1368	-0.13112	-0.1336	-0.16627	-0.2629	-0.33643	-0.3709	-0.39423	-0.40837	-0.42104	-0.43472	-0.4384	-0.43495	-0.425	-0.42865	-0.42137	-0.39595
-0.198	-0.24732	-0.16142	-0.14959	-0.14028	-0.12956	-0.12414	-0.12659	-0.15723	-0.24952	-0.31945	-0.35166	-0.37371	-0.38695	-0.39866	-0.41169	-0.41525	-0.41208	-0.40266	-0.4066	-0.40058	-0.37786
-0.187	-0.234	-0.1528	-0.14174	-0.13288	-0.12237	-0.11716	-0.1196	-0.14833	-0.23611	-0.30214	-0.33246	-0.35284	-0.36532	-0.37609	-0.38863	-0.39231	-0.38912	-0.38042	-0.3843	-0.37945	-0.35911
-0.176	-0.22062	-0.14416	-0.13381	-0.12541	-0.1152	-0.11021	-0.11255	-0.13959	-0.22233	-0.28488	-0.31331	-0.33204	-0.34347	-0.35349	-0.36535	-0.36919	-0.36601	-0.35827	-0.3621	-0.35819	-0.34034
-0.165	-0.20719	-0.13544	-0.12592	-0.11797	-0.10806	-0.10326	-0.10557	-0.13061	-0.20854	-0.26745	-0.29405	-0.31128	-0.32192	-0.33094	-0.34218	-0.34565	-0.34284	-0.33563	-0.33971	-0.33671	-0.32086
-0.154	-0.19377	-0.12673	-0.11795	-0.11046	-0.10092	-0.09637	-0.09857	-0.12181	-0.19465	-0.24992	-0.27467	-0.29054	-0.30044	-0.30882	-0.31907	-0.32271	-0.31946	-0.31294	-0.31738	-0.31527	-0.30119
-0.143	-0.18025	-0.11801	-0.10986	-0.10289	-0.09378	-0.08946	-0.09155	-0.11303	-0.18084	-0.23221	-0.25511	-0.26968	-0.27886	-0.28653	-0.29578	-0.2995	-0.29603	-0.29008	-0.29496	-0.29338	-0.2813
-0.132	-0.1667	-0.1092	-0.10182	-0.09532	-0.08669	-0.08256	-0.08453	-0.10425	-0.16709	-0.21463	-0.23555	-0.24882	-0.25739	-0.2644	-0.27275	-0.27635	-0.27327	-0.26768	-0.27231	-0.27119	-0.26088
-0.121	-0.15303	-0.10035	-0.09362	-0.08766	-0.07955	-0.07571	-0.07754	-0.09551	-0.1531	-0.19686	-0.216	-0.22806	-0.23558	-0.24229	-0.24985	-0.25326	-0.2506	-0.24554	-0.24981	-0.24896	-0.24024
-0.11	-0.13946	-0.09146	-0.08541	-0.07994	-0.07239	-0.06886	-0.07054	-0.08665	-0.13919	-0.17906	-0.19639	-0.20728	-0.21381	-0.22018	-0.22712	-0.22994	-0.22781	-0.22326	-0.2273	-0.22669	-0.21949
-0.099	-0.12573	-0.08247	-0.07712	-0.07219	-0.06527	-0.06203	-0.06352	-0.07787	-0.12517	-0.16128	-0.17672	-0.18651	-0.19233	-0.19804	-0.20431	-0.20671	-0.20498	-0.20094	-0.20475	-0.20429	-0.19842
-0.088	-0.11204	-0.07353	-0.06878	-0.06439	-0.05813	-0.05513	-0.05653	-0.06917	-0.11121	-0.14349	-0.15712	-0.16578	-0.17093	-0.1759	-0.18156	-0.18361	-0.18234	-0.17896	-0.18212	-0.18191	-0.17723
-0.077	-0.09827	-0.0645	-0.06038	-0.05656	-0.05096	-0.04832	-0.04951	-0.06046	-0.0974	-0.12557	-0.13747	-0.14501	-0.14955	-0.15389	-0.15894	-0.16063	-0.15954	-0.15674	-0.15943	-0.15941	-0.15578
-0.066	-0.08448	-0.05552	-0.05195	-0.04867	-0.04379	-0.0415	-0.04252	-0.05181	-0.08361	-0.10774	-0.11788	-0.12426	-0.12816	-0.13188	-0.13625	-0.13772	-0.13678	-0.13466	-0.13679	-0.13678	-0.13403
-0.055	-0.07065	-0.04645	-0.04352	-0.04072	-0.03664	-0.03469	-0.03553	-0.0432	-0.06973	-0.08992	-0.09837	-0.10355	-0.10683	-0.10991	-0.11357	-0.11495	-0.11412	-0.11233	-0.11413	-0.11427	-0.11235
-0.044	-0.05677	-0.03739	-0.03501	-0.03277	-0.02947	-0.02788	-0.02855	-0.03464	-0.05586	-0.07211	-0.07878	-0.08297	-0.08558	-0.08797	-0.091	-0.09204	-0.09148	-0.09009	-0.09155	-0.09177	-0.09032
-0.033	-0.04287	-0.02828	-0.02649	-0.02482	-0.0223	-0.02109	-0.02159	-0.02612	-0.04206	-0.05434	-0.05937	-0.06246	-0.06443	-0.06621	-0.06852	-0.0694	-0.06892	-0.06771	-0.06904	-0.06921	-0.06821
-0.022	-0.02897	-0.01913	-0.01792	-0.01684	-0.0151	-0.01429	-0.01461	-0.01762	-0.02832	-0.03657	-0.03996	-0.042	-0.04332	-0.04463	-0.04607	-0.0467	-0.04636	-0.04557	-0.04654	-0.04661	-0.04606
-0.011	-0.01504	-0.00999	-0.00938	-0.00883	-0.00793	-0.00751	-0.00768	-0.00921	-0.01471	-0.01896	-0.02063	-0.0216	-0.02235	-0.02304	-0.02375	-0.02403	-0.02399	-0.02344	-0.02401	-0.02408	-0.02387
0	-0.00112	-0.00082	-0.00081	-0.0008	-0.00072	-0.00071	-0.00073	-0.00079	-0.00114	-0.00137	-0.00134	-0.00132	-0.00142	-0.00153	-0.00153	-0.00148	-0.00157	-0.00155	-0.00156	-0.00155	-0.00161
0.011	0.01288	0.00833	0.0078	0.00723	0.00647	0.00606	0.00621	0.00758	0.01235	0.01613	0.01777	0.01884	0.0194	0.01993	0.02065	0.02099	0.02076	0.02042	0.02084	0.02095	0.02068
0.022	0.02687	0.01753	0.01639	0.01526	0.01364	0.01284	0.01313	0.0159	0.02575	0.03346	0.03668	0.03895	0.04002	0.04122	0.04266	0.0433	0.04299	0.04231	0.04314	0.04334	0.04301
0.033	0.04091	0.02672	0.02496	0.02327	0.02084	0.01964	0.02007	0.02418	0.03904	0.05068	0.05562	0.05892	0.0606	0.06246	0.06463	0.06551	0.06517	0.06404	0.06534	0.06568	0.0652
0.044	0.05492	0.03592	0.03358	0.03127	0.02804	0.02642	0.027	0.03245	0.05221	0.06772	0.07437	0.0787	0.08113	0.08353	0.08644	0.08767	0.08722	0.08579	0.08755	0.088	0.08747
0.055	0.06895	0.04508	0.04214	0.03927	0.03521	0.03324	0.0339	0.04063	0.06527	0.0846	0.09292	0.09836	0.10143	0.10448	0.10812	0.10978	0.10914	0.10743	0.10961	0.11025	0.10966
0.066	0.083	0.05431	0.05071	0.04724	0.04236	0.04003	0.04079	0.04877	0.07813	0.10123	0.11133	0.11779	0.12162	0.12522	0.12969	0.13174	0.13101	0.1291	0.13156	0.13233	0.13191
0.077	0.09703	0.06349	0.05927	0.05521	0.04957	0.04686	0.04768	0.05684	0.09087	0.11776	0.12955	0.13708	0.14168	0.14587	0.15116	0.15349	0.15268	0.15084	0.15336	0.1544	0.15406
0.088	0.11106	0.07277	0.06781	0.06317	0.05674	0.05368	0.05453	0.06493	0.10347	0.13402	0.1476	0.15623	0.16154	0.1664	0.17242	0.17529	0.17423	0.17217	0.17519	0.17634	0.17599
0.099	0.12501	0.08196	0.0763	0.07105	0.06393	0.06049	0.0614	0.07299	0.11596	0.14999	0.16538	0.17523	0.18122	0.18686	0.19357	0.19692	0.19548	0.19341	0.19689	0.19829	0.19801
0.11	0.13898	0.09116	0.08476	0.07899	0.07112	0.06738	0.06823	0.08102	0.12828	0.16578	0.18282	0.19387	0.20069	0.20712	0.21435	0.21835	0.21687	0.21409	0.21844	0.21991	0.21968
0.121	0.15297	0.10032	0.0933	0.08689	0.07831	0.07421	0.07506	0.08887	0.14039	0.18113	0.20004	0.21219	0.21984	0.22732	0.2351	0.23972	0.23819	0.23286	0.2399	0.24147	0.24131
0.132	0.16695	0.10948	0.1017	0.09477	0.08553	0.0811	0.08187	0.09673	0.15218	0.19627	0.21702	0.23043	0.2389	0.24719	0.25586	0.26078	0.25953	0.25287	0.26136	0.26302	0.26291
0.143	0.18091	0.1186	0.11021	0.10265	0.09281	0.08801	0.08864	0.1045	0.16396	0.21128	0.23359	0.24837	0.25783	0.26686	0.27654	0.28146	0.28059	0.27366	0.28255	0.28448	0.28447
0.154	0.19473	0.12787	0.1186	0.11052	0.10005	0.09495	0.0954	0.11224	0.17547	0.22592	0.24995	0.26608	0.27657	0.2864	0.29698	0.30217	0.30116	0.29426	0.30366	0.3058	0.30591
0.165	0.20854	0.13709	0.127	0.11838	0.10733	0.10186	0.10214	0.11993	0.18689	0.24021	0.26586	0.28333	0.29498	0.30571	0.31726	0.32278	0.32201	0.31535	0.32476	0.32702	0.32729
0.176	0.22227	0.14626	0.13543	0.12624	0.11463	0.10883	0.10893	0.12758	0.19783	0.25402	0.28145	0.3004	0.31315	0.32468	0.33719	0.3432	0.34253	0.33569	0.34545	0.34804	0.3486
0.187	0.23597	0.15546	0.14383	0.1342	0.12198	0.11585	0.11557	0.13506	0.20862	0.26754	0.29685	0.31699	0.33098	0.34339	0.35693	0.36342	0.36289	0.3559	0.36608	0.36886	0.36983
0.198	0.24958	0.16467	0.1522	0.14208	0.12934	0.12289	0.1223	0.14258	0.21914	0.2807	0.31196	0.33348	0.34863	0.36173	0.37622	0.38333	0.38305	0.37601	0.38635	0.3897	0.39106
0.209	0.26297	0.17377	0.16057	0.1499	0.13683	0.12994	0.12896	0.14996	0.22953	0.29349	0.3267	0.34958	0.36585	0.37998	0.39521	0.40312	0.40247	0.39545	0.40687	0.41046	0.41181
0.22	0.27635	0.18298	0.16886	0.15778	0.1443	0.13703	0.13557	0.1574	0.23991	0.30594	0.34083	0.36529	0.38278	0.39796	0.41396	0.42285	0.42175	0.4145	0.42716	0.43107	0.4325
0.231	0.28976	0.19215	0.17725	0.1657	0.15186	0.14416	0.14221	0.16469	0.24981	0.31795	0.35454	0.38053	0.39951	0.41582	0.4325	0.44221	0.44146	0.43332	0.44736	0.45111	0.45288
0.242	0.30297	0.20132	0.18556	0.17373	0.15943	0.15135	0.14882	0.17182	0.25937	0.32957	0.36787	0.39544	0.41565	0.43324	0.45064	0.46124	0.46112	0.45278	0.46737	0.47139	0.47331
0.253	0.31617	0.21046	0.1939	0.18163	0.1671	0.15859	0.1554	0.17885	0.26863	0.34088	0.38089	0.41006	0.43121	0.45028	0.4689	0.47977	0.48033	0.47273	0.48734	0.49151	0.49362
0.264	0.32927	0.21957	0.20228	0.18971	0.17484	0.16582	0.16205	0.18589	0.2778	0.35203	0.39343	0.42428	0.44662	0.46691	0.48672	0.49788	0.49941	0.49195	0.50673	0.51134	0.51409
0.275	0.34207	0.22874	0.21062	0.19778	0.18274	0.17307	0.16862	0.19286	0.28706	0.36277	0.40571	0.43807	0.46185	0.48354	0.50429	0.51594	0.51799	0.51125	0.52573	0.53122	0.53421
0.286	0.35482	0.23799	0.21896	0.20581	0.19057	0.18042	0.17519	0.19982	0.29592	0.3731	0.41746	0.45141	0.47675	0.49954	0.52146	0.5335	0.53643	0.52956	0.54533	0.55079	0.5541
0.297	0.36753	0.24702	0.22732	0.21402	0.19847	0.18776	0.18166	0.2065	0.30456	0.3832	0.42908	0.46438	0.49126	0.51505	0.53799	0.55154	0.55371	0.54772	0.56422	0.57025	0.57409
0.308	0.37985	0.25618	0.23584	0.22218	0.20648	0.19514	0.18831	0.21314	0.31291	0.39315	0.44047	0.47705	0.50511	0.5301	0.55419	0.56821	0.57185	0.56607	0.58245	0.5895	0.59429
0.319	0.39215	0.26531	0.2442	0.23042	0.21451	0.20257	0.1948	0.21968	0.32114	0.40296	0.4516	0.4893	0.51879	0.54489	0.57004	0.58479	0.58923	0.58364	0.60068	0.60871	0.61409
0.33	0.40422	0.27458	0.2527	0.23861	0.22268	0.21017	0.20128	0.22631	0.32897	0.41273	0.46261	0.50142	0.53222	0.55917	0.58538	0.60151	0.60591	0.60117	0.61879	0.62738	0.63365
0.341	0.41599	0.28362	0.26109	0.24694	0.23093	0.21778	0.20784	0.2328	0.33707	0.42227	0.47323	0.51329	0.54509	0.57344	0.60021	0.6176	0.62237	0.61807	0.63717	0.64599	0.65261
0.352	0.42754	0.29278	0.2695	0.25516	0.239	0.22544	0.2144	0.23928	0.34507	0.43177	0.4837	0.52487	0.55782	0.58726	0.6146	0.63359	0.6383	0.63304	0.65532	0.66428	0.67135
0.363	0.43907	0.30189	0.27793	0.26354	0.24732	0.23319	0.22096	0.24557	0.35274	0.44125	0.49418	0.53622	0.56997	0.60085	0.62884	0.64907	0.65425	0.64895	0.67318	0.68249	0.68967
0.374	0.45025	0.31098	0.28642	0.27187	0.25567	0.24084	0.22753	0.25184	0.36064	0.45078	0.5047	0.54767	0.58195	0.61392	0.64303	0.66394	0.67034	0.66631	0.69021	0.70027	0.70802
0.385	0.46135	0.32005	0.29487	0.28024	0.2639	0.24853	0.23428	0.25815	0.36852	0.46059	0.51532	0.55902	0.59395	0.62672	0.65712	0.67825	0.68645	0.68298	0.70677	0.71776	0.72613
0.396	0.47198	0.32897	0.30334	0.28883	0.2723	0.25621	0.24091	0.26443	0.37661	0.47058	0.52574	0.57014	0.60586	0.63922	0.67052	0.69225	0.70175	0.69875	0.72368	0.73495	0.74435
0.407	0.4824	0.33815	0.31191	0.29728	0.28069	0.26412	0.24761	0.27076	0.38453	0.48065	0.53648	0.58124	0.6177	0.65171	0.68361	0.70601	0.71647	0.71423	0.73997	0.75175	0.76208
0.418	0.49258	0.3471	0.32035	0.30572	0.28905	0.27193	0.25437	0.27701	0.39258	0.49066	0.54726	0.59248	0.62933	0.66393	0.6968	0.71956	0.73124	0.7291	0.75585	0.76896	0.77954
0.429	0.50224	0.35617	0.32885	0.3141	0.29753	0.2799	0.26102	0.2833	0.40059	0.50107	0.55852	0.60385	0.64104	0.67591	0.70949	0.73308	0.74559	0.74392	0.77168	0.78565	0.79702
0.44	0.5115	0.36532	0.33724	0.3227	0.30592	0.28781	0.26778	0.28945	0.40863	0.51182	0.5699	0.61545	0.65289	0.68771	0.72195	0.74637	0.75977	0.75847	0.78613	0.80192	0.81449
0.451	0.52049	0.37431	0.34594	0.33127	0.31454	0.29575	0.27473	0.29573	0.41712	0.52258	0.58157	0.62722	0.6647	0.69946	0.7344	0.75931	0.77324	0.77367	0.80068	0.81804	0.83124
0.462	0.52927	0.38344	0.35427	0.33968	0.32302	0.30378	0.28163	0.30225	0.42588	0.53354	0.59336	0.63916	0.6766	0.7117	0.74679	0.77241	0.78634	0.78805	0.81623	0.83385	0.84784
0.473	0.53766	0.39251	0.36303	0.34838	0.33159	0.31185	0.28862	0.3087	0.43452	0.54471	0.6053	0.65115	0.68865	0.7239	0.75883	0.78533	0.79916	0.80128	0.83126	0.84906	0.86357
0.484	0.54559	0.40151	0.37161	0.35693	0.34011	0.31996	0.29565	0.3153	0.44298	0.55603	0.61762	0.66351	0.70064	0.73619	0.7706	0.79833	0.81224	0.81425	0.84586	0.86424	0.87895
0.495	0.55322	0.41051	0.38013	0.36569	0.34869	0.32786	0.30281	0.32209	0.4518	0.56775	0.63009	0.67638	0.71293	0.74851	0.78319	0.81103	0.82536	0.82823	0.86016	0.87903	0.89468
0.506	0.56026	0.41977	0.3889	0.37433	0.35731	0.33574	0.30979	0.32851	0.46052	0.5798	0.64288	0.68942	0.72557	0.76091	0.79596	0.82378	0.8384	0.84215	0.87428	0.89398	0.9107
0.517	0.56661	0.42878	0.39737	0.38285	0.36591	0.34367	0.31692	0.33534	0.46963	0.59216	0.65599	0.70252	0.73831	0.77304	0.80905	0.83636	0.85113	0.8558	0.88779	0.90854	0.92597
0.528	0.57243	0.43788	0.40593	0.39155	0.37434	0.35177	0.32415	0.34209	0.47937	0.60463	0.66873	0.71624	0.75225	0.78634	0.82211	0.84891	0.86407	0.86869	0.90148	0.92262	0.941
0.539	0.57814	0.44697	0.41459	0.40027	0.3829	0.35996	0.3315	0.34913	0.48865	0.61705	0.68215	0.73004	0.76522	0.79953	0.83531	0.86167	0.87716	0.88168	0.91485	0.9363	0.95551
0.55	0.58352	0.45602	0.42329	0.40897	0.39146	0.36789	0.33867	0.35614	0.49806	0.6298	0.69611	0.74402	0.77908	0.813	0.84873	0.87514	0.89025	0.89462	0.92757	0.95051	0.97036
0.561	0.5892	0.46506	0.43181	0.4177	0.40007	0.37606	0.34587	0.36313	0.50782	0.64259	0.7103	0.75829	0.79325	0.82666	0.86249	0.88827	0.90293	0.90756	0.94069	0.96451	0.9847
0.572	0.59504	0.47424	0.44063	0.42618	0.4086	0.38421	0.35339	0.37022	0.51723	0.65566	0.7249	0.7727	0.80748	0.83983	0.87626	0.90165	0.91544	0.92051	0.95441	0.97825	0.99917
0.583	0.60108	0.48326	0.44923	0.4349	0.41715	0.39207	0.36062	0.37751	0.52714	0.66877	0.73941	0.78749	0.82225	0.85382	0.89022	0.91578	0.92814	0.93294	0.96789	0.99175	1.01325
0.594	0.60755	0.4924	0.45796	0.44346	0.42545	0.40049	0.36812	0.38491	0.53729	0.68184	0.75399	0.80241	0.83709	0.86832	0.90407	0.92981	0.94138	0.9453	0.98131	1.00497	1.02695
0.605	0.61412	0.50143	0.46669	0.45214	0.43381	0.40878	0.37572	0.39238	0.54711	0.69486	0.76893	0.81788	0.85245	0.88321	0.91775	0.94437	0.95522	0.95578	0.99423	1.01855	1.04077
0.616	0.62088	0.5105	0.47536	0.46083	0.44244	0.4166	0.3832	0.39975	0.55675	0.70816	0.78423	0.8338	0.8675	0.89846	0.93284	0.95882	0.96948	0.97	1.00779	1.03213	1.05463
0.627	0.62765	0.51957	0.48401	0.46965	0.45099	0.42473	0.39056	0.4071	0.56654	0.7218	0.79898	0.8497	0.88329	0.9138	0.94826	0.97331	0.98357	0.98343	1.02176	1.04568	1.0687
0.638	0.63483	0.52867	0.49266	0.47851	0.45943	0.43285	0.3982	0.41468	0.57677	0.73562	0.81449	0.86576	0.89909	0.92953	0.96389	0.98813	0.99777	0.99676	1.03512	1.0593	1.08285
0.649	0.64184	0.5378	0.50144	0.48747	0.46793	0.44075	0.40584	0.42244	0.5869	0.74906	0.82972	0.88217	0.91503	0.94564	0.97981	1.00282	1.01202	1.01082	1.04877	1.0728	1.09673
0.66	0.64896	0.54673	0.51041	0.496	0.47632	0.44891	0.4135	0.42992	0.59713	0.76255	0.8449	0.89847	0.93145	0.96157	0.99577	1.01793	1.02654	1.0245	1.0625	1.08656	1.11063
0.671	0.65605	0.55587	0.51909	0.50458	0.48467	0.45692	0.42104	0.43756	0.6072	0.77625	0.86064	0.91506	0.9481	0.97834	1.01234	1.03383	1.04175	1.0399	1.07655	1.10101	1.12542
0.682	0.66342	0.56518	0.52812	0.5132	0.49312	0.46491	0.42864	0.4453	0.61733	0.7899	0.8766	0.9316	0.96521	0.99446	1.02891	1.0499	1.0568	1.05495	1.09108	1.11525	1.13991
0.693	0.67049	0.57409	0.53672	0.52175	0.5015	0.47284	0.43627	0.45309	0.62755	0.80396	0.89253	0.94851	0.98261	1.0105	1.04582	1.06635	1.07192	1.06912	1.10565	1.12936	1.15427
0.704	0.67762	0.58338	0.54543	0.53021	0.50998	0.48086	0.44392	0.46101	0.63807	0.81754	0.9085	0.96535	0.99997	1.02752	1.06244	1.08292	1.08703	1.08307	1.12029	1.14397	1.16905
0.715	0.68483	0.59229	0.55422	0.5389	0.51841	0.48883	0.4514	0.46912	0.64822	0.83054	0.92447	0.982	1.01724	1.04447	1.0789	1.0997	1.10243	1.09509	1.13533	1.15861	1.18357
0.726	0.69194	0.60143	0.56318	0.54758	0.52664	0.4969	0.45935	0.47677	0.65804	0.84356	0.9404	0.99915	1.03488	1.06241	1.09465	1.11765	1.11801	1.10852	1.14999	1.17332	1.19771
0.737	0.69916	0.61065	0.57193	0.55626	0.53498	0.50481	0.46689	0.48463	0.66801	0.85705	0.95645	1.01678	1.05246	1.08045	1.11136	1.13521	1.13482	1.12965	1.16487	1.18803	1.21267
0.748	0.70659	0.61992	0.58076	0.56486	0.54308	0.51291	0.4746	0.49276	0.67801	0.87091	0.9723	1.03395	1.07003	1.09846	1.1292	1.15244	1.15189	1.14593	1.18064	1.20342	1.22761
0.759	0.71376	0.62912	0.58981	0.5737	0.5514	0.52054	0.4822	0.50058	0.68828	0.88462	0.98797	1.05146	1.0877	1.11646	1.14782	1.17022	1.16893	1.16111	1.19632	1.21857	1.24294
0.77	0.72071	0.63852	0.59863	0.58217	0.55965	0.52859	0.49006	0.50868	0.69819	0.89821	1.00346	1.06874	1.10557	1.13499	1.16649	1.18714	1.18592	1.17762	1.21204	1.23401	1.25873
0.781	0.72785	0.64765	0.60776	0.59094	0.56795	0.53642	0.49779	0.51668	0.70821	0.91129	1.01914	1.08621	1.12361	1.15336	1.18496	1.20541	1.20304	1.19271	1.22821	1.24965	1.27381
0.792	0.73487	0.65705	0.61655	0.59951	0.57609	0.54419	0.5053	0.52474	0.71804	0.92489	1.03539	1.10329	1.14189	1.17144	1.20358	1.2232	1.22107	1.20986	1.24445	1.2659	1.28949
0.803	0.74172	0.66629	0.62556	0.60804	0.58426	0.55204	0.513	0.53282	0.7279	0.93823	1.05134	1.12056	1.1603	1.18933	1.22267	1.24151	1.23819	1.22705	1.26141	1.28221	1.30549
0.814	0.74838	0.67546	0.63448	0.61665	0.59235	0.55994	0.52074	0.54103	0.7382	0.95147	1.06738	1.13815	1.17901	1.20762	1.24119	1.26047	1.25519	1.24375	1.27857	1.29904	1.32154
0.825	0.75516	0.68477	0.64348	0.62532	0.6006	0.56777	0.52811	0.54916	0.74853	0.9647	1.08318	1.15539	1.1975	1.22617	1.25942	1.27949	1.27243	1.2602	1.29576	1.31559	1.33891
0.836	0.76196	0.69396	0.65229	0.63346	0.60853	0.57539	0.53593	0.55735	0.75848	0.97744	1.09932	1.17272	1.21584	1.24504	1.27647	1.29837	1.29014	1.27752	1.31301	1.3323	1.35561
0.847	0.76861	0.70311	0.66118	0.64221	0.61688	0.58315	0.54349	0.56525	0.76763	0.99006	1.11523	1.19016	1.23384	1.26424	1.29274	1.318	1.30816	1.29465	1.32996	1.34973	1.37207
0.858	0.77531	0.71245	0.67023	0.65104	0.62501	0.59104	0.5511	0.57322	0.77762	1.00303	1.13107	1.20788	1.25142	1.28309	1.3117	1.3373	1.3273	1.31265	1.34712	1.36583	1.38836
0.869	0.78176	0.72175	0.67906	0.65967	0.63302	0.59896	0.55875	0.58121	0.78731	1.01601	1.14653	1.22557	1.26937	1.30153	1.32962	1.35662	1.3458	1.33061	1.36501	1.38293	1.40499
0.88	0.78809	0.73124	0.68806	0.66818	0.64102	0.6065	0.56645	0.58941	0.79716	1.02915	1.16153	1.24299	1.2875	1.32058	1.34853	1.37526	1.36474	1.3494	1.38216	1.40088	1.42185
0.891	0.79455	0.74056	0.69705	0.67665	0.64913	0.61395	0.57417	0.59744	0.80717	1.04182	1.17635	1.26022	1.30637	1.33949	1.3679	1.39393	1.38335	1.36655	1.39964	1.41829	1.43886
0.902	0.80088	0.7499	0.70623	0.6853	0.65754	0.62187	0.58176	0.60528	0.81643	1.05419	1.1911	1.2773	1.3247	1.35909	1.38773	1.41223	1.40239	1.38572	1.41798	1.43604	1.45573
0.913	0.80702	0.7592	0.7152	0.69368	0.66561	0.62953	0.58955	0.61334	0.82578	1.06707	1.2066	1.29467	1.34284	1.37757	1.40714	1.4317	1.42141	1.40448	1.43613	1.45404	1.47368
0.924	0.81306	0.7689	0.7242	0.7021	0.6736	0.63704	0.59696	0.62141	0.83513	1.07993	1.22217	1.31124	1.3616	1.39547	1.42654	1.45077	1.44007	1.42278	1.4546	1.47239	1.49305
0.935	0.81888	0.77818	0.73342	0.71066	0.68161	0.64462	0.60446	0.62963	0.84508	1.09242	1.23738	1.3286	1.37988	1.41369	1.44578	1.47012	1.45766	1.44129	1.47327	1.49027	1.5106
0.946	0.82482	0.78763	0.74226	0.71932	0.6898	0.65237	0.61197	0.63767	0.85461	1.10393	1.25255	1.34521	1.39789	1.43224	1.46387	1.49029	1.47631	1.45961	1.49252	1.50816	1.52865
0.957	0.83071	0.79687	0.75129	0.72765	0.69734	0.65975	0.61962	0.64556	0.86437	1.11615	1.26754	1.36188	1.41591	1.45103	1.48042	1.50982	1.49479	1.47682	1.51042	1.52641	1.54701
0.968	0.83652	0.80636	0.76024	0.73631	0.70527	0.66734	0.62747	0.65354	0.87329	1.12801	1.28271	1.37922	1.43358	1.46997	1.49529	1.53009	1.51462	1.49708	1.5295	1.54489	1.56443
0.979	0.84211	0.81613	0.76939	0.74492	0.71317	0.67501	0.63486	0.66151	0.88275	1.14022	1.29761	1.39599	1.45138	1.48875	1.51172	1.54961	1.53395	1.51714	1.54887	1.56312	1.58253
0.99	0.84761	0.82553	0.77865	0.75339	0.72112	0.68243	0.64238	0.66937	0.89178	1.15227	1.31245	1.41281	1.4683	1.50799	1.53209	1.5684	1.55335	1.53639	1.56677	1.58193	1.60087
1.001	0.85294	0.835	0.78784	0.76203	0.72894	0.69005	0.65028	0.67768	0.90111	1.16447	1.3261	1.42951	1.48614	1.52701	1.55164	1.58783	1.57254	1.55523	1.58488	1.60094	1.6179
1.012	0.8582	0.84465	0.79703	0.77053	0.73699	0.69781	0.65791	0.68569	0.91031	1.17581	1.33876	1.44576	1.50419	1.54527	1.57101	1.60579	1.59215	1.57395	1.60408	1.61966	1.63575
1.023	0.86345	0.85435	0.80619	0.77897	0.74493	0.70525	0.6654	0.69338	0.91916	1.18747	1.35287	1.46167	1.52194	1.56383	1.59047	1.62499	1.61153	1.59347	1.62236	1.63826	1.65422
1.034	0.86855	0.86398	0.81507	0.78759	0.75282	0.71256	0.67289	0.70152	0.92803	1.19938	1.36772	1.47801	1.53957	1.58175	1.60955	1.6439	1.63043	1.6122	1.64058	1.65665	1.67305
1.045	0.87353	0.87354	0.82422	0.79604	0.76069	0.72	0.68055	0.70895	0.937	1.21139	1.38232	1.49367	1.55724	1.59917	1.62805	1.66248	1.64923	1.63091	1.65932	1.67539	1.69097
1.056	0.87827	0.88325	0.83339	0.80439	0.7687	0.72766	0.68794	0.71692	0.94673	1.22265	1.39672	1.50991	1.5744	1.61648	1.64674	1.68173	1.66831	1.65051	1.67861	1.69391	1.70951
1.067	0.88287	0.89279	0.84257	0.81306	0.77654	0.73507	0.69549	0.72481	0.95585	1.23384	1.41092	1.52532	1.59198	1.63493	1.66363	1.7007	1.68699	1.66867	1.69678	1.71207	1.72757
1.078	0.88771	0.90276	0.8513	0.82112	0.78433	0.74248	0.70283	0.7328	0.96426	1.24452	1.42434	1.54077	1.60858	1.65307	1.67843	1.71921	1.70461	1.68438	1.7159	1.73066	1.74613
1.089	0.89247	0.9126	0.86049	0.82957	0.79218	0.75015	0.71032	0.74069	0.9729	1.25514	1.43788	1.55641	1.62544	1.67111	1.69159	1.73859	1.72316	1.70439	1.73466	1.74933	1.76389
1.1	0.8971	0.92214	0.86968	0.83821	0.79996	0.75758	0.71797	0.74854	0.98175	1.26655	1.45158	1.57198	1.64177	1.68844	1.71932	1.75714	1.74183	1.7232	1.75334	1.76818	1.7811
1.111	0.90168	0.9319	0.87865	0.84654	0.80795	0.76515	0.72542	0.75615	0.99024	1.27757	1.46502	1.5881	1.65856	1.70577	1.73974	1.77494	1.76057	1.74273	1.76816	1.78496	1.79796
1.122	0.90612	0.94157	0.88786	0.85506	0.81603	0.77244	0.73291	0.76412	0.99931	1.28854	1.47793	1.60392	1.67477	1.72322	1.7587	1.79357	1.77891	1.76068	1.7864	1.80202	1.81445
1.133	0.91076	0.95127	0.89706	0.86361	0.82361	0.77986	0.74066	0.77186	1.00772	1.29904	1.49058	1.61919	1.69146	1.74036	1.77655	1.80984	1.79745	1.77943	1.80408	1.81956	1.83055
1.144	0.91517	0.96097	0.90637	0.87235	0.83109	0.78737	0.74797	0.77936	1.01603	1.30983	1.50251	1.63347	1.7073	1.75714	1.79415	1.82593	1.81534	1.79713	1.8216	1.83631	1.84793
1.155	0.9196	0.97074	0.91563	0.88074	0.83894	0.79478	0.75565	0.78693	1.02466	1.3207	1.51563	1.64852	1.72318	1.77351	1.81101	1.84221	1.83274	1.81456	1.83842	1.85415	1.8644
1.166	0.92421	0.98068	0.92499	0.88902	0.84701	0.8019	0.76292	0.79459	1.03316	1.33122	1.52959	1.66275	1.73895	1.78889	1.8278	1.85788	1.84955	1.83218	1.85432	1.87112	1.88019
1.177	0.92867	0.99043	0.93403	0.89721	0.85463	0.809	0.77005	0.80262	1.04193	1.34179	1.54245	1.67699	1.75423	1.80421	1.84356	1.87443	1.86534	1.84941	1.8704	1.88656	1.89532
1.188	0.93329	0.99998	0.94324	0.90569	0.86209	0.8163	0.77766	0.81035	1.05037	1.35215	1.55492	1.69112	1.7694	1.81841	1.85887	1.89014	1.88097	1.86603	1.88652	1.90176	1.91035
1.199	0.93797	1.00966	0.95235	0.91315	0.86996	0.82383	0.78471	0.81805	1.05821	1.3619	1.56773	1.70495	1.78444	1.83345	1.87348	1.90625	1.89577	1.88202	1.90225	1.91697	1.92514
1.21	0.94279	1.01959	0.96152	0.92198	0.87781	0.83109	0.7922	0.82565	1.06671	1.37197	1.58018	1.71908	1.79911	1.84931	1.88866	1.9218	1.91078	1.89611	1.91884	1.93181	1.94028
1.221	0.94765	1.02947	0.97085	0.93021	0.88564	0.83862	0.79964	0.83301	1.07497	1.3824	1.59241	1.73311	1.81319	1.86465	1.90293	1.93714	1.92653	1.91165	1.93441	1.94731	1.95561
1.232	0.95264	1.03906	0.97999	0.93866	0.89326	0.84574	0.807	0.8409	1.08337	1.39273	1.6045	1.74707	1.82678	1.87965	1.91946	1.9526	1.94319	1.92961	1.9506	1.96237	1.97083
1.243	0.95776	1.04888	0.98882	0.94717	0.90114	0.85316	0.81438	0.84866	1.09156	1.40228	1.61588	1.76034	1.84026	1.89424	1.93498	1.96871	1.95828	1.94509	1.96564	1.97795	1.98702
1.254	0.96304	1.05875	0.99808	0.95566	0.90891	0.86065	0.82199	0.85597	1.09951	1.41196	1.62772	1.77295	1.85416	1.90909	1.95184	1.98422	1.97483	1.96031	1.98062	1.99366	2.00274
1.265	0.96842	1.06877	1.00758	0.96411	0.91671	0.86781	0.82903	0.8636	1.10759	1.42177	1.63853	1.78577	1.86794	1.92388	1.96751	2.00004	1.9902	1.97629	1.99709	2.00934	2.01896
1.276	0.9738	1.07867	1.01708	0.97238	0.92433	0.87523	0.83615	0.87094	1.11578	1.43155	1.65053	1.79894	1.88173	1.93799	1.98319	2.01527	2.00636	1.99233	2.01227	2.02618	2.03665
1.287	0.97951	1.0885	1.02624	0.98093	0.93219	0.8825	0.84383	0.87847	1.124	1.44132	1.66255	1.81113	1.89511	1.95183	1.99833	2.03157	2.02299	2.00781	2.0287	2.04278	2.05354
1.298	0.9853	1.09836	1.03524	0.98915	0.94	0.88975	0.85093	0.88622	1.13199	1.45112	1.6744	1.8236	1.90917	1.96639	2.01389	2.0481	2.03914	2.0234	2.0451	2.05906	2.07116
1.309	0.99158	1.10811	1.04473	0.99642	0.94757	0.89754	0.85835	0.89385	1.14029	1.46006	1.68596	1.83552	1.92312	1.98065	2.02851	2.06377	2.05473	2.0388	2.06146	2.07587	2.08757
1.32	0.99789	1.11792	1.0539	1.00578	0.95517	0.90464	0.86562	0.90134	1.14762	1.46888	1.69672	1.84781	1.93688	1.99512	2.04216	2.08098	2.07103	2.05524	2.07757	2.09185	2.1039
1.331	1.00468	1.12793	1.06267	1.01422	0.96304	0.91202	0.87304	0.90889	1.15517	1.47777	1.70868	1.86003	1.95034	2.0097	2.05847	2.09816	2.08567	2.06975	2.0958	2.10835	2.12064
1.342	1.01147	1.13778	1.07173	1.02235	0.97076	0.91948	0.88049	0.91612	1.16287	1.48721	1.71975	1.87248	1.96365	2.02501	2.07217	2.11342	2.10308	2.08649	2.11331	2.12574	2.13668
1.353	1.01862	1.14762	1.08126	1.03115	0.9787	0.92688	0.88767	0.92383	1.17101	1.49672	1.73023	1.88425	1.97613	2.04003	2.0896	2.12984	2.11993	2.10395	2.12978	2.14274	2.1532
1.364	1.02602	1.15723	1.09023	1.03962	0.98643	0.93435	0.89489	0.93116	1.17875	1.50594	1.74054	1.89626	1.9893	2.05489	2.10577	2.14641	2.13698	2.12148	2.14615	2.15984	2.17006
1.375	1.03369	1.16692	1.09937	1.04836	0.99433	0.94153	0.90222	0.93858	1.18614	1.51426	1.7502	1.90829	2.00271	2.06883	2.12185	2.16205	2.15403	2.13952	2.16307	2.17423	2.18813
1.386	1.04185	1.1767	1.1091	1.05673	1.00193	0.94882	0.90941	0.94568	1.19328	1.52279	1.75949	1.91968	2.01641	2.08372	2.13788	2.17898	2.17097	2.15606	2.17956	2.19203	2.20547
1.397	1.05016	1.18673	1.11864	1.06527	1.00956	0.95594	0.91656	0.95284	1.20057	1.53202	1.76898	1.93122	2.03004	2.0985	2.15435	2.1939	2.18839	2.17234	2.19562	2.20934	2.22328
1.408	1.05879	1.19661	1.12794	1.07344	1.01758	0.96316	0.92398	0.96002	1.20889	1.54151	1.78025	1.9429	2.04283	2.11302	2.17032	2.20887	2.20423	2.18878	2.21212	2.22678	2.24018
1.419	1.06751	1.2062	1.13694	1.08208	1.02528	0.97038	0.93087	0.96798	1.21635	1.55005	1.79044	1.95412	2.05728	2.12692	2.18584	2.22587	2.2212	2.20608	2.22709	2.24496	2.25798
1.43	1.07694	1.21622	1.1464	1.09014	1.03293	0.97792	0.93824	0.97505	1.22362	1.55786	1.80049	1.96498	2.07049	2.14106	2.19989	2.24213	2.23843	2.22122	2.24469	2.26263	2.27547
1.441	1.08624	1.22586	1.15547	1.09852	1.04072	0.98491	0.94528	0.98226	1.23107	1.56665	1.81036	1.97663	2.08342	2.15595	2.21309	2.25794	2.25356	2.23711	2.26278	2.27939	2.29191
1.452	1.096	1.23566	1.16466	1.10691	1.04853	0.9925	0.95262	0.98973	1.23858	1.57485	1.82156	1.98895	2.09618	2.17038	2.22691	2.27569	2.26747	2.2545	2.27976	2.29631	2.30875
1.463	1.05093	1.24552	1.17374	1.11537	1.05611	0.9998	0.9595	0.99695	1.2459	1.58354	1.8317	1.99981	2.10909	2.18397	2.2404	2.29138	2.28131	2.26901	2.29607	2.31247	2.32555
1.474	1.04966	1.25516	1.18289	1.12397	1.06373	1.00698	0.96696	1.00424	1.25373	1.59201	1.84103	2.01148	2.12146	2.19891	2.25612	2.30689	2.29768	2.28459	2.31287	2.32957	2.3418
1.485	1.05611	1.26459	1.19202	1.13242	1.07159	1.01397	0.97416	1.01122	1.26087	1.59956	1.84984	2.02269	2.13387	2.21254	2.27293	2.32225	2.31563	2.30227	2.3286	2.34561	2.35783
1.496	1.06285	1.27437	1.20164	1.14119	1.07939	1.02164	0.98116	1.01825	1.268	1.60708	1.85735	2.03411	2.14694	2.22699	2.28845	2.33677	2.33236	2.31836	2.34618	2.36023	2.3746
1.507	1.06993	1.28461	1.21058	1.15002	1.087	1.02916	0.98856	1.02553	1.27491	1.61524	1.85539	2.04547	2.15968	2.24159	2.30393	2.35173	2.34974	2.33545	2.36292	2.37761	2.39122
1.518	1.07705	1.29395	1.22006	1.15833	1.09509	1.03626	0.99547	1.03278	1.28166	1.62339	1.87303	2.05623	2.17253	2.25526	2.31934	2.36626	2.36607	2.35203	2.3787	2.39488	2.40906
1.529	1.08431	1.30375	1.22954	1.16662	1.10295	1.04379	1.00277	1.03995	1.28967	1.63182	1.88398	2.06744	2.185	2.26877	2.33384	2.37825	2.38217	2.36808	2.39533	2.41166	2.42547
1.54	1.0918	1.31332	1.23861	1.17483	1.11077	1.05076	1.00968	1.04689	1.29704	1.63939	1.8931	2.07883	2.19792	2.28177	2.34816	2.39403	2.39727	2.38474	2.41064	2.42894	2.44354
1.551	1.09934	1.32284	1.24783	1.1832	1.11865	1.05823	1.01656	1.05425	1.30453	1.64681	1.90231	2.08928	2.21034	2.29482	2.36186	2.40895	2.4131	2.40156	2.42675	2.44572	2.46005
1.562	1.10715	1.3324	1.25686	1.19158	1.12614	1.0653	1.02393	1.06116	1.31105	1.65446	1.9115	2.10005	2.22259	2.30836	2.37207	2.42329	2.42604	2.41571	2.44367	2.46129	2.47684
1.573	1.11502	1.34194	1.26559	1.20002	1.13378	1.07279	1.03073	1.06816	1.31818	1.66246	1.92068	2.1113	2.23514	2.32172	2.38547	2.43895	2.44035	2.43061	2.45997	2.47849	2.49338
1.584	1.12323	1.35182	1.27517	1.20812	1.14153	1.0803	1.03776	1.07482	1.32517	1.66986	1.9297	2.12223	2.24718	2.33495	2.39811	2.45382	2.45516	2.44543	2.47543	2.49356	2.5099
1.595	1.13136	1.36126	1.28386	1.2171	1.14945	1.08753	1.04505	1.0822	1.33262	1.67757	1.93869	2.13275	2.25878	2.3491	2.41194	2.46777	2.47002	2.46085	2.49176	2.50914	2.52445
1.606	1.13955	1.37043	1.29336	1.2256	1.15731	1.09488	1.05225	1.08922	1.33949	1.68474	1.94716	2.14365	2.27001	2.36246	2.42579	2.48316	2.48581	2.47705	2.50699	2.52439	2.54035
1.617	1.14784	1.37985	1.30279	1.23419	1.16501	1.10245	1.0597	1.09614	1.34584	1.69203	1.95559	2.15383	2.28212	2.37544	2.44038	2.49662	2.50169	2.49264	2.52244	2.53992	2.5535
1.628	1.15632	1.38991	1.31195	1.24245	1.17308	1.10988	1.06624	1.10302	1.35289	1.69923	1.96282	2.16403	2.29394	2.38781	2.45455	2.51004	2.51705	2.50761	2.53895	2.55567	2.56795
1.639	1.16471	1.39942	1.3211	1.25107	1.18101	1.11704	1.07386	1.10972	1.35961	1.70708	1.97225	2.17464	2.3063	2.40044	2.46811	2.52352	2.53144	2.52172	2.55329	2.57172	2.5839
1.65	1.17332	1.40901	1.33001	1.25934	1.18856	1.12433	1.08069	1.11698	1.36681	1.71476	1.98154	2.18526	2.31761	2.41277	2.48097	2.53596	2.54666	2.53728	2.56788	2.58773	2.60055
1.661	1.18177	1.41843	1.33955	1.26772	1.19619	1.13144	1.08745	1.12385	1.37383	1.72235	1.99012	2.19435	2.32919	2.42447	2.49429	2.54858	2.56046	2.55276	2.5825	2.60411	2.61879
1.672	1.19056	1.42764	1.34874	1.27609	1.20414	1.1387	1.09461	1.13121	1.38058	1.72877	1.99779	2.20429	2.34025	2.43698	2.50618	2.56262	2.574	2.5667	2.59886	2.61949	2.63446
1.683	1.19959	1.43701	1.35783	1.28457	1.2117	1.14613	1.10179	1.13782	1.3868	1.735	2.00646	2.21446	2.35106	2.44765	2.51718	2.57607	2.58659	2.58107	2.61234	2.63638	2.64944
1.694	1.20862	1.44614	1.36695	1.29295	1.21923	1.15369	1.10864	1.145	1.39324	1.74189	2.01445	2.22462	2.36293	2.4603	2.52645	2.58986	2.60182	2.59662	2.62757	2.65223	2.66516
1.705	1.21742	1.45537	1.37568	1.30149	1.2272	1.1608	1.11575	1.15181	1.40041	1.74892	2.02296	2.23437	2.37372	2.47234	2.53586	2.60062	2.61243	2.61084	2.64273	2.66691	2.68112
1.716	1.2266	1.46428	1.38473	1.31017	1.23508	1.16822	1.12262	1.15863	1.40714	1.75583	2.03046	2.24372	2.3843	2.48493	2.5492	2.61537	2.62473	2.62411	2.65811	2.6821	2.69602
1.727	1.23542	1.47331	1.39385	1.31864	1.2431	1.17564	1.12966	1.16546	1.41365	1.762	2.03815	2.25291	2.39538	2.49628	2.56439	2.6278	2.63921	2.63807	2.67221	2.69688	2.7094
1.738	1.24422	1.48236	1.40299	1.32746	1.25061	1.18258	1.13668	1.17229	1.41993	1.76851	2.04621	2.26253	2.40512	2.50753	2.56957	2.64081	2.65233	2.65265	2.68712	2.70937	2.72502
1.749	1.25289	1.49109	1.41247	1.33539	1.25874	1.19033	1.14359	1.17914	1.42651	1.77511	2.05375	2.27267	2.41543	2.51862	2.58341	2.65242	2.6657	2.66639	2.69987	2.72381	2.73959
1.76	1.26159	1.50022	1.42141	1.34382	1.26661	1.19773	1.15102	1.18589	1.43305	1.78196	2.06219	2.28198	2.4259	2.52915	2.59484	2.66399	2.67896	2.68044	2.71401	2.73768	2.75587
1.771	1.27063	1.509	1.43034	1.35234	1.27408	1.20511	1.15781	1.19285	1.4398	1.78784	2.07107	2.29069	2.43626	2.53952	2.60594	2.67438	2.69208	2.6944	2.72721	2.75269	2.77121
1.782	1.27955	1.51751	1.43945	1.36067	1.28171	1.21191	1.1649	1.1996	1.44644	1.79395	2.07823	2.29945	2.44655	2.54994	2.61798	2.68492	2.70405	2.70687	2.74125	2.76625	2.78671
1.793	1.28849	1.52609	1.44834	1.36886	1.28948	1.21933	1.17152	1.20656	1.45249	1.79979	2.08648	2.30856	2.45662	2.55978	2.62901	2.69542	2.71584	2.72077	2.75431	2.78012	2.80082
1.804	1.29752	1.53441	1.45742	1.37739	1.29711	1.22676	1.17854	1.21321	1.45893	1.8063	2.09493	2.31689	2.46586	2.56891	2.63891	2.70694	2.72754	2.73283	2.768	2.79377	2.81495
1.815	1.30659	1.54265	1.46608	1.38587	1.30472	1.23406	1.18543	1.21989	1.46531	1.81279	2.10304	2.32625	2.47605	2.57952	2.64929	2.71855	2.7382	2.74432	2.78144	2.80983	2.82787
1.826	1.31513	1.55058	1.4748	1.39453	1.3124	1.2415	1.19241	1.22665	1.47185	1.81906	2.11053	2.33532	2.48532	2.58953	2.65871	2.72897	2.74786	2.75694	2.79328	2.82203	2.84141
1.837	1.3243	1.55824	1.48365	1.40258	1.32057	1.24894	1.19951	1.23363	1.47855	1.82462	2.11759	2.34381	2.49484	2.59888	2.66743	2.73867	2.75807	2.76966	2.80532	2.83474	2.85378
1.848	1.33313	1.56562	1.49237	1.41138	1.32827	1.25636	1.20662	1.23993	1.48474	1.83079	2.12424	2.35268	2.50302	2.609	2.67774	2.74778	2.769	2.78032	2.81658	2.84679	2.86581
1.859	1.34162	1.57271	1.50149	1.41958	1.33647	1.26347	1.21339	1.24615	1.49096	1.83674	2.1314	2.36085	2.51207	2.61879	2.68751	2.75604	2.77986	2.79195	2.82762	2.85669	2.87467
1.87	1.35019	1.57994	1.5101	1.42787	1.3446	1.27102	1.22008	1.25298	1.49698	1.84291	2.13858	2.3693	2.52089	2.62742	2.69712	2.76267	2.78954	2.80274	2.83995	2.86708	2.88349
1.881	1.35819	1.58757	1.51912	1.43632	1.35258	1.27842	1.22706	1.2595	1.50407	1.84892	2.1464	2.37785	2.52952	2.63556	2.70618	2.10437	2.79888	2.81319	2.84904	2.31374	2.13009
1.892	1.36693	1.59449	1.52736	1.44478	1.36066	1.28579	1.23391	1.26617	1.50943	1.85384	2.1535	2.38551	2.53835	2.64452	2.71447	2.03701	2.80631	2.82244	2.85793	2.11162	2.14614
1.903	1.37452	1.6013	1.536	1.45302	1.36842	1.29316	1.24038	1.27325	1.51637	1.85967	2.16061	2.39335	2.54616	2.6521	2.72144	2.05035	2.81225	2.83	2.09475	2.12806	2.16325
1.914	1.38173	1.6078	1.54453	1.4611	1.376	1.30052	1.24757	1.27962	1.52192	1.86558	2.1683	2.40121	2.55419	2.66067	2.52182	2.06466	2.07189	2.07501	2.11108	2.14457	2.17873
1.925	1.39063	1.2436	1.55298	1.46957	1.38405	1.30801	1.25396	1.28614	1.52795	1.87108	2.17505	2.40845	2.56304	2.66726	2.02546	2.07906	2.08587	2.09025	2.12737	2.16005	2.19488
1.936	1.39928	1.2512	1.56096	1.47747	1.39173	1.31518	1.26071	1.29287	1.53397	1.87711	2.1826	2.41607	2.57076	2.67291	2.03935	2.09387	2.10074	2.10542	2.14234	2.17707	2.21182
1.947	1.40763	1.25875	1.56903	1.48626	1.3996	1.3228	1.26782	1.29949	1.54018	1.88269	2.19009	2.42385	2.57824	2.67827	2.05158	2.10966	2.11538	2.12105	2.15715	2.1931	2.22813
1.958	1.41551	1.26612	1.57683	1.49455	1.40749	1.32996	1.27479	1.30616	1.54637	1.88854	2.19648	2.43154	2.58525	2.03956	2.06309	2.12507	2.13011	2.1365	2.17298	2.20805	2.24316
1.969	1.42385	1.27376	1.58532	1.5035	1.41563	1.33741	1.28186	1.31272	1.55238	1.89395	2.20284	2.43842	2.59209	2.03132	2.07775	2.13981	2.14526	2.15163	2.18872	2.22337	2.25766
1.98	1.43175	1.28151	1.59329	1.51165	1.42351	1.3447	1.28875	1.31935	1.55816	1.8993	2.21005	2.44561	2.59787	2.04537	2.09273	2.15429	2.16049	2.16641	2.20421	2.2373	2.2733
1.991	1.43961	1.28934	1.60139	1.51966	1.4311	1.352	1.29571	1.32546	1.5644	1.90467	2.21585	2.45314	2.60289	2.0588	2.10806	2.1692	2.17569	2.18209	2.22015	2.25166	2.2891
2.002	1.44749	1.29737	1.60894	1.52815	1.43919	1.35921	1.30249	1.33174	1.56986	1.91113	2.2223	2.45985	2.60838	2.07196	2.12235	2.18306	2.19103	2.1969	2.23531	2.26818	2.30643
2.013	1.45506	1.30519	1.61653	1.53604	1.44716	1.36661	1.30933	1.3385	1.57643	1.91724	2.22974	2.46677	2.61373	2.08511	2.13681	2.19704	2.20566	2.21167	2.25068	2.28494	2.32297
2.024	1.46304	1.31307	1.62469	1.54425	1.45532	1.37385	1.31593	1.34487	1.58248	1.92243	2.236	2.47355	2.61727	2.09819	2.15132	2.2128	2.22096	2.22734	2.26511	2.30058	2.33959
2.035	1.47122	1.32103	1.63178	1.55231	1.46263	1.38147	1.32268	1.35131	1.58825	1.92771	2.2421	2.48005	2.03456	2.11064	2.16505	2.22699	2.2361	2.24163	2.28081	2.31646	2.35548
2.046	1.4795	1.32936	1.63933	1.5604	1.47048	1.38907	1.32946	1.35794	1.59376	1.93317	2.24907	2.48607	2.04703	2.1231	2.17801	2.24138	2.25021	2.25653	2.29623	2.33305	2.37177
2.057	1.47628	1.33752	1.64642	1.56873	1.47869	1.3963	1.33625	1.36433	1.59938	1.93843	2.2551	2.4923	2.05937	2.13596	2.19048	2.25576	2.26469	2.27136	2.31234	2.34888	2.38773
2.068	1.47936	1.34563	1.65382	1.57622	1.48645	1.40354	1.34312	1.3707	1.60562	1.94417	2.26167	2.4988	2.07133	2.14944	2.20246	2.27015	2.27944	2.28553	2.32709	2.36496	2.40426
2.079	1.48782	1.35366	1.66126	1.58476	1.49384	1.41108	1.34982	1.377	1.61108	1.949	2.26795	2.5047	2.08329	2.16282	2.21533	2.28554	2.29392	2.30023	2.34332	2.38102	2.41987
2.09	1.49615	1.36188	1.66832	1.59332	1.50227	1.41834	1.35679	1.38389	1.61645	1.95451	2.27341	2.5102	2.09525	2.17539	2.22981	2.3002	2.30887	2.31532	2.35855	2.39657	2.43437
2.101	1.50468	1.36998	1.67587	1.60094	1.51011	1.42564	1.36364	1.39008	1.62179	1.95951	2.27958	2.51548	2.10618	2.18936	2.24462	2.31455	2.32376	2.3308	2.37299	2.41058	2.44854
2.112	1.51284	1.37887	1.68339	1.60921	1.51786	1.43315	1.37055	1.39611	1.62718	1.96556	2.28473	2.52043	2.11691	2.20276	2.25814	2.32929	2.338	2.34613	2.38905	2.42558	2.46389
2.123	1.52084	1.38711	1.6908	1.61726	1.52575	1.44051	1.37738	1.40229	1.63328	1.97159	2.29096	2.52514	2.12923	2.21527	2.27238	2.34246	2.35387	2.36088	2.40321	2.44195	2.47923
2.134	1.52868	1.39574	1.69849	1.62523	1.53336	1.44763	1.38422	1.40841	1.63903	1.97738	2.29648	2.52928	2.1409	2.22794	2.28653	2.35529	2.36821	2.37698	2.41896	2.45781	2.49529
2.145	1.53641	1.40422	1.70559	1.63244	1.54142	1.45479	1.39064	1.41514	1.64466	1.98175	2.30225	2.53302	2.15331	2.24003	2.30026	2.36901	2.38361	2.39116	2.4334	2.47385	2.51109
2.156	1.54437	1.41274	1.71273	1.64018	1.54893	1.46204	1.39765	1.42153	1.65016	1.98698	2.30818	2.04563	2.16502	2.25285	2.3139	2.38261	2.39736	2.4057	2.44878	2.4897	2.52431
2.167	1.55164	1.42117	1.71969	1.64771	1.55702	1.46964	1.4039	1.42792	1.65553	1.99231	2.31398	2.05634	2.17688	2.26505	2.32641	2.39521	2.41068	2.42034	2.462	2.50545	2.54292
2.178	1.55988	1.42969	1.72675	1.65509	1.56427	1.47696	1.41058	1.43426	1.66066	1.99789	2.3192	2.06686	2.18909	2.27695	2.34036	2.40861	2.42462	2.43571	2.4779	2.52198	2.56014
2.189	1.56773	1.43807	1.73393	1.66241	1.5723	1.48435	1.41737	1.44049	1.66697	2.00284	2.3246	2.07696	2.20122	2.28992	2.35312	2.42254	2.43896	2.45027	2.49282	2.53686	2.57537
2.2	1.57517	1.44636	1.74076	1.67015	1.58023	1.49168	1.4242	1.44669	1.67194	2.00774	2.33031	2.08732	2.21243	2.30317	2.36553	2.43752	2.45324	2.46569	2.5086	2.5524	2.59143
