# Supplementary material for: Toward high-current-density and high-frequency graphene resonant tunneling transistors
Source: Nat Commun. 2025 May 23;16:4805. doi: 10.1038/s41467-025-58720-7 (PMC12102250; doi:10.1038/s41467-025-58720-7)
Supplement: Supplementary file 3 — Source Data [file 41467_2025_58720_MOESM3_ESM.zip › Supplementary Figure 19.xlsx]

## Sheet: Figure S19a
Vd (V)	Id (mA)
	Vg = -2 V	-1.5	-1	-0.5	0	0.5	1
0.5	98.888	98.9675	101.411	104.653	107.991	110.799	113.729
0.5	98.914	99.136	101.671	104.939	108.199	111.107	113.821
0.495	98.035	98.3505	100.964	104.219	107.428	110.399	113.171
0.49	97.177	97.5502	100.171	103.446	106.645	109.642	112.454
0.485	96.328	96.7346	99.3933	102.659	105.855	108.899	111.738
0.48	95.478	95.9563	98.5562	101.85	105.066	108.166	111.036
0.475	94.636	95.1281	97.7849	101.066	104.338	107.439	110.368
0.47	93.79	94.3556	97.0224	100.312	103.582	106.754	109.73
0.465	92.995	93.5687	96.2488	99.58	102.875	106.069	109.113
0.46	92.193	92.8293	95.4931	98.848	102.177	105.412	108.53
0.455	91.372	92.0753	94.7847	98.109	101.504	104.773	107.979
0.45	90.598	91.325	94.0576	97.452	100.859	104.191	107.48
0.445	89.826	90.6279	93.3839	96.795	100.245	103.655	106.977
0.44	89.054	89.9086	92.7233	96.172	99.647	103.099	106.534
0.435	88.3434	89.1992	92.0666	95.535	99.092	102.615	106.106
0.43	87.5942	88.5361	91.4297	94.941	98.543	102.127	105.755
0.425	86.8916	87.8732	90.8141	94.366	98.019	101.686	105.439
0.42	86.1785	87.2261	90.2086	93.805	97.536	101.315	105.171
0.415	85.49	86.5779	89.5994	93.302	97.102	100.975	104.977
0.41	84.8129	85.9657	89.0753	92.793	96.715	100.664	104.796
0.405	84.159	85.3768	88.5334	92.325	96.311	100.381	104.706
0.4	83.492	84.79	88.0319	91.894	95.963	100.205	104.703
0.395	82.8427	84.2326	87.5282	91.461	95.676	100.055	104.752
0.39	82.187	83.6856	87.0565	91.095	95.442	99.994	104.958
0.385	81.576	83.1541	86.6178	90.772	95.247	100	272.832
0.38	80.9489	82.6439	86.2336	90.5	95.147	100.113	269.011
0.375	80.3389	82.1386	85.863	90.287	95.132	100.344	265.307
0.37	79.7429	81.6718	85.5497	90.124	95.196	233.863	261.584
0.365	79.1648	81.2502	85.2479	90.05	95.324	241.451	257.96
0.36	78.5866	80.8141	85.0245	90.015	220.485	238.084	254.127
0.355	78.0195	80.4342	84.8449	90.111	217.297	234.642	250.58
0.35	77.4831	80.0736	84.7533	90.348	214.181	231.123	246.837
0.345	76.9461	79.7434	84.6717	91.634	211.108	227.758	243.151
0.34	76.4535	79.4261	84.708	111.24	207.858	224.395	239.414
0.335	75.9535	79.1969	84.7984	181.281	204.724	220.917	235.661
0.33	75.4218	78.9881	84.9765	185.214	201.542	217.592	231.95
0.325	74.9736	78.7824	85.309	182.543	198.416	214.132	228.269
0.32	74.5331	78.6289	85.7477	179.814	195.341	210.706	224.575
0.315	74.067	78.5288	86.3303	176.929	192.236	207.28	220.861
0.31	73.6717	78.4285	87.149	174.123	189.095	203.911	217.217
0.305	73.2665	78.4719	88.46	171.337	185.972	200.487	213.558
0.3	72.8724	78.4909	105.695	168.591	182.827	197.012	209.866
0.295	72.4771	78.6376	122.77	165.834	179.731	193.626	206.197
0.29	72.1329	78.8034	142.963	162.99	176.599	190.245	202.507
0.285	71.774	79.0992	145.087	160.238	173.461	186.809	198.787
0.28	71.4727	79.4699	143.039	157.464	170.377	183.427	195.121
0.275	71.1501	80.0224	140.959	154.54	167.304	180.049	191.505
0.27	70.8726	80.7615	138.836	151.741	164.211	176.673	187.916
0.265	70.5863	85.9922	136.607	148.893	161.12	173.281	184.297
0.26	70.318	87.4962	134.301	146.069	158.03	169.957	180.711
0.255	70.105	88.5107	131.947	143.265	154.946	166.639	177.117
0.25	69.8891	89.5968	129.533	140.481	151.925	163.205	173.492
0.245	69.7315	90.6777	127.121	137.672	148.838	159.826	169.947
0.24	69.559	92.1575	124.789	134.822	145.806	156.513	166.396
0.235	69.4809	93.6163	122.325	132.003	142.742	153.124	162.861
0.23	69.4107	96.8594	119.885	129.253	139.646	149.813	159.377
0.225	69.396	100.251	117.409	126.415	136.619	146.513	155.733
0.22	69.4485	99.9838	114.953	123.634	133.518	143.09	152.276
0.215	69.5302	99.3353	112.462	120.882	130.445	139.84	148.746
0.21	69.7018	98.3282	110.029	118.066	127.41	136.509	145.266
0.205	69.9012	97.1188	107.505	115.251	124.304	133.172	141.792
0.2	70.1198	95.6768	104.981	112.449	121.281	129.895	138.318
0.195	70.3814	94.1069	102.413	109.67	118.212	126.592	134.752
0.19	70.6527	92.3655	99.898	106.883	115.108	123.327	131.352
0.185	70.8656	90.5361	97.361	104.035	112.148	120.022	127.875
0.18	71.0777	88.6294	94.774	101.249	109.074	116.743	124.378
0.175	71.1471	86.6494	92.196	98.508	105.998	113.465	120.878
0.17	71.0028	84.66	89.614	95.734	102.987	110.174	117.37
0.165	70.658	82.5536	87.0908	92.912	99.969	106.939	113.953
0.16	70.1093	80.4352	84.5235	90.147	96.916	103.668	110.454
0.155	69.412	78.2215	81.9176	87.3621	93.856	100.4	106.964
0.15	68.4534	76.0051	79.3196	84.5675	90.832	97.129	103.486
0.145	67.3265	73.7624	76.7442	81.7656	87.858	93.889	99.965
0.14	66.0499	71.4824	74.1608	78.973	84.8336	90.645	96.438
0.135	64.6317	69.1764	71.5921	76.1521	81.8045	87.4365	92.978
0.13	63.1387	66.8555	68.9818	73.3682	78.7559	84.2056	89.512
0.125	61.4706	64.4974	66.4024	70.5762	75.726	80.952	86.0228
0.12	59.7133	62.1293	63.811	67.7728	72.719	77.7186	82.5304
0.115	57.8542	59.7228	61.2092	64.9539	69.7011	74.4607	79.0438
0.11	55.9262	57.3104	58.6098	62.1342	66.6513	71.2186	75.5507
0.105	53.9215	54.8571	55.9706	59.3475	63.6143	68.0005	72.088
0.1	51.8254	52.3782	53.3584	56.5334	60.5849	64.7581	68.5878
0.095	49.6631	49.8945	50.7371	53.7177	57.569	61.5018	65.1382
0.09	47.4604	47.4048	48.1351	50.9008	54.5393	58.2736	61.6614
0.085	45.1604	44.904	45.5017	48.0775	51.4831	55.0602	58.174
0.08	42.8468	42.3518	42.8543	45.2659	48.4974	51.8332	54.7225
0.075	40.4608	39.815	40.207	42.4595	45.4577	48.5808	51.2435
0.07	38.0174	37.2779	37.5793	39.6303	42.4393	45.3485	47.8261
0.065	35.5411	34.6912	34.9103	36.8211	39.4152	42.1054	44.3719
0.06	33.0278	32.1007	32.2491	34.0132	36.3985	38.8692	40.942
0.055	30.4639	29.5105	29.5909	31.1684	33.3727	35.6394	37.4987
0.05	27.8865	26.8868	26.9314	28.3593	30.3361	32.4019	34.0751
0.045	25.2387	24.256	24.2656	25.5391	27.3198	29.1678	30.6555
0.04	22.565	21.6105	21.6012	22.7129	24.303	25.9361	27.2431
0.035	19.8632	18.9622	18.9123	19.89	21.2805	22.701	23.833
0.03	17.1261	16.2961	16.2352	17.0651	18.2529	19.4673	20.4275
0.025	14.3509	13.6183	13.5477	14.2323	15.2278	16.2337	17.023
0.02	11.5557	10.9276	10.864	11.4018	12.2018	12.9988	13.6253
0.015	8.72359	8.23036	8.17229	8.57604	9.1703	9.7712	10.2346
0.01	5.86012	5.51965	5.47499	5.73791	6.14001	6.54112	6.85037
0.005	2.97229	2.79458	2.77091	2.90472	3.10422	3.30907	3.46443
-6.7e-05	0.02019	0.01888	0.02391	0.02413	0.02195	0.01686	0.02247
-0.005	-2.87844	-2.6868	-2.6513	-2.77302	-2.9728	-3.15912	-3.29929
-0.01	-5.84013	-5.44253	-5.37233	-5.6151	-6.01809	-6.3955	-6.67744
-0.015	-8.82796	-8.20888	-8.08951	-8.46496	-9.06165	-9.62574	-10.051
-0.02	-11.846	-10.9921	-10.8192	-11.3226	-12.1119	-12.868	-13.4375
-0.025	-14.8844	-13.7897	-13.5525	-14.1797	-15.1709	-16.1033	-16.8165
-0.03	-17.9476	-16.5833	-16.2834	-17.0376	-18.222	-19.3402	-20.1877
-0.035	-21.0075	-19.3946	-19.0199	-19.9032	-21.2818	-22.5728	-23.5721
-0.04	-24.0933	-22.2148	-21.7677	-22.7679	-24.3427	-25.8171	-26.945
-0.045	-27.2179	-25.0391	-24.5194	-25.643	-27.4137	-29.0412	-30.316
-0.05	-30.3412	-27.8739	-27.2805	-28.5137	-30.4835	-32.2837	-33.6997
-0.05	-30.35	-27.8855	-27.275	-28.5096	-30.4853	-32.2751	-33.6926
-0.045	-27.2285	-25.0482	-24.5259	-25.6234	-27.4032	-29.0364	-30.3162
-0.04	-24.1275	-22.2151	-21.7671	-22.7598	-24.3289	-25.7969	-26.9286
-0.035	-21.034	-19.3903	-19.018	-19.8864	-21.2697	-22.5577	-23.5502
-0.03	-17.9512	-16.5819	-16.2788	-17.0251	-18.2158	-19.3194	-20.1835
-0.025	-14.8957	-13.7791	-13.5415	-14.1655	-15.1599	-16.0914	-16.8034
-0.02	-11.8558	-10.9864	-10.8093	-11.3156	-12.1117	-12.8568	-13.4269
-0.015	-8.83371	-8.20757	-8.08321	-8.46571	-9.0637	-9.619	-10.053
-0.01	-5.84277	-5.43806	-5.36323	-5.61634	-6.0122	-6.38449	-6.67489
-0.005	-2.87603	-2.68372	-2.65103	-2.77392	-2.96829	-3.15311	-3.29666
-6.9e-05	0.02112	0.02052	0.02024	0.02166	0.01924	0.02471	0.02358
0.005	2.97915	2.79968	2.7665	2.90438	3.10397	3.30321	3.46738
0.01	5.86849	5.52513	5.46797	5.73916	6.13895	6.52976	6.85195
0.015	8.72769	8.24102	8.16487	8.57274	9.16927	9.75914	10.2378
0.02	11.553	10.9408	10.8549	11.402	12.1937	12.9845	13.6241
0.025	14.352	13.6269	13.5472	14.2313	15.2198	16.2134	17.019
0.03	17.1238	16.3064	16.2314	17.0549	18.2488	19.4486	20.414
0.035	19.8599	18.9693	18.9133	19.8855	21.2762	22.6821	23.8186
0.04	22.5601	21.6135	21.5831	22.7042	24.2854	25.9155	27.2271
0.045	25.2315	24.2598	24.2592	25.5273	27.3231	29.1517	30.6438
0.05	27.8708	26.8762	26.9128	28.3518	30.3366	32.3917	34.0664
0.055	30.4595	29.486	29.5782	31.1635	33.3644	35.6137	37.492
0.06	33.0275	32.0881	32.242	33.9893	36.3895	38.8462	40.9119
0.065	35.5452	34.6778	34.8915	36.8041	39.4003	42.0884	44.3502
0.07	38.0253	37.2536	37.5412	39.636	42.4345	45.3346	47.7872
0.075	40.4577	39.8147	40.1984	42.426	45.4502	48.5555	51.225
0.08	42.8184	42.3237	42.8445	45.2395	48.4925	51.8029	54.6819
0.085	45.1554	44.8485	45.4865	48.0676	51.5041	55.0291	58.1514
0.09	47.4347	47.3639	48.1068	50.8806	54.5304	58.2691	61.6251
0.095	49.6622	49.8704	50.7374	53.7093	57.5473	61.4958	65.0897
0.1	51.8114	52.3648	53.3388	56.4902	60.5478	64.7294	68.5385
0.105	53.8857	54.8193	55.9654	59.2799	63.5546	67.9459	71.9997
0.11	55.8637	57.2483	58.5756	62.088	66.5945	71.1821	75.4987
0.115	57.7999	59.6836	61.1869	64.9036	69.6202	74.43	78.953
0.12	59.6461	62.1253	63.7892	67.7093	72.6406	77.6842	82.4724
0.125	61.3736	64.4809	66.387	70.5162	75.7152	80.8939	85.9391
0.13	63.0102	66.8326	69.0085	73.3267	78.6928	84.1088	89.4343
0.135	64.5542	69.1176	71.571	76.0814	81.7397	87.3835	92.9601
0.14	65.97	71.4313	74.1634	78.8749	84.7716	90.6455	96.4151
0.145	67.2048	73.698	76.7417	81.7075	87.8305	93.8723	99.8592
0.15	68.3015	75.9409	79.3167	84.488	90.8539	97.1029	103.404
0.155	69.2237	78.1216	81.8524	87.2791	93.8862	100.356	106.904
0.16	69.9283	80.2716	84.451	90.0722	96.8326	103.625	110.339
0.165	70.4371	82.4103	87.0194	92.9063	99.82	106.852	113.811
0.17	70.6652	84.5116	89.604	95.6694	102.914	110.141	117.28
0.175	70.7602	86.5239	92.1555	98.469	105.898	113.423	120.761
0.18	70.7277	88.5272	94.7423	101.236	108.945	116.688	124.25
0.185	70.546	90.4279	97.2865	104.037	111.98	119.928	127.679
0.19	70.3208	92.2554	99.8107	106.767	114.988	123.212	131.177
0.195	70.095	93.933	102.373	109.567	118.086	126.478	134.614
0.2	69.8925	95.4765	104.829	112.382	121.086	129.8	138.14
0.205	69.6573	96.9532	107.405	115.125	124.119	133.116	141.654
0.21	69.4948	98.2521	109.877	117.96	127.186	136.413	145.112
0.215	69.3791	99.2817	112.354	120.756	130.236	139.756	148.61
0.22	69.2768	100.028	114.862	123.557	133.307	143.061	152.184
0.225	69.2463	100.252	117.317	126.315	136.403	146.434	155.722
0.23	69.2783	96.5876	119.801	129.073	139.47	149.759	159.203
0.235	69.3531	93.5029	122.214	131.829	142.491	153.064	162.755
0.24	69.4462	92.0521	124.653	134.672	145.574	156.419	166.272
0.245	69.5826	90.7519	127.059	137.473	148.634	159.763	169.846
0.25	69.7757	89.5336	129.379	140.34	151.79	163.072	173.422
0.255	69.9752	88.5319	131.766	143.123	154.795	166.415	176.941
0.26	70.2124	87.3912	134.13	145.915	157.927	169.812	180.553
0.265	70.4936	85.9956	136.427	148.766	161.026	173.175	184.16
0.27	70.7452	80.7607	138.645	151.608	164.099	176.524	187.723
0.275	71.0336	80.0522	140.783	154.337	167.203	179.883	191.375
0.28	71.37	79.5261	142.855	157.11	170.321	183.266	194.986
0.285	71.6812	79.1397	144.747	159.994	173.358	186.675	198.642
0.29	72.0117	78.8447	139.745	162.829	176.507	190.027	202.302
0.295	72.407	78.6299	119.715	165.584	179.608	193.433	205.989
0.3	72.7585	78.5255	101.046	168.425	182.669	196.823	209.668
0.305	73.1714	78.4855	88.568	171.202	185.794	200.197	213.271
0.31	73.5759	78.5009	87.245	173.999	188.902	203.623	216.988
0.315	74.0271	78.5393	86.3539	176.809	191.995	207.029	220.629
0.32	74.467	78.6262	85.7831	179.621	195.126	210.475	224.319
0.325	74.9321	78.7833	85.3515	182.345	198.256	213.88	227.997
0.33	75.408	78.9594	85.0316	184.931	201.445	217.253	231.711
0.335	75.8775	79.1692	84.8473	182.255	204.567	220.741	235.405
0.34	76.3692	79.4281	84.7298	110.868	207.711	224.096	239.055
0.345	76.8786	79.7207	84.7095	91.567	210.919	227.539	242.773
0.35	77.4118	80.0531	84.7552	90.374	214.065	230.984	246.497
0.355	77.9512	80.4273	84.8574	90.172	217.175	234.449	250.141
0.36	78.5229	80.7988	85.0237	90.095	220.305	237.843	253.804
0.365	79.1063	81.2137	85.2614	90.095	223.435	241.257	257.593
0.37	79.6949	81.6642	85.5419	90.193	226.581	244.79	261.295
0.375	80.3184	82.1454	85.8781	90.335	229.762	248.184	265.015
0.38	80.8964	82.6517	86.2317	90.556	95.206	251.655	268.752
0.385	81.521	83.1554	86.6405	90.816	95.283	255.179	272.477
0.39	82.1553	83.682	87.0497	91.138	95.486	258.683	276.216
0.395	82.7872	84.2405	87.5094	91.513	95.714	262.085	279.864
0.4	83.4489	84.7994	87.9952	91.891	95.999	265.551	283.597
0.405	84.1017	85.3789	88.5292	92.321	96.336	269.153	287.375
0.41	84.7892	86.0139	89.039	92.778	96.705	272.612	291.107
0.415	85.4831	86.6242	89.5962	93.278	97.102	276.087	294.893
0.42	86.181	87.2533	90.1918	93.792	97.569	279.519	298.672
0.425	86.8839	87.9009	90.7541	94.322	98.055	123.149	302.389
0.43	87.5983	88.547	91.3815	94.912	98.554	102.112	306.107
0.435	88.3302	89.2216	92.0192	95.493	99.081	102.585	309.821
0.44	89.0757	89.8879	92.69	96.127	99.649	103.071	313.588
0.445	89.818	90.5857	93.3594	96.756	100.245	103.615	317.218
0.45	90.5905	91.3168	94.0447	97.442	100.868	104.193	321.043
0.455	91.3816	92.0526	94.7477	98.166	101.514	104.776	108.006
0.46	92.1825	92.7889	95.5012	98.824	102.171	105.396	108.56
0.465	92.9758	93.5436	96.2171	99.554	102.863	106.043	109.132
0.47	93.7895	94.3311	96.9893	100.296	103.608	106.706	109.738
0.475	94.6061	95.1126	97.7905	101.059	104.353	107.377	110.407
0.48	95.4366	95.8943	98.604	101.859	105.104	108.123	111.065
0.485	96.2863	96.7078	99.3502	102.655	105.881	108.875	111.758
0.49	97.1627	97.5152	100.174	103.463	106.675	109.634	112.461

## Sheet: Figure S19b
f (GHz)	S11, magnitude (dB)	S11, phase (degree)
0.01	0.41576	-0.87657
0.0105	0.41119	-0.89889
0.011	0.40662	-0.92122
0.0115	0.40204	-0.94354
0.012	0.39747	-0.96586
0.0125	0.3929	-0.98819
0.013	0.38833	-1.01051
0.0135	0.38375	-1.03284
0.014	0.37918	-1.05516
0.0145	0.37461	-1.07749
0.015	0.37003	-1.09981
0.0155	0.36546	-1.12213
0.01599	0.36089	-1.14446
0.01649	0.35631	-1.16678
0.01699	0.35174	-1.18911
0.01749	0.34717	-1.21143
0.01799	0.3426	-1.23375
0.01849	0.33802	-1.25608
0.01899	0.33345	-1.2784
0.01949	0.32888	-1.30073
0.01999	0.3243	-1.32305
0.02049	0.31973	-1.34538
0.02099	0.31516	-1.3677
0.02149	0.31058	-1.39002
0.02199	0.30601	-1.41235
0.02249	0.30144	-1.43467
0.02299	0.27311	-1.55207
0.02349	0.25017	-1.47242
0.02399	0.25288	-1.43764
0.02449	0.26046	-1.52461
0.02499	0.25281	-1.62219
0.02549	0.26723	-1.70433
0.02599	0.28308	-1.67744
0.02649	0.28621	-1.67067
0.02698	0.28646	-1.62854
0.02748	0.28244	-1.68331
0.02798	0.27904	-1.65537
0.02848	0.27569	-1.61102
0.02898	0.29031	-1.65697
0.02948	0.289	-1.69119
0.02998	0.28386	-1.7334
0.03048	0.28307	-1.78156
0.03098	0.28578	-1.77809
0.03148	0.27705	-1.85177
0.03198	0.26511	-1.87586
0.03248	0.25141	-1.92619
0.03298	0.23727	-1.85218
0.03348	0.22845	-1.8502
0.03398	0.21861	-1.84076
0.03448	0.19885	-1.83959
0.03498	0.18964	-1.85554
0.03548	0.18463	-1.93736
0.03598	0.18467	-1.96387
0.03648	0.19549	-2.04968
0.03698	0.19609	-2.07763
0.03748	0.20882	-2.14445
0.03797	0.21277	-2.12153
0.03847	0.20366	-2.12858
0.03897	0.19553	-2.15897
0.03947	0.19241	-2.15123
0.03997	0.18115	-2.13964
0.04047	0.17783	-2.16827
0.04097	0.16225	-2.12039
0.04147	0.14773	-2.1319
0.04197	0.14427	-2.09259
0.04247	0.13686	-2.06517
0.04297	0.12512	-2.12697
0.04347	0.1244	-2.15417
0.04397	0.12531	-2.14926
0.04447	0.11771	-2.13708
0.04497	0.11477	-2.0817
0.04547	0.11987	-2.12316
0.04597	0.11792	-2.0857
0.04647	0.11687	-2.08135
0.04697	0.11136	-2.08597
0.04747	0.10526	-2.09606
0.04797	0.10534	-2.13183
0.04847	0.1057	-2.11919
0.04896	0.09535	-2.11597
0.04946	0.0892	-2.09109
0.04996	0.08278	-2.07683
0.05046	0.07792	-2.08467
0.05096	0.06206	-2.06331
0.05146	0.05689	-2.11752
0.05196	0.05567	-2.13467
0.05246	0.05077	-2.24031
0.05296	0.05392	-2.21382
0.05346	0.05488	-2.23213
0.05396	0.05391	-2.26277
0.05446	0.04857	-2.35567
0.05496	0.05137	-2.40796
0.05546	0.05246	-2.46693
0.05596	0.05913	-2.4897
0.05646	0.05836	-2.55693
0.05696	0.06317	-2.57654
0.05746	0.0622	-2.62482
0.05796	0.06206	-2.66358
0.05846	0.0593	-2.69569
0.05896	0.06148	-2.70856
0.05946	0.05937	-2.73169
0.05995	0.06287	-2.73509
0.06045	0.06508	-2.72336
0.06095	0.05896	-2.72833
0.06145	0.05456	-2.7113
0.06195	0.05071	-2.68391
0.06245	0.04426	-2.66982
0.06295	0.03808	-2.6216
0.06345	0.02993	-2.59919
0.06395	0.0237	-2.6019
0.06445	0.02263	-2.55157
0.06495	0.01848	-2.54224
0.06545	0.01985	-2.52306
0.06595	0.01369	-2.56046
0.06645	0.01454	-2.57905
0.06695	0.01072	-2.53631
0.06745	0.0083	-2.56982
0.06795	0.00329	-2.60706
0.06845	0.01098	-2.57498
0.06895	0.00806	-2.5891
0.06945	0.00303	-2.56816
0.06995	0.00608	-2.64431
0.07045	0.00689	-2.656
0.07095	0.00491	-2.66636
0.07144	0.00831	-2.70198
0.07194	0.00871	-2.74876
0.07244	0.00326	-2.74211
0.07294	0.000768104	-2.7837
0.07344	-0.00346	-2.81527
0.07394	-0.00857	-2.86344
0.07444	-0.00793	-2.88598
0.07494	-0.01753	-2.92347
0.07544	-0.02289	-2.93624
0.07594	-0.03054	-2.91991
0.07644	-0.03311	-2.92847
0.07694	-0.04127	-2.93812
0.07744	-0.04401	-2.98341
0.07794	-0.04212	-2.97677
0.07844	-0.04329	-3.02017
0.07894	-0.0524	-3.03086
0.07944	-0.05419	-3.02155
0.07994	-0.05706	-3.01651
0.08044	-0.06034	-3.02122
0.08094	-0.05862	-3.04494
0.08144	-0.05995	-3.06795
0.08194	-0.06419	-3.05
0.08243	-0.07131	-3.06366
0.08293	-0.07752	-3.06691
0.08343	-0.0756	-3.05625
0.08393	-0.07669	-3.09548
0.08443	-0.07849	-3.09958
0.08493	-0.08059	-3.12755
0.08543	-0.0841	-3.1489
0.08593	-0.08865	-3.21047
0.08643	-0.08977	-3.22432
0.08693	-0.08773	-3.25239
0.08743	-0.09275	-3.26889
0.08793	-0.09606	-3.29235
0.08843	-0.09815	-3.33384
0.08893	-0.09539	-3.339
0.08943	-0.09881	-3.3705
0.08993	-0.10332	-3.39818
0.09043	-0.10591	-3.43794
0.09093	-0.10658	-3.46633
0.09143	-0.10528	-3.46115
0.09193	-0.10913	-3.47627
0.09243	-0.11231	-3.52076
0.09293	-0.11045	-3.54454
0.09342	-0.1096	-3.52818
0.09392	-0.11567	-3.52696
0.09442	-0.11672	-3.51364
0.09492	-0.11679	-3.54679
0.09542	-0.11802	-3.5208
0.09592	-0.11992	-3.55398
0.09642	-0.1221	-3.52484
0.09692	-0.12555	-3.53402
0.09742	-0.13146	-3.50516
0.09792	-0.12709	-3.52304
0.09842	-0.13473	-3.4645
0.09892	-0.13434	-3.44673
0.09942	-0.13622	-3.39926
0.09992	-0.13323	-3.39568
0.10042	-0.13519	-3.38811
0.10092	-0.13156	-3.39108
0.10142	-0.1302	-3.35824
0.10192	-0.13062	-3.32943
0.10242	-0.13143	-3.32491
0.10292	-0.13743	-3.27054
0.10342	-0.14413	-3.25254
0.10392	-0.15001	-3.20531
0.10441	-0.14652	-3.16174
0.10491	-0.15712	-3.1594
0.10541	-0.16387	-3.09255
0.10591	-0.16676	-3.09914
0.10641	-0.16723	-3.04718
0.10691	-0.17189	-3.02805
0.10741	-0.17897	-3.05436
0.10791	-0.18578	-3.041
0.10841	-0.18798	-3.02058
0.10891	-0.19683	-3.02594
0.10941	-0.20329	-2.97313
0.10991	-0.20254	-2.96643
0.11041	-0.20488	-2.97018
0.11091	-0.20525	-2.98874
0.11141	-0.21051	-3.00034
0.11191	-0.21378	-3.01095
0.11241	-0.21536	-3.01261
0.11291	-0.21654	-3.00983
0.11341	-0.21605	-3.04301
0.11391	-0.21996	-3.05878
0.11441	-0.22473	-3.07811
0.11491	-0.22542	-3.07069
0.11541	-0.22441	-3.09907
0.1159	-0.2211	-3.09958
0.1164	-0.22699	-3.14356
0.1169	-0.23104	-3.13671
0.1174	-0.22998	-3.16661
0.1179	-0.22751	-3.19339
0.1184	-0.23467	-3.20863
0.1189	-0.23756	-3.25858
0.1194	-0.24074	-3.28382
0.1199	-0.24283	-3.29546
0.1204	-0.24598	-3.32709
0.1209	-0.24588	-3.36339
0.1214	-0.24651	-3.37507
0.1219	-0.24834	-3.42478
0.1224	-0.25504	-3.43685
0.1229	-0.25588	-3.48004
0.1234	-0.25997	-3.50251
0.1239	-0.25989	-3.56526
0.1244	-0.259	-3.56915
0.1249	-0.25843	-3.62002
0.1254	-0.26016	-3.62726
0.1259	-0.25875	-3.65758
0.1264	-0.26302	-3.66915
0.12689	-0.26446	-3.70847
0.12739	-0.26354	-3.73033
0.12789	-0.26287	-3.7326
0.12839	-0.25895	-3.76506
0.12889	-0.25664	-3.7782
0.12939	-0.25957	-3.81652
0.12989	-0.26138	-3.86928
0.13039	-0.26053	-3.86717
0.13089	-0.2553	-3.87682
0.13139	-0.2587	-3.8401
0.13189	-0.26646	-3.86549
0.13239	-0.26591	-3.84495
0.13289	-0.25927	-3.79531
0.13339	-0.25771	-3.75981
0.13389	-0.25941	-3.74403
0.13439	-0.25986	-3.73202
0.13489	-0.25912	-3.75384
0.13539	-0.26502	-3.73404
0.13589	-0.26326	-3.71112
0.13639	-0.26726	-3.64017
0.13689	-0.26466	-3.60151
0.13739	-0.26441	-3.53785
0.13788	-0.26345	-3.54735
0.13838	-0.2645	-3.51852
0.13888	-0.27241	-3.47255
0.13938	-0.27334	-3.43613
0.13988	-0.27402	-3.39587
0.14038	-0.27098	-3.34971
0.14088	-0.27105	-3.3166
0.14138	-0.27503	-3.27819
0.14188	-0.27551	-3.22574
0.14238	-0.27622	-3.20929
0.14288	-0.27882	-3.15476
0.14338	-0.28188	-3.12137
0.14388	-0.27859	-3.07715
0.14438	-0.28134	-3.05263
0.14488	-0.281	-3.0242
0.14538	-0.2834	-3.01036
0.14588	-0.28369	-2.94854
0.14638	-0.28406	-2.89637
0.14688	-0.28711	-2.90583
0.14738	-0.2914	-2.85199
0.14788	-0.28962	-2.83826
0.14838	-0.29212	-2.83674
0.14887	-0.29409	-2.80365
0.14937	-0.29766	-2.7983
0.14987	-0.30213	-2.79653
0.15037	-0.30278	-2.77799
0.15087	-0.30543	-2.7698
0.15137	-0.30635	-2.73887
0.15187	-0.30683	-2.72694
0.15237	-0.30518	-2.73358
0.15287	-0.30764	-2.7294
0.15337	-0.30161	-2.72339
0.15387	-0.30877	-2.69517
0.15437	-0.31517	-2.6903
0.15487	-0.3136	-2.69317
0.15537	-0.31556	-2.65979
0.15587	-0.3133	-2.6738
0.15637	-0.3198	-2.69807
0.15687	-0.32069	-2.72576
0.15737	-0.31824	-2.72306
0.15787	-0.32403	-2.74223
0.15837	-0.32686	-2.75918
0.15887	-0.32822	-2.80592
0.15937	-0.32504	-2.8398
0.15986	-0.32251	-2.82176
0.16036	-0.32145	-2.81676
0.16086	-0.32375	-2.84117
0.16136	-0.32549	-2.86792
0.16186	-0.32599	-2.94383
0.16236	-0.3296	-2.96979
0.16286	-0.33101	-2.98749
0.16336	-0.33865	-2.99122
0.16386	-0.34126	-3.02641
0.16436	-0.33437	-3.07371
0.16486	-0.33564	-3.10391
0.16536	-0.34017	-3.18411
0.16586	-0.34407	-3.23846
0.16636	-0.34964	-3.25423
0.16686	-0.35139	-3.30216
0.16736	-0.35322	-3.29645
0.16786	-0.35246	-3.32467
0.16836	-0.35356	-3.34185
0.16886	-0.35682	-3.38946
0.16936	-0.36069	-3.43742
0.16986	-0.35792	-3.44328
0.17036	-0.35992	-3.4801
0.17086	-0.36113	-3.4979
0.17135	-0.36576	-3.55718
0.17185	-0.369	-3.61064
0.17235	-0.36653	-3.63162
0.17285	-0.36527	-3.67402
0.17335	-0.36474	-3.69515
0.17385	-0.36625	-3.68632
0.17435	-0.36839	-3.69709
0.17485	-0.36832	-3.68936
0.17535	-0.3699	-3.71124
0.17585	-0.37782	-3.71391
0.17635	-0.37894	-3.70588
0.17685	-0.37661	-3.71497
0.17735	-0.37795	-3.69703
0.17785	-0.38116	-3.69464
0.17835	-0.38547	-3.68358
0.17885	-0.39765	-3.6881
0.17935	-0.39411	-3.70165
0.17985	-0.38804	-3.68379
0.18035	-0.39132	-3.67916
0.18085	-0.39429	-3.68864
0.18135	-0.39511	-3.65169
0.18185	-0.39493	-3.63724
0.18234	-0.39442	-3.60377
0.18284	-0.39462	-3.58265
0.18334	-0.3931	-3.57802
0.18384	-0.39756	-3.56912
0.18434	-0.39523	-3.53076
0.18484	-0.39664	-3.48932
0.18534	-0.40346	-3.51178
0.18584	-0.41053	-3.49207
0.18634	-0.41238	-3.49007
0.18684	-0.41769	-3.45478
0.18734	-0.41856	-3.41787
0.18784	-0.41806	-3.41058
0.18834	-0.42007	-3.41847
0.18884	-0.41786	-3.37273
0.18934	-0.41733	-3.3375
0.18984	-0.42599	-3.30498
0.19034	-0.42606	-3.27197
0.19084	-0.42165	-3.21274
0.19134	-0.42035	-3.19604
0.19184	-0.41661	-3.15199
0.19234	-0.41431	-3.13262
0.19284	-0.41234	-3.11871
0.19333	-0.41129	-3.09913
0.19383	-0.41903	-3.10625
0.19433	-0.4111	-3.03823
0.19483	-0.41113	-2.98572
0.19533	-0.41027	-2.9421
0.19583	-0.40998	-2.93876
0.19633	-0.41022	-2.92077
0.19683	-0.40757	-2.90958
0.19733	-0.4099	-2.90126
0.19783	-0.41297	-2.86298
0.19833	-0.41668	-2.78812
0.19883	-0.41814	-2.73112
0.19933	-0.41946	-2.71026
0.19983	-0.41562	-2.68004
0.20033	-0.41759	-2.6932
