# Supplementary material for: Toward high-current-density and high-frequency graphene resonant tunneling transistors
Source: Nat Commun. 2025 May 23;16:4805. doi: 10.1038/s41467-025-58720-7 (PMC12102250; doi:10.1038/s41467-025-58720-7)
Supplement: Supplementary file 3 — Source Data [file 41467_2025_58720_MOESM3_ESM.zip › Supplementary Figure 2.xlsx]

## Sheet: Figure S2a
Vd (V)	Id (arb. units)	Vd (V)	Id (arb. units)	Vd (V)	Id (arb. units)	Vd (V)	Id (arb. units)	Vd (V)	Id (arb. units)	Vd (V)	Id (arb. units)	Vd (V)	Id (arb. units)
	Vg = -30 V		-20		-10		0		10		20		30
-1.04561	-3.72395e-06	-1.03195	-3.81026e-06	-1.01699	-3.87006e-06	-1	-3.95756e-06	-0.98301	-4.04313e-06	-0.96805	-4.11404e-06	-0.95439	-4.21293e-06
-1.04059	-3.70595e-06	-1.02694	-3.77739e-06	-1.01197	-3.8452e-06	-0.99499	-3.93807e-06	-0.978	-4.00589e-06	-0.96303	-4.09123e-06	-0.94938	-4.19252e-06
-1.03558	-3.68556e-06	-1.02193	-3.74209e-06	-1.00696	-3.82701e-06	-0.98997	-3.90405e-06	-0.97299	-3.97384e-06	-0.95802	-4.07281e-06	-0.94437	-4.15949e-06
-1.03057	-3.65133e-06	-1.01692	-3.71512e-06	-1.00195	-3.80362e-06	-0.98496	-3.86703e-06	-0.96798	-3.95519e-06	-0.95301	-4.04874e-06	-0.93936	-4.12385e-06
-1.02556	-3.61432e-06	-1.0119	-3.69791e-06	-0.99694	-3.77079e-06	-0.97995	-3.84136e-06	-0.96296	-3.93793e-06	-0.948	-4.01396e-06	-0.93434	-4.09658e-06
-1.02054	-3.5903e-06	-1.00689	-3.67624e-06	-0.99192	-3.73581e-06	-0.97494	-3.82319e-06	-0.95795	-3.90715e-06	-0.94298	-3.97862e-06	-0.92933	-4.07733e-06
-1.01553	-3.57364e-06	-1.00188	-3.64102e-06	-0.98691	-3.70911e-06	-0.96992	-3.80095e-06	-0.95294	-3.86944e-06	-0.93797	-3.95569e-06	-0.92432	-4.05773e-06
-1.01052	-3.54908e-06	-0.99686	-3.60505e-06	-0.9819	-3.69196e-06	-0.96491	-3.76929e-06	-0.94793	-3.84223e-06	-0.93296	-3.94034e-06	-0.9193	-4.02896e-06
-1.00551	-3.51491e-06	-0.99185	-3.58238e-06	-0.97689	-3.6706e-06	-0.9599	-3.73424e-06	-0.94291	-3.82219e-06	-0.92795	-3.9159e-06	-0.91429	-3.9924e-06
-1.00049	-3.48186e-06	-0.98684	-3.56565e-06	-0.97187	-3.63586e-06	-0.95489	-3.7062e-06	-0.9379	-3.80219e-06	-0.92293	-3.87929e-06	-0.90928	-3.96195e-06
-0.99548	-3.45751e-06	-0.98183	-3.54037e-06	-0.96686	-3.59987e-06	-0.94987	-3.68836e-06	-0.93289	-3.77329e-06	-0.91792	-3.84608e-06	-0.90427	-3.94412e-06
-0.99047	-3.43911e-06	-0.97681	-3.50612e-06	-0.96185	-3.57677e-06	-0.94486	-3.66893e-06	-0.92788	-3.73851e-06	-0.91291	-3.82433e-06	-0.89925	-3.92725e-06
-0.98546	-3.41662e-06	-0.9718	-3.47363e-06	-0.95684	-3.56023e-06	-0.93985	-3.63648e-06	-0.92286	-3.70771e-06	-0.9079	-3.8065e-06	-0.89424	-3.89766e-06
-0.98044	-3.38294e-06	-0.96679	-3.44978e-06	-0.95182	-3.53588e-06	-0.93484	-3.59958e-06	-0.91785	-3.6874e-06	-0.90288	-3.78241e-06	-0.88923	-3.86083e-06
-0.97543	-3.34817e-06	-0.96178	-3.43151e-06	-0.94681	-3.50222e-06	-0.92982	-3.57394e-06	-0.91284	-3.67053e-06	-0.89787	-3.74987e-06	-0.88422	-3.83202e-06
-0.97042	-3.32541e-06	-0.95676	-3.40889e-06	-0.9418	-3.46941e-06	-0.92481	-3.55749e-06	-0.90783	-3.64304e-06	-0.89286	-3.71622e-06	-0.8792	-3.81305e-06
-0.96541	-3.30967e-06	-0.95175	-3.3753e-06	-0.93679	-3.44488e-06	-0.9198	-3.53577e-06	-0.90281	-3.60605e-06	-0.88785	-3.69065e-06	-0.87419	-3.79444e-06
-0.96039	-3.28512e-06	-0.94674	-3.34076e-06	-0.93177	-3.42648e-06	-0.91479	-3.50389e-06	-0.8978	-3.57551e-06	-0.88283	-3.67394e-06	-0.86918	-3.76805e-06
-0.95538	-3.25021e-06	-0.94173	-3.31803e-06	-0.92676	-3.40512e-06	-0.90977	-3.47015e-06	-0.89279	-3.55724e-06	-0.87782	-3.65379e-06	-0.86417	-3.73476e-06
-0.95037	-3.21877e-06	-0.93671	-3.30236e-06	-0.92175	-3.37298e-06	-0.90476	-3.44354e-06	-0.88778	-3.53929e-06	-0.87281	-3.62114e-06	-0.85915	-3.70291e-06
-0.94536	-3.19696e-06	-0.9317	-3.27827e-06	-0.91674	-3.33783e-06	-0.89975	-3.42428e-06	-0.88276	-3.5115e-06	-0.8678	-3.58538e-06	-0.85414	-3.68021e-06
-0.94034	-3.17866e-06	-0.92669	-3.24373e-06	-0.91172	-3.31324e-06	-0.89474	-3.40506e-06	-0.87775	-3.47752e-06	-0.86278	-3.56065e-06	-0.84913	-3.66431e-06
-0.93533	-3.155e-06	-0.92168	-3.21206e-06	-0.90671	-3.29753e-06	-0.88972	-3.37641e-06	-0.87274	-3.44746e-06	-0.85777	-3.54453e-06	-0.84412	-3.64228e-06
-0.93032	-3.12336e-06	-0.91666	-3.18989e-06	-0.9017	-3.27587e-06	-0.88471	-3.34082e-06	-0.86772	-3.42556e-06	-0.85276	-3.52368e-06	-0.8391	-3.6085e-06
-0.92531	-3.09075e-06	-0.91165	-3.17171e-06	-0.89669	-3.2427e-06	-0.8797	-3.31228e-06	-0.86271	-3.40778e-06	-0.84775	-3.49309e-06	-0.83409	-3.57435e-06
-0.92029	-3.06719e-06	-0.90664	-3.14879e-06	-0.89167	-3.2097e-06	-0.87469	-3.29507e-06	-0.8577	-3.38478e-06	-0.84273	-3.45986e-06	-0.82908	-3.55173e-06
-0.91528	-3.05124e-06	-0.90163	-3.11788e-06	-0.88666	-3.18583e-06	-0.86967	-3.27724e-06	-0.85269	-3.35165e-06	-0.83772	-3.43276e-06	-0.82407	-3.53599e-06
-0.91027	-3.02946e-06	-0.89661	-3.08505e-06	-0.88165	-3.16765e-06	-0.86466	-3.2478e-06	-0.84767	-3.3182e-06	-0.83271	-3.41308e-06	-0.81905	-3.51457e-06
-0.90526	-2.99632e-06	-0.8916	-3.06035e-06	-0.87664	-3.14657e-06	-0.85965	-3.21338e-06	-0.84266	-3.29576e-06	-0.8277	-3.3951e-06	-0.81404	-3.48399e-06
-0.90024	-2.96386e-06	-0.88659	-3.04414e-06	-0.87162	-3.11764e-06	-0.85464	-3.18599e-06	-0.83765	-3.28042e-06	-0.82268	-3.3697e-06	-0.80903	-3.45148e-06
-0.89523	-2.94244e-06	-0.88158	-3.0239e-06	-0.86661	-3.08455e-06	-0.84962	-3.1666e-06	-0.83264	-3.25824e-06	-0.81767	-3.33563e-06	-0.80402	-3.42509e-06
-0.89022	-2.92571e-06	-0.87656	-2.99213e-06	-0.8616	-3.05712e-06	-0.84461	-3.14786e-06	-0.82762	-3.22544e-06	-0.81266	-3.30454e-06	-0.799	-3.40579e-06
-0.88521	-2.90318e-06	-0.87155	-2.95873e-06	-0.85659	-3.03947e-06	-0.8396	-3.12265e-06	-0.82261	-3.19325e-06	-0.80765	-3.28474e-06	-0.79399	-3.38815e-06
-0.88019	-2.873e-06	-0.86654	-2.9356e-06	-0.85157	-3.02195e-06	-0.83459	-3.09071e-06	-0.8176	-3.16972e-06	-0.80263	-3.26935e-06	-0.78898	-3.36447e-06
-0.87518	-2.84228e-06	-0.86153	-2.91895e-06	-0.84656	-2.99368e-06	-0.82957	-3.05974e-06	-0.81259	-3.15176e-06	-0.79762	-3.24543e-06	-0.78397	-3.3304e-06
-0.87017	-2.81791e-06	-0.85651	-2.89804e-06	-0.84155	-2.95931e-06	-0.82456	-3.03799e-06	-0.80757	-3.13153e-06	-0.79261	-3.21238e-06	-0.77895	-3.29919e-06
-0.86516	-2.80026e-06	-0.8515	-2.86916e-06	-0.83654	-2.93246e-06	-0.81955	-3.02229e-06	-0.80256	-3.104e-06	-0.7876	-3.18159e-06	-0.77394	-3.27865e-06
-0.86014	-2.78173e-06	-0.84649	-2.83797e-06	-0.83152	-2.91486e-06	-0.81454	-3.00025e-06	-0.79755	-3.07167e-06	-0.78258	-3.15931e-06	-0.76893	-3.26375e-06
-0.85513	-2.75367e-06	-0.84148	-2.81198e-06	-0.82651	-2.89654e-06	-0.80952	-2.96775e-06	-0.79254	-3.04324e-06	-0.77757	-3.14171e-06	-0.76392	-3.24205e-06
-0.85012	-2.72086e-06	-0.83646	-2.79316e-06	-0.8215	-2.87059e-06	-0.80451	-2.93582e-06	-0.78752	-3.02434e-06	-0.77256	-3.12137e-06	-0.7589	-3.21052e-06
-0.84511	-2.69571e-06	-0.83145	-2.7759e-06	-0.81649	-2.83949e-06	-0.7995	-2.91409e-06	-0.78251	-3.00832e-06	-0.76755	-3.09391e-06	-0.75389	-3.17906e-06
-0.84009	-2.67982e-06	-0.82644	-2.75061e-06	-0.81147	-2.81097e-06	-0.79449	-2.89761e-06	-0.7775	-2.98374e-06	-0.76253	-3.06207e-06	-0.74888	-3.15539e-06
-0.83508	-2.66201e-06	-0.82143	-2.71797e-06	-0.80646	-2.78945e-06	-0.78947	-2.87659e-06	-0.77249	-2.95051e-06	-0.75752	-3.03415e-06	-0.74387	-3.13764e-06
-0.83007	-2.63473e-06	-0.81641	-2.68987e-06	-0.80145	-2.77273e-06	-0.78446	-2.84806e-06	-0.76747	-2.92073e-06	-0.75251	-3.01538e-06	-0.73885	-3.11909e-06
-0.82506	-2.60405e-06	-0.8114	-2.67202e-06	-0.79644	-2.75198e-06	-0.77945	-2.81736e-06	-0.76246	-2.90095e-06	-0.7475	-2.9997e-06	-0.73384	-3.09438e-06
-0.82004	-2.57878e-06	-0.80639	-2.65614e-06	-0.79142	-2.72182e-06	-0.77444	-2.79143e-06	-0.75745	-2.88444e-06	-0.74248	-2.97618e-06	-0.72883	-3.06391e-06
-0.81503	-2.56014e-06	-0.80138	-2.63188e-06	-0.78641	-2.69026e-06	-0.76942	-2.77236e-06	-0.75244	-2.8625e-06	-0.73747	-2.94383e-06	-0.72382	-3.03424e-06
-0.81002	-2.54294e-06	-0.79636	-2.60128e-06	-0.7814	-2.66772e-06	-0.76441	-2.75553e-06	-0.74742	-2.83362e-06	-0.73246	-2.91365e-06	-0.7188	-3.01246e-06
-0.80501	-2.52082e-06	-0.79135	-2.57362e-06	-0.77639	-2.65246e-06	-0.7594	-2.73196e-06	-0.74241	-2.80356e-06	-0.72745	-2.89308e-06	-0.71379	-2.9972e-06
-0.79999	-2.49207e-06	-0.78634	-2.55295e-06	-0.77137	-2.63328e-06	-0.75439	-2.70036e-06	-0.7374	-2.77858e-06	-0.72243	-2.87696e-06	-0.70878	-2.97854e-06
-0.79498	-2.46338e-06	-0.78133	-2.53595e-06	-0.76636	-2.60519e-06	-0.74937	-2.67094e-06	-0.73239	-2.76007e-06	-0.71742	-2.85666e-06	-0.70377	-2.95015e-06
-0.78997	-2.443e-06	-0.77631	-2.5163e-06	-0.76135	-2.57507e-06	-0.74436	-2.65121e-06	-0.72737	-2.74326e-06	-0.71241	-2.82937e-06	-0.69875	-2.91806e-06
-0.78496	-2.42862e-06	-0.7713	-2.48991e-06	-0.75634	-2.55055e-06	-0.73935	-2.63612e-06	-0.72236	-2.71969e-06	-0.7074	-2.79946e-06	-0.69374	-2.89289e-06
-0.77994	-2.40971e-06	-0.76629	-2.46004e-06	-0.75132	-2.53213e-06	-0.73434	-2.61497e-06	-0.71735	-2.68849e-06	-0.70238	-2.77332e-06	-0.68873	-2.87581e-06
-0.77493	-2.38172e-06	-0.76128	-2.43561e-06	-0.74631	-2.5148e-06	-0.72932	-2.5859e-06	-0.71234	-2.65935e-06	-0.69737	-2.75354e-06	-0.68372	-2.85918e-06
-0.76992	-2.35297e-06	-0.75626	-2.41955e-06	-0.7413	-2.49277e-06	-0.72431	-2.55672e-06	-0.70732	-2.63951e-06	-0.69236	-2.73733e-06	-0.6787	-2.83667e-06
-0.76491	-2.33196e-06	-0.75125	-2.40386e-06	-0.73629	-2.46438e-06	-0.7193	-2.5336e-06	-0.70231	-2.62457e-06	-0.68735	-2.71705e-06	-0.67369	-2.80844e-06
-0.75989	-2.3164e-06	-0.74624	-2.37978e-06	-0.73127	-2.43559e-06	-0.71429	-2.5158e-06	-0.6973	-2.60436e-06	-0.68233	-2.68835e-06	-0.66868	-2.77989e-06
-0.75488	-2.29917e-06	-0.74123	-2.34993e-06	-0.72626	-2.4143e-06	-0.70927	-2.4982e-06	-0.69229	-2.57619e-06	-0.67732	-2.6577e-06	-0.66367	-2.7561e-06
-0.74987	-2.27618e-06	-0.73621	-2.32463e-06	-0.72125	-2.39948e-06	-0.70426	-2.47553e-06	-0.68727	-2.54695e-06	-0.67231	-2.63431e-06	-0.65865	-2.73812e-06
-0.74486	-2.2495e-06	-0.7312	-2.30698e-06	-0.71623	-2.38176e-06	-0.69925	-2.44696e-06	-0.68226	-2.52312e-06	-0.6673	-2.61867e-06	-0.65364	-2.72215e-06
-0.73984	-2.22493e-06	-0.72619	-2.29127e-06	-0.71122	-2.35521e-06	-0.69424	-2.41876e-06	-0.67725	-2.50488e-06	-0.66228	-2.60222e-06	-0.64863	-2.70096e-06
-0.73483	-2.20651e-06	-0.72118	-2.27144e-06	-0.70621	-2.32578e-06	-0.68922	-2.39809e-06	-0.67224	-2.48785e-06	-0.65727	-2.578e-06	-0.64362	-2.6722e-06
-0.72982	-2.19257e-06	-0.71616	-2.24613e-06	-0.7012	-2.30262e-06	-0.68421	-2.38334e-06	-0.66722	-2.46681e-06	-0.65226	-2.54884e-06	-0.6386	-2.64281e-06
-0.72481	-2.17522e-06	-0.71115	-2.21957e-06	-0.69618	-2.28599e-06	-0.6792	-2.36551e-06	-0.66221	-2.43972e-06	-0.64725	-2.52211e-06	-0.63359	-2.62069e-06
-0.71979	-2.15007e-06	-0.70614	-2.19715e-06	-0.69117	-2.26967e-06	-0.67419	-2.33919e-06	-0.6572	-2.41095e-06	-0.64223	-2.50132e-06	-0.62858	-2.60557e-06
-0.71478	-2.12334e-06	-0.70113	-2.18093e-06	-0.68616	-2.24859e-06	-0.66917	-2.30993e-06	-0.65219	-2.388e-06	-0.63722	-2.48446e-06	-0.62357	-2.58958e-06
-0.70977	-2.10352e-06	-0.69611	-2.16645e-06	-0.68115	-2.22265e-06	-0.66416	-2.28651e-06	-0.64717	-2.37226e-06	-0.63221	-2.46682e-06	-0.61855	-2.56642e-06
-0.70476	-2.09028e-06	-0.6911	-2.14598e-06	-0.67613	-2.19647e-06	-0.65915	-2.2696e-06	-0.64216	-2.35664e-06	-0.6272	-2.44422e-06	-0.61354	-2.53828e-06
-0.69974	-2.07568e-06	-0.68609	-2.11903e-06	-0.67112	-2.17489e-06	-0.65414	-2.25347e-06	-0.63715	-2.33367e-06	-0.62218	-2.41651e-06	-0.60853	-2.51177e-06
-0.69473	-2.05482e-06	-0.68108	-2.09379e-06	-0.66611	-2.15911e-06	-0.64912	-2.23308e-06	-0.63214	-2.30477e-06	-0.61717	-2.3892e-06	-0.60352	-2.49064e-06
-0.68972	-2.03056e-06	-0.67606	-2.07633e-06	-0.6611	-2.1441e-06	-0.64411	-2.20773e-06	-0.62712	-2.27855e-06	-0.61216	-2.3685e-06	-0.5985	-2.47378e-06
-0.68471	-2.00877e-06	-0.67105	-2.06321e-06	-0.65608	-2.12278e-06	-0.6391	-2.18137e-06	-0.62211	-2.25937e-06	-0.60715	-2.35371e-06	-0.59349	-2.45729e-06
-0.67969	-1.99212e-06	-0.66604	-2.0466e-06	-0.65107	-2.09561e-06	-0.63409	-2.15878e-06	-0.6171	-2.24372e-06	-0.60213	-2.33755e-06	-0.58848	-2.4371e-06
-0.67468	-1.97888e-06	-0.66103	-2.02399e-06	-0.64606	-2.07062e-06	-0.62907	-2.14194e-06	-0.61209	-2.22603e-06	-0.59712	-2.31407e-06	-0.58347	-2.41167e-06
-0.66967	-1.96469e-06	-0.65601	-1.99959e-06	-0.64105	-2.05317e-06	-0.62406	-2.12734e-06	-0.60707	-2.20334e-06	-0.59211	-2.28571e-06	-0.57845	-2.3843e-06
-0.66466	-1.94541e-06	-0.651	-1.97859e-06	-0.63603	-2.03973e-06	-0.61905	-2.10794e-06	-0.60206	-2.17725e-06	-0.58709	-2.26038e-06	-0.57344	-2.3611e-06
-0.65964	-1.92226e-06	-0.64599	-1.9625e-06	-0.63102	-2.0229e-06	-0.61404	-2.08186e-06	-0.59705	-2.15224e-06	-0.58208	-2.24162e-06	-0.56843	-2.3446e-06
-0.65463	-1.90205e-06	-0.64098	-1.94894e-06	-0.62601	-2.00024e-06	-0.60902	-2.05541e-06	-0.59204	-2.13197e-06	-0.57707	-2.22619e-06	-0.56342	-2.33064e-06
-0.64962	-1.88881e-06	-0.63596	-1.93352e-06	-0.621	-1.97563e-06	-0.60401	-2.0354e-06	-0.58702	-2.11662e-06	-0.57206	-2.20906e-06	-0.5584	-2.31241e-06
-0.6446	-1.87879e-06	-0.63095	-1.91284e-06	-0.61598	-1.95404e-06	-0.599	-2.02121e-06	-0.58201	-2.10124e-06	-0.56704	-2.18737e-06	-0.55339	-2.28737e-06
-0.63959	-1.86486e-06	-0.62594	-1.8892e-06	-0.61097	-1.93718e-06	-0.59398	-2.00614e-06	-0.577	-2.07994e-06	-0.56203	-2.16214e-06	-0.54838	-2.26025e-06
-0.63458	-1.84496e-06	-0.62093	-1.86928e-06	-0.60596	-1.92309e-06	-0.58897	-1.98554e-06	-0.57199	-2.05331e-06	-0.55702	-2.13719e-06	-0.54337	-2.2375e-06
-0.62957	-1.8246e-06	-0.61591	-1.85601e-06	-0.60095	-1.90775e-06	-0.58396	-1.96108e-06	-0.56697	-2.02814e-06	-0.55201	-2.11611e-06	-0.53835	-2.22045e-06
-0.62455	-1.80918e-06	-0.6109	-1.84514e-06	-0.59593	-1.88757e-06	-0.57895	-1.93761e-06	-0.56196	-2.00957e-06	-0.54699	-2.09996e-06	-0.53334	-2.20558e-06
-0.61954	-1.79838e-06	-0.60589	-1.82999e-06	-0.59092	-1.86368e-06	-0.57393	-1.91834e-06	-0.55695	-1.99564e-06	-0.54198	-2.08553e-06	-0.52833	-2.18876e-06
-0.61453	-1.78858e-06	-0.60087	-1.80917e-06	-0.58591	-1.84213e-06	-0.56892	-1.90296e-06	-0.55194	-1.98003e-06	-0.53697	-2.06711e-06	-0.52331	-2.16784e-06
-0.60952	-1.77626e-06	-0.59586	-1.78822e-06	-0.5809	-1.82694e-06	-0.56391	-1.88852e-06	-0.54692	-1.95912e-06	-0.53196	-2.04266e-06	-0.5183	-2.14378e-06
-0.6045	-1.76044e-06	-0.59085	-1.77203e-06	-0.57588	-1.81546e-06	-0.5589	-1.87107e-06	-0.54191	-1.93483e-06	-0.52694	-2.0166e-06	-0.51329	-2.11976e-06
-0.59949	-1.74352e-06	-0.58584	-1.76023e-06	-0.57087	-1.8013e-06	-0.55388	-1.84871e-06	-0.5369	-1.91157e-06	-0.52193	-1.99501e-06	-0.50828	-2.09887e-06
-0.59448	-1.72947e-06	-0.58082	-1.74939e-06	-0.56586	-1.78124e-06	-0.54887	-1.82477e-06	-0.53189	-1.89221e-06	-0.51692	-1.97944e-06	-0.50326	-2.08242e-06
-0.58947	-1.7207e-06	-0.57581	-1.73615e-06	-0.56085	-1.75902e-06	-0.54386	-1.80499e-06	-0.52687	-1.87653e-06	-0.51191	-1.96573e-06	-0.49825	-2.06861e-06
-0.58445	-1.7149e-06	-0.5708	-1.71943e-06	-0.55583	-1.74029e-06	-0.53885	-1.79107e-06	-0.52186	-1.86201e-06	-0.50689	-1.94867e-06	-0.49324	-2.05289e-06
-0.57944	-1.70666e-06	-0.56579	-1.70134e-06	-0.55082	-1.72636e-06	-0.53383	-1.77891e-06	-0.51685	-1.84514e-06	-0.50188	-1.92688e-06	-0.48823	-2.03194e-06
-0.57443	-1.69358e-06	-0.56077	-1.6856e-06	-0.54581	-1.71466e-06	-0.52882	-1.76281e-06	-0.51184	-1.8237e-06	-0.49687	-1.90309e-06	-0.48321	-2.00724e-06
-0.56942	-1.67929e-06	-0.55576	-1.67479e-06	-0.5408	-1.70177e-06	-0.52381	-1.7414e-06	-0.50682	-1.79975e-06	-0.49186	-1.88104e-06	-0.4782	-1.9838e-06
-0.5644	-1.66929e-06	-0.55075	-1.66734e-06	-0.53578	-1.68558e-06	-0.5188	-1.71913e-06	-0.50181	-1.77846e-06	-0.48684	-1.86265e-06	-0.47319	-1.9654e-06
-0.55939	-1.6648e-06	-0.54574	-1.65823e-06	-0.53077	-1.66678e-06	-0.51378	-1.70068e-06	-0.4968	-1.76272e-06	-0.48183	-1.84738e-06	-0.46818	-1.95151e-06
-0.55438	-1.66221e-06	-0.54072	-1.64435e-06	-0.52576	-1.6484e-06	-0.50877	-1.68651e-06	-0.49179	-1.75028e-06	-0.47682	-1.833e-06	-0.46316	-1.93813e-06
-0.54937	-1.65764e-06	-0.53571	-1.62818e-06	-0.52075	-1.63372e-06	-0.50376	-1.67282e-06	-0.48677	-1.73597e-06	-0.47181	-1.81655e-06	-0.45815	-1.92152e-06
-0.54435	-1.65032e-06	-0.5307	-1.61505e-06	-0.51573	-1.62355e-06	-0.49875	-1.66023e-06	-0.48176	-1.71654e-06	-0.46679	-1.79605e-06	-0.45314	-1.90102e-06
-0.53934	-1.64238e-06	-0.52569	-1.60734e-06	-0.51072	-1.61459e-06	-0.49373	-1.64324e-06	-0.47675	-1.69395e-06	-0.46178	-1.77286e-06	-0.44813	-1.87874e-06
-0.53433	-1.6368e-06	-0.52067	-1.60247e-06	-0.50571	-1.60224e-06	-0.48872	-1.62377e-06	-0.47173	-1.67301e-06	-0.45677	-1.75117e-06	-0.44311	-1.85761e-06
-0.52932	-1.63516e-06	-0.51566	-1.59642e-06	-0.5007	-1.58554e-06	-0.48371	-1.60452e-06	-0.46672	-1.65624e-06	-0.45176	-1.73415e-06	-0.4381	-1.83938e-06
-0.5243	-1.63705e-06	-0.51065	-1.58748e-06	-0.49568	-1.56833e-06	-0.4787	-1.58849e-06	-0.46171	-1.6426e-06	-0.44674	-1.7211e-06	-0.43309	-1.82408e-06
-0.51929	-1.6403e-06	-0.50564	-1.57689e-06	-0.49067	-1.55515e-06	-0.47368	-1.57671e-06	-0.4567	-1.62947e-06	-0.44173	-1.70823e-06	-0.42808	-1.81041e-06
-0.51428	-1.64196e-06	-0.50062	-1.56746e-06	-0.48566	-1.5467e-06	-0.46867	-1.56664e-06	-0.45168	-1.61441e-06	-0.43672	-1.69171e-06	-0.42306	-1.79638e-06
-0.50927	-1.64125e-06	-0.49561	-1.56127e-06	-0.48065	-1.53977e-06	-0.46366	-1.55398e-06	-0.44667	-1.59638e-06	-0.43171	-1.67095e-06	-0.41805	-1.77996e-06
-0.50425	-1.64116e-06	-0.4906	-1.55866e-06	-0.47563	-1.53095e-06	-0.45865	-1.53698e-06	-0.44166	-1.57644e-06	-0.42669	-1.64911e-06	-0.41304	-1.76033e-06
-0.49924	-1.64556e-06	-0.48559	-1.55822e-06	-0.47062	-1.51931e-06	-0.45363	-1.51821e-06	-0.43665	-1.55705e-06	-0.42168	-1.62974e-06	-0.40803	-1.73899e-06
-0.49423	-1.6554e-06	-0.48057	-1.55727e-06	-0.46561	-1.5064e-06	-0.44862	-1.50207e-06	-0.43163	-1.54069e-06	-0.41667	-1.61396e-06	-0.40301	-1.71893e-06
-0.48922	-1.66827e-06	-0.47556	-1.55374e-06	-0.4606	-1.49478e-06	-0.44361	-1.49049e-06	-0.42662	-1.52808e-06	-0.41166	-1.60052e-06	-0.398	-1.70241e-06
-0.4842	-1.68075e-06	-0.47055	-1.54875e-06	-0.45558	-1.48618e-06	-0.4386	-1.48161e-06	-0.42161	-1.51706e-06	-0.40664	-1.58732e-06	-0.39299	-1.68938e-06
-0.47919	-1.69175e-06	-0.46554	-1.54598e-06	-0.45057	-1.48071e-06	-0.43358	-1.47199e-06	-0.4166	-1.504e-06	-0.40163	-1.5725e-06	-0.38798	-1.67775e-06
-0.47418	-1.70345e-06	-0.46052	-1.54805e-06	-0.44556	-1.47702e-06	-0.42857	-1.45979e-06	-0.41158	-1.48699e-06	-0.39662	-1.55521e-06	-0.38296	-1.66471e-06
-0.46917	-1.71887e-06	-0.45551	-1.55433e-06	-0.44055	-1.47263e-06	-0.42356	-1.44534e-06	-0.40657	-1.46762e-06	-0.39161	-1.53601e-06	-0.37795	-1.64852e-06
-0.46415	-1.73933e-06	-0.4505	-1.56178e-06	-0.43553	-1.46562e-06	-0.41855	-1.43063e-06	-0.40156	-1.44952e-06	-0.38659	-1.51667e-06	-0.37294	-1.62961e-06
-0.45914	-1.76444e-06	-0.44549	-1.56772e-06	-0.43052	-1.45686e-06	-0.41353	-1.41775e-06	-0.39655	-1.43522e-06	-0.38158	-1.49913e-06	-0.36793	-1.61006e-06
-0.45413	-1.79304e-06	-0.44047	-1.57227e-06	-0.42551	-1.4496e-06	-0.40852	-1.40768e-06	-0.39153	-1.4242e-06	-0.37657	-1.48463e-06	-0.36291	-1.5921e-06
-0.44912	-1.8238e-06	-0.43546	-1.578e-06	-0.4205	-1.44643e-06	-0.40351	-1.40008e-06	-0.38652	-1.41385e-06	-0.37156	-1.47271e-06	-0.3579	-1.57667e-06
-0.4441	-1.85618e-06	-0.43045	-1.58732e-06	-0.41548	-1.4472e-06	-0.3985	-1.39343e-06	-0.38151	-1.40178e-06	-0.36654	-1.46114e-06	-0.35289	-1.56341e-06
-0.43909	-1.89096e-06	-0.42544	-1.60091e-06	-0.41047	-1.4494e-06	-0.39348	-1.38552e-06	-0.3765	-1.38726e-06	-0.36153	-1.44742e-06	-0.34788	-1.5513e-06
-0.43408	-1.93017e-06	-0.42042	-1.61811e-06	-0.40546	-1.45022e-06	-0.38847	-1.37496e-06	-0.37148	-1.37116e-06	-0.35652	-1.43055e-06	-0.34286	-1.53921e-06
-0.42907	-1.97612e-06	-0.41541	-1.63769e-06	-0.40045	-1.44911e-06	-0.38346	-1.36284e-06	-0.36647	-1.35523e-06	-0.35151	-1.41176e-06	-0.33785	-1.52623e-06
-0.42405	-2.03001e-06	-0.4104	-1.65845e-06	-0.39543	-1.4478e-06	-0.37845	-1.35201e-06	-0.36146	-1.34099e-06	-0.34649	-1.39354e-06	-0.33284	-1.51186e-06
-0.41904	-2.09101e-06	-0.40539	-1.67997e-06	-0.39042	-1.44875e-06	-0.37343	-1.34462e-06	-0.35645	-1.32906e-06	-0.34148	-1.37791e-06	-0.32783	-1.49616e-06
-0.41403	-2.15775e-06	-0.40037	-1.70305e-06	-0.38541	-1.45314e-06	-0.36842	-1.3406e-06	-0.35143	-1.31909e-06	-0.33647	-1.36519e-06	-0.32281	-1.47964e-06
-0.40902	-2.22949e-06	-0.39536	-1.72954e-06	-0.3804	-1.46071e-06	-0.36341	-1.3379e-06	-0.34642	-1.30995e-06	-0.33146	-1.35411e-06	-0.3178	-1.46309e-06
-0.404	-2.30754e-06	-0.39035	-1.76143e-06	-0.37538	-1.47046e-06	-0.3584	-1.33405e-06	-0.34141	-1.29993e-06	-0.32644	-1.34281e-06	-0.31279	-1.44725e-06
-0.39899	-2.39474e-06	-0.38534	-1.79956e-06	-0.37037	-1.48119e-06	-0.35338	-1.32801e-06	-0.3364	-1.28768e-06	-0.32143	-1.33004e-06	-0.30778	-1.4327e-06
-0.39398	-2.49389e-06	-0.38032	-1.84322e-06	-0.36536	-1.49203e-06	-0.34837	-1.32085e-06	-0.33138	-1.27343e-06	-0.31642	-1.31548e-06	-0.30276	-1.41963e-06
-0.38897	-2.60658e-06	-0.37531	-1.89076e-06	-0.36035	-1.50298e-06	-0.34336	-1.31464e-06	-0.32637	-1.25898e-06	-0.31141	-1.29964e-06	-0.29775	-1.40782e-06
-0.38395	-2.73333e-06	-0.3703	-1.94136e-06	-0.35533	-1.51507e-06	-0.33835	-1.31081e-06	-0.32136	-1.24644e-06	-0.30639	-1.2835e-06	-0.29274	-1.39668e-06
-0.37894	-2.87467e-06	-0.36529	-1.99584e-06	-0.35032	-1.52999e-06	-0.33333	-1.30956e-06	-0.31635	-1.23673e-06	-0.30138	-1.26804e-06	-0.28773	-1.38548e-06
-0.37393	-3.03163e-06	-0.36027	-2.05645e-06	-0.34531	-1.54921e-06	-0.32832	-1.31029e-06	-0.31133	-1.22923e-06	-0.29637	-1.25389e-06	-0.28271	-1.37361e-06
-0.36892	-3.20645e-06	-0.35526	-2.12559e-06	-0.3403	-1.57301e-06	-0.32331	-1.31201e-06	-0.30632	-1.22226e-06	-0.29136	-1.24119e-06	-0.2777	-1.36071e-06
-0.3639	-3.40204e-06	-0.35025	-2.20462e-06	-0.33528	-1.60033e-06	-0.3183	-1.31371e-06	-0.30131	-1.21407e-06	-0.28634	-1.2297e-06	-0.27269	-1.34671e-06
-0.35889	-3.62216e-06	-0.34524	-2.29376e-06	-0.33027	-1.62968e-06	-0.31328	-1.31481e-06	-0.2963	-1.20389e-06	-0.28133	-1.21887e-06	-0.26768	-1.33172e-06
-0.35388	-3.87048e-06	-0.34022	-2.39299e-06	-0.32526	-1.66029e-06	-0.30827	-1.31545e-06	-0.29128	-1.19233e-06	-0.27632	-1.20794e-06	-0.26266	-1.31596e-06
-0.34887	-4.15289e-06	-0.33521	-2.50267e-06	-0.32025	-1.6928e-06	-0.30326	-1.31649e-06	-0.28627	-1.18077e-06	-0.27131	-1.19614e-06	-0.25765	-1.29957e-06
-0.34385	-4.47265e-06	-0.3302	-2.62391e-06	-0.31523	-1.72895e-06	-0.29825	-1.31922e-06	-0.28126	-1.17039e-06	-0.26629	-1.18296e-06	-0.25264	-1.2826e-06
-0.33884	-4.83517e-06	-0.32519	-2.75845e-06	-0.31022	-1.77063e-06	-0.29323	-1.32474e-06	-0.27625	-1.16167e-06	-0.26128	-1.16847e-06	-0.24763	-1.26493e-06
-0.33383	-5.24613e-06	-0.32017	-2.90877e-06	-0.30521	-1.81881e-06	-0.28822	-1.33326e-06	-0.27123	-1.15447e-06	-0.25627	-1.15322e-06	-0.24261	-1.24628e-06
-0.32882	-5.71168e-06	-0.31516	-3.07762e-06	-0.30019	-1.87349e-06	-0.28321	-1.34398e-06	-0.26622	-1.14823e-06	-0.25126	-1.13799e-06	-0.2376	-1.22623e-06
-0.3238	-6.23925e-06	-0.31015	-3.26791e-06	-0.29518	-1.93426e-06	-0.2782	-1.35562e-06	-0.26121	-1.14231e-06	-0.24624	-1.12343e-06	-0.23259	-1.20365e-06
-0.31879	-6.83753e-06	-0.30514	-3.48257e-06	-0.29017	-2.00092e-06	-0.27318	-1.36718e-06	-0.2562	-1.13604e-06	-0.24123	-1.10983e-06	-0.22758	-1.17781e-06
-0.31378	-7.51616e-06	-0.30012	-3.72468e-06	-0.28516	-2.07377e-06	-0.26817	-1.37857e-06	-0.25118	-1.12899e-06	-0.23622	-1.09711e-06	-0.22256	-1.14908e-06
-0.30877	-8.28427e-06	-0.29511	-3.99733e-06	-0.28014	-2.15361e-06	-0.26316	-1.39064e-06	-0.24617	-1.12104e-06	-0.23121	-1.08493e-06	-0.21755	-1.11783e-06
-0.30375	-9.15012e-06	-0.2901	-4.30392e-06	-0.27513	-2.24172e-06	-0.25815	-1.40469e-06	-0.24116	-1.11245e-06	-0.22619	-1.07281e-06	-0.21254	-1.08448e-06
-0.29874	-1.01198e-05	-0.28509	-4.64809e-06	-0.27012	-2.33963e-06	-0.25313	-1.42179e-06	-0.23615	-1.10375e-06	-0.22118	-1.06027e-06	-0.20753	-1.04946e-06
-0.29373	-1.11943e-05	-0.28007	-5.03596e-06	-0.26511	-2.44898e-06	-0.24812	-1.44225e-06	-0.23113	-1.09561e-06	-0.21617	-1.04692e-06	-0.20251	-1.0132e-06
-0.28872	-1.23693e-05	-0.27506	-5.47161e-06	-0.26009	-2.57134e-06	-0.24311	-1.46573e-06	-0.22612	-1.08855e-06	-0.21116	-1.03249e-06	-0.1975	-9.76025e-07
-0.2837	-1.36305e-05	-0.27005	-5.96154e-06	-0.25508	-2.70812e-06	-0.2381	-1.49168e-06	-0.22111	-1.08273e-06	-0.20614	-1.01681e-06	-0.19249	-9.38176e-07
-0.27869	-1.49517e-05	-0.26504	-6.51155e-06	-0.25007	-2.8607e-06	-0.23308	-1.51964e-06	-0.2161	-1.07789e-06	-0.20113	-9.99788e-07	-0.18748	-8.99769e-07
-0.27368	-1.62927e-05	-0.26002	-7.12521e-06	-0.24506	-3.03037e-06	-0.22807	-1.54942e-06	-0.21108	-1.07343e-06	-0.19612	-9.81312e-07	-0.18246	-8.60866e-07
-0.26867	-1.76018e-05	-0.25501	-7.80574e-06	-0.24004	-3.21849e-06	-0.22306	-1.58112e-06	-0.20607	-1.0687e-06	-0.1911	-9.61211e-07	-0.17745	-8.21544e-07
-0.26365	-1.88148e-05	-0.25	-8.55218e-06	-0.23503	-3.42672e-06	-0.21805	-1.61509e-06	-0.20106	-1.06316e-06	-0.18609	-9.39196e-07	-0.17244	-7.81965e-07
-0.25864	-1.9869e-05	-0.24499	-9.35509e-06	-0.23002	-3.6572e-06	-0.21303	-1.65187e-06	-0.19605	-1.05655e-06	-0.18108	-9.1485e-07	-0.16743	-7.42409e-07
-0.25363	-2.07107e-05	-0.23997	-1.02165e-05	-0.22501	-3.91241e-06	-0.20802	-1.69203e-06	-0.19103	-1.04891e-06	-0.17607	-8.88457e-07	-0.16241	-7.03265e-07
-0.24861	-2.13076e-05	-0.23496	-1.11048e-05	-0.21999	-4.19499e-06	-0.20301	-1.73607e-06	-0.18602	-1.04049e-06	-0.17105	-8.60458e-07	-0.1574	-6.64994e-07
-0.2436	-2.16554e-05	-0.22995	-1.19971e-05	-0.21498	-4.50701e-06	-0.19799	-1.78433e-06	-0.18101	-1.03162e-06	-0.16604	-8.31133e-07	-0.15239	-6.28056e-07
-0.23859	-2.17782e-05	-0.22494	-1.28581e-05	-0.20997	-4.85008e-06	-0.19298	-1.83699e-06	-0.176	-1.02254e-06	-0.16103	-8.0079e-07	-0.14738	-5.92828e-07
-0.23358	-2.17222e-05	-0.21992	-1.36475e-05	-0.20496	-5.22463e-06	-0.18797	-1.89415e-06	-0.17098	-1.01336e-06	-0.15602	-7.69775e-07	-0.14236	-5.59537e-07
-0.22856	-2.15452e-05	-0.21491	-1.43235e-05	-0.19994	-5.62934e-06	-0.18296	-1.95567e-06	-0.16597	-1.00396e-06	-0.151	-7.38463e-07	-0.13735	-5.28253e-07
-0.22355	-2.1306e-05	-0.2099	-1.48519e-05	-0.19493	-6.06095e-06	-0.17794	-2.02139e-06	-0.16096	-9.94116e-07	-0.14599	-7.07236e-07	-0.13234	-4.98911e-07
-0.21854	-2.1053e-05	-0.20488	-1.52108e-05	-0.18992	-6.51356e-06	-0.17293	-2.09098e-06	-0.15595	-9.83494e-07	-0.14098	-6.76451e-07	-0.12732	-4.71339e-07
-0.21353	-2.08032e-05	-0.19987	-1.53965e-05	-0.18491	-6.9781e-06	-0.16792	-2.16459e-06	-0.15093	-9.71724e-07	-0.13597	-6.46402e-07	-0.12231	-4.45293e-07
-0.20851	-2.05254e-05	-0.19486	-1.54239e-05	-0.17989	-7.44112e-06	-0.16291	-2.24196e-06	-0.14592	-9.58424e-07	-0.13095	-6.17306e-07	-0.1173	-4.20507e-07
-0.2035	-2.01845e-05	-0.18985	-1.53226e-05	-0.17488	-7.88837e-06	-0.15789	-2.32326e-06	-0.14091	-9.4321e-07	-0.12594	-5.89294e-07	-0.11229	-3.9682e-07
-0.19849	-1.9736e-05	-0.18483	-1.51314e-05	-0.16987	-8.29493e-06	-0.15288	-2.40841e-06	-0.1359	-9.25683e-07	-0.12093	-5.62418e-07	-0.10727	-3.74241e-07
-0.19348	-1.91368e-05	-0.17982	-1.48909e-05	-0.16486	-8.64523e-06	-0.14787	-2.49724e-06	-0.13088	-9.05394e-07	-0.11592	-5.36666e-07	-0.10226	-3.52911e-07
-0.18846	-1.83557e-05	-0.17481	-1.46366e-05	-0.15984	-8.9183e-06	-0.14286	-2.58975e-06	-0.12587	-8.81812e-07	-0.1109	-5.11978e-07	-0.09725	-3.32964e-07
-0.18345	-1.73819e-05	-0.1698	-1.43886e-05	-0.15483	-9.0994e-06	-0.13784	-2.68352e-06	-0.12086	-8.54276e-07	-0.10589	-4.88268e-07	-0.09224	-3.14396e-07
-0.17844	-1.6229e-05	-0.16478	-1.41253e-05	-0.14982	-9.18113e-06	-0.13283	-2.77878e-06	-0.11585	-8.23739e-07	-0.10088	-4.65448e-07	-0.08722	-2.97031e-07
-0.17343	-1.49344e-05	-0.15977	-1.38237e-05	-0.14481	-9.16511e-06	-0.12782	-2.87336e-06	-0.11083	-7.95152e-07	-0.09587	-4.43436e-07	-0.08221	-2.80581e-07
-0.16841	-1.35518e-05	-0.15476	-1.3457e-05	-0.13979	-9.06175e-06	-0.12281	-2.96505e-06	-0.10582	-7.6829e-07	-0.09085	-4.22182e-07	-0.0772	-2.6473e-07
-0.1634	-1.21415e-05	-0.14975	-1.29986e-05	-0.13478	-8.88853e-06	-0.11779	-3.05141e-06	-0.10081	-7.4274e-07	-0.08584	-4.01658e-07	-0.07219	-2.49241e-07
-0.15839	-1.07573e-05	-0.14473	-1.24288e-05	-0.12977	-8.66681e-06	-0.11278	-3.12955e-06	-0.0958	-7.18213e-07	-0.08083	-3.81849e-07	-0.06717	-2.33993e-07
-0.15338	-9.44543e-06	-0.13972	-1.17404e-05	-0.12476	-8.41889e-06	-0.10777	-3.19623e-06	-0.09078	-6.94492e-07	-0.07582	-3.62724e-07	-0.06216	-2.18961e-07
-0.14836	-8.23529e-06	-0.13471	-1.09406e-05	-0.11974	-8.16452e-06	-0.10276	-3.24811e-06	-0.08577	-6.71385e-07	-0.0708	-3.44202e-07	-0.05715	-2.04128e-07
-0.14335	-7.14312e-06	-0.1297	-1.00514e-05	-0.11473	-7.91678e-06	-0.09774	-3.28173e-06	-0.08076	-6.48702e-07	-0.06579	-3.26127e-07	-0.05214	-1.89414e-07
-0.13834	-6.17379e-06	-0.12468	-9.10565e-06	-0.10972	-7.66184e-06	-0.09273	-3.29393e-06	-0.07574	-6.26262e-07	-0.06078	-3.08261e-07	-0.04712	-1.7468e-07
-0.13333	-5.32425e-06	-0.11967	-8.14052e-06	-0.10471	-7.38552e-06	-0.08772	-3.28168e-06	-0.07073	-6.03843e-07	-0.05577	-2.90311e-07	-0.04211	-1.59742e-07
-0.12831	-4.58623e-06	-0.11466	-7.19186e-06	-0.09969	-7.07638e-06	-0.08271	-3.24284e-06	-0.06572	-5.81197e-07	-0.05075	-2.71969e-07	-0.0371	-1.44407e-07
-0.1233	-3.94898e-06	-0.10965	-6.28921e-06	-0.09468	-6.72403e-06	-0.07769	-3.17606e-06	-0.06071	-5.58037e-07	-0.04574	-2.52955e-07	-0.03209	-1.28477e-07
-0.11829	-3.40079e-06	-0.10463	-5.45336e-06	-0.08967	-6.3222e-06	-0.07268	-3.08101e-06	-0.05569	-5.34004e-07	-0.04073	-2.33023e-07	-0.02707	-1.11766e-07
-0.11328	-2.93011e-06	-0.09962	-4.69629e-06	-0.08466	-5.87056e-06	-0.06767	-2.95851e-06	-0.05068	-5.08673e-07	-0.03572	-2.11959e-07	-0.02206	-9.40956e-08
-0.10826	-2.52624e-06	-0.09461	-4.02251e-06	-0.07964	-5.37534e-06	-0.06266	-2.81042e-06	-0.04567	-4.81535e-07	-0.0307	-1.89538e-07	-0.01705	-7.52973e-08
-0.10325	-2.17951e-06	-0.0896	-3.43069e-06	-0.07463	-4.84866e-06	-0.05764	-2.63946e-06	-0.04066	-4.51977e-07	-0.02569	-1.65484e-07	-0.01204	-5.51938e-08
-0.09824	-1.88153e-06	-0.08458	-2.91617e-06	-0.06962	-4.30657e-06	-0.05263	-2.44898e-06	-0.03564	-4.19295e-07	-0.02068	-1.39442e-07	-0.00702	-3.358e-08
-0.09323	-1.62496e-06	-0.07957	-2.47151e-06	-0.06461	-3.76643e-06	-0.04762	-2.2426e-06	-0.03063	-3.82647e-07	-0.01567	-1.1097e-07	-0.00201	-1.02075e-08
-0.08821	-1.40365e-06	-0.07456	-2.0894e-06	-0.05959	-3.24459e-06	-0.04261	-2.02396e-06	-0.02562	-3.41055e-07	-0.01065	-7.95556e-08	0.003	1.52271e-08
-0.0832	-1.21227e-06	-0.06955	-1.76182e-06	-0.05458	-2.75396e-06	-0.03759	-1.79646e-06	-0.02061	-2.93367e-07	-0.00564	-4.46219e-08	0.00801	4.30745e-08
-0.07819	-1.04138e-06	-0.06453	-1.48138e-06	-0.04957	-2.30361e-06	-0.03258	-1.56297e-06	-0.01559	-2.38262e-07	-0.000628809	-5.52002e-09	0.01303	7.37207e-08
-0.07318	-9.02139e-07	-0.05952	-1.24132e-06	-0.04456	-1.89849e-06	-0.02757	-1.32578e-06	-0.01058	-1.74169e-07	0.00438	3.84826e-08	0.01804	1.07588e-07
-0.06816	-7.76416e-07	-0.05451	-1.03571e-06	-0.03954	-1.53995e-06	-0.02256	-1.08657e-06	-0.00557	-9.9283e-08	0.0094	8.8234e-08	0.02305	1.45144e-07
-0.06315	-6.66495e-07	-0.0495	-8.59345e-07	-0.03453	-1.2268e-06	-0.01754	-8.46367e-07	-0.000556994	-1.1472e-08	0.01441	1.44722e-07	0.02806	1.86922e-07
-0.05814	-5.70107e-07	-0.04448	-7.07831e-07	-0.02952	-9.56034e-07	-0.01253	-6.05604e-07	0.00446	9.17672e-08	0.01942	2.09112e-07	0.03308	2.33556e-07
-0.05313	-4.85344e-07	-0.03947	-5.77384e-07	-0.02451	-7.2367e-07	-0.00752	-3.64234e-07	0.00947	2.13341e-07	0.02443	2.82781e-07	0.03809	2.85778e-07
-0.04811	-4.10585e-07	-0.03446	-4.64798e-07	-0.01949	-5.25325e-07	-0.00251	-1.21817e-07	0.01448	3.56598e-07	0.02945	3.67364e-07	0.0431	3.44451e-07
-0.0431	-3.44451e-07	-0.02945	-3.67364e-07	-0.01448	-3.56598e-07	0.00251	1.21817e-07	0.01949	5.25325e-07	0.03446	4.64798e-07	0.04811	4.10585e-07
-0.03809	-2.85778e-07	-0.02443	-2.82781e-07	-0.00947	-2.13341e-07	0.00752	3.64234e-07	0.02451	7.2367e-07	0.03947	5.77384e-07	0.05313	4.85344e-07
-0.03308	-2.33556e-07	-0.01942	-2.09112e-07	-0.00446	-9.17672e-08	0.01253	6.05604e-07	0.02952	9.56034e-07	0.04448	7.07831e-07	0.05814	5.70107e-07
-0.02806	-1.86922e-07	-0.01441	-1.44722e-07	0.000556994	1.1472e-08	0.01754	8.46367e-07	0.03453	1.2268e-06	0.0495	8.59345e-07	0.06315	6.66495e-07
-0.02305	-1.45144e-07	-0.0094	-8.8234e-08	0.00557	9.9283e-08	0.02256	1.08657e-06	0.03954	1.53995e-06	0.05451	1.03571e-06	0.06816	7.76416e-07
-0.01804	-1.07588e-07	-0.00438	-3.84826e-08	0.01058	1.74169e-07	0.02757	1.32578e-06	0.04456	1.89849e-06	0.05952	1.24132e-06	0.07318	9.02139e-07
-0.01303	-7.37207e-08	0.000628809	5.52002e-09	0.01559	2.38262e-07	0.03258	1.56297e-06	0.04957	2.30361e-06	0.06453	1.48138e-06	0.07819	1.04138e-06
-0.00801	-4.30745e-08	0.00564	4.46219e-08	0.02061	2.93367e-07	0.03759	1.79646e-06	0.05458	2.75396e-06	0.06955	1.76182e-06	0.0832	1.21227e-06
-0.003	-1.52271e-08	0.01065	7.95556e-08	0.02562	3.41055e-07	0.04261	2.02396e-06	0.05959	3.24459e-06	0.07456	2.0894e-06	0.08821	1.40365e-06
0.00201	1.02075e-08	0.01567	1.1097e-07	0.03063	3.82647e-07	0.04762	2.2426e-06	0.06461	3.76643e-06	0.07957	2.47151e-06	0.09323	1.62496e-06
0.00702	3.358e-08	0.02068	1.39442e-07	0.03564	4.19295e-07	0.05263	2.44898e-06	0.06962	4.30657e-06	0.08458	2.91617e-06	0.09824	1.88153e-06
0.01204	5.51938e-08	0.02569	1.65484e-07	0.04066	4.51977e-07	0.05764	2.63946e-06	0.07463	4.84866e-06	0.0896	3.43069e-06	0.10325	2.17951e-06
0.01705	7.52973e-08	0.0307	1.89538e-07	0.04567	4.81535e-07	0.06266	2.81042e-06	0.07964	5.37534e-06	0.09461	4.02251e-06	0.10826	2.52624e-06
0.02206	9.40956e-08	0.03572	2.11959e-07	0.05068	5.08673e-07	0.06767	2.95851e-06	0.08466	5.87056e-06	0.09962	4.69629e-06	0.11328	2.93011e-06
0.02707	1.11766e-07	0.04073	2.33023e-07	0.05569	5.34004e-07	0.07268	3.08101e-06	0.08967	6.3222e-06	0.10463	5.45336e-06	0.11829	3.40079e-06
0.03209	1.28477e-07	0.04574	2.52955e-07	0.06071	5.58037e-07	0.07769	3.17606e-06	0.09468	6.72403e-06	0.10965	6.28921e-06	0.1233	3.94898e-06
0.0371	1.44407e-07	0.05075	2.71969e-07	0.06572	5.81197e-07	0.08271	3.24284e-06	0.09969	7.07638e-06	0.11466	7.19186e-06	0.12831	4.58623e-06
0.04211	1.59742e-07	0.05577	2.90311e-07	0.07073	6.03843e-07	0.08772	3.28168e-06	0.10471	7.38552e-06	0.11967	8.14052e-06	0.13333	5.32425e-06
0.04712	1.7468e-07	0.06078	3.08261e-07	0.07574	6.26262e-07	0.09273	3.29393e-06	0.10972	7.66184e-06	0.12468	9.10565e-06	0.13834	6.17379e-06
0.05214	1.89414e-07	0.06579	3.26127e-07	0.08076	6.48702e-07	0.09774	3.28173e-06	0.11473	7.91678e-06	0.1297	1.00514e-05	0.14335	7.14312e-06
0.05715	2.04128e-07	0.0708	3.44202e-07	0.08577	6.71385e-07	0.10276	3.24811e-06	0.11974	8.16452e-06	0.13471	1.09406e-05	0.14836	8.23529e-06
0.06216	2.18961e-07	0.07582	3.62724e-07	0.09078	6.94492e-07	0.10777	3.19623e-06	0.12476	8.41889e-06	0.13972	1.17404e-05	0.15338	9.44543e-06
0.06717	2.33993e-07	0.08083	3.81849e-07	0.0958	7.18213e-07	0.11278	3.12955e-06	0.12977	8.66681e-06	0.14473	1.24288e-05	0.15839	1.07573e-05
0.07219	2.49241e-07	0.08584	4.01658e-07	0.10081	7.4274e-07	0.11779	3.05141e-06	0.13478	8.88853e-06	0.14975	1.29986e-05	0.1634	1.21415e-05
0.0772	2.6473e-07	0.09085	4.22182e-07	0.10582	7.6829e-07	0.12281	2.96505e-06	0.13979	9.06175e-06	0.15476	1.3457e-05	0.16841	1.35518e-05
0.08221	2.80581e-07	0.09587	4.43436e-07	0.11083	7.95152e-07	0.12782	2.87336e-06	0.14481	9.16511e-06	0.15977	1.38237e-05	0.17343	1.49344e-05
0.08722	2.97031e-07	0.10088	4.65448e-07	0.11585	8.23739e-07	0.13283	2.77878e-06	0.14982	9.18113e-06	0.16478	1.41253e-05	0.17844	1.6229e-05
0.09224	3.14396e-07	0.10589	4.88268e-07	0.12086	8.54276e-07	0.13784	2.68352e-06	0.15483	9.0994e-06	0.1698	1.43886e-05	0.18345	1.73819e-05
0.09725	3.32964e-07	0.1109	5.11978e-07	0.12587	8.81812e-07	0.14286	2.58975e-06	0.15984	8.9183e-06	0.17481	1.46366e-05	0.18846	1.83557e-05
0.10226	3.52911e-07	0.11592	5.36666e-07	0.13088	9.05394e-07	0.14787	2.49724e-06	0.16486	8.64523e-06	0.17982	1.48909e-05	0.19348	1.91368e-05
0.10727	3.74241e-07	0.12093	5.62418e-07	0.1359	9.25683e-07	0.15288	2.40841e-06	0.16987	8.29493e-06	0.18483	1.51314e-05	0.19849	1.9736e-05
0.11229	3.9682e-07	0.12594	5.89294e-07	0.14091	9.4321e-07	0.15789	2.32326e-06	0.17488	7.88837e-06	0.18985	1.53226e-05	0.2035	2.01845e-05
0.1173	4.20507e-07	0.13095	6.17306e-07	0.14592	9.58424e-07	0.16291	2.24196e-06	0.17989	7.44112e-06	0.19486	1.54239e-05	0.20851	2.05254e-05
0.12231	4.45293e-07	0.13597	6.46402e-07	0.15093	9.71724e-07	0.16792	2.16459e-06	0.18491	6.9781e-06	0.19987	1.53965e-05	0.21353	2.08032e-05
0.12732	4.71339e-07	0.14098	6.76451e-07	0.15595	9.83494e-07	0.17293	2.09098e-06	0.18992	6.51356e-06	0.20488	1.52108e-05	0.21854	2.1053e-05
0.13234	4.98911e-07	0.14599	7.07236e-07	0.16096	9.94116e-07	0.17794	2.02139e-06	0.19493	6.06095e-06	0.2099	1.48519e-05	0.22355	2.1306e-05
0.13735	5.28253e-07	0.151	7.38463e-07	0.16597	1.00396e-06	0.18296	1.95567e-06	0.19994	5.62934e-06	0.21491	1.43235e-05	0.22856	2.15452e-05
0.14236	5.59537e-07	0.15602	7.69775e-07	0.17098	1.01336e-06	0.18797	1.89415e-06	0.20496	5.22463e-06	0.21992	1.36475e-05	0.23358	2.17222e-05
0.14738	5.92828e-07	0.16103	8.0079e-07	0.176	1.02254e-06	0.19298	1.83699e-06	0.20997	4.85008e-06	0.22494	1.28581e-05	0.23859	2.17782e-05
0.15239	6.28056e-07	0.16604	8.31133e-07	0.18101	1.03162e-06	0.19799	1.78433e-06	0.21498	4.50701e-06	0.22995	1.19971e-05	0.2436	2.16554e-05
0.1574	6.64994e-07	0.17105	8.60458e-07	0.18602	1.04049e-06	0.20301	1.73607e-06	0.21999	4.19499e-06	0.23496	1.11048e-05	0.24861	2.13076e-05
0.16241	7.03265e-07	0.17607	8.88457e-07	0.19103	1.04891e-06	0.20802	1.69203e-06	0.22501	3.91241e-06	0.23997	1.02165e-05	0.25363	2.07107e-05
0.16743	7.42409e-07	0.18108	9.1485e-07	0.19605	1.05655e-06	0.21303	1.65187e-06	0.23002	3.6572e-06	0.24499	9.35509e-06	0.25864	1.9869e-05
0.17244	7.81965e-07	0.18609	9.39196e-07	0.20106	1.06316e-06	0.21805	1.61509e-06	0.23503	3.42672e-06	0.25	8.55218e-06	0.26365	1.88148e-05
0.17745	8.21544e-07	0.1911	9.61211e-07	0.20607	1.0687e-06	0.22306	1.58112e-06	0.24004	3.21849e-06	0.25501	7.80574e-06	0.26867	1.76018e-05
0.18246	8.60866e-07	0.19612	9.81312e-07	0.21108	1.07343e-06	0.22807	1.54942e-06	0.24506	3.03037e-06	0.26002	7.12521e-06	0.27368	1.62927e-05
0.18748	8.99769e-07	0.20113	9.99788e-07	0.2161	1.07789e-06	0.23308	1.51964e-06	0.25007	2.8607e-06	0.26504	6.51155e-06	0.27869	1.49517e-05
0.19249	9.38176e-07	0.20614	1.01681e-06	0.22111	1.08273e-06	0.2381	1.49168e-06	0.25508	2.70812e-06	0.27005	5.96154e-06	0.2837	1.36305e-05
0.1975	9.76025e-07	0.21116	1.03249e-06	0.22612	1.08855e-06	0.24311	1.46573e-06	0.26009	2.57134e-06	0.27506	5.47161e-06	0.28872	1.23693e-05
0.20251	1.0132e-06	0.21617	1.04692e-06	0.23113	1.09561e-06	0.24812	1.44225e-06	0.26511	2.44898e-06	0.28007	5.03596e-06	0.29373	1.11943e-05
0.20753	1.04946e-06	0.22118	1.06027e-06	0.23615	1.10375e-06	0.25313	1.42179e-06	0.27012	2.33963e-06	0.28509	4.64809e-06	0.29874	1.01198e-05
0.21254	1.08448e-06	0.22619	1.07281e-06	0.24116	1.11245e-06	0.25815	1.40469e-06	0.27513	2.24172e-06	0.2901	4.30392e-06	0.30375	9.15012e-06
0.21755	1.11783e-06	0.23121	1.08493e-06	0.24617	1.12104e-06	0.26316	1.39064e-06	0.28014	2.15361e-06	0.29511	3.99733e-06	0.30877	8.28427e-06
0.22256	1.14908e-06	0.23622	1.09711e-06	0.25118	1.12899e-06	0.26817	1.37857e-06	0.28516	2.07377e-06	0.30012	3.72468e-06	0.31378	7.51616e-06
0.22758	1.17781e-06	0.24123	1.10983e-06	0.2562	1.13604e-06	0.27318	1.36718e-06	0.29017	2.00092e-06	0.30514	3.48257e-06	0.31879	6.83753e-06
0.23259	1.20365e-06	0.24624	1.12343e-06	0.26121	1.14231e-06	0.2782	1.35562e-06	0.29518	1.93426e-06	0.31015	3.26791e-06	0.3238	6.23925e-06
0.2376	1.22623e-06	0.25126	1.13799e-06	0.26622	1.14823e-06	0.28321	1.34398e-06	0.30019	1.87349e-06	0.31516	3.07762e-06	0.32882	5.71168e-06
0.24261	1.24628e-06	0.25627	1.15322e-06	0.27123	1.15447e-06	0.28822	1.33326e-06	0.30521	1.81881e-06	0.32017	2.90877e-06	0.33383	5.24613e-06
0.24763	1.26493e-06	0.26128	1.16847e-06	0.27625	1.16167e-06	0.29323	1.32474e-06	0.31022	1.77063e-06	0.32519	2.75845e-06	0.33884	4.83517e-06
0.25264	1.2826e-06	0.26629	1.18296e-06	0.28126	1.17039e-06	0.29825	1.31922e-06	0.31523	1.72895e-06	0.3302	2.62391e-06	0.34385	4.47265e-06
0.25765	1.29957e-06	0.27131	1.19614e-06	0.28627	1.18077e-06	0.30326	1.31649e-06	0.32025	1.6928e-06	0.33521	2.50267e-06	0.34887	4.15289e-06
0.26266	1.31596e-06	0.27632	1.20794e-06	0.29128	1.19233e-06	0.30827	1.31545e-06	0.32526	1.66029e-06	0.34022	2.39299e-06	0.35388	3.87048e-06
0.26768	1.33172e-06	0.28133	1.21887e-06	0.2963	1.20389e-06	0.31328	1.31481e-06	0.33027	1.62968e-06	0.34524	2.29376e-06	0.35889	3.62216e-06
0.27269	1.34671e-06	0.28634	1.2297e-06	0.30131	1.21407e-06	0.3183	1.31371e-06	0.33528	1.60033e-06	0.35025	2.20462e-06	0.3639	3.40204e-06
0.2777	1.36071e-06	0.29136	1.24119e-06	0.30632	1.22226e-06	0.32331	1.31201e-06	0.3403	1.57301e-06	0.35526	2.12559e-06	0.36892	3.20645e-06
0.28271	1.37361e-06	0.29637	1.25389e-06	0.31133	1.22923e-06	0.32832	1.31029e-06	0.34531	1.54921e-06	0.36027	2.05645e-06	0.37393	3.03163e-06
0.28773	1.38548e-06	0.30138	1.26804e-06	0.31635	1.23673e-06	0.33333	1.30956e-06	0.35032	1.52999e-06	0.36529	1.99584e-06	0.37894	2.87467e-06
0.29274	1.39668e-06	0.30639	1.2835e-06	0.32136	1.24644e-06	0.33835	1.31081e-06	0.35533	1.51507e-06	0.3703	1.94136e-06	0.38395	2.73333e-06
0.29775	1.40782e-06	0.31141	1.29964e-06	0.32637	1.25898e-06	0.34336	1.31464e-06	0.36035	1.50298e-06	0.37531	1.89076e-06	0.38897	2.60658e-06
0.30276	1.41963e-06	0.31642	1.31548e-06	0.33138	1.27343e-06	0.34837	1.32085e-06	0.36536	1.49203e-06	0.38032	1.84322e-06	0.39398	2.49389e-06
0.30778	1.4327e-06	0.32143	1.33004e-06	0.3364	1.28768e-06	0.35338	1.32801e-06	0.37037	1.48119e-06	0.38534	1.79956e-06	0.39899	2.39474e-06
0.31279	1.44725e-06	0.32644	1.34281e-06	0.34141	1.29993e-06	0.3584	1.33405e-06	0.37538	1.47046e-06	0.39035	1.76143e-06	0.404	2.30754e-06
0.3178	1.46309e-06	0.33146	1.35411e-06	0.34642	1.30995e-06	0.36341	1.3379e-06	0.3804	1.46071e-06	0.39536	1.72954e-06	0.40902	2.22949e-06
0.32281	1.47964e-06	0.33647	1.36519e-06	0.35143	1.31909e-06	0.36842	1.3406e-06	0.38541	1.45314e-06	0.40037	1.70305e-06	0.41403	2.15775e-06
0.32783	1.49616e-06	0.34148	1.37791e-06	0.35645	1.32906e-06	0.37343	1.34462e-06	0.39042	1.44875e-06	0.40539	1.67997e-06	0.41904	2.09101e-06
0.33284	1.51186e-06	0.34649	1.39354e-06	0.36146	1.34099e-06	0.37845	1.35201e-06	0.39543	1.4478e-06	0.4104	1.65845e-06	0.42405	2.03001e-06
0.33785	1.52623e-06	0.35151	1.41176e-06	0.36647	1.35523e-06	0.38346	1.36284e-06	0.40045	1.44911e-06	0.41541	1.63769e-06	0.42907	1.97612e-06
0.34286	1.53921e-06	0.35652	1.43055e-06	0.37148	1.37116e-06	0.38847	1.37496e-06	0.40546	1.45022e-06	0.42042	1.61811e-06	0.43408	1.93017e-06
0.34788	1.5513e-06	0.36153	1.44742e-06	0.3765	1.38726e-06	0.39348	1.38552e-06	0.41047	1.4494e-06	0.42544	1.60091e-06	0.43909	1.89096e-06
0.35289	1.56341e-06	0.36654	1.46114e-06	0.38151	1.40178e-06	0.3985	1.39343e-06	0.41548	1.4472e-06	0.43045	1.58732e-06	0.4441	1.85618e-06
0.3579	1.57667e-06	0.37156	1.47271e-06	0.38652	1.41385e-06	0.40351	1.40008e-06	0.4205	1.44643e-06	0.43546	1.578e-06	0.44912	1.8238e-06
0.36291	1.5921e-06	0.37657	1.48463e-06	0.39153	1.4242e-06	0.40852	1.40768e-06	0.42551	1.4496e-06	0.44047	1.57227e-06	0.45413	1.79304e-06
0.36793	1.61006e-06	0.38158	1.49913e-06	0.39655	1.43522e-06	0.41353	1.41775e-06	0.43052	1.45686e-06	0.44549	1.56772e-06	0.45914	1.76444e-06
0.37294	1.62961e-06	0.38659	1.51667e-06	0.40156	1.44952e-06	0.41855	1.43063e-06	0.43553	1.46562e-06	0.4505	1.56178e-06	0.46415	1.73933e-06
0.37795	1.64852e-06	0.39161	1.53601e-06	0.40657	1.46762e-06	0.42356	1.44534e-06	0.44055	1.47263e-06	0.45551	1.55433e-06	0.46917	1.71887e-06
0.38296	1.66471e-06	0.39662	1.55521e-06	0.41158	1.48699e-06	0.42857	1.45979e-06	0.44556	1.47702e-06	0.46052	1.54805e-06	0.47418	1.70345e-06
0.38798	1.67775e-06	0.40163	1.5725e-06	0.4166	1.504e-06	0.43358	1.47199e-06	0.45057	1.48071e-06	0.46554	1.54598e-06	0.47919	1.69175e-06
0.39299	1.68938e-06	0.40664	1.58732e-06	0.42161	1.51706e-06	0.4386	1.48161e-06	0.45558	1.48618e-06	0.47055	1.54875e-06	0.4842	1.68075e-06
0.398	1.70241e-06	0.41166	1.60052e-06	0.42662	1.52808e-06	0.44361	1.49049e-06	0.4606	1.49478e-06	0.47556	1.55374e-06	0.48922	1.66827e-06
0.40301	1.71893e-06	0.41667	1.61396e-06	0.43163	1.54069e-06	0.44862	1.50207e-06	0.46561	1.5064e-06	0.48057	1.55727e-06	0.49423	1.6554e-06
0.40803	1.73899e-06	0.42168	1.62974e-06	0.43665	1.55705e-06	0.45363	1.51821e-06	0.47062	1.51931e-06	0.48559	1.55822e-06	0.49924	1.64556e-06
0.41304	1.76033e-06	0.42669	1.64911e-06	0.44166	1.57644e-06	0.45865	1.53698e-06	0.47563	1.53095e-06	0.4906	1.55866e-06	0.50425	1.64116e-06
0.41805	1.77996e-06	0.43171	1.67095e-06	0.44667	1.59638e-06	0.46366	1.55398e-06	0.48065	1.53977e-06	0.49561	1.56127e-06	0.50927	1.64125e-06
0.42306	1.79638e-06	0.43672	1.69171e-06	0.45168	1.61441e-06	0.46867	1.56664e-06	0.48566	1.5467e-06	0.50062	1.56746e-06	0.51428	1.64196e-06
0.42808	1.81041e-06	0.44173	1.70823e-06	0.4567	1.62947e-06	0.47368	1.57671e-06	0.49067	1.55515e-06	0.50564	1.57689e-06	0.51929	1.6403e-06
0.43309	1.82408e-06	0.44674	1.7211e-06	0.46171	1.6426e-06	0.4787	1.58849e-06	0.49568	1.56833e-06	0.51065	1.58748e-06	0.5243	1.63705e-06
0.4381	1.83938e-06	0.45176	1.73415e-06	0.46672	1.65624e-06	0.48371	1.60452e-06	0.5007	1.58554e-06	0.51566	1.59642e-06	0.52932	1.63516e-06
0.44311	1.85761e-06	0.45677	1.75117e-06	0.47173	1.67301e-06	0.48872	1.62377e-06	0.50571	1.60224e-06	0.52067	1.60247e-06	0.53433	1.6368e-06
0.44813	1.87874e-06	0.46178	1.77286e-06	0.47675	1.69395e-06	0.49373	1.64324e-06	0.51072	1.61459e-06	0.52569	1.60734e-06	0.53934	1.64238e-06
0.45314	1.90102e-06	0.46679	1.79605e-06	0.48176	1.71654e-06	0.49875	1.66023e-06	0.51573	1.62355e-06	0.5307	1.61505e-06	0.54435	1.65032e-06
0.45815	1.92152e-06	0.47181	1.81655e-06	0.48677	1.73597e-06	0.50376	1.67282e-06	0.52075	1.63372e-06	0.53571	1.62818e-06	0.54937	1.65764e-06
0.46316	1.93813e-06	0.47682	1.833e-06	0.49179	1.75028e-06	0.50877	1.68651e-06	0.52576	1.6484e-06	0.54072	1.64435e-06	0.55438	1.66221e-06
0.46818	1.95151e-06	0.48183	1.84738e-06	0.4968	1.76272e-06	0.51378	1.70068e-06	0.53077	1.66678e-06	0.54574	1.65823e-06	0.55939	1.6648e-06
0.47319	1.9654e-06	0.48684	1.86265e-06	0.50181	1.77846e-06	0.5188	1.71913e-06	0.53578	1.68558e-06	0.55075	1.66734e-06	0.5644	1.66929e-06
0.4782	1.9838e-06	0.49186	1.88104e-06	0.50682	1.79975e-06	0.52381	1.7414e-06	0.5408	1.70177e-06	0.55576	1.67479e-06	0.56942	1.67929e-06
0.48321	2.00724e-06	0.49687	1.90309e-06	0.51184	1.8237e-06	0.52882	1.76281e-06	0.54581	1.71466e-06	0.56077	1.6856e-06	0.57443	1.69358e-06
0.48823	2.03194e-06	0.50188	1.92688e-06	0.51685	1.84514e-06	0.53383	1.77891e-06	0.55082	1.72636e-06	0.56579	1.70134e-06	0.57944	1.70666e-06
0.49324	2.05289e-06	0.50689	1.94867e-06	0.52186	1.86201e-06	0.53885	1.79107e-06	0.55583	1.74029e-06	0.5708	1.71943e-06	0.58445	1.7149e-06
0.49825	2.06861e-06	0.51191	1.96573e-06	0.52687	1.87653e-06	0.54386	1.80499e-06	0.56085	1.75902e-06	0.57581	1.73615e-06	0.58947	1.7207e-06
0.50326	2.08242e-06	0.51692	1.97944e-06	0.53189	1.89221e-06	0.54887	1.82477e-06	0.56586	1.78124e-06	0.58082	1.74939e-06	0.59448	1.72947e-06
0.50828	2.09887e-06	0.52193	1.99501e-06	0.5369	1.91157e-06	0.55388	1.84871e-06	0.57087	1.8013e-06	0.58584	1.76023e-06	0.59949	1.74352e-06
0.51329	2.11976e-06	0.52694	2.0166e-06	0.54191	1.93483e-06	0.5589	1.87107e-06	0.57588	1.81546e-06	0.59085	1.77203e-06	0.6045	1.76044e-06
0.5183	2.14378e-06	0.53196	2.04266e-06	0.54692	1.95912e-06	0.56391	1.88852e-06	0.5809	1.82694e-06	0.59586	1.78822e-06	0.60952	1.77626e-06
0.52331	2.16784e-06	0.53697	2.06711e-06	0.55194	1.98003e-06	0.56892	1.90296e-06	0.58591	1.84213e-06	0.60087	1.80917e-06	0.61453	1.78858e-06
0.52833	2.18876e-06	0.54198	2.08553e-06	0.55695	1.99564e-06	0.57393	1.91834e-06	0.59092	1.86368e-06	0.60589	1.82999e-06	0.61954	1.79838e-06
0.53334	2.20558e-06	0.54699	2.09996e-06	0.56196	2.00957e-06	0.57895	1.93761e-06	0.59593	1.88757e-06	0.6109	1.84514e-06	0.62455	1.80918e-06
0.53835	2.22045e-06	0.55201	2.11611e-06	0.56697	2.02814e-06	0.58396	1.96108e-06	0.60095	1.90775e-06	0.61591	1.85601e-06	0.62957	1.8246e-06
0.54337	2.2375e-06	0.55702	2.13719e-06	0.57199	2.05331e-06	0.58897	1.98554e-06	0.60596	1.92309e-06	0.62093	1.86928e-06	0.63458	1.84496e-06
0.54838	2.26025e-06	0.56203	2.16214e-06	0.577	2.07994e-06	0.59398	2.00614e-06	0.61097	1.93718e-06	0.62594	1.8892e-06	0.63959	1.86486e-06
0.55339	2.28737e-06	0.56704	2.18737e-06	0.58201	2.10124e-06	0.599	2.02121e-06	0.61598	1.95404e-06	0.63095	1.91284e-06	0.6446	1.87879e-06
0.5584	2.31241e-06	0.57206	2.20906e-06	0.58702	2.11662e-06	0.60401	2.0354e-06	0.621	1.97563e-06	0.63596	1.93352e-06	0.64962	1.88881e-06
0.56342	2.33064e-06	0.57707	2.22619e-06	0.59204	2.13197e-06	0.60902	2.05541e-06	0.62601	2.00024e-06	0.64098	1.94894e-06	0.65463	1.90205e-06
0.56843	2.3446e-06	0.58208	2.24162e-06	0.59705	2.15224e-06	0.61404	2.08186e-06	0.63102	2.0229e-06	0.64599	1.9625e-06	0.65964	1.92226e-06
0.57344	2.3611e-06	0.58709	2.26038e-06	0.60206	2.17725e-06	0.61905	2.10794e-06	0.63603	2.03973e-06	0.651	1.97859e-06	0.66466	1.94541e-06
0.57845	2.3843e-06	0.59211	2.28571e-06	0.60707	2.20334e-06	0.62406	2.12734e-06	0.64105	2.05317e-06	0.65601	1.99959e-06	0.66967	1.96469e-06
0.58347	2.41167e-06	0.59712	2.31407e-06	0.61209	2.22603e-06	0.62907	2.14194e-06	0.64606	2.07062e-06	0.66103	2.02399e-06	0.67468	1.97888e-06
0.58848	2.4371e-06	0.60213	2.33755e-06	0.6171	2.24372e-06	0.63409	2.15878e-06	0.65107	2.09561e-06	0.66604	2.0466e-06	0.67969	1.99212e-06
0.59349	2.45729e-06	0.60715	2.35371e-06	0.62211	2.25937e-06	0.6391	2.18137e-06	0.65608	2.12278e-06	0.67105	2.06321e-06	0.68471	2.00877e-06
0.5985	2.47378e-06	0.61216	2.3685e-06	0.62712	2.27855e-06	0.64411	2.20773e-06	0.6611	2.1441e-06	0.67606	2.07633e-06	0.68972	2.03056e-06
0.60352	2.49064e-06	0.61717	2.3892e-06	0.63214	2.30477e-06	0.64912	2.23308e-06	0.66611	2.15911e-06	0.68108	2.09379e-06	0.69473	2.05482e-06
0.60853	2.51177e-06	0.62218	2.41651e-06	0.63715	2.33367e-06	0.65414	2.25347e-06	0.67112	2.17489e-06	0.68609	2.11903e-06	0.69974	2.07568e-06
0.61354	2.53828e-06	0.6272	2.44422e-06	0.64216	2.35664e-06	0.65915	2.2696e-06	0.67613	2.19647e-06	0.6911	2.14598e-06	0.70476	2.09028e-06
0.61855	2.56642e-06	0.63221	2.46682e-06	0.64717	2.37226e-06	0.66416	2.28651e-06	0.68115	2.22265e-06	0.69611	2.16645e-06	0.70977	2.10352e-06
0.62357	2.58958e-06	0.63722	2.48446e-06	0.65219	2.388e-06	0.66917	2.30993e-06	0.68616	2.24859e-06	0.70113	2.18093e-06	0.71478	2.12334e-06
0.62858	2.60557e-06	0.64223	2.50132e-06	0.6572	2.41095e-06	0.67419	2.33919e-06	0.69117	2.26967e-06	0.70614	2.19715e-06	0.71979	2.15007e-06
0.63359	2.62069e-06	0.64725	2.52211e-06	0.66221	2.43972e-06	0.6792	2.36551e-06	0.69618	2.28599e-06	0.71115	2.21957e-06	0.72481	2.17522e-06
0.6386	2.64281e-06	0.65226	2.54884e-06	0.66722	2.46681e-06	0.68421	2.38334e-06	0.7012	2.30262e-06	0.71616	2.24613e-06	0.72982	2.19257e-06
0.64362	2.6722e-06	0.65727	2.578e-06	0.67224	2.48785e-06	0.68922	2.39809e-06	0.70621	2.32578e-06	0.72118	2.27144e-06	0.73483	2.20651e-06
0.64863	2.70096e-06	0.66228	2.60222e-06	0.67725	2.50488e-06	0.69424	2.41876e-06	0.71122	2.35521e-06	0.72619	2.29127e-06	0.73984	2.22493e-06
0.65364	2.72215e-06	0.6673	2.61867e-06	0.68226	2.52312e-06	0.69925	2.44696e-06	0.71623	2.38176e-06	0.7312	2.30698e-06	0.74486	2.2495e-06
0.65865	2.73812e-06	0.67231	2.63431e-06	0.68727	2.54695e-06	0.70426	2.47553e-06	0.72125	2.39948e-06	0.73621	2.32463e-06	0.74987	2.27618e-06
0.66367	2.7561e-06	0.67732	2.6577e-06	0.69229	2.57619e-06	0.70927	2.4982e-06	0.72626	2.4143e-06	0.74123	2.34993e-06	0.75488	2.29917e-06
0.66868	2.77989e-06	0.68233	2.68835e-06	0.6973	2.60436e-06	0.71429	2.5158e-06	0.73127	2.43559e-06	0.74624	2.37978e-06	0.75989	2.3164e-06
0.67369	2.80844e-06	0.68735	2.71705e-06	0.70231	2.62457e-06	0.7193	2.5336e-06	0.73629	2.46438e-06	0.75125	2.40386e-06	0.76491	2.33196e-06
0.6787	2.83667e-06	0.69236	2.73733e-06	0.70732	2.63951e-06	0.72431	2.55672e-06	0.7413	2.49277e-06	0.75626	2.41955e-06	0.76992	2.35297e-06
0.68372	2.85918e-06	0.69737	2.75354e-06	0.71234	2.65935e-06	0.72932	2.5859e-06	0.74631	2.5148e-06	0.76128	2.43561e-06	0.77493	2.38172e-06
0.68873	2.87581e-06	0.70238	2.77332e-06	0.71735	2.68849e-06	0.73434	2.61497e-06	0.75132	2.53213e-06	0.76629	2.46004e-06	0.77994	2.40971e-06
0.69374	2.89289e-06	0.7074	2.79946e-06	0.72236	2.71969e-06	0.73935	2.63612e-06	0.75634	2.55055e-06	0.7713	2.48991e-06	0.78496	2.42862e-06
0.69875	2.91806e-06	0.71241	2.82937e-06	0.72737	2.74326e-06	0.74436	2.65121e-06	0.76135	2.57507e-06	0.77631	2.5163e-06	0.78997	2.443e-06
0.70377	2.95015e-06	0.71742	2.85666e-06	0.73239	2.76007e-06	0.74937	2.67094e-06	0.76636	2.60519e-06	0.78133	2.53595e-06	0.79498	2.46338e-06
0.70878	2.97854e-06	0.72243	2.87696e-06	0.7374	2.77858e-06	0.75439	2.70036e-06	0.77137	2.63328e-06	0.78634	2.55295e-06	0.79999	2.49207e-06
0.71379	2.9972e-06	0.72745	2.89308e-06	0.74241	2.80356e-06	0.7594	2.73196e-06	0.77639	2.65246e-06	0.79135	2.57362e-06	0.80501	2.52082e-06
0.7188	3.01246e-06	0.73246	2.91365e-06	0.74742	2.83362e-06	0.76441	2.75553e-06	0.7814	2.66772e-06	0.79636	2.60128e-06	0.81002	2.54294e-06
0.72382	3.03424e-06	0.73747	2.94383e-06	0.75244	2.8625e-06	0.76942	2.77236e-06	0.78641	2.69026e-06	0.80138	2.63188e-06	0.81503	2.56014e-06
0.72883	3.06391e-06	0.74248	2.97618e-06	0.75745	2.88444e-06	0.77444	2.79143e-06	0.79142	2.72182e-06	0.80639	2.65614e-06	0.82004	2.57878e-06
0.73384	3.09438e-06	0.7475	2.9997e-06	0.76246	2.90095e-06	0.77945	2.81736e-06	0.79644	2.75198e-06	0.8114	2.67202e-06	0.82506	2.60405e-06
0.73885	3.11909e-06	0.75251	3.01538e-06	0.76747	2.92073e-06	0.78446	2.84806e-06	0.80145	2.77273e-06	0.81641	2.68987e-06	0.83007	2.63473e-06
0.74387	3.13764e-06	0.75752	3.03415e-06	0.77249	2.95051e-06	0.78947	2.87659e-06	0.80646	2.78945e-06	0.82143	2.71797e-06	0.83508	2.66201e-06
0.74888	3.15539e-06	0.76253	3.06207e-06	0.7775	2.98374e-06	0.79449	2.89761e-06	0.81147	2.81097e-06	0.82644	2.75061e-06	0.84009	2.67982e-06
0.75389	3.17906e-06	0.76755	3.09391e-06	0.78251	3.00832e-06	0.7995	2.91409e-06	0.81649	2.83949e-06	0.83145	2.7759e-06	0.84511	2.69571e-06
0.7589	3.21052e-06	0.77256	3.12137e-06	0.78752	3.02434e-06	0.80451	2.93582e-06	0.8215	2.87059e-06	0.83646	2.79316e-06	0.85012	2.72086e-06
0.76392	3.24205e-06	0.77757	3.14171e-06	0.79254	3.04324e-06	0.80952	2.96775e-06	0.82651	2.89654e-06	0.84148	2.81198e-06	0.85513	2.75367e-06
0.76893	3.26375e-06	0.78258	3.15931e-06	0.79755	3.07167e-06	0.81454	3.00025e-06	0.83152	2.91486e-06	0.84649	2.83797e-06	0.86014	2.78173e-06
0.77394	3.27865e-06	0.7876	3.18159e-06	0.80256	3.104e-06	0.81955	3.02229e-06	0.83654	2.93246e-06	0.8515	2.86916e-06	0.86516	2.80026e-06
0.77895	3.29919e-06	0.79261	3.21238e-06	0.80757	3.13153e-06	0.82456	3.03799e-06	0.84155	2.95931e-06	0.85651	2.89804e-06	0.87017	2.81791e-06
0.78397	3.3304e-06	0.79762	3.24543e-06	0.81259	3.15176e-06	0.82957	3.05974e-06	0.84656	2.99368e-06	0.86153	2.91895e-06	0.87518	2.84228e-06
0.78898	3.36447e-06	0.80263	3.26935e-06	0.8176	3.16972e-06	0.83459	3.09071e-06	0.85157	3.02195e-06	0.86654	2.9356e-06	0.88019	2.873e-06
0.79399	3.38815e-06	0.80765	3.28474e-06	0.82261	3.19325e-06	0.8396	3.12265e-06	0.85659	3.03947e-06	0.87155	2.95873e-06	0.88521	2.90318e-06
0.799	3.40579e-06	0.81266	3.30454e-06	0.82762	3.22544e-06	0.84461	3.14786e-06	0.8616	3.05712e-06	0.87656	2.99213e-06	0.89022	2.92571e-06
0.80402	3.42509e-06	0.81767	3.33563e-06	0.83264	3.25824e-06	0.84962	3.1666e-06	0.86661	3.08455e-06	0.88158	3.0239e-06	0.89523	2.94244e-06
0.80903	3.45148e-06	0.82268	3.3697e-06	0.83765	3.28042e-06	0.85464	3.18599e-06	0.87162	3.11764e-06	0.88659	3.04414e-06	0.90024	2.96386e-06
0.81404	3.48399e-06	0.8277	3.3951e-06	0.84266	3.29576e-06	0.85965	3.21338e-06	0.87664	3.14657e-06	0.8916	3.06035e-06	0.90526	2.99632e-06
0.81905	3.51457e-06	0.83271	3.41308e-06	0.84767	3.3182e-06	0.86466	3.2478e-06	0.88165	3.16765e-06	0.89661	3.08505e-06	0.91027	3.02946e-06
0.82407	3.53599e-06	0.83772	3.43276e-06	0.85269	3.35165e-06	0.86967	3.27724e-06	0.88666	3.18583e-06	0.90163	3.11788e-06	0.91528	3.05124e-06
0.82908	3.55173e-06	0.84273	3.45986e-06	0.8577	3.38478e-06	0.87469	3.29507e-06	0.89167	3.2097e-06	0.90664	3.14879e-06	0.92029	3.06719e-06
0.83409	3.57435e-06	0.84775	3.49309e-06	0.86271	3.40778e-06	0.8797	3.31228e-06	0.89669	3.2427e-06	0.91165	3.17171e-06	0.92531	3.09075e-06
0.8391	3.6085e-06	0.85276	3.52368e-06	0.86772	3.42556e-06	0.88471	3.34082e-06	0.9017	3.27587e-06	0.91666	3.18989e-06	0.93032	3.12336e-06
0.84412	3.64228e-06	0.85777	3.54453e-06	0.87274	3.44746e-06	0.88972	3.37641e-06	0.90671	3.29753e-06	0.92168	3.21206e-06	0.93533	3.155e-06
0.84913	3.66431e-06	0.86278	3.56065e-06	0.87775	3.47752e-06	0.89474	3.40506e-06	0.91172	3.31324e-06	0.92669	3.24373e-06	0.94034	3.17866e-06
0.85414	3.68021e-06	0.8678	3.58538e-06	0.88276	3.5115e-06	0.89975	3.42428e-06	0.91674	3.33783e-06	0.9317	3.27827e-06	0.94536	3.19696e-06
0.85915	3.70291e-06	0.87281	3.62114e-06	0.88778	3.53929e-06	0.90476	3.44354e-06	0.92175	3.37298e-06	0.93671	3.30236e-06	0.95037	3.21877e-06
0.86417	3.73476e-06	0.87782	3.65379e-06	0.89279	3.55724e-06	0.90977	3.47015e-06	0.92676	3.40512e-06	0.94173	3.31803e-06	0.95538	3.25021e-06
0.86918	3.76805e-06	0.88283	3.67394e-06	0.8978	3.57551e-06	0.91479	3.50389e-06	0.93177	3.42648e-06	0.94674	3.34076e-06	0.96039	3.28512e-06
0.87419	3.79444e-06	0.88785	3.69065e-06	0.90281	3.60605e-06	0.9198	3.53577e-06	0.93679	3.44488e-06	0.95175	3.3753e-06	0.96541	3.30967e-06
0.8792	3.81305e-06	0.89286	3.71622e-06	0.90783	3.64304e-06	0.92481	3.55749e-06	0.9418	3.46941e-06	0.95676	3.40889e-06	0.97042	3.32541e-06
0.88422	3.83202e-06	0.89787	3.74987e-06	0.91284	3.67053e-06	0.92982	3.57394e-06	0.94681	3.50222e-06	0.96178	3.43151e-06	0.97543	3.34817e-06
0.88923	3.86083e-06	0.90288	3.78241e-06	0.91785	3.6874e-06	0.93484	3.59958e-06	0.95182	3.53588e-06	0.96679	3.44978e-06	0.98044	3.38294e-06
0.89424	3.89766e-06	0.9079	3.8065e-06	0.92286	3.70771e-06	0.93985	3.63648e-06	0.95684	3.56023e-06	0.9718	3.47363e-06	0.98546	3.41662e-06
0.89925	3.92725e-06	0.91291	3.82433e-06	0.92788	3.73851e-06	0.94486	3.66893e-06	0.96185	3.57677e-06	0.97681	3.50612e-06	0.99047	3.43911e-06
0.90427	3.94412e-06	0.91792	3.84608e-06	0.93289	3.77329e-06	0.94987	3.68836e-06	0.96686	3.59987e-06	0.98183	3.54037e-06	0.99548	3.45751e-06
0.90928	3.96195e-06	0.92293	3.87929e-06	0.9379	3.80219e-06	0.95489	3.7062e-06	0.97187	3.63586e-06	0.98684	3.56565e-06	1.00049	3.48186e-06
0.91429	3.9924e-06	0.92795	3.9159e-06	0.94291	3.82219e-06	0.9599	3.73424e-06	0.97689	3.6706e-06	0.99185	3.58238e-06	1.00551	3.51491e-06
0.9193	4.02896e-06	0.93296	3.94034e-06	0.94793	3.84223e-06	0.96491	3.76929e-06	0.9819	3.69196e-06	0.99686	3.60505e-06	1.01052	3.54908e-06
0.92432	4.05773e-06	0.93797	3.95569e-06	0.95294	3.86944e-06	0.96992	3.80095e-06	0.98691	3.70911e-06	1.00188	3.64102e-06	1.01553	3.57364e-06
0.92933	4.07733e-06	0.94298	3.97862e-06	0.95795	3.90715e-06	0.97494	3.82319e-06	0.99192	3.73581e-06	1.00689	3.67624e-06	1.02054	3.5903e-06
0.93434	4.09658e-06	0.948	4.01396e-06	0.96296	3.93793e-06	0.97995	3.84136e-06	0.99694	3.77079e-06	1.0119	3.69791e-06	1.02556	3.61432e-06
0.93936	4.12385e-06	0.95301	4.04874e-06	0.96798	3.95519e-06	0.98496	3.86703e-06	1.00195	3.80362e-06	1.01692	3.71512e-06	1.03057	3.65133e-06
0.94437	4.15949e-06	0.95802	4.07281e-06	0.97299	3.97384e-06	0.98997	3.90405e-06	1.00696	3.82701e-06	1.02193	3.74209e-06	1.03558	3.68556e-06
0.94938	4.19252e-06	0.96303	4.09123e-06	0.978	4.00589e-06	0.99499	3.93807e-06	1.01197	3.8452e-06	1.02694	3.77739e-06	1.04059	3.70595e-06
0.95439	4.21293e-06	0.96805	4.11404e-06	0.98301	4.04313e-06	1	3.95756e-06	1.01699	3.87006e-06	1.03195	3.81026e-06	1.04561	3.72395e-06

## Sheet: Figure S2b
Vd (V)	Id (arb. units)	Vd (V)	Id (arb. units)	Vd (V)	Id (arb. units)	Vd (V)	Id (arb. units)	Vd (V)	Id (arb. units)	Vd (V)	Id (arb. units)	Vd (V)	Id (arb. units)
	Vg = -30 V		-20		-10		0		10		20		30
-1.08835	-3.72395e-06	-1.09679	-3.81026e-06	-1.14117	-3.87006e-06	-1.3298	-3.95756e-06	-1.11274	-4.04313e-06	-1.03806	-4.11404e-06	-1.00275	-4.21293e-06
-1.08313	-3.70595e-06	-1.09122	-3.77739e-06	-1.13535	-3.8452e-06	-1.32316	-3.93807e-06	-1.10654	-4.00589e-06	-1.03266	-4.09123e-06	-0.9975	-4.19252e-06
-1.07789	-3.68556e-06	-1.08561	-3.74209e-06	-1.12976	-3.82701e-06	-1.31531	-3.90405e-06	-1.1005	-3.97384e-06	-1.02733	-4.07281e-06	-0.99211	-4.15949e-06
-1.07248	-3.65133e-06	-1.08014	-3.71512e-06	-1.124	-3.80362e-06	-1.30721	-3.86703e-06	-1.09489	-3.95519e-06	-1.02191	-4.04874e-06	-0.98669	-4.12385e-06
-1.06704	-3.61432e-06	-1.07483	-3.69791e-06	-1.11793	-3.77079e-06	-1.30006	-3.84136e-06	-1.08932	-3.93793e-06	-1.0163	-4.01396e-06	-0.98137	-4.09658e-06
-1.06176	-3.5903e-06	-1.06945	-3.67624e-06	-1.11179	-3.73581e-06	-1.29354	-3.82319e-06	-1.08332	-3.90715e-06	-1.01069	-3.97862e-06	-0.97613	-4.07733e-06
-1.05655	-3.57364e-06	-1.06384	-3.64102e-06	-1.10593	-3.70911e-06	-1.28667	-3.80095e-06	-1.0771	-3.86944e-06	-1.00529	-3.95569e-06	-0.97089	-4.05773e-06
-1.05126	-3.54908e-06	-1.05821	-3.60505e-06	-1.10036	-3.69196e-06	-1.27902	-3.76929e-06	-1.07121	-3.84223e-06	-1.00001	-3.94034e-06	-0.96555	-4.02896e-06
-1.04585	-3.51491e-06	-1.05282	-3.58238e-06	-1.09466	-3.6706e-06	-1.27109	-3.73424e-06	-1.06555	-3.82219e-06	-0.99459	-3.9159e-06	-0.96012	-3.9924e-06
-1.04046	-3.48186e-06	-1.04752	-3.56565e-06	-1.08854	-3.63586e-06	-1.26374	-3.7062e-06	-1.0599	-3.80219e-06	-0.98895	-3.87929e-06	-0.95476	-3.96195e-06
-1.03517	-3.45751e-06	-1.04208	-3.54037e-06	-1.08237	-3.59987e-06	-1.25724	-3.68836e-06	-1.05396	-3.77329e-06	-0.98337	-3.84608e-06	-0.94954	-3.94412e-06
-1.02995	-3.43911e-06	-1.03648	-3.50612e-06	-1.07662	-3.57677e-06	-1.25061	-3.66893e-06	-1.04783	-3.73851e-06	-0.97799	-3.82433e-06	-0.94433	-3.92725e-06
-1.02468	-3.41662e-06	-1.03091	-3.47363e-06	-1.07107	-3.56023e-06	-1.24289	-3.63648e-06	-1.04183	-3.70771e-06	-0.97267	-3.8065e-06	-0.93898	-3.89766e-06
-1.01928	-3.38294e-06	-1.0255	-3.44978e-06	-1.06528	-3.53588e-06	-1.2348	-3.59958e-06	-1.03617	-3.6874e-06	-0.96725	-3.78241e-06	-0.93355	-3.86083e-06
-1.01386	-3.34817e-06	-1.02017	-3.43151e-06	-1.05919	-3.50222e-06	-1.22765	-3.57394e-06	-1.03061	-3.67053e-06	-0.96169	-3.74987e-06	-0.9282	-3.83202e-06
-1.00859	-3.32541e-06	-1.01478	-3.40889e-06	-1.05312	-3.46941e-06	-1.22127	-3.55749e-06	-1.02472	-3.64304e-06	-0.9561	-3.71622e-06	-0.92297	-3.81305e-06
-1.0034	-3.30967e-06	-1.00919	-3.3753e-06	-1.04732	-3.44488e-06	-1.21445	-3.53577e-06	-1.01852	-3.60605e-06	-0.95065	-3.69065e-06	-0.91775	-3.79444e-06
-0.9981	-3.28512e-06	-1.00359	-3.34076e-06	-1.04172	-3.42648e-06	-1.20678	-3.50389e-06	-1.01253	-3.57551e-06	-0.94536	-3.67394e-06	-0.91243	-3.76805e-06
-0.99269	-3.25021e-06	-0.99819	-3.31803e-06	-1.03602	-3.40512e-06	-1.19895	-3.47015e-06	-1.00693	-3.55724e-06	-0.94	-3.65379e-06	-0.90704	-3.73476e-06
-0.98732	-3.21877e-06	-0.99291	-3.30236e-06	-1.02998	-3.37298e-06	-1.19172	-3.44354e-06	-1.00134	-3.53929e-06	-0.93443	-3.62114e-06	-0.90166	-3.70291e-06
-0.98205	-3.19696e-06	-0.98749	-3.27827e-06	-1.02384	-3.33783e-06	-1.18511	-3.42428e-06	-0.99544	-3.5115e-06	-0.92881	-3.58538e-06	-0.89639	-3.68021e-06
-0.97683	-3.17866e-06	-0.98189	-3.24373e-06	-1.01804	-3.31324e-06	-1.17849	-3.40506e-06	-0.98933	-3.47752e-06	-0.92338	-3.56065e-06	-0.89119	-3.66431e-06
-0.97155	-3.155e-06	-0.97634	-3.21206e-06	-1.01252	-3.29753e-06	-1.17109	-3.37641e-06	-0.98336	-3.44746e-06	-0.91809	-3.54453e-06	-0.88593	-3.64228e-06
-0.96617	-3.12336e-06	-0.97095	-3.18989e-06	-1.00681	-3.27587e-06	-1.16311	-3.34082e-06	-0.97764	-3.42556e-06	-0.91272	-3.52368e-06	-0.88053	-3.6085e-06
-0.96078	-3.09075e-06	-0.96563	-3.17171e-06	-1.00073	-3.2427e-06	-1.15572	-3.31228e-06	-0.97206	-3.40778e-06	-0.90719	-3.49309e-06	-0.87512	-3.57435e-06
-0.9555	-3.06719e-06	-0.96022	-3.14879e-06	-0.99466	-3.2097e-06	-1.14928	-3.29507e-06	-0.96631	-3.38478e-06	-0.90161	-3.45986e-06	-0.86985	-3.55173e-06
-0.95031	-3.05124e-06	-0.95469	-3.11788e-06	-0.98888	-3.18583e-06	-1.14278	-3.27724e-06	-0.96023	-3.35165e-06	-0.89614	-3.43276e-06	-0.86466	-3.53599e-06
-0.94504	-3.02946e-06	-0.94911	-3.08505e-06	-0.98329	-3.16765e-06	-1.13531	-3.2478e-06	-0.95415	-3.3182e-06	-0.89079	-3.41308e-06	-0.8594	-3.51457e-06
-0.93965	-2.99632e-06	-0.94368	-3.06035e-06	-0.9776	-3.14657e-06	-1.12743	-3.21338e-06	-0.94841	-3.29576e-06	-0.88547	-3.3951e-06	-0.85403	-3.48399e-06
-0.93427	-2.96386e-06	-0.93839	-3.04414e-06	-0.97166	-3.11764e-06	-1.12014	-3.18599e-06	-0.94291	-3.28042e-06	-0.88003	-3.3697e-06	-0.84865	-3.45148e-06
-0.92901	-2.94244e-06	-0.93304	-3.0239e-06	-0.96558	-3.08455e-06	-1.11351	-3.1666e-06	-0.93718	-3.25824e-06	-0.87444	-3.33563e-06	-0.84333	-3.42509e-06
-0.9238	-2.92571e-06	-0.92748	-2.99213e-06	-0.95969	-3.05712e-06	-1.10693	-3.14786e-06	-0.93112	-3.22544e-06	-0.86889	-3.30454e-06	-0.8381	-3.40579e-06
-0.91853	-2.90318e-06	-0.9219	-2.95873e-06	-0.95411	-3.03947e-06	-1.09982	-3.12265e-06	-0.92507	-3.19325e-06	-0.86354	-3.28474e-06	-0.83288	-3.38815e-06
-0.91317	-2.873e-06	-0.9165	-2.9356e-06	-0.94854	-3.02195e-06	-1.09215	-3.09071e-06	-0.91931	-3.16972e-06	-0.85827	-3.26935e-06	-0.8276	-3.36447e-06
-0.90781	-2.84228e-06	-0.9112	-2.91895e-06	-0.94262	-2.99368e-06	-1.08455	-3.05974e-06	-0.91372	-3.15176e-06	-0.85285	-3.24543e-06	-0.8222	-3.3304e-06
-0.90251	-2.81791e-06	-0.90583	-2.89804e-06	-0.9365	-2.95931e-06	-1.07773	-3.03799e-06	-0.90806	-3.13153e-06	-0.84728	-3.21238e-06	-0.81682	-3.29919e-06
-0.8973	-2.80026e-06	-0.90033	-2.86916e-06	-0.93063	-2.93246e-06	-1.07141	-3.02229e-06	-0.90216	-3.104e-06	-0.84174	-3.18159e-06	-0.81158	-3.27865e-06
-0.89207	-2.78173e-06	-0.89478	-2.83797e-06	-0.92505	-2.91486e-06	-1.06456	-3.00025e-06	-0.89611	-3.07167e-06	-0.83635	-3.15931e-06	-0.80639	-3.26375e-06
-0.88674	-2.75367e-06	-0.88933	-2.81198e-06	-0.91945	-2.89654e-06	-1.05684	-2.96775e-06	-0.89019	-3.04324e-06	-0.83104	-3.14171e-06	-0.80113	-3.24205e-06
-0.88135	-2.72086e-06	-0.884	-2.79316e-06	-0.91361	-2.87059e-06	-1.04916	-2.93582e-06	-0.88457	-3.02434e-06	-0.82568	-3.12137e-06	-0.79576	-3.21052e-06
-0.87605	-2.69571e-06	-0.87869	-2.7759e-06	-0.9076	-2.83949e-06	-1.04234	-2.91409e-06	-0.87904	-3.00832e-06	-0.8202	-3.09391e-06	-0.79038	-3.17906e-06
-0.87085	-2.67982e-06	-0.87325	-2.75061e-06	-0.90167	-2.81097e-06	-1.03595	-2.89761e-06	-0.87324	-2.98374e-06	-0.81464	-3.06207e-06	-0.7851	-3.15539e-06
-0.86564	-2.66201e-06	-0.86768	-2.71797e-06	-0.89597	-2.78945e-06	-1.02919	-2.87659e-06	-0.86716	-2.95051e-06	-0.80915	-3.03415e-06	-0.77988	-3.13764e-06
-0.86031	-2.63473e-06	-0.86219	-2.68987e-06	-0.89042	-2.77273e-06	-1.0218	-2.84806e-06	-0.86119	-2.92073e-06	-0.80382	-3.01538e-06	-0.77466	-3.11909e-06
-0.85495	-2.60405e-06	-0.85687	-2.67202e-06	-0.88474	-2.75198e-06	-1.01423	-2.81736e-06	-0.85554	-2.90095e-06	-0.79854	-2.9997e-06	-0.76936	-3.09438e-06
-0.84964	-2.57878e-06	-0.85159	-2.65614e-06	-0.87876	-2.72182e-06	-1.00706	-2.79143e-06	-0.85	-2.88444e-06	-0.79313	-2.97618e-06	-0.764	-3.06391e-06
-0.84442	-2.56014e-06	-0.84616	-2.63188e-06	-0.87273	-2.69026e-06	-1.00045	-2.77236e-06	-0.84429	-2.8625e-06	-0.78757	-2.94383e-06	-0.75865	-3.03424e-06
-0.83921	-2.54294e-06	-0.84063	-2.60128e-06	-0.867	-2.66772e-06	-0.99404	-2.75553e-06	-0.83835	-2.83362e-06	-0.78204	-2.91365e-06	-0.75338	-3.01246e-06
-0.83394	-2.52082e-06	-0.83515	-2.57362e-06	-0.86149	-2.65246e-06	-0.98706	-2.73196e-06	-0.83237	-2.80356e-06	-0.77668	-2.89308e-06	-0.7482	-2.9972e-06
-0.8286	-2.49207e-06	-0.82978	-2.55295e-06	-0.85587	-2.63328e-06	-0.97942	-2.70036e-06	-0.82655	-2.77858e-06	-0.77139	-2.87696e-06	-0.74297	-2.97854e-06
-0.82326	-2.46338e-06	-0.82448	-2.53595e-06	-0.84995	-2.60519e-06	-0.97195	-2.67094e-06	-0.82095	-2.76007e-06	-0.76603	-2.85666e-06	-0.73763	-2.95015e-06
-0.81801	-2.443e-06	-0.81913	-2.5163e-06	-0.84397	-2.57507e-06	-0.96529	-2.65121e-06	-0.8154	-2.74326e-06	-0.76056	-2.82937e-06	-0.73225	-2.91806e-06
-0.81283	-2.42862e-06	-0.81367	-2.48991e-06	-0.83817	-2.55055e-06	-0.95902	-2.63612e-06	-0.80963	-2.71969e-06	-0.75504	-2.79946e-06	-0.72695	-2.89289e-06
-0.8076	-2.40971e-06	-0.80815	-2.46004e-06	-0.83257	-2.53213e-06	-0.95225	-2.61497e-06	-0.80361	-2.68849e-06	-0.74958	-2.77332e-06	-0.72174	-2.87581e-06
-0.80227	-2.38172e-06	-0.80272	-2.43561e-06	-0.827	-2.5148e-06	-0.94481	-2.5859e-06	-0.79767	-2.65935e-06	-0.74423	-2.75354e-06	-0.71654	-2.85918e-06
-0.79693	-2.35297e-06	-0.79744	-2.41955e-06	-0.82128	-2.49277e-06	-0.93737	-2.55672e-06	-0.79202	-2.63951e-06	-0.73894	-2.73733e-06	-0.71126	-2.83667e-06
-0.79167	-2.33196e-06	-0.79216	-2.40386e-06	-0.81536	-2.46438e-06	-0.93043	-2.5336e-06	-0.78653	-2.62457e-06	-0.73358	-2.71705e-06	-0.70593	-2.80844e-06
-0.78648	-2.3164e-06	-0.78674	-2.37978e-06	-0.80942	-2.43559e-06	-0.92394	-2.5158e-06	-0.78086	-2.60436e-06	-0.72808	-2.68835e-06	-0.70059	-2.77989e-06
-0.78127	-2.29917e-06	-0.78122	-2.34993e-06	-0.80373	-2.4143e-06	-0.91746	-2.4982e-06	-0.77495	-2.57619e-06	-0.72255	-2.6577e-06	-0.6953	-2.7561e-06
-0.776	-2.27618e-06	-0.77577	-2.32463e-06	-0.79824	-2.39948e-06	-0.91055	-2.47553e-06	-0.769	-2.54695e-06	-0.71714	-2.63431e-06	-0.69008	-2.73812e-06
-0.77068	-2.2495e-06	-0.77046	-2.30698e-06	-0.79266	-2.38176e-06	-0.90316	-2.44696e-06	-0.76322	-2.52312e-06	-0.71186	-2.61867e-06	-0.68489	-2.72215e-06
-0.76538	-2.22493e-06	-0.76518	-2.29127e-06	-0.78679	-2.35521e-06	-0.8958	-2.41876e-06	-0.75762	-2.50488e-06	-0.70657	-2.60222e-06	-0.67963	-2.70096e-06
-0.76016	-2.20651e-06	-0.75983	-2.27144e-06	-0.78084	-2.32578e-06	-0.88906	-2.39809e-06	-0.75206	-2.48785e-06	-0.70114	-2.578e-06	-0.67429	-2.6722e-06
-0.75499	-2.19257e-06	-0.75439	-2.24613e-06	-0.77508	-2.30262e-06	-0.88282	-2.38334e-06	-0.74638	-2.46681e-06	-0.69563	-2.54884e-06	-0.66894	-2.64281e-06
-0.74977	-2.17522e-06	-0.74892	-2.21957e-06	-0.76954	-2.28599e-06	-0.87632	-2.36551e-06	-0.74049	-2.43972e-06	-0.69017	-2.52211e-06	-0.66367	-2.62069e-06
-0.74447	-2.15007e-06	-0.74353	-2.19715e-06	-0.764	-2.26967e-06	-0.86912	-2.33919e-06	-0.73456	-2.41095e-06	-0.6848	-2.50132e-06	-0.65849	-2.60557e-06
-0.73915	-2.12334e-06	-0.73824	-2.18093e-06	-0.75831	-2.24859e-06	-0.86167	-2.30993e-06	-0.72881	-2.388e-06	-0.6795	-2.48446e-06	-0.65329	-2.58958e-06
-0.73391	-2.10352e-06	-0.73298	-2.16645e-06	-0.75247	-2.22265e-06	-0.8547	-2.28651e-06	-0.72329	-2.37226e-06	-0.67419	-2.46682e-06	-0.64801	-2.56642e-06
-0.72875	-2.09028e-06	-0.72762	-2.14598e-06	-0.74661	-2.19647e-06	-0.84828	-2.2696e-06	-0.71778	-2.35664e-06	-0.66879	-2.44422e-06	-0.64268	-2.53828e-06
-0.72357	-2.07568e-06	-0.72215	-2.11903e-06	-0.74091	-2.17489e-06	-0.84192	-2.25347e-06	-0.71203	-2.33367e-06	-0.66331	-2.41651e-06	-0.63736	-2.51177e-06
-0.71832	-2.05482e-06	-0.71671	-2.09379e-06	-0.73539	-2.15911e-06	-0.83521	-2.23308e-06	-0.70609	-2.30477e-06	-0.65783	-2.3892e-06	-0.6321	-2.49064e-06
-0.71303	-2.03056e-06	-0.7114	-2.07633e-06	-0.72989	-2.1441e-06	-0.82809	-2.20773e-06	-0.70023	-2.27855e-06	-0.65246	-2.3685e-06	-0.6269	-2.47378e-06
-0.70776	-2.00877e-06	-0.70616	-2.06321e-06	-0.7242	-2.12278e-06	-0.82088	-2.18137e-06	-0.69461	-2.25937e-06	-0.6472	-2.35371e-06	-0.6217	-2.45729e-06
-0.70256	-1.99212e-06	-0.70087	-2.0466e-06	-0.71831	-2.09561e-06	-0.81398	-2.15878e-06	-0.68909	-2.24372e-06	-0.64191	-2.33755e-06	-0.61645	-2.4371e-06
-0.6974	-1.97888e-06	-0.69547	-2.02399e-06	-0.7125	-2.07062e-06	-0.80757	-2.14194e-06	-0.68351	-2.22603e-06	-0.6365	-2.31407e-06	-0.61115	-2.41167e-06
-0.69222	-1.96469e-06	-0.69004	-1.99959e-06	-0.70693	-2.05317e-06	-0.80134	-2.12734e-06	-0.67777	-2.20334e-06	-0.631	-2.28571e-06	-0.60582	-2.3843e-06
-0.68699	-1.94541e-06	-0.68467	-1.97859e-06	-0.70148	-2.03973e-06	-0.79471	-2.10794e-06	-0.67192	-2.17725e-06	-0.62556	-2.26038e-06	-0.60054	-2.3611e-06
-0.68171	-1.92226e-06	-0.67938	-1.9625e-06	-0.69593	-2.0229e-06	-0.78752	-2.08186e-06	-0.66611	-2.15224e-06	-0.62023	-2.24162e-06	-0.59534	-2.3446e-06
-0.67646	-1.90205e-06	-0.67414	-1.94894e-06	-0.69019	-2.00024e-06	-0.78031	-2.05541e-06	-0.66044	-2.13197e-06	-0.61495	-2.22619e-06	-0.59017	-2.33064e-06
-0.6713	-1.88881e-06	-0.66887	-1.93352e-06	-0.68439	-1.97563e-06	-0.77363	-2.0354e-06	-0.65494	-2.11662e-06	-0.60965	-2.20906e-06	-0.58495	-2.31241e-06
-0.66617	-1.87879e-06	-0.6635	-1.91284e-06	-0.67868	-1.95404e-06	-0.76743	-2.02121e-06	-0.64943	-2.10124e-06	-0.60427	-2.18737e-06	-0.57965	-2.28737e-06
-0.661	-1.86486e-06	-0.65809	-1.8892e-06	-0.67313	-1.93718e-06	-0.76116	-2.00614e-06	-0.64374	-2.07994e-06	-0.59883	-2.16214e-06	-0.57432	-2.26025e-06
-0.65576	-1.84496e-06	-0.65274	-1.86928e-06	-0.66767	-1.92309e-06	-0.75443	-1.98554e-06	-0.63787	-2.05331e-06	-0.59339	-2.13719e-06	-0.56905	-2.2375e-06
-0.65051	-1.8246e-06	-0.6475	-1.85601e-06	-0.66216	-1.90775e-06	-0.74738	-1.96108e-06	-0.63205	-2.02814e-06	-0.58802	-2.11611e-06	-0.56384	-2.22045e-06
-0.64532	-1.80918e-06	-0.6423	-1.84514e-06	-0.6565	-1.88757e-06	-0.74041	-1.93761e-06	-0.62644	-2.00957e-06	-0.58273	-2.09996e-06	-0.55866	-2.20558e-06
-0.64019	-1.79838e-06	-0.63703	-1.82999e-06	-0.65072	-1.86368e-06	-0.7338	-1.91834e-06	-0.62098	-1.99564e-06	-0.57747	-2.08553e-06	-0.55345	-2.18876e-06
-0.63506	-1.78858e-06	-0.63166	-1.80917e-06	-0.64502	-1.84213e-06	-0.7275	-1.90296e-06	-0.61547	-1.98003e-06	-0.57215	-2.06711e-06	-0.5482	-2.16784e-06
-0.62991	-1.77626e-06	-0.62629	-1.78822e-06	-0.63952	-1.82694e-06	-0.72129	-1.88852e-06	-0.60978	-1.95912e-06	-0.56672	-2.04266e-06	-0.54291	-2.14378e-06
-0.62471	-1.76044e-06	-0.62101	-1.77203e-06	-0.63414	-1.81546e-06	-0.71482	-1.87107e-06	-0.60399	-1.93483e-06	-0.56126	-2.0166e-06	-0.53762	-2.11976e-06
-0.61951	-1.74352e-06	-0.61579	-1.76023e-06	-0.62867	-1.8013e-06	-0.70794	-1.84871e-06	-0.59823	-1.91157e-06	-0.55588	-1.99501e-06	-0.53237	-2.09887e-06
-0.61433	-1.72947e-06	-0.61059	-1.74939e-06	-0.62301	-1.78124e-06	-0.70094	-1.82477e-06	-0.5926	-1.89221e-06	-0.5506	-1.97944e-06	-0.52717	-2.08242e-06
-0.60922	-1.7207e-06	-0.60536	-1.73615e-06	-0.61729	-1.75902e-06	-0.69428	-1.80499e-06	-0.58708	-1.87653e-06	-0.54536	-1.96573e-06	-0.522	-2.06861e-06
-0.60414	-1.7149e-06	-0.60006	-1.71943e-06	-0.61167	-1.74029e-06	-0.6881	-1.79107e-06	-0.58161	-1.86201e-06	-0.54006	-1.94867e-06	-0.5168	-2.05289e-06
-0.59903	-1.70666e-06	-0.59474	-1.70134e-06	-0.60621	-1.72636e-06	-0.68208	-1.77891e-06	-0.57605	-1.84514e-06	-0.53467	-1.92688e-06	-0.51155	-2.03194e-06
-0.59387	-1.69358e-06	-0.58946	-1.6856e-06	-0.60083	-1.71466e-06	-0.67572	-1.76281e-06	-0.57035	-1.8237e-06	-0.52926	-1.90309e-06	-0.50626	-2.00724e-06
-0.58869	-1.67929e-06	-0.58426	-1.67479e-06	-0.5954	-1.70177e-06	-0.66893	-1.7414e-06	-0.56457	-1.79975e-06	-0.52387	-1.88104e-06	-0.50097	-1.9838e-06
-0.58357	-1.66929e-06	-0.57912	-1.66734e-06	-0.58987	-1.68558e-06	-0.66206	-1.71913e-06	-0.55888	-1.77846e-06	-0.51854	-1.86265e-06	-0.49575	-1.9654e-06
-0.5785	-1.6648e-06	-0.57396	-1.65823e-06	-0.58425	-1.66678e-06	-0.65551	-1.70068e-06	-0.55336	-1.76272e-06	-0.51327	-1.84738e-06	-0.49058	-1.95151e-06
-0.57346	-1.66221e-06	-0.56871	-1.64435e-06	-0.57865	-1.6484e-06	-0.64931	-1.68651e-06	-0.54795	-1.75028e-06	-0.50801	-1.833e-06	-0.48541	-1.93813e-06
-0.56839	-1.65764e-06	-0.56342	-1.62818e-06	-0.57317	-1.63372e-06	-0.64316	-1.67282e-06	-0.54247	-1.73597e-06	-0.50272	-1.81655e-06	-0.48021	-1.92152e-06
-0.5633	-1.65032e-06	-0.55818	-1.61505e-06	-0.56783	-1.62355e-06	-0.6371	-1.66023e-06	-0.53684	-1.71654e-06	-0.49736	-1.79605e-06	-0.47496	-1.90102e-06
-0.55819	-1.64238e-06	-0.55304	-1.60734e-06	-0.56253	-1.61459e-06	-0.63067	-1.64324e-06	-0.5311	-1.69395e-06	-0.49195	-1.77286e-06	-0.46969	-1.87874e-06
-0.55312	-1.6368e-06	-0.54794	-1.60247e-06	-0.55712	-1.60224e-06	-0.62404	-1.62377e-06	-0.52542	-1.67301e-06	-0.48657	-1.75117e-06	-0.46444	-1.85761e-06
-0.54809	-1.63516e-06	-0.54283	-1.59642e-06	-0.55157	-1.58554e-06	-0.61742	-1.60452e-06	-0.51987	-1.65624e-06	-0.48127	-1.73415e-06	-0.45922	-1.83938e-06
-0.5431	-1.63705e-06	-0.53766	-1.58748e-06	-0.54601	-1.56833e-06	-0.61107	-1.58849e-06	-0.51442	-1.6426e-06	-0.47603	-1.7211e-06	-0.45403	-1.82408e-06
-0.53812	-1.6403e-06	-0.53247	-1.57689e-06	-0.54057	-1.55515e-06	-0.60508	-1.57671e-06	-0.50898	-1.62947e-06	-0.4708	-1.70823e-06	-0.44886	-1.81041e-06
-0.53313	-1.64196e-06	-0.5273	-1.56746e-06	-0.53529	-1.5467e-06	-0.59922	-1.56664e-06	-0.50349	-1.61441e-06	-0.46551	-1.69171e-06	-0.44368	-1.79638e-06
-0.52811	-1.64125e-06	-0.52218	-1.56127e-06	-0.53005	-1.53977e-06	-0.59316	-1.55398e-06	-0.4979	-1.59638e-06	-0.46014	-1.67095e-06	-0.43848	-1.77996e-06
-0.52309	-1.64116e-06	-0.51712	-1.55866e-06	-0.52476	-1.53095e-06	-0.58673	-1.53698e-06	-0.49224	-1.57644e-06	-0.45476	-1.64911e-06	-0.43325	-1.76033e-06
-0.51813	-1.64556e-06	-0.5121	-1.55822e-06	-0.51937	-1.51931e-06	-0.58015	-1.51821e-06	-0.48661	-1.55705e-06	-0.44942	-1.62974e-06	-0.42799	-1.73899e-06
-0.51323	-1.6554e-06	-0.50707	-1.55727e-06	-0.51394	-1.5064e-06	-0.57379	-1.50207e-06	-0.48107	-1.54069e-06	-0.44413	-1.61396e-06	-0.42275	-1.71893e-06
-0.50837	-1.66827e-06	-0.502	-1.55374e-06	-0.50856	-1.49478e-06	-0.56782	-1.49049e-06	-0.47565	-1.52808e-06	-0.43889	-1.60052e-06	-0.41754	-1.70241e-06
-0.5035	-1.68075e-06	-0.4969	-1.54875e-06	-0.50327	-1.48618e-06	-0.56206	-1.48161e-06	-0.47029	-1.51706e-06	-0.43366	-1.58732e-06	-0.41238	-1.68938e-06
-0.49861	-1.69175e-06	-0.49185	-1.54598e-06	-0.49808	-1.48071e-06	-0.55625	-1.47199e-06	-0.46486	-1.504e-06	-0.42839	-1.5725e-06	-0.40723	-1.67775e-06
-0.49373	-1.70345e-06	-0.48687	-1.54805e-06	-0.49295	-1.47702e-06	-0.55022	-1.45979e-06	-0.4593	-1.48699e-06	-0.42308	-1.55521e-06	-0.40207	-1.66471e-06
-0.4889	-1.71887e-06	-0.48196	-1.55433e-06	-0.4878	-1.47263e-06	-0.544	-1.44534e-06	-0.45366	-1.46762e-06	-0.41775	-1.53601e-06	-0.39687	-1.64852e-06
-0.48412	-1.73933e-06	-0.47708	-1.56178e-06	-0.48256	-1.46562e-06	-0.53777	-1.43063e-06	-0.44807	-1.44952e-06	-0.4124	-1.51667e-06	-0.39164	-1.62961e-06
-0.47939	-1.76444e-06	-0.47217	-1.56772e-06	-0.47727	-1.45686e-06	-0.53168	-1.41775e-06	-0.4426	-1.43522e-06	-0.40709	-1.49913e-06	-0.38641	-1.61006e-06
-0.47471	-1.79304e-06	-0.46723	-1.57227e-06	-0.47202	-1.4496e-06	-0.52583	-1.40768e-06	-0.43723	-1.4242e-06	-0.40183	-1.48463e-06	-0.38119	-1.5921e-06
-0.47005	-1.8238e-06	-0.46231	-1.578e-06	-0.46691	-1.44643e-06	-0.52018	-1.40008e-06	-0.43189	-1.41385e-06	-0.39662	-1.47271e-06	-0.376	-1.57667e-06
-0.46541	-1.85618e-06	-0.45746	-1.58732e-06	-0.46192	-1.4472e-06	-0.51462	-1.39343e-06	-0.42649	-1.40178e-06	-0.39141	-1.46114e-06	-0.37083	-1.56341e-06
-0.4608	-1.89096e-06	-0.45268	-1.60091e-06	-0.45698	-1.4494e-06	-0.50894	-1.38552e-06	-0.42101	-1.38726e-06	-0.38616	-1.44742e-06	-0.36568	-1.5513e-06
-0.45623	-1.93017e-06	-0.44796	-1.61811e-06	-0.45199	-1.45022e-06	-0.50305	-1.37496e-06	-0.41548	-1.37116e-06	-0.38086	-1.43055e-06	-0.36053	-1.53921e-06
-0.45175	-1.97612e-06	-0.44328	-1.63769e-06	-0.44694	-1.44911e-06	-0.49703	-1.36284e-06	-0.40996	-1.35523e-06	-0.37553	-1.41176e-06	-0.35537	-1.52623e-06
-0.44736	-2.03001e-06	-0.43862	-1.65845e-06	-0.44189	-1.4478e-06	-0.49111	-1.35201e-06	-0.40449	-1.34099e-06	-0.37021	-1.39354e-06	-0.35019	-1.51186e-06
-0.44304	-2.09101e-06	-0.43397	-1.67997e-06	-0.43691	-1.44875e-06	-0.48549	-1.34462e-06	-0.39909	-1.32906e-06	-0.36493	-1.37791e-06	-0.345	-1.49616e-06
-0.4388	-2.15775e-06	-0.42936	-1.70305e-06	-0.43203	-1.45314e-06	-0.48014	-1.3406e-06	-0.39376	-1.31909e-06	-0.3597	-1.36519e-06	-0.3398	-1.47964e-06
-0.43461	-2.22949e-06	-0.42479	-1.72954e-06	-0.42726	-1.46071e-06	-0.4749	-1.3379e-06	-0.38845	-1.30995e-06	-0.3545	-1.35411e-06	-0.3346	-1.46309e-06
-0.43049	-2.30754e-06	-0.42032	-1.76143e-06	-0.42257	-1.47046e-06	-0.46957	-1.33405e-06	-0.38312	-1.29993e-06	-0.34929	-1.34281e-06	-0.3294	-1.44725e-06
-0.42648	-2.39474e-06	-0.41596	-1.79956e-06	-0.4179	-1.48119e-06	-0.46405	-1.32801e-06	-0.37771	-1.28768e-06	-0.34406	-1.33004e-06	-0.32422	-1.4327e-06
-0.4226	-2.49389e-06	-0.41169	-1.84322e-06	-0.41323	-1.49203e-06	-0.45844	-1.32085e-06	-0.37224	-1.27343e-06	-0.3388	-1.31548e-06	-0.31906	-1.41963e-06
-0.41889	-2.60658e-06	-0.40749	-1.89076e-06	-0.40857	-1.50298e-06	-0.45291	-1.31464e-06	-0.36677	-1.25898e-06	-0.33352	-1.29964e-06	-0.31391	-1.40782e-06
-0.41533	-2.73333e-06	-0.40334	-1.94136e-06	-0.40395	-1.51507e-06	-0.44758	-1.31081e-06	-0.36135	-1.24644e-06	-0.32824	-1.2835e-06	-0.30877	-1.39668e-06
-0.41194	-2.87467e-06	-0.39925	-1.99584e-06	-0.39941	-1.52999e-06	-0.44246	-1.30956e-06	-0.35603	-1.23673e-06	-0.32296	-1.26804e-06	-0.30363	-1.38548e-06
-0.40873	-3.03163e-06	-0.39527	-2.05645e-06	-0.39502	-1.54921e-06	-0.43751	-1.31029e-06	-0.35078	-1.22923e-06	-0.31771	-1.25389e-06	-0.29848	-1.37361e-06
-0.40572	-3.20645e-06	-0.39143	-2.12559e-06	-0.39077	-1.57301e-06	-0.43264	-1.31201e-06	-0.34554	-1.22226e-06	-0.31248	-1.24119e-06	-0.29332	-1.36071e-06
-0.40295	-3.40204e-06	-0.38777	-2.20462e-06	-0.38663	-1.60033e-06	-0.42777	-1.31371e-06	-0.34026	-1.21407e-06	-0.30727	-1.2297e-06	-0.28815	-1.34671e-06
-0.40047	-3.62216e-06	-0.38427	-2.29376e-06	-0.38256	-1.62968e-06	-0.42285	-1.31481e-06	-0.33493	-1.20389e-06	-0.30207	-1.21887e-06	-0.28296	-1.33172e-06
-0.39831	-3.87048e-06	-0.38095	-2.39299e-06	-0.37853	-1.66029e-06	-0.41789	-1.31545e-06	-0.32954	-1.19233e-06	-0.29687	-1.20794e-06	-0.27777	-1.31596e-06
-0.39654	-4.15289e-06	-0.3778	-2.50267e-06	-0.37456	-1.6928e-06	-0.41297	-1.31649e-06	-0.32416	-1.18077e-06	-0.29166	-1.19614e-06	-0.27257	-1.29957e-06
-0.39519	-4.47265e-06	-0.37485	-2.62391e-06	-0.37071	-1.72895e-06	-0.40818	-1.31922e-06	-0.31881	-1.17039e-06	-0.28642	-1.18296e-06	-0.26736	-1.2826e-06
-0.39434	-4.83517e-06	-0.37213	-2.75845e-06	-0.36703	-1.77063e-06	-0.40363	-1.32474e-06	-0.31352	-1.16167e-06	-0.28116	-1.16847e-06	-0.26215	-1.26493e-06
-0.39405	-5.24613e-06	-0.36967	-2.90877e-06	-0.36357	-1.81881e-06	-0.39933	-1.33326e-06	-0.30828	-1.15447e-06	-0.27589	-1.15322e-06	-0.25692	-1.24628e-06
-0.39405	-1.80479e-05	-0.36753	-3.07762e-06	-0.36031	-1.87349e-06	-0.39521	-1.34398e-06	-0.30306	-1.14823e-06	-0.27062	-1.13799e-06	-0.25168	-1.22623e-06
-0.38297	-1.73819e-05	-0.36576	-3.26791e-06	-0.35725	-1.93426e-06	-0.39116	-1.35562e-06	-0.29786	-1.14231e-06	-0.26536	-1.12343e-06	-0.2464	-1.20365e-06
-0.36473	-1.6229e-05	-0.3644	-3.48257e-06	-0.35437	-2.00092e-06	-0.38711	-1.36718e-06	-0.29265	-1.13604e-06	-0.26012	-1.10983e-06	-0.2411	-1.17781e-06
-0.34485	-1.49344e-05	-0.36351	-3.72468e-06	-0.3517	-2.07377e-06	-0.38305	-1.37857e-06	-0.28741	-1.12899e-06	-0.25489	-1.09711e-06	-0.23575	-1.14908e-06
-0.32397	-1.35518e-05	-0.36313	-3.99733e-06	-0.34925	-2.15361e-06	-0.37904	-1.39064e-06	-0.28214	-1.12104e-06	-0.24967	-1.08493e-06	-0.23038	-1.11783e-06
-0.30277	-1.21415e-05	-0.36313	-1.26959e-05	-0.34706	-2.24172e-06	-0.3752	-1.40469e-06	-0.27685	-1.11245e-06	-0.24445	-1.07281e-06	-0.22499	-1.08448e-06
-0.28187	-1.07573e-05	-0.35624	-1.24288e-05	-0.34519	-2.33963e-06	-0.37162	-1.42179e-06	-0.27156	-1.10375e-06	-0.23922	-1.06027e-06	-0.21957	-1.04946e-06
-0.2618	-9.44543e-06	-0.33951	-1.17404e-05	-0.34369	-2.44898e-06	-0.36831	-1.44225e-06	-0.26629	-1.09561e-06	-0.23398	-1.04692e-06	-0.21414	-1.0132e-06
-0.24289	-8.23529e-06	-0.32089	-1.09406e-05	-0.3426	-2.57134e-06	-0.36525	-1.46573e-06	-0.26105	-1.08855e-06	-0.22873	-1.03249e-06	-0.2087	-9.76025e-07
-0.22535	-7.14312e-06	-0.30075	-1.00514e-05	-0.34198	-2.70812e-06	-0.3624	-1.49168e-06	-0.25585	-1.08273e-06	-0.22345	-1.01681e-06	-0.20326	-9.38176e-07
-0.20921	-6.17379e-06	-0.27964	-9.10565e-06	-0.34186	-2.8607e-06	-0.35972	-1.51964e-06	-0.25068	-1.07789e-06	-0.21814	-9.99788e-07	-0.1978	-8.99769e-07
-0.19444	-5.32425e-06	-0.2582	-8.14052e-06	-0.34186	-7.38903e-06	-0.35719	-1.54942e-06	-0.24553	-1.07343e-06	-0.21282	-9.81312e-07	-0.19234	-8.60866e-07
-0.18096	-4.58623e-06	-0.23705	-7.19186e-06	-0.34168	-7.38552e-06	-0.35482	-1.58112e-06	-0.24036	-1.0687e-06	-0.20746	-9.61211e-07	-0.18688	-8.21544e-07
-0.16863	-3.94898e-06	-0.21667	-6.28921e-06	-0.32675	-7.07638e-06	-0.35264	-1.61509e-06	-0.23517	-1.06316e-06	-0.20208	-9.39196e-07	-0.18141	-7.81965e-07
-0.15733	-3.40079e-06	-0.19744	-5.45336e-06	-0.31043	-6.72403e-06	-0.35069	-1.65187e-06	-0.22995	-1.05655e-06	-0.19665	-9.1485e-07	-0.17595	-7.42409e-07
-0.14691	-2.93011e-06	-0.17954	-4.69629e-06	-0.29253	-6.3222e-06	-0.34902	-1.69203e-06	-0.22469	-1.04891e-06	-0.19119	-8.88457e-07	-0.17049	-7.03265e-07
-0.13726	-2.52624e-06	-0.16306	-4.02251e-06	-0.27302	-5.87056e-06	-0.34768	-1.73607e-06	-0.21941	-1.04049e-06	-0.1857	-8.60458e-07	-0.16503	-6.64994e-07
-0.12827	-2.17951e-06	-0.14798	-3.43069e-06	-0.25212	-5.37534e-06	-0.34669	-1.78433e-06	-0.21411	-1.03162e-06	-0.18019	-8.31133e-07	-0.1596	-6.28056e-07
-0.11984	-1.88153e-06	-0.13421	-2.91617e-06	-0.23021	-4.84866e-06	-0.34607	-1.83699e-06	-0.20881	-1.02254e-06	-0.17466	-8.0079e-07	-0.15418	-5.92828e-07
-0.11188	-1.62496e-06	-0.12163	-2.47151e-06	-0.2078	-4.30657e-06	-0.34582	-1.89415e-06	-0.2035	-1.01336e-06	-0.16912	-7.69775e-07	-0.14879	-5.59537e-07
-0.10433	-1.40365e-06	-0.11012	-2.0894e-06	-0.18546	-3.76643e-06	-0.34582	-3.19784e-06	-0.19818	-1.00396e-06	-0.16357	-7.38463e-07	-0.14341	-5.28253e-07
-0.09712	-1.21227e-06	-0.09953	-1.76182e-06	-0.1637	-3.24459e-06	-0.34237	-3.17606e-06	-0.19286	-9.94116e-07	-0.15803	-7.07236e-07	-0.13806	-4.98911e-07
-0.09014	-1.04138e-06	-0.08974	-1.48138e-06	-0.14295	-2.75396e-06	-0.32943	-3.08101e-06	-0.1875	-9.83494e-07	-0.15249	-6.76451e-07	-0.13274	-4.71339e-07
-0.08353	-9.02139e-07	-0.08065	-1.24132e-06	-0.12348	-2.30361e-06	-0.31421	-2.95851e-06	-0.18211	-9.71724e-07	-0.14697	-6.46402e-07	-0.12742	-4.45293e-07
-0.07708	-7.76416e-07	-0.07213	-1.03571e-06	-0.10547	-1.89849e-06	-0.29686	-2.81042e-06	-0.17667	-9.58424e-07	-0.14146	-6.17306e-07	-0.12213	-4.20507e-07
-0.0708	-6.66495e-07	-0.06412	-8.59345e-07	-0.08896	-1.53995e-06	-0.2776	-2.63946e-06	-0.17117	-9.4321e-07	-0.13597	-5.89294e-07	-0.11684	-3.9682e-07
-0.06468	-5.70107e-07	-0.05653	-7.07831e-07	-0.07389	-1.2268e-06	-0.25671	-2.44898e-06	-0.1656	-9.25683e-07	-0.1305	-5.62418e-07	-0.11157	-3.74241e-07
-0.0587	-4.85344e-07	-0.0493	-5.77384e-07	-0.06019	-9.56034e-07	-0.2345	-2.2426e-06	-0.15993	-9.05394e-07	-0.12505	-5.36666e-07	-0.10631	-3.52911e-07
-0.05283	-4.10585e-07	-0.04237	-4.64798e-07	-0.04773	-7.2367e-07	-0.21127	-2.02396e-06	-0.15416	-8.81812e-07	-0.11962	-5.11978e-07	-0.10107	-3.32964e-07
-0.04705	-3.44451e-07	-0.0357	-3.67364e-07	-0.03635	-5.25325e-07	-0.1873	-1.79646e-06	-0.14827	-8.54276e-07	-0.1142	-4.88268e-07	-0.09585	-3.14396e-07
-0.04137	-2.85778e-07	-0.02925	-2.82781e-07	-0.02592	-3.56598e-07	-0.16283	-1.56297e-06	-0.14228	-8.23739e-07	-0.1088	-4.65448e-07	-0.09063	-2.97031e-07
-0.03576	-2.33556e-07	-0.02298	-2.09112e-07	-0.01631	-2.13341e-07	-0.13805	-1.32578e-06	-0.13635	-7.95152e-07	-0.10341	-4.43436e-07	-0.08543	-2.80581e-07
-0.03021	-1.86922e-07	-0.01687	-1.44722e-07	-0.0074	-9.17672e-08	-0.1131	-1.08657e-06	-0.13047	-7.6829e-07	-0.09804	-4.22182e-07	-0.08024	-2.6473e-07
-0.02472	-1.45144e-07	-0.0109	-8.8234e-08	0.000925094	1.1472e-08	-0.08807	-8.46367e-07	-0.12464	-7.4274e-07	-0.09268	-4.01658e-07	-0.07505	-2.49241e-07
-0.01927	-1.07588e-07	-0.00504	-3.84826e-08	0.00876	9.9283e-08	-0.063	-6.05604e-07	-0.11884	-7.18213e-07	-0.08733	-3.81849e-07	-0.06986	-2.33993e-07
-0.01387	-7.37207e-08	0.000722746	5.52002e-09	0.01617	1.74169e-07	-0.03787	-3.64234e-07	-0.11307	-6.94492e-07	-0.08199	-3.62724e-07	-0.06468	-2.18961e-07
-0.00851	-4.30745e-08	0.0064	4.46219e-08	0.02324	2.38262e-07	-0.01266	-1.21817e-07	-0.10731	-6.71385e-07	-0.07666	-3.44202e-07	-0.05949	-2.04128e-07
-0.00318	-1.52271e-08	0.01201	7.95556e-08	0.03002	2.93367e-07	0.01266	1.21817e-07	-0.10157	-6.48702e-07	-0.07134	-3.26127e-07	-0.05431	-1.89414e-07
0.00213	1.02075e-08	0.01755	1.1097e-07	0.03656	3.41055e-07	0.03787	3.64234e-07	-0.09584	-6.26262e-07	-0.06602	-3.08261e-07	-0.04913	-1.7468e-07
0.00741	3.358e-08	0.02305	1.39442e-07	0.04291	3.82647e-07	0.063	6.05604e-07	-0.09011	-6.03843e-07	-0.06071	-2.90311e-07	-0.04395	-1.59742e-07
0.01267	5.51938e-08	0.02851	1.65484e-07	0.0491	4.19295e-07	0.08807	8.46367e-07	-0.08437	-5.81197e-07	-0.05538	-2.71969e-07	-0.03876	-1.44407e-07
0.01791	7.52973e-08	0.03393	1.89538e-07	0.05516	4.51977e-07	0.1131	1.08657e-06	-0.07861	-5.58037e-07	-0.05005	-2.52955e-07	-0.03356	-1.28477e-07
0.02314	9.40956e-08	0.03932	2.11959e-07	0.06112	4.81535e-07	0.13805	1.32578e-06	-0.07283	-5.34004e-07	-0.04469	-2.33023e-07	-0.02836	-1.11766e-07
0.02836	1.11766e-07	0.04469	2.33023e-07	0.067	5.08673e-07	0.16283	1.56297e-06	-0.067	-5.08673e-07	-0.03932	-2.11959e-07	-0.02314	-9.40956e-08
0.03356	1.28477e-07	0.05005	2.52955e-07	0.07283	5.34004e-07	0.1873	1.79646e-06	-0.06112	-4.81535e-07	-0.03393	-1.89538e-07	-0.01791	-7.52973e-08
0.03876	1.44407e-07	0.05538	2.71969e-07	0.07861	5.58037e-07	0.21127	2.02396e-06	-0.05516	-4.51977e-07	-0.02851	-1.65484e-07	-0.01267	-5.51938e-08
0.04395	1.59742e-07	0.06071	2.90311e-07	0.08437	5.81197e-07	0.2345	2.2426e-06	-0.0491	-4.19295e-07	-0.02305	-1.39442e-07	-0.00741	-3.358e-08
0.04913	1.7468e-07	0.06602	3.08261e-07	0.09011	6.03843e-07	0.25671	2.44898e-06	-0.04291	-3.82647e-07	-0.01755	-1.1097e-07	-0.00213	-1.02075e-08
0.05431	1.89414e-07	0.07134	3.26127e-07	0.09584	6.26262e-07	0.2776	2.63946e-06	-0.03656	-3.41055e-07	-0.01201	-7.95556e-08	0.00318	1.52271e-08
0.05949	2.04128e-07	0.07666	3.44202e-07	0.10157	6.48702e-07	0.29686	2.81042e-06	-0.03002	-2.93367e-07	-0.0064	-4.46219e-08	0.00851	4.30745e-08
0.06468	2.18961e-07	0.08199	3.62724e-07	0.10731	6.71385e-07	0.31421	2.95851e-06	-0.02324	-2.38262e-07	-0.000722746	-5.52002e-09	0.01387	7.37207e-08
0.06986	2.33993e-07	0.08733	3.81849e-07	0.11307	6.94492e-07	0.32943	3.08101e-06	-0.01617	-1.74169e-07	0.00504	3.84826e-08	0.01927	1.07588e-07
0.07505	2.49241e-07	0.09268	4.01658e-07	0.11884	7.18213e-07	0.34237	3.17606e-06	-0.00876	-9.9283e-08	0.0109	8.8234e-08	0.02472	1.45144e-07
0.08024	2.6473e-07	0.09804	4.22182e-07	0.12464	7.4274e-07	0.35294	3.24284e-06	-0.000925094	-1.1472e-08	0.01687	1.44722e-07	0.03021	1.86922e-07
0.08543	2.80581e-07	0.10341	4.43436e-07	0.13047	7.6829e-07	0.36119	3.28168e-06	0.0074	9.17672e-08	0.02298	2.09112e-07	0.03576	2.33556e-07
0.09063	2.97031e-07	0.1088	4.65448e-07	0.13635	7.95152e-07	0.36723	3.29393e-06	0.01631	2.13341e-07	0.02925	2.82781e-07	0.04137	2.85778e-07
0.09585	3.14396e-07	0.1142	4.88268e-07	0.14228	8.23739e-07	0.37122	3.28173e-06	0.02592	3.56598e-07	0.0357	3.67364e-07	0.04705	3.44451e-07
0.10107	3.32964e-07	0.11962	5.11978e-07	0.14827	8.54276e-07	0.37343	3.24811e-06	0.03635	5.25325e-07	0.04237	4.64798e-07	0.05283	4.10585e-07
0.10631	3.52911e-07	0.12505	5.36666e-07	0.15416	8.81812e-07	0.37412	3.19623e-06	0.04773	7.2367e-07	0.0493	5.77384e-07	0.0587	4.85344e-07
0.11157	3.74241e-07	0.1305	5.62418e-07	0.15993	9.05394e-07	0.37412	1.40985e-06	0.06019	9.56034e-07	0.05653	7.07831e-07	0.06468	5.70107e-07
0.11684	3.9682e-07	0.13597	5.89294e-07	0.1656	9.25683e-07	0.3752	1.40469e-06	0.07389	1.2268e-06	0.06412	8.59345e-07	0.0708	6.66495e-07
0.12213	4.20507e-07	0.14146	6.17306e-07	0.17117	9.4321e-07	0.37904	1.39064e-06	0.08896	1.53995e-06	0.07213	1.03571e-06	0.07708	7.76416e-07
0.12742	4.45293e-07	0.14697	6.46402e-07	0.17667	9.58424e-07	0.38305	1.37857e-06	0.10547	1.89849e-06	0.08065	1.24132e-06	0.08353	9.02139e-07
0.13274	4.71339e-07	0.15249	6.76451e-07	0.18211	9.71724e-07	0.38711	1.36718e-06	0.12348	2.30361e-06	0.08974	1.48138e-06	0.09014	1.04138e-06
0.13806	4.98911e-07	0.15803	7.07236e-07	0.1875	9.83494e-07	0.39116	1.35562e-06	0.14295	2.75396e-06	0.09953	1.76182e-06	0.09712	1.21227e-06
0.14341	5.28253e-07	0.16357	7.38463e-07	0.19286	9.94116e-07	0.39521	1.34398e-06	0.1637	3.24459e-06	0.11012	2.0894e-06	0.10433	1.40365e-06
0.14879	5.59537e-07	0.16912	7.69775e-07	0.19818	1.00396e-06	0.39933	1.33326e-06	0.18546	3.76643e-06	0.12163	2.47151e-06	0.11188	1.62496e-06
0.15418	5.92828e-07	0.17466	8.0079e-07	0.2035	1.01336e-06	0.40363	1.32474e-06	0.2078	4.30657e-06	0.13421	2.91617e-06	0.11984	1.88153e-06
0.1596	6.28056e-07	0.18019	8.31133e-07	0.20881	1.02254e-06	0.40818	1.31922e-06	0.23021	4.84866e-06	0.14798	3.43069e-06	0.12827	2.17951e-06
0.16503	6.64994e-07	0.1857	8.60458e-07	0.21411	1.03162e-06	0.41297	1.31649e-06	0.25212	5.37534e-06	0.16306	4.02251e-06	0.13726	2.52624e-06
0.17049	7.03265e-07	0.19119	8.88457e-07	0.21941	1.04049e-06	0.41789	1.31545e-06	0.27302	5.87056e-06	0.17954	4.69629e-06	0.14691	2.93011e-06
0.17595	7.42409e-07	0.19665	9.1485e-07	0.22469	1.04891e-06	0.42285	1.31481e-06	0.29253	6.3222e-06	0.19744	5.45336e-06	0.15733	3.40079e-06
0.18141	7.81965e-07	0.20208	9.39196e-07	0.22995	1.05655e-06	0.42777	1.31371e-06	0.31043	6.72403e-06	0.21667	6.28921e-06	0.16863	3.94898e-06
0.18688	8.21544e-07	0.20746	9.61211e-07	0.23517	1.06316e-06	0.43264	1.31201e-06	0.32675	7.07638e-06	0.23705	7.19186e-06	0.18096	4.58623e-06
0.19234	8.60866e-07	0.21282	9.81312e-07	0.24036	1.0687e-06	0.43751	1.31029e-06	0.34168	7.38552e-06	0.2582	8.14052e-06	0.19444	5.32425e-06
0.1978	8.99769e-07	0.21814	9.99788e-07	0.24553	1.07343e-06	0.44246	1.30956e-06	0.35556	7.66184e-06	0.27964	9.10565e-06	0.20921	6.17379e-06
0.20326	9.38176e-07	0.22345	1.01681e-06	0.25068	1.07789e-06	0.44758	1.31081e-06	0.36876	7.91678e-06	0.30075	1.00514e-05	0.22535	7.14312e-06
0.2087	9.76025e-07	0.22873	1.03249e-06	0.25585	1.08273e-06	0.45291	1.31464e-06	0.38172	8.16452e-06	0.32089	1.09406e-05	0.24289	8.23529e-06
0.21414	1.0132e-06	0.23398	1.04692e-06	0.26105	1.08855e-06	0.45844	1.32085e-06	0.39489	8.41889e-06	0.33951	1.17404e-05	0.2618	9.44543e-06
0.21957	1.04946e-06	0.23922	1.06027e-06	0.26629	1.09561e-06	0.46405	1.32801e-06	0.40786	8.66681e-06	0.35624	1.24288e-05	0.28187	1.07573e-05
0.22499	1.08448e-06	0.24445	1.07281e-06	0.27156	1.10375e-06	0.46957	1.33405e-06	0.41999	8.88853e-06	0.37095	1.29986e-05	0.30277	1.21415e-05
0.23038	1.11783e-06	0.24967	1.08493e-06	0.27685	1.11245e-06	0.4749	1.3379e-06	0.43056	9.06175e-06	0.38376	1.3457e-05	0.32397	1.35518e-05
0.23575	1.14908e-06	0.25489	1.09711e-06	0.28214	1.12104e-06	0.48014	1.3406e-06	0.43889	9.16511e-06	0.39502	1.38237e-05	0.34485	1.49344e-05
0.2411	1.17781e-06	0.26012	1.10983e-06	0.28741	1.12899e-06	0.48549	1.34462e-06	0.44441	9.18113e-06	0.40516	1.41253e-05	0.36473	1.6229e-05
0.2464	1.20365e-06	0.26536	1.12343e-06	0.29265	1.13604e-06	0.49111	1.35201e-06	0.4468	9.0994e-06	0.41465	1.43886e-05	0.38297	1.73819e-05
0.25168	1.22623e-06	0.27062	1.13799e-06	0.29786	1.14231e-06	0.49703	1.36284e-06	0.4468	1.44907e-06	0.42389	1.46366e-05	0.39916	1.83557e-05
0.25692	1.24628e-06	0.27589	1.15322e-06	0.30306	1.14823e-06	0.50305	1.37496e-06	0.44694	1.44911e-06	0.43323	1.48909e-05	0.41314	1.91368e-05
0.26215	1.26493e-06	0.28116	1.16847e-06	0.30828	1.15447e-06	0.50894	1.38552e-06	0.45199	1.45022e-06	0.44233	1.51314e-05	0.42503	1.9736e-05
0.26736	1.2826e-06	0.28642	1.18296e-06	0.31352	1.16167e-06	0.51462	1.39343e-06	0.45698	1.4494e-06	0.4506	1.53226e-05	0.43519	2.01845e-05
0.27257	1.29957e-06	0.29166	1.19614e-06	0.31881	1.17039e-06	0.52018	1.40008e-06	0.46192	1.4472e-06	0.45734	1.54239e-05	0.44412	2.05254e-05
0.27777	1.31596e-06	0.29687	1.20794e-06	0.32416	1.18077e-06	0.52583	1.40768e-06	0.46691	1.44643e-06	0.46188	1.53965e-05	0.45232	2.08032e-05
0.28296	1.33172e-06	0.30207	1.21887e-06	0.32954	1.19233e-06	0.53168	1.41775e-06	0.47202	1.4496e-06	0.46373	1.52108e-05	0.4602	2.1053e-05
0.28815	1.34671e-06	0.30727	1.2297e-06	0.33493	1.20389e-06	0.53777	1.43063e-06	0.47727	1.45686e-06	0.46373	1.57635e-06	0.46812	2.1306e-05
0.29332	1.36071e-06	0.31248	1.24119e-06	0.34026	1.21407e-06	0.544	1.44534e-06	0.48256	1.46562e-06	0.46723	1.57227e-06	0.47588	2.15452e-05
0.29848	1.37361e-06	0.31771	1.25389e-06	0.34554	1.22226e-06	0.55022	1.45979e-06	0.4878	1.47263e-06	0.47217	1.56772e-06	0.48292	2.17222e-05
0.30363	1.38548e-06	0.32296	1.26804e-06	0.35078	1.22923e-06	0.55625	1.47199e-06	0.49295	1.47702e-06	0.47708	1.56178e-06	0.48858	2.17782e-05
0.30877	1.39668e-06	0.32824	1.2835e-06	0.35603	1.23673e-06	0.56206	1.48161e-06	0.49808	1.48071e-06	0.48196	1.55433e-06	0.49218	2.16554e-05
0.31391	1.40782e-06	0.33352	1.29964e-06	0.36135	1.24644e-06	0.56782	1.49049e-06	0.50327	1.48618e-06	0.48687	1.54805e-06	0.4932	2.13076e-05
0.31906	1.41963e-06	0.3388	1.31548e-06	0.36677	1.25898e-06	0.57379	1.50207e-06	0.50856	1.49478e-06	0.49185	1.54598e-06	0.4932	1.70515e-06
0.32422	1.4327e-06	0.34406	1.33004e-06	0.37224	1.27343e-06	0.58015	1.51821e-06	0.51394	1.5064e-06	0.4969	1.54875e-06	0.49373	1.70345e-06
0.3294	1.44725e-06	0.34929	1.34281e-06	0.37771	1.28768e-06	0.58673	1.53698e-06	0.51937	1.51931e-06	0.502	1.55374e-06	0.49861	1.69175e-06
0.3346	1.46309e-06	0.3545	1.35411e-06	0.38312	1.29993e-06	0.59316	1.55398e-06	0.52476	1.53095e-06	0.50707	1.55727e-06	0.5035	1.68075e-06
0.3398	1.47964e-06	0.3597	1.36519e-06	0.38845	1.30995e-06	0.59922	1.56664e-06	0.53005	1.53977e-06	0.5121	1.55822e-06	0.50837	1.66827e-06
0.345	1.49616e-06	0.36493	1.37791e-06	0.39376	1.31909e-06	0.60508	1.57671e-06	0.53529	1.5467e-06	0.51712	1.55866e-06	0.51323	1.6554e-06
0.35019	1.51186e-06	0.37021	1.39354e-06	0.39909	1.32906e-06	0.61107	1.58849e-06	0.54057	1.55515e-06	0.52218	1.56127e-06	0.51813	1.64556e-06
0.35537	1.52623e-06	0.37553	1.41176e-06	0.40449	1.34099e-06	0.61742	1.60452e-06	0.54601	1.56833e-06	0.5273	1.56746e-06	0.52309	1.64116e-06
0.36053	1.53921e-06	0.38086	1.43055e-06	0.40996	1.35523e-06	0.62404	1.62377e-06	0.55157	1.58554e-06	0.53247	1.57689e-06	0.52811	1.64125e-06
0.36568	1.5513e-06	0.38616	1.44742e-06	0.41548	1.37116e-06	0.63067	1.64324e-06	0.55712	1.60224e-06	0.53766	1.58748e-06	0.53313	1.64196e-06
0.37083	1.56341e-06	0.39141	1.46114e-06	0.42101	1.38726e-06	0.6371	1.66023e-06	0.56253	1.61459e-06	0.54283	1.59642e-06	0.53812	1.6403e-06
0.376	1.57667e-06	0.39662	1.47271e-06	0.42649	1.40178e-06	0.64316	1.67282e-06	0.56783	1.62355e-06	0.54794	1.60247e-06	0.5431	1.63705e-06
0.38119	1.5921e-06	0.40183	1.48463e-06	0.43189	1.41385e-06	0.64931	1.68651e-06	0.57317	1.63372e-06	0.55304	1.60734e-06	0.54809	1.63516e-06
0.38641	1.61006e-06	0.40709	1.49913e-06	0.43723	1.4242e-06	0.65551	1.70068e-06	0.57865	1.6484e-06	0.55818	1.61505e-06	0.55312	1.6368e-06
0.39164	1.62961e-06	0.4124	1.51667e-06	0.4426	1.43522e-06	0.66206	1.71913e-06	0.58425	1.66678e-06	0.56342	1.62818e-06	0.55819	1.64238e-06
0.39687	1.64852e-06	0.41775	1.53601e-06	0.44807	1.44952e-06	0.66893	1.7414e-06	0.58987	1.68558e-06	0.56871	1.64435e-06	0.5633	1.65032e-06
0.40207	1.66471e-06	0.42308	1.55521e-06	0.45366	1.46762e-06	0.67572	1.76281e-06	0.5954	1.70177e-06	0.57396	1.65823e-06	0.56839	1.65764e-06
0.40723	1.67775e-06	0.42839	1.5725e-06	0.4593	1.48699e-06	0.68208	1.77891e-06	0.60083	1.71466e-06	0.57912	1.66734e-06	0.57346	1.66221e-06
0.41238	1.68938e-06	0.43366	1.58732e-06	0.46486	1.504e-06	0.6881	1.79107e-06	0.60621	1.72636e-06	0.58426	1.67479e-06	0.5785	1.6648e-06
0.41754	1.70241e-06	0.43889	1.60052e-06	0.47029	1.51706e-06	0.69428	1.80499e-06	0.61167	1.74029e-06	0.58946	1.6856e-06	0.58357	1.66929e-06
0.42275	1.71893e-06	0.44413	1.61396e-06	0.47565	1.52808e-06	0.70094	1.82477e-06	0.61729	1.75902e-06	0.59474	1.70134e-06	0.58869	1.67929e-06
0.42799	1.73899e-06	0.44942	1.62974e-06	0.48107	1.54069e-06	0.70794	1.84871e-06	0.62301	1.78124e-06	0.60006	1.71943e-06	0.59387	1.69358e-06
0.43325	1.76033e-06	0.45476	1.64911e-06	0.48661	1.55705e-06	0.71482	1.87107e-06	0.62867	1.8013e-06	0.60536	1.73615e-06	0.59903	1.70666e-06
0.43848	1.77996e-06	0.46014	1.67095e-06	0.49224	1.57644e-06	0.72129	1.88852e-06	0.63414	1.81546e-06	0.61059	1.74939e-06	0.60414	1.7149e-06
0.44368	1.79638e-06	0.46551	1.69171e-06	0.4979	1.59638e-06	0.7275	1.90296e-06	0.63952	1.82694e-06	0.61579	1.76023e-06	0.60922	1.7207e-06
0.44886	1.81041e-06	0.4708	1.70823e-06	0.50349	1.61441e-06	0.7338	1.91834e-06	0.64502	1.84213e-06	0.62101	1.77203e-06	0.61433	1.72947e-06
0.45403	1.82408e-06	0.47603	1.7211e-06	0.50898	1.62947e-06	0.74041	1.93761e-06	0.65072	1.86368e-06	0.62629	1.78822e-06	0.61951	1.74352e-06
0.45922	1.83938e-06	0.48127	1.73415e-06	0.51442	1.6426e-06	0.74738	1.96108e-06	0.6565	1.88757e-06	0.63166	1.80917e-06	0.62471	1.76044e-06
0.46444	1.85761e-06	0.48657	1.75117e-06	0.51987	1.65624e-06	0.75443	1.98554e-06	0.66216	1.90775e-06	0.63703	1.82999e-06	0.62991	1.77626e-06
0.46969	1.87874e-06	0.49195	1.77286e-06	0.52542	1.67301e-06	0.76116	2.00614e-06	0.66767	1.92309e-06	0.6423	1.84514e-06	0.63506	1.78858e-06
0.47496	1.90102e-06	0.49736	1.79605e-06	0.5311	1.69395e-06	0.76743	2.02121e-06	0.67313	1.93718e-06	0.6475	1.85601e-06	0.64019	1.79838e-06
0.48021	1.92152e-06	0.50272	1.81655e-06	0.53684	1.71654e-06	0.77363	2.0354e-06	0.67868	1.95404e-06	0.65274	1.86928e-06	0.64532	1.80918e-06
0.48541	1.93813e-06	0.50801	1.833e-06	0.54247	1.73597e-06	0.78031	2.05541e-06	0.68439	1.97563e-06	0.65809	1.8892e-06	0.65051	1.8246e-06
0.49058	1.95151e-06	0.51327	1.84738e-06	0.54795	1.75028e-06	0.78752	2.08186e-06	0.69019	2.00024e-06	0.6635	1.91284e-06	0.65576	1.84496e-06
0.49575	1.9654e-06	0.51854	1.86265e-06	0.55336	1.76272e-06	0.79471	2.10794e-06	0.69593	2.0229e-06	0.66887	1.93352e-06	0.661	1.86486e-06
0.50097	1.9838e-06	0.52387	1.88104e-06	0.55888	1.77846e-06	0.80134	2.12734e-06	0.70148	2.03973e-06	0.67414	1.94894e-06	0.66617	1.87879e-06
0.50626	2.00724e-06	0.52926	1.90309e-06	0.56457	1.79975e-06	0.80757	2.14194e-06	0.70693	2.05317e-06	0.67938	1.9625e-06	0.6713	1.88881e-06
0.51155	2.03194e-06	0.53467	1.92688e-06	0.57035	1.8237e-06	0.81398	2.15878e-06	0.7125	2.07062e-06	0.68467	1.97859e-06	0.67646	1.90205e-06
0.5168	2.05289e-06	0.54006	1.94867e-06	0.57605	1.84514e-06	0.82088	2.18137e-06	0.71831	2.09561e-06	0.69004	1.99959e-06	0.68171	1.92226e-06
0.522	2.06861e-06	0.54536	1.96573e-06	0.58161	1.86201e-06	0.82809	2.20773e-06	0.7242	2.12278e-06	0.69547	2.02399e-06	0.68699	1.94541e-06
0.52717	2.08242e-06	0.5506	1.97944e-06	0.58708	1.87653e-06	0.83521	2.23308e-06	0.72989	2.1441e-06	0.70087	2.0466e-06	0.69222	1.96469e-06
0.53237	2.09887e-06	0.55588	1.99501e-06	0.5926	1.89221e-06	0.84192	2.25347e-06	0.73539	2.15911e-06	0.70616	2.06321e-06	0.6974	1.97888e-06
0.53762	2.11976e-06	0.56126	2.0166e-06	0.59823	1.91157e-06	0.84828	2.2696e-06	0.74091	2.17489e-06	0.7114	2.07633e-06	0.70256	1.99212e-06
0.54291	2.14378e-06	0.56672	2.04266e-06	0.60399	1.93483e-06	0.8547	2.28651e-06	0.74661	2.19647e-06	0.71671	2.09379e-06	0.70776	2.00877e-06
0.5482	2.16784e-06	0.57215	2.06711e-06	0.60978	1.95912e-06	0.86167	2.30993e-06	0.75247	2.22265e-06	0.72215	2.11903e-06	0.71303	2.03056e-06
0.55345	2.18876e-06	0.57747	2.08553e-06	0.61547	1.98003e-06	0.86912	2.33919e-06	0.75831	2.24859e-06	0.72762	2.14598e-06	0.71832	2.05482e-06
0.55866	2.20558e-06	0.58273	2.09996e-06	0.62098	1.99564e-06	0.87632	2.36551e-06	0.764	2.26967e-06	0.73298	2.16645e-06	0.72357	2.07568e-06
0.56384	2.22045e-06	0.58802	2.11611e-06	0.62644	2.00957e-06	0.88282	2.38334e-06	0.76954	2.28599e-06	0.73824	2.18093e-06	0.72875	2.09028e-06
0.56905	2.2375e-06	0.59339	2.13719e-06	0.63205	2.02814e-06	0.88906	2.39809e-06	0.77508	2.30262e-06	0.74353	2.19715e-06	0.73391	2.10352e-06
0.57432	2.26025e-06	0.59883	2.16214e-06	0.63787	2.05331e-06	0.8958	2.41876e-06	0.78084	2.32578e-06	0.74892	2.21957e-06	0.73915	2.12334e-06
0.57965	2.28737e-06	0.60427	2.18737e-06	0.64374	2.07994e-06	0.90316	2.44696e-06	0.78679	2.35521e-06	0.75439	2.24613e-06	0.74447	2.15007e-06
0.58495	2.31241e-06	0.60965	2.20906e-06	0.64943	2.10124e-06	0.91055	2.47553e-06	0.79266	2.38176e-06	0.75983	2.27144e-06	0.74977	2.17522e-06
0.59017	2.33064e-06	0.61495	2.22619e-06	0.65494	2.11662e-06	0.91746	2.4982e-06	0.79824	2.39948e-06	0.76518	2.29127e-06	0.75499	2.19257e-06
0.59534	2.3446e-06	0.62023	2.24162e-06	0.66044	2.13197e-06	0.92394	2.5158e-06	0.80373	2.4143e-06	0.77046	2.30698e-06	0.76016	2.20651e-06
0.60054	2.3611e-06	0.62556	2.26038e-06	0.66611	2.15224e-06	0.93043	2.5336e-06	0.80942	2.43559e-06	0.77577	2.32463e-06	0.76538	2.22493e-06
0.60582	2.3843e-06	0.631	2.28571e-06	0.67192	2.17725e-06	0.93737	2.55672e-06	0.81536	2.46438e-06	0.78122	2.34993e-06	0.77068	2.2495e-06
0.61115	2.41167e-06	0.6365	2.31407e-06	0.67777	2.20334e-06	0.94481	2.5859e-06	0.82128	2.49277e-06	0.78674	2.37978e-06	0.776	2.27618e-06
0.61645	2.4371e-06	0.64191	2.33755e-06	0.68351	2.22603e-06	0.95225	2.61497e-06	0.827	2.5148e-06	0.79216	2.40386e-06	0.78127	2.29917e-06
0.6217	2.45729e-06	0.6472	2.35371e-06	0.68909	2.24372e-06	0.95902	2.63612e-06	0.83257	2.53213e-06	0.79744	2.41955e-06	0.78648	2.3164e-06
0.6269	2.47378e-06	0.65246	2.3685e-06	0.69461	2.25937e-06	0.96529	2.65121e-06	0.83817	2.55055e-06	0.80272	2.43561e-06	0.79167	2.33196e-06
0.6321	2.49064e-06	0.65783	2.3892e-06	0.70023	2.27855e-06	0.97195	2.67094e-06	0.84397	2.57507e-06	0.80815	2.46004e-06	0.79693	2.35297e-06
0.63736	2.51177e-06	0.66331	2.41651e-06	0.70609	2.30477e-06	0.97942	2.70036e-06	0.84995	2.60519e-06	0.81367	2.48991e-06	0.80227	2.38172e-06
0.64268	2.53828e-06	0.66879	2.44422e-06	0.71203	2.33367e-06	0.98706	2.73196e-06	0.85587	2.63328e-06	0.81913	2.5163e-06	0.8076	2.40971e-06
0.64801	2.56642e-06	0.67419	2.46682e-06	0.71778	2.35664e-06	0.99404	2.75553e-06	0.86149	2.65246e-06	0.82448	2.53595e-06	0.81283	2.42862e-06
0.65329	2.58958e-06	0.6795	2.48446e-06	0.72329	2.37226e-06	1.00045	2.77236e-06	0.867	2.66772e-06	0.82978	2.55295e-06	0.81801	2.443e-06
0.65849	2.60557e-06	0.6848	2.50132e-06	0.72881	2.388e-06	1.00706	2.79143e-06	0.87273	2.69026e-06	0.83515	2.57362e-06	0.82326	2.46338e-06
0.66367	2.62069e-06	0.69017	2.52211e-06	0.73456	2.41095e-06	1.01423	2.81736e-06	0.87876	2.72182e-06	0.84063	2.60128e-06	0.8286	2.49207e-06
0.66894	2.64281e-06	0.69563	2.54884e-06	0.74049	2.43972e-06	1.0218	2.84806e-06	0.88474	2.75198e-06	0.84616	2.63188e-06	0.83394	2.52082e-06
0.67429	2.6722e-06	0.70114	2.578e-06	0.74638	2.46681e-06	1.02919	2.87659e-06	0.89042	2.77273e-06	0.85159	2.65614e-06	0.83921	2.54294e-06
0.67963	2.70096e-06	0.70657	2.60222e-06	0.75206	2.48785e-06	1.03595	2.89761e-06	0.89597	2.78945e-06	0.85687	2.67202e-06	0.84442	2.56014e-06
0.68489	2.72215e-06	0.71186	2.61867e-06	0.75762	2.50488e-06	1.04234	2.91409e-06	0.90167	2.81097e-06	0.86219	2.68987e-06	0.84964	2.57878e-06
0.69008	2.73812e-06	0.71714	2.63431e-06	0.76322	2.52312e-06	1.04916	2.93582e-06	0.9076	2.83949e-06	0.86768	2.71797e-06	0.85495	2.60405e-06
0.6953	2.7561e-06	0.72255	2.6577e-06	0.769	2.54695e-06	1.05684	2.96775e-06	0.91361	2.87059e-06	0.87325	2.75061e-06	0.86031	2.63473e-06
0.70059	2.77989e-06	0.72808	2.68835e-06	0.77495	2.57619e-06	1.06456	3.00025e-06	0.91945	2.89654e-06	0.87869	2.7759e-06	0.86564	2.66201e-06
0.70593	2.80844e-06	0.73358	2.71705e-06	0.78086	2.60436e-06	1.07141	3.02229e-06	0.92505	2.91486e-06	0.884	2.79316e-06	0.87085	2.67982e-06
0.71126	2.83667e-06	0.73894	2.73733e-06	0.78653	2.62457e-06	1.07773	3.03799e-06	0.93063	2.93246e-06	0.88933	2.81198e-06	0.87605	2.69571e-06
0.71654	2.85918e-06	0.74423	2.75354e-06	0.79202	2.63951e-06	1.08455	3.05974e-06	0.9365	2.95931e-06	0.89478	2.83797e-06	0.88135	2.72086e-06
0.72174	2.87581e-06	0.74958	2.77332e-06	0.79767	2.65935e-06	1.09215	3.09071e-06	0.94262	2.99368e-06	0.90033	2.86916e-06	0.88674	2.75367e-06
0.72695	2.89289e-06	0.75504	2.79946e-06	0.80361	2.68849e-06	1.09982	3.12265e-06	0.94854	3.02195e-06	0.90583	2.89804e-06	0.89207	2.78173e-06
0.73225	2.91806e-06	0.76056	2.82937e-06	0.80963	2.71969e-06	1.10693	3.14786e-06	0.95411	3.03947e-06	0.9112	2.91895e-06	0.8973	2.80026e-06
0.73763	2.95015e-06	0.76603	2.85666e-06	0.8154	2.74326e-06	1.11351	3.1666e-06	0.95969	3.05712e-06	0.9165	2.9356e-06	0.90251	2.81791e-06
0.74297	2.97854e-06	0.77139	2.87696e-06	0.82095	2.76007e-06	1.12014	3.18599e-06	0.96558	3.08455e-06	0.9219	2.95873e-06	0.90781	2.84228e-06
0.7482	2.9972e-06	0.77668	2.89308e-06	0.82655	2.77858e-06	1.12743	3.21338e-06	0.97166	3.11764e-06	0.92748	2.99213e-06	0.91317	2.873e-06
0.75338	3.01246e-06	0.78204	2.91365e-06	0.83237	2.80356e-06	1.13531	3.2478e-06	0.9776	3.14657e-06	0.93304	3.0239e-06	0.91853	2.90318e-06
0.75865	3.03424e-06	0.78757	2.94383e-06	0.83835	2.83362e-06	1.14278	3.27724e-06	0.98329	3.16765e-06	0.93839	3.04414e-06	0.9238	2.92571e-06
0.764	3.06391e-06	0.79313	2.97618e-06	0.84429	2.8625e-06	1.14928	3.29507e-06	0.98888	3.18583e-06	0.94368	3.06035e-06	0.92901	2.94244e-06
0.76936	3.09438e-06	0.79854	2.9997e-06	0.85	2.88444e-06	1.15572	3.31228e-06	0.99466	3.2097e-06	0.94911	3.08505e-06	0.93427	2.96386e-06
0.77466	3.11909e-06	0.80382	3.01538e-06	0.85554	2.90095e-06	1.16311	3.34082e-06	1.00073	3.2427e-06	0.95469	3.11788e-06	0.93965	2.99632e-06
0.77988	3.13764e-06	0.80915	3.03415e-06	0.86119	2.92073e-06	1.17109	3.37641e-06	1.00681	3.27587e-06	0.96022	3.14879e-06	0.94504	3.02946e-06
0.7851	3.15539e-06	0.81464	3.06207e-06	0.86716	2.95051e-06	1.17849	3.40506e-06	1.01252	3.29753e-06	0.96563	3.17171e-06	0.95031	3.05124e-06
0.79038	3.17906e-06	0.8202	3.09391e-06	0.87324	2.98374e-06	1.18511	3.42428e-06	1.01804	3.31324e-06	0.97095	3.18989e-06	0.9555	3.06719e-06
0.79576	3.21052e-06	0.82568	3.12137e-06	0.87904	3.00832e-06	1.19172	3.44354e-06	1.02384	3.33783e-06	0.97634	3.21206e-06	0.96078	3.09075e-06
0.80113	3.24205e-06	0.83104	3.14171e-06	0.88457	3.02434e-06	1.19895	3.47015e-06	1.02998	3.37298e-06	0.98189	3.24373e-06	0.96617	3.12336e-06
0.80639	3.26375e-06	0.83635	3.15931e-06	0.89019	3.04324e-06	1.20678	3.50389e-06	1.03602	3.40512e-06	0.98749	3.27827e-06	0.97155	3.155e-06
0.81158	3.27865e-06	0.84174	3.18159e-06	0.89611	3.07167e-06	1.21445	3.53577e-06	1.04172	3.42648e-06	0.99291	3.30236e-06	0.97683	3.17866e-06
0.81682	3.29919e-06	0.84728	3.21238e-06	0.90216	3.104e-06	1.22127	3.55749e-06	1.04732	3.44488e-06	0.99819	3.31803e-06	0.98205	3.19696e-06
0.8222	3.3304e-06	0.85285	3.24543e-06	0.90806	3.13153e-06	1.22765	3.57394e-06	1.05312	3.46941e-06	1.00359	3.34076e-06	0.98732	3.21877e-06
0.8276	3.36447e-06	0.85827	3.26935e-06	0.91372	3.15176e-06	1.2348	3.59958e-06	1.05919	3.50222e-06	1.00919	3.3753e-06	0.99269	3.25021e-06
0.83288	3.38815e-06	0.86354	3.28474e-06	0.91931	3.16972e-06	1.24289	3.63648e-06	1.06528	3.53588e-06	1.01478	3.40889e-06	0.9981	3.28512e-06
0.8381	3.40579e-06	0.86889	3.30454e-06	0.92507	3.19325e-06	1.25061	3.66893e-06	1.07107	3.56023e-06	1.02017	3.43151e-06	1.0034	3.30967e-06
0.84333	3.42509e-06	0.87444	3.33563e-06	0.93112	3.22544e-06	1.25724	3.68836e-06	1.07662	3.57677e-06	1.0255	3.44978e-06	1.00859	3.32541e-06
0.84865	3.45148e-06	0.88003	3.3697e-06	0.93718	3.25824e-06	1.26374	3.7062e-06	1.08237	3.59987e-06	1.03091	3.47363e-06	1.01386	3.34817e-06
0.85403	3.48399e-06	0.88547	3.3951e-06	0.94291	3.28042e-06	1.27109	3.73424e-06	1.08854	3.63586e-06	1.03648	3.50612e-06	1.01928	3.38294e-06
0.8594	3.51457e-06	0.89079	3.41308e-06	0.94841	3.29576e-06	1.27902	3.76929e-06	1.09466	3.6706e-06	1.04208	3.54037e-06	1.02468	3.41662e-06
0.86466	3.53599e-06	0.89614	3.43276e-06	0.95415	3.3182e-06	1.28667	3.80095e-06	1.10036	3.69196e-06	1.04752	3.56565e-06	1.02995	3.43911e-06
0.86985	3.55173e-06	0.90161	3.45986e-06	0.96023	3.35165e-06	1.29354	3.82319e-06	1.10593	3.70911e-06	1.05282	3.58238e-06	1.03517	3.45751e-06
0.87512	3.57435e-06	0.90719	3.49309e-06	0.96631	3.38478e-06	1.30006	3.84136e-06	1.11179	3.73581e-06	1.05821	3.60505e-06	1.04046	3.48186e-06
0.88053	3.6085e-06	0.91272	3.52368e-06	0.97206	3.40778e-06	1.30721	3.86703e-06	1.11793	3.77079e-06	1.06384	3.64102e-06	1.04585	3.51491e-06
0.88593	3.64228e-06	0.91809	3.54453e-06	0.97764	3.42556e-06	1.31531	3.90405e-06	1.124	3.80362e-06	1.06945	3.67624e-06	1.05126	3.54908e-06
0.89119	3.66431e-06	0.92338	3.56065e-06	0.98336	3.44746e-06	1.32316	3.93807e-06	1.12976	3.82701e-06	1.07483	3.69791e-06	1.05655	3.57364e-06
0.89639	3.68021e-06	0.92881	3.58538e-06	0.98933	3.47752e-06	1.3298	3.95756e-06	1.13535	3.8452e-06	1.08014	3.71512e-06	1.06176	3.5903e-06
0.90166	3.70291e-06	0.93443	3.62114e-06	0.99544	3.5115e-06	1.3298	3.95756e-06	1.14117	3.87006e-06	1.08561	3.74209e-06	1.06704	3.61432e-06
0.90704	3.73476e-06	0.94	3.65379e-06	1.00134	3.53929e-06	1.32316	3.93807e-06	1.14117	3.87006e-06	1.09122	3.77739e-06	1.07248	3.65133e-06
0.91243	3.76805e-06	0.94536	3.67394e-06	1.00693	3.55724e-06	1.31531	3.90405e-06	1.13535	3.8452e-06	1.09679	3.81026e-06	1.07789	3.68556e-06
0.91775	3.79444e-06	0.95065	3.69065e-06	1.01253	3.57551e-06	1.30721	3.86703e-06	1.12976	3.82701e-06	1.09679	3.81026e-06	1.08313	3.70595e-06
0.92297	3.81305e-06	0.9561	3.71622e-06	1.01852	3.60605e-06	1.30006	3.84136e-06	1.124	3.80362e-06	1.09122	3.77739e-06	1.08835	3.72395e-06
0.9282	3.83202e-06	0.96169	3.74987e-06	1.02472	3.64304e-06	1.29354	3.82319e-06	1.11793	3.77079e-06	1.08561	3.74209e-06	1.08835	3.72395e-06
0.93355	3.86083e-06	0.96725	3.78241e-06	1.03061	3.67053e-06	1.28667	3.80095e-06	1.11179	3.73581e-06	1.08014	3.71512e-06	1.08313	3.70595e-06
0.93898	3.89766e-06	0.97267	3.8065e-06	1.03617	3.6874e-06	1.27902	3.76929e-06	1.10593	3.70911e-06	1.07483	3.69791e-06	1.07789	3.68556e-06
0.94433	3.92725e-06	0.97799	3.82433e-06	1.04183	3.70771e-06	1.27109	3.73424e-06	1.10036	3.69196e-06	1.06945	3.67624e-06	1.07248	3.65133e-06
0.94954	3.94412e-06	0.98337	3.84608e-06	1.04783	3.73851e-06	1.26374	3.7062e-06	1.09466	3.6706e-06	1.06384	3.64102e-06	1.06704	3.61432e-06
0.95476	3.96195e-06	0.98895	3.87929e-06	1.05396	3.77329e-06	1.25724	3.68836e-06	1.08854	3.63586e-06	1.05821	3.60505e-06	1.06176	3.5903e-06
0.96012	3.9924e-06	0.99459	3.9159e-06	1.0599	3.80219e-06	1.25061	3.66893e-06	1.08237	3.59987e-06	1.05282	3.58238e-06	1.05655	3.57364e-06
0.96555	4.02896e-06	1.00001	3.94034e-06	1.06555	3.82219e-06	1.24289	3.63648e-06	1.07662	3.57677e-06	1.04752	3.56565e-06	1.05126	3.54908e-06
0.97089	4.05773e-06	1.00529	3.95569e-06	1.07121	3.84223e-06	1.2348	3.59958e-06	1.07107	3.56023e-06	1.04208	3.54037e-06	1.04585	3.51491e-06
0.97613	4.07733e-06	1.01069	3.97862e-06	1.0771	3.86944e-06	1.22765	3.57394e-06	1.06528	3.53588e-06	1.03648	3.50612e-06	1.04046	3.48186e-06
0.98137	4.09658e-06	1.0163	4.01396e-06	1.08332	3.90715e-06	1.22127	3.55749e-06	1.05919	3.50222e-06	1.03091	3.47363e-06	1.03517	3.45751e-06
0.98669	4.12385e-06	1.02191	4.04874e-06	1.08932	3.93793e-06	1.21445	3.53577e-06	1.05312	3.46941e-06	1.0255	3.44978e-06	1.02995	3.43911e-06
0.99211	4.15949e-06	1.02733	4.07281e-06	1.09489	3.95519e-06	1.20678	3.50389e-06	1.04732	3.44488e-06	1.02017	3.43151e-06	1.02468	3.41662e-06
0.9975	4.19252e-06	1.03266	4.09123e-06	1.1005	3.97384e-06	1.19895	3.47015e-06	1.04172	3.42648e-06	1.01478	3.40889e-06	1.01928	3.38294e-06
1.00275	4.21293e-06	1.03806	4.11404e-06	1.10654	4.00589e-06	1.19172	3.44354e-06	1.03602	3.40512e-06	1.00919	3.3753e-06	1.01386	3.34817e-06
1.00275	4.21293e-06	1.03806	4.11404e-06	1.11274	4.04313e-06	1.18511	3.42428e-06	1.02998	3.37298e-06	1.00359	3.34076e-06	1.00859	3.32541e-06
0.9975	4.19252e-06	1.03266	4.09123e-06	1.11274	4.04313e-06	1.17849	3.40506e-06	1.02384	3.33783e-06	0.99819	3.31803e-06	1.0034	3.30967e-06
0.99211	4.15949e-06	1.02733	4.07281e-06	1.10654	4.00589e-06	1.17109	3.37641e-06	1.01804	3.31324e-06	0.99291	3.30236e-06	0.9981	3.28512e-06
0.98669	4.12385e-06	1.02191	4.04874e-06	1.1005	3.97384e-06	1.16311	3.34082e-06	1.01252	3.29753e-06	0.98749	3.27827e-06	0.99269	3.25021e-06
0.98137	4.09658e-06	1.0163	4.01396e-06	1.09489	3.95519e-06	1.15572	3.31228e-06	1.00681	3.27587e-06	0.98189	3.24373e-06	0.98732	3.21877e-06
0.97613	4.07733e-06	1.01069	3.97862e-06	1.08932	3.93793e-06	1.14928	3.29507e-06	1.00073	3.2427e-06	0.97634	3.21206e-06	0.98205	3.19696e-06
0.97089	4.05773e-06	1.00529	3.95569e-06	1.08332	3.90715e-06	1.14278	3.27724e-06	0.99466	3.2097e-06	0.97095	3.18989e-06	0.97683	3.17866e-06
0.96555	4.02896e-06	1.00001	3.94034e-06	1.0771	3.86944e-06	1.13531	3.2478e-06	0.98888	3.18583e-06	0.96563	3.17171e-06	0.97155	3.155e-06
0.96012	3.9924e-06	0.99459	3.9159e-06	1.07121	3.84223e-06	1.12743	3.21338e-06	0.98329	3.16765e-06	0.96022	3.14879e-06	0.96617	3.12336e-06
0.95476	3.96195e-06	0.98895	3.87929e-06	1.06555	3.82219e-06	1.12014	3.18599e-06	0.9776	3.14657e-06	0.95469	3.11788e-06	0.96078	3.09075e-06
0.94954	3.94412e-06	0.98337	3.84608e-06	1.0599	3.80219e-06	1.11351	3.1666e-06	0.97166	3.11764e-06	0.94911	3.08505e-06	0.9555	3.06719e-06
0.94433	3.92725e-06	0.97799	3.82433e-06	1.05396	3.77329e-06	1.10693	3.14786e-06	0.96558	3.08455e-06	0.94368	3.06035e-06	0.95031	3.05124e-06
0.93898	3.89766e-06	0.97267	3.8065e-06	1.04783	3.73851e-06	1.09982	3.12265e-06	0.95969	3.05712e-06	0.93839	3.04414e-06	0.94504	3.02946e-06
0.93355	3.86083e-06	0.96725	3.78241e-06	1.04183	3.70771e-06	1.09215	3.09071e-06	0.95411	3.03947e-06	0.93304	3.0239e-06	0.93965	2.99632e-06
0.9282	3.83202e-06	0.96169	3.74987e-06	1.03617	3.6874e-06	1.08455	3.05974e-06	0.94854	3.02195e-06	0.92748	2.99213e-06	0.93427	2.96386e-06
0.92297	3.81305e-06	0.9561	3.71622e-06	1.03061	3.67053e-06	1.07773	3.03799e-06	0.94262	2.99368e-06	0.9219	2.95873e-06	0.92901	2.94244e-06
0.91775	3.79444e-06	0.95065	3.69065e-06	1.02472	3.64304e-06	1.07141	3.02229e-06	0.9365	2.95931e-06	0.9165	2.9356e-06	0.9238	2.92571e-06
0.91243	3.76805e-06	0.94536	3.67394e-06	1.01852	3.60605e-06	1.06456	3.00025e-06	0.93063	2.93246e-06	0.9112	2.91895e-06	0.91853	2.90318e-06
0.90704	3.73476e-06	0.94	3.65379e-06	1.01253	3.57551e-06	1.05684	2.96775e-06	0.92505	2.91486e-06	0.90583	2.89804e-06	0.91317	2.873e-06
0.90166	3.70291e-06	0.93443	3.62114e-06	1.00693	3.55724e-06	1.04916	2.93582e-06	0.91945	2.89654e-06	0.90033	2.86916e-06	0.90781	2.84228e-06
0.89639	3.68021e-06	0.92881	3.58538e-06	1.00134	3.53929e-06	1.04234	2.91409e-06	0.91361	2.87059e-06	0.89478	2.83797e-06	0.90251	2.81791e-06
0.89119	3.66431e-06	0.92338	3.56065e-06	0.99544	3.5115e-06	1.03595	2.89761e-06	0.9076	2.83949e-06	0.88933	2.81198e-06	0.8973	2.80026e-06
0.88593	3.64228e-06	0.91809	3.54453e-06	0.98933	3.47752e-06	1.02919	2.87659e-06	0.90167	2.81097e-06	0.884	2.79316e-06	0.89207	2.78173e-06
0.88053	3.6085e-06	0.91272	3.52368e-06	0.98336	3.44746e-06	1.0218	2.84806e-06	0.89597	2.78945e-06	0.87869	2.7759e-06	0.88674	2.75367e-06
0.87512	3.57435e-06	0.90719	3.49309e-06	0.97764	3.42556e-06	1.01423	2.81736e-06	0.89042	2.77273e-06	0.87325	2.75061e-06	0.88135	2.72086e-06
0.86985	3.55173e-06	0.90161	3.45986e-06	0.97206	3.40778e-06	1.00706	2.79143e-06	0.88474	2.75198e-06	0.86768	2.71797e-06	0.87605	2.69571e-06
0.86466	3.53599e-06	0.89614	3.43276e-06	0.96631	3.38478e-06	1.00045	2.77236e-06	0.87876	2.72182e-06	0.86219	2.68987e-06	0.87085	2.67982e-06
0.8594	3.51457e-06	0.89079	3.41308e-06	0.96023	3.35165e-06	0.99404	2.75553e-06	0.87273	2.69026e-06	0.85687	2.67202e-06	0.86564	2.66201e-06
0.85403	3.48399e-06	0.88547	3.3951e-06	0.95415	3.3182e-06	0.98706	2.73196e-06	0.867	2.66772e-06	0.85159	2.65614e-06	0.86031	2.63473e-06
0.84865	3.45148e-06	0.88003	3.3697e-06	0.94841	3.29576e-06	0.97942	2.70036e-06	0.86149	2.65246e-06	0.84616	2.63188e-06	0.85495	2.60405e-06
0.84333	3.42509e-06	0.87444	3.33563e-06	0.94291	3.28042e-06	0.97195	2.67094e-06	0.85587	2.63328e-06	0.84063	2.60128e-06	0.84964	2.57878e-06
0.8381	3.40579e-06	0.86889	3.30454e-06	0.93718	3.25824e-06	0.96529	2.65121e-06	0.84995	2.60519e-06	0.83515	2.57362e-06	0.84442	2.56014e-06
0.83288	3.38815e-06	0.86354	3.28474e-06	0.93112	3.22544e-06	0.95902	2.63612e-06	0.84397	2.57507e-06	0.82978	2.55295e-06	0.83921	2.54294e-06
0.8276	3.36447e-06	0.85827	3.26935e-06	0.92507	3.19325e-06	0.95225	2.61497e-06	0.83817	2.55055e-06	0.82448	2.53595e-06	0.83394	2.52082e-06
0.8222	3.3304e-06	0.85285	3.24543e-06	0.91931	3.16972e-06	0.94481	2.5859e-06	0.83257	2.53213e-06	0.81913	2.5163e-06	0.8286	2.49207e-06
0.81682	3.29919e-06	0.84728	3.21238e-06	0.91372	3.15176e-06	0.93737	2.55672e-06	0.827	2.5148e-06	0.81367	2.48991e-06	0.82326	2.46338e-06
0.81158	3.27865e-06	0.84174	3.18159e-06	0.90806	3.13153e-06	0.93043	2.5336e-06	0.82128	2.49277e-06	0.80815	2.46004e-06	0.81801	2.443e-06
0.80639	3.26375e-06	0.83635	3.15931e-06	0.90216	3.104e-06	0.92394	2.5158e-06	0.81536	2.46438e-06	0.80272	2.43561e-06	0.81283	2.42862e-06
0.80113	3.24205e-06	0.83104	3.14171e-06	0.89611	3.07167e-06	0.91746	2.4982e-06	0.80942	2.43559e-06	0.79744	2.41955e-06	0.8076	2.40971e-06
0.79576	3.21052e-06	0.82568	3.12137e-06	0.89019	3.04324e-06	0.91055	2.47553e-06	0.80373	2.4143e-06	0.79216	2.40386e-06	0.80227	2.38172e-06
0.79038	3.17906e-06	0.8202	3.09391e-06	0.88457	3.02434e-06	0.90316	2.44696e-06	0.79824	2.39948e-06	0.78674	2.37978e-06	0.79693	2.35297e-06
0.7851	3.15539e-06	0.81464	3.06207e-06	0.87904	3.00832e-06	0.8958	2.41876e-06	0.79266	2.38176e-06	0.78122	2.34993e-06	0.79167	2.33196e-06
0.77988	3.13764e-06	0.80915	3.03415e-06	0.87324	2.98374e-06	0.88906	2.39809e-06	0.78679	2.35521e-06	0.77577	2.32463e-06	0.78648	2.3164e-06
0.77466	3.11909e-06	0.80382	3.01538e-06	0.86716	2.95051e-06	0.88282	2.38334e-06	0.78084	2.32578e-06	0.77046	2.30698e-06	0.78127	2.29917e-06
0.76936	3.09438e-06	0.79854	2.9997e-06	0.86119	2.92073e-06	0.87632	2.36551e-06	0.77508	2.30262e-06	0.76518	2.29127e-06	0.776	2.27618e-06
0.764	3.06391e-06	0.79313	2.97618e-06	0.85554	2.90095e-06	0.86912	2.33919e-06	0.76954	2.28599e-06	0.75983	2.27144e-06	0.77068	2.2495e-06
0.75865	3.03424e-06	0.78757	2.94383e-06	0.85	2.88444e-06	0.86167	2.30993e-06	0.764	2.26967e-06	0.75439	2.24613e-06	0.76538	2.22493e-06
0.75338	3.01246e-06	0.78204	2.91365e-06	0.84429	2.8625e-06	0.8547	2.28651e-06	0.75831	2.24859e-06	0.74892	2.21957e-06	0.76016	2.20651e-06
0.7482	2.9972e-06	0.77668	2.89308e-06	0.83835	2.83362e-06	0.84828	2.2696e-06	0.75247	2.22265e-06	0.74353	2.19715e-06	0.75499	2.19257e-06
0.74297	2.97854e-06	0.77139	2.87696e-06	0.83237	2.80356e-06	0.84192	2.25347e-06	0.74661	2.19647e-06	0.73824	2.18093e-06	0.74977	2.17522e-06
0.73763	2.95015e-06	0.76603	2.85666e-06	0.82655	2.77858e-06	0.83521	2.23308e-06	0.74091	2.17489e-06	0.73298	2.16645e-06	0.74447	2.15007e-06
0.73225	2.91806e-06	0.76056	2.82937e-06	0.82095	2.76007e-06	0.82809	2.20773e-06	0.73539	2.15911e-06	0.72762	2.14598e-06	0.73915	2.12334e-06
0.72695	2.89289e-06	0.75504	2.79946e-06	0.8154	2.74326e-06	0.82088	2.18137e-06	0.72989	2.1441e-06	0.72215	2.11903e-06	0.73391	2.10352e-06
0.72174	2.87581e-06	0.74958	2.77332e-06	0.80963	2.71969e-06	0.81398	2.15878e-06	0.7242	2.12278e-06	0.71671	2.09379e-06	0.72875	2.09028e-06
0.71654	2.85918e-06	0.74423	2.75354e-06	0.80361	2.68849e-06	0.80757	2.14194e-06	0.71831	2.09561e-06	0.7114	2.07633e-06	0.72357	2.07568e-06
0.71126	2.83667e-06	0.73894	2.73733e-06	0.79767	2.65935e-06	0.80134	2.12734e-06	0.7125	2.07062e-06	0.70616	2.06321e-06	0.71832	2.05482e-06
0.70593	2.80844e-06	0.73358	2.71705e-06	0.79202	2.63951e-06	0.79471	2.10794e-06	0.70693	2.05317e-06	0.70087	2.0466e-06	0.71303	2.03056e-06
0.70059	2.77989e-06	0.72808	2.68835e-06	0.78653	2.62457e-06	0.78752	2.08186e-06	0.70148	2.03973e-06	0.69547	2.02399e-06	0.70776	2.00877e-06
0.6953	2.7561e-06	0.72255	2.6577e-06	0.78086	2.60436e-06	0.78031	2.05541e-06	0.69593	2.0229e-06	0.69004	1.99959e-06	0.70256	1.99212e-06
0.69008	2.73812e-06	0.71714	2.63431e-06	0.77495	2.57619e-06	0.77363	2.0354e-06	0.69019	2.00024e-06	0.68467	1.97859e-06	0.6974	1.97888e-06
0.68489	2.72215e-06	0.71186	2.61867e-06	0.769	2.54695e-06	0.76743	2.02121e-06	0.68439	1.97563e-06	0.67938	1.9625e-06	0.69222	1.96469e-06
0.67963	2.70096e-06	0.70657	2.60222e-06	0.76322	2.52312e-06	0.76116	2.00614e-06	0.67868	1.95404e-06	0.67414	1.94894e-06	0.68699	1.94541e-06
0.67429	2.6722e-06	0.70114	2.578e-06	0.75762	2.50488e-06	0.75443	1.98554e-06	0.67313	1.93718e-06	0.66887	1.93352e-06	0.68171	1.92226e-06
0.66894	2.64281e-06	0.69563	2.54884e-06	0.75206	2.48785e-06	0.74738	1.96108e-06	0.66767	1.92309e-06	0.6635	1.91284e-06	0.67646	1.90205e-06
0.66367	2.62069e-06	0.69017	2.52211e-06	0.74638	2.46681e-06	0.74041	1.93761e-06	0.66216	1.90775e-06	0.65809	1.8892e-06	0.6713	1.88881e-06
0.65849	2.60557e-06	0.6848	2.50132e-06	0.74049	2.43972e-06	0.7338	1.91834e-06	0.6565	1.88757e-06	0.65274	1.86928e-06	0.66617	1.87879e-06
0.65329	2.58958e-06	0.6795	2.48446e-06	0.73456	2.41095e-06	0.7275	1.90296e-06	0.65072	1.86368e-06	0.6475	1.85601e-06	0.661	1.86486e-06
0.64801	2.56642e-06	0.67419	2.46682e-06	0.72881	2.388e-06	0.72129	1.88852e-06	0.64502	1.84213e-06	0.6423	1.84514e-06	0.65576	1.84496e-06
0.64268	2.53828e-06	0.66879	2.44422e-06	0.72329	2.37226e-06	0.71482	1.87107e-06	0.63952	1.82694e-06	0.63703	1.82999e-06	0.65051	1.8246e-06
0.63736	2.51177e-06	0.66331	2.41651e-06	0.71778	2.35664e-06	0.70794	1.84871e-06	0.63414	1.81546e-06	0.63166	1.80917e-06	0.64532	1.80918e-06
0.6321	2.49064e-06	0.65783	2.3892e-06	0.71203	2.33367e-06	0.70094	1.82477e-06	0.62867	1.8013e-06	0.62629	1.78822e-06	0.64019	1.79838e-06
0.6269	2.47378e-06	0.65246	2.3685e-06	0.70609	2.30477e-06	0.69428	1.80499e-06	0.62301	1.78124e-06	0.62101	1.77203e-06	0.63506	1.78858e-06
0.6217	2.45729e-06	0.6472	2.35371e-06	0.70023	2.27855e-06	0.6881	1.79107e-06	0.61729	1.75902e-06	0.61579	1.76023e-06	0.62991	1.77626e-06
0.61645	2.4371e-06	0.64191	2.33755e-06	0.69461	2.25937e-06	0.68208	1.77891e-06	0.61167	1.74029e-06	0.61059	1.74939e-06	0.62471	1.76044e-06
0.61115	2.41167e-06	0.6365	2.31407e-06	0.68909	2.24372e-06	0.67572	1.76281e-06	0.60621	1.72636e-06	0.60536	1.73615e-06	0.61951	1.74352e-06
0.60582	2.3843e-06	0.631	2.28571e-06	0.68351	2.22603e-06	0.66893	1.7414e-06	0.60083	1.71466e-06	0.60006	1.71943e-06	0.61433	1.72947e-06
0.60054	2.3611e-06	0.62556	2.26038e-06	0.67777	2.20334e-06	0.66206	1.71913e-06	0.5954	1.70177e-06	0.59474	1.70134e-06	0.60922	1.7207e-06
0.59534	2.3446e-06	0.62023	2.24162e-06	0.67192	2.17725e-06	0.65551	1.70068e-06	0.58987	1.68558e-06	0.58946	1.6856e-06	0.60414	1.7149e-06
0.59017	2.33064e-06	0.61495	2.22619e-06	0.66611	2.15224e-06	0.64931	1.68651e-06	0.58425	1.66678e-06	0.58426	1.67479e-06	0.59903	1.70666e-06
0.58495	2.31241e-06	0.60965	2.20906e-06	0.66044	2.13197e-06	0.64316	1.67282e-06	0.57865	1.6484e-06	0.57912	1.66734e-06	0.59387	1.69358e-06
0.57965	2.28737e-06	0.60427	2.18737e-06	0.65494	2.11662e-06	0.6371	1.66023e-06	0.57317	1.63372e-06	0.57396	1.65823e-06	0.58869	1.67929e-06
0.57432	2.26025e-06	0.59883	2.16214e-06	0.64943	2.10124e-06	0.63067	1.64324e-06	0.56783	1.62355e-06	0.56871	1.64435e-06	0.58357	1.66929e-06
0.56905	2.2375e-06	0.59339	2.13719e-06	0.64374	2.07994e-06	0.62404	1.62377e-06	0.56253	1.61459e-06	0.56342	1.62818e-06	0.5785	1.6648e-06
0.56384	2.22045e-06	0.58802	2.11611e-06	0.63787	2.05331e-06	0.61742	1.60452e-06	0.55712	1.60224e-06	0.55818	1.61505e-06	0.57346	1.66221e-06
0.55866	2.20558e-06	0.58273	2.09996e-06	0.63205	2.02814e-06	0.61107	1.58849e-06	0.55157	1.58554e-06	0.55304	1.60734e-06	0.56839	1.65764e-06
0.55345	2.18876e-06	0.57747	2.08553e-06	0.62644	2.00957e-06	0.60508	1.57671e-06	0.54601	1.56833e-06	0.54794	1.60247e-06	0.5633	1.65032e-06
0.5482	2.16784e-06	0.57215	2.06711e-06	0.62098	1.99564e-06	0.59922	1.56664e-06	0.54057	1.55515e-06	0.54283	1.59642e-06	0.55819	1.64238e-06
0.54291	2.14378e-06	0.56672	2.04266e-06	0.61547	1.98003e-06	0.59316	1.55398e-06	0.53529	1.5467e-06	0.53766	1.58748e-06	0.55312	1.6368e-06
0.53762	2.11976e-06	0.56126	2.0166e-06	0.60978	1.95912e-06	0.58673	1.53698e-06	0.53005	1.53977e-06	0.53247	1.57689e-06	0.54809	1.63516e-06
0.53237	2.09887e-06	0.55588	1.99501e-06	0.60399	1.93483e-06	0.58015	1.51821e-06	0.52476	1.53095e-06	0.5273	1.56746e-06	0.5431	1.63705e-06
0.52717	2.08242e-06	0.5506	1.97944e-06	0.59823	1.91157e-06	0.57379	1.50207e-06	0.51937	1.51931e-06	0.52218	1.56127e-06	0.53812	1.6403e-06
0.522	2.06861e-06	0.54536	1.96573e-06	0.5926	1.89221e-06	0.56782	1.49049e-06	0.51394	1.5064e-06	0.51712	1.55866e-06	0.53313	1.64196e-06
0.5168	2.05289e-06	0.54006	1.94867e-06	0.58708	1.87653e-06	0.56206	1.48161e-06	0.50856	1.49478e-06	0.5121	1.55822e-06	0.52811	1.64125e-06
0.51155	2.03194e-06	0.53467	1.92688e-06	0.58161	1.86201e-06	0.55625	1.47199e-06	0.50327	1.48618e-06	0.50707	1.55727e-06	0.52309	1.64116e-06
0.50626	2.00724e-06	0.52926	1.90309e-06	0.57605	1.84514e-06	0.55022	1.45979e-06	0.49808	1.48071e-06	0.502	1.55374e-06	0.51813	1.64556e-06
0.50097	1.9838e-06	0.52387	1.88104e-06	0.57035	1.8237e-06	0.544	1.44534e-06	0.49295	1.47702e-06	0.4969	1.54875e-06	0.51323	1.6554e-06
0.49575	1.9654e-06	0.51854	1.86265e-06	0.56457	1.79975e-06	0.53777	1.43063e-06	0.4878	1.47263e-06	0.49185	1.54598e-06	0.50837	1.66827e-06
0.49058	1.95151e-06	0.51327	1.84738e-06	0.55888	1.77846e-06	0.53168	1.41775e-06	0.48256	1.46562e-06	0.48687	1.54805e-06	0.5035	1.68075e-06
0.48541	1.93813e-06	0.50801	1.833e-06	0.55336	1.76272e-06	0.52583	1.40768e-06	0.47727	1.45686e-06	0.48196	1.55433e-06	0.49861	1.69175e-06
0.48021	1.92152e-06	0.50272	1.81655e-06	0.54795	1.75028e-06	0.52018	1.40008e-06	0.47202	1.4496e-06	0.47708	1.56178e-06	0.49373	1.70345e-06
0.47496	1.90102e-06	0.49736	1.79605e-06	0.54247	1.73597e-06	0.51462	1.39343e-06	0.46691	1.44643e-06	0.47217	1.56772e-06	0.4889	1.71887e-06
0.46969	1.87874e-06	0.49195	1.77286e-06	0.53684	1.71654e-06	0.50894	1.38552e-06	0.46192	1.4472e-06	0.46723	1.57227e-06	0.48412	1.73933e-06
0.46444	1.85761e-06	0.48657	1.75117e-06	0.5311	1.69395e-06	0.50305	1.37496e-06	0.45698	1.4494e-06	0.46231	1.578e-06	0.47939	1.76444e-06
0.45922	1.83938e-06	0.48127	1.73415e-06	0.52542	1.67301e-06	0.49703	1.36284e-06	0.45199	1.45022e-06	0.45746	1.58732e-06	0.47471	1.79304e-06
0.45403	1.82408e-06	0.47603	1.7211e-06	0.51987	1.65624e-06	0.49111	1.35201e-06	0.44694	1.44911e-06	0.45268	1.60091e-06	0.47005	1.8238e-06
0.44886	1.81041e-06	0.4708	1.70823e-06	0.51442	1.6426e-06	0.48549	1.34462e-06	0.44189	1.4478e-06	0.44796	1.61811e-06	0.46541	1.85618e-06
0.44368	1.79638e-06	0.46551	1.69171e-06	0.50898	1.62947e-06	0.48014	1.3406e-06	0.43691	1.44875e-06	0.44328	1.63769e-06	0.4608	1.89096e-06
0.43848	1.77996e-06	0.46014	1.67095e-06	0.50349	1.61441e-06	0.4749	1.3379e-06	0.43203	1.45314e-06	0.43862	1.65845e-06	0.45623	1.93017e-06
0.43325	1.76033e-06	0.45476	1.64911e-06	0.4979	1.59638e-06	0.46957	1.33405e-06	0.42726	1.46071e-06	0.43397	1.67997e-06	0.45175	1.97612e-06
0.42799	1.73899e-06	0.44942	1.62974e-06	0.49224	1.57644e-06	0.46405	1.32801e-06	0.42257	1.47046e-06	0.42936	1.70305e-06	0.44736	2.03001e-06
0.42275	1.71893e-06	0.44413	1.61396e-06	0.48661	1.55705e-06	0.45844	1.32085e-06	0.4179	1.48119e-06	0.42479	1.72954e-06	0.44304	2.09101e-06
0.41754	1.70241e-06	0.43889	1.60052e-06	0.48107	1.54069e-06	0.45291	1.31464e-06	0.41323	1.49203e-06	0.42032	1.76143e-06	0.4388	2.15775e-06
0.41238	1.68938e-06	0.43366	1.58732e-06	0.47565	1.52808e-06	0.44758	1.31081e-06	0.40857	1.50298e-06	0.41596	1.79956e-06	0.43461	2.22949e-06
0.40723	1.67775e-06	0.42839	1.5725e-06	0.47029	1.51706e-06	0.44246	1.30956e-06	0.40395	1.51507e-06	0.41169	1.84322e-06	0.43049	2.30754e-06
0.40207	1.66471e-06	0.42308	1.55521e-06	0.46486	1.504e-06	0.43751	1.31029e-06	0.39941	1.52999e-06	0.40749	1.89076e-06	0.42648	2.39474e-06
0.39687	1.64852e-06	0.41775	1.53601e-06	0.4593	1.48699e-06	0.43264	1.31201e-06	0.39502	1.54921e-06	0.40334	1.94136e-06	0.4226	2.49389e-06
0.39164	1.62961e-06	0.4124	1.51667e-06	0.45366	1.46762e-06	0.42777	1.31371e-06	0.39077	1.57301e-06	0.39925	1.99584e-06	0.41889	2.60658e-06
0.38641	1.61006e-06	0.40709	1.49913e-06	0.44807	1.44952e-06	0.42285	1.31481e-06	0.38663	1.60033e-06	0.39527	2.05645e-06	0.41533	2.73333e-06
0.38119	1.5921e-06	0.40183	1.48463e-06	0.4426	1.43522e-06	0.41789	1.31545e-06	0.38256	1.62968e-06	0.39143	2.12559e-06	0.41194	2.87467e-06
0.376	1.57667e-06	0.39662	1.47271e-06	0.43723	1.4242e-06	0.41297	1.31649e-06	0.37853	1.66029e-06	0.38777	2.20462e-06	0.40873	3.03163e-06
0.37083	1.56341e-06	0.39141	1.46114e-06	0.43189	1.41385e-06	0.40818	1.31922e-06	0.37456	1.6928e-06	0.38427	2.29376e-06	0.40572	3.20645e-06
0.36568	1.5513e-06	0.38616	1.44742e-06	0.42649	1.40178e-06	0.40363	1.32474e-06	0.37071	1.72895e-06	0.38095	2.39299e-06	0.40295	3.40204e-06
0.36053	1.53921e-06	0.38086	1.43055e-06	0.42101	1.38726e-06	0.39933	1.33326e-06	0.36703	1.77063e-06	0.3778	2.50267e-06	0.40047	3.62216e-06
0.35537	1.52623e-06	0.37553	1.41176e-06	0.41548	1.37116e-06	0.39521	1.34398e-06	0.36357	1.81881e-06	0.37485	2.62391e-06	0.39831	3.87048e-06
0.35019	1.51186e-06	0.37021	1.39354e-06	0.40996	1.35523e-06	0.39116	1.35562e-06	0.36031	1.87349e-06	0.37213	2.75845e-06	0.39654	4.15289e-06
0.345	1.49616e-06	0.36493	1.37791e-06	0.40449	1.34099e-06	0.38711	1.36718e-06	0.35725	1.93426e-06	0.36967	2.90877e-06	0.39519	4.47265e-06
0.3398	1.47964e-06	0.3597	1.36519e-06	0.39909	1.32906e-06	0.38305	1.37857e-06	0.35437	2.00092e-06	0.36753	3.07762e-06	0.39434	4.83517e-06
0.3346	1.46309e-06	0.3545	1.35411e-06	0.39376	1.31909e-06	0.37904	1.39064e-06	0.3517	2.07377e-06	0.36576	3.26791e-06	0.39405	5.24613e-06
0.3294	1.44725e-06	0.34929	1.34281e-06	0.38845	1.30995e-06	0.3752	1.40469e-06	0.34925	2.15361e-06	0.3644	3.48257e-06	0.39405	1.80479e-05
0.32422	1.4327e-06	0.34406	1.33004e-06	0.38312	1.29993e-06	0.37162	1.42179e-06	0.34706	2.24172e-06	0.36351	3.72468e-06	0.38297	1.73819e-05
0.31906	1.41963e-06	0.3388	1.31548e-06	0.37771	1.28768e-06	0.36831	1.44225e-06	0.34519	2.33963e-06	0.36313	3.99733e-06	0.36473	1.6229e-05
0.31391	1.40782e-06	0.33352	1.29964e-06	0.37224	1.27343e-06	0.36525	1.46573e-06	0.34369	2.44898e-06	0.36313	1.26959e-05	0.34485	1.49344e-05
0.30877	1.39668e-06	0.32824	1.2835e-06	0.36677	1.25898e-06	0.3624	1.49168e-06	0.3426	2.57134e-06	0.35624	1.24288e-05	0.32397	1.35518e-05
0.30363	1.38548e-06	0.32296	1.26804e-06	0.36135	1.24644e-06	0.35972	1.51964e-06	0.34198	2.70812e-06	0.33951	1.17404e-05	0.30277	1.21415e-05
0.29848	1.37361e-06	0.31771	1.25389e-06	0.35603	1.23673e-06	0.35719	1.54942e-06	0.34186	2.8607e-06	0.32089	1.09406e-05	0.28187	1.07573e-05
0.29332	1.36071e-06	0.31248	1.24119e-06	0.35078	1.22923e-06	0.35482	1.58112e-06	0.34186	7.38903e-06	0.30075	1.00514e-05	0.2618	9.44543e-06
0.28815	1.34671e-06	0.30727	1.2297e-06	0.34554	1.22226e-06	0.35264	1.61509e-06	0.34168	7.38552e-06	0.27964	9.10565e-06	0.24289	8.23529e-06
0.28296	1.33172e-06	0.30207	1.21887e-06	0.34026	1.21407e-06	0.35069	1.65187e-06	0.32675	7.07638e-06	0.2582	8.14052e-06	0.22535	7.14312e-06
0.27777	1.31596e-06	0.29687	1.20794e-06	0.33493	1.20389e-06	0.34902	1.69203e-06	0.31043	6.72403e-06	0.23705	7.19186e-06	0.20921	6.17379e-06
0.27257	1.29957e-06	0.29166	1.19614e-06	0.32954	1.19233e-06	0.34768	1.73607e-06	0.29253	6.3222e-06	0.21667	6.28921e-06	0.19444	5.32425e-06
0.26736	1.2826e-06	0.28642	1.18296e-06	0.32416	1.18077e-06	0.34669	1.78433e-06	0.27302	5.87056e-06	0.19744	5.45336e-06	0.18096	4.58623e-06
0.26215	1.26493e-06	0.28116	1.16847e-06	0.31881	1.17039e-06	0.34607	1.83699e-06	0.25212	5.37534e-06	0.17954	4.69629e-06	0.16863	3.94898e-06
0.25692	1.24628e-06	0.27589	1.15322e-06	0.31352	1.16167e-06	0.34582	1.89415e-06	0.23021	4.84866e-06	0.16306	4.02251e-06	0.15733	3.40079e-06
0.25168	1.22623e-06	0.27062	1.13799e-06	0.30828	1.15447e-06	0.34582	3.19784e-06	0.2078	4.30657e-06	0.14798	3.43069e-06	0.14691	2.93011e-06
0.2464	1.20365e-06	0.26536	1.12343e-06	0.30306	1.14823e-06	0.34237	3.17606e-06	0.18546	3.76643e-06	0.13421	2.91617e-06	0.13726	2.52624e-06
0.2411	1.17781e-06	0.26012	1.10983e-06	0.29786	1.14231e-06	0.32943	3.08101e-06	0.1637	3.24459e-06	0.12163	2.47151e-06	0.12827	2.17951e-06
0.23575	1.14908e-06	0.25489	1.09711e-06	0.29265	1.13604e-06	0.31421	2.95851e-06	0.14295	2.75396e-06	0.11012	2.0894e-06	0.11984	1.88153e-06
0.23038	1.11783e-06	0.24967	1.08493e-06	0.28741	1.12899e-06	0.29686	2.81042e-06	0.12348	2.30361e-06	0.09953	1.76182e-06	0.11188	1.62496e-06
0.22499	1.08448e-06	0.24445	1.07281e-06	0.28214	1.12104e-06	0.2776	2.63946e-06	0.10547	1.89849e-06	0.08974	1.48138e-06	0.10433	1.40365e-06
0.21957	1.04946e-06	0.23922	1.06027e-06	0.27685	1.11245e-06	0.25671	2.44898e-06	0.08896	1.53995e-06	0.08065	1.24132e-06	0.09712	1.21227e-06
0.21414	1.0132e-06	0.23398	1.04692e-06	0.27156	1.10375e-06	0.2345	2.2426e-06	0.07389	1.2268e-06	0.07213	1.03571e-06	0.09014	1.04138e-06
0.2087	9.76025e-07	0.22873	1.03249e-06	0.26629	1.09561e-06	0.21127	2.02396e-06	0.06019	9.56034e-07	0.06412	8.59345e-07	0.08353	9.02139e-07
0.20326	9.38176e-07	0.22345	1.01681e-06	0.26105	1.08855e-06	0.1873	1.79646e-06	0.04773	7.2367e-07	0.05653	7.07831e-07	0.07708	7.76416e-07
0.1978	8.99769e-07	0.21814	9.99788e-07	0.25585	1.08273e-06	0.16283	1.56297e-06	0.03635	5.25325e-07	0.0493	5.77384e-07	0.0708	6.66495e-07
0.19234	8.60866e-07	0.21282	9.81312e-07	0.25068	1.07789e-06	0.13805	1.32578e-06	0.02592	3.56598e-07	0.04237	4.64798e-07	0.06468	5.70107e-07
0.18688	8.21544e-07	0.20746	9.61211e-07	0.24553	1.07343e-06	0.1131	1.08657e-06	0.01631	2.13341e-07	0.0357	3.67364e-07	0.0587	4.85344e-07
0.18141	7.81965e-07	0.20208	9.39196e-07	0.24036	1.0687e-06	0.08807	8.46367e-07	0.0074	9.17672e-08	0.02925	2.82781e-07	0.05283	4.10585e-07
0.17595	7.42409e-07	0.19665	9.1485e-07	0.23517	1.06316e-06	0.063	6.05604e-07	-0.000925094	-1.1472e-08	0.02298	2.09112e-07	0.04705	3.44451e-07
0.17049	7.03265e-07	0.19119	8.88457e-07	0.22995	1.05655e-06	0.03787	3.64234e-07	-0.00876	-9.9283e-08	0.01687	1.44722e-07	0.04137	2.85778e-07
0.16503	6.64994e-07	0.1857	8.60458e-07	0.22469	1.04891e-06	0.01266	1.21817e-07	-0.01617	-1.74169e-07	0.0109	8.8234e-08	0.03576	2.33556e-07
0.1596	6.28056e-07	0.18019	8.31133e-07	0.21941	1.04049e-06	-0.01266	-1.21817e-07	-0.02324	-2.38262e-07	0.00504	3.84826e-08	0.03021	1.86922e-07
0.15418	5.92828e-07	0.17466	8.0079e-07	0.21411	1.03162e-06	-0.03787	-3.64234e-07	-0.03002	-2.93367e-07	-0.000722746	-5.52002e-09	0.02472	1.45144e-07
0.14879	5.59537e-07	0.16912	7.69775e-07	0.20881	1.02254e-06	-0.063	-6.05604e-07	-0.03656	-3.41055e-07	-0.0064	-4.46219e-08	0.01927	1.07588e-07
0.14341	5.28253e-07	0.16357	7.38463e-07	0.2035	1.01336e-06	-0.08807	-8.46367e-07	-0.04291	-3.82647e-07	-0.01201	-7.95556e-08	0.01387	7.37207e-08
0.13806	4.98911e-07	0.15803	7.07236e-07	0.19818	1.00396e-06	-0.1131	-1.08657e-06	-0.0491	-4.19295e-07	-0.01755	-1.1097e-07	0.00851	4.30745e-08
0.13274	4.71339e-07	0.15249	6.76451e-07	0.19286	9.94116e-07	-0.13805	-1.32578e-06	-0.05516	-4.51977e-07	-0.02305	-1.39442e-07	0.00318	1.52271e-08
0.12742	4.45293e-07	0.14697	6.46402e-07	0.1875	9.83494e-07	-0.16283	-1.56297e-06	-0.06112	-4.81535e-07	-0.02851	-1.65484e-07	-0.00213	-1.02075e-08
0.12213	4.20507e-07	0.14146	6.17306e-07	0.18211	9.71724e-07	-0.1873	-1.79646e-06	-0.067	-5.08673e-07	-0.03393	-1.89538e-07	-0.00741	-3.358e-08
0.11684	3.9682e-07	0.13597	5.89294e-07	0.17667	9.58424e-07	-0.21127	-2.02396e-06	-0.07283	-5.34004e-07	-0.03932	-2.11959e-07	-0.01267	-5.51938e-08
0.11157	3.74241e-07	0.1305	5.62418e-07	0.17117	9.4321e-07	-0.2345	-2.2426e-06	-0.07861	-5.58037e-07	-0.04469	-2.33023e-07	-0.01791	-7.52973e-08
0.10631	3.52911e-07	0.12505	5.36666e-07	0.1656	9.25683e-07	-0.25671	-2.44898e-06	-0.08437	-5.81197e-07	-0.05005	-2.52955e-07	-0.02314	-9.40956e-08
0.10107	3.32964e-07	0.11962	5.11978e-07	0.15993	9.05394e-07	-0.2776	-2.63946e-06	-0.09011	-6.03843e-07	-0.05538	-2.71969e-07	-0.02836	-1.11766e-07
0.09585	3.14396e-07	0.1142	4.88268e-07	0.15416	8.81812e-07	-0.29686	-2.81042e-06	-0.09584	-6.26262e-07	-0.06071	-2.90311e-07	-0.03356	-1.28477e-07
0.09063	2.97031e-07	0.1088	4.65448e-07	0.14827	8.54276e-07	-0.31421	-2.95851e-06	-0.10157	-6.48702e-07	-0.06602	-3.08261e-07	-0.03876	-1.44407e-07
0.08543	2.80581e-07	0.10341	4.43436e-07	0.14228	8.23739e-07	-0.32943	-3.08101e-06	-0.10731	-6.71385e-07	-0.07134	-3.26127e-07	-0.04395	-1.59742e-07
0.08024	2.6473e-07	0.09804	4.22182e-07	0.13635	7.95152e-07	-0.34237	-3.17606e-06	-0.11307	-6.94492e-07	-0.07666	-3.44202e-07	-0.04913	-1.7468e-07
0.07505	2.49241e-07	0.09268	4.01658e-07	0.13047	7.6829e-07	-0.35294	-3.24284e-06	-0.11884	-7.18213e-07	-0.08199	-3.62724e-07	-0.05431	-1.89414e-07
0.06986	2.33993e-07	0.08733	3.81849e-07	0.12464	7.4274e-07	-0.36119	-3.28168e-06	-0.12464	-7.4274e-07	-0.08733	-3.81849e-07	-0.05949	-2.04128e-07
0.06468	2.18961e-07	0.08199	3.62724e-07	0.11884	7.18213e-07	-0.36723	-3.29393e-06	-0.13047	-7.6829e-07	-0.09268	-4.01658e-07	-0.06468	-2.18961e-07
0.05949	2.04128e-07	0.07666	3.44202e-07	0.11307	6.94492e-07	-0.37122	-3.28173e-06	-0.13635	-7.95152e-07	-0.09804	-4.22182e-07	-0.06986	-2.33993e-07
0.05431	1.89414e-07	0.07134	3.26127e-07	0.10731	6.71385e-07	-0.37343	-3.24811e-06	-0.14228	-8.23739e-07	-0.10341	-4.43436e-07	-0.07505	-2.49241e-07
0.04913	1.7468e-07	0.06602	3.08261e-07	0.10157	6.48702e-07	-0.37412	-3.19623e-06	-0.14827	-8.54276e-07	-0.1088	-4.65448e-07	-0.08024	-2.6473e-07
0.04395	1.59742e-07	0.06071	2.90311e-07	0.09584	6.26262e-07	-0.37412	-1.40985e-06	-0.15416	-8.81812e-07	-0.1142	-4.88268e-07	-0.08543	-2.80581e-07
0.03876	1.44407e-07	0.05538	2.71969e-07	0.09011	6.03843e-07	-0.3752	-1.40469e-06	-0.15993	-9.05394e-07	-0.11962	-5.11978e-07	-0.09063	-2.97031e-07
0.03356	1.28477e-07	0.05005	2.52955e-07	0.08437	5.81197e-07	-0.37904	-1.39064e-06	-0.1656	-9.25683e-07	-0.12505	-5.36666e-07	-0.09585	-3.14396e-07
0.02836	1.11766e-07	0.04469	2.33023e-07	0.07861	5.58037e-07	-0.38305	-1.37857e-06	-0.17117	-9.4321e-07	-0.1305	-5.62418e-07	-0.10107	-3.32964e-07
0.02314	9.40956e-08	0.03932	2.11959e-07	0.07283	5.34004e-07	-0.38711	-1.36718e-06	-0.17667	-9.58424e-07	-0.13597	-5.89294e-07	-0.10631	-3.52911e-07
0.01791	7.52973e-08	0.03393	1.89538e-07	0.067	5.08673e-07	-0.39116	-1.35562e-06	-0.18211	-9.71724e-07	-0.14146	-6.17306e-07	-0.11157	-3.74241e-07
0.01267	5.51938e-08	0.02851	1.65484e-07	0.06112	4.81535e-07	-0.39521	-1.34398e-06	-0.1875	-9.83494e-07	-0.14697	-6.46402e-07	-0.11684	-3.9682e-07
0.00741	3.358e-08	0.02305	1.39442e-07	0.05516	4.51977e-07	-0.39933	-1.33326e-06	-0.19286	-9.94116e-07	-0.15249	-6.76451e-07	-0.12213	-4.20507e-07
0.00213	1.02075e-08	0.01755	1.1097e-07	0.0491	4.19295e-07	-0.40363	-1.32474e-06	-0.19818	-1.00396e-06	-0.15803	-7.07236e-07	-0.12742	-4.45293e-07
-0.00318	-1.52271e-08	0.01201	7.95556e-08	0.04291	3.82647e-07	-0.40818	-1.31922e-06	-0.2035	-1.01336e-06	-0.16357	-7.38463e-07	-0.13274	-4.71339e-07
-0.00851	-4.30745e-08	0.0064	4.46219e-08	0.03656	3.41055e-07	-0.41297	-1.31649e-06	-0.20881	-1.02254e-06	-0.16912	-7.69775e-07	-0.13806	-4.98911e-07
-0.01387	-7.37207e-08	0.000722746	5.52002e-09	0.03002	2.93367e-07	-0.41789	-1.31545e-06	-0.21411	-1.03162e-06	-0.17466	-8.0079e-07	-0.14341	-5.28253e-07
-0.01927	-1.07588e-07	-0.00504	-3.84826e-08	0.02324	2.38262e-07	-0.42285	-1.31481e-06	-0.21941	-1.04049e-06	-0.18019	-8.31133e-07	-0.14879	-5.59537e-07
-0.02472	-1.45144e-07	-0.0109	-8.8234e-08	0.01617	1.74169e-07	-0.42777	-1.31371e-06	-0.22469	-1.04891e-06	-0.1857	-8.60458e-07	-0.15418	-5.92828e-07
-0.03021	-1.86922e-07	-0.01687	-1.44722e-07	0.00876	9.9283e-08	-0.43264	-1.31201e-06	-0.22995	-1.05655e-06	-0.19119	-8.88457e-07	-0.1596	-6.28056e-07
-0.03576	-2.33556e-07	-0.02298	-2.09112e-07	0.000925094	1.1472e-08	-0.43751	-1.31029e-06	-0.23517	-1.06316e-06	-0.19665	-9.1485e-07	-0.16503	-6.64994e-07
-0.04137	-2.85778e-07	-0.02925	-2.82781e-07	-0.0074	-9.17672e-08	-0.44246	-1.30956e-06	-0.24036	-1.0687e-06	-0.20208	-9.39196e-07	-0.17049	-7.03265e-07
-0.04705	-3.44451e-07	-0.0357	-3.67364e-07	-0.01631	-2.13341e-07	-0.44758	-1.31081e-06	-0.24553	-1.07343e-06	-0.20746	-9.61211e-07	-0.17595	-7.42409e-07
-0.05283	-4.10585e-07	-0.04237	-4.64798e-07	-0.02592	-3.56598e-07	-0.45291	-1.31464e-06	-0.25068	-1.07789e-06	-0.21282	-9.81312e-07	-0.18141	-7.81965e-07
-0.0587	-4.85344e-07	-0.0493	-5.77384e-07	-0.03635	-5.25325e-07	-0.45844	-1.32085e-06	-0.25585	-1.08273e-06	-0.21814	-9.99788e-07	-0.18688	-8.21544e-07
-0.06468	-5.70107e-07	-0.05653	-7.07831e-07	-0.04773	-7.2367e-07	-0.46405	-1.32801e-06	-0.26105	-1.08855e-06	-0.22345	-1.01681e-06	-0.19234	-8.60866e-07
-0.0708	-6.66495e-07	-0.06412	-8.59345e-07	-0.06019	-9.56034e-07	-0.46957	-1.33405e-06	-0.26629	-1.09561e-06	-0.22873	-1.03249e-06	-0.1978	-8.99769e-07
-0.07708	-7.76416e-07	-0.07213	-1.03571e-06	-0.07389	-1.2268e-06	-0.4749	-1.3379e-06	-0.27156	-1.10375e-06	-0.23398	-1.04692e-06	-0.20326	-9.38176e-07
-0.08353	-9.02139e-07	-0.08065	-1.24132e-06	-0.08896	-1.53995e-06	-0.48014	-1.3406e-06	-0.27685	-1.11245e-06	-0.23922	-1.06027e-06	-0.2087	-9.76025e-07
-0.09014	-1.04138e-06	-0.08974	-1.48138e-06	-0.10547	-1.89849e-06	-0.48549	-1.34462e-06	-0.28214	-1.12104e-06	-0.24445	-1.07281e-06	-0.21414	-1.0132e-06
-0.09712	-1.21227e-06	-0.09953	-1.76182e-06	-0.12348	-2.30361e-06	-0.49111	-1.35201e-06	-0.28741	-1.12899e-06	-0.24967	-1.08493e-06	-0.21957	-1.04946e-06
-0.10433	-1.40365e-06	-0.11012	-2.0894e-06	-0.14295	-2.75396e-06	-0.49703	-1.36284e-06	-0.29265	-1.13604e-06	-0.25489	-1.09711e-06	-0.22499	-1.08448e-06
-0.11188	-1.62496e-06	-0.12163	-2.47151e-06	-0.1637	-3.24459e-06	-0.50305	-1.37496e-06	-0.29786	-1.14231e-06	-0.26012	-1.10983e-06	-0.23038	-1.11783e-06
-0.11984	-1.88153e-06	-0.13421	-2.91617e-06	-0.18546	-3.76643e-06	-0.50894	-1.38552e-06	-0.30306	-1.14823e-06	-0.26536	-1.12343e-06	-0.23575	-1.14908e-06
-0.12827	-2.17951e-06	-0.14798	-3.43069e-06	-0.2078	-4.30657e-06	-0.51462	-1.39343e-06	-0.30828	-1.15447e-06	-0.27062	-1.13799e-06	-0.2411	-1.17781e-06
-0.13726	-2.52624e-06	-0.16306	-4.02251e-06	-0.23021	-4.84866e-06	-0.52018	-1.40008e-06	-0.31352	-1.16167e-06	-0.27589	-1.15322e-06	-0.2464	-1.20365e-06
-0.14691	-2.93011e-06	-0.17954	-4.69629e-06	-0.25212	-5.37534e-06	-0.52583	-1.40768e-06	-0.31881	-1.17039e-06	-0.28116	-1.16847e-06	-0.25168	-1.22623e-06
-0.15733	-3.40079e-06	-0.19744	-5.45336e-06	-0.27302	-5.87056e-06	-0.53168	-1.41775e-06	-0.32416	-1.18077e-06	-0.28642	-1.18296e-06	-0.25692	-1.24628e-06
-0.16863	-3.94898e-06	-0.21667	-6.28921e-06	-0.29253	-6.3222e-06	-0.53777	-1.43063e-06	-0.32954	-1.19233e-06	-0.29166	-1.19614e-06	-0.26215	-1.26493e-06
-0.18096	-4.58623e-06	-0.23705	-7.19186e-06	-0.31043	-6.72403e-06	-0.544	-1.44534e-06	-0.33493	-1.20389e-06	-0.29687	-1.20794e-06	-0.26736	-1.2826e-06
-0.19444	-5.32425e-06	-0.2582	-8.14052e-06	-0.32675	-7.07638e-06	-0.55022	-1.45979e-06	-0.34026	-1.21407e-06	-0.30207	-1.21887e-06	-0.27257	-1.29957e-06
-0.20921	-6.17379e-06	-0.27964	-9.10565e-06	-0.34168	-7.38552e-06	-0.55625	-1.47199e-06	-0.34554	-1.22226e-06	-0.30727	-1.2297e-06	-0.27777	-1.31596e-06
-0.22535	-7.14312e-06	-0.30075	-1.00514e-05	-0.35556	-7.66184e-06	-0.56206	-1.48161e-06	-0.35078	-1.22923e-06	-0.31248	-1.24119e-06	-0.28296	-1.33172e-06
-0.24289	-8.23529e-06	-0.32089	-1.09406e-05	-0.36876	-7.91678e-06	-0.56782	-1.49049e-06	-0.35603	-1.23673e-06	-0.31771	-1.25389e-06	-0.28815	-1.34671e-06
-0.2618	-9.44543e-06	-0.33951	-1.17404e-05	-0.38172	-8.16452e-06	-0.57379	-1.50207e-06	-0.36135	-1.24644e-06	-0.32296	-1.26804e-06	-0.29332	-1.36071e-06
-0.28187	-1.07573e-05	-0.35624	-1.24288e-05	-0.39489	-8.41889e-06	-0.58015	-1.51821e-06	-0.36677	-1.25898e-06	-0.32824	-1.2835e-06	-0.29848	-1.37361e-06
-0.30277	-1.21415e-05	-0.37095	-1.29986e-05	-0.40786	-8.66681e-06	-0.58673	-1.53698e-06	-0.37224	-1.27343e-06	-0.33352	-1.29964e-06	-0.30363	-1.38548e-06
-0.32397	-1.35518e-05	-0.38376	-1.3457e-05	-0.41999	-8.88853e-06	-0.59316	-1.55398e-06	-0.37771	-1.28768e-06	-0.3388	-1.31548e-06	-0.30877	-1.39668e-06
-0.34485	-1.49344e-05	-0.39502	-1.38237e-05	-0.43056	-9.06175e-06	-0.59922	-1.56664e-06	-0.38312	-1.29993e-06	-0.34406	-1.33004e-06	-0.31391	-1.40782e-06
-0.36473	-1.6229e-05	-0.40516	-1.41253e-05	-0.43889	-9.16511e-06	-0.60508	-1.57671e-06	-0.38845	-1.30995e-06	-0.34929	-1.34281e-06	-0.31906	-1.41963e-06
-0.38297	-1.73819e-05	-0.41465	-1.43886e-05	-0.44441	-9.18113e-06	-0.61107	-1.58849e-06	-0.39376	-1.31909e-06	-0.3545	-1.35411e-06	-0.32422	-1.4327e-06
-0.39916	-1.83557e-05	-0.42389	-1.46366e-05	-0.4468	-9.0994e-06	-0.61742	-1.60452e-06	-0.39909	-1.32906e-06	-0.3597	-1.36519e-06	-0.3294	-1.44725e-06
-0.41314	-1.91368e-05	-0.43323	-1.48909e-05	-0.4468	-1.44907e-06	-0.62404	-1.62377e-06	-0.40449	-1.34099e-06	-0.36493	-1.37791e-06	-0.3346	-1.46309e-06
-0.42503	-1.9736e-05	-0.44233	-1.51314e-05	-0.44694	-1.44911e-06	-0.63067	-1.64324e-06	-0.40996	-1.35523e-06	-0.37021	-1.39354e-06	-0.3398	-1.47964e-06
-0.43519	-2.01845e-05	-0.4506	-1.53226e-05	-0.45199	-1.45022e-06	-0.6371	-1.66023e-06	-0.41548	-1.37116e-06	-0.37553	-1.41176e-06	-0.345	-1.49616e-06
-0.44412	-2.05254e-05	-0.45734	-1.54239e-05	-0.45698	-1.4494e-06	-0.64316	-1.67282e-06	-0.42101	-1.38726e-06	-0.38086	-1.43055e-06	-0.35019	-1.51186e-06
-0.45232	-2.08032e-05	-0.46188	-1.53965e-05	-0.46192	-1.4472e-06	-0.64931	-1.68651e-06	-0.42649	-1.40178e-06	-0.38616	-1.44742e-06	-0.35537	-1.52623e-06
-0.4602	-2.1053e-05	-0.46373	-1.52108e-05	-0.46691	-1.44643e-06	-0.65551	-1.70068e-06	-0.43189	-1.41385e-06	-0.39141	-1.46114e-06	-0.36053	-1.53921e-06
-0.46812	-2.1306e-05	-0.46373	-1.57635e-06	-0.47202	-1.4496e-06	-0.66206	-1.71913e-06	-0.43723	-1.4242e-06	-0.39662	-1.47271e-06	-0.36568	-1.5513e-06
-0.47588	-2.15452e-05	-0.46723	-1.57227e-06	-0.47727	-1.45686e-06	-0.66893	-1.7414e-06	-0.4426	-1.43522e-06	-0.40183	-1.48463e-06	-0.37083	-1.56341e-06
-0.48292	-2.17222e-05	-0.47217	-1.56772e-06	-0.48256	-1.46562e-06	-0.67572	-1.76281e-06	-0.44807	-1.44952e-06	-0.40709	-1.49913e-06	-0.376	-1.57667e-06
-0.48858	-2.17782e-05	-0.47708	-1.56178e-06	-0.4878	-1.47263e-06	-0.68208	-1.77891e-06	-0.45366	-1.46762e-06	-0.4124	-1.51667e-06	-0.38119	-1.5921e-06
-0.49218	-2.16554e-05	-0.48196	-1.55433e-06	-0.49295	-1.47702e-06	-0.6881	-1.79107e-06	-0.4593	-1.48699e-06	-0.41775	-1.53601e-06	-0.38641	-1.61006e-06
-0.4932	-2.13076e-05	-0.48687	-1.54805e-06	-0.49808	-1.48071e-06	-0.69428	-1.80499e-06	-0.46486	-1.504e-06	-0.42308	-1.55521e-06	-0.39164	-1.62961e-06
-0.4932	-1.70515e-06	-0.49185	-1.54598e-06	-0.50327	-1.48618e-06	-0.70094	-1.82477e-06	-0.47029	-1.51706e-06	-0.42839	-1.5725e-06	-0.39687	-1.64852e-06
-0.49373	-1.70345e-06	-0.4969	-1.54875e-06	-0.50856	-1.49478e-06	-0.70794	-1.84871e-06	-0.47565	-1.52808e-06	-0.43366	-1.58732e-06	-0.40207	-1.66471e-06
-0.49861	-1.69175e-06	-0.502	-1.55374e-06	-0.51394	-1.5064e-06	-0.71482	-1.87107e-06	-0.48107	-1.54069e-06	-0.43889	-1.60052e-06	-0.40723	-1.67775e-06
-0.5035	-1.68075e-06	-0.50707	-1.55727e-06	-0.51937	-1.51931e-06	-0.72129	-1.88852e-06	-0.48661	-1.55705e-06	-0.44413	-1.61396e-06	-0.41238	-1.68938e-06
-0.50837	-1.66827e-06	-0.5121	-1.55822e-06	-0.52476	-1.53095e-06	-0.7275	-1.90296e-06	-0.49224	-1.57644e-06	-0.44942	-1.62974e-06	-0.41754	-1.70241e-06
-0.51323	-1.6554e-06	-0.51712	-1.55866e-06	-0.53005	-1.53977e-06	-0.7338	-1.91834e-06	-0.4979	-1.59638e-06	-0.45476	-1.64911e-06	-0.42275	-1.71893e-06
-0.51813	-1.64556e-06	-0.52218	-1.56127e-06	-0.53529	-1.5467e-06	-0.74041	-1.93761e-06	-0.50349	-1.61441e-06	-0.46014	-1.67095e-06	-0.42799	-1.73899e-06
-0.52309	-1.64116e-06	-0.5273	-1.56746e-06	-0.54057	-1.55515e-06	-0.74738	-1.96108e-06	-0.50898	-1.62947e-06	-0.46551	-1.69171e-06	-0.43325	-1.76033e-06
-0.52811	-1.64125e-06	-0.53247	-1.57689e-06	-0.54601	-1.56833e-06	-0.75443	-1.98554e-06	-0.51442	-1.6426e-06	-0.4708	-1.70823e-06	-0.43848	-1.77996e-06
-0.53313	-1.64196e-06	-0.53766	-1.58748e-06	-0.55157	-1.58554e-06	-0.76116	-2.00614e-06	-0.51987	-1.65624e-06	-0.47603	-1.7211e-06	-0.44368	-1.79638e-06
-0.53812	-1.6403e-06	-0.54283	-1.59642e-06	-0.55712	-1.60224e-06	-0.76743	-2.02121e-06	-0.52542	-1.67301e-06	-0.48127	-1.73415e-06	-0.44886	-1.81041e-06
-0.5431	-1.63705e-06	-0.54794	-1.60247e-06	-0.56253	-1.61459e-06	-0.77363	-2.0354e-06	-0.5311	-1.69395e-06	-0.48657	-1.75117e-06	-0.45403	-1.82408e-06
-0.54809	-1.63516e-06	-0.55304	-1.60734e-06	-0.56783	-1.62355e-06	-0.78031	-2.05541e-06	-0.53684	-1.71654e-06	-0.49195	-1.77286e-06	-0.45922	-1.83938e-06
-0.55312	-1.6368e-06	-0.55818	-1.61505e-06	-0.57317	-1.63372e-06	-0.78752	-2.08186e-06	-0.54247	-1.73597e-06	-0.49736	-1.79605e-06	-0.46444	-1.85761e-06
-0.55819	-1.64238e-06	-0.56342	-1.62818e-06	-0.57865	-1.6484e-06	-0.79471	-2.10794e-06	-0.54795	-1.75028e-06	-0.50272	-1.81655e-06	-0.46969	-1.87874e-06
-0.5633	-1.65032e-06	-0.56871	-1.64435e-06	-0.58425	-1.66678e-06	-0.80134	-2.12734e-06	-0.55336	-1.76272e-06	-0.50801	-1.833e-06	-0.47496	-1.90102e-06
-0.56839	-1.65764e-06	-0.57396	-1.65823e-06	-0.58987	-1.68558e-06	-0.80757	-2.14194e-06	-0.55888	-1.77846e-06	-0.51327	-1.84738e-06	-0.48021	-1.92152e-06
-0.57346	-1.66221e-06	-0.57912	-1.66734e-06	-0.5954	-1.70177e-06	-0.81398	-2.15878e-06	-0.56457	-1.79975e-06	-0.51854	-1.86265e-06	-0.48541	-1.93813e-06
-0.5785	-1.6648e-06	-0.58426	-1.67479e-06	-0.60083	-1.71466e-06	-0.82088	-2.18137e-06	-0.57035	-1.8237e-06	-0.52387	-1.88104e-06	-0.49058	-1.95151e-06
-0.58357	-1.66929e-06	-0.58946	-1.6856e-06	-0.60621	-1.72636e-06	-0.82809	-2.20773e-06	-0.57605	-1.84514e-06	-0.52926	-1.90309e-06	-0.49575	-1.9654e-06
-0.58869	-1.67929e-06	-0.59474	-1.70134e-06	-0.61167	-1.74029e-06	-0.83521	-2.23308e-06	-0.58161	-1.86201e-06	-0.53467	-1.92688e-06	-0.50097	-1.9838e-06
-0.59387	-1.69358e-06	-0.60006	-1.71943e-06	-0.61729	-1.75902e-06	-0.84192	-2.25347e-06	-0.58708	-1.87653e-06	-0.54006	-1.94867e-06	-0.50626	-2.00724e-06
-0.59903	-1.70666e-06	-0.60536	-1.73615e-06	-0.62301	-1.78124e-06	-0.84828	-2.2696e-06	-0.5926	-1.89221e-06	-0.54536	-1.96573e-06	-0.51155	-2.03194e-06
-0.60414	-1.7149e-06	-0.61059	-1.74939e-06	-0.62867	-1.8013e-06	-0.8547	-2.28651e-06	-0.59823	-1.91157e-06	-0.5506	-1.97944e-06	-0.5168	-2.05289e-06
-0.60922	-1.7207e-06	-0.61579	-1.76023e-06	-0.63414	-1.81546e-06	-0.86167	-2.30993e-06	-0.60399	-1.93483e-06	-0.55588	-1.99501e-06	-0.522	-2.06861e-06
-0.61433	-1.72947e-06	-0.62101	-1.77203e-06	-0.63952	-1.82694e-06	-0.86912	-2.33919e-06	-0.60978	-1.95912e-06	-0.56126	-2.0166e-06	-0.52717	-2.08242e-06
-0.61951	-1.74352e-06	-0.62629	-1.78822e-06	-0.64502	-1.84213e-06	-0.87632	-2.36551e-06	-0.61547	-1.98003e-06	-0.56672	-2.04266e-06	-0.53237	-2.09887e-06
-0.62471	-1.76044e-06	-0.63166	-1.80917e-06	-0.65072	-1.86368e-06	-0.88282	-2.38334e-06	-0.62098	-1.99564e-06	-0.57215	-2.06711e-06	-0.53762	-2.11976e-06
-0.62991	-1.77626e-06	-0.63703	-1.82999e-06	-0.6565	-1.88757e-06	-0.88906	-2.39809e-06	-0.62644	-2.00957e-06	-0.57747	-2.08553e-06	-0.54291	-2.14378e-06
-0.63506	-1.78858e-06	-0.6423	-1.84514e-06	-0.66216	-1.90775e-06	-0.8958	-2.41876e-06	-0.63205	-2.02814e-06	-0.58273	-2.09996e-06	-0.5482	-2.16784e-06
-0.64019	-1.79838e-06	-0.6475	-1.85601e-06	-0.66767	-1.92309e-06	-0.90316	-2.44696e-06	-0.63787	-2.05331e-06	-0.58802	-2.11611e-06	-0.55345	-2.18876e-06
-0.64532	-1.80918e-06	-0.65274	-1.86928e-06	-0.67313	-1.93718e-06	-0.91055	-2.47553e-06	-0.64374	-2.07994e-06	-0.59339	-2.13719e-06	-0.55866	-2.20558e-06
-0.65051	-1.8246e-06	-0.65809	-1.8892e-06	-0.67868	-1.95404e-06	-0.91746	-2.4982e-06	-0.64943	-2.10124e-06	-0.59883	-2.16214e-06	-0.56384	-2.22045e-06
-0.65576	-1.84496e-06	-0.6635	-1.91284e-06	-0.68439	-1.97563e-06	-0.92394	-2.5158e-06	-0.65494	-2.11662e-06	-0.60427	-2.18737e-06	-0.56905	-2.2375e-06
-0.661	-1.86486e-06	-0.66887	-1.93352e-06	-0.69019	-2.00024e-06	-0.93043	-2.5336e-06	-0.66044	-2.13197e-06	-0.60965	-2.20906e-06	-0.57432	-2.26025e-06
-0.66617	-1.87879e-06	-0.67414	-1.94894e-06	-0.69593	-2.0229e-06	-0.93737	-2.55672e-06	-0.66611	-2.15224e-06	-0.61495	-2.22619e-06	-0.57965	-2.28737e-06
-0.6713	-1.88881e-06	-0.67938	-1.9625e-06	-0.70148	-2.03973e-06	-0.94481	-2.5859e-06	-0.67192	-2.17725e-06	-0.62023	-2.24162e-06	-0.58495	-2.31241e-06
-0.67646	-1.90205e-06	-0.68467	-1.97859e-06	-0.70693	-2.05317e-06	-0.95225	-2.61497e-06	-0.67777	-2.20334e-06	-0.62556	-2.26038e-06	-0.59017	-2.33064e-06
-0.68171	-1.92226e-06	-0.69004	-1.99959e-06	-0.7125	-2.07062e-06	-0.95902	-2.63612e-06	-0.68351	-2.22603e-06	-0.631	-2.28571e-06	-0.59534	-2.3446e-06
-0.68699	-1.94541e-06	-0.69547	-2.02399e-06	-0.71831	-2.09561e-06	-0.96529	-2.65121e-06	-0.68909	-2.24372e-06	-0.6365	-2.31407e-06	-0.60054	-2.3611e-06
-0.69222	-1.96469e-06	-0.70087	-2.0466e-06	-0.7242	-2.12278e-06	-0.97195	-2.67094e-06	-0.69461	-2.25937e-06	-0.64191	-2.33755e-06	-0.60582	-2.3843e-06
-0.6974	-1.97888e-06	-0.70616	-2.06321e-06	-0.72989	-2.1441e-06	-0.97942	-2.70036e-06	-0.70023	-2.27855e-06	-0.6472	-2.35371e-06	-0.61115	-2.41167e-06
-0.70256	-1.99212e-06	-0.7114	-2.07633e-06	-0.73539	-2.15911e-06	-0.98706	-2.73196e-06	-0.70609	-2.30477e-06	-0.65246	-2.3685e-06	-0.61645	-2.4371e-06
-0.70776	-2.00877e-06	-0.71671	-2.09379e-06	-0.74091	-2.17489e-06	-0.99404	-2.75553e-06	-0.71203	-2.33367e-06	-0.65783	-2.3892e-06	-0.6217	-2.45729e-06
-0.71303	-2.03056e-06	-0.72215	-2.11903e-06	-0.74661	-2.19647e-06	-1.00045	-2.77236e-06	-0.71778	-2.35664e-06	-0.66331	-2.41651e-06	-0.6269	-2.47378e-06
-0.71832	-2.05482e-06	-0.72762	-2.14598e-06	-0.75247	-2.22265e-06	-1.00706	-2.79143e-06	-0.72329	-2.37226e-06	-0.66879	-2.44422e-06	-0.6321	-2.49064e-06
-0.72357	-2.07568e-06	-0.73298	-2.16645e-06	-0.75831	-2.24859e-06	-1.01423	-2.81736e-06	-0.72881	-2.388e-06	-0.67419	-2.46682e-06	-0.63736	-2.51177e-06
-0.72875	-2.09028e-06	-0.73824	-2.18093e-06	-0.764	-2.26967e-06	-1.0218	-2.84806e-06	-0.73456	-2.41095e-06	-0.6795	-2.48446e-06	-0.64268	-2.53828e-06
-0.73391	-2.10352e-06	-0.74353	-2.19715e-06	-0.76954	-2.28599e-06	-1.02919	-2.87659e-06	-0.74049	-2.43972e-06	-0.6848	-2.50132e-06	-0.64801	-2.56642e-06
-0.73915	-2.12334e-06	-0.74892	-2.21957e-06	-0.77508	-2.30262e-06	-1.03595	-2.89761e-06	-0.74638	-2.46681e-06	-0.69017	-2.52211e-06	-0.65329	-2.58958e-06
-0.74447	-2.15007e-06	-0.75439	-2.24613e-06	-0.78084	-2.32578e-06	-1.04234	-2.91409e-06	-0.75206	-2.48785e-06	-0.69563	-2.54884e-06	-0.65849	-2.60557e-06
-0.74977	-2.17522e-06	-0.75983	-2.27144e-06	-0.78679	-2.35521e-06	-1.04916	-2.93582e-06	-0.75762	-2.50488e-06	-0.70114	-2.578e-06	-0.66367	-2.62069e-06
-0.75499	-2.19257e-06	-0.76518	-2.29127e-06	-0.79266	-2.38176e-06	-1.05684	-2.96775e-06	-0.76322	-2.52312e-06	-0.70657	-2.60222e-06	-0.66894	-2.64281e-06
-0.76016	-2.20651e-06	-0.77046	-2.30698e-06	-0.79824	-2.39948e-06	-1.06456	-3.00025e-06	-0.769	-2.54695e-06	-0.71186	-2.61867e-06	-0.67429	-2.6722e-06
-0.76538	-2.22493e-06	-0.77577	-2.32463e-06	-0.80373	-2.4143e-06	-1.07141	-3.02229e-06	-0.77495	-2.57619e-06	-0.71714	-2.63431e-06	-0.67963	-2.70096e-06
-0.77068	-2.2495e-06	-0.78122	-2.34993e-06	-0.80942	-2.43559e-06	-1.07773	-3.03799e-06	-0.78086	-2.60436e-06	-0.72255	-2.6577e-06	-0.68489	-2.72215e-06
-0.776	-2.27618e-06	-0.78674	-2.37978e-06	-0.81536	-2.46438e-06	-1.08455	-3.05974e-06	-0.78653	-2.62457e-06	-0.72808	-2.68835e-06	-0.69008	-2.73812e-06
-0.78127	-2.29917e-06	-0.79216	-2.40386e-06	-0.82128	-2.49277e-06	-1.09215	-3.09071e-06	-0.79202	-2.63951e-06	-0.73358	-2.71705e-06	-0.6953	-2.7561e-06
-0.78648	-2.3164e-06	-0.79744	-2.41955e-06	-0.827	-2.5148e-06	-1.09982	-3.12265e-06	-0.79767	-2.65935e-06	-0.73894	-2.73733e-06	-0.70059	-2.77989e-06
-0.79167	-2.33196e-06	-0.80272	-2.43561e-06	-0.83257	-2.53213e-06	-1.10693	-3.14786e-06	-0.80361	-2.68849e-06	-0.74423	-2.75354e-06	-0.70593	-2.80844e-06
-0.79693	-2.35297e-06	-0.80815	-2.46004e-06	-0.83817	-2.55055e-06	-1.11351	-3.1666e-06	-0.80963	-2.71969e-06	-0.74958	-2.77332e-06	-0.71126	-2.83667e-06
-0.80227	-2.38172e-06	-0.81367	-2.48991e-06	-0.84397	-2.57507e-06	-1.12014	-3.18599e-06	-0.8154	-2.74326e-06	-0.75504	-2.79946e-06	-0.71654	-2.85918e-06
-0.8076	-2.40971e-06	-0.81913	-2.5163e-06	-0.84995	-2.60519e-06	-1.12743	-3.21338e-06	-0.82095	-2.76007e-06	-0.76056	-2.82937e-06	-0.72174	-2.87581e-06
-0.81283	-2.42862e-06	-0.82448	-2.53595e-06	-0.85587	-2.63328e-06	-1.13531	-3.2478e-06	-0.82655	-2.77858e-06	-0.76603	-2.85666e-06	-0.72695	-2.89289e-06
-0.81801	-2.443e-06	-0.82978	-2.55295e-06	-0.86149	-2.65246e-06	-1.14278	-3.27724e-06	-0.83237	-2.80356e-06	-0.77139	-2.87696e-06	-0.73225	-2.91806e-06
-0.82326	-2.46338e-06	-0.83515	-2.57362e-06	-0.867	-2.66772e-06	-1.14928	-3.29507e-06	-0.83835	-2.83362e-06	-0.77668	-2.89308e-06	-0.73763	-2.95015e-06
-0.8286	-2.49207e-06	-0.84063	-2.60128e-06	-0.87273	-2.69026e-06	-1.15572	-3.31228e-06	-0.84429	-2.8625e-06	-0.78204	-2.91365e-06	-0.74297	-2.97854e-06
-0.83394	-2.52082e-06	-0.84616	-2.63188e-06	-0.87876	-2.72182e-06	-1.16311	-3.34082e-06	-0.85	-2.88444e-06	-0.78757	-2.94383e-06	-0.7482	-2.9972e-06
-0.83921	-2.54294e-06	-0.85159	-2.65614e-06	-0.88474	-2.75198e-06	-1.17109	-3.37641e-06	-0.85554	-2.90095e-06	-0.79313	-2.97618e-06	-0.75338	-3.01246e-06
-0.84442	-2.56014e-06	-0.85687	-2.67202e-06	-0.89042	-2.77273e-06	-1.17849	-3.40506e-06	-0.86119	-2.92073e-06	-0.79854	-2.9997e-06	-0.75865	-3.03424e-06
-0.84964	-2.57878e-06	-0.86219	-2.68987e-06	-0.89597	-2.78945e-06	-1.18511	-3.42428e-06	-0.86716	-2.95051e-06	-0.80382	-3.01538e-06	-0.764	-3.06391e-06
-0.85495	-2.60405e-06	-0.86768	-2.71797e-06	-0.90167	-2.81097e-06	-1.19172	-3.44354e-06	-0.87324	-2.98374e-06	-0.80915	-3.03415e-06	-0.76936	-3.09438e-06
-0.86031	-2.63473e-06	-0.87325	-2.75061e-06	-0.9076	-2.83949e-06	-1.19895	-3.47015e-06	-0.87904	-3.00832e-06	-0.81464	-3.06207e-06	-0.77466	-3.11909e-06
-0.86564	-2.66201e-06	-0.87869	-2.7759e-06	-0.91361	-2.87059e-06	-1.20678	-3.50389e-06	-0.88457	-3.02434e-06	-0.8202	-3.09391e-06	-0.77988	-3.13764e-06
-0.87085	-2.67982e-06	-0.884	-2.79316e-06	-0.91945	-2.89654e-06	-1.21445	-3.53577e-06	-0.89019	-3.04324e-06	-0.82568	-3.12137e-06	-0.7851	-3.15539e-06
-0.87605	-2.69571e-06	-0.88933	-2.81198e-06	-0.92505	-2.91486e-06	-1.22127	-3.55749e-06	-0.89611	-3.07167e-06	-0.83104	-3.14171e-06	-0.79038	-3.17906e-06
-0.88135	-2.72086e-06	-0.89478	-2.83797e-06	-0.93063	-2.93246e-06	-1.22765	-3.57394e-06	-0.90216	-3.104e-06	-0.83635	-3.15931e-06	-0.79576	-3.21052e-06
-0.88674	-2.75367e-06	-0.90033	-2.86916e-06	-0.9365	-2.95931e-06	-1.2348	-3.59958e-06	-0.90806	-3.13153e-06	-0.84174	-3.18159e-06	-0.80113	-3.24205e-06
-0.89207	-2.78173e-06	-0.90583	-2.89804e-06	-0.94262	-2.99368e-06	-1.24289	-3.63648e-06	-0.91372	-3.15176e-06	-0.84728	-3.21238e-06	-0.80639	-3.26375e-06
-0.8973	-2.80026e-06	-0.9112	-2.91895e-06	-0.94854	-3.02195e-06	-1.25061	-3.66893e-06	-0.91931	-3.16972e-06	-0.85285	-3.24543e-06	-0.81158	-3.27865e-06
-0.90251	-2.81791e-06	-0.9165	-2.9356e-06	-0.95411	-3.03947e-06	-1.25724	-3.68836e-06	-0.92507	-3.19325e-06	-0.85827	-3.26935e-06	-0.81682	-3.29919e-06
-0.90781	-2.84228e-06	-0.9219	-2.95873e-06	-0.95969	-3.05712e-06	-1.26374	-3.7062e-06	-0.93112	-3.22544e-06	-0.86354	-3.28474e-06	-0.8222	-3.3304e-06
-0.91317	-2.873e-06	-0.92748	-2.99213e-06	-0.96558	-3.08455e-06	-1.27109	-3.73424e-06	-0.93718	-3.25824e-06	-0.86889	-3.30454e-06	-0.8276	-3.36447e-06
-0.91853	-2.90318e-06	-0.93304	-3.0239e-06	-0.97166	-3.11764e-06	-1.27902	-3.76929e-06	-0.94291	-3.28042e-06	-0.87444	-3.33563e-06	-0.83288	-3.38815e-06
-0.9238	-2.92571e-06	-0.93839	-3.04414e-06	-0.9776	-3.14657e-06	-1.28667	-3.80095e-06	-0.94841	-3.29576e-06	-0.88003	-3.3697e-06	-0.8381	-3.40579e-06
-0.92901	-2.94244e-06	-0.94368	-3.06035e-06	-0.98329	-3.16765e-06	-1.29354	-3.82319e-06	-0.95415	-3.3182e-06	-0.88547	-3.3951e-06	-0.84333	-3.42509e-06
-0.93427	-2.96386e-06	-0.94911	-3.08505e-06	-0.98888	-3.18583e-06	-1.30006	-3.84136e-06	-0.96023	-3.35165e-06	-0.89079	-3.41308e-06	-0.84865	-3.45148e-06
-0.93965	-2.99632e-06	-0.95469	-3.11788e-06	-0.99466	-3.2097e-06	-1.30721	-3.86703e-06	-0.96631	-3.38478e-06	-0.89614	-3.43276e-06	-0.85403	-3.48399e-06
-0.94504	-3.02946e-06	-0.96022	-3.14879e-06	-1.00073	-3.2427e-06	-1.31531	-3.90405e-06	-0.97206	-3.40778e-06	-0.90161	-3.45986e-06	-0.8594	-3.51457e-06
-0.95031	-3.05124e-06	-0.96563	-3.17171e-06	-1.00681	-3.27587e-06	-1.32316	-3.93807e-06	-0.97764	-3.42556e-06	-0.90719	-3.49309e-06	-0.86466	-3.53599e-06
-0.9555	-3.06719e-06	-0.97095	-3.18989e-06	-1.01252	-3.29753e-06	-1.3298	-3.95756e-06	-0.98336	-3.44746e-06	-0.91272	-3.52368e-06	-0.86985	-3.55173e-06
-0.96078	-3.09075e-06	-0.97634	-3.21206e-06	-1.01804	-3.31324e-06	NaN	NaN	-0.98933	-3.47752e-06	-0.91809	-3.54453e-06	-0.87512	-3.57435e-06
-0.96617	-3.12336e-06	-0.98189	-3.24373e-06	-1.02384	-3.33783e-06	NaN	NaN	-0.99544	-3.5115e-06	-0.92338	-3.56065e-06	-0.88053	-3.6085e-06
-0.97155	-3.155e-06	-0.98749	-3.27827e-06	-1.02998	-3.37298e-06	NaN	NaN	-1.00134	-3.53929e-06	-0.92881	-3.58538e-06	-0.88593	-3.64228e-06
-0.97683	-3.17866e-06	-0.99291	-3.30236e-06	-1.03602	-3.40512e-06	NaN	NaN	-1.00693	-3.55724e-06	-0.93443	-3.62114e-06	-0.89119	-3.66431e-06
-0.98205	-3.19696e-06	-0.99819	-3.31803e-06	-1.04172	-3.42648e-06	NaN	NaN	-1.01253	-3.57551e-06	-0.94	-3.65379e-06	-0.89639	-3.68021e-06
-0.98732	-3.21877e-06	-1.00359	-3.34076e-06	-1.04732	-3.44488e-06	NaN	NaN	-1.01852	-3.60605e-06	-0.94536	-3.67394e-06	-0.90166	-3.70291e-06
-0.99269	-3.25021e-06	-1.00919	-3.3753e-06	-1.05312	-3.46941e-06	NaN	NaN	-1.02472	-3.64304e-06	-0.95065	-3.69065e-06	-0.90704	-3.73476e-06
-0.9981	-3.28512e-06	-1.01478	-3.40889e-06	-1.05919	-3.50222e-06	NaN	NaN	-1.03061	-3.67053e-06	-0.9561	-3.71622e-06	-0.91243	-3.76805e-06
-1.0034	-3.30967e-06	-1.02017	-3.43151e-06	-1.06528	-3.53588e-06	NaN	NaN	-1.03617	-3.6874e-06	-0.96169	-3.74987e-06	-0.91775	-3.79444e-06
-1.00859	-3.32541e-06	-1.0255	-3.44978e-06	-1.07107	-3.56023e-06	NaN	NaN	-1.04183	-3.70771e-06	-0.96725	-3.78241e-06	-0.92297	-3.81305e-06
-1.01386	-3.34817e-06	-1.03091	-3.47363e-06	-1.07662	-3.57677e-06	NaN	NaN	-1.04783	-3.73851e-06	-0.97267	-3.8065e-06	-0.9282	-3.83202e-06
-1.01928	-3.38294e-06	-1.03648	-3.50612e-06	-1.08237	-3.59987e-06	NaN	NaN	-1.05396	-3.77329e-06	-0.97799	-3.82433e-06	-0.93355	-3.86083e-06
-1.02468	-3.41662e-06	-1.04208	-3.54037e-06	-1.08854	-3.63586e-06	NaN	NaN	-1.0599	-3.80219e-06	-0.98337	-3.84608e-06	-0.93898	-3.89766e-06
-1.02995	-3.43911e-06	-1.04752	-3.56565e-06	-1.09466	-3.6706e-06	NaN	NaN	-1.06555	-3.82219e-06	-0.98895	-3.87929e-06	-0.94433	-3.92725e-06
-1.03517	-3.45751e-06	-1.05282	-3.58238e-06	-1.10036	-3.69196e-06	NaN	NaN	-1.07121	-3.84223e-06	-0.99459	-3.9159e-06	-0.94954	-3.94412e-06
-1.04046	-3.48186e-06	-1.05821	-3.60505e-06	-1.10593	-3.70911e-06	NaN	NaN	-1.0771	-3.86944e-06	-1.00001	-3.94034e-06	-0.95476	-3.96195e-06
-1.04585	-3.51491e-06	-1.06384	-3.64102e-06	-1.11179	-3.73581e-06	NaN	NaN	-1.08332	-3.90715e-06	-1.00529	-3.95569e-06	-0.96012	-3.9924e-06
-1.05126	-3.54908e-06	-1.06945	-3.67624e-06	-1.11793	-3.77079e-06	NaN	NaN	-1.08932	-3.93793e-06	-1.01069	-3.97862e-06	-0.96555	-4.02896e-06
-1.05655	-3.57364e-06	-1.07483	-3.69791e-06	-1.124	-3.80362e-06	NaN	NaN	-1.09489	-3.95519e-06	-1.0163	-4.01396e-06	-0.97089	-4.05773e-06
-1.06176	-3.5903e-06	-1.08014	-3.71512e-06	-1.12976	-3.82701e-06	NaN	NaN	-1.1005	-3.97384e-06	-1.02191	-4.04874e-06	-0.97613	-4.07733e-06
-1.06704	-3.61432e-06	-1.08561	-3.74209e-06	-1.13535	-3.8452e-06	NaN	NaN	-1.10654	-4.00589e-06	-1.02733	-4.07281e-06	-0.98137	-4.09658e-06
-1.07248	-3.65133e-06	-1.09122	-3.77739e-06	-1.14117	-3.87006e-06	NaN	NaN	-1.11274	-4.04313e-06	-1.03266	-4.09123e-06	-0.98669	-4.12385e-06
-1.07789	-3.68556e-06	-1.09679	-3.81026e-06	NaN	NaN	NaN	NaN	NaN	NaN	-1.03806	-4.11404e-06	-0.99211	-4.15949e-06
-1.08313	-3.70595e-06	NaN	NaN	NaN	NaN	NaN	NaN	NaN	NaN	NaN	NaN	-0.9975	-4.19252e-06
-1.08835	-3.72395e-06	NaN	NaN	NaN	NaN	NaN	NaN	NaN	NaN	NaN	NaN	-1.00275	-4.21293e-06
NaN	NaN	NaN	NaN	NaN	NaN	NaN	NaN	NaN	NaN	NaN	NaN	NaN	NaN
NaN	NaN	NaN	NaN	NaN	NaN	NaN	NaN	NaN	NaN	NaN	NaN	NaN	NaN
NaN	NaN	NaN	NaN	NaN	NaN	NaN	NaN	NaN	NaN	NaN	NaN	NaN	NaN
NaN	NaN	NaN	NaN	NaN	NaN	NaN	NaN	NaN	NaN	NaN	NaN	NaN	NaN
NaN	NaN	NaN	NaN	NaN	NaN	NaN	NaN	NaN	NaN	NaN	NaN	NaN	NaN
NaN	NaN	NaN	NaN	NaN	NaN	NaN	NaN	NaN	NaN	NaN	NaN	NaN	NaN
NaN	NaN	NaN	NaN	NaN	NaN	NaN	NaN	NaN	NaN	NaN	NaN	NaN	NaN
NaN	NaN	NaN	NaN	NaN	NaN	NaN	NaN	NaN	NaN	NaN	NaN	NaN	NaN
NaN	NaN	NaN	NaN	NaN	NaN	NaN	NaN	NaN	NaN	NaN	NaN	NaN	NaN
NaN	NaN	NaN	NaN	NaN	NaN	NaN	NaN	NaN	NaN	NaN	NaN	NaN	NaN
NaN	NaN	NaN	NaN	NaN	NaN	NaN	NaN	NaN	NaN	NaN	NaN	NaN	NaN
NaN	NaN	NaN	NaN	NaN	NaN	NaN	NaN	NaN	NaN	NaN	NaN	NaN	NaN
NaN	NaN	NaN	NaN	NaN	NaN	NaN	NaN	NaN	NaN	NaN	NaN	NaN	NaN
NaN	NaN	NaN	NaN	NaN	NaN	NaN	NaN	NaN	NaN	NaN	NaN	NaN	NaN
NaN	NaN	NaN	NaN	NaN	NaN	NaN	NaN	NaN	NaN	NaN	NaN	NaN	NaN
NaN	NaN	NaN	NaN	NaN	NaN	NaN	NaN	NaN	NaN	NaN	NaN	NaN	NaN
NaN	NaN	NaN	NaN	NaN	NaN	NaN	NaN	NaN	NaN	NaN	NaN	NaN	NaN
NaN	NaN	NaN	NaN	NaN	NaN	NaN	NaN	NaN	NaN	NaN	NaN	NaN	NaN
NaN	NaN	NaN	NaN	NaN	NaN	NaN	NaN	NaN	NaN	NaN	NaN	NaN	NaN
NaN	NaN	NaN	NaN	NaN	NaN	NaN	NaN	NaN	NaN	NaN	NaN	NaN	NaN
NaN	NaN	NaN	NaN	NaN	NaN	NaN	NaN	NaN	NaN	NaN	NaN	NaN	NaN
NaN	NaN	NaN	NaN	NaN	NaN	NaN	NaN	NaN	NaN	NaN	NaN	NaN	NaN
NaN	NaN	NaN	NaN	NaN	NaN	NaN	NaN	NaN	NaN	NaN	NaN	NaN	NaN
NaN	NaN	NaN	NaN	NaN	NaN	NaN	NaN	NaN	NaN	NaN	NaN	NaN	NaN
NaN	NaN	NaN	NaN	NaN	NaN	NaN	NaN	NaN	NaN	NaN	NaN	NaN	NaN
NaN	NaN	NaN	NaN	NaN	NaN	NaN	NaN	NaN	NaN	NaN	NaN	NaN	NaN
NaN	NaN	NaN	NaN	NaN	NaN	NaN	NaN	NaN	NaN	NaN	NaN	NaN	NaN
NaN	NaN	NaN	NaN	NaN	NaN	NaN	NaN	NaN	NaN	NaN	NaN	NaN	NaN
NaN	NaN	NaN	NaN	NaN	NaN	NaN	NaN	NaN	NaN	NaN	NaN	NaN	NaN
NaN	NaN	NaN	NaN	NaN	NaN	NaN	NaN	NaN	NaN	NaN	NaN	NaN	NaN
NaN	NaN	NaN	NaN	NaN	NaN	NaN	NaN	NaN	NaN	NaN	NaN	NaN	NaN
NaN	NaN	NaN	NaN	NaN	NaN	NaN	NaN	NaN	NaN	NaN	NaN	NaN	NaN
NaN	NaN	NaN	NaN	NaN	NaN	NaN	NaN	NaN	NaN	NaN	NaN	NaN	NaN
NaN	NaN	NaN	NaN	NaN	NaN	NaN	NaN	NaN	NaN	NaN	NaN	NaN	NaN
NaN	NaN	NaN	NaN	NaN	NaN	NaN	NaN	NaN	NaN	NaN	NaN	NaN	NaN
NaN	NaN	NaN	NaN	NaN	NaN	NaN	NaN	NaN	NaN	NaN	NaN	NaN	NaN
NaN	NaN	NaN	NaN	NaN	NaN	NaN	NaN	NaN	NaN	NaN	NaN	NaN	NaN
NaN	NaN	NaN	NaN	NaN	NaN	NaN	NaN	NaN	NaN	NaN	NaN	NaN	NaN
NaN	NaN	NaN	NaN	NaN	NaN	NaN	NaN	NaN	NaN	NaN	NaN	NaN	NaN
NaN	NaN	NaN	NaN	NaN	NaN	NaN	NaN	NaN	NaN	NaN	NaN	NaN	NaN
NaN	NaN	NaN	NaN	NaN	NaN	NaN	NaN	NaN	NaN	NaN	NaN	NaN	NaN
NaN	NaN	NaN	NaN	NaN	NaN	NaN	NaN	NaN	NaN	NaN	NaN	NaN	NaN
NaN	NaN	NaN	NaN	NaN	NaN	NaN	NaN	NaN	NaN	NaN	NaN	NaN	NaN
NaN	NaN	NaN	NaN	NaN	NaN	NaN	NaN	NaN	NaN	NaN	NaN	NaN	NaN
NaN	NaN	NaN	NaN	NaN	NaN	NaN	NaN	NaN	NaN	NaN	NaN	NaN	NaN
NaN	NaN	NaN	NaN	NaN	NaN	NaN	NaN	NaN	NaN	NaN	NaN	NaN	NaN
NaN	NaN	NaN	NaN	NaN	NaN	NaN	NaN	NaN	NaN	NaN	NaN	NaN	NaN
NaN	NaN	NaN	NaN	NaN	NaN	NaN	NaN	NaN	NaN	NaN	NaN	NaN	NaN
NaN	NaN	NaN	NaN	NaN	NaN	NaN	NaN	NaN	NaN	NaN	NaN	NaN	NaN
NaN	NaN	NaN	NaN	NaN	NaN	NaN	NaN	NaN	NaN	NaN	NaN	NaN	NaN
NaN	NaN	NaN	NaN	NaN	NaN	NaN	NaN	NaN	NaN	NaN	NaN	NaN	NaN
NaN	NaN	NaN	NaN	NaN	NaN	NaN	NaN	NaN	NaN	NaN	NaN	NaN	NaN
NaN	NaN	NaN	NaN	NaN	NaN	NaN	NaN	NaN	NaN	NaN	NaN	NaN	NaN
NaN	NaN	NaN	NaN	NaN	NaN	NaN	NaN	NaN	NaN	NaN	NaN	NaN	NaN
NaN	NaN	NaN	NaN	NaN	NaN	NaN	NaN	NaN	NaN	NaN	NaN	NaN	NaN
NaN	NaN	NaN	NaN	NaN	NaN	NaN	NaN	NaN	NaN	NaN	NaN	NaN	NaN
NaN	NaN	NaN	NaN	NaN	NaN	NaN	NaN	NaN	NaN	NaN	NaN	NaN	NaN
NaN	NaN	NaN	NaN	NaN	NaN	NaN	NaN	NaN	NaN	NaN	NaN	NaN	NaN
NaN	NaN	NaN	NaN	NaN	NaN	NaN	NaN	NaN	NaN	NaN	NaN	NaN	NaN
NaN	NaN	NaN	NaN	NaN	NaN	NaN	NaN	NaN	NaN	NaN	NaN	NaN	NaN
NaN	NaN	NaN	NaN	NaN	NaN	NaN	NaN	NaN	NaN	NaN	NaN	NaN	NaN
NaN	NaN	NaN	NaN	NaN	NaN	NaN	NaN	NaN	NaN	NaN	NaN	NaN	NaN
NaN	NaN	NaN	NaN	NaN	NaN	NaN	NaN	NaN	NaN	NaN	NaN	NaN	NaN
NaN	NaN	NaN	NaN	NaN	NaN	NaN	NaN	NaN	NaN	NaN	NaN	NaN	NaN
NaN	NaN	NaN	NaN	NaN	NaN	NaN	NaN	NaN	NaN	NaN	NaN	NaN	NaN
NaN	NaN	NaN	NaN	NaN	NaN	NaN	NaN	NaN	NaN	NaN	NaN	NaN	NaN
NaN	NaN	NaN	NaN	NaN	NaN	NaN	NaN	NaN	NaN	NaN	NaN	NaN	NaN
NaN	NaN	NaN	NaN	NaN	NaN	NaN	NaN	NaN	NaN	NaN	NaN	NaN	NaN
NaN	NaN	NaN	NaN	NaN	NaN	NaN	NaN	NaN	NaN	NaN	NaN	NaN	NaN
NaN	NaN	NaN	NaN	NaN	NaN	NaN	NaN	NaN	NaN	NaN	NaN	NaN	NaN
NaN	NaN	NaN	NaN	NaN	NaN	NaN	NaN	NaN	NaN	NaN	NaN	NaN	NaN

## Sheet: Figure S2b inset
Vg (V)	Id (arb. units)
-30	8.71179e-07
-29.85	8.66906e-07
-29.7	8.62634e-07
-29.55	8.58361e-07
-29.4	8.5409e-07
-29.25	8.49818e-07
-29.1	8.45547e-07
-28.95	8.41277e-07
-28.8	8.37007e-07
-28.65	8.32737e-07
-28.5	8.28468e-07
-28.35	8.24199e-07
-28.2	8.19931e-07
-28.05	8.15664e-07
-27.9	8.11396e-07
-27.75	8.0713e-07
-27.6	8.02864e-07
-27.45	7.98598e-07
-27.3	7.94333e-07
-27.15	7.90068e-07
-27	7.85804e-07
-26.85	7.81541e-07
-26.7	7.77278e-07
-26.55	7.73015e-07
-26.4	7.68754e-07
-26.25	7.64492e-07
-26.1	7.60232e-07
-25.95	7.55972e-07
-25.8	7.51712e-07
-25.65	7.47454e-07
-25.5	7.43196e-07
-25.35	7.38938e-07
-25.2	7.34681e-07
-25.05	7.30425e-07
-24.9	7.2617e-07
-24.75	7.21915e-07
-24.6	7.17661e-07
-24.45	7.13408e-07
-24.3	7.09155e-07
-24.15	7.04904e-07
-24	7.00653e-07
-23.85	6.96402e-07
-23.7	6.92153e-07
-23.55	6.87904e-07
-23.4	6.83656e-07
-23.25	6.7941e-07
-23.1	6.75163e-07
-22.95	6.70918e-07
-22.8	6.66674e-07
-22.65	6.6243e-07
-22.5	6.58188e-07
-22.35	6.53946e-07
-22.2	6.49706e-07
-22.05	6.45466e-07
-21.9	6.41227e-07
-21.75	6.3699e-07
-21.6	6.32753e-07
-21.45	6.28517e-07
-21.3	6.24283e-07
-21.15	6.2005e-07
-21	6.15817e-07
-20.85	6.11586e-07
-20.7	6.07356e-07
-20.55	6.03128e-07
-20.4	5.989e-07
-20.25	5.94674e-07
-20.1	5.90449e-07
-19.95	5.86225e-07
-19.8	5.82003e-07
-19.65	5.77782e-07
-19.5	5.73562e-07
-19.35	5.69344e-07
-19.2	5.65127e-07
-19.05	5.60912e-07
-18.9	5.56698e-07
-18.75	5.52486e-07
-18.6	5.48276e-07
-18.45	5.44067e-07
-18.3	5.39859e-07
-18.15	5.35654e-07
-18	5.3145e-07
-17.85	5.27248e-07
-17.7	5.23048e-07
-17.55	5.18849e-07
-17.4	5.14653e-07
-17.25	5.10459e-07
-17.1	5.06266e-07
-16.95	5.02076e-07
-16.8	4.97887e-07
-16.65	4.93701e-07
-16.5	4.89517e-07
-16.35	4.85336e-07
-16.2	4.81157e-07
-16.05	4.7698e-07
-15.9	4.72805e-07
-15.75	4.68634e-07
-15.6	4.64464e-07
-15.45	4.60298e-07
-15.3	4.56134e-07
-15.15	4.51973e-07
-15	4.47815e-07
-14.85	4.4366e-07
-14.7	4.39508e-07
-14.55	4.35359e-07
-14.4	4.31213e-07
-14.25	4.27071e-07
-14.1	4.22932e-07
-13.95	4.18797e-07
-13.8	4.14665e-07
-13.65	4.10538e-07
-13.5	4.06414e-07
-13.35	4.02294e-07
-13.2	3.98178e-07
-13.05	3.94066e-07
-12.9	3.89959e-07
-12.75	3.85856e-07
-12.6	3.81758e-07
-12.45	3.77665e-07
-12.3	3.73577e-07
-12.15	3.69493e-07
-12	3.65416e-07
-11.85	3.61343e-07
-11.7	3.57277e-07
-11.55	3.53216e-07
-11.4	3.49161e-07
-11.25	3.45113e-07
-11.1	3.41071e-07
-10.95	3.37036e-07
-10.8	3.33008e-07
-10.65	3.28987e-07
-10.5	3.24973e-07
-10.35	3.20968e-07
-10.2	3.16971e-07
-10.05	3.12982e-07
-9.9	3.09001e-07
-9.75	3.0503e-07
-9.6	3.01069e-07
-9.45	2.97117e-07
-9.3	2.93175e-07
-9.15	2.89244e-07
-9	2.85324e-07
-8.85	2.81416e-07
-8.7	2.77519e-07
-8.55	2.73635e-07
-8.4	2.69765e-07
-8.25	2.65908e-07
-8.1	2.62065e-07
-7.95	2.58237e-07
-7.8	2.54424e-07
-7.65	2.50628e-07
-7.5	2.46849e-07
-7.35	2.43088e-07
-7.2	2.39345e-07
-7.05	2.35622e-07
-6.9	2.3192e-07
-6.75	2.28239e-07
-6.6	2.2458e-07
-6.45	2.20946e-07
-6.3	2.17336e-07
-6.15	2.13752e-07
-6	2.10195e-07
-5.85	2.06668e-07
-5.7	2.03171e-07
-5.55	1.99706e-07
-5.4	1.96274e-07
-5.25	1.92878e-07
-5.1	1.89519e-07
-4.95	1.862e-07
-4.8	1.82922e-07
-4.65	1.79688e-07
-4.5	1.76501e-07
-4.35	1.73362e-07
-4.2	1.70274e-07
-4.05	1.67241e-07
-3.9	1.64265e-07
-3.75	1.61349e-07
-3.6	1.58498e-07
-3.45	1.55714e-07
-3.3	1.53e-07
-3.15	1.50362e-07
-3	1.47802e-07
-2.85	1.45326e-07
-2.7	1.42937e-07
-2.55	1.40639e-07
-2.4	1.38438e-07
-2.25	1.36338e-07
-2.1	1.34344e-07
-1.95	1.3246e-07
-1.8	1.30692e-07
-1.65	1.29044e-07
-1.5	1.2752e-07
-1.35	1.26126e-07
-1.2	1.24865e-07
-1.05	1.23742e-07
-0.9	1.2276e-07
-0.75	1.21924e-07
-0.6	1.21235e-07
-0.45	1.20696e-07
-0.3	1.2031e-07
-0.15	1.20078e-07
0	1.2e-07
0.15	1.20078e-07
0.3	1.2031e-07
0.45	1.20696e-07
0.6	1.21235e-07
0.75	1.21924e-07
0.9	1.2276e-07
1.05	1.23742e-07
1.2	1.24865e-07
1.35	1.26126e-07
1.5	1.2752e-07
1.65	1.29044e-07
1.8	1.30692e-07
1.95	1.3246e-07
2.1	1.34344e-07
2.25	1.36338e-07
2.4	1.38438e-07
2.55	1.40639e-07
2.7	1.42937e-07
2.85	1.45326e-07
3	1.47802e-07
3.15	1.50362e-07
3.3	1.53e-07
3.45	1.55714e-07
3.6	1.58498e-07
3.75	1.61349e-07
3.9	1.64265e-07
4.05	1.67241e-07
4.2	1.70274e-07
4.35	1.73362e-07
4.5	1.76501e-07
4.65	1.79688e-07
4.8	1.82922e-07
4.95	1.862e-07
5.1	1.89519e-07
5.25	1.92878e-07
5.4	1.96274e-07
5.55	1.99706e-07
5.7	2.03171e-07
5.85	2.06668e-07
6	2.10195e-07
6.15	2.13752e-07
6.3	2.17336e-07
6.45	2.20946e-07
6.6	2.2458e-07
6.75	2.28239e-07
6.9	2.3192e-07
7.05	2.35622e-07
7.2	2.39345e-07
7.35	2.43088e-07
7.5	2.46849e-07
7.65	2.50628e-07
7.8	2.54424e-07
7.95	2.58237e-07
8.1	2.62065e-07
8.25	2.65908e-07
8.4	2.69765e-07
8.55	2.73635e-07
8.7	2.77519e-07
8.85	2.81416e-07
9	2.85324e-07
9.15	2.89244e-07
9.3	2.93175e-07
9.45	2.97117e-07
9.6	3.01069e-07
9.75	3.0503e-07
9.9	3.09001e-07
10.05	3.12982e-07
10.2	3.16971e-07
10.35	3.20968e-07
10.5	3.24973e-07
10.65	3.28987e-07
10.8	3.33008e-07
10.95	3.37036e-07
11.1	3.41071e-07
11.25	3.45113e-07
11.4	3.49161e-07
11.55	3.53216e-07
11.7	3.57277e-07
11.85	3.61343e-07
12	3.65416e-07
12.15	3.69493e-07
12.3	3.73577e-07
12.45	3.77665e-07
12.6	3.81758e-07
12.75	3.85856e-07
12.9	3.89959e-07
13.05	3.94066e-07
13.2	3.98178e-07
13.35	4.02294e-07
13.5	4.06414e-07
13.65	4.10538e-07
13.8	4.14665e-07
13.95	4.18797e-07
14.1	4.22932e-07
14.25	4.27071e-07
14.4	4.31213e-07
14.55	4.35359e-07
14.7	4.39508e-07
14.85	4.4366e-07
15	4.47815e-07
15.15	4.51973e-07
15.3	4.56134e-07
15.45	4.60298e-07
15.6	4.64464e-07
15.75	4.68634e-07
15.9	4.72805e-07
16.05	4.7698e-07
16.2	4.81157e-07
16.35	4.85336e-07
16.5	4.89517e-07
16.65	4.93701e-07
16.8	4.97887e-07
16.95	5.02076e-07
17.1	5.06266e-07
17.25	5.10459e-07
17.4	5.14653e-07
17.55	5.18849e-07
17.7	5.23048e-07
17.85	5.27248e-07
18	5.3145e-07
18.15	5.35654e-07
18.3	5.39859e-07
18.45	5.44067e-07
18.6	5.48276e-07
18.75	5.52486e-07
18.9	5.56698e-07
19.05	5.60912e-07
19.2	5.65127e-07
19.35	5.69344e-07
19.5	5.73562e-07
19.65	5.77782e-07
19.8	5.82003e-07
19.95	5.86225e-07
20.1	5.90449e-07
20.25	5.94674e-07
20.4	5.989e-07
20.55	6.03128e-07
20.7	6.07356e-07
20.85	6.11586e-07
21	6.15817e-07
21.15	6.2005e-07
21.3	6.24283e-07
21.45	6.28517e-07
21.6	6.32753e-07
21.75	6.3699e-07
21.9	6.41227e-07
22.05	6.45466e-07
22.2	6.49706e-07
22.35	6.53946e-07
22.5	6.58188e-07
22.65	6.6243e-07
22.8	6.66674e-07
22.95	6.70918e-07
23.1	6.75163e-07
23.25	6.7941e-07
23.4	6.83656e-07
23.55	6.87904e-07
23.7	6.92153e-07
23.85	6.96402e-07
24	7.00653e-07
24.15	7.04904e-07
24.3	7.09155e-07
24.45	7.13408e-07
24.6	7.17661e-07
24.75	7.21915e-07
24.9	7.2617e-07
25.05	7.30425e-07
25.2	7.34681e-07
25.35	7.38938e-07
25.5	7.43196e-07
25.65	7.47454e-07
25.8	7.51712e-07
25.95	7.55972e-07
26.1	7.60232e-07
26.25	7.64492e-07
26.4	7.68754e-07
26.55	7.73015e-07
26.7	7.77278e-07
26.85	7.81541e-07
27	7.85804e-07
27.15	7.90068e-07
27.3	7.94333e-07
27.45	7.98598e-07
27.6	8.02864e-07
27.75	8.0713e-07
27.9	8.11396e-07
28.05	8.15664e-07
28.2	8.19931e-07
28.35	8.24199e-07
28.5	8.28468e-07
28.65	8.32737e-07
28.8	8.37007e-07
28.95	8.41277e-07
29.1	8.45547e-07
29.25	8.49818e-07
29.4	8.5409e-07
29.55	8.58361e-07
29.7	8.62634e-07
29.85	8.66906e-07
30	8.71179e-07

## Sheet: Figure S2c
Vd (V)	Id (arb. units)	Vd (V)	Id (arb. units)	Vd (V)	Id (arb. units)	Vd (V)	Id (arb. units)	Vd (V)	Id (arb. units)	Vd (V)	Id (arb. units)	Vd (V)	Id (arb. units)
	Vg = -30 V		-20		-10		0		10		20		30
-1.02305	-3.72306e-06	-1.00641	-3.80677e-06	-1.00228	-3.86756e-06	-1	-3.95706e-06	-0.99772	-4.0386e-06	-0.99359	-4.11177e-06	-0.97695	-4.21189e-06
-1.01804	-3.70558e-06	-1.00139	-3.7732e-06	-0.99727	-3.84455e-06	-0.99499	-3.93441e-06	-0.99271	-4.00143e-06	-0.98858	-4.08992e-06	-0.97194	-4.18859e-06
-1.01303	-3.68222e-06	-0.99638	-3.73909e-06	-0.99226	-3.82536e-06	-0.98997	-3.89875e-06	-0.98769	-3.97219e-06	-0.98357	-4.07082e-06	-0.96692	-4.15454e-06
-1.00801	-3.64629e-06	-0.99137	-3.71442e-06	-0.98724	-3.8e-06	-0.98496	-3.8642e-06	-0.98268	-3.95487e-06	-0.97856	-4.04477e-06	-0.96191	-4.12055e-06
-1.003	-3.61205e-06	-0.98636	-3.69723e-06	-0.98223	-3.76652e-06	-0.97995	-3.84059e-06	-0.97767	-3.93496e-06	-0.97354	-4.009e-06	-0.9569	-4.09494e-06
-0.99799	-3.5906e-06	-0.98134	-3.67243e-06	-0.97722	-3.73275e-06	-0.97494	-3.82164e-06	-0.97266	-3.90173e-06	-0.96853	-3.97578e-06	-0.95189	-4.07582e-06
-0.99298	-3.57227e-06	-0.97633	-3.63598e-06	-0.97221	-3.70831e-06	-0.96992	-3.79742e-06	-0.96764	-3.8658e-06	-0.96352	-3.95526e-06	-0.94687	-4.05484e-06
-0.98796	-3.5451e-06	-0.97132	-3.60304e-06	-0.96719	-3.69121e-06	-0.96491	-3.76491e-06	-0.96263	-3.84105e-06	-0.95851	-3.93867e-06	-0.94186	-4.02413e-06
-0.98295	-3.5111e-06	-0.96631	-3.5826e-06	-0.96218	-3.66674e-06	-0.9599	-3.73083e-06	-0.95762	-3.82099e-06	-0.95349	-3.91095e-06	-0.93685	-3.98796e-06
-0.97794	-3.48004e-06	-0.96129	-3.56393e-06	-0.95717	-3.63069e-06	-0.95489	-3.70503e-06	-0.95261	-3.79909e-06	-0.94848	-3.87441e-06	-0.93184	-3.96031e-06
-0.97293	-3.45703e-06	-0.95628	-3.53619e-06	-0.95216	-3.59761e-06	-0.94987	-3.68777e-06	-0.94759	-3.76887e-06	-0.94347	-3.84404e-06	-0.92682	-3.94363e-06
-0.96791	-3.43825e-06	-0.95127	-3.50228e-06	-0.94714	-3.57687e-06	-0.94486	-3.66554e-06	-0.94258	-3.73454e-06	-0.93846	-3.82344e-06	-0.92181	-3.92418e-06
-0.9629	-3.4133e-06	-0.94626	-3.47178e-06	-0.94213	-3.55858e-06	-0.93985	-3.6311e-06	-0.93757	-3.70573e-06	-0.93344	-3.80426e-06	-0.9168	-3.8921e-06
-0.95789	-3.37848e-06	-0.94124	-3.4492e-06	-0.93712	-3.53168e-06	-0.93484	-3.59649e-06	-0.93256	-3.68693e-06	-0.92843	-3.77834e-06	-0.91178	-3.85679e-06
-0.95288	-3.34642e-06	-0.93623	-3.43048e-06	-0.93211	-3.49814e-06	-0.92982	-3.57379e-06	-0.92754	-3.66821e-06	-0.92342	-3.74537e-06	-0.90677	-3.8306e-06
-0.94786	-3.32627e-06	-0.93122	-3.40539e-06	-0.92709	-3.46727e-06	-0.92481	-3.55636e-06	-0.92253	-3.63782e-06	-0.91841	-3.71299e-06	-0.90176	-3.81185e-06
-0.94285	-3.30873e-06	-0.92621	-3.37071e-06	-0.92208	-3.4441e-06	-0.9198	-3.53186e-06	-0.91752	-3.60161e-06	-0.91339	-3.68959e-06	-0.89675	-3.79151e-06
-0.93784	-3.28085e-06	-0.92119	-3.33887e-06	-0.91707	-3.4255e-06	-0.91479	-3.4994e-06	-0.9125	-3.57447e-06	-0.90838	-3.67295e-06	-0.89173	-3.76359e-06
-0.93283	-3.24665e-06	-0.91618	-3.31874e-06	-0.91206	-3.40182e-06	-0.90977	-3.46737e-06	-0.90749	-3.55686e-06	-0.90337	-3.64987e-06	-0.88672	-3.73034e-06
-0.92781	-3.21809e-06	-0.91117	-3.30134e-06	-0.90704	-3.36817e-06	-0.90476	-3.44239e-06	-0.90248	-3.5363e-06	-0.89836	-3.61557e-06	-0.88171	-3.70011e-06
-0.9228	-3.19723e-06	-0.90616	-3.2739e-06	-0.90203	-3.33526e-06	-0.89975	-3.42344e-06	-0.89747	-3.50676e-06	-0.89334	-3.58222e-06	-0.8767	-3.67937e-06
-0.91779	-3.17756e-06	-0.90114	-3.23991e-06	-0.89702	-3.31363e-06	-0.89474	-3.40243e-06	-0.89245	-3.47374e-06	-0.88833	-3.56029e-06	-0.87168	-3.66278e-06
-0.91278	-3.15207e-06	-0.89613	-3.21109e-06	-0.89201	-3.29696e-06	-0.88972	-3.37155e-06	-0.88744	-3.44558e-06	-0.88332	-3.54323e-06	-0.86667	-3.6377e-06
-0.90776	-3.11996e-06	-0.89112	-3.19001e-06	-0.88699	-3.27176e-06	-0.88471	-3.33707e-06	-0.88243	-3.42467e-06	-0.87831	-3.51965e-06	-0.86166	-3.60297e-06
-0.90275	-3.08932e-06	-0.88611	-3.17058e-06	-0.88198	-3.23827e-06	-0.8797	-3.31181e-06	-0.87742	-3.40615e-06	-0.87329	-3.4883e-06	-0.85665	-3.57161e-06
-0.89774	-3.06834e-06	-0.88109	-3.1458e-06	-0.87697	-3.20803e-06	-0.87469	-3.29521e-06	-0.8724	-3.38068e-06	-0.86828	-3.4566e-06	-0.85163	-3.55136e-06
-0.89273	-3.05144e-06	-0.87608	-3.11423e-06	-0.87196	-3.18577e-06	-0.86967	-3.27413e-06	-0.86739	-3.34668e-06	-0.86327	-3.43118e-06	-0.84662	-3.53429e-06
-0.88771	-3.02612e-06	-0.87107	-3.08312e-06	-0.86694	-3.16675e-06	-0.86466	-3.24278e-06	-0.86238	-3.31587e-06	-0.85826	-3.41206e-06	-0.84161	-3.51025e-06
-0.8827	-2.99261e-06	-0.86606	-3.06112e-06	-0.86193	-3.1438e-06	-0.85965	-3.21042e-06	-0.85737	-3.29599e-06	-0.85324	-3.39275e-06	-0.8366	-3.47911e-06
-0.87769	-2.96377e-06	-0.86104	-3.04448e-06	-0.85692	-3.11377e-06	-0.85464	-3.18543e-06	-0.85235	-3.27924e-06	-0.84823	-3.36491e-06	-0.83158	-3.44818e-06
-0.87268	-2.94418e-06	-0.85603	-3.02076e-06	-0.85191	-3.08172e-06	-0.84962	-3.16611e-06	-0.84734	-3.25365e-06	-0.84322	-3.33089e-06	-0.82657	-3.42341e-06
-0.86766	-2.9255e-06	-0.85102	-2.9879e-06	-0.84689	-3.05708e-06	-0.84461	-3.1457e-06	-0.84233	-3.22075e-06	-0.8382	-3.30281e-06	-0.82156	-3.40464e-06
-0.86265	-2.90067e-06	-0.84601	-2.95778e-06	-0.84188	-3.04019e-06	-0.8396	-3.11888e-06	-0.83732	-3.19125e-06	-0.83319	-3.28489e-06	-0.81655	-3.38572e-06
-0.85764	-2.87066e-06	-0.84099	-2.9371e-06	-0.83687	-3.01969e-06	-0.83459	-3.08689e-06	-0.8323	-3.1693e-06	-0.82818	-3.26738e-06	-0.81153	-3.35968e-06
-0.85263	-2.84184e-06	-0.83598	-2.91898e-06	-0.83186	-2.98901e-06	-0.82957	-3.05815e-06	-0.82729	-3.1506e-06	-0.82317	-3.24036e-06	-0.80652	-3.32538e-06
-0.84761	-2.81931e-06	-0.83097	-2.89556e-06	-0.82684	-2.95681e-06	-0.82456	-3.03863e-06	-0.82228	-3.12854e-06	-0.81815	-3.20781e-06	-0.80151	-3.29699e-06
-0.8426	-2.80185e-06	-0.82596	-2.86629e-06	-0.82183	-2.93331e-06	-0.81955	-3.02161e-06	-0.81727	-3.09979e-06	-0.81314	-3.17971e-06	-0.7965	-3.27862e-06
-0.83759	-2.7807e-06	-0.82094	-2.83679e-06	-0.81682	-2.91551e-06	-0.81454	-2.99614e-06	-0.81225	-3.06812e-06	-0.80813	-3.15873e-06	-0.79148	-3.2621e-06
-0.83258	-2.75076e-06	-0.81593	-2.81273e-06	-0.81181	-2.89459e-06	-0.80952	-2.96333e-06	-0.80724	-3.04229e-06	-0.80312	-3.14023e-06	-0.78647	-3.23713e-06
-0.82756	-2.72034e-06	-0.81092	-2.79466e-06	-0.80679	-2.86726e-06	-0.80451	-2.93484e-06	-0.80223	-3.02482e-06	-0.7981	-3.11807e-06	-0.78146	-3.20539e-06
-0.82255	-2.6988e-06	-0.80591	-2.77536e-06	-0.80178	-2.83723e-06	-0.7995	-2.9151e-06	-0.79722	-3.00655e-06	-0.79309	-3.08947e-06	-0.77645	-3.17645e-06
-0.81754	-2.68255e-06	-0.80089	-2.74749e-06	-0.79677	-2.81068e-06	-0.79449	-2.89696e-06	-0.7922	-2.97888e-06	-0.78808	-3.05834e-06	-0.77143	-3.15453e-06
-0.81253	-2.66118e-06	-0.79588	-2.71607e-06	-0.79176	-2.7906e-06	-0.78947	-2.87351e-06	-0.78719	-2.94641e-06	-0.78307	-3.03296e-06	-0.76642	-3.13636e-06
-0.80751	-2.63291e-06	-0.79087	-2.69178e-06	-0.78674	-2.7731e-06	-0.78446	-2.84463e-06	-0.78218	-2.92017e-06	-0.77805	-3.01564e-06	-0.76141	-3.11612e-06
-0.8025	-2.60475e-06	-0.78586	-2.67503e-06	-0.78173	-2.74942e-06	-0.77945	-2.81553e-06	-0.77717	-2.90163e-06	-0.77304	-2.99787e-06	-0.7564	-3.08996e-06
-0.79749	-2.58186e-06	-0.78084	-2.65601e-06	-0.77672	-2.71844e-06	-0.77444	-2.79148e-06	-0.77215	-2.88308e-06	-0.76803	-2.97121e-06	-0.75138	-3.05947e-06
-0.79248	-2.5634e-06	-0.77583	-2.62947e-06	-0.77171	-2.68997e-06	-0.76942	-2.77327e-06	-0.76714	-2.85894e-06	-0.76302	-2.93923e-06	-0.74637	-3.0318e-06
-0.78746	-2.54472e-06	-0.77082	-2.60052e-06	-0.76669	-2.67042e-06	-0.76441	-2.7547e-06	-0.76213	-2.83003e-06	-0.758	-2.91246e-06	-0.74136	-3.01229e-06
-0.78245	-2.52083e-06	-0.76581	-2.57562e-06	-0.76168	-2.65385e-06	-0.7594	-2.72838e-06	-0.75712	-2.80163e-06	-0.75299	-2.89356e-06	-0.73635	-2.99642e-06
-0.77744	-2.49218e-06	-0.76079	-2.55593e-06	-0.75667	-2.63121e-06	-0.75439	-2.69721e-06	-0.7521	-2.77844e-06	-0.74798	-2.87577e-06	-0.73133	-2.97456e-06
-0.77243	-2.46658e-06	-0.75578	-2.53792e-06	-0.75166	-2.60271e-06	-0.74937	-2.67134e-06	-0.74709	-2.76063e-06	-0.74297	-2.8531e-06	-0.72632	-2.94453e-06
-0.76741	-2.44885e-06	-0.75077	-2.51641e-06	-0.74664	-2.57518e-06	-0.74436	-2.65364e-06	-0.74208	-2.74199e-06	-0.73795	-2.82528e-06	-0.72131	-2.91475e-06
-0.7624	-2.43296e-06	-0.74575	-2.48908e-06	-0.74163	-2.55279e-06	-0.73935	-2.63625e-06	-0.73707	-2.71573e-06	-0.73294	-2.79677e-06	-0.7163	-2.89264e-06
-0.75739	-2.41047e-06	-0.74074	-2.46114e-06	-0.73662	-2.53439e-06	-0.73434	-2.61201e-06	-0.73205	-2.68497e-06	-0.72793	-2.77244e-06	-0.71128	-2.8756e-06
-0.75238	-2.38262e-06	-0.73573	-2.44011e-06	-0.73161	-2.51556e-06	-0.72932	-2.58337e-06	-0.72704	-2.65929e-06	-0.72292	-2.75378e-06	-0.70627	-2.85666e-06
-0.74736	-2.35785e-06	-0.73072	-2.42451e-06	-0.72659	-2.49176e-06	-0.72431	-2.55689e-06	-0.72203	-2.64155e-06	-0.7179	-2.73656e-06	-0.70126	-2.83234e-06
-0.74235	-2.33922e-06	-0.7257	-2.40551e-06	-0.72158	-2.46333e-06	-0.7193	-2.53551e-06	-0.71702	-2.62454e-06	-0.71289	-2.71346e-06	-0.69625	-2.80437e-06
-0.73734	-2.32247e-06	-0.72069	-2.37926e-06	-0.71657	-2.43735e-06	-0.71429	-2.51743e-06	-0.712	-2.60114e-06	-0.70788	-2.68381e-06	-0.69123	-2.77744e-06
-0.73233	-2.3031e-06	-0.71568	-2.35201e-06	-0.71156	-2.41885e-06	-0.70927	-2.49821e-06	-0.70699	-2.57298e-06	-0.70287	-2.65576e-06	-0.68622	-2.7553e-06
-0.72731	-2.27971e-06	-0.71067	-2.33043e-06	-0.70654	-2.40303e-06	-0.70426	-2.47386e-06	-0.70198	-2.5463e-06	-0.69785	-2.63553e-06	-0.68121	-2.73803e-06
-0.7223	-2.25472e-06	-0.70565	-2.31323e-06	-0.70153	-2.3817e-06	-0.69925	-2.44549e-06	-0.69697	-2.52442e-06	-0.69284	-2.61962e-06	-0.6762	-2.72053e-06
-0.71729	-2.23278e-06	-0.70064	-2.29546e-06	-0.69652	-2.35429e-06	-0.69424	-2.42018e-06	-0.69195	-2.50619e-06	-0.68783	-2.59989e-06	-0.67118	-2.69663e-06
-0.71228	-2.21633e-06	-0.69563	-2.27404e-06	-0.69151	-2.32827e-06	-0.68922	-2.40208e-06	-0.68694	-2.48772e-06	-0.68282	-2.57386e-06	-0.66617	-2.66743e-06
-0.70726	-2.20128e-06	-0.69062	-2.24933e-06	-0.68649	-2.30814e-06	-0.68421	-2.38617e-06	-0.68193	-2.46489e-06	-0.6778	-2.54623e-06	-0.66116	-2.6408e-06
-0.70225	-2.18103e-06	-0.6856	-2.22492e-06	-0.68148	-2.29111e-06	-0.6792	-2.36477e-06	-0.67692	-2.43735e-06	-0.67279	-2.52203e-06	-0.65615	-2.62159e-06
-0.69724	-2.15605e-06	-0.68059	-2.20505e-06	-0.67647	-2.27257e-06	-0.67419	-2.33755e-06	-0.6719	-2.41081e-06	-0.66778	-2.50234e-06	-0.65113	-2.60606e-06
-0.69223	-2.13358e-06	-0.67558	-2.18972e-06	-0.67145	-2.25027e-06	-0.66917	-2.31154e-06	-0.66689	-2.39089e-06	-0.66277	-2.48482e-06	-0.64612	-2.58689e-06
-0.68721	-2.11734e-06	-0.67057	-2.17294e-06	-0.66644	-2.22524e-06	-0.66416	-2.29119e-06	-0.66188	-2.37529e-06	-0.65775	-2.46551e-06	-0.64111	-2.56183e-06
-0.6822	-2.10309e-06	-0.66555	-2.15015e-06	-0.66143	-2.20127e-06	-0.65915	-2.27405e-06	-0.65687	-2.35647e-06	-0.65274	-2.44136e-06	-0.6361	-2.53492e-06
-0.67719	-2.0856e-06	-0.66054	-2.12497e-06	-0.65642	-2.18207e-06	-0.65414	-2.25575e-06	-0.65185	-2.3311e-06	-0.64773	-2.4139e-06	-0.63108	-2.51087e-06
-0.67217	-2.06479e-06	-0.65553	-2.1043e-06	-0.6514	-2.16672e-06	-0.64912	-2.23392e-06	-0.64684	-2.30403e-06	-0.64272	-2.38925e-06	-0.62607	-2.49109e-06
-0.66716	-2.04367e-06	-0.65052	-2.089e-06	-0.64639	-2.14917e-06	-0.64411	-2.20916e-06	-0.64183	-2.28145e-06	-0.6377	-2.37111e-06	-0.62106	-2.47389e-06
-0.66215	-2.02509e-06	-0.6455	-2.0737e-06	-0.64138	-2.12576e-06	-0.6391	-2.18479e-06	-0.63682	-2.26352e-06	-0.63269	-2.35568e-06	-0.61605	-2.45594e-06
-0.65714	-2.00991e-06	-0.64049	-2.05464e-06	-0.63637	-2.10057e-06	-0.63409	-2.16457e-06	-0.6318	-2.24631e-06	-0.62768	-2.33619e-06	-0.61103	-2.43404e-06
-0.65212	-1.99647e-06	-0.63548	-2.03302e-06	-0.63135	-2.08001e-06	-0.62907	-2.14868e-06	-0.62679	-2.22652e-06	-0.62267	-2.31076e-06	-0.60602	-2.40805e-06
-0.64711	-1.98108e-06	-0.63047	-2.01193e-06	-0.62634	-2.06448e-06	-0.62406	-2.13205e-06	-0.62178	-2.20329e-06	-0.61765	-2.28445e-06	-0.60101	-2.38242e-06
-0.6421	-1.96174e-06	-0.62545	-1.99366e-06	-0.62133	-2.04879e-06	-0.61905	-2.10999e-06	-0.61677	-2.17845e-06	-0.61264	-2.26257e-06	-0.596	-2.36212e-06
-0.63709	-1.94192e-06	-0.62044	-1.97851e-06	-0.61632	-2.02946e-06	-0.61404	-2.08459e-06	-0.61175	-2.15559e-06	-0.60763	-2.24495e-06	-0.59098	-2.34669e-06
-0.63207	-1.92667e-06	-0.61543	-1.96437e-06	-0.6113	-2.00758e-06	-0.60902	-2.06217e-06	-0.60674	-2.13734e-06	-0.60262	-2.22802e-06	-0.58597	-2.33057e-06
-0.62706	-1.91556e-06	-0.61042	-1.94764e-06	-0.60629	-1.98608e-06	-0.60401	-2.04523e-06	-0.60173	-2.12191e-06	-0.5976	-2.20879e-06	-0.58096	-2.30913e-06
-0.62205	-1.90366e-06	-0.6054	-1.92724e-06	-0.60128	-1.96717e-06	-0.599	-2.02997e-06	-0.59672	-2.10387e-06	-0.59259	-2.18633e-06	-0.57595	-2.28356e-06
-0.61704	-1.88822e-06	-0.60039	-1.9072e-06	-0.59627	-1.9513e-06	-0.59398	-2.01188e-06	-0.5917	-2.08052e-06	-0.58758	-2.16205e-06	-0.57093	-2.25922e-06
-0.61202	-1.87147e-06	-0.59538	-1.89189e-06	-0.59125	-1.93668e-06	-0.58897	-1.99054e-06	-0.58669	-2.05552e-06	-0.58257	-2.13903e-06	-0.56592	-2.2394e-06
-0.60701	-1.85689e-06	-0.59037	-1.88007e-06	-0.58624	-1.91995e-06	-0.58396	-1.96838e-06	-0.58168	-2.0344e-06	-0.57755	-2.12001e-06	-0.56091	-2.2228e-06
-0.602	-1.84521e-06	-0.58535	-1.86697e-06	-0.58123	-1.89947e-06	-0.57895	-1.9479e-06	-0.57667	-2.01811e-06	-0.57254	-2.10446e-06	-0.5559	-2.20624e-06
-0.59699	-1.8352e-06	-0.58034	-1.8504e-06	-0.57622	-1.87843e-06	-0.57393	-1.93033e-06	-0.57165	-2.00254e-06	-0.56753	-2.08803e-06	-0.55088	-2.18744e-06
-0.59197	-1.82547e-06	-0.57533	-1.83274e-06	-0.5712	-1.8614e-06	-0.56892	-1.91503e-06	-0.56664	-1.984e-06	-0.56252	-2.0669e-06	-0.54587	-2.1658e-06
-0.58696	-1.81472e-06	-0.57032	-1.81723e-06	-0.56619	-1.84842e-06	-0.56391	-1.89944e-06	-0.56163	-1.96256e-06	-0.5575	-2.04239e-06	-0.54086	-2.14256e-06
-0.58195	-1.80252e-06	-0.5653	-1.80444e-06	-0.56118	-1.83522e-06	-0.5589	-1.88065e-06	-0.55662	-1.94049e-06	-0.55249	-2.01952e-06	-0.53585	-2.12025e-06
-0.57694	-1.79081e-06	-0.56029	-1.79317e-06	-0.55617	-1.81871e-06	-0.55388	-1.85901e-06	-0.5516	-1.92003e-06	-0.54748	-2.0014e-06	-0.53083	-2.10129e-06
-0.57192	-1.78244e-06	-0.55528	-1.78211e-06	-0.55115	-1.80019e-06	-0.54887	-1.8387e-06	-0.54659	-1.90224e-06	-0.54247	-1.98621e-06	-0.52582	-2.08583e-06
-0.56691	-1.77739e-06	-0.55027	-1.77003e-06	-0.54614	-1.7829e-06	-0.54386	-1.82282e-06	-0.54158	-1.88664e-06	-0.53745	-1.96987e-06	-0.52081	-2.07076e-06
-0.5619	-1.77257e-06	-0.54525	-1.75642e-06	-0.54113	-1.76826e-06	-0.53885	-1.80962e-06	-0.53657	-1.87101e-06	-0.53244	-1.95046e-06	-0.51579	-2.05231e-06
-0.55689	-1.76587e-06	-0.54024	-1.74298e-06	-0.53612	-1.75547e-06	-0.53383	-1.79495e-06	-0.53155	-1.85264e-06	-0.52743	-1.929e-06	-0.51078	-2.02989e-06
-0.55187	-1.75862e-06	-0.53523	-1.73249e-06	-0.5311	-1.74328e-06	-0.52882	-1.77705e-06	-0.52654	-1.83123e-06	-0.52242	-1.9076e-06	-0.50577	-2.00674e-06
-0.54686	-1.75359e-06	-0.53022	-1.72527e-06	-0.52609	-1.73051e-06	-0.52381	-1.75791e-06	-0.52153	-1.81011e-06	-0.5174	-1.88796e-06	-0.50076	-1.98675e-06
-0.54185	-1.75163e-06	-0.5252	-1.71859e-06	-0.52108	-1.71622e-06	-0.5188	-1.74038e-06	-0.51651	-1.79273e-06	-0.51239	-1.87076e-06	-0.49574	-1.97076e-06
-0.53684	-1.75148e-06	-0.52019	-1.71008e-06	-0.51607	-1.70099e-06	-0.51378	-1.72526e-06	-0.5115	-1.77871e-06	-0.50738	-1.85536e-06	-0.49073	-1.95625e-06
-0.53182	-1.75227e-06	-0.51518	-1.70047e-06	-0.51105	-1.68726e-06	-0.50877	-1.71165e-06	-0.50649	-1.76451e-06	-0.50237	-1.83979e-06	-0.48572	-1.94016e-06
-0.52681	-1.75409e-06	-0.51017	-1.6924e-06	-0.50604	-1.67684e-06	-0.50376	-1.69717e-06	-0.50148	-1.74746e-06	-0.49735	-1.82178e-06	-0.48071	-1.92148e-06
-0.5218	-1.75675e-06	-0.50515	-1.68715e-06	-0.50103	-1.66845e-06	-0.49875	-1.68451e-06	-0.49646	-1.72816e-06	-0.49234	-1.80097e-06	-0.47569	-1.90122e-06
-0.51679	-1.76026e-06	-0.50014	-1.68381e-06	-0.49602	-1.6592e-06	-0.49373	-1.66909e-06	-0.49145	-1.70923e-06	-0.48733	-1.77992e-06	-0.47068	-1.88093e-06
-0.51177	-1.76587e-06	-0.49513	-1.68126e-06	-0.491	-1.64799e-06	-0.48872	-1.65271e-06	-0.48644	-1.69236e-06	-0.48232	-1.7618e-06	-0.46567	-1.86202e-06
-0.50676	-1.77501e-06	-0.49012	-1.67945e-06	-0.48599	-1.63651e-06	-0.48371	-1.63757e-06	-0.48143	-1.6774e-06	-0.4773	-1.7471e-06	-0.46066	-1.84512e-06
-0.50175	-1.78772e-06	-0.4851	-1.67831e-06	-0.48098	-1.62703e-06	-0.4787	-1.6254e-06	-0.47641	-1.66333e-06	-0.47229	-1.73332e-06	-0.45564	-1.83e-06
-0.49674	-1.80268e-06	-0.48009	-1.67764e-06	-0.47597	-1.61996e-06	-0.47368	-1.61528e-06	-0.4714	-1.64923e-06	-0.46728	-1.71763e-06	-0.45063	-1.81557e-06
-0.49172	-1.81885e-06	-0.47508	-1.67813e-06	-0.47095	-1.61413e-06	-0.46867	-1.6046e-06	-0.46639	-1.63419e-06	-0.46227	-1.69937e-06	-0.44562	-1.8001e-06
-0.48671	-1.83706e-06	-0.47007	-1.68127e-06	-0.46594	-1.60876e-06	-0.46366	-1.59197e-06	-0.46138	-1.61769e-06	-0.45725	-1.68016e-06	-0.44061	-1.78232e-06
-0.4817	-1.85912e-06	-0.46505	-1.68767e-06	-0.46093	-1.60393e-06	-0.45865	-1.57846e-06	-0.45636	-1.60055e-06	-0.45224	-1.66204e-06	-0.43559	-1.76265e-06
-0.47669	-1.88589e-06	-0.46004	-1.69646e-06	-0.45592	-1.59945e-06	-0.45363	-1.56624e-06	-0.45135	-1.58476e-06	-0.44723	-1.6458e-06	-0.43058	-1.74322e-06
-0.47167	-1.91748e-06	-0.45503	-1.70627e-06	-0.4509	-1.59517e-06	-0.44862	-1.55623e-06	-0.44634	-1.5716e-06	-0.44221	-1.63096e-06	-0.42557	-1.72616e-06
-0.46666	-1.95433e-06	-0.45002	-1.71695e-06	-0.44589	-1.59192e-06	-0.44361	-1.54762e-06	-0.44133	-1.56016e-06	-0.4372	-1.61672e-06	-0.42056	-1.71187e-06
-0.46165	-1.9969e-06	-0.445	-1.72994e-06	-0.44088	-1.59098e-06	-0.4386	-1.53943e-06	-0.43631	-1.5482e-06	-0.43219	-1.60238e-06	-0.41554	-1.69889e-06
-0.45664	-2.04518e-06	-0.43999	-1.74656e-06	-0.43587	-1.59277e-06	-0.43358	-1.5315e-06	-0.4313	-1.53442e-06	-0.42718	-1.58723e-06	-0.41053	-1.68516e-06
-0.45162	-2.09926e-06	-0.43498	-1.76707e-06	-0.43085	-1.5964e-06	-0.42857	-1.52383e-06	-0.42629	-1.51951e-06	-0.42216	-1.57084e-06	-0.40552	-1.66953e-06
-0.44661	-2.16068e-06	-0.42997	-1.79154e-06	-0.42584	-1.60058e-06	-0.42356	-1.51613e-06	-0.42128	-1.50528e-06	-0.41715	-1.55364e-06	-0.40051	-1.65232e-06
-0.4416	-2.23215e-06	-0.42495	-1.82041e-06	-0.42083	-1.60512e-06	-0.41855	-1.5086e-06	-0.41626	-1.49284e-06	-0.41214	-1.53705e-06	-0.39549	-1.63479e-06
-0.43659	-2.31634e-06	-0.41994	-1.85381e-06	-0.41582	-1.61124e-06	-0.41353	-1.50225e-06	-0.41125	-1.48187e-06	-0.40713	-1.52238e-06	-0.39048	-1.61813e-06
-0.43157	-2.41456e-06	-0.41493	-1.89155e-06	-0.4108	-1.62015e-06	-0.40852	-1.498e-06	-0.40624	-1.47139e-06	-0.40211	-1.50966e-06	-0.38547	-1.60282e-06
-0.42656	-2.52722e-06	-0.40992	-1.93383e-06	-0.40579	-1.63208e-06	-0.40351	-1.4958e-06	-0.40123	-1.46098e-06	-0.3971	-1.49756e-06	-0.38046	-1.58867e-06
-0.42155	-2.65582e-06	-0.4049	-1.98224e-06	-0.40078	-1.64701e-06	-0.3985	-1.49463e-06	-0.39621	-1.45069e-06	-0.39209	-1.4845e-06	-0.37544	-1.57521e-06
-0.41654	-2.80408e-06	-0.39989	-2.03932e-06	-0.39577	-1.66518e-06	-0.39348	-1.49344e-06	-0.3912	-1.44037e-06	-0.38708	-1.4699e-06	-0.37043	-1.56201e-06
-0.41152	-2.97751e-06	-0.39488	-2.10697e-06	-0.39075	-1.68663e-06	-0.38847	-1.49227e-06	-0.38619	-1.42983e-06	-0.38206	-1.45448e-06	-0.36542	-1.54871e-06
-0.40651	-3.18227e-06	-0.38987	-2.1858e-06	-0.38574	-1.71138e-06	-0.38346	-1.49222e-06	-0.38118	-1.41938e-06	-0.37705	-1.43951e-06	-0.36041	-1.53498e-06
-0.4015	-3.42497e-06	-0.38485	-2.27579e-06	-0.38073	-1.73899e-06	-0.37845	-1.49423e-06	-0.37616	-1.40989e-06	-0.37204	-1.42582e-06	-0.35539	-1.52058e-06
-0.39649	-3.71217e-06	-0.37984	-2.37813e-06	-0.37572	-1.77035e-06	-0.37343	-1.49842e-06	-0.37115	-1.402e-06	-0.36703	-1.41336e-06	-0.35038	-1.50551e-06
-0.39147	-4.05307e-06	-0.37483	-2.4959e-06	-0.3707	-1.80734e-06	-0.36842	-1.50466e-06	-0.36614	-1.3956e-06	-0.36201	-1.40147e-06	-0.34537	-1.49015e-06
-0.38646	-4.45769e-06	-0.36982	-2.63355e-06	-0.36569	-1.85186e-06	-0.36341	-1.51311e-06	-0.36113	-1.38988e-06	-0.357	-1.38963e-06	-0.34036	-1.47512e-06
-0.38145	-4.93879e-06	-0.3648	-2.79579e-06	-0.36068	-1.90464e-06	-0.3584	-1.52381e-06	-0.35611	-1.38394e-06	-0.35199	-1.37775e-06	-0.33534	-1.46096e-06
-0.37644	-5.50974e-06	-0.35979	-2.98732e-06	-0.35567	-1.96543e-06	-0.35338	-1.53651e-06	-0.3511	-1.37756e-06	-0.34698	-1.36586e-06	-0.33033	-1.44786e-06
-0.37142	-6.18119e-06	-0.35478	-3.21355e-06	-0.35065	-2.03417e-06	-0.34837	-1.55085e-06	-0.34609	-1.3714e-06	-0.34196	-1.35385e-06	-0.32532	-1.43562e-06
-0.36641	-6.95442e-06	-0.34976	-3.48024e-06	-0.34564	-2.11214e-06	-0.34336	-1.56705e-06	-0.34108	-1.36629e-06	-0.33695	-1.34158e-06	-0.32031	-1.42372e-06
-0.3614	-7.81252e-06	-0.34475	-3.79482e-06	-0.34063	-2.20201e-06	-0.33835	-1.58621e-06	-0.33606	-1.36255e-06	-0.33194	-1.32911e-06	-0.31529	-1.41166e-06
-0.35639	-8.71194e-06	-0.33974	-4.16625e-06	-0.33562	-2.30717e-06	-0.33333	-1.60988e-06	-0.33105	-1.36006e-06	-0.32693	-1.31686e-06	-0.31028	-1.39903e-06
-0.35137	-9.58051e-06	-0.33473	-4.60415e-06	-0.3306	-2.43087e-06	-0.32832	-1.63901e-06	-0.32604	-1.35871e-06	-0.32191	-1.30527e-06	-0.30527	-1.3857e-06
-0.34636	-1.03355e-05	-0.32971	-5.11661e-06	-0.32559	-2.57626e-06	-0.32331	-1.6735e-06	-0.32103	-1.35857e-06	-0.3169	-1.29459e-06	-0.30026	-1.37167e-06
-0.34135	-1.09107e-05	-0.3247	-5.70552e-06	-0.32058	-2.74664e-06	-0.3183	-1.71276e-06	-0.31601	-1.35958e-06	-0.31189	-1.28469e-06	-0.29524	-1.35709e-06
-0.33634	-1.12819e-05	-0.31969	-6.36052e-06	-0.31557	-2.94587e-06	-0.31328	-1.75664e-06	-0.311	-1.36149e-06	-0.30688	-1.27515e-06	-0.29023	-1.34207e-06
-0.33132	-1.14658e-05	-0.31468	-7.05317e-06	-0.31055	-3.17857e-06	-0.30827	-1.80601e-06	-0.30599	-1.36393e-06	-0.30186	-1.26549e-06	-0.28522	-1.32665e-06
-0.32631	-1.15036e-05	-0.30966	-7.73447e-06	-0.30554	-3.45047e-06	-0.30326	-1.86267e-06	-0.30098	-1.36682e-06	-0.29685	-1.25535e-06	-0.28021	-1.31076e-06
-0.3213	-1.14374e-05	-0.30465	-8.34281e-06	-0.30053	-3.76751e-06	-0.29825	-1.92864e-06	-0.29596	-1.37058e-06	-0.29184	-1.2447e-06	-0.27519	-1.29422e-06
-0.31629	-1.13038e-05	-0.29964	-8.82274e-06	-0.29552	-4.1348e-06	-0.29323	-2.00584e-06	-0.29095	-1.37603e-06	-0.28683	-1.23375e-06	-0.27018	-1.27674e-06
-0.31127	-1.11287e-05	-0.29463	-9.14529e-06	-0.2905	-4.55308e-06	-0.28822	-2.09585e-06	-0.28594	-1.384e-06	-0.28181	-1.22282e-06	-0.26517	-1.25794e-06
-0.30626	-1.09293e-05	-0.28961	-9.31353e-06	-0.28549	-5.01564e-06	-0.28321	-2.20015e-06	-0.28093	-1.39463e-06	-0.2768	-1.21211e-06	-0.26016	-1.23733e-06
-0.30125	-1.07165e-05	-0.2846	-9.35319e-06	-0.28048	-5.50471e-06	-0.2782	-2.32036e-06	-0.27591	-1.40772e-06	-0.27179	-1.20163e-06	-0.25514	-1.21425e-06
-0.29624	-1.0497e-05	-0.27959	-9.29777e-06	-0.27546	-5.98951e-06	-0.27318	-2.45834e-06	-0.2709	-1.42261e-06	-0.26678	-1.19125e-06	-0.25013	-1.18851e-06
-0.29122	-1.0275e-05	-0.27458	-9.17787e-06	-0.27045	-6.43008e-06	-0.26817	-2.61646e-06	-0.26589	-1.43887e-06	-0.26176	-1.18081e-06	-0.24512	-1.16041e-06
-0.28621	-1.00537e-05	-0.26956	-9.01703e-06	-0.26544	-6.78707e-06	-0.26316	-2.7975e-06	-0.26088	-1.45648e-06	-0.25675	-1.17017e-06	-0.24011	-1.13024e-06
-0.2812	-9.83502e-06	-0.26455	-8.83153e-06	-0.26043	-7.03474e-06	-0.25815	-3.00396e-06	-0.25586	-1.4759e-06	-0.25174	-1.15921e-06	-0.23509	-1.09828e-06
-0.27618	-9.62057e-06	-0.25954	-8.63197e-06	-0.25541	-7.1679e-06	-0.25313	-3.23726e-06	-0.25085	-1.49782e-06	-0.24673	-1.14778e-06	-0.23008	-1.06483e-06
-0.27117	-9.41135e-06	-0.25453	-8.4249e-06	-0.2504	-7.19927e-06	-0.24812	-3.49598e-06	-0.24584	-1.52294e-06	-0.24171	-1.13574e-06	-0.22507	-1.03013e-06
-0.26616	-9.2079e-06	-0.24951	-8.21462e-06	-0.24539	-7.15071e-06	-0.24311	-3.77464e-06	-0.24083	-1.55169e-06	-0.2367	-1.12285e-06	-0.22006	-9.94436e-07
-0.26115	-9.01041e-06	-0.2445	-8.00389e-06	-0.24038	-7.04498e-06	-0.2381	-4.06253e-06	-0.23581	-1.58431e-06	-0.23169	-1.10886e-06	-0.21504	-9.57987e-07
-0.25613	-8.81884e-06	-0.23949	-7.79476e-06	-0.23536	-6.90121e-06	-0.23308	-4.34317e-06	-0.2308	-1.62081e-06	-0.22668	-1.0935e-06	-0.21003	-9.21047e-07
-0.25112	-8.63307e-06	-0.23448	-7.58877e-06	-0.23035	-6.7336e-06	-0.22807	-4.59621e-06	-0.22579	-1.66113e-06	-0.22166	-1.07641e-06	-0.20502	-8.83905e-07
-0.24611	-8.45306e-06	-0.22946	-7.38702e-06	-0.22534	-6.55185e-06	-0.22306	-4.80144e-06	-0.22078	-1.70515e-06	-0.21665	-1.05722e-06	-0.20001	-8.46855e-07
-0.2411	-8.27903e-06	-0.22445	-7.19024e-06	-0.22033	-6.36227e-06	-0.21805	-4.94405e-06	-0.21576	-1.75264e-06	-0.21164	-1.03545e-06	-0.19499	-8.1016e-07
-0.23608	-8.11142e-06	-0.21944	-6.99899e-06	-0.21531	-6.16884e-06	-0.21303	-5.01839e-06	-0.21075	-1.80345e-06	-0.20663	-1.0106e-06	-0.18998	-7.74032e-07
-0.23107	-7.95081e-06	-0.21443	-6.81288e-06	-0.2103	-5.97413e-06	-0.20802	-5.02806e-06	-0.20574	-1.85732e-06	-0.20161	-9.84572e-07	-0.18497	-7.38649e-07
-0.22606	-7.79785e-06	-0.20941	-6.63229e-06	-0.20529	-5.77994e-06	-0.20301	-4.98302e-06	-0.20073	-1.91402e-06	-0.1966	-9.58257e-07	-0.17996	-7.04199e-07
-0.22105	-7.65317e-06	-0.2044	-6.45692e-06	-0.20028	-5.58764e-06	-0.19799	-4.89571e-06	-0.19571	-1.97316e-06	-0.19159	-9.3175e-07	-0.17494	-6.70909e-07
-0.21603	-7.51732e-06	-0.19939	-6.28671e-06	-0.19526	-5.39829e-06	-0.19298	-4.77805e-06	-0.1907	-2.03401e-06	-0.18658	-9.05194e-07	-0.16993	-6.39036e-07
-0.21102	-7.39078e-06	-0.19438	-6.12178e-06	-0.19025	-5.2127e-06	-0.18797	-4.63998e-06	-0.18569	-2.09551e-06	-0.18156	-8.78765e-07	-0.16492	-6.08797e-07
-0.20601	-7.27408e-06	-0.18936	-5.96247e-06	-0.18524	-5.03145e-06	-0.18296	-4.48898e-06	-0.18068	-2.15616e-06	-0.17655	-8.52664e-07	-0.15991	-5.8031e-07
-0.201	-7.16782e-06	-0.18435	-5.80927e-06	-0.18023	-4.85487e-06	-0.17794	-4.33036e-06	-0.17566	-2.21413e-06	-0.17154	-8.27113e-07	-0.15489	-5.53565e-07
-0.19598	-7.07282e-06	-0.17934	-5.66272e-06	-0.17521	-4.68305e-06	-0.17293	-4.16774e-06	-0.17065	-2.26728e-06	-0.16653	-8.02357e-07	-0.14988	-5.28446e-07
-0.19097	-6.98341e-06	-0.17433	-5.52335e-06	-0.1702	-4.51591e-06	-0.16792	-4.00344e-06	-0.16564	-2.31334e-06	-0.16151	-7.78657e-07	-0.14487	-5.04794e-07
-0.18596	-6.88314e-06	-0.16931	-5.39162e-06	-0.16519	-4.3533e-06	-0.16291	-3.83903e-06	-0.16063	-2.34999e-06	-0.1565	-7.56276e-07	-0.13986	-4.82484e-07
-0.18095	-6.77216e-06	-0.1643	-5.26795e-06	-0.16018	-4.19498e-06	-0.15789	-3.67553e-06	-0.15561	-2.37501e-06	-0.15149	-7.35446e-07	-0.13484	-4.61485e-07
-0.17593	-6.6513e-06	-0.15929	-5.15275e-06	-0.15516	-4.0411e-06	-0.15288	-3.51371e-06	-0.1506	-2.38639e-06	-0.14648	-7.16331e-07	-0.12983	-4.41847e-07
-0.17092	-6.52125e-06	-0.15428	-5.04649e-06	-0.15015	-3.89154e-06	-0.14787	-3.35417e-06	-0.14559	-2.38221e-06	-0.14146	-6.99006e-07	-0.12482	-4.23612e-07
-0.16591	-6.38256e-06	-0.14926	-4.94982e-06	-0.14514	-3.74662e-06	-0.14286	-3.19734e-06	-0.14058	-2.3605e-06	-0.13645	-6.8346e-07	-0.11981	-4.06747e-07
-0.1609	-6.23571e-06	-0.14425	-4.86141e-06	-0.14013	-3.60669e-06	-0.13784	-3.04377e-06	-0.13556	-2.31882e-06	-0.13144	-6.69632e-07	-0.11479	-3.91137e-07
-0.15588	-6.08109e-06	-0.13924	-4.76579e-06	-0.13511	-3.47212e-06	-0.13283	-2.89359e-06	-0.13055	-2.26486e-06	-0.12643	-6.57487e-07	-0.10978	-3.7665e-07
-0.15087	-5.91908e-06	-0.13423	-4.66062e-06	-0.1301	-3.34329e-06	-0.12782	-2.74705e-06	-0.12554	-2.22933e-06	-0.12141	-6.46983e-07	-0.10477	-3.63163e-07
-0.14586	-5.75006e-06	-0.12921	-4.54676e-06	-0.12509	-3.2205e-06	-0.12281	-2.60424e-06	-0.12053	-2.20887e-06	-0.1164	-6.38175e-07	-0.09975	-3.50554e-07
-0.14085	-5.57446e-06	-0.1242	-4.42485e-06	-0.12008	-3.10401e-06	-0.11779	-2.46516e-06	-0.11551	-2.19872e-06	-0.11139	-6.31158e-07	-0.09474	-3.38686e-07
-0.13583	-5.39264e-06	-0.11919	-4.29545e-06	-0.11506	-2.9941e-06	-0.11278	-2.32974e-06	-0.1105	-2.19475e-06	-0.10638	-6.26049e-07	-0.08973	-3.27403e-07
-0.13082	-5.20513e-06	-0.11418	-4.15902e-06	-0.11005	-2.89108e-06	-0.10777	-2.19783e-06	-0.10549	-2.19306e-06	-0.10136	-6.22941e-07	-0.08472	-3.16569e-07
-0.12581	-5.01234e-06	-0.10916	-4.01596e-06	-0.10504	-2.79539e-06	-0.10276	-2.06928e-06	-0.10047	-2.18974e-06	-0.09635	-6.21874e-07	-0.0797	-3.06075e-07
-0.1208	-4.81468e-06	-0.10415	-3.86662e-06	-0.10003	-2.70714e-06	-0.09774	-1.94393e-06	-0.09546	-2.18094e-06	-0.09134	-6.22844e-07	-0.07469	-2.95843e-07
-0.11578	-4.61251e-06	-0.09914	-3.71136e-06	-0.09501	-2.61518e-06	-0.09273	-1.82165e-06	-0.09045	-2.16308e-06	-0.08633	-6.25811e-07	-0.06968	-2.85794e-07
-0.11077	-4.40613e-06	-0.09413	-3.55056e-06	-0.09	-2.51573e-06	-0.08772	-1.70232e-06	-0.08544	-2.133e-06	-0.08131	-6.30714e-07	-0.06467	-2.75789e-07
-0.10576	-4.19582e-06	-0.08911	-3.38459e-06	-0.08499	-2.40956e-06	-0.08271	-1.5859e-06	-0.08042	-2.08842e-06	-0.0763	-6.37452e-07	-0.05965	-2.65633e-07
-0.10075	-3.98178e-06	-0.0841	-3.21389e-06	-0.07998	-2.29728e-06	-0.07769	-1.47231e-06	-0.07541	-2.02813e-06	-0.07129	-6.45884e-07	-0.05464	-2.55078e-07
-0.09573	-3.76417e-06	-0.07909	-3.03886e-06	-0.07496	-2.17941e-06	-0.07268	-1.36155e-06	-0.0704	-1.95197e-06	-0.06628	-6.55776e-07	-0.04963	-2.43872e-07
-0.09072	-3.54311e-06	-0.07408	-2.85991e-06	-0.06995	-2.05638e-06	-0.06767	-1.25356e-06	-0.06539	-1.86076e-06	-0.06126	-6.66765e-07	-0.04462	-2.31746e-07
-0.08571	-3.3186e-06	-0.06906	-2.67739e-06	-0.06494	-1.92858e-06	-0.06266	-1.1483e-06	-0.06037	-1.75598e-06	-0.05625	-6.78192e-07	-0.0396	-2.18422e-07
-0.0807	-3.09057e-06	-0.06405	-2.49162e-06	-0.05993	-1.79637e-06	-0.05764	-1.04569e-06	-0.05536	-1.63947e-06	-0.05124	-6.88943e-07	-0.03459	-2.03557e-07
-0.07568	-2.85878e-06	-0.05904	-2.30295e-06	-0.05491	-1.66007e-06	-0.05263	-9.4562e-07	-0.05035	-1.51319e-06	-0.04622	-6.97204e-07	-0.02958	-1.86699e-07
-0.07067	-2.62286e-06	-0.05403	-2.11157e-06	-0.0499	-1.52003e-06	-0.04762	-8.47943e-07	-0.04534	-1.37896e-06	-0.04121	-7.00179e-07	-0.02457	-1.67259e-07
-0.06566	-2.38239e-06	-0.04901	-1.91783e-06	-0.04489	-1.37663e-06	-0.04261	-7.52493e-07	-0.04032	-1.23842e-06	-0.0362	-6.93934e-07	-0.01955	-1.44473e-07
-0.06065	-2.13702e-06	-0.044	-1.72199e-06	-0.03988	-1.23023e-06	-0.03759	-6.59076e-07	-0.03531	-1.09291e-06	-0.03119	-6.73407e-07	-0.01454	-1.17351e-07
-0.05563	-1.88243e-06	-0.03899	-1.52435e-06	-0.03486	-1.0812e-06	-0.03258	-5.6748e-07	-0.0303	-9.43536e-07	-0.02617	-6.32915e-07	-0.00953	-8.4612e-08
-0.05062	-1.63373e-06	-0.03398	-1.32527e-06	-0.02985	-9.29913e-07	-0.02757	-4.77476e-07	-0.02529	-7.9122e-07	-0.02116	-5.674e-07	-0.00452	-4.45894e-08
-0.04561	-1.38082e-06	-0.02896	-1.12516e-06	-0.02484	-7.76715e-07	-0.02256	-3.88831e-07	-0.02027	-6.36673e-07	-0.01615	-4.73822e-07	0.000495736	4.89386e-09
-0.0406	-1.13444e-06	-0.02395	-9.24592e-07	-0.01983	-6.2193e-07	-0.01754	-3.01297e-07	-0.01526	-4.80508e-07	-0.01114	-3.523e-07	0.00551	6.66339e-08
-0.03558	-9.02785e-07	-0.01894	-7.24342e-07	-0.01481	-4.65866e-07	-0.01253	-2.14623e-07	-0.01025	-3.23232e-07	-0.00612	-2.06008e-07	0.01052	1.44153e-07
-0.03057	-6.94014e-07	-0.01393	-5.25567e-07	-0.0098	-3.08814e-07	-0.00752	-1.28551e-07	-0.00524	-1.6529e-07	-0.00111	-3.99991e-08	0.01553	2.41627e-07
-0.02556	-5.13711e-07	-0.00891	-3.30014e-07	-0.00479	-1.51068e-07	-0.00251	-4.28208e-08	-0.000224258	-7.07523e-09	0.0039	1.40269e-07	0.02055	3.63523e-07
-0.02055	-3.63523e-07	-0.0039	-1.40269e-07	0.000224258	7.07523e-09	0.00251	4.28208e-08	0.00479	1.51068e-07	0.00891	3.30014e-07	0.02556	5.13711e-07
-0.01553	-2.41627e-07	0.00111	3.99991e-08	0.00524	1.6529e-07	0.00752	1.28551e-07	0.0098	3.08814e-07	0.01393	5.25567e-07	0.03057	6.94014e-07
-0.01052	-1.44153e-07	0.00612	2.06008e-07	0.01025	3.23232e-07	0.01253	2.14623e-07	0.01481	4.65866e-07	0.01894	7.24342e-07	0.03558	9.02785e-07
-0.00551	-6.66339e-08	0.01114	3.523e-07	0.01526	4.80508e-07	0.01754	3.01297e-07	0.01983	6.2193e-07	0.02395	9.24592e-07	0.0406	1.13444e-06
-0.000495736	-4.89386e-09	0.01615	4.73822e-07	0.02027	6.36673e-07	0.02256	3.88831e-07	0.02484	7.76715e-07	0.02896	1.12516e-06	0.04561	1.38082e-06
0.00452	4.45894e-08	0.02116	5.674e-07	0.02529	7.9122e-07	0.02757	4.77476e-07	0.02985	9.29913e-07	0.03398	1.32527e-06	0.05062	1.63373e-06
0.00953	8.4612e-08	0.02617	6.32915e-07	0.0303	9.43536e-07	0.03258	5.6748e-07	0.03486	1.0812e-06	0.03899	1.52435e-06	0.05563	1.88243e-06
0.01454	1.17351e-07	0.03119	6.73407e-07	0.03531	1.09291e-06	0.03759	6.59076e-07	0.03988	1.23023e-06	0.044	1.72199e-06	0.06065	2.13702e-06
0.01955	1.44473e-07	0.0362	6.93934e-07	0.04032	1.23842e-06	0.04261	7.52493e-07	0.04489	1.37663e-06	0.04901	1.91783e-06	0.06566	2.38239e-06
0.02457	1.67259e-07	0.04121	7.00179e-07	0.04534	1.37896e-06	0.04762	8.47943e-07	0.0499	1.52003e-06	0.05403	2.11157e-06	0.07067	2.62286e-06
0.02958	1.86699e-07	0.04622	6.97204e-07	0.05035	1.51319e-06	0.05263	9.4562e-07	0.05491	1.66007e-06	0.05904	2.30295e-06	0.07568	2.85878e-06
0.03459	2.03557e-07	0.05124	6.88943e-07	0.05536	1.63947e-06	0.05764	1.04569e-06	0.05993	1.79637e-06	0.06405	2.49162e-06	0.0807	3.09057e-06
0.0396	2.18422e-07	0.05625	6.78192e-07	0.06037	1.75598e-06	0.06266	1.1483e-06	0.06494	1.92858e-06	0.06906	2.67739e-06	0.08571	3.3186e-06
0.04462	2.31746e-07	0.06126	6.66765e-07	0.06539	1.86076e-06	0.06767	1.25356e-06	0.06995	2.05638e-06	0.07408	2.85991e-06	0.09072	3.54311e-06
0.04963	2.43872e-07	0.06628	6.55776e-07	0.0704	1.95197e-06	0.07268	1.36155e-06	0.07496	2.17941e-06	0.07909	3.03886e-06	0.09573	3.76417e-06
0.05464	2.55078e-07	0.07129	6.45884e-07	0.07541	2.02813e-06	0.07769	1.47231e-06	0.07998	2.29728e-06	0.0841	3.21389e-06	0.10075	3.98178e-06
0.05965	2.65633e-07	0.0763	6.37452e-07	0.08042	2.08842e-06	0.08271	1.5859e-06	0.08499	2.40956e-06	0.08911	3.38459e-06	0.10576	4.19582e-06
0.06467	2.75789e-07	0.08131	6.30714e-07	0.08544	2.133e-06	0.08772	1.70232e-06	0.09	2.51573e-06	0.09413	3.55056e-06	0.11077	4.40613e-06
0.06968	2.85794e-07	0.08633	6.25811e-07	0.09045	2.16308e-06	0.09273	1.82165e-06	0.09501	2.61518e-06	0.09914	3.71136e-06	0.11578	4.61251e-06
0.07469	2.95843e-07	0.09134	6.22844e-07	0.09546	2.18094e-06	0.09774	1.94393e-06	0.10003	2.70714e-06	0.10415	3.86662e-06	0.1208	4.81468e-06
0.0797	3.06075e-07	0.09635	6.21874e-07	0.10047	2.18974e-06	0.10276	2.06928e-06	0.10504	2.79539e-06	0.10916	4.01596e-06	0.12581	5.01234e-06
0.08472	3.16569e-07	0.10136	6.22941e-07	0.10549	2.19306e-06	0.10777	2.19783e-06	0.11005	2.89108e-06	0.11418	4.15902e-06	0.13082	5.20513e-06
0.08973	3.27403e-07	0.10638	6.26049e-07	0.1105	2.19475e-06	0.11278	2.32974e-06	0.11506	2.9941e-06	0.11919	4.29545e-06	0.13583	5.39264e-06
0.09474	3.38686e-07	0.11139	6.31158e-07	0.11551	2.19872e-06	0.11779	2.46516e-06	0.12008	3.10401e-06	0.1242	4.42485e-06	0.14085	5.57446e-06
0.09975	3.50554e-07	0.1164	6.38175e-07	0.12053	2.20887e-06	0.12281	2.60424e-06	0.12509	3.2205e-06	0.12921	4.54676e-06	0.14586	5.75006e-06
0.10477	3.63163e-07	0.12141	6.46983e-07	0.12554	2.22933e-06	0.12782	2.74705e-06	0.1301	3.34329e-06	0.13423	4.66062e-06	0.15087	5.91908e-06
0.10978	3.7665e-07	0.12643	6.57487e-07	0.13055	2.26486e-06	0.13283	2.89359e-06	0.13511	3.47212e-06	0.13924	4.76579e-06	0.15588	6.08109e-06
0.11479	3.91137e-07	0.13144	6.69632e-07	0.13556	2.31882e-06	0.13784	3.04377e-06	0.14013	3.60669e-06	0.14425	4.86141e-06	0.1609	6.23571e-06
0.11981	4.06747e-07	0.13645	6.8346e-07	0.14058	2.3605e-06	0.14286	3.19734e-06	0.14514	3.74662e-06	0.14926	4.94982e-06	0.16591	6.38256e-06
0.12482	4.23612e-07	0.14146	6.99006e-07	0.14559	2.38221e-06	0.14787	3.35417e-06	0.15015	3.89154e-06	0.15428	5.04649e-06	0.17092	6.52125e-06
0.12983	4.41847e-07	0.14648	7.16331e-07	0.1506	2.38639e-06	0.15288	3.51371e-06	0.15516	4.0411e-06	0.15929	5.15275e-06	0.17593	6.6513e-06
0.13484	4.61485e-07	0.15149	7.35446e-07	0.15561	2.37501e-06	0.15789	3.67553e-06	0.16018	4.19498e-06	0.1643	5.26795e-06	0.18095	6.77216e-06
0.13986	4.82484e-07	0.1565	7.56276e-07	0.16063	2.34999e-06	0.16291	3.83903e-06	0.16519	4.3533e-06	0.16931	5.39162e-06	0.18596	6.88314e-06
0.14487	5.04794e-07	0.16151	7.78657e-07	0.16564	2.31334e-06	0.16792	4.00344e-06	0.1702	4.51591e-06	0.17433	5.52335e-06	0.19097	6.98341e-06
0.14988	5.28446e-07	0.16653	8.02357e-07	0.17065	2.26728e-06	0.17293	4.16774e-06	0.17521	4.68305e-06	0.17934	5.66272e-06	0.19598	7.07282e-06
0.15489	5.53565e-07	0.17154	8.27113e-07	0.17566	2.21413e-06	0.17794	4.33036e-06	0.18023	4.85487e-06	0.18435	5.80927e-06	0.201	7.16782e-06
0.15991	5.8031e-07	0.17655	8.52664e-07	0.18068	2.15616e-06	0.18296	4.48898e-06	0.18524	5.03145e-06	0.18936	5.96247e-06	0.20601	7.27408e-06
0.16492	6.08797e-07	0.18156	8.78765e-07	0.18569	2.09551e-06	0.18797	4.63998e-06	0.19025	5.2127e-06	0.19438	6.12178e-06	0.21102	7.39078e-06
0.16993	6.39036e-07	0.18658	9.05194e-07	0.1907	2.03401e-06	0.19298	4.77805e-06	0.19526	5.39829e-06	0.19939	6.28671e-06	0.21603	7.51732e-06
0.17494	6.70909e-07	0.19159	9.3175e-07	0.19571	1.97316e-06	0.19799	4.89571e-06	0.20028	5.58764e-06	0.2044	6.45692e-06	0.22105	7.65317e-06
0.17996	7.04199e-07	0.1966	9.58257e-07	0.20073	1.91402e-06	0.20301	4.98302e-06	0.20529	5.77994e-06	0.20941	6.63229e-06	0.22606	7.79785e-06
0.18497	7.38649e-07	0.20161	9.84572e-07	0.20574	1.85732e-06	0.20802	5.02806e-06	0.2103	5.97413e-06	0.21443	6.81288e-06	0.23107	7.95081e-06
0.18998	7.74032e-07	0.20663	1.0106e-06	0.21075	1.80345e-06	0.21303	5.01839e-06	0.21531	6.16884e-06	0.21944	6.99899e-06	0.23608	8.11142e-06
0.19499	8.1016e-07	0.21164	1.03545e-06	0.21576	1.75264e-06	0.21805	4.94405e-06	0.22033	6.36227e-06	0.22445	7.19024e-06	0.2411	8.27903e-06
0.20001	8.46855e-07	0.21665	1.05722e-06	0.22078	1.70515e-06	0.22306	4.80144e-06	0.22534	6.55185e-06	0.22946	7.38702e-06	0.24611	8.45306e-06
0.20502	8.83905e-07	0.22166	1.07641e-06	0.22579	1.66113e-06	0.22807	4.59621e-06	0.23035	6.7336e-06	0.23448	7.58877e-06	0.25112	8.63307e-06
0.21003	9.21047e-07	0.22668	1.0935e-06	0.2308	1.62081e-06	0.23308	4.34317e-06	0.23536	6.90121e-06	0.23949	7.79476e-06	0.25613	8.81884e-06
0.21504	9.57987e-07	0.23169	1.10886e-06	0.23581	1.58431e-06	0.2381	4.06253e-06	0.24038	7.04498e-06	0.2445	8.00389e-06	0.26115	9.01041e-06
0.22006	9.94436e-07	0.2367	1.12285e-06	0.24083	1.55169e-06	0.24311	3.77464e-06	0.24539	7.15071e-06	0.24951	8.21462e-06	0.26616	9.2079e-06
0.22507	1.03013e-06	0.24171	1.13574e-06	0.24584	1.52294e-06	0.24812	3.49598e-06	0.2504	7.19927e-06	0.25453	8.4249e-06	0.27117	9.41135e-06
0.23008	1.06483e-06	0.24673	1.14778e-06	0.25085	1.49782e-06	0.25313	3.23726e-06	0.25541	7.1679e-06	0.25954	8.63197e-06	0.27618	9.62057e-06
0.23509	1.09828e-06	0.25174	1.15921e-06	0.25586	1.4759e-06	0.25815	3.00396e-06	0.26043	7.03474e-06	0.26455	8.83153e-06	0.2812	9.83502e-06
0.24011	1.13024e-06	0.25675	1.17017e-06	0.26088	1.45648e-06	0.26316	2.7975e-06	0.26544	6.78707e-06	0.26956	9.01703e-06	0.28621	1.00537e-05
0.24512	1.16041e-06	0.26176	1.18081e-06	0.26589	1.43887e-06	0.26817	2.61646e-06	0.27045	6.43008e-06	0.27458	9.17787e-06	0.29122	1.0275e-05
0.25013	1.18851e-06	0.26678	1.19125e-06	0.2709	1.42261e-06	0.27318	2.45834e-06	0.27546	5.98951e-06	0.27959	9.29777e-06	0.29624	1.0497e-05
0.25514	1.21425e-06	0.27179	1.20163e-06	0.27591	1.40772e-06	0.2782	2.32036e-06	0.28048	5.50471e-06	0.2846	9.35319e-06	0.30125	1.07165e-05
0.26016	1.23733e-06	0.2768	1.21211e-06	0.28093	1.39463e-06	0.28321	2.20015e-06	0.28549	5.01564e-06	0.28961	9.31353e-06	0.30626	1.09293e-05
0.26517	1.25794e-06	0.28181	1.22282e-06	0.28594	1.384e-06	0.28822	2.09585e-06	0.2905	4.55308e-06	0.29463	9.14529e-06	0.31127	1.11287e-05
0.27018	1.27674e-06	0.28683	1.23375e-06	0.29095	1.37603e-06	0.29323	2.00584e-06	0.29552	4.1348e-06	0.29964	8.82274e-06	0.31629	1.13038e-05
0.27519	1.29422e-06	0.29184	1.2447e-06	0.29596	1.37058e-06	0.29825	1.92864e-06	0.30053	3.76751e-06	0.30465	8.34281e-06	0.3213	1.14374e-05
0.28021	1.31076e-06	0.29685	1.25535e-06	0.30098	1.36682e-06	0.30326	1.86267e-06	0.30554	3.45047e-06	0.30966	7.73447e-06	0.32631	1.15036e-05
0.28522	1.32665e-06	0.30186	1.26549e-06	0.30599	1.36393e-06	0.30827	1.80601e-06	0.31055	3.17857e-06	0.31468	7.05317e-06	0.33132	1.14658e-05
0.29023	1.34207e-06	0.30688	1.27515e-06	0.311	1.36149e-06	0.31328	1.75664e-06	0.31557	2.94587e-06	0.31969	6.36052e-06	0.33634	1.12819e-05
0.29524	1.35709e-06	0.31189	1.28469e-06	0.31601	1.35958e-06	0.3183	1.71276e-06	0.32058	2.74664e-06	0.3247	5.70552e-06	0.34135	1.09107e-05
0.30026	1.37167e-06	0.3169	1.29459e-06	0.32103	1.35857e-06	0.32331	1.6735e-06	0.32559	2.57626e-06	0.32971	5.11661e-06	0.34636	1.03355e-05
0.30527	1.3857e-06	0.32191	1.30527e-06	0.32604	1.35871e-06	0.32832	1.63901e-06	0.3306	2.43087e-06	0.33473	4.60415e-06	0.35137	9.58051e-06
0.31028	1.39903e-06	0.32693	1.31686e-06	0.33105	1.36006e-06	0.33333	1.60988e-06	0.33562	2.30717e-06	0.33974	4.16625e-06	0.35639	8.71194e-06
0.31529	1.41166e-06	0.33194	1.32911e-06	0.33606	1.36255e-06	0.33835	1.58621e-06	0.34063	2.20201e-06	0.34475	3.79482e-06	0.3614	7.81252e-06
0.32031	1.42372e-06	0.33695	1.34158e-06	0.34108	1.36629e-06	0.34336	1.56705e-06	0.34564	2.11214e-06	0.34976	3.48024e-06	0.36641	6.95442e-06
0.32532	1.43562e-06	0.34196	1.35385e-06	0.34609	1.3714e-06	0.34837	1.55085e-06	0.35065	2.03417e-06	0.35478	3.21355e-06	0.37142	6.18119e-06
0.33033	1.44786e-06	0.34698	1.36586e-06	0.3511	1.37756e-06	0.35338	1.53651e-06	0.35567	1.96543e-06	0.35979	2.98732e-06	0.37644	5.50974e-06
0.33534	1.46096e-06	0.35199	1.37775e-06	0.35611	1.38394e-06	0.3584	1.52381e-06	0.36068	1.90464e-06	0.3648	2.79579e-06	0.38145	4.93879e-06
0.34036	1.47512e-06	0.357	1.38963e-06	0.36113	1.38988e-06	0.36341	1.51311e-06	0.36569	1.85186e-06	0.36982	2.63355e-06	0.38646	4.45769e-06
0.34537	1.49015e-06	0.36201	1.40147e-06	0.36614	1.3956e-06	0.36842	1.50466e-06	0.3707	1.80734e-06	0.37483	2.4959e-06	0.39147	4.05307e-06
0.35038	1.50551e-06	0.36703	1.41336e-06	0.37115	1.402e-06	0.37343	1.49842e-06	0.37572	1.77035e-06	0.37984	2.37813e-06	0.39649	3.71217e-06
0.35539	1.52058e-06	0.37204	1.42582e-06	0.37616	1.40989e-06	0.37845	1.49423e-06	0.38073	1.73899e-06	0.38485	2.27579e-06	0.4015	3.42497e-06
0.36041	1.53498e-06	0.37705	1.43951e-06	0.38118	1.41938e-06	0.38346	1.49222e-06	0.38574	1.71138e-06	0.38987	2.1858e-06	0.40651	3.18227e-06
0.36542	1.54871e-06	0.38206	1.45448e-06	0.38619	1.42983e-06	0.38847	1.49227e-06	0.39075	1.68663e-06	0.39488	2.10697e-06	0.41152	2.97751e-06
0.37043	1.56201e-06	0.38708	1.4699e-06	0.3912	1.44037e-06	0.39348	1.49344e-06	0.39577	1.66518e-06	0.39989	2.03932e-06	0.41654	2.80408e-06
0.37544	1.57521e-06	0.39209	1.4845e-06	0.39621	1.45069e-06	0.3985	1.49463e-06	0.40078	1.64701e-06	0.4049	1.98224e-06	0.42155	2.65582e-06
0.38046	1.58867e-06	0.3971	1.49756e-06	0.40123	1.46098e-06	0.40351	1.4958e-06	0.40579	1.63208e-06	0.40992	1.93383e-06	0.42656	2.52722e-06
0.38547	1.60282e-06	0.40211	1.50966e-06	0.40624	1.47139e-06	0.40852	1.498e-06	0.4108	1.62015e-06	0.41493	1.89155e-06	0.43157	2.41456e-06
0.39048	1.61813e-06	0.40713	1.52238e-06	0.41125	1.48187e-06	0.41353	1.50225e-06	0.41582	1.61124e-06	0.41994	1.85381e-06	0.43659	2.31634e-06
0.39549	1.63479e-06	0.41214	1.53705e-06	0.41626	1.49284e-06	0.41855	1.5086e-06	0.42083	1.60512e-06	0.42495	1.82041e-06	0.4416	2.23215e-06
0.40051	1.65232e-06	0.41715	1.55364e-06	0.42128	1.50528e-06	0.42356	1.51613e-06	0.42584	1.60058e-06	0.42997	1.79154e-06	0.44661	2.16068e-06
0.40552	1.66953e-06	0.42216	1.57084e-06	0.42629	1.51951e-06	0.42857	1.52383e-06	0.43085	1.5964e-06	0.43498	1.76707e-06	0.45162	2.09926e-06
0.41053	1.68516e-06	0.42718	1.58723e-06	0.4313	1.53442e-06	0.43358	1.5315e-06	0.43587	1.59277e-06	0.43999	1.74656e-06	0.45664	2.04518e-06
0.41554	1.69889e-06	0.43219	1.60238e-06	0.43631	1.5482e-06	0.4386	1.53943e-06	0.44088	1.59098e-06	0.445	1.72994e-06	0.46165	1.9969e-06
0.42056	1.71187e-06	0.4372	1.61672e-06	0.44133	1.56016e-06	0.44361	1.54762e-06	0.44589	1.59192e-06	0.45002	1.71695e-06	0.46666	1.95433e-06
0.42557	1.72616e-06	0.44221	1.63096e-06	0.44634	1.5716e-06	0.44862	1.55623e-06	0.4509	1.59517e-06	0.45503	1.70627e-06	0.47167	1.91748e-06
0.43058	1.74322e-06	0.44723	1.6458e-06	0.45135	1.58476e-06	0.45363	1.56624e-06	0.45592	1.59945e-06	0.46004	1.69646e-06	0.47669	1.88589e-06
0.43559	1.76265e-06	0.45224	1.66204e-06	0.45636	1.60055e-06	0.45865	1.57846e-06	0.46093	1.60393e-06	0.46505	1.68767e-06	0.4817	1.85912e-06
0.44061	1.78232e-06	0.45725	1.68016e-06	0.46138	1.61769e-06	0.46366	1.59197e-06	0.46594	1.60876e-06	0.47007	1.68127e-06	0.48671	1.83706e-06
0.44562	1.8001e-06	0.46227	1.69937e-06	0.46639	1.63419e-06	0.46867	1.6046e-06	0.47095	1.61413e-06	0.47508	1.67813e-06	0.49172	1.81885e-06
0.45063	1.81557e-06	0.46728	1.71763e-06	0.4714	1.64923e-06	0.47368	1.61528e-06	0.47597	1.61996e-06	0.48009	1.67764e-06	0.49674	1.80268e-06
0.45564	1.83e-06	0.47229	1.73332e-06	0.47641	1.66333e-06	0.4787	1.6254e-06	0.48098	1.62703e-06	0.4851	1.67831e-06	0.50175	1.78772e-06
0.46066	1.84512e-06	0.4773	1.7471e-06	0.48143	1.6774e-06	0.48371	1.63757e-06	0.48599	1.63651e-06	0.49012	1.67945e-06	0.50676	1.77501e-06
0.46567	1.86202e-06	0.48232	1.7618e-06	0.48644	1.69236e-06	0.48872	1.65271e-06	0.491	1.64799e-06	0.49513	1.68126e-06	0.51177	1.76587e-06
0.47068	1.88093e-06	0.48733	1.77992e-06	0.49145	1.70923e-06	0.49373	1.66909e-06	0.49602	1.6592e-06	0.50014	1.68381e-06	0.51679	1.76026e-06
0.47569	1.90122e-06	0.49234	1.80097e-06	0.49646	1.72816e-06	0.49875	1.68451e-06	0.50103	1.66845e-06	0.50515	1.68715e-06	0.5218	1.75675e-06
0.48071	1.92148e-06	0.49735	1.82178e-06	0.50148	1.74746e-06	0.50376	1.69717e-06	0.50604	1.67684e-06	0.51017	1.6924e-06	0.52681	1.75409e-06
0.48572	1.94016e-06	0.50237	1.83979e-06	0.50649	1.76451e-06	0.50877	1.71165e-06	0.51105	1.68726e-06	0.51518	1.70047e-06	0.53182	1.75227e-06
0.49073	1.95625e-06	0.50738	1.85536e-06	0.5115	1.77871e-06	0.51378	1.72526e-06	0.51607	1.70099e-06	0.52019	1.71008e-06	0.53684	1.75148e-06
0.49574	1.97076e-06	0.51239	1.87076e-06	0.51651	1.79273e-06	0.5188	1.74038e-06	0.52108	1.71622e-06	0.5252	1.71859e-06	0.54185	1.75163e-06
0.50076	1.98675e-06	0.5174	1.88796e-06	0.52153	1.81011e-06	0.52381	1.75791e-06	0.52609	1.73051e-06	0.53022	1.72527e-06	0.54686	1.75359e-06
0.50577	2.00674e-06	0.52242	1.9076e-06	0.52654	1.83123e-06	0.52882	1.77705e-06	0.5311	1.74328e-06	0.53523	1.73249e-06	0.55187	1.75862e-06
0.51078	2.02989e-06	0.52743	1.929e-06	0.53155	1.85264e-06	0.53383	1.79495e-06	0.53612	1.75547e-06	0.54024	1.74298e-06	0.55689	1.76587e-06
0.51579	2.05231e-06	0.53244	1.95046e-06	0.53657	1.87101e-06	0.53885	1.80962e-06	0.54113	1.76826e-06	0.54525	1.75642e-06	0.5619	1.77257e-06
0.52081	2.07076e-06	0.53745	1.96987e-06	0.54158	1.88664e-06	0.54386	1.82282e-06	0.54614	1.7829e-06	0.55027	1.77003e-06	0.56691	1.77739e-06
0.52582	2.08583e-06	0.54247	1.98621e-06	0.54659	1.90224e-06	0.54887	1.8387e-06	0.55115	1.80019e-06	0.55528	1.78211e-06	0.57192	1.78244e-06
0.53083	2.10129e-06	0.54748	2.0014e-06	0.5516	1.92003e-06	0.55388	1.85901e-06	0.55617	1.81871e-06	0.56029	1.79317e-06	0.57694	1.79081e-06
0.53585	2.12025e-06	0.55249	2.01952e-06	0.55662	1.94049e-06	0.5589	1.88065e-06	0.56118	1.83522e-06	0.5653	1.80444e-06	0.58195	1.80252e-06
0.54086	2.14256e-06	0.5575	2.04239e-06	0.56163	1.96256e-06	0.56391	1.89944e-06	0.56619	1.84842e-06	0.57032	1.81723e-06	0.58696	1.81472e-06
0.54587	2.1658e-06	0.56252	2.0669e-06	0.56664	1.984e-06	0.56892	1.91503e-06	0.5712	1.8614e-06	0.57533	1.83274e-06	0.59197	1.82547e-06
0.55088	2.18744e-06	0.56753	2.08803e-06	0.57165	2.00254e-06	0.57393	1.93033e-06	0.57622	1.87843e-06	0.58034	1.8504e-06	0.59699	1.8352e-06
0.5559	2.20624e-06	0.57254	2.10446e-06	0.57667	2.01811e-06	0.57895	1.9479e-06	0.58123	1.89947e-06	0.58535	1.86697e-06	0.602	1.84521e-06
0.56091	2.2228e-06	0.57755	2.12001e-06	0.58168	2.0344e-06	0.58396	1.96838e-06	0.58624	1.91995e-06	0.59037	1.88007e-06	0.60701	1.85689e-06
0.56592	2.2394e-06	0.58257	2.13903e-06	0.58669	2.05552e-06	0.58897	1.99054e-06	0.59125	1.93668e-06	0.59538	1.89189e-06	0.61202	1.87147e-06
0.57093	2.25922e-06	0.58758	2.16205e-06	0.5917	2.08052e-06	0.59398	2.01188e-06	0.59627	1.9513e-06	0.60039	1.9072e-06	0.61704	1.88822e-06
0.57595	2.28356e-06	0.59259	2.18633e-06	0.59672	2.10387e-06	0.599	2.02997e-06	0.60128	1.96717e-06	0.6054	1.92724e-06	0.62205	1.90366e-06
0.58096	2.30913e-06	0.5976	2.20879e-06	0.60173	2.12191e-06	0.60401	2.04523e-06	0.60629	1.98608e-06	0.61042	1.94764e-06	0.62706	1.91556e-06
0.58597	2.33057e-06	0.60262	2.22802e-06	0.60674	2.13734e-06	0.60902	2.06217e-06	0.6113	2.00758e-06	0.61543	1.96437e-06	0.63207	1.92667e-06
0.59098	2.34669e-06	0.60763	2.24495e-06	0.61175	2.15559e-06	0.61404	2.08459e-06	0.61632	2.02946e-06	0.62044	1.97851e-06	0.63709	1.94192e-06
0.596	2.36212e-06	0.61264	2.26257e-06	0.61677	2.17845e-06	0.61905	2.10999e-06	0.62133	2.04879e-06	0.62545	1.99366e-06	0.6421	1.96174e-06
0.60101	2.38242e-06	0.61765	2.28445e-06	0.62178	2.20329e-06	0.62406	2.13205e-06	0.62634	2.06448e-06	0.63047	2.01193e-06	0.64711	1.98108e-06
0.60602	2.40805e-06	0.62267	2.31076e-06	0.62679	2.22652e-06	0.62907	2.14868e-06	0.63135	2.08001e-06	0.63548	2.03302e-06	0.65212	1.99647e-06
0.61103	2.43404e-06	0.62768	2.33619e-06	0.6318	2.24631e-06	0.63409	2.16457e-06	0.63637	2.10057e-06	0.64049	2.05464e-06	0.65714	2.00991e-06
0.61605	2.45594e-06	0.63269	2.35568e-06	0.63682	2.26352e-06	0.6391	2.18479e-06	0.64138	2.12576e-06	0.6455	2.0737e-06	0.66215	2.02509e-06
0.62106	2.47389e-06	0.6377	2.37111e-06	0.64183	2.28145e-06	0.64411	2.20916e-06	0.64639	2.14917e-06	0.65052	2.089e-06	0.66716	2.04367e-06
0.62607	2.49109e-06	0.64272	2.38925e-06	0.64684	2.30403e-06	0.64912	2.23392e-06	0.6514	2.16672e-06	0.65553	2.1043e-06	0.67217	2.06479e-06
0.63108	2.51087e-06	0.64773	2.4139e-06	0.65185	2.3311e-06	0.65414	2.25575e-06	0.65642	2.18207e-06	0.66054	2.12497e-06	0.67719	2.0856e-06
0.6361	2.53492e-06	0.65274	2.44136e-06	0.65687	2.35647e-06	0.65915	2.27405e-06	0.66143	2.20127e-06	0.66555	2.15015e-06	0.6822	2.10309e-06
0.64111	2.56183e-06	0.65775	2.46551e-06	0.66188	2.37529e-06	0.66416	2.29119e-06	0.66644	2.22524e-06	0.67057	2.17294e-06	0.68721	2.11734e-06
0.64612	2.58689e-06	0.66277	2.48482e-06	0.66689	2.39089e-06	0.66917	2.31154e-06	0.67145	2.25027e-06	0.67558	2.18972e-06	0.69223	2.13358e-06
0.65113	2.60606e-06	0.66778	2.50234e-06	0.6719	2.41081e-06	0.67419	2.33755e-06	0.67647	2.27257e-06	0.68059	2.20505e-06	0.69724	2.15605e-06
0.65615	2.62159e-06	0.67279	2.52203e-06	0.67692	2.43735e-06	0.6792	2.36477e-06	0.68148	2.29111e-06	0.6856	2.22492e-06	0.70225	2.18103e-06
0.66116	2.6408e-06	0.6778	2.54623e-06	0.68193	2.46489e-06	0.68421	2.38617e-06	0.68649	2.30814e-06	0.69062	2.24933e-06	0.70726	2.20128e-06
0.66617	2.66743e-06	0.68282	2.57386e-06	0.68694	2.48772e-06	0.68922	2.40208e-06	0.69151	2.32827e-06	0.69563	2.27404e-06	0.71228	2.21633e-06
0.67118	2.69663e-06	0.68783	2.59989e-06	0.69195	2.50619e-06	0.69424	2.42018e-06	0.69652	2.35429e-06	0.70064	2.29546e-06	0.71729	2.23278e-06
0.6762	2.72053e-06	0.69284	2.61962e-06	0.69697	2.52442e-06	0.69925	2.44549e-06	0.70153	2.3817e-06	0.70565	2.31323e-06	0.7223	2.25472e-06
0.68121	2.73803e-06	0.69785	2.63553e-06	0.70198	2.5463e-06	0.70426	2.47386e-06	0.70654	2.40303e-06	0.71067	2.33043e-06	0.72731	2.27971e-06
0.68622	2.7553e-06	0.70287	2.65576e-06	0.70699	2.57298e-06	0.70927	2.49821e-06	0.71156	2.41885e-06	0.71568	2.35201e-06	0.73233	2.3031e-06
0.69123	2.77744e-06	0.70788	2.68381e-06	0.712	2.60114e-06	0.71429	2.51743e-06	0.71657	2.43735e-06	0.72069	2.37926e-06	0.73734	2.32247e-06
0.69625	2.80437e-06	0.71289	2.71346e-06	0.71702	2.62454e-06	0.7193	2.53551e-06	0.72158	2.46333e-06	0.7257	2.40551e-06	0.74235	2.33922e-06
0.70126	2.83234e-06	0.7179	2.73656e-06	0.72203	2.64155e-06	0.72431	2.55689e-06	0.72659	2.49176e-06	0.73072	2.42451e-06	0.74736	2.35785e-06
0.70627	2.85666e-06	0.72292	2.75378e-06	0.72704	2.65929e-06	0.72932	2.58337e-06	0.73161	2.51556e-06	0.73573	2.44011e-06	0.75238	2.38262e-06
0.71128	2.8756e-06	0.72793	2.77244e-06	0.73205	2.68497e-06	0.73434	2.61201e-06	0.73662	2.53439e-06	0.74074	2.46114e-06	0.75739	2.41047e-06
0.7163	2.89264e-06	0.73294	2.79677e-06	0.73707	2.71573e-06	0.73935	2.63625e-06	0.74163	2.55279e-06	0.74575	2.48908e-06	0.7624	2.43296e-06
0.72131	2.91475e-06	0.73795	2.82528e-06	0.74208	2.74199e-06	0.74436	2.65364e-06	0.74664	2.57518e-06	0.75077	2.51641e-06	0.76741	2.44885e-06
0.72632	2.94453e-06	0.74297	2.8531e-06	0.74709	2.76063e-06	0.74937	2.67134e-06	0.75166	2.60271e-06	0.75578	2.53792e-06	0.77243	2.46658e-06
0.73133	2.97456e-06	0.74798	2.87577e-06	0.7521	2.77844e-06	0.75439	2.69721e-06	0.75667	2.63121e-06	0.76079	2.55593e-06	0.77744	2.49218e-06
0.73635	2.99642e-06	0.75299	2.89356e-06	0.75712	2.80163e-06	0.7594	2.72838e-06	0.76168	2.65385e-06	0.76581	2.57562e-06	0.78245	2.52083e-06
0.74136	3.01229e-06	0.758	2.91246e-06	0.76213	2.83003e-06	0.76441	2.7547e-06	0.76669	2.67042e-06	0.77082	2.60052e-06	0.78746	2.54472e-06
0.74637	3.0318e-06	0.76302	2.93923e-06	0.76714	2.85894e-06	0.76942	2.77327e-06	0.77171	2.68997e-06	0.77583	2.62947e-06	0.79248	2.5634e-06
0.75138	3.05947e-06	0.76803	2.97121e-06	0.77215	2.88308e-06	0.77444	2.79148e-06	0.77672	2.71844e-06	0.78084	2.65601e-06	0.79749	2.58186e-06
0.7564	3.08996e-06	0.77304	2.99787e-06	0.77717	2.90163e-06	0.77945	2.81553e-06	0.78173	2.74942e-06	0.78586	2.67503e-06	0.8025	2.60475e-06
0.76141	3.11612e-06	0.77805	3.01564e-06	0.78218	2.92017e-06	0.78446	2.84463e-06	0.78674	2.7731e-06	0.79087	2.69178e-06	0.80751	2.63291e-06
0.76642	3.13636e-06	0.78307	3.03296e-06	0.78719	2.94641e-06	0.78947	2.87351e-06	0.79176	2.7906e-06	0.79588	2.71607e-06	0.81253	2.66118e-06
0.77143	3.15453e-06	0.78808	3.05834e-06	0.7922	2.97888e-06	0.79449	2.89696e-06	0.79677	2.81068e-06	0.80089	2.74749e-06	0.81754	2.68255e-06
0.77645	3.17645e-06	0.79309	3.08947e-06	0.79722	3.00655e-06	0.7995	2.9151e-06	0.80178	2.83723e-06	0.80591	2.77536e-06	0.82255	2.6988e-06
0.78146	3.20539e-06	0.7981	3.11807e-06	0.80223	3.02482e-06	0.80451	2.93484e-06	0.80679	2.86726e-06	0.81092	2.79466e-06	0.82756	2.72034e-06
0.78647	3.23713e-06	0.80312	3.14023e-06	0.80724	3.04229e-06	0.80952	2.96333e-06	0.81181	2.89459e-06	0.81593	2.81273e-06	0.83258	2.75076e-06
0.79148	3.2621e-06	0.80813	3.15873e-06	0.81225	3.06812e-06	0.81454	2.99614e-06	0.81682	2.91551e-06	0.82094	2.83679e-06	0.83759	2.7807e-06
0.7965	3.27862e-06	0.81314	3.17971e-06	0.81727	3.09979e-06	0.81955	3.02161e-06	0.82183	2.93331e-06	0.82596	2.86629e-06	0.8426	2.80185e-06
0.80151	3.29699e-06	0.81815	3.20781e-06	0.82228	3.12854e-06	0.82456	3.03863e-06	0.82684	2.95681e-06	0.83097	2.89556e-06	0.84761	2.81931e-06
0.80652	3.32538e-06	0.82317	3.24036e-06	0.82729	3.1506e-06	0.82957	3.05815e-06	0.83186	2.98901e-06	0.83598	2.91898e-06	0.85263	2.84184e-06
0.81153	3.35968e-06	0.82818	3.26738e-06	0.8323	3.1693e-06	0.83459	3.08689e-06	0.83687	3.01969e-06	0.84099	2.9371e-06	0.85764	2.87066e-06
0.81655	3.38572e-06	0.83319	3.28489e-06	0.83732	3.19125e-06	0.8396	3.11888e-06	0.84188	3.04019e-06	0.84601	2.95778e-06	0.86265	2.90067e-06
0.82156	3.40464e-06	0.8382	3.30281e-06	0.84233	3.22075e-06	0.84461	3.1457e-06	0.84689	3.05708e-06	0.85102	2.9879e-06	0.86766	2.9255e-06
0.82657	3.42341e-06	0.84322	3.33089e-06	0.84734	3.25365e-06	0.84962	3.16611e-06	0.85191	3.08172e-06	0.85603	3.02076e-06	0.87268	2.94418e-06
0.83158	3.44818e-06	0.84823	3.36491e-06	0.85235	3.27924e-06	0.85464	3.18543e-06	0.85692	3.11377e-06	0.86104	3.04448e-06	0.87769	2.96377e-06
0.8366	3.47911e-06	0.85324	3.39275e-06	0.85737	3.29599e-06	0.85965	3.21042e-06	0.86193	3.1438e-06	0.86606	3.06112e-06	0.8827	2.99261e-06
0.84161	3.51025e-06	0.85826	3.41206e-06	0.86238	3.31587e-06	0.86466	3.24278e-06	0.86694	3.16675e-06	0.87107	3.08312e-06	0.88771	3.02612e-06
0.84662	3.53429e-06	0.86327	3.43118e-06	0.86739	3.34668e-06	0.86967	3.27413e-06	0.87196	3.18577e-06	0.87608	3.11423e-06	0.89273	3.05144e-06
0.85163	3.55136e-06	0.86828	3.4566e-06	0.8724	3.38068e-06	0.87469	3.29521e-06	0.87697	3.20803e-06	0.88109	3.1458e-06	0.89774	3.06834e-06
0.85665	3.57161e-06	0.87329	3.4883e-06	0.87742	3.40615e-06	0.8797	3.31181e-06	0.88198	3.23827e-06	0.88611	3.17058e-06	0.90275	3.08932e-06
0.86166	3.60297e-06	0.87831	3.51965e-06	0.88243	3.42467e-06	0.88471	3.33707e-06	0.88699	3.27176e-06	0.89112	3.19001e-06	0.90776	3.11996e-06
0.86667	3.6377e-06	0.88332	3.54323e-06	0.88744	3.44558e-06	0.88972	3.37155e-06	0.89201	3.29696e-06	0.89613	3.21109e-06	0.91278	3.15207e-06
0.87168	3.66278e-06	0.88833	3.56029e-06	0.89245	3.47374e-06	0.89474	3.40243e-06	0.89702	3.31363e-06	0.90114	3.23991e-06	0.91779	3.17756e-06
0.8767	3.67937e-06	0.89334	3.58222e-06	0.89747	3.50676e-06	0.89975	3.42344e-06	0.90203	3.33526e-06	0.90616	3.2739e-06	0.9228	3.19723e-06
0.88171	3.70011e-06	0.89836	3.61557e-06	0.90248	3.5363e-06	0.90476	3.44239e-06	0.90704	3.36817e-06	0.91117	3.30134e-06	0.92781	3.21809e-06
0.88672	3.73034e-06	0.90337	3.64987e-06	0.90749	3.55686e-06	0.90977	3.46737e-06	0.91206	3.40182e-06	0.91618	3.31874e-06	0.93283	3.24665e-06
0.89173	3.76359e-06	0.90838	3.67295e-06	0.9125	3.57447e-06	0.91479	3.4994e-06	0.91707	3.4255e-06	0.92119	3.33887e-06	0.93784	3.28085e-06
0.89675	3.79151e-06	0.91339	3.68959e-06	0.91752	3.60161e-06	0.9198	3.53186e-06	0.92208	3.4441e-06	0.92621	3.37071e-06	0.94285	3.30873e-06
0.90176	3.81185e-06	0.91841	3.71299e-06	0.92253	3.63782e-06	0.92481	3.55636e-06	0.92709	3.46727e-06	0.93122	3.40539e-06	0.94786	3.32627e-06
0.90677	3.8306e-06	0.92342	3.74537e-06	0.92754	3.66821e-06	0.92982	3.57379e-06	0.93211	3.49814e-06	0.93623	3.43048e-06	0.95288	3.34642e-06
0.91178	3.85679e-06	0.92843	3.77834e-06	0.93256	3.68693e-06	0.93484	3.59649e-06	0.93712	3.53168e-06	0.94124	3.4492e-06	0.95789	3.37848e-06
0.9168	3.8921e-06	0.93344	3.80426e-06	0.93757	3.70573e-06	0.93985	3.6311e-06	0.94213	3.55858e-06	0.94626	3.47178e-06	0.9629	3.4133e-06
0.92181	3.92418e-06	0.93846	3.82344e-06	0.94258	3.73454e-06	0.94486	3.66554e-06	0.94714	3.57687e-06	0.95127	3.50228e-06	0.96791	3.43825e-06
0.92682	3.94363e-06	0.94347	3.84404e-06	0.94759	3.76887e-06	0.94987	3.68777e-06	0.95216	3.59761e-06	0.95628	3.53619e-06	0.97293	3.45703e-06
0.93184	3.96031e-06	0.94848	3.87441e-06	0.95261	3.79909e-06	0.95489	3.70503e-06	0.95717	3.63069e-06	0.96129	3.56393e-06	0.97794	3.48004e-06
0.93685	3.98796e-06	0.95349	3.91095e-06	0.95762	3.82099e-06	0.9599	3.73083e-06	0.96218	3.66674e-06	0.96631	3.5826e-06	0.98295	3.5111e-06
0.94186	4.02413e-06	0.95851	3.93867e-06	0.96263	3.84105e-06	0.96491	3.76491e-06	0.96719	3.69121e-06	0.97132	3.60304e-06	0.98796	3.5451e-06
0.94687	4.05484e-06	0.96352	3.95526e-06	0.96764	3.8658e-06	0.96992	3.79742e-06	0.97221	3.70831e-06	0.97633	3.63598e-06	0.99298	3.57227e-06
0.95189	4.07582e-06	0.96853	3.97578e-06	0.97266	3.90173e-06	0.97494	3.82164e-06	0.97722	3.73275e-06	0.98134	3.67243e-06	0.99799	3.5906e-06
0.9569	4.09494e-06	0.97354	4.009e-06	0.97767	3.93496e-06	0.97995	3.84059e-06	0.98223	3.76652e-06	0.98636	3.69723e-06	1.003	3.61205e-06
0.96191	4.12055e-06	0.97856	4.04477e-06	0.98268	3.95487e-06	0.98496	3.8642e-06	0.98724	3.8e-06	0.99137	3.71442e-06	1.00801	3.64629e-06
0.96692	4.15454e-06	0.98357	4.07082e-06	0.98769	3.97219e-06	0.98997	3.89875e-06	0.99226	3.82536e-06	0.99638	3.73909e-06	1.01303	3.68222e-06
0.97194	4.18859e-06	0.98858	4.08992e-06	0.99271	4.00143e-06	0.99499	3.93441e-06	0.99727	3.84455e-06	1.00139	3.7732e-06	1.01804	3.70558e-06
0.97695	4.21189e-06	0.99359	4.11177e-06	0.99772	4.0386e-06	1	3.95706e-06	1.00228	3.86756e-06	1.00641	3.80677e-06	1.02305	3.72306e-06

## Sheet: Figure S2d
Vd (V)	Id (arb. units)	Vd (V)	Id (arb. units)	Vd (V)	Id (arb. units)	Vd (V)	Id (arb. units)	Vd (V)	Id (arb. units)	Vd (V)	Id (arb. units)	Vd (V)	Id (arb. units)
	Vg = -30 V		-20		-10		0		10		20		30
-1.06579	-3.72306e-06	-1.07119	-3.80677e-06	-1.12638	-3.86756e-06	-1.32975	-3.95706e-06	-1.1273	-4.0386e-06	-1.06357	-4.11177e-06	-1.02529	-4.21189e-06
-1.06057	-3.70558e-06	-1.0656	-3.7732e-06	-1.12063	-3.84455e-06	-1.32285	-3.93441e-06	-1.1211	-4.00143e-06	-1.05818	-4.08992e-06	-1.02001	-4.18859e-06
-1.05529	-3.68222e-06	-1.06001	-3.73909e-06	-1.115	-3.82536e-06	-1.31487	-3.89875e-06	-1.11515	-3.97219e-06	-1.05284	-4.07082e-06	-1.01461	-4.15454e-06
-1.04987	-3.64629e-06	-1.05458	-3.71442e-06	-1.10917	-3.8e-06	-1.30698	-3.8642e-06	-1.10958	-3.95487e-06	-1.04739	-4.04477e-06	-1.00921	-4.12055e-06
-1.04446	-3.61205e-06	-1.04927	-3.69723e-06	-1.10309	-3.76652e-06	-1.3	-3.84059e-06	-1.10393	-3.93496e-06	-1.04177	-4.009e-06	-1.0039	-4.09494e-06
-1.0392	-3.5906e-06	-1.04384	-3.67243e-06	-1.09699	-3.73275e-06	-1.29341	-3.82164e-06	-1.09785	-3.90173e-06	-1.03619	-3.97578e-06	-0.99867	-4.07582e-06
-1.03398	-3.57227e-06	-1.03821	-3.63598e-06	-1.09119	-3.70831e-06	-1.28638	-3.79742e-06	-1.09168	-3.8658e-06	-1.03083	-3.95526e-06	-0.99342	-4.05484e-06
-1.02866	-3.5451e-06	-1.03263	-3.60304e-06	-1.08563	-3.69121e-06	-1.27865	-3.76491e-06	-1.08588	-3.84105e-06	-1.02553	-3.93867e-06	-0.98805	-4.02413e-06
-1.02325	-3.5111e-06	-1.02727	-3.5826e-06	-1.07984	-3.66674e-06	-1.2708	-3.73083e-06	-1.08022	-3.82099e-06	-1.02005	-3.91095e-06	-0.98262	-3.98796e-06
-1.01789	-3.48004e-06	-1.02194	-3.56393e-06	-1.07367	-3.63069e-06	-1.26364	-3.70503e-06	-1.07451	-3.79909e-06	-1.01441	-3.87441e-06	-0.97729	-3.96031e-06
-1.01261	-3.45703e-06	-1.01646	-3.53619e-06	-1.06759	-3.59761e-06	-1.25719	-3.68777e-06	-1.06852	-3.76887e-06	-1.00888	-3.84404e-06	-0.97209	-3.94363e-06
-1.00738	-3.43825e-06	-1.01087	-3.50228e-06	-1.06191	-3.57687e-06	-1.25032	-3.66554e-06	-1.06241	-3.73454e-06	-1.00352	-3.82344e-06	-0.96685	-3.92418e-06
-1.00208	-3.4133e-06	-1.00534	-3.47178e-06	-1.05632	-3.55858e-06	-1.24244	-3.6311e-06	-1.05647	-3.70573e-06	-0.99818	-3.80426e-06	-0.96147	-3.8921e-06
-0.99667	-3.37848e-06	-0.99994	-3.4492e-06	-1.05044	-3.53168e-06	-1.23454	-3.59649e-06	-1.05086	-3.68693e-06	-0.99273	-3.77834e-06	-0.95606	-3.85679e-06
-0.99129	-3.34642e-06	-0.99461	-3.43048e-06	-1.04435	-3.49814e-06	-1.22764	-3.57379e-06	-1.04524	-3.66821e-06	-0.98715	-3.74537e-06	-0.95074	-3.8306e-06
-0.98605	-3.32627e-06	-0.98917	-3.40539e-06	-1.03835	-3.46727e-06	-1.22118	-3.55636e-06	-1.03926	-3.63782e-06	-0.98159	-3.71299e-06	-0.94551	-3.81185e-06
-0.98083	-3.30873e-06	-0.98357	-3.37071e-06	-1.03259	-3.4441e-06	-1.21412	-3.53186e-06	-1.03308	-3.60161e-06	-0.97618	-3.68959e-06	-0.94027	-3.79151e-06
-0.9755	-3.28085e-06	-0.97801	-3.33887e-06	-1.02698	-3.4255e-06	-1.2064	-3.4994e-06	-1.0272	-3.57447e-06	-0.97088	-3.67295e-06	-0.93494	-3.76359e-06
-0.97009	-3.24665e-06	-0.97266	-3.31874e-06	-1.02121	-3.40182e-06	-1.19872	-3.46737e-06	-1.02162	-3.55686e-06	-0.96548	-3.64987e-06	-0.92954	-3.73034e-06
-0.96475	-3.21809e-06	-0.96735	-3.30134e-06	-1.01512	-3.36817e-06	-1.19163	-3.44239e-06	-1.01595	-3.5363e-06	-0.95988	-3.61557e-06	-0.92418	-3.70011e-06
-0.9595	-3.19723e-06	-0.96187	-3.2739e-06	-1.00905	-3.33526e-06	-1.18504	-3.42344e-06	-1.00999	-3.50676e-06	-0.9543	-3.58222e-06	-0.91893	-3.67937e-06
-0.95426	-3.17756e-06	-0.95628	-3.23991e-06	-1.00334	-3.31363e-06	-1.17827	-3.40243e-06	-1.00392	-3.47374e-06	-0.94892	-3.56029e-06	-0.91373	-3.66278e-06
-0.94896	-3.15207e-06	-0.95078	-3.21109e-06	-0.9978	-3.29696e-06	-1.17069	-3.37155e-06	-0.998	-3.44558e-06	-0.94361	-3.54323e-06	-0.90843	-3.6377e-06
-0.94358	-3.11996e-06	-0.9454	-3.19001e-06	-0.99197	-3.27176e-06	-1.1628	-3.33707e-06	-0.99232	-3.42467e-06	-0.9382	-3.51965e-06	-0.90302	-3.60297e-06
-0.93821	-3.08932e-06	-0.94006	-3.17058e-06	-0.98589	-3.23827e-06	-1.15568	-3.31181e-06	-0.98671	-3.40615e-06	-0.93265	-3.4883e-06	-0.89764	-3.57161e-06
-0.93296	-3.06834e-06	-0.93463	-3.1458e-06	-0.9799	-3.20803e-06	-1.14929	-3.29521e-06	-0.98088	-3.38068e-06	-0.9271	-3.4566e-06	-0.8924	-3.55136e-06
-0.92775	-3.05144e-06	-0.92908	-3.11423e-06	-0.97418	-3.18577e-06	-1.14252	-3.27413e-06	-0.97478	-3.34668e-06	-0.92166	-3.43118e-06	-0.88719	-3.53429e-06
-0.92245	-3.02612e-06	-0.92353	-3.08312e-06	-0.96855	-3.16675e-06	-1.13489	-3.24278e-06	-0.96878	-3.31587e-06	-0.91632	-3.41206e-06	-0.8819	-3.51025e-06
-0.91705	-2.99261e-06	-0.91815	-3.06112e-06	-0.96281	-3.1438e-06	-1.12718	-3.21042e-06	-0.96313	-3.29599e-06	-0.91098	-3.39275e-06	-0.87653	-3.47911e-06
-0.91171	-2.96377e-06	-0.91285	-3.04448e-06	-0.95683	-3.11377e-06	-1.12009	-3.18543e-06	-0.95758	-3.27924e-06	-0.90549	-3.36491e-06	-0.87117	-3.44818e-06
-0.90647	-2.94418e-06	-0.90744	-3.02076e-06	-0.95079	-3.08172e-06	-1.11347	-3.16611e-06	-0.95174	-3.25365e-06	-0.8999	-3.33089e-06	-0.86587	-3.42341e-06
-0.90124	-2.9255e-06	-0.90186	-2.9879e-06	-0.94499	-3.05708e-06	-1.10675	-3.1457e-06	-0.94567	-3.22075e-06	-0.89441	-3.30281e-06	-0.86064	-3.40464e-06
-0.89595	-2.90067e-06	-0.89634	-2.95778e-06	-0.93943	-3.04019e-06	-1.09951	-3.11888e-06	-0.93971	-3.19125e-06	-0.88909	-3.28489e-06	-0.85541	-3.38572e-06
-0.89059	-2.87066e-06	-0.89097	-2.9371e-06	-0.93376	-3.01969e-06	-1.09183	-3.08689e-06	-0.934	-3.1693e-06	-0.88378	-3.26738e-06	-0.8501	-3.35968e-06
-0.88525	-2.84184e-06	-0.88565	-2.91898e-06	-0.92776	-2.98901e-06	-1.08442	-3.05815e-06	-0.92838	-3.1506e-06	-0.87831	-3.24036e-06	-0.84469	-3.32538e-06
-0.87998	-2.81931e-06	-0.88024	-2.89556e-06	-0.92172	-2.95681e-06	-1.07778	-3.03863e-06	-0.92266	-3.12854e-06	-0.87274	-3.20781e-06	-0.83935	-3.29699e-06
-0.87476	-2.80185e-06	-0.87473	-2.86629e-06	-0.91595	-2.93331e-06	-1.07135	-3.02161e-06	-0.91673	-3.09979e-06	-0.86725	-3.17971e-06	-0.83413	-3.27862e-06
-0.86951	-2.7807e-06	-0.86922	-2.83679e-06	-0.91037	-2.91551e-06	-1.06421	-2.99614e-06	-0.9107	-3.06812e-06	-0.86188	-3.15873e-06	-0.82893	-3.2621e-06
-0.86415	-2.75076e-06	-0.8638	-2.81273e-06	-0.90468	-2.89459e-06	-1.05647	-2.96333e-06	-0.90486	-3.04229e-06	-0.85656	-3.14023e-06	-0.82363	-3.23713e-06
-0.85879	-2.72034e-06	-0.85848	-2.79466e-06	-0.89879	-2.86726e-06	-1.04908	-2.93484e-06	-0.89929	-3.02482e-06	-0.85117	-3.11807e-06	-0.81825	-3.20539e-06
-0.85353	-2.6988e-06	-0.85313	-2.77536e-06	-0.89282	-2.83723e-06	-1.04242	-2.9151e-06	-0.89369	-3.00655e-06	-0.84567	-3.08947e-06	-0.81291	-3.17645e-06
-0.84833	-2.68255e-06	-0.84765	-2.74749e-06	-0.88695	-2.81068e-06	-1.0359	-2.89696e-06	-0.88779	-2.97888e-06	-0.84012	-3.05834e-06	-0.80764	-3.15453e-06
-0.84307	-2.66118e-06	-0.8421	-2.71607e-06	-0.8813	-2.7906e-06	-1.02893	-2.87351e-06	-0.88173	-2.94641e-06	-0.83468	-3.03296e-06	-0.80242	-3.13636e-06
-0.83774	-2.63291e-06	-0.83667	-2.69178e-06	-0.87572	-2.7731e-06	-1.02151	-2.84463e-06	-0.87588	-2.92017e-06	-0.82937	-3.01564e-06	-0.79718	-3.11612e-06
-0.8324	-2.60475e-06	-0.83138	-2.67503e-06	-0.86995	-2.74942e-06	-1.01408	-2.81553e-06	-0.87027	-2.90163e-06	-0.82406	-2.99787e-06	-0.79187	-3.08996e-06
-0.82712	-2.58186e-06	-0.82604	-2.65601e-06	-0.86394	-2.71844e-06	-1.00706	-2.79148e-06	-0.86466	-2.88308e-06	-0.81859	-2.97121e-06	-0.7865	-3.05947e-06
-0.8219	-2.5634e-06	-0.82058	-2.62947e-06	-0.85802	-2.68997e-06	-1.00053	-2.77327e-06	-0.85888	-2.85894e-06	-0.81304	-2.93923e-06	-0.78117	-3.0318e-06
-0.81667	-2.54472e-06	-0.81507	-2.60052e-06	-0.85238	-2.67042e-06	-0.99397	-2.7547e-06	-0.85294	-2.83003e-06	-0.80757	-2.91246e-06	-0.77594	-3.01229e-06
-0.81139	-2.52083e-06	-0.80964	-2.57562e-06	-0.84683	-2.65385e-06	-0.98676	-2.72838e-06	-0.84701	-2.80163e-06	-0.80223	-2.89356e-06	-0.77074	-2.99642e-06
-0.80605	-2.49218e-06	-0.80429	-2.55593e-06	-0.8411	-2.63121e-06	-0.97915	-2.69721e-06	-0.84126	-2.77844e-06	-0.79692	-2.87577e-06	-0.76548	-2.97456e-06
-0.80074	-2.46658e-06	-0.79897	-2.53792e-06	-0.83517	-2.60271e-06	-0.97199	-2.67134e-06	-0.83567	-2.76063e-06	-0.79152	-2.8531e-06	-0.76012	-2.94453e-06
-0.79552	-2.44885e-06	-0.79359	-2.51641e-06	-0.82927	-2.57518e-06	-0.9655	-2.65364e-06	-0.83006	-2.74199e-06	-0.78603	-2.82528e-06	-0.75477	-2.91475e-06
-0.79033	-2.43296e-06	-0.78811	-2.48908e-06	-0.82354	-2.55279e-06	-0.95904	-2.63625e-06	-0.82421	-2.71573e-06	-0.78054	-2.79677e-06	-0.7495	-2.89264e-06
-0.78506	-2.41047e-06	-0.78262	-2.46114e-06	-0.81794	-2.53439e-06	-0.952	-2.61201e-06	-0.81821	-2.68497e-06	-0.77511	-2.77244e-06	-0.74429	-2.8756e-06
-0.77972	-2.38262e-06	-0.77725	-2.44011e-06	-0.81232	-2.51556e-06	-0.9446	-2.58337e-06	-0.81237	-2.65929e-06	-0.76978	-2.75378e-06	-0.73906	-2.85666e-06
-0.77443	-2.35785e-06	-0.77198	-2.42451e-06	-0.80655	-2.49176e-06	-0.93738	-2.55689e-06	-0.80679	-2.64155e-06	-0.76447	-2.73656e-06	-0.73377	-2.83234e-06
-0.7692	-2.33922e-06	-0.76664	-2.40551e-06	-0.80062	-2.46333e-06	-0.93059	-2.53551e-06	-0.80123	-2.62454e-06	-0.75907	-2.71346e-06	-0.72844	-2.80437e-06
-0.764	-2.32247e-06	-0.76118	-2.37926e-06	-0.79477	-2.43735e-06	-0.92407	-2.51743e-06	-0.79547	-2.60114e-06	-0.75355	-2.68381e-06	-0.72311	-2.77744e-06
-0.75876	-2.3031e-06	-0.7557	-2.35201e-06	-0.78917	-2.41885e-06	-0.91746	-2.49821e-06	-0.78955	-2.57298e-06	-0.74806	-2.65576e-06	-0.71785	-2.7553e-06
-0.75348	-2.27971e-06	-0.75033	-2.33043e-06	-0.78365	-2.40303e-06	-0.91042	-2.47386e-06	-0.78368	-2.5463e-06	-0.7427	-2.63553e-06	-0.71264	-2.73803e-06
-0.74818	-2.25472e-06	-0.74502	-2.31323e-06	-0.77795	-2.3817e-06	-0.90304	-2.44549e-06	-0.77797	-2.52442e-06	-0.73742	-2.61962e-06	-0.70742	-2.72053e-06
-0.74292	-2.23278e-06	-0.7397	-2.29546e-06	-0.77206	-2.35429e-06	-0.89592	-2.42018e-06	-0.77237	-2.50619e-06	-0.73207	-2.59989e-06	-0.70214	-2.69663e-06
-0.73772	-2.21633e-06	-0.73433	-2.27404e-06	-0.76621	-2.32827e-06	-0.8894	-2.40208e-06	-0.76676	-2.48772e-06	-0.72662	-2.57386e-06	-0.69679	-2.66743e-06
-0.73253	-2.20128e-06	-0.72889	-2.24933e-06	-0.76055	-2.30814e-06	-0.88306	-2.38617e-06	-0.76102	-2.46489e-06	-0.72113	-2.54623e-06	-0.69147	-2.6408e-06
-0.72729	-2.18103e-06	-0.72347	-2.22492e-06	-0.75499	-2.29111e-06	-0.87626	-2.36477e-06	-0.75512	-2.43735e-06	-0.71571	-2.52203e-06	-0.68624	-2.62159e-06
-0.72199	-2.15605e-06	-0.71812	-2.20505e-06	-0.74939	-2.27257e-06	-0.86898	-2.33755e-06	-0.74926	-2.41081e-06	-0.71036	-2.50234e-06	-0.68105	-2.60606e-06
-0.71672	-2.13358e-06	-0.71284	-2.18972e-06	-0.74366	-2.25027e-06	-0.8618	-2.31154e-06	-0.74361	-2.39089e-06	-0.70505	-2.48482e-06	-0.67581	-2.58689e-06
-0.71152	-2.11734e-06	-0.70754	-2.17294e-06	-0.73784	-2.22524e-06	-0.85509	-2.29119e-06	-0.73809	-2.37529e-06	-0.69971	-2.46551e-06	-0.67051	-2.56183e-06
-0.70634	-2.10309e-06	-0.70214	-2.15015e-06	-0.73206	-2.20127e-06	-0.84865	-2.27405e-06	-0.73248	-2.35647e-06	-0.69429	-2.44136e-06	-0.66519	-2.53492e-06
-0.70113	-2.0856e-06	-0.6967	-2.12497e-06	-0.72643	-2.18207e-06	-0.84211	-2.25575e-06	-0.72665	-2.3311e-06	-0.68881	-2.4139e-06	-0.6599	-2.51087e-06
-0.69588	-2.06479e-06	-0.69134	-2.1043e-06	-0.72093	-2.16672e-06	-0.83528	-2.23392e-06	-0.72077	-2.30403e-06	-0.68338	-2.38925e-06	-0.65467	-2.49109e-06
-0.69062	-2.04367e-06	-0.68607	-2.089e-06	-0.71535	-2.14917e-06	-0.82821	-2.20916e-06	-0.71503	-2.28145e-06	-0.67805	-2.37111e-06	-0.64946	-2.47389e-06
-0.6854	-2.02509e-06	-0.68079	-2.0737e-06	-0.70959	-2.12576e-06	-0.82116	-2.18479e-06	-0.70945	-2.26352e-06	-0.67278	-2.35568e-06	-0.64424	-2.45594e-06
-0.68021	-2.00991e-06	-0.67546	-2.05464e-06	-0.70377	-2.10057e-06	-0.81447	-2.16457e-06	-0.70388	-2.24631e-06	-0.66743	-2.33619e-06	-0.63897	-2.43404e-06
-0.67504	-1.99647e-06	-0.67008	-2.03302e-06	-0.6981	-2.08001e-06	-0.80813	-2.14868e-06	-0.69823	-2.22652e-06	-0.66199	-2.31076e-06	-0.63366	-2.40805e-06
-0.66985	-1.98108e-06	-0.6647	-2.01193e-06	-0.69258	-2.06448e-06	-0.80173	-2.13205e-06	-0.69247	-2.20329e-06	-0.65653	-2.28445e-06	-0.62836	-2.38242e-06
-0.66462	-1.96174e-06	-0.65938	-1.99366e-06	-0.68707	-2.04879e-06	-0.79488	-2.10999e-06	-0.68667	-2.17845e-06	-0.65114	-2.26257e-06	-0.62311	-2.36212e-06
-0.65938	-1.94192e-06	-0.65411	-1.97851e-06	-0.68144	-2.02946e-06	-0.78775	-2.08459e-06	-0.68092	-2.15559e-06	-0.64583	-2.24495e-06	-0.61792	-2.34669e-06
-0.65419	-1.92667e-06	-0.64886	-1.96437e-06	-0.67572	-2.00758e-06	-0.78087	-2.06217e-06	-0.67532	-2.13734e-06	-0.64053	-2.22802e-06	-0.61272	-2.33057e-06
-0.64905	-1.91556e-06	-0.64356	-1.94764e-06	-0.67002	-1.98608e-06	-0.77445	-2.04523e-06	-0.66981	-2.12191e-06	-0.63519	-2.20879e-06	-0.60746	-2.30913e-06
-0.6439	-1.90366e-06	-0.6382	-1.92724e-06	-0.6644	-1.96717e-06	-0.76816	-2.02997e-06	-0.66422	-2.10387e-06	-0.6298	-2.18633e-06	-0.60216	-2.28356e-06
-0.63871	-1.88822e-06	-0.63285	-1.9072e-06	-0.65888	-1.9513e-06	-0.76164	-2.01188e-06	-0.65846	-2.08052e-06	-0.62437	-2.16205e-06	-0.59687	-2.25922e-06
-0.63351	-1.87147e-06	-0.62757	-1.89189e-06	-0.6534	-1.93668e-06	-0.75485	-1.99054e-06	-0.65265	-2.05552e-06	-0.61897	-2.13903e-06	-0.59163	-2.2394e-06
-0.62833	-1.85689e-06	-0.62236	-1.88007e-06	-0.64785	-1.91995e-06	-0.74799	-1.96838e-06	-0.64696	-2.0344e-06	-0.61363	-2.12001e-06	-0.58642	-2.2228e-06
-0.62318	-1.84521e-06	-0.61712	-1.86697e-06	-0.64218	-1.89947e-06	-0.74127	-1.9479e-06	-0.64142	-2.01811e-06	-0.60835	-2.10446e-06	-0.58122	-2.20624e-06
-0.61805	-1.8352e-06	-0.61183	-1.8504e-06	-0.63649	-1.87843e-06	-0.7348	-1.93033e-06	-0.63591	-2.00254e-06	-0.60306	-2.08803e-06	-0.57599	-2.18744e-06
-0.61293	-1.82547e-06	-0.60652	-1.83274e-06	-0.63093	-1.8614e-06	-0.72851	-1.91503e-06	-0.6303	-1.984e-06	-0.59769	-2.0669e-06	-0.57073	-2.1658e-06
-0.60779	-1.81472e-06	-0.60124	-1.81723e-06	-0.6255	-1.84842e-06	-0.7222	-1.89944e-06	-0.6246	-1.96256e-06	-0.59226	-2.04239e-06	-0.56545	-2.14256e-06
-0.60264	-1.80252e-06	-0.59601	-1.80444e-06	-0.62007	-1.83522e-06	-0.71562	-1.88065e-06	-0.61888	-1.94049e-06	-0.58686	-2.01952e-06	-0.56018	-2.12025e-06
-0.59749	-1.79081e-06	-0.59081	-1.79317e-06	-0.61452	-1.81871e-06	-0.7088	-1.85901e-06	-0.61321	-1.92003e-06	-0.58154	-2.0014e-06	-0.55495	-2.10129e-06
-0.59238	-1.78244e-06	-0.58561	-1.78211e-06	-0.60892	-1.80019e-06	-0.7021	-1.8387e-06	-0.60763	-1.90224e-06	-0.57627	-1.98621e-06	-0.54976	-2.08583e-06
-0.58731	-1.77739e-06	-0.58039	-1.77003e-06	-0.60335	-1.7829e-06	-0.69576	-1.82282e-06	-0.60211	-1.88664e-06	-0.57098	-1.96987e-06	-0.54458	-2.07076e-06
-0.58225	-1.77257e-06	-0.57514	-1.75642e-06	-0.59787	-1.76826e-06	-0.68965	-1.80962e-06	-0.5966	-1.87101e-06	-0.56563	-1.95046e-06	-0.53935	-2.05231e-06
-0.57716	-1.76587e-06	-0.5699	-1.74298e-06	-0.59244	-1.75547e-06	-0.68341	-1.79495e-06	-0.591	-1.85264e-06	-0.56025	-1.929e-06	-0.53408	-2.02989e-06
-0.57206	-1.75862e-06	-0.56471	-1.73249e-06	-0.58704	-1.74328e-06	-0.67691	-1.77705e-06	-0.5853	-1.83123e-06	-0.55488	-1.9076e-06	-0.5288	-2.00674e-06
-0.56699	-1.75359e-06	-0.55958	-1.72527e-06	-0.58162	-1.73051e-06	-0.6703	-1.75791e-06	-0.57961	-1.81011e-06	-0.54953	-1.88796e-06	-0.52356	-1.98675e-06
-0.56196	-1.75163e-06	-0.55445	-1.71859e-06	-0.57615	-1.71622e-06	-0.66383	-1.74038e-06	-0.57404	-1.79273e-06	-0.54423	-1.87076e-06	-0.51837	-1.97076e-06
-0.55694	-1.75148e-06	-0.54929	-1.71008e-06	-0.57065	-1.70099e-06	-0.65756	-1.72526e-06	-0.56858	-1.77871e-06	-0.53895	-1.85536e-06	-0.51319	-1.95625e-06
-0.55194	-1.75227e-06	-0.54412	-1.70047e-06	-0.56519	-1.68726e-06	-0.65141	-1.71165e-06	-0.56311	-1.76451e-06	-0.53367	-1.83979e-06	-0.50799	-1.94016e-06
-0.54695	-1.75409e-06	-0.53897	-1.6924e-06	-0.55985	-1.67684e-06	-0.64519	-1.69717e-06	-0.55755	-1.74746e-06	-0.52835	-1.82178e-06	-0.50276	-1.92148e-06
-0.54196	-1.75675e-06	-0.53386	-1.68715e-06	-0.55456	-1.66845e-06	-0.63912	-1.68451e-06	-0.55192	-1.72816e-06	-0.52299	-1.80097e-06	-0.49752	-1.90122e-06
-0.53699	-1.76026e-06	-0.52879	-1.68381e-06	-0.54925	-1.6592e-06	-0.63283	-1.66909e-06	-0.5463	-1.70923e-06	-0.51762	-1.77992e-06	-0.49227	-1.88093e-06
-0.53204	-1.76587e-06	-0.52374	-1.68126e-06	-0.54388	-1.64799e-06	-0.62645	-1.65271e-06	-0.54074	-1.69236e-06	-0.5123	-1.7618e-06	-0.48704	-1.86202e-06
-0.52714	-1.77501e-06	-0.5187	-1.67945e-06	-0.5385	-1.63651e-06	-0.62017	-1.63757e-06	-0.53525	-1.6774e-06	-0.50703	-1.7471e-06	-0.48184	-1.84512e-06
-0.52227	-1.78772e-06	-0.51366	-1.67831e-06	-0.53318	-1.62703e-06	-0.61415	-1.6254e-06	-0.52979	-1.66333e-06	-0.50179	-1.73332e-06	-0.47665	-1.83e-06
-0.51743	-1.80268e-06	-0.50864	-1.67764e-06	-0.52795	-1.61996e-06	-0.60829	-1.61528e-06	-0.52432	-1.64923e-06	-0.49651	-1.71763e-06	-0.47147	-1.81557e-06
-0.5126	-1.81885e-06	-0.50364	-1.67813e-06	-0.52275	-1.61413e-06	-0.60239	-1.6046e-06	-0.51883	-1.63419e-06	-0.49118	-1.69937e-06	-0.46628	-1.8001e-06
-0.5078	-1.83706e-06	-0.49868	-1.68127e-06	-0.51756	-1.60876e-06	-0.59632	-1.59197e-06	-0.51328	-1.61769e-06	-0.48584	-1.68016e-06	-0.46107	-1.78232e-06
-0.50304	-1.85912e-06	-0.49377	-1.68767e-06	-0.51239	-1.60393e-06	-0.59018	-1.57846e-06	-0.50772	-1.60055e-06	-0.48052	-1.66204e-06	-0.45583	-1.76265e-06
-0.49833	-1.88589e-06	-0.48891	-1.69646e-06	-0.50724	-1.59945e-06	-0.58415	-1.56624e-06	-0.5022	-1.58476e-06	-0.47523	-1.6458e-06	-0.45059	-1.74322e-06
-0.49368	-1.91748e-06	-0.48406	-1.70627e-06	-0.50209	-1.59517e-06	-0.57831	-1.55623e-06	-0.49677	-1.5716e-06	-0.46997	-1.63096e-06	-0.44538	-1.72616e-06
-0.48909	-1.95433e-06	-0.47923	-1.71695e-06	-0.49697	-1.59192e-06	-0.57258	-1.54762e-06	-0.49139	-1.56016e-06	-0.46471	-1.61672e-06	-0.44021	-1.71187e-06
-0.48457	-1.9969e-06	-0.47444	-1.72994e-06	-0.49193	-1.59098e-06	-0.56688	-1.53943e-06	-0.48599	-1.5482e-06	-0.45946	-1.60238e-06	-0.43505	-1.69889e-06
-0.48011	-2.04518e-06	-0.46971	-1.74656e-06	-0.48697	-1.59277e-06	-0.56121	-1.5315e-06	-0.48054	-1.53442e-06	-0.45419	-1.58723e-06	-0.42988	-1.68516e-06
-0.47572	-2.09926e-06	-0.46505	-1.76707e-06	-0.48208	-1.5964e-06	-0.55556	-1.52383e-06	-0.47505	-1.51951e-06	-0.4489	-1.57084e-06	-0.42468	-1.66953e-06
-0.47141	-2.16068e-06	-0.46045	-1.79154e-06	-0.4772	-1.60058e-06	-0.5499	-1.51613e-06	-0.46958	-1.50528e-06	-0.44359	-1.55364e-06	-0.41947	-1.65232e-06
-0.46722	-2.23215e-06	-0.45593	-1.82041e-06	-0.47233	-1.60512e-06	-0.54426	-1.5086e-06	-0.46416	-1.49284e-06	-0.4383	-1.53705e-06	-0.41426	-1.63479e-06
-0.46317	-2.31634e-06	-0.45149	-1.85381e-06	-0.46752	-1.61124e-06	-0.53872	-1.50225e-06	-0.4588	-1.48187e-06	-0.43303	-1.52238e-06	-0.40906	-1.61813e-06
-0.45929	-2.41456e-06	-0.44712	-1.89155e-06	-0.46279	-1.62015e-06	-0.53335	-1.498e-06	-0.45345	-1.47139e-06	-0.42781	-1.50966e-06	-0.40387	-1.60282e-06
-0.45557	-2.52722e-06	-0.44282	-1.93383e-06	-0.45816	-1.63208e-06	-0.52816	-1.4958e-06	-0.44811	-1.46098e-06	-0.42259	-1.49756e-06	-0.39869	-1.58867e-06
-0.45203	-2.65582e-06	-0.43864	-1.98224e-06	-0.45363	-1.64701e-06	-0.52305	-1.49463e-06	-0.44276	-1.45069e-06	-0.41735	-1.4845e-06	-0.39353	-1.57521e-06
-0.44872	-2.80408e-06	-0.43459	-2.03932e-06	-0.4492	-1.66518e-06	-0.51794	-1.49344e-06	-0.43742	-1.44037e-06	-0.41209	-1.4699e-06	-0.38836	-1.56201e-06
-0.4457	-2.97751e-06	-0.43073	-2.10697e-06	-0.44487	-1.68663e-06	-0.51283	-1.49227e-06	-0.43207	-1.42983e-06	-0.40682	-1.45448e-06	-0.3832	-1.54871e-06
-0.44304	-3.18227e-06	-0.42706	-2.1858e-06	-0.44065	-1.71138e-06	-0.50781	-1.49222e-06	-0.42672	-1.41938e-06	-0.40155	-1.43951e-06	-0.37803	-1.53498e-06
-0.44081	-3.42497e-06	-0.42358	-2.27579e-06	-0.43653	-1.73899e-06	-0.50297	-1.49423e-06	-0.4214	-1.40989e-06	-0.3963	-1.42582e-06	-0.37285	-1.52058e-06
-0.4391	-3.71217e-06	-0.42031	-2.37813e-06	-0.43252	-1.77035e-06	-0.4983	-1.49842e-06	-0.41614	-1.402e-06	-0.39108	-1.41336e-06	-0.36766	-1.50551e-06
-0.438	-4.05307e-06	-0.4173	-2.4959e-06	-0.4287	-1.80734e-06	-0.49381	-1.50466e-06	-0.41092	-1.3956e-06	-0.38586	-1.40147e-06	-0.36247	-1.49015e-06
-0.43763	-4.45769e-06	-0.41463	-2.63355e-06	-0.42511	-1.85186e-06	-0.4895	-1.51311e-06	-0.40572	-1.38988e-06	-0.38065	-1.38963e-06	-0.35729	-1.47512e-06
-0.43763	-1.10908e-05	-0.41238	-2.79579e-06	-0.42179	-1.90464e-06	-0.48538	-1.52381e-06	-0.40052	-1.38394e-06	-0.37544	-1.37775e-06	-0.35211	-1.46096e-06
-0.43171	-1.09293e-05	-0.41063	-2.98732e-06	-0.41873	-1.96543e-06	-0.48143	-1.53651e-06	-0.3953	-1.37756e-06	-0.37022	-1.36586e-06	-0.34695	-1.44786e-06
-0.42426	-1.07165e-05	-0.40946	-3.21355e-06	-0.41592	-2.03417e-06	-0.47761	-1.55085e-06	-0.39009	-1.3714e-06	-0.365	-1.35385e-06	-0.3418	-1.43562e-06
-0.41673	-1.0497e-05	-0.40899	-3.48024e-06	-0.41341	-2.11214e-06	-0.47395	-1.56705e-06	-0.38492	-1.36629e-06	-0.35978	-1.34158e-06	-0.33665	-1.42372e-06
-0.40917	-1.0275e-05	-0.40899	-8.69264e-06	-0.41128	-2.20201e-06	-0.47053	-1.58621e-06	-0.37978	-1.36255e-06	-0.35456	-1.32911e-06	-0.3315	-1.41166e-06
-0.40161	-1.00537e-05	-0.40643	-8.63197e-06	-0.40965	-2.30717e-06	-0.46749	-1.60988e-06	-0.37469	-1.36006e-06	-0.34934	-1.31686e-06	-0.32634	-1.39903e-06
-0.39409	-9.83502e-06	-0.3979	-8.4249e-06	-0.4086	-2.43087e-06	-0.4649	-1.63901e-06	-0.36964	-1.35871e-06	-0.34413	-1.30527e-06	-0.32117	-1.3857e-06
-0.38662	-9.62057e-06	-0.38931	-8.21462e-06	-0.40825	-2.57626e-06	-0.46277	-1.6735e-06	-0.36462	-1.35857e-06	-0.33893	-1.29459e-06	-0.316	-1.37167e-06
-0.3792	-9.41135e-06	-0.38071	-8.00389e-06	-0.40825	-6.0824e-06	-0.46103	-1.71276e-06	-0.35964	-1.35958e-06	-0.33375	-1.28469e-06	-0.31082	-1.35709e-06
-0.37185	-9.2079e-06	-0.37214	-7.79476e-06	-0.40199	-5.97413e-06	-0.45967	-1.75664e-06	-0.35469	-1.36149e-06	-0.32858	-1.27515e-06	-0.30564	-1.34207e-06
-0.36458	-9.01041e-06	-0.36362	-7.58877e-06	-0.39075	-5.77994e-06	-0.45877	-1.80601e-06	-0.34975	-1.36393e-06	-0.3234	-1.26549e-06	-0.30045	-1.32665e-06
-0.35736	-8.81884e-06	-0.35517	-7.38702e-06	-0.37957	-5.58764e-06	-0.45848	-1.86267e-06	-0.34483	-1.36682e-06	-0.31821	-1.25535e-06	-0.29525	-1.31076e-06
-0.35022	-8.63307e-06	-0.34681	-7.19024e-06	-0.36848	-5.39829e-06	-0.45848	-3.62559e-06	-0.33994	-1.37058e-06	-0.31302	-1.2447e-06	-0.29005	-1.29422e-06
-0.34314	-8.45306e-06	-0.33854	-6.99899e-06	-0.35751	-5.2127e-06	-0.44569	-3.51371e-06	-0.3351	-1.37603e-06	-0.30782	-1.23375e-06	-0.28484	-1.27674e-06
-0.33613	-8.27903e-06	-0.33036	-6.81288e-06	-0.34668	-5.03145e-06	-0.42738	-3.35417e-06	-0.33035	-1.384e-06	-0.30262	-1.22282e-06	-0.27961	-1.25794e-06
-0.32919	-8.11142e-06	-0.32228	-6.63229e-06	-0.336	-4.85487e-06	-0.4093	-3.19734e-06	-0.32568	-1.39463e-06	-0.29743	-1.21211e-06	-0.27436	-1.23733e-06
-0.32234	-7.95081e-06	-0.31428	-6.45692e-06	-0.32548	-4.68305e-06	-0.39149	-3.04377e-06	-0.32108	-1.40772e-06	-0.29224	-1.20163e-06	-0.26908	-1.21425e-06
-0.31557	-7.79785e-06	-0.30637	-6.28671e-06	-0.3151	-4.51591e-06	-0.37396	-2.89359e-06	-0.31655	-1.42261e-06	-0.28705	-1.19125e-06	-0.26377	-1.18851e-06
-0.3089	-7.65317e-06	-0.29855	-6.12178e-06	-0.30487	-4.3533e-06	-0.35674	-2.74705e-06	-0.31206	-1.43887e-06	-0.28186	-1.18081e-06	-0.25844	-1.16041e-06
-0.30232	-7.51732e-06	-0.29083	-5.96247e-06	-0.29478	-4.19498e-06	-0.33983	-2.60424e-06	-0.30761	-1.45648e-06	-0.27666	-1.17017e-06	-0.25308	-1.13024e-06
-0.29586	-7.39078e-06	-0.28321	-5.80927e-06	-0.28483	-4.0411e-06	-0.32322	-2.46516e-06	-0.30322	-1.4759e-06	-0.27147	-1.15921e-06	-0.2477	-1.09828e-06
-0.28951	-7.27408e-06	-0.2757	-5.66272e-06	-0.27502	-3.89154e-06	-0.30693	-2.32974e-06	-0.29891	-1.49782e-06	-0.26626	-1.14778e-06	-0.2423	-1.06483e-06
-0.28327	-7.16782e-06	-0.26832	-5.52335e-06	-0.26536	-3.74662e-06	-0.29092	-2.19783e-06	-0.2947	-1.52294e-06	-0.26104	-1.13574e-06	-0.23689	-1.03013e-06
-0.27717	-7.07282e-06	-0.26107	-5.39162e-06	-0.25585	-3.60669e-06	-0.2752	-2.06928e-06	-0.29061	-1.55169e-06	-0.25581	-1.12285e-06	-0.23147	-9.94436e-07
-0.27113	-6.98341e-06	-0.25395	-5.26795e-06	-0.24652	-3.47212e-06	-0.25974	-1.94393e-06	-0.28665	-1.58431e-06	-0.25056	-1.10886e-06	-0.22604	-9.57987e-07
-0.26497	-6.88314e-06	-0.24698	-5.15275e-06	-0.23738	-3.34329e-06	-0.24454	-1.82165e-06	-0.28281	-1.62081e-06	-0.24528	-1.0935e-06	-0.2206	-9.21047e-07
-0.25868	-6.77216e-06	-0.24015	-5.04649e-06	-0.22842	-3.2205e-06	-0.22958	-1.70232e-06	-0.27909	-1.66113e-06	-0.23998	-1.07641e-06	-0.21516	-8.83905e-07
-0.25228	-6.6513e-06	-0.2335	-4.94982e-06	-0.21967	-3.10401e-06	-0.21486	-1.5859e-06	-0.27549	-1.70515e-06	-0.23464	-1.05722e-06	-0.20973	-8.46855e-07
-0.24578	-6.52125e-06	-0.22698	-4.86141e-06	-0.21114	-2.9941e-06	-0.20039	-1.47231e-06	-0.272	-1.75264e-06	-0.22926	-1.03545e-06	-0.20429	-8.1016e-07
-0.23917	-6.38256e-06	-0.22034	-4.76579e-06	-0.20282	-2.89108e-06	-0.18614	-1.36155e-06	-0.26862	-1.80345e-06	-0.22382	-1.0106e-06	-0.19887	-7.74032e-07
-0.23247	-6.23571e-06	-0.21354	-4.66062e-06	-0.19473	-2.79539e-06	-0.17213	-1.25356e-06	-0.26533	-1.85732e-06	-0.21837	-9.84572e-07	-0.19345	-7.38649e-07
-0.22569	-6.08109e-06	-0.20659	-4.54676e-06	-0.18689	-2.70714e-06	-0.15835	-1.1483e-06	-0.26214	-1.91402e-06	-0.21291	-9.58257e-07	-0.18804	-7.04199e-07
-0.21882	-5.91908e-06	-0.1995	-4.42485e-06	-0.17893	-2.61518e-06	-0.14479	-1.04569e-06	-0.25903	-1.97316e-06	-0.20744	-9.3175e-07	-0.18264	-6.70909e-07
-0.21186	-5.75006e-06	-0.19229	-4.29545e-06	-0.17072	-2.51573e-06	-0.13143	-9.4562e-07	-0.25597	-2.03401e-06	-0.20198	-9.05194e-07	-0.17727	-6.39036e-07
-0.20483	-5.57446e-06	-0.18495	-4.15902e-06	-0.1623	-2.40956e-06	-0.11828	-8.47943e-07	-0.25293	-2.09551e-06	-0.19652	-8.78765e-07	-0.17191	-6.08797e-07
-0.19773	-5.39264e-06	-0.1775	-4.01596e-06	-0.15369	-2.29728e-06	-0.10531	-7.52493e-07	-0.24986	-2.15616e-06	-0.19106	-8.52664e-07	-0.16657	-5.8031e-07
-0.19057	-5.20513e-06	-0.16995	-3.86662e-06	-0.14489	-2.17941e-06	-0.09252	-6.59076e-07	-0.24671	-2.21413e-06	-0.18561	-8.27113e-07	-0.16125	-5.53565e-07
-0.18334	-5.01234e-06	-0.1623	-3.71136e-06	-0.13593	-2.05638e-06	-0.07987	-5.6748e-07	-0.2434	-2.26728e-06	-0.18018	-8.02357e-07	-0.15595	-5.28446e-07
-0.17606	-4.81468e-06	-0.15455	-3.55056e-06	-0.12682	-1.92858e-06	-0.06736	-4.77476e-07	-0.23987	-2.31334e-06	-0.17476	-7.78657e-07	-0.15066	-5.04794e-07
-0.16873	-4.61251e-06	-0.14671	-3.38459e-06	-0.11757	-1.79637e-06	-0.05496	-3.88831e-07	-0.23603	-2.34999e-06	-0.16937	-7.56276e-07	-0.14539	-4.82484e-07
-0.16135	-4.40613e-06	-0.13879	-3.21389e-06	-0.10818	-1.66007e-06	-0.04265	-3.01297e-07	-0.23182	-2.37501e-06	-0.164	-7.35446e-07	-0.14014	-4.61485e-07
-0.15392	-4.19582e-06	-0.1308	-3.03886e-06	-0.09867	-1.52003e-06	-0.03042	-2.14623e-07	-0.22717	-2.38639e-06	-0.15867	-7.16331e-07	-0.1349	-4.41847e-07
-0.14645	-3.98178e-06	-0.12274	-2.85991e-06	-0.08906	-1.37663e-06	-0.01823	-1.28551e-07	-0.22203	-2.38221e-06	-0.15336	-6.99006e-07	-0.12968	-4.23612e-07
-0.13894	-3.76417e-06	-0.11463	-2.67739e-06	-0.07935	-1.23023e-06	-0.00607	-4.28208e-08	-0.21632	-2.3605e-06	-0.14808	-6.8346e-07	-0.12447	-4.06747e-07
-0.13139	-3.54311e-06	-0.10645	-2.49162e-06	-0.06956	-1.0812e-06	0.00607	4.28208e-08	-0.20997	-2.31882e-06	-0.14283	-6.69632e-07	-0.11928	-3.91137e-07
-0.1238	-3.3186e-06	-0.09823	-2.30295e-06	-0.05969	-9.29913e-07	0.01823	1.28551e-07	-0.20322	-2.26486e-06	-0.13761	-6.57487e-07	-0.1141	-3.7665e-07
-0.11617	-3.09057e-06	-0.08996	-2.11157e-06	-0.04976	-7.76715e-07	0.03042	2.14623e-07	-0.19707	-2.22933e-06	-0.13242	-6.46983e-07	-0.10894	-3.63163e-07
-0.1085	-2.85878e-06	-0.08165	-1.91783e-06	-0.03978	-6.2193e-07	0.04265	3.01297e-07	-0.1914	-2.20887e-06	-0.12726	-6.38175e-07	-0.10378	-3.50554e-07
-0.10078	-2.62286e-06	-0.0733	-1.72199e-06	-0.02976	-4.65866e-07	0.05496	3.88831e-07	-0.18606	-2.19872e-06	-0.12213	-6.31158e-07	-0.09863	-3.38686e-07
-0.09301	-2.38239e-06	-0.06493	-1.52435e-06	-0.01971	-3.08814e-07	0.06736	4.77476e-07	-0.18092	-2.19475e-06	-0.11703	-6.26049e-07	-0.09349	-3.27403e-07
-0.08518	-2.13702e-06	-0.05653	-1.32527e-06	-0.00964	-1.51068e-07	0.07987	5.6748e-07	-0.17586	-2.19306e-06	-0.11196	-6.22941e-07	-0.08835	-3.16569e-07
-0.07724	-1.88243e-06	-0.04811	-1.12516e-06	0.00045128	7.07523e-09	0.09252	6.59076e-07	-0.17074	-2.18974e-06	-0.10693	-6.21874e-07	-0.08322	-3.06075e-07
-0.06937	-1.63373e-06	-0.03968	-9.24592e-07	0.01054	1.6529e-07	0.10531	7.52493e-07	-0.16544	-2.18094e-06	-0.10194	-6.22844e-07	-0.07809	-2.95843e-07
-0.06146	-1.38082e-06	-0.03126	-7.24342e-07	0.02062	3.23232e-07	0.11828	8.47943e-07	-0.15986	-2.16308e-06	-0.09697	-6.25811e-07	-0.07296	-2.85794e-07
-0.05362	-1.13444e-06	-0.02287	-5.25567e-07	0.03068	4.80508e-07	0.13143	9.4562e-07	-0.15388	-2.133e-06	-0.09205	-6.30714e-07	-0.06783	-2.75789e-07
-0.04595	-9.02785e-07	-0.01453	-3.30014e-07	0.0407	6.36673e-07	0.14479	1.04569e-06	-0.14744	-2.08842e-06	-0.08715	-6.37452e-07	-0.0627	-2.65633e-07
-0.03854	-6.94014e-07	-0.00629	-1.40269e-07	0.05067	7.9122e-07	0.15835	1.1483e-06	-0.14049	-2.02813e-06	-0.08228	-6.45884e-07	-0.05757	-2.55078e-07
-0.03146	-5.13711e-07	0.00179	3.99991e-08	0.06057	9.43536e-07	0.17213	1.25356e-06	-0.13303	-1.95197e-06	-0.07743	-6.55776e-07	-0.05243	-2.43872e-07
-0.02472	-3.63523e-07	0.00963	2.06008e-07	0.07038	1.09291e-06	0.18614	1.36155e-06	-0.12509	-1.86076e-06	-0.07261	-6.66765e-07	-0.04728	-2.31746e-07
-0.01831	-2.41627e-07	0.01713	3.523e-07	0.08006	1.23842e-06	0.20039	1.47231e-06	-0.11672	-1.75598e-06	-0.06779	-6.78192e-07	-0.04211	-2.18422e-07
-0.01218	-1.44153e-07	0.02421	4.73822e-07	0.08958	1.37896e-06	0.21486	1.5859e-06	-0.10797	-1.63947e-06	-0.06296	-6.88943e-07	-0.03693	-2.03557e-07
-0.00627	-6.66339e-08	0.03082	5.674e-07	0.0989	1.51319e-06	0.22958	1.70232e-06	-0.0989	-1.51319e-06	-0.05809	-6.97204e-07	-0.03172	-1.86699e-07
-0.000551911	-4.89386e-09	0.03695	6.32915e-07	0.10797	1.63947e-06	0.24454	1.82165e-06	-0.08958	-1.37896e-06	-0.05313	-7.00179e-07	-0.02649	-1.67259e-07
0.00503	4.45894e-08	0.04265	6.73407e-07	0.11672	1.75598e-06	0.25974	1.94393e-06	-0.08006	-1.23842e-06	-0.04801	-6.93934e-07	-0.02121	-1.44473e-07
0.0105	8.4612e-08	0.04801	6.93934e-07	0.12509	1.86076e-06	0.2752	2.06928e-06	-0.07038	-1.09291e-06	-0.04265	-6.73407e-07	-0.01589	-1.17351e-07
0.01589	1.17351e-07	0.05313	7.00179e-07	0.13303	1.95197e-06	0.29092	2.19783e-06	-0.06057	-9.43536e-07	-0.03695	-6.32915e-07	-0.0105	-8.4612e-08
0.02121	1.44473e-07	0.05809	6.97204e-07	0.14049	2.02813e-06	0.30693	2.32974e-06	-0.05067	-7.9122e-07	-0.03082	-5.674e-07	-0.00503	-4.45894e-08
0.02649	1.67259e-07	0.06296	6.88943e-07	0.14744	2.08842e-06	0.32322	2.46516e-06	-0.0407	-6.36673e-07	-0.02421	-4.73822e-07	0.000551911	4.89386e-09
0.03172	1.86699e-07	0.06779	6.78192e-07	0.15388	2.133e-06	0.33983	2.60424e-06	-0.03068	-4.80508e-07	-0.01713	-3.523e-07	0.00627	6.66339e-08
0.03693	2.03557e-07	0.07261	6.66765e-07	0.15986	2.16308e-06	0.35674	2.74705e-06	-0.02062	-3.23232e-07	-0.00963	-2.06008e-07	0.01218	1.44153e-07
0.04211	2.18422e-07	0.07743	6.55776e-07	0.16544	2.18094e-06	0.37396	2.89359e-06	-0.01054	-1.6529e-07	-0.00179	-3.99991e-08	0.01831	2.41627e-07
0.04728	2.31746e-07	0.08228	6.45884e-07	0.17074	2.18974e-06	0.39149	3.04377e-06	-0.00045128	-7.07523e-09	0.00629	1.40269e-07	0.02472	3.63523e-07
0.05243	2.43872e-07	0.08715	6.37452e-07	0.17586	2.19306e-06	0.4093	3.19734e-06	0.00964	1.51068e-07	0.01453	3.30014e-07	0.03146	5.13711e-07
0.05757	2.55078e-07	0.09205	6.30714e-07	0.18092	2.19475e-06	0.42738	3.35417e-06	0.01971	3.08814e-07	0.02287	5.25567e-07	0.03854	6.94014e-07
0.0627	2.65633e-07	0.09697	6.25811e-07	0.18606	2.19872e-06	0.44569	3.51371e-06	0.02976	4.65866e-07	0.03126	7.24342e-07	0.04595	9.02785e-07
0.06783	2.75789e-07	0.10194	6.22844e-07	0.1914	2.20887e-06	0.46419	3.67553e-06	0.03978	6.2193e-07	0.03968	9.24592e-07	0.05362	1.13444e-06
0.07296	2.85794e-07	0.10693	6.21874e-07	0.19707	2.22933e-06	0.48283	3.83903e-06	0.04976	7.76715e-07	0.04811	1.12516e-06	0.06146	1.38082e-06
0.07809	2.95843e-07	0.11196	6.22941e-07	0.20322	2.26486e-06	0.50154	4.00344e-06	0.05969	9.29913e-07	0.05653	1.32527e-06	0.06937	1.63373e-06
0.08322	3.06075e-07	0.11703	6.26049e-07	0.20997	2.31882e-06	0.52024	4.16774e-06	0.06956	1.0812e-06	0.06493	1.52435e-06	0.07724	1.88243e-06
0.08835	3.16569e-07	0.12213	6.31158e-07	0.21632	2.3605e-06	0.53881	4.33036e-06	0.07935	1.23023e-06	0.0733	1.72199e-06	0.08518	2.13702e-06
0.09349	3.27403e-07	0.12726	6.38175e-07	0.22203	2.38221e-06	0.55704	4.48898e-06	0.08906	1.37663e-06	0.08165	1.91783e-06	0.09301	2.38239e-06
0.09863	3.38686e-07	0.13242	6.46983e-07	0.22717	2.38639e-06	0.57464	4.63998e-06	0.09867	1.52003e-06	0.08996	2.11157e-06	0.10078	2.62286e-06
0.10378	3.50554e-07	0.13761	6.57487e-07	0.23182	2.37501e-06	0.59115	4.77805e-06	0.10818	1.66007e-06	0.09823	2.30295e-06	0.1085	2.85878e-06
0.10894	3.63163e-07	0.14283	6.69632e-07	0.23603	2.34999e-06	0.60597	4.89571e-06	0.11757	1.79637e-06	0.10645	2.49162e-06	0.11617	3.09057e-06
0.1141	3.7665e-07	0.14808	6.8346e-07	0.23987	2.31334e-06	0.61826	4.98302e-06	0.12682	1.92858e-06	0.11463	2.67739e-06	0.1238	3.3186e-06
0.11928	3.91137e-07	0.15336	6.99006e-07	0.2434	2.26728e-06	0.62702	5.02806e-06	0.13593	2.05638e-06	0.12274	2.85991e-06	0.13139	3.54311e-06
0.12447	4.06747e-07	0.15867	7.16331e-07	0.24671	2.21413e-06	0.63123	5.01839e-06	0.14489	2.17941e-06	0.1308	3.03886e-06	0.13894	3.76417e-06
0.12968	4.23612e-07	0.164	7.35446e-07	0.24986	2.15616e-06	0.63123	1.665e-06	0.15369	2.29728e-06	0.13879	3.21389e-06	0.14645	3.98178e-06
0.1349	4.41847e-07	0.16937	7.56276e-07	0.25293	2.09551e-06	0.63283	1.66909e-06	0.1623	2.40956e-06	0.14671	3.38459e-06	0.15392	4.19582e-06
0.14014	4.61485e-07	0.17476	7.78657e-07	0.25597	2.03401e-06	0.63912	1.68451e-06	0.17072	2.51573e-06	0.15455	3.55056e-06	0.16135	4.40613e-06
0.14539	4.82484e-07	0.18018	8.02357e-07	0.25903	1.97316e-06	0.64519	1.69717e-06	0.17893	2.61518e-06	0.1623	3.71136e-06	0.16873	4.61251e-06
0.15066	5.04794e-07	0.18561	8.27113e-07	0.26214	1.91402e-06	0.65141	1.71165e-06	0.18689	2.70714e-06	0.16995	3.86662e-06	0.17606	4.81468e-06
0.15595	5.28446e-07	0.19106	8.52664e-07	0.26533	1.85732e-06	0.65756	1.72526e-06	0.19473	2.79539e-06	0.1775	4.01596e-06	0.18334	5.01234e-06
0.16125	5.53565e-07	0.19652	8.78765e-07	0.26862	1.80345e-06	0.66383	1.74038e-06	0.20282	2.89108e-06	0.18495	4.15902e-06	0.19057	5.20513e-06
0.16657	5.8031e-07	0.20198	9.05194e-07	0.272	1.75264e-06	0.6703	1.75791e-06	0.21114	2.9941e-06	0.19229	4.29545e-06	0.19773	5.39264e-06
0.17191	6.08797e-07	0.20744	9.3175e-07	0.27549	1.70515e-06	0.67691	1.77705e-06	0.21967	3.10401e-06	0.1995	4.42485e-06	0.20483	5.57446e-06
0.17727	6.39036e-07	0.21291	9.58257e-07	0.27909	1.66113e-06	0.68341	1.79495e-06	0.22842	3.2205e-06	0.20659	4.54676e-06	0.21186	5.75006e-06
0.18264	6.70909e-07	0.21837	9.84572e-07	0.28281	1.62081e-06	0.68965	1.80962e-06	0.23738	3.34329e-06	0.21354	4.66062e-06	0.21882	5.91908e-06
0.18804	7.04199e-07	0.22382	1.0106e-06	0.28665	1.58431e-06	0.69576	1.82282e-06	0.24652	3.47212e-06	0.22034	4.76579e-06	0.22569	6.08109e-06
0.19345	7.38649e-07	0.22926	1.03545e-06	0.29061	1.55169e-06	0.7021	1.8387e-06	0.25585	3.60669e-06	0.22698	4.86141e-06	0.23247	6.23571e-06
0.19887	7.74032e-07	0.23464	1.05722e-06	0.2947	1.52294e-06	0.7088	1.85901e-06	0.26536	3.74662e-06	0.2335	4.94982e-06	0.23917	6.38256e-06
0.20429	8.1016e-07	0.23998	1.07641e-06	0.29891	1.49782e-06	0.71562	1.88065e-06	0.27502	3.89154e-06	0.24015	5.04649e-06	0.24578	6.52125e-06
0.20973	8.46855e-07	0.24528	1.0935e-06	0.30322	1.4759e-06	0.7222	1.89944e-06	0.28483	4.0411e-06	0.24698	5.15275e-06	0.25228	6.6513e-06
0.21516	8.83905e-07	0.25056	1.10886e-06	0.30761	1.45648e-06	0.72851	1.91503e-06	0.29478	4.19498e-06	0.25395	5.26795e-06	0.25868	6.77216e-06
0.2206	9.21047e-07	0.25581	1.12285e-06	0.31206	1.43887e-06	0.7348	1.93033e-06	0.30487	4.3533e-06	0.26107	5.39162e-06	0.26497	6.88314e-06
0.22604	9.57987e-07	0.26104	1.13574e-06	0.31655	1.42261e-06	0.74127	1.9479e-06	0.3151	4.51591e-06	0.26832	5.52335e-06	0.27113	6.98341e-06
0.23147	9.94436e-07	0.26626	1.14778e-06	0.32108	1.40772e-06	0.74799	1.96838e-06	0.32548	4.68305e-06	0.2757	5.66272e-06	0.27717	7.07282e-06
0.23689	1.03013e-06	0.27147	1.15921e-06	0.32568	1.39463e-06	0.75485	1.99054e-06	0.336	4.85487e-06	0.28321	5.80927e-06	0.28327	7.16782e-06
0.2423	1.06483e-06	0.27666	1.17017e-06	0.33035	1.384e-06	0.76164	2.01188e-06	0.34668	5.03145e-06	0.29083	5.96247e-06	0.28951	7.27408e-06
0.2477	1.09828e-06	0.28186	1.18081e-06	0.3351	1.37603e-06	0.76816	2.02997e-06	0.35751	5.2127e-06	0.29855	6.12178e-06	0.29586	7.39078e-06
0.25308	1.13024e-06	0.28705	1.19125e-06	0.33994	1.37058e-06	0.77445	2.04523e-06	0.36848	5.39829e-06	0.30637	6.28671e-06	0.30232	7.51732e-06
0.25844	1.16041e-06	0.29224	1.20163e-06	0.34483	1.36682e-06	0.78087	2.06217e-06	0.37957	5.58764e-06	0.31428	6.45692e-06	0.3089	7.65317e-06
0.26377	1.18851e-06	0.29743	1.21211e-06	0.34975	1.36393e-06	0.78775	2.08459e-06	0.39075	5.77994e-06	0.32228	6.63229e-06	0.31557	7.79785e-06
0.26908	1.21425e-06	0.30262	1.22282e-06	0.35469	1.36149e-06	0.79488	2.10999e-06	0.40199	5.97413e-06	0.33036	6.81288e-06	0.32234	7.95081e-06
0.27436	1.23733e-06	0.30782	1.23375e-06	0.35964	1.35958e-06	0.80173	2.13205e-06	0.41325	6.16884e-06	0.33854	6.99899e-06	0.32919	8.11142e-06
0.27961	1.25794e-06	0.31302	1.2447e-06	0.36462	1.35857e-06	0.80813	2.14868e-06	0.42447	6.36227e-06	0.34681	7.19024e-06	0.33613	8.27903e-06
0.28484	1.27674e-06	0.31821	1.25535e-06	0.36964	1.35871e-06	0.81447	2.16457e-06	0.43557	6.55185e-06	0.35517	7.38702e-06	0.34314	8.45306e-06
0.29005	1.29422e-06	0.3234	1.26549e-06	0.37469	1.36006e-06	0.82116	2.18479e-06	0.44641	6.7336e-06	0.36362	7.58877e-06	0.35022	8.63307e-06
0.29525	1.31076e-06	0.32858	1.27515e-06	0.37978	1.36255e-06	0.82821	2.20916e-06	0.4568	6.90121e-06	0.37214	7.79476e-06	0.35736	8.81884e-06
0.30045	1.32665e-06	0.33375	1.28469e-06	0.38492	1.36629e-06	0.83528	2.23392e-06	0.46643	7.04498e-06	0.38071	8.00389e-06	0.36458	9.01041e-06
0.30564	1.34207e-06	0.33893	1.29459e-06	0.39009	1.3714e-06	0.84211	2.25575e-06	0.47483	7.15071e-06	0.38931	8.21462e-06	0.37185	9.2079e-06
0.31082	1.35709e-06	0.34413	1.30527e-06	0.3953	1.37756e-06	0.84865	2.27405e-06	0.4814	7.19927e-06	0.3979	8.4249e-06	0.3792	9.41135e-06
0.316	1.37167e-06	0.34934	1.31686e-06	0.40052	1.38394e-06	0.85509	2.29119e-06	0.48541	7.1679e-06	0.40643	8.63197e-06	0.38662	9.62057e-06
0.32117	1.3857e-06	0.35456	1.32911e-06	0.40572	1.38988e-06	0.8618	2.31154e-06	0.48615	7.03474e-06	0.41484	8.83153e-06	0.39409	9.83502e-06
0.32634	1.39903e-06	0.35978	1.34158e-06	0.41092	1.3956e-06	0.86898	2.33755e-06	0.48615	1.59338e-06	0.42301	9.01703e-06	0.40161	1.00537e-05
0.3315	1.41166e-06	0.365	1.35385e-06	0.41614	1.402e-06	0.87626	2.36477e-06	0.48697	1.59277e-06	0.43076	9.17787e-06	0.40917	1.0275e-05
0.33665	1.42372e-06	0.37022	1.36586e-06	0.4214	1.40989e-06	0.88306	2.38617e-06	0.49193	1.59098e-06	0.43781	9.29777e-06	0.41673	1.0497e-05
0.3418	1.43562e-06	0.37544	1.37775e-06	0.42672	1.41938e-06	0.8894	2.40208e-06	0.49697	1.59192e-06	0.44377	9.35319e-06	0.42426	1.07165e-05
0.34695	1.44786e-06	0.38065	1.38963e-06	0.43207	1.42983e-06	0.89592	2.42018e-06	0.50209	1.59517e-06	0.44811	9.31353e-06	0.43171	1.09293e-05
0.35211	1.46096e-06	0.38586	1.40147e-06	0.43742	1.44037e-06	0.90304	2.44549e-06	0.50724	1.59945e-06	0.45026	9.14529e-06	0.43902	1.11287e-05
0.35729	1.47512e-06	0.39108	1.41336e-06	0.44276	1.45069e-06	0.91042	2.47386e-06	0.51239	1.60393e-06	0.45026	1.86444e-06	0.44604	1.13038e-05
0.36247	1.49015e-06	0.3963	1.42582e-06	0.44811	1.46098e-06	0.91746	2.49821e-06	0.51756	1.60876e-06	0.45149	1.85381e-06	0.45258	1.14374e-05
0.36766	1.50551e-06	0.40155	1.43951e-06	0.45345	1.47139e-06	0.92407	2.51743e-06	0.52275	1.61413e-06	0.45593	1.82041e-06	0.45836	1.15036e-05
0.37285	1.52058e-06	0.40682	1.45448e-06	0.4588	1.48187e-06	0.93059	2.53551e-06	0.52795	1.61996e-06	0.46045	1.79154e-06	0.46294	1.14658e-05
0.37803	1.53498e-06	0.41209	1.4699e-06	0.46416	1.49284e-06	0.93738	2.55689e-06	0.53318	1.62703e-06	0.46505	1.76707e-06	0.46584	1.12819e-05
0.3832	1.54871e-06	0.41735	1.4845e-06	0.46958	1.50528e-06	0.9446	2.58337e-06	0.5385	1.63651e-06	0.46971	1.74656e-06	0.46659	1.09107e-05
0.38836	1.56201e-06	0.42259	1.49756e-06	0.47505	1.51951e-06	0.952	2.61201e-06	0.54388	1.64799e-06	0.47444	1.72994e-06	0.46659	2.24531e-06
0.39353	1.57521e-06	0.42781	1.50966e-06	0.48054	1.53442e-06	0.95904	2.63625e-06	0.54925	1.6592e-06	0.47923	1.71695e-06	0.46722	2.23215e-06
0.39869	1.58867e-06	0.43303	1.52238e-06	0.48599	1.5482e-06	0.9655	2.65364e-06	0.55456	1.66845e-06	0.48406	1.70627e-06	0.47141	2.16068e-06
0.40387	1.60282e-06	0.4383	1.53705e-06	0.49139	1.56016e-06	0.97199	2.67134e-06	0.55985	1.67684e-06	0.48891	1.69646e-06	0.47572	2.09926e-06
0.40906	1.61813e-06	0.44359	1.55364e-06	0.49677	1.5716e-06	0.97915	2.69721e-06	0.56519	1.68726e-06	0.49377	1.68767e-06	0.48011	2.04518e-06
0.41426	1.63479e-06	0.4489	1.57084e-06	0.5022	1.58476e-06	0.98676	2.72838e-06	0.57065	1.70099e-06	0.49868	1.68127e-06	0.48457	1.9969e-06
0.41947	1.65232e-06	0.45419	1.58723e-06	0.50772	1.60055e-06	0.99397	2.7547e-06	0.57615	1.71622e-06	0.50364	1.67813e-06	0.48909	1.95433e-06
0.42468	1.66953e-06	0.45946	1.60238e-06	0.51328	1.61769e-06	1.00053	2.77327e-06	0.58162	1.73051e-06	0.50864	1.67764e-06	0.49368	1.91748e-06
0.42988	1.68516e-06	0.46471	1.61672e-06	0.51883	1.63419e-06	1.00706	2.79148e-06	0.58704	1.74328e-06	0.51366	1.67831e-06	0.49833	1.88589e-06
0.43505	1.69889e-06	0.46997	1.63096e-06	0.52432	1.64923e-06	1.01408	2.81553e-06	0.59244	1.75547e-06	0.5187	1.67945e-06	0.50304	1.85912e-06
0.44021	1.71187e-06	0.47523	1.6458e-06	0.52979	1.66333e-06	1.02151	2.84463e-06	0.59787	1.76826e-06	0.52374	1.68126e-06	0.5078	1.83706e-06
0.44538	1.72616e-06	0.48052	1.66204e-06	0.53525	1.6774e-06	1.02893	2.87351e-06	0.60335	1.7829e-06	0.52879	1.68381e-06	0.5126	1.81885e-06
0.45059	1.74322e-06	0.48584	1.68016e-06	0.54074	1.69236e-06	1.0359	2.89696e-06	0.60892	1.80019e-06	0.53386	1.68715e-06	0.51743	1.80268e-06
0.45583	1.76265e-06	0.49118	1.69937e-06	0.5463	1.70923e-06	1.04242	2.9151e-06	0.61452	1.81871e-06	0.53897	1.6924e-06	0.52227	1.78772e-06
0.46107	1.78232e-06	0.49651	1.71763e-06	0.55192	1.72816e-06	1.04908	2.93484e-06	0.62007	1.83522e-06	0.54412	1.70047e-06	0.52714	1.77501e-06
0.46628	1.8001e-06	0.50179	1.73332e-06	0.55755	1.74746e-06	1.05647	2.96333e-06	0.6255	1.84842e-06	0.54929	1.71008e-06	0.53204	1.76587e-06
0.47147	1.81557e-06	0.50703	1.7471e-06	0.56311	1.76451e-06	1.06421	2.99614e-06	0.63093	1.8614e-06	0.55445	1.71859e-06	0.53699	1.76026e-06
0.47665	1.83e-06	0.5123	1.7618e-06	0.56858	1.77871e-06	1.07135	3.02161e-06	0.63649	1.87843e-06	0.55958	1.72527e-06	0.54196	1.75675e-06
0.48184	1.84512e-06	0.51762	1.77992e-06	0.57404	1.79273e-06	1.07778	3.03863e-06	0.64218	1.89947e-06	0.56471	1.73249e-06	0.54695	1.75409e-06
0.48704	1.86202e-06	0.52299	1.80097e-06	0.57961	1.81011e-06	1.08442	3.05815e-06	0.64785	1.91995e-06	0.5699	1.74298e-06	0.55194	1.75227e-06
0.49227	1.88093e-06	0.52835	1.82178e-06	0.5853	1.83123e-06	1.09183	3.08689e-06	0.6534	1.93668e-06	0.57514	1.75642e-06	0.55694	1.75148e-06
0.49752	1.90122e-06	0.53367	1.83979e-06	0.591	1.85264e-06	1.09951	3.11888e-06	0.65888	1.9513e-06	0.58039	1.77003e-06	0.56196	1.75163e-06
0.50276	1.92148e-06	0.53895	1.85536e-06	0.5966	1.87101e-06	1.10675	3.1457e-06	0.6644	1.96717e-06	0.58561	1.78211e-06	0.56699	1.75359e-06
0.50799	1.94016e-06	0.54423	1.87076e-06	0.60211	1.88664e-06	1.11347	3.16611e-06	0.67002	1.98608e-06	0.59081	1.79317e-06	0.57206	1.75862e-06
0.51319	1.95625e-06	0.54953	1.88796e-06	0.60763	1.90224e-06	1.12009	3.18543e-06	0.67572	2.00758e-06	0.59601	1.80444e-06	0.57716	1.76587e-06
0.51837	1.97076e-06	0.55488	1.9076e-06	0.61321	1.92003e-06	1.12718	3.21042e-06	0.68144	2.02946e-06	0.60124	1.81723e-06	0.58225	1.77257e-06
0.52356	1.98675e-06	0.56025	1.929e-06	0.61888	1.94049e-06	1.13489	3.24278e-06	0.68707	2.04879e-06	0.60652	1.83274e-06	0.58731	1.77739e-06
0.5288	2.00674e-06	0.56563	1.95046e-06	0.6246	1.96256e-06	1.14252	3.27413e-06	0.69258	2.06448e-06	0.61183	1.8504e-06	0.59238	1.78244e-06
0.53408	2.02989e-06	0.57098	1.96987e-06	0.6303	1.984e-06	1.14929	3.29521e-06	0.6981	2.08001e-06	0.61712	1.86697e-06	0.59749	1.79081e-06
0.53935	2.05231e-06	0.57627	1.98621e-06	0.63591	2.00254e-06	1.15568	3.31181e-06	0.70377	2.10057e-06	0.62236	1.88007e-06	0.60264	1.80252e-06
0.54458	2.07076e-06	0.58154	2.0014e-06	0.64142	2.01811e-06	1.1628	3.33707e-06	0.70959	2.12576e-06	0.62757	1.89189e-06	0.60779	1.81472e-06
0.54976	2.08583e-06	0.58686	2.01952e-06	0.64696	2.0344e-06	1.17069	3.37155e-06	0.71535	2.14917e-06	0.63285	1.9072e-06	0.61293	1.82547e-06
0.55495	2.10129e-06	0.59226	2.04239e-06	0.65265	2.05552e-06	1.17827	3.40243e-06	0.72093	2.16672e-06	0.6382	1.92724e-06	0.61805	1.8352e-06
0.56018	2.12025e-06	0.59769	2.0669e-06	0.65846	2.08052e-06	1.18504	3.42344e-06	0.72643	2.18207e-06	0.64356	1.94764e-06	0.62318	1.84521e-06
0.56545	2.14256e-06	0.60306	2.08803e-06	0.66422	2.10387e-06	1.19163	3.44239e-06	0.73206	2.20127e-06	0.64886	1.96437e-06	0.62833	1.85689e-06
0.57073	2.1658e-06	0.60835	2.10446e-06	0.66981	2.12191e-06	1.19872	3.46737e-06	0.73784	2.22524e-06	0.65411	1.97851e-06	0.63351	1.87147e-06
0.57599	2.18744e-06	0.61363	2.12001e-06	0.67532	2.13734e-06	1.2064	3.4994e-06	0.74366	2.25027e-06	0.65938	1.99366e-06	0.63871	1.88822e-06
0.58122	2.20624e-06	0.61897	2.13903e-06	0.68092	2.15559e-06	1.21412	3.53186e-06	0.74939	2.27257e-06	0.6647	2.01193e-06	0.6439	1.90366e-06
0.58642	2.2228e-06	0.62437	2.16205e-06	0.68667	2.17845e-06	1.22118	3.55636e-06	0.75499	2.29111e-06	0.67008	2.03302e-06	0.64905	1.91556e-06
0.59163	2.2394e-06	0.6298	2.18633e-06	0.69247	2.20329e-06	1.22764	3.57379e-06	0.76055	2.30814e-06	0.67546	2.05464e-06	0.65419	1.92667e-06
0.59687	2.25922e-06	0.63519	2.20879e-06	0.69823	2.22652e-06	1.23454	3.59649e-06	0.76621	2.32827e-06	0.68079	2.0737e-06	0.65938	1.94192e-06
0.60216	2.28356e-06	0.64053	2.22802e-06	0.70388	2.24631e-06	1.24244	3.6311e-06	0.77206	2.35429e-06	0.68607	2.089e-06	0.66462	1.96174e-06
0.60746	2.30913e-06	0.64583	2.24495e-06	0.70945	2.26352e-06	1.25032	3.66554e-06	0.77795	2.3817e-06	0.69134	2.1043e-06	0.66985	1.98108e-06
0.61272	2.33057e-06	0.65114	2.26257e-06	0.71503	2.28145e-06	1.25719	3.68777e-06	0.78365	2.40303e-06	0.6967	2.12497e-06	0.67504	1.99647e-06
0.61792	2.34669e-06	0.65653	2.28445e-06	0.72077	2.30403e-06	1.26364	3.70503e-06	0.78917	2.41885e-06	0.70214	2.15015e-06	0.68021	2.00991e-06
0.62311	2.36212e-06	0.66199	2.31076e-06	0.72665	2.3311e-06	1.2708	3.73083e-06	0.79477	2.43735e-06	0.70754	2.17294e-06	0.6854	2.02509e-06
0.62836	2.38242e-06	0.66743	2.33619e-06	0.73248	2.35647e-06	1.27865	3.76491e-06	0.80062	2.46333e-06	0.71284	2.18972e-06	0.69062	2.04367e-06
0.63366	2.40805e-06	0.67278	2.35568e-06	0.73809	2.37529e-06	1.28638	3.79742e-06	0.80655	2.49176e-06	0.71812	2.20505e-06	0.69588	2.06479e-06
0.63897	2.43404e-06	0.67805	2.37111e-06	0.74361	2.39089e-06	1.29341	3.82164e-06	0.81232	2.51556e-06	0.72347	2.22492e-06	0.70113	2.0856e-06
0.64424	2.45594e-06	0.68338	2.38925e-06	0.74926	2.41081e-06	1.3	3.84059e-06	0.81794	2.53439e-06	0.72889	2.24933e-06	0.70634	2.10309e-06
0.64946	2.47389e-06	0.68881	2.4139e-06	0.75512	2.43735e-06	1.30698	3.8642e-06	0.82354	2.55279e-06	0.73433	2.27404e-06	0.71152	2.11734e-06
0.65467	2.49109e-06	0.69429	2.44136e-06	0.76102	2.46489e-06	1.31487	3.89875e-06	0.82927	2.57518e-06	0.7397	2.29546e-06	0.71672	2.13358e-06
0.6599	2.51087e-06	0.69971	2.46551e-06	0.76676	2.48772e-06	1.32285	3.93441e-06	0.83517	2.60271e-06	0.74502	2.31323e-06	0.72199	2.15605e-06
0.66519	2.53492e-06	0.70505	2.48482e-06	0.77237	2.50619e-06	1.32975	3.95706e-06	0.8411	2.63121e-06	0.75033	2.33043e-06	0.72729	2.18103e-06
0.67051	2.56183e-06	0.71036	2.50234e-06	0.77797	2.52442e-06	1.32975	3.95706e-06	0.84683	2.65385e-06	0.7557	2.35201e-06	0.73253	2.20128e-06
0.67581	2.58689e-06	0.71571	2.52203e-06	0.78368	2.5463e-06	1.32285	3.93441e-06	0.85238	2.67042e-06	0.76118	2.37926e-06	0.73772	2.21633e-06
0.68105	2.60606e-06	0.72113	2.54623e-06	0.78955	2.57298e-06	1.31487	3.89875e-06	0.85802	2.68997e-06	0.76664	2.40551e-06	0.74292	2.23278e-06
0.68624	2.62159e-06	0.72662	2.57386e-06	0.79547	2.60114e-06	1.30698	3.8642e-06	0.86394	2.71844e-06	0.77198	2.42451e-06	0.74818	2.25472e-06
0.69147	2.6408e-06	0.73207	2.59989e-06	0.80123	2.62454e-06	1.3	3.84059e-06	0.86995	2.74942e-06	0.77725	2.44011e-06	0.75348	2.27971e-06
0.69679	2.66743e-06	0.73742	2.61962e-06	0.80679	2.64155e-06	1.29341	3.82164e-06	0.87572	2.7731e-06	0.78262	2.46114e-06	0.75876	2.3031e-06
0.70214	2.69663e-06	0.7427	2.63553e-06	0.81237	2.65929e-06	1.28638	3.79742e-06	0.8813	2.7906e-06	0.78811	2.48908e-06	0.764	2.32247e-06
0.70742	2.72053e-06	0.74806	2.65576e-06	0.81821	2.68497e-06	1.27865	3.76491e-06	0.88695	2.81068e-06	0.79359	2.51641e-06	0.7692	2.33922e-06
0.71264	2.73803e-06	0.75355	2.68381e-06	0.82421	2.71573e-06	1.2708	3.73083e-06	0.89282	2.83723e-06	0.79897	2.53792e-06	0.77443	2.35785e-06
0.71785	2.7553e-06	0.75907	2.71346e-06	0.83006	2.74199e-06	1.26364	3.70503e-06	0.89879	2.86726e-06	0.80429	2.55593e-06	0.77972	2.38262e-06
0.72311	2.77744e-06	0.76447	2.73656e-06	0.83567	2.76063e-06	1.25719	3.68777e-06	0.90468	2.89459e-06	0.80964	2.57562e-06	0.78506	2.41047e-06
0.72844	2.80437e-06	0.76978	2.75378e-06	0.84126	2.77844e-06	1.25032	3.66554e-06	0.91037	2.91551e-06	0.81507	2.60052e-06	0.79033	2.43296e-06
0.73377	2.83234e-06	0.77511	2.77244e-06	0.84701	2.80163e-06	1.24244	3.6311e-06	0.91595	2.93331e-06	0.82058	2.62947e-06	0.79552	2.44885e-06
0.73906	2.85666e-06	0.78054	2.79677e-06	0.85294	2.83003e-06	1.23454	3.59649e-06	0.92172	2.95681e-06	0.82604	2.65601e-06	0.80074	2.46658e-06
0.74429	2.8756e-06	0.78603	2.82528e-06	0.85888	2.85894e-06	1.22764	3.57379e-06	0.92776	2.98901e-06	0.83138	2.67503e-06	0.80605	2.49218e-06
0.7495	2.89264e-06	0.79152	2.8531e-06	0.86466	2.88308e-06	1.22118	3.55636e-06	0.93376	3.01969e-06	0.83667	2.69178e-06	0.81139	2.52083e-06
0.75477	2.91475e-06	0.79692	2.87577e-06	0.87027	2.90163e-06	1.21412	3.53186e-06	0.93943	3.04019e-06	0.8421	2.71607e-06	0.81667	2.54472e-06
0.76012	2.94453e-06	0.80223	2.89356e-06	0.87588	2.92017e-06	1.2064	3.4994e-06	0.94499	3.05708e-06	0.84765	2.74749e-06	0.8219	2.5634e-06
0.76548	2.97456e-06	0.80757	2.91246e-06	0.88173	2.94641e-06	1.19872	3.46737e-06	0.95079	3.08172e-06	0.85313	2.77536e-06	0.82712	2.58186e-06
0.77074	2.99642e-06	0.81304	2.93923e-06	0.88779	2.97888e-06	1.19163	3.44239e-06	0.95683	3.11377e-06	0.85848	2.79466e-06	0.8324	2.60475e-06
0.77594	3.01229e-06	0.81859	2.97121e-06	0.89369	3.00655e-06	1.18504	3.42344e-06	0.96281	3.1438e-06	0.8638	2.81273e-06	0.83774	2.63291e-06
0.78117	3.0318e-06	0.82406	2.99787e-06	0.89929	3.02482e-06	1.17827	3.40243e-06	0.96855	3.16675e-06	0.86922	2.83679e-06	0.84307	2.66118e-06
0.7865	3.05947e-06	0.82937	3.01564e-06	0.90486	3.04229e-06	1.17069	3.37155e-06	0.97418	3.18577e-06	0.87473	2.86629e-06	0.84833	2.68255e-06
0.79187	3.08996e-06	0.83468	3.03296e-06	0.9107	3.06812e-06	1.1628	3.33707e-06	0.9799	3.20803e-06	0.88024	2.89556e-06	0.85353	2.6988e-06
0.79718	3.11612e-06	0.84012	3.05834e-06	0.91673	3.09979e-06	1.15568	3.31181e-06	0.98589	3.23827e-06	0.88565	2.91898e-06	0.85879	2.72034e-06
0.80242	3.13636e-06	0.84567	3.08947e-06	0.92266	3.12854e-06	1.14929	3.29521e-06	0.99197	3.27176e-06	0.89097	2.9371e-06	0.86415	2.75076e-06
0.80764	3.15453e-06	0.85117	3.11807e-06	0.92838	3.1506e-06	1.14252	3.27413e-06	0.9978	3.29696e-06	0.89634	2.95778e-06	0.86951	2.7807e-06
0.81291	3.17645e-06	0.85656	3.14023e-06	0.934	3.1693e-06	1.13489	3.24278e-06	1.00334	3.31363e-06	0.90186	2.9879e-06	0.87476	2.80185e-06
0.81825	3.20539e-06	0.86188	3.15873e-06	0.93971	3.19125e-06	1.12718	3.21042e-06	1.00905	3.33526e-06	0.90744	3.02076e-06	0.87998	2.81931e-06
0.82363	3.23713e-06	0.86725	3.17971e-06	0.94567	3.22075e-06	1.12009	3.18543e-06	1.01512	3.36817e-06	0.91285	3.04448e-06	0.88525	2.84184e-06
0.82893	3.2621e-06	0.87274	3.20781e-06	0.95174	3.25365e-06	1.11347	3.16611e-06	1.02121	3.40182e-06	0.91815	3.06112e-06	0.89059	2.87066e-06
0.83413	3.27862e-06	0.87831	3.24036e-06	0.95758	3.27924e-06	1.10675	3.1457e-06	1.02698	3.4255e-06	0.92353	3.08312e-06	0.89595	2.90067e-06
0.83935	3.29699e-06	0.88378	3.26738e-06	0.96313	3.29599e-06	1.09951	3.11888e-06	1.03259	3.4441e-06	0.92908	3.11423e-06	0.90124	2.9255e-06
0.84469	3.32538e-06	0.88909	3.28489e-06	0.96878	3.31587e-06	1.09183	3.08689e-06	1.03835	3.46727e-06	0.93463	3.1458e-06	0.90647	2.94418e-06
0.8501	3.35968e-06	0.89441	3.30281e-06	0.97478	3.34668e-06	1.08442	3.05815e-06	1.04435	3.49814e-06	0.94006	3.17058e-06	0.91171	2.96377e-06
0.85541	3.38572e-06	0.8999	3.33089e-06	0.98088	3.38068e-06	1.07778	3.03863e-06	1.05044	3.53168e-06	0.9454	3.19001e-06	0.91705	2.99261e-06
0.86064	3.40464e-06	0.90549	3.36491e-06	0.98671	3.40615e-06	1.07135	3.02161e-06	1.05632	3.55858e-06	0.95078	3.21109e-06	0.92245	3.02612e-06
0.86587	3.42341e-06	0.91098	3.39275e-06	0.99232	3.42467e-06	1.06421	2.99614e-06	1.06191	3.57687e-06	0.95628	3.23991e-06	0.92775	3.05144e-06
0.87117	3.44818e-06	0.91632	3.41206e-06	0.998	3.44558e-06	1.05647	2.96333e-06	1.06759	3.59761e-06	0.96187	3.2739e-06	0.93296	3.06834e-06
0.87653	3.47911e-06	0.92166	3.43118e-06	1.00392	3.47374e-06	1.04908	2.93484e-06	1.07367	3.63069e-06	0.96735	3.30134e-06	0.93821	3.08932e-06
0.8819	3.51025e-06	0.9271	3.4566e-06	1.00999	3.50676e-06	1.04242	2.9151e-06	1.07984	3.66674e-06	0.97266	3.31874e-06	0.94358	3.11996e-06
0.88719	3.53429e-06	0.93265	3.4883e-06	1.01595	3.5363e-06	1.0359	2.89696e-06	1.08563	3.69121e-06	0.97801	3.33887e-06	0.94896	3.15207e-06
0.8924	3.55136e-06	0.9382	3.51965e-06	1.02162	3.55686e-06	1.02893	2.87351e-06	1.09119	3.70831e-06	0.98357	3.37071e-06	0.95426	3.17756e-06
0.89764	3.57161e-06	0.94361	3.54323e-06	1.0272	3.57447e-06	1.02151	2.84463e-06	1.09699	3.73275e-06	0.98917	3.40539e-06	0.9595	3.19723e-06
0.90302	3.60297e-06	0.94892	3.56029e-06	1.03308	3.60161e-06	1.01408	2.81553e-06	1.10309	3.76652e-06	0.99461	3.43048e-06	0.96475	3.21809e-06
0.90843	3.6377e-06	0.9543	3.58222e-06	1.03926	3.63782e-06	1.00706	2.79148e-06	1.10917	3.8e-06	0.99994	3.4492e-06	0.97009	3.24665e-06
0.91373	3.66278e-06	0.95988	3.61557e-06	1.04524	3.66821e-06	1.00053	2.77327e-06	1.115	3.82536e-06	1.00534	3.47178e-06	0.9755	3.28085e-06
0.91893	3.67937e-06	0.96548	3.64987e-06	1.05086	3.68693e-06	0.99397	2.7547e-06	1.12063	3.84455e-06	1.01087	3.50228e-06	0.98083	3.30873e-06
0.92418	3.70011e-06	0.97088	3.67295e-06	1.05647	3.70573e-06	0.98676	2.72838e-06	1.12638	3.86756e-06	1.01646	3.53619e-06	0.98605	3.32627e-06
0.92954	3.73034e-06	0.97618	3.68959e-06	1.06241	3.73454e-06	0.97915	2.69721e-06	1.12638	3.86756e-06	1.02194	3.56393e-06	0.99129	3.34642e-06
0.93494	3.76359e-06	0.98159	3.71299e-06	1.06852	3.76887e-06	0.97199	2.67134e-06	1.12063	3.84455e-06	1.02727	3.5826e-06	0.99667	3.37848e-06
0.94027	3.79151e-06	0.98715	3.74537e-06	1.07451	3.79909e-06	0.9655	2.65364e-06	1.115	3.82536e-06	1.03263	3.60304e-06	1.00208	3.4133e-06
0.94551	3.81185e-06	0.99273	3.77834e-06	1.08022	3.82099e-06	0.95904	2.63625e-06	1.10917	3.8e-06	1.03821	3.63598e-06	1.00738	3.43825e-06
0.95074	3.8306e-06	0.99818	3.80426e-06	1.08588	3.84105e-06	0.952	2.61201e-06	1.10309	3.76652e-06	1.04384	3.67243e-06	1.01261	3.45703e-06
0.95606	3.85679e-06	1.00352	3.82344e-06	1.09168	3.8658e-06	0.9446	2.58337e-06	1.09699	3.73275e-06	1.04927	3.69723e-06	1.01789	3.48004e-06
0.96147	3.8921e-06	1.00888	3.84404e-06	1.09785	3.90173e-06	0.93738	2.55689e-06	1.09119	3.70831e-06	1.05458	3.71442e-06	1.02325	3.5111e-06
0.96685	3.92418e-06	1.01441	3.87441e-06	1.10393	3.93496e-06	0.93059	2.53551e-06	1.08563	3.69121e-06	1.06001	3.73909e-06	1.02866	3.5451e-06
0.97209	3.94363e-06	1.02005	3.91095e-06	1.10958	3.95487e-06	0.92407	2.51743e-06	1.07984	3.66674e-06	1.0656	3.7732e-06	1.03398	3.57227e-06
0.97729	3.96031e-06	1.02553	3.93867e-06	1.11515	3.97219e-06	0.91746	2.49821e-06	1.07367	3.63069e-06	1.07119	3.80677e-06	1.0392	3.5906e-06
0.98262	3.98796e-06	1.03083	3.95526e-06	1.1211	4.00143e-06	0.91042	2.47386e-06	1.06759	3.59761e-06	1.07119	3.80677e-06	1.04446	3.61205e-06
0.98805	4.02413e-06	1.03619	3.97578e-06	1.1273	4.0386e-06	0.90304	2.44549e-06	1.06191	3.57687e-06	1.0656	3.7732e-06	1.04987	3.64629e-06
0.99342	4.05484e-06	1.04177	4.009e-06	1.1273	4.0386e-06	0.89592	2.42018e-06	1.05632	3.55858e-06	1.06001	3.73909e-06	1.05529	3.68222e-06
0.99867	4.07582e-06	1.04739	4.04477e-06	1.1211	4.00143e-06	0.8894	2.40208e-06	1.05044	3.53168e-06	1.05458	3.71442e-06	1.06057	3.70558e-06
1.0039	4.09494e-06	1.05284	4.07082e-06	1.11515	3.97219e-06	0.88306	2.38617e-06	1.04435	3.49814e-06	1.04927	3.69723e-06	1.06579	3.72306e-06
1.00921	4.12055e-06	1.05818	4.08992e-06	1.10958	3.95487e-06	0.87626	2.36477e-06	1.03835	3.46727e-06	1.04384	3.67243e-06	1.06579	3.72306e-06
1.01461	4.15454e-06	1.06357	4.11177e-06	1.10393	3.93496e-06	0.86898	2.33755e-06	1.03259	3.4441e-06	1.03821	3.63598e-06	1.06057	3.70558e-06
1.02001	4.18859e-06	1.06357	4.11177e-06	1.09785	3.90173e-06	0.8618	2.31154e-06	1.02698	3.4255e-06	1.03263	3.60304e-06	1.05529	3.68222e-06
1.02529	4.21189e-06	1.05818	4.08992e-06	1.09168	3.8658e-06	0.85509	2.29119e-06	1.02121	3.40182e-06	1.02727	3.5826e-06	1.04987	3.64629e-06
1.02529	4.21189e-06	1.05284	4.07082e-06	1.08588	3.84105e-06	0.84865	2.27405e-06	1.01512	3.36817e-06	1.02194	3.56393e-06	1.04446	3.61205e-06
1.02001	4.18859e-06	1.04739	4.04477e-06	1.08022	3.82099e-06	0.84211	2.25575e-06	1.00905	3.33526e-06	1.01646	3.53619e-06	1.0392	3.5906e-06
1.01461	4.15454e-06	1.04177	4.009e-06	1.07451	3.79909e-06	0.83528	2.23392e-06	1.00334	3.31363e-06	1.01087	3.50228e-06	1.03398	3.57227e-06
1.00921	4.12055e-06	1.03619	3.97578e-06	1.06852	3.76887e-06	0.82821	2.20916e-06	0.9978	3.29696e-06	1.00534	3.47178e-06	1.02866	3.5451e-06
1.0039	4.09494e-06	1.03083	3.95526e-06	1.06241	3.73454e-06	0.82116	2.18479e-06	0.99197	3.27176e-06	0.99994	3.4492e-06	1.02325	3.5111e-06
0.99867	4.07582e-06	1.02553	3.93867e-06	1.05647	3.70573e-06	0.81447	2.16457e-06	0.98589	3.23827e-06	0.99461	3.43048e-06	1.01789	3.48004e-06
0.99342	4.05484e-06	1.02005	3.91095e-06	1.05086	3.68693e-06	0.80813	2.14868e-06	0.9799	3.20803e-06	0.98917	3.40539e-06	1.01261	3.45703e-06
0.98805	4.02413e-06	1.01441	3.87441e-06	1.04524	3.66821e-06	0.80173	2.13205e-06	0.97418	3.18577e-06	0.98357	3.37071e-06	1.00738	3.43825e-06
0.98262	3.98796e-06	1.00888	3.84404e-06	1.03926	3.63782e-06	0.79488	2.10999e-06	0.96855	3.16675e-06	0.97801	3.33887e-06	1.00208	3.4133e-06
0.97729	3.96031e-06	1.00352	3.82344e-06	1.03308	3.60161e-06	0.78775	2.08459e-06	0.96281	3.1438e-06	0.97266	3.31874e-06	0.99667	3.37848e-06
0.97209	3.94363e-06	0.99818	3.80426e-06	1.0272	3.57447e-06	0.78087	2.06217e-06	0.95683	3.11377e-06	0.96735	3.30134e-06	0.99129	3.34642e-06
0.96685	3.92418e-06	0.99273	3.77834e-06	1.02162	3.55686e-06	0.77445	2.04523e-06	0.95079	3.08172e-06	0.96187	3.2739e-06	0.98605	3.32627e-06
0.96147	3.8921e-06	0.98715	3.74537e-06	1.01595	3.5363e-06	0.76816	2.02997e-06	0.94499	3.05708e-06	0.95628	3.23991e-06	0.98083	3.30873e-06
0.95606	3.85679e-06	0.98159	3.71299e-06	1.00999	3.50676e-06	0.76164	2.01188e-06	0.93943	3.04019e-06	0.95078	3.21109e-06	0.9755	3.28085e-06
0.95074	3.8306e-06	0.97618	3.68959e-06	1.00392	3.47374e-06	0.75485	1.99054e-06	0.93376	3.01969e-06	0.9454	3.19001e-06	0.97009	3.24665e-06
0.94551	3.81185e-06	0.97088	3.67295e-06	0.998	3.44558e-06	0.74799	1.96838e-06	0.92776	2.98901e-06	0.94006	3.17058e-06	0.96475	3.21809e-06
0.94027	3.79151e-06	0.96548	3.64987e-06	0.99232	3.42467e-06	0.74127	1.9479e-06	0.92172	2.95681e-06	0.93463	3.1458e-06	0.9595	3.19723e-06
0.93494	3.76359e-06	0.95988	3.61557e-06	0.98671	3.40615e-06	0.7348	1.93033e-06	0.91595	2.93331e-06	0.92908	3.11423e-06	0.95426	3.17756e-06
0.92954	3.73034e-06	0.9543	3.58222e-06	0.98088	3.38068e-06	0.72851	1.91503e-06	0.91037	2.91551e-06	0.92353	3.08312e-06	0.94896	3.15207e-06
0.92418	3.70011e-06	0.94892	3.56029e-06	0.97478	3.34668e-06	0.7222	1.89944e-06	0.90468	2.89459e-06	0.91815	3.06112e-06	0.94358	3.11996e-06
0.91893	3.67937e-06	0.94361	3.54323e-06	0.96878	3.31587e-06	0.71562	1.88065e-06	0.89879	2.86726e-06	0.91285	3.04448e-06	0.93821	3.08932e-06
0.91373	3.66278e-06	0.9382	3.51965e-06	0.96313	3.29599e-06	0.7088	1.85901e-06	0.89282	2.83723e-06	0.90744	3.02076e-06	0.93296	3.06834e-06
0.90843	3.6377e-06	0.93265	3.4883e-06	0.95758	3.27924e-06	0.7021	1.8387e-06	0.88695	2.81068e-06	0.90186	2.9879e-06	0.92775	3.05144e-06
0.90302	3.60297e-06	0.9271	3.4566e-06	0.95174	3.25365e-06	0.69576	1.82282e-06	0.8813	2.7906e-06	0.89634	2.95778e-06	0.92245	3.02612e-06
0.89764	3.57161e-06	0.92166	3.43118e-06	0.94567	3.22075e-06	0.68965	1.80962e-06	0.87572	2.7731e-06	0.89097	2.9371e-06	0.91705	2.99261e-06
0.8924	3.55136e-06	0.91632	3.41206e-06	0.93971	3.19125e-06	0.68341	1.79495e-06	0.86995	2.74942e-06	0.88565	2.91898e-06	0.91171	2.96377e-06
0.88719	3.53429e-06	0.91098	3.39275e-06	0.934	3.1693e-06	0.67691	1.77705e-06	0.86394	2.71844e-06	0.88024	2.89556e-06	0.90647	2.94418e-06
0.8819	3.51025e-06	0.90549	3.36491e-06	0.92838	3.1506e-06	0.6703	1.75791e-06	0.85802	2.68997e-06	0.87473	2.86629e-06	0.90124	2.9255e-06
0.87653	3.47911e-06	0.8999	3.33089e-06	0.92266	3.12854e-06	0.66383	1.74038e-06	0.85238	2.67042e-06	0.86922	2.83679e-06	0.89595	2.90067e-06
0.87117	3.44818e-06	0.89441	3.30281e-06	0.91673	3.09979e-06	0.65756	1.72526e-06	0.84683	2.65385e-06	0.8638	2.81273e-06	0.89059	2.87066e-06
0.86587	3.42341e-06	0.88909	3.28489e-06	0.9107	3.06812e-06	0.65141	1.71165e-06	0.8411	2.63121e-06	0.85848	2.79466e-06	0.88525	2.84184e-06
0.86064	3.40464e-06	0.88378	3.26738e-06	0.90486	3.04229e-06	0.64519	1.69717e-06	0.83517	2.60271e-06	0.85313	2.77536e-06	0.87998	2.81931e-06
0.85541	3.38572e-06	0.87831	3.24036e-06	0.89929	3.02482e-06	0.63912	1.68451e-06	0.82927	2.57518e-06	0.84765	2.74749e-06	0.87476	2.80185e-06
0.8501	3.35968e-06	0.87274	3.20781e-06	0.89369	3.00655e-06	0.63283	1.66909e-06	0.82354	2.55279e-06	0.8421	2.71607e-06	0.86951	2.7807e-06
0.84469	3.32538e-06	0.86725	3.17971e-06	0.88779	2.97888e-06	0.62645	1.65271e-06	0.81794	2.53439e-06	0.83667	2.69178e-06	0.86415	2.75076e-06
0.83935	3.29699e-06	0.86188	3.15873e-06	0.88173	2.94641e-06	0.62017	1.63757e-06	0.81232	2.51556e-06	0.83138	2.67503e-06	0.85879	2.72034e-06
0.83413	3.27862e-06	0.85656	3.14023e-06	0.87588	2.92017e-06	0.61415	1.6254e-06	0.80655	2.49176e-06	0.82604	2.65601e-06	0.85353	2.6988e-06
0.82893	3.2621e-06	0.85117	3.11807e-06	0.87027	2.90163e-06	0.60829	1.61528e-06	0.80062	2.46333e-06	0.82058	2.62947e-06	0.84833	2.68255e-06
0.82363	3.23713e-06	0.84567	3.08947e-06	0.86466	2.88308e-06	0.60239	1.6046e-06	0.79477	2.43735e-06	0.81507	2.60052e-06	0.84307	2.66118e-06
0.81825	3.20539e-06	0.84012	3.05834e-06	0.85888	2.85894e-06	0.59632	1.59197e-06	0.78917	2.41885e-06	0.80964	2.57562e-06	0.83774	2.63291e-06
0.81291	3.17645e-06	0.83468	3.03296e-06	0.85294	2.83003e-06	0.59018	1.57846e-06	0.78365	2.40303e-06	0.80429	2.55593e-06	0.8324	2.60475e-06
0.80764	3.15453e-06	0.82937	3.01564e-06	0.84701	2.80163e-06	0.58415	1.56624e-06	0.77795	2.3817e-06	0.79897	2.53792e-06	0.82712	2.58186e-06
0.80242	3.13636e-06	0.82406	2.99787e-06	0.84126	2.77844e-06	0.57831	1.55623e-06	0.77206	2.35429e-06	0.79359	2.51641e-06	0.8219	2.5634e-06
0.79718	3.11612e-06	0.81859	2.97121e-06	0.83567	2.76063e-06	0.57258	1.54762e-06	0.76621	2.32827e-06	0.78811	2.48908e-06	0.81667	2.54472e-06
0.79187	3.08996e-06	0.81304	2.93923e-06	0.83006	2.74199e-06	0.56688	1.53943e-06	0.76055	2.30814e-06	0.78262	2.46114e-06	0.81139	2.52083e-06
0.7865	3.05947e-06	0.80757	2.91246e-06	0.82421	2.71573e-06	0.56121	1.5315e-06	0.75499	2.29111e-06	0.77725	2.44011e-06	0.80605	2.49218e-06
0.78117	3.0318e-06	0.80223	2.89356e-06	0.81821	2.68497e-06	0.55556	1.52383e-06	0.74939	2.27257e-06	0.77198	2.42451e-06	0.80074	2.46658e-06
0.77594	3.01229e-06	0.79692	2.87577e-06	0.81237	2.65929e-06	0.5499	1.51613e-06	0.74366	2.25027e-06	0.76664	2.40551e-06	0.79552	2.44885e-06
0.77074	2.99642e-06	0.79152	2.8531e-06	0.80679	2.64155e-06	0.54426	1.5086e-06	0.73784	2.22524e-06	0.76118	2.37926e-06	0.79033	2.43296e-06
0.76548	2.97456e-06	0.78603	2.82528e-06	0.80123	2.62454e-06	0.53872	1.50225e-06	0.73206	2.20127e-06	0.7557	2.35201e-06	0.78506	2.41047e-06
0.76012	2.94453e-06	0.78054	2.79677e-06	0.79547	2.60114e-06	0.53335	1.498e-06	0.72643	2.18207e-06	0.75033	2.33043e-06	0.77972	2.38262e-06
0.75477	2.91475e-06	0.77511	2.77244e-06	0.78955	2.57298e-06	0.52816	1.4958e-06	0.72093	2.16672e-06	0.74502	2.31323e-06	0.77443	2.35785e-06
0.7495	2.89264e-06	0.76978	2.75378e-06	0.78368	2.5463e-06	0.52305	1.49463e-06	0.71535	2.14917e-06	0.7397	2.29546e-06	0.7692	2.33922e-06
0.74429	2.8756e-06	0.76447	2.73656e-06	0.77797	2.52442e-06	0.51794	1.49344e-06	0.70959	2.12576e-06	0.73433	2.27404e-06	0.764	2.32247e-06
0.73906	2.85666e-06	0.75907	2.71346e-06	0.77237	2.50619e-06	0.51283	1.49227e-06	0.70377	2.10057e-06	0.72889	2.24933e-06	0.75876	2.3031e-06
0.73377	2.83234e-06	0.75355	2.68381e-06	0.76676	2.48772e-06	0.50781	1.49222e-06	0.6981	2.08001e-06	0.72347	2.22492e-06	0.75348	2.27971e-06
0.72844	2.80437e-06	0.74806	2.65576e-06	0.76102	2.46489e-06	0.50297	1.49423e-06	0.69258	2.06448e-06	0.71812	2.20505e-06	0.74818	2.25472e-06
0.72311	2.77744e-06	0.7427	2.63553e-06	0.75512	2.43735e-06	0.4983	1.49842e-06	0.68707	2.04879e-06	0.71284	2.18972e-06	0.74292	2.23278e-06
0.71785	2.7553e-06	0.73742	2.61962e-06	0.74926	2.41081e-06	0.49381	1.50466e-06	0.68144	2.02946e-06	0.70754	2.17294e-06	0.73772	2.21633e-06
0.71264	2.73803e-06	0.73207	2.59989e-06	0.74361	2.39089e-06	0.4895	1.51311e-06	0.67572	2.00758e-06	0.70214	2.15015e-06	0.73253	2.20128e-06
0.70742	2.72053e-06	0.72662	2.57386e-06	0.73809	2.37529e-06	0.48538	1.52381e-06	0.67002	1.98608e-06	0.6967	2.12497e-06	0.72729	2.18103e-06
0.70214	2.69663e-06	0.72113	2.54623e-06	0.73248	2.35647e-06	0.48143	1.53651e-06	0.6644	1.96717e-06	0.69134	2.1043e-06	0.72199	2.15605e-06
0.69679	2.66743e-06	0.71571	2.52203e-06	0.72665	2.3311e-06	0.47761	1.55085e-06	0.65888	1.9513e-06	0.68607	2.089e-06	0.71672	2.13358e-06
0.69147	2.6408e-06	0.71036	2.50234e-06	0.72077	2.30403e-06	0.47395	1.56705e-06	0.6534	1.93668e-06	0.68079	2.0737e-06	0.71152	2.11734e-06
0.68624	2.62159e-06	0.70505	2.48482e-06	0.71503	2.28145e-06	0.47053	1.58621e-06	0.64785	1.91995e-06	0.67546	2.05464e-06	0.70634	2.10309e-06
0.68105	2.60606e-06	0.69971	2.46551e-06	0.70945	2.26352e-06	0.46749	1.60988e-06	0.64218	1.89947e-06	0.67008	2.03302e-06	0.70113	2.0856e-06
0.67581	2.58689e-06	0.69429	2.44136e-06	0.70388	2.24631e-06	0.4649	1.63901e-06	0.63649	1.87843e-06	0.6647	2.01193e-06	0.69588	2.06479e-06
0.67051	2.56183e-06	0.68881	2.4139e-06	0.69823	2.22652e-06	0.46277	1.6735e-06	0.63093	1.8614e-06	0.65938	1.99366e-06	0.69062	2.04367e-06
0.66519	2.53492e-06	0.68338	2.38925e-06	0.69247	2.20329e-06	0.46103	1.71276e-06	0.6255	1.84842e-06	0.65411	1.97851e-06	0.6854	2.02509e-06
0.6599	2.51087e-06	0.67805	2.37111e-06	0.68667	2.17845e-06	0.45967	1.75664e-06	0.62007	1.83522e-06	0.64886	1.96437e-06	0.68021	2.00991e-06
0.65467	2.49109e-06	0.67278	2.35568e-06	0.68092	2.15559e-06	0.45877	1.80601e-06	0.61452	1.81871e-06	0.64356	1.94764e-06	0.67504	1.99647e-06
0.64946	2.47389e-06	0.66743	2.33619e-06	0.67532	2.13734e-06	0.45848	1.86267e-06	0.60892	1.80019e-06	0.6382	1.92724e-06	0.66985	1.98108e-06
0.64424	2.45594e-06	0.66199	2.31076e-06	0.66981	2.12191e-06	0.45848	3.62559e-06	0.60335	1.7829e-06	0.63285	1.9072e-06	0.66462	1.96174e-06
0.63897	2.43404e-06	0.65653	2.28445e-06	0.66422	2.10387e-06	0.44569	3.51371e-06	0.59787	1.76826e-06	0.62757	1.89189e-06	0.65938	1.94192e-06
0.63366	2.40805e-06	0.65114	2.26257e-06	0.65846	2.08052e-06	0.42738	3.35417e-06	0.59244	1.75547e-06	0.62236	1.88007e-06	0.65419	1.92667e-06
0.62836	2.38242e-06	0.64583	2.24495e-06	0.65265	2.05552e-06	0.4093	3.19734e-06	0.58704	1.74328e-06	0.61712	1.86697e-06	0.64905	1.91556e-06
0.62311	2.36212e-06	0.64053	2.22802e-06	0.64696	2.0344e-06	0.39149	3.04377e-06	0.58162	1.73051e-06	0.61183	1.8504e-06	0.6439	1.90366e-06
0.61792	2.34669e-06	0.63519	2.20879e-06	0.64142	2.01811e-06	0.37396	2.89359e-06	0.57615	1.71622e-06	0.60652	1.83274e-06	0.63871	1.88822e-06
0.61272	2.33057e-06	0.6298	2.18633e-06	0.63591	2.00254e-06	0.35674	2.74705e-06	0.57065	1.70099e-06	0.60124	1.81723e-06	0.63351	1.87147e-06
0.60746	2.30913e-06	0.62437	2.16205e-06	0.6303	1.984e-06	0.33983	2.60424e-06	0.56519	1.68726e-06	0.59601	1.80444e-06	0.62833	1.85689e-06
0.60216	2.28356e-06	0.61897	2.13903e-06	0.6246	1.96256e-06	0.32322	2.46516e-06	0.55985	1.67684e-06	0.59081	1.79317e-06	0.62318	1.84521e-06
0.59687	2.25922e-06	0.61363	2.12001e-06	0.61888	1.94049e-06	0.30693	2.32974e-06	0.55456	1.66845e-06	0.58561	1.78211e-06	0.61805	1.8352e-06
0.59163	2.2394e-06	0.60835	2.10446e-06	0.61321	1.92003e-06	0.29092	2.19783e-06	0.54925	1.6592e-06	0.58039	1.77003e-06	0.61293	1.82547e-06
0.58642	2.2228e-06	0.60306	2.08803e-06	0.60763	1.90224e-06	0.2752	2.06928e-06	0.54388	1.64799e-06	0.57514	1.75642e-06	0.60779	1.81472e-06
0.58122	2.20624e-06	0.59769	2.0669e-06	0.60211	1.88664e-06	0.25974	1.94393e-06	0.5385	1.63651e-06	0.5699	1.74298e-06	0.60264	1.80252e-06
0.57599	2.18744e-06	0.59226	2.04239e-06	0.5966	1.87101e-06	0.24454	1.82165e-06	0.53318	1.62703e-06	0.56471	1.73249e-06	0.59749	1.79081e-06
0.57073	2.1658e-06	0.58686	2.01952e-06	0.591	1.85264e-06	0.22958	1.70232e-06	0.52795	1.61996e-06	0.55958	1.72527e-06	0.59238	1.78244e-06
0.56545	2.14256e-06	0.58154	2.0014e-06	0.5853	1.83123e-06	0.21486	1.5859e-06	0.52275	1.61413e-06	0.55445	1.71859e-06	0.58731	1.77739e-06
0.56018	2.12025e-06	0.57627	1.98621e-06	0.57961	1.81011e-06	0.20039	1.47231e-06	0.51756	1.60876e-06	0.54929	1.71008e-06	0.58225	1.77257e-06
0.55495	2.10129e-06	0.57098	1.96987e-06	0.57404	1.79273e-06	0.18614	1.36155e-06	0.51239	1.60393e-06	0.54412	1.70047e-06	0.57716	1.76587e-06
0.54976	2.08583e-06	0.56563	1.95046e-06	0.56858	1.77871e-06	0.17213	1.25356e-06	0.50724	1.59945e-06	0.53897	1.6924e-06	0.57206	1.75862e-06
0.54458	2.07076e-06	0.56025	1.929e-06	0.56311	1.76451e-06	0.15835	1.1483e-06	0.50209	1.59517e-06	0.53386	1.68715e-06	0.56699	1.75359e-06
0.53935	2.05231e-06	0.55488	1.9076e-06	0.55755	1.74746e-06	0.14479	1.04569e-06	0.49697	1.59192e-06	0.52879	1.68381e-06	0.56196	1.75163e-06
0.53408	2.02989e-06	0.54953	1.88796e-06	0.55192	1.72816e-06	0.13143	9.4562e-07	0.49193	1.59098e-06	0.52374	1.68126e-06	0.55694	1.75148e-06
0.5288	2.00674e-06	0.54423	1.87076e-06	0.5463	1.70923e-06	0.11828	8.47943e-07	0.48697	1.59277e-06	0.5187	1.67945e-06	0.55194	1.75227e-06
0.52356	1.98675e-06	0.53895	1.85536e-06	0.54074	1.69236e-06	0.10531	7.52493e-07	0.48208	1.5964e-06	0.51366	1.67831e-06	0.54695	1.75409e-06
0.51837	1.97076e-06	0.53367	1.83979e-06	0.53525	1.6774e-06	0.09252	6.59076e-07	0.4772	1.60058e-06	0.50864	1.67764e-06	0.54196	1.75675e-06
0.51319	1.95625e-06	0.52835	1.82178e-06	0.52979	1.66333e-06	0.07987	5.6748e-07	0.47233	1.60512e-06	0.50364	1.67813e-06	0.53699	1.76026e-06
0.50799	1.94016e-06	0.52299	1.80097e-06	0.52432	1.64923e-06	0.06736	4.77476e-07	0.46752	1.61124e-06	0.49868	1.68127e-06	0.53204	1.76587e-06
0.50276	1.92148e-06	0.51762	1.77992e-06	0.51883	1.63419e-06	0.05496	3.88831e-07	0.46279	1.62015e-06	0.49377	1.68767e-06	0.52714	1.77501e-06
0.49752	1.90122e-06	0.5123	1.7618e-06	0.51328	1.61769e-06	0.04265	3.01297e-07	0.45816	1.63208e-06	0.48891	1.69646e-06	0.52227	1.78772e-06
0.49227	1.88093e-06	0.50703	1.7471e-06	0.50772	1.60055e-06	0.03042	2.14623e-07	0.45363	1.64701e-06	0.48406	1.70627e-06	0.51743	1.80268e-06
0.48704	1.86202e-06	0.50179	1.73332e-06	0.5022	1.58476e-06	0.01823	1.28551e-07	0.4492	1.66518e-06	0.47923	1.71695e-06	0.5126	1.81885e-06
0.48184	1.84512e-06	0.49651	1.71763e-06	0.49677	1.5716e-06	0.00607	4.28208e-08	0.44487	1.68663e-06	0.47444	1.72994e-06	0.5078	1.83706e-06
0.47665	1.83e-06	0.49118	1.69937e-06	0.49139	1.56016e-06	-0.00607	-4.28208e-08	0.44065	1.71138e-06	0.46971	1.74656e-06	0.50304	1.85912e-06
0.47147	1.81557e-06	0.48584	1.68016e-06	0.48599	1.5482e-06	-0.01823	-1.28551e-07	0.43653	1.73899e-06	0.46505	1.76707e-06	0.49833	1.88589e-06
0.46628	1.8001e-06	0.48052	1.66204e-06	0.48054	1.53442e-06	-0.03042	-2.14623e-07	0.43252	1.77035e-06	0.46045	1.79154e-06	0.49368	1.91748e-06
0.46107	1.78232e-06	0.47523	1.6458e-06	0.47505	1.51951e-06	-0.04265	-3.01297e-07	0.4287	1.80734e-06	0.45593	1.82041e-06	0.48909	1.95433e-06
0.45583	1.76265e-06	0.46997	1.63096e-06	0.46958	1.50528e-06	-0.05496	-3.88831e-07	0.42511	1.85186e-06	0.45149	1.85381e-06	0.48457	1.9969e-06
0.45059	1.74322e-06	0.46471	1.61672e-06	0.46416	1.49284e-06	-0.06736	-4.77476e-07	0.42179	1.90464e-06	0.44712	1.89155e-06	0.48011	2.04518e-06
0.44538	1.72616e-06	0.45946	1.60238e-06	0.4588	1.48187e-06	-0.07987	-5.6748e-07	0.41873	1.96543e-06	0.44282	1.93383e-06	0.47572	2.09926e-06
0.44021	1.71187e-06	0.45419	1.58723e-06	0.45345	1.47139e-06	-0.09252	-6.59076e-07	0.41592	2.03417e-06	0.43864	1.98224e-06	0.47141	2.16068e-06
0.43505	1.69889e-06	0.4489	1.57084e-06	0.44811	1.46098e-06	-0.10531	-7.52493e-07	0.41341	2.11214e-06	0.43459	2.03932e-06	0.46722	2.23215e-06
0.42988	1.68516e-06	0.44359	1.55364e-06	0.44276	1.45069e-06	-0.11828	-8.47943e-07	0.41128	2.20201e-06	0.43073	2.10697e-06	0.46317	2.31634e-06
0.42468	1.66953e-06	0.4383	1.53705e-06	0.43742	1.44037e-06	-0.13143	-9.4562e-07	0.40965	2.30717e-06	0.42706	2.1858e-06	0.45929	2.41456e-06
0.41947	1.65232e-06	0.43303	1.52238e-06	0.43207	1.42983e-06	-0.14479	-1.04569e-06	0.4086	2.43087e-06	0.42358	2.27579e-06	0.45557	2.52722e-06
0.41426	1.63479e-06	0.42781	1.50966e-06	0.42672	1.41938e-06	-0.15835	-1.1483e-06	0.40825	2.57626e-06	0.42031	2.37813e-06	0.45203	2.65582e-06
0.40906	1.61813e-06	0.42259	1.49756e-06	0.4214	1.40989e-06	-0.17213	-1.25356e-06	0.40825	6.0824e-06	0.4173	2.4959e-06	0.44872	2.80408e-06
0.40387	1.60282e-06	0.41735	1.4845e-06	0.41614	1.402e-06	-0.18614	-1.36155e-06	0.40199	5.97413e-06	0.41463	2.63355e-06	0.4457	2.97751e-06
0.39869	1.58867e-06	0.41209	1.4699e-06	0.41092	1.3956e-06	-0.20039	-1.47231e-06	0.39075	5.77994e-06	0.41238	2.79579e-06	0.44304	3.18227e-06
0.39353	1.57521e-06	0.40682	1.45448e-06	0.40572	1.38988e-06	-0.21486	-1.5859e-06	0.37957	5.58764e-06	0.41063	2.98732e-06	0.44081	3.42497e-06
0.38836	1.56201e-06	0.40155	1.43951e-06	0.40052	1.38394e-06	-0.22958	-1.70232e-06	0.36848	5.39829e-06	0.40946	3.21355e-06	0.4391	3.71217e-06
0.3832	1.54871e-06	0.3963	1.42582e-06	0.3953	1.37756e-06	-0.24454	-1.82165e-06	0.35751	5.2127e-06	0.40899	3.48024e-06	0.438	4.05307e-06
0.37803	1.53498e-06	0.39108	1.41336e-06	0.39009	1.3714e-06	-0.25974	-1.94393e-06	0.34668	5.03145e-06	0.40899	8.69264e-06	0.43763	4.45769e-06
0.37285	1.52058e-06	0.38586	1.40147e-06	0.38492	1.36629e-06	-0.2752	-2.06928e-06	0.336	4.85487e-06	0.40643	8.63197e-06	0.43763	1.10908e-05
0.36766	1.50551e-06	0.38065	1.38963e-06	0.37978	1.36255e-06	-0.29092	-2.19783e-06	0.32548	4.68305e-06	0.3979	8.4249e-06	0.43171	1.09293e-05
0.36247	1.49015e-06	0.37544	1.37775e-06	0.37469	1.36006e-06	-0.30693	-2.32974e-06	0.3151	4.51591e-06	0.38931	8.21462e-06	0.42426	1.07165e-05
0.35729	1.47512e-06	0.37022	1.36586e-06	0.36964	1.35871e-06	-0.32322	-2.46516e-06	0.30487	4.3533e-06	0.38071	8.00389e-06	0.41673	1.0497e-05
0.35211	1.46096e-06	0.365	1.35385e-06	0.36462	1.35857e-06	-0.33983	-2.60424e-06	0.29478	4.19498e-06	0.37214	7.79476e-06	0.40917	1.0275e-05
0.34695	1.44786e-06	0.35978	1.34158e-06	0.35964	1.35958e-06	-0.35674	-2.74705e-06	0.28483	4.0411e-06	0.36362	7.58877e-06	0.40161	1.00537e-05
0.3418	1.43562e-06	0.35456	1.32911e-06	0.35469	1.36149e-06	-0.37396	-2.89359e-06	0.27502	3.89154e-06	0.35517	7.38702e-06	0.39409	9.83502e-06
0.33665	1.42372e-06	0.34934	1.31686e-06	0.34975	1.36393e-06	-0.39149	-3.04377e-06	0.26536	3.74662e-06	0.34681	7.19024e-06	0.38662	9.62057e-06
0.3315	1.41166e-06	0.34413	1.30527e-06	0.34483	1.36682e-06	-0.4093	-3.19734e-06	0.25585	3.60669e-06	0.33854	6.99899e-06	0.3792	9.41135e-06
0.32634	1.39903e-06	0.33893	1.29459e-06	0.33994	1.37058e-06	-0.42738	-3.35417e-06	0.24652	3.47212e-06	0.33036	6.81288e-06	0.37185	9.2079e-06
0.32117	1.3857e-06	0.33375	1.28469e-06	0.3351	1.37603e-06	-0.44569	-3.51371e-06	0.23738	3.34329e-06	0.32228	6.63229e-06	0.36458	9.01041e-06
0.316	1.37167e-06	0.32858	1.27515e-06	0.33035	1.384e-06	-0.46419	-3.67553e-06	0.22842	3.2205e-06	0.31428	6.45692e-06	0.35736	8.81884e-06
0.31082	1.35709e-06	0.3234	1.26549e-06	0.32568	1.39463e-06	-0.48283	-3.83903e-06	0.21967	3.10401e-06	0.30637	6.28671e-06	0.35022	8.63307e-06
0.30564	1.34207e-06	0.31821	1.25535e-06	0.32108	1.40772e-06	-0.50154	-4.00344e-06	0.21114	2.9941e-06	0.29855	6.12178e-06	0.34314	8.45306e-06
0.30045	1.32665e-06	0.31302	1.2447e-06	0.31655	1.42261e-06	-0.52024	-4.16774e-06	0.20282	2.89108e-06	0.29083	5.96247e-06	0.33613	8.27903e-06
0.29525	1.31076e-06	0.30782	1.23375e-06	0.31206	1.43887e-06	-0.53881	-4.33036e-06	0.19473	2.79539e-06	0.28321	5.80927e-06	0.32919	8.11142e-06
0.29005	1.29422e-06	0.30262	1.22282e-06	0.30761	1.45648e-06	-0.55704	-4.48898e-06	0.18689	2.70714e-06	0.2757	5.66272e-06	0.32234	7.95081e-06
0.28484	1.27674e-06	0.29743	1.21211e-06	0.30322	1.4759e-06	-0.57464	-4.63998e-06	0.17893	2.61518e-06	0.26832	5.52335e-06	0.31557	7.79785e-06
0.27961	1.25794e-06	0.29224	1.20163e-06	0.29891	1.49782e-06	-0.59115	-4.77805e-06	0.17072	2.51573e-06	0.26107	5.39162e-06	0.3089	7.65317e-06
0.27436	1.23733e-06	0.28705	1.19125e-06	0.2947	1.52294e-06	-0.60597	-4.89571e-06	0.1623	2.40956e-06	0.25395	5.26795e-06	0.30232	7.51732e-06
0.26908	1.21425e-06	0.28186	1.18081e-06	0.29061	1.55169e-06	-0.61826	-4.98302e-06	0.15369	2.29728e-06	0.24698	5.15275e-06	0.29586	7.39078e-06
0.26377	1.18851e-06	0.27666	1.17017e-06	0.28665	1.58431e-06	-0.62702	-5.02806e-06	0.14489	2.17941e-06	0.24015	5.04649e-06	0.28951	7.27408e-06
0.25844	1.16041e-06	0.27147	1.15921e-06	0.28281	1.62081e-06	-0.63123	-5.01839e-06	0.13593	2.05638e-06	0.2335	4.94982e-06	0.28327	7.16782e-06
0.25308	1.13024e-06	0.26626	1.14778e-06	0.27909	1.66113e-06	-0.63123	-1.665e-06	0.12682	1.92858e-06	0.22698	4.86141e-06	0.27717	7.07282e-06
0.2477	1.09828e-06	0.26104	1.13574e-06	0.27549	1.70515e-06	-0.63283	-1.66909e-06	0.11757	1.79637e-06	0.22034	4.76579e-06	0.27113	6.98341e-06
0.2423	1.06483e-06	0.25581	1.12285e-06	0.272	1.75264e-06	-0.63912	-1.68451e-06	0.10818	1.66007e-06	0.21354	4.66062e-06	0.26497	6.88314e-06
0.23689	1.03013e-06	0.25056	1.10886e-06	0.26862	1.80345e-06	-0.64519	-1.69717e-06	0.09867	1.52003e-06	0.20659	4.54676e-06	0.25868	6.77216e-06
0.23147	9.94436e-07	0.24528	1.0935e-06	0.26533	1.85732e-06	-0.65141	-1.71165e-06	0.08906	1.37663e-06	0.1995	4.42485e-06	0.25228	6.6513e-06
0.22604	9.57987e-07	0.23998	1.07641e-06	0.26214	1.91402e-06	-0.65756	-1.72526e-06	0.07935	1.23023e-06	0.19229	4.29545e-06	0.24578	6.52125e-06
0.2206	9.21047e-07	0.23464	1.05722e-06	0.25903	1.97316e-06	-0.66383	-1.74038e-06	0.06956	1.0812e-06	0.18495	4.15902e-06	0.23917	6.38256e-06
0.21516	8.83905e-07	0.22926	1.03545e-06	0.25597	2.03401e-06	-0.6703	-1.75791e-06	0.05969	9.29913e-07	0.1775	4.01596e-06	0.23247	6.23571e-06
0.20973	8.46855e-07	0.22382	1.0106e-06	0.25293	2.09551e-06	-0.67691	-1.77705e-06	0.04976	7.76715e-07	0.16995	3.86662e-06	0.22569	6.08109e-06
0.20429	8.1016e-07	0.21837	9.84572e-07	0.24986	2.15616e-06	-0.68341	-1.79495e-06	0.03978	6.2193e-07	0.1623	3.71136e-06	0.21882	5.91908e-06
0.19887	7.74032e-07	0.21291	9.58257e-07	0.24671	2.21413e-06	-0.68965	-1.80962e-06	0.02976	4.65866e-07	0.15455	3.55056e-06	0.21186	5.75006e-06
0.19345	7.38649e-07	0.20744	9.3175e-07	0.2434	2.26728e-06	-0.69576	-1.82282e-06	0.01971	3.08814e-07	0.14671	3.38459e-06	0.20483	5.57446e-06
0.18804	7.04199e-07	0.20198	9.05194e-07	0.23987	2.31334e-06	-0.7021	-1.8387e-06	0.00964	1.51068e-07	0.13879	3.21389e-06	0.19773	5.39264e-06
0.18264	6.70909e-07	0.19652	8.78765e-07	0.23603	2.34999e-06	-0.7088	-1.85901e-06	-0.00045128	-7.07523e-09	0.1308	3.03886e-06	0.19057	5.20513e-06
0.17727	6.39036e-07	0.19106	8.52664e-07	0.23182	2.37501e-06	-0.71562	-1.88065e-06	-0.01054	-1.6529e-07	0.12274	2.85991e-06	0.18334	5.01234e-06
0.17191	6.08797e-07	0.18561	8.27113e-07	0.22717	2.38639e-06	-0.7222	-1.89944e-06	-0.02062	-3.23232e-07	0.11463	2.67739e-06	0.17606	4.81468e-06
0.16657	5.8031e-07	0.18018	8.02357e-07	0.22203	2.38221e-06	-0.72851	-1.91503e-06	-0.03068	-4.80508e-07	0.10645	2.49162e-06	0.16873	4.61251e-06
0.16125	5.53565e-07	0.17476	7.78657e-07	0.21632	2.3605e-06	-0.7348	-1.93033e-06	-0.0407	-6.36673e-07	0.09823	2.30295e-06	0.16135	4.40613e-06
0.15595	5.28446e-07	0.16937	7.56276e-07	0.20997	2.31882e-06	-0.74127	-1.9479e-06	-0.05067	-7.9122e-07	0.08996	2.11157e-06	0.15392	4.19582e-06
0.15066	5.04794e-07	0.164	7.35446e-07	0.20322	2.26486e-06	-0.74799	-1.96838e-06	-0.06057	-9.43536e-07	0.08165	1.91783e-06	0.14645	3.98178e-06
0.14539	4.82484e-07	0.15867	7.16331e-07	0.19707	2.22933e-06	-0.75485	-1.99054e-06	-0.07038	-1.09291e-06	0.0733	1.72199e-06	0.13894	3.76417e-06
0.14014	4.61485e-07	0.15336	6.99006e-07	0.1914	2.20887e-06	-0.76164	-2.01188e-06	-0.08006	-1.23842e-06	0.06493	1.52435e-06	0.13139	3.54311e-06
0.1349	4.41847e-07	0.14808	6.8346e-07	0.18606	2.19872e-06	-0.76816	-2.02997e-06	-0.08958	-1.37896e-06	0.05653	1.32527e-06	0.1238	3.3186e-06
0.12968	4.23612e-07	0.14283	6.69632e-07	0.18092	2.19475e-06	-0.77445	-2.04523e-06	-0.0989	-1.51319e-06	0.04811	1.12516e-06	0.11617	3.09057e-06
0.12447	4.06747e-07	0.13761	6.57487e-07	0.17586	2.19306e-06	-0.78087	-2.06217e-06	-0.10797	-1.63947e-06	0.03968	9.24592e-07	0.1085	2.85878e-06
0.11928	3.91137e-07	0.13242	6.46983e-07	0.17074	2.18974e-06	-0.78775	-2.08459e-06	-0.11672	-1.75598e-06	0.03126	7.24342e-07	0.10078	2.62286e-06
0.1141	3.7665e-07	0.12726	6.38175e-07	0.16544	2.18094e-06	-0.79488	-2.10999e-06	-0.12509	-1.86076e-06	0.02287	5.25567e-07	0.09301	2.38239e-06
0.10894	3.63163e-07	0.12213	6.31158e-07	0.15986	2.16308e-06	-0.80173	-2.13205e-06	-0.13303	-1.95197e-06	0.01453	3.30014e-07	0.08518	2.13702e-06
0.10378	3.50554e-07	0.11703	6.26049e-07	0.15388	2.133e-06	-0.80813	-2.14868e-06	-0.14049	-2.02813e-06	0.00629	1.40269e-07	0.07724	1.88243e-06
0.09863	3.38686e-07	0.11196	6.22941e-07	0.14744	2.08842e-06	-0.81447	-2.16457e-06	-0.14744	-2.08842e-06	-0.00179	-3.99991e-08	0.06937	1.63373e-06
0.09349	3.27403e-07	0.10693	6.21874e-07	0.14049	2.02813e-06	-0.82116	-2.18479e-06	-0.15388	-2.133e-06	-0.00963	-2.06008e-07	0.06146	1.38082e-06
0.08835	3.16569e-07	0.10194	6.22844e-07	0.13303	1.95197e-06	-0.82821	-2.20916e-06	-0.15986	-2.16308e-06	-0.01713	-3.523e-07	0.05362	1.13444e-06
0.08322	3.06075e-07	0.09697	6.25811e-07	0.12509	1.86076e-06	-0.83528	-2.23392e-06	-0.16544	-2.18094e-06	-0.02421	-4.73822e-07	0.04595	9.02785e-07
0.07809	2.95843e-07	0.09205	6.30714e-07	0.11672	1.75598e-06	-0.84211	-2.25575e-06	-0.17074	-2.18974e-06	-0.03082	-5.674e-07	0.03854	6.94014e-07
0.07296	2.85794e-07	0.08715	6.37452e-07	0.10797	1.63947e-06	-0.84865	-2.27405e-06	-0.17586	-2.19306e-06	-0.03695	-6.32915e-07	0.03146	5.13711e-07
0.06783	2.75789e-07	0.08228	6.45884e-07	0.0989	1.51319e-06	-0.85509	-2.29119e-06	-0.18092	-2.19475e-06	-0.04265	-6.73407e-07	0.02472	3.63523e-07
0.0627	2.65633e-07	0.07743	6.55776e-07	0.08958	1.37896e-06	-0.8618	-2.31154e-06	-0.18606	-2.19872e-06	-0.04801	-6.93934e-07	0.01831	2.41627e-07
0.05757	2.55078e-07	0.07261	6.66765e-07	0.08006	1.23842e-06	-0.86898	-2.33755e-06	-0.1914	-2.20887e-06	-0.05313	-7.00179e-07	0.01218	1.44153e-07
0.05243	2.43872e-07	0.06779	6.78192e-07	0.07038	1.09291e-06	-0.87626	-2.36477e-06	-0.19707	-2.22933e-06	-0.05809	-6.97204e-07	0.00627	6.66339e-08
0.04728	2.31746e-07	0.06296	6.88943e-07	0.06057	9.43536e-07	-0.88306	-2.38617e-06	-0.20322	-2.26486e-06	-0.06296	-6.88943e-07	0.000551911	4.89386e-09
0.04211	2.18422e-07	0.05809	6.97204e-07	0.05067	7.9122e-07	-0.8894	-2.40208e-06	-0.20997	-2.31882e-06	-0.06779	-6.78192e-07	-0.00503	-4.45894e-08
0.03693	2.03557e-07	0.05313	7.00179e-07	0.0407	6.36673e-07	-0.89592	-2.42018e-06	-0.21632	-2.3605e-06	-0.07261	-6.66765e-07	-0.0105	-8.4612e-08
0.03172	1.86699e-07	0.04801	6.93934e-07	0.03068	4.80508e-07	-0.90304	-2.44549e-06	-0.22203	-2.38221e-06	-0.07743	-6.55776e-07	-0.01589	-1.17351e-07
0.02649	1.67259e-07	0.04265	6.73407e-07	0.02062	3.23232e-07	-0.91042	-2.47386e-06	-0.22717	-2.38639e-06	-0.08228	-6.45884e-07	-0.02121	-1.44473e-07
0.02121	1.44473e-07	0.03695	6.32915e-07	0.01054	1.6529e-07	-0.91746	-2.49821e-06	-0.23182	-2.37501e-06	-0.08715	-6.37452e-07	-0.02649	-1.67259e-07
0.01589	1.17351e-07	0.03082	5.674e-07	0.00045128	7.07523e-09	-0.92407	-2.51743e-06	-0.23603	-2.34999e-06	-0.09205	-6.30714e-07	-0.03172	-1.86699e-07
0.0105	8.4612e-08	0.02421	4.73822e-07	-0.00964	-1.51068e-07	-0.93059	-2.53551e-06	-0.23987	-2.31334e-06	-0.09697	-6.25811e-07	-0.03693	-2.03557e-07
0.00503	4.45894e-08	0.01713	3.523e-07	-0.01971	-3.08814e-07	-0.93738	-2.55689e-06	-0.2434	-2.26728e-06	-0.10194	-6.22844e-07	-0.04211	-2.18422e-07
-0.000551911	-4.89386e-09	0.00963	2.06008e-07	-0.02976	-4.65866e-07	-0.9446	-2.58337e-06	-0.24671	-2.21413e-06	-0.10693	-6.21874e-07	-0.04728	-2.31746e-07
-0.00627	-6.66339e-08	0.00179	3.99991e-08	-0.03978	-6.2193e-07	-0.952	-2.61201e-06	-0.24986	-2.15616e-06	-0.11196	-6.22941e-07	-0.05243	-2.43872e-07
-0.01218	-1.44153e-07	-0.00629	-1.40269e-07	-0.04976	-7.76715e-07	-0.95904	-2.63625e-06	-0.25293	-2.09551e-06	-0.11703	-6.26049e-07	-0.05757	-2.55078e-07
-0.01831	-2.41627e-07	-0.01453	-3.30014e-07	-0.05969	-9.29913e-07	-0.9655	-2.65364e-06	-0.25597	-2.03401e-06	-0.12213	-6.31158e-07	-0.0627	-2.65633e-07
-0.02472	-3.63523e-07	-0.02287	-5.25567e-07	-0.06956	-1.0812e-06	-0.97199	-2.67134e-06	-0.25903	-1.97316e-06	-0.12726	-6.38175e-07	-0.06783	-2.75789e-07
-0.03146	-5.13711e-07	-0.03126	-7.24342e-07	-0.07935	-1.23023e-06	-0.97915	-2.69721e-06	-0.26214	-1.91402e-06	-0.13242	-6.46983e-07	-0.07296	-2.85794e-07
-0.03854	-6.94014e-07	-0.03968	-9.24592e-07	-0.08906	-1.37663e-06	-0.98676	-2.72838e-06	-0.26533	-1.85732e-06	-0.13761	-6.57487e-07	-0.07809	-2.95843e-07
-0.04595	-9.02785e-07	-0.04811	-1.12516e-06	-0.09867	-1.52003e-06	-0.99397	-2.7547e-06	-0.26862	-1.80345e-06	-0.14283	-6.69632e-07	-0.08322	-3.06075e-07
-0.05362	-1.13444e-06	-0.05653	-1.32527e-06	-0.10818	-1.66007e-06	-1.00053	-2.77327e-06	-0.272	-1.75264e-06	-0.14808	-6.8346e-07	-0.08835	-3.16569e-07
-0.06146	-1.38082e-06	-0.06493	-1.52435e-06	-0.11757	-1.79637e-06	-1.00706	-2.79148e-06	-0.27549	-1.70515e-06	-0.15336	-6.99006e-07	-0.09349	-3.27403e-07
-0.06937	-1.63373e-06	-0.0733	-1.72199e-06	-0.12682	-1.92858e-06	-1.01408	-2.81553e-06	-0.27909	-1.66113e-06	-0.15867	-7.16331e-07	-0.09863	-3.38686e-07
-0.07724	-1.88243e-06	-0.08165	-1.91783e-06	-0.13593	-2.05638e-06	-1.02151	-2.84463e-06	-0.28281	-1.62081e-06	-0.164	-7.35446e-07	-0.10378	-3.50554e-07
-0.08518	-2.13702e-06	-0.08996	-2.11157e-06	-0.14489	-2.17941e-06	-1.02893	-2.87351e-06	-0.28665	-1.58431e-06	-0.16937	-7.56276e-07	-0.10894	-3.63163e-07
-0.09301	-2.38239e-06	-0.09823	-2.30295e-06	-0.15369	-2.29728e-06	-1.0359	-2.89696e-06	-0.29061	-1.55169e-06	-0.17476	-7.78657e-07	-0.1141	-3.7665e-07
-0.10078	-2.62286e-06	-0.10645	-2.49162e-06	-0.1623	-2.40956e-06	-1.04242	-2.9151e-06	-0.2947	-1.52294e-06	-0.18018	-8.02357e-07	-0.11928	-3.91137e-07
-0.1085	-2.85878e-06	-0.11463	-2.67739e-06	-0.17072	-2.51573e-06	-1.04908	-2.93484e-06	-0.29891	-1.49782e-06	-0.18561	-8.27113e-07	-0.12447	-4.06747e-07
-0.11617	-3.09057e-06	-0.12274	-2.85991e-06	-0.17893	-2.61518e-06	-1.05647	-2.96333e-06	-0.30322	-1.4759e-06	-0.19106	-8.52664e-07	-0.12968	-4.23612e-07
-0.1238	-3.3186e-06	-0.1308	-3.03886e-06	-0.18689	-2.70714e-06	-1.06421	-2.99614e-06	-0.30761	-1.45648e-06	-0.19652	-8.78765e-07	-0.1349	-4.41847e-07
-0.13139	-3.54311e-06	-0.13879	-3.21389e-06	-0.19473	-2.79539e-06	-1.07135	-3.02161e-06	-0.31206	-1.43887e-06	-0.20198	-9.05194e-07	-0.14014	-4.61485e-07
-0.13894	-3.76417e-06	-0.14671	-3.38459e-06	-0.20282	-2.89108e-06	-1.07778	-3.03863e-06	-0.31655	-1.42261e-06	-0.20744	-9.3175e-07	-0.14539	-4.82484e-07
-0.14645	-3.98178e-06	-0.15455	-3.55056e-06	-0.21114	-2.9941e-06	-1.08442	-3.05815e-06	-0.32108	-1.40772e-06	-0.21291	-9.58257e-07	-0.15066	-5.04794e-07
-0.15392	-4.19582e-06	-0.1623	-3.71136e-06	-0.21967	-3.10401e-06	-1.09183	-3.08689e-06	-0.32568	-1.39463e-06	-0.21837	-9.84572e-07	-0.15595	-5.28446e-07
-0.16135	-4.40613e-06	-0.16995	-3.86662e-06	-0.22842	-3.2205e-06	-1.09951	-3.11888e-06	-0.33035	-1.384e-06	-0.22382	-1.0106e-06	-0.16125	-5.53565e-07
-0.16873	-4.61251e-06	-0.1775	-4.01596e-06	-0.23738	-3.34329e-06	-1.10675	-3.1457e-06	-0.3351	-1.37603e-06	-0.22926	-1.03545e-06	-0.16657	-5.8031e-07
-0.17606	-4.81468e-06	-0.18495	-4.15902e-06	-0.24652	-3.47212e-06	-1.11347	-3.16611e-06	-0.33994	-1.37058e-06	-0.23464	-1.05722e-06	-0.17191	-6.08797e-07
-0.18334	-5.01234e-06	-0.19229	-4.29545e-06	-0.25585	-3.60669e-06	-1.12009	-3.18543e-06	-0.34483	-1.36682e-06	-0.23998	-1.07641e-06	-0.17727	-6.39036e-07
-0.19057	-5.20513e-06	-0.1995	-4.42485e-06	-0.26536	-3.74662e-06	-1.12718	-3.21042e-06	-0.34975	-1.36393e-06	-0.24528	-1.0935e-06	-0.18264	-6.70909e-07
-0.19773	-5.39264e-06	-0.20659	-4.54676e-06	-0.27502	-3.89154e-06	-1.13489	-3.24278e-06	-0.35469	-1.36149e-06	-0.25056	-1.10886e-06	-0.18804	-7.04199e-07
-0.20483	-5.57446e-06	-0.21354	-4.66062e-06	-0.28483	-4.0411e-06	-1.14252	-3.27413e-06	-0.35964	-1.35958e-06	-0.25581	-1.12285e-06	-0.19345	-7.38649e-07
-0.21186	-5.75006e-06	-0.22034	-4.76579e-06	-0.29478	-4.19498e-06	-1.14929	-3.29521e-06	-0.36462	-1.35857e-06	-0.26104	-1.13574e-06	-0.19887	-7.74032e-07
-0.21882	-5.91908e-06	-0.22698	-4.86141e-06	-0.30487	-4.3533e-06	-1.15568	-3.31181e-06	-0.36964	-1.35871e-06	-0.26626	-1.14778e-06	-0.20429	-8.1016e-07
-0.22569	-6.08109e-06	-0.2335	-4.94982e-06	-0.3151	-4.51591e-06	-1.1628	-3.33707e-06	-0.37469	-1.36006e-06	-0.27147	-1.15921e-06	-0.20973	-8.46855e-07
-0.23247	-6.23571e-06	-0.24015	-5.04649e-06	-0.32548	-4.68305e-06	-1.17069	-3.37155e-06	-0.37978	-1.36255e-06	-0.27666	-1.17017e-06	-0.21516	-8.83905e-07
-0.23917	-6.38256e-06	-0.24698	-5.15275e-06	-0.336	-4.85487e-06	-1.17827	-3.40243e-06	-0.38492	-1.36629e-06	-0.28186	-1.18081e-06	-0.2206	-9.21047e-07
-0.24578	-6.52125e-06	-0.25395	-5.26795e-06	-0.34668	-5.03145e-06	-1.18504	-3.42344e-06	-0.39009	-1.3714e-06	-0.28705	-1.19125e-06	-0.22604	-9.57987e-07
-0.25228	-6.6513e-06	-0.26107	-5.39162e-06	-0.35751	-5.2127e-06	-1.19163	-3.44239e-06	-0.3953	-1.37756e-06	-0.29224	-1.20163e-06	-0.23147	-9.94436e-07
-0.25868	-6.77216e-06	-0.26832	-5.52335e-06	-0.36848	-5.39829e-06	-1.19872	-3.46737e-06	-0.40052	-1.38394e-06	-0.29743	-1.21211e-06	-0.23689	-1.03013e-06
-0.26497	-6.88314e-06	-0.2757	-5.66272e-06	-0.37957	-5.58764e-06	-1.2064	-3.4994e-06	-0.40572	-1.38988e-06	-0.30262	-1.22282e-06	-0.2423	-1.06483e-06
-0.27113	-6.98341e-06	-0.28321	-5.80927e-06	-0.39075	-5.77994e-06	-1.21412	-3.53186e-06	-0.41092	-1.3956e-06	-0.30782	-1.23375e-06	-0.2477	-1.09828e-06
-0.27717	-7.07282e-06	-0.29083	-5.96247e-06	-0.40199	-5.97413e-06	-1.22118	-3.55636e-06	-0.41614	-1.402e-06	-0.31302	-1.2447e-06	-0.25308	-1.13024e-06
-0.28327	-7.16782e-06	-0.29855	-6.12178e-06	-0.41325	-6.16884e-06	-1.22764	-3.57379e-06	-0.4214	-1.40989e-06	-0.31821	-1.25535e-06	-0.25844	-1.16041e-06
-0.28951	-7.27408e-06	-0.30637	-6.28671e-06	-0.42447	-6.36227e-06	-1.23454	-3.59649e-06	-0.42672	-1.41938e-06	-0.3234	-1.26549e-06	-0.26377	-1.18851e-06
-0.29586	-7.39078e-06	-0.31428	-6.45692e-06	-0.43557	-6.55185e-06	-1.24244	-3.6311e-06	-0.43207	-1.42983e-06	-0.32858	-1.27515e-06	-0.26908	-1.21425e-06
-0.30232	-7.51732e-06	-0.32228	-6.63229e-06	-0.44641	-6.7336e-06	-1.25032	-3.66554e-06	-0.43742	-1.44037e-06	-0.33375	-1.28469e-06	-0.27436	-1.23733e-06
-0.3089	-7.65317e-06	-0.33036	-6.81288e-06	-0.4568	-6.90121e-06	-1.25719	-3.68777e-06	-0.44276	-1.45069e-06	-0.33893	-1.29459e-06	-0.27961	-1.25794e-06
-0.31557	-7.79785e-06	-0.33854	-6.99899e-06	-0.46643	-7.04498e-06	-1.26364	-3.70503e-06	-0.44811	-1.46098e-06	-0.34413	-1.30527e-06	-0.28484	-1.27674e-06
-0.32234	-7.95081e-06	-0.34681	-7.19024e-06	-0.47483	-7.15071e-06	-1.2708	-3.73083e-06	-0.45345	-1.47139e-06	-0.34934	-1.31686e-06	-0.29005	-1.29422e-06
-0.32919	-8.11142e-06	-0.35517	-7.38702e-06	-0.4814	-7.19927e-06	-1.27865	-3.76491e-06	-0.4588	-1.48187e-06	-0.35456	-1.32911e-06	-0.29525	-1.31076e-06
-0.33613	-8.27903e-06	-0.36362	-7.58877e-06	-0.48541	-7.1679e-06	-1.28638	-3.79742e-06	-0.46416	-1.49284e-06	-0.35978	-1.34158e-06	-0.30045	-1.32665e-06
-0.34314	-8.45306e-06	-0.37214	-7.79476e-06	-0.48615	-7.03474e-06	-1.29341	-3.82164e-06	-0.46958	-1.50528e-06	-0.365	-1.35385e-06	-0.30564	-1.34207e-06
-0.35022	-8.63307e-06	-0.38071	-8.00389e-06	-0.48615	-1.59338e-06	-1.3	-3.84059e-06	-0.47505	-1.51951e-06	-0.37022	-1.36586e-06	-0.31082	-1.35709e-06
-0.35736	-8.81884e-06	-0.38931	-8.21462e-06	-0.48697	-1.59277e-06	-1.30698	-3.8642e-06	-0.48054	-1.53442e-06	-0.37544	-1.37775e-06	-0.316	-1.37167e-06
-0.36458	-9.01041e-06	-0.3979	-8.4249e-06	-0.49193	-1.59098e-06	-1.31487	-3.89875e-06	-0.48599	-1.5482e-06	-0.38065	-1.38963e-06	-0.32117	-1.3857e-06
-0.37185	-9.2079e-06	-0.40643	-8.63197e-06	-0.49697	-1.59192e-06	-1.32285	-3.93441e-06	-0.49139	-1.56016e-06	-0.38586	-1.40147e-06	-0.32634	-1.39903e-06
-0.3792	-9.41135e-06	-0.41484	-8.83153e-06	-0.50209	-1.59517e-06	-1.32975	-3.95706e-06	-0.49677	-1.5716e-06	-0.39108	-1.41336e-06	-0.3315	-1.41166e-06
-0.38662	-9.62057e-06	-0.42301	-9.01703e-06	-0.50724	-1.59945e-06	NaN	NaN	-0.5022	-1.58476e-06	-0.3963	-1.42582e-06	-0.33665	-1.42372e-06
-0.39409	-9.83502e-06	-0.43076	-9.17787e-06	-0.51239	-1.60393e-06	NaN	NaN	-0.50772	-1.60055e-06	-0.40155	-1.43951e-06	-0.3418	-1.43562e-06
-0.40161	-1.00537e-05	-0.43781	-9.29777e-06	-0.51756	-1.60876e-06	NaN	NaN	-0.51328	-1.61769e-06	-0.40682	-1.45448e-06	-0.34695	-1.44786e-06
-0.40917	-1.0275e-05	-0.44377	-9.35319e-06	-0.52275	-1.61413e-06	NaN	NaN	-0.51883	-1.63419e-06	-0.41209	-1.4699e-06	-0.35211	-1.46096e-06
-0.41673	-1.0497e-05	-0.44811	-9.31353e-06	-0.52795	-1.61996e-06	NaN	NaN	-0.52432	-1.64923e-06	-0.41735	-1.4845e-06	-0.35729	-1.47512e-06
-0.42426	-1.07165e-05	-0.45026	-9.14529e-06	-0.53318	-1.62703e-06	NaN	NaN	-0.52979	-1.66333e-06	-0.42259	-1.49756e-06	-0.36247	-1.49015e-06
-0.43171	-1.09293e-05	-0.45026	-1.86444e-06	-0.5385	-1.63651e-06	NaN	NaN	-0.53525	-1.6774e-06	-0.42781	-1.50966e-06	-0.36766	-1.50551e-06
-0.43902	-1.11287e-05	-0.45149	-1.85381e-06	-0.54388	-1.64799e-06	NaN	NaN	-0.54074	-1.69236e-06	-0.43303	-1.52238e-06	-0.37285	-1.52058e-06
-0.44604	-1.13038e-05	-0.45593	-1.82041e-06	-0.54925	-1.6592e-06	NaN	NaN	-0.5463	-1.70923e-06	-0.4383	-1.53705e-06	-0.37803	-1.53498e-06
-0.45258	-1.14374e-05	-0.46045	-1.79154e-06	-0.55456	-1.66845e-06	NaN	NaN	-0.55192	-1.72816e-06	-0.44359	-1.55364e-06	-0.3832	-1.54871e-06
-0.45836	-1.15036e-05	-0.46505	-1.76707e-06	-0.55985	-1.67684e-06	NaN	NaN	-0.55755	-1.74746e-06	-0.4489	-1.57084e-06	-0.38836	-1.56201e-06
-0.46294	-1.14658e-05	-0.46971	-1.74656e-06	-0.56519	-1.68726e-06	NaN	NaN	-0.56311	-1.76451e-06	-0.45419	-1.58723e-06	-0.39353	-1.57521e-06
-0.46584	-1.12819e-05	-0.47444	-1.72994e-06	-0.57065	-1.70099e-06	NaN	NaN	-0.56858	-1.77871e-06	-0.45946	-1.60238e-06	-0.39869	-1.58867e-06
-0.46659	-1.09107e-05	-0.47923	-1.71695e-06	-0.57615	-1.71622e-06	NaN	NaN	-0.57404	-1.79273e-06	-0.46471	-1.61672e-06	-0.40387	-1.60282e-06
-0.46659	-2.24531e-06	-0.48406	-1.70627e-06	-0.58162	-1.73051e-06	NaN	NaN	-0.57961	-1.81011e-06	-0.46997	-1.63096e-06	-0.40906	-1.61813e-06
-0.46722	-2.23215e-06	-0.48891	-1.69646e-06	-0.58704	-1.74328e-06	NaN	NaN	-0.5853	-1.83123e-06	-0.47523	-1.6458e-06	-0.41426	-1.63479e-06
-0.47141	-2.16068e-06	-0.49377	-1.68767e-06	-0.59244	-1.75547e-06	NaN	NaN	-0.591	-1.85264e-06	-0.48052	-1.66204e-06	-0.41947	-1.65232e-06
-0.47572	-2.09926e-06	-0.49868	-1.68127e-06	-0.59787	-1.76826e-06	NaN	NaN	-0.5966	-1.87101e-06	-0.48584	-1.68016e-06	-0.42468	-1.66953e-06
-0.48011	-2.04518e-06	-0.50364	-1.67813e-06	-0.60335	-1.7829e-06	NaN	NaN	-0.60211	-1.88664e-06	-0.49118	-1.69937e-06	-0.42988	-1.68516e-06
-0.48457	-1.9969e-06	-0.50864	-1.67764e-06	-0.60892	-1.80019e-06	NaN	NaN	-0.60763	-1.90224e-06	-0.49651	-1.71763e-06	-0.43505	-1.69889e-06
-0.48909	-1.95433e-06	-0.51366	-1.67831e-06	-0.61452	-1.81871e-06	NaN	NaN	-0.61321	-1.92003e-06	-0.50179	-1.73332e-06	-0.44021	-1.71187e-06
-0.49368	-1.91748e-06	-0.5187	-1.67945e-06	-0.62007	-1.83522e-06	NaN	NaN	-0.61888	-1.94049e-06	-0.50703	-1.7471e-06	-0.44538	-1.72616e-06
-0.49833	-1.88589e-06	-0.52374	-1.68126e-06	-0.6255	-1.84842e-06	NaN	NaN	-0.6246	-1.96256e-06	-0.5123	-1.7618e-06	-0.45059	-1.74322e-06
-0.50304	-1.85912e-06	-0.52879	-1.68381e-06	-0.63093	-1.8614e-06	NaN	NaN	-0.6303	-1.984e-06	-0.51762	-1.77992e-06	-0.45583	-1.76265e-06
-0.5078	-1.83706e-06	-0.53386	-1.68715e-06	-0.63649	-1.87843e-06	NaN	NaN	-0.63591	-2.00254e-06	-0.52299	-1.80097e-06	-0.46107	-1.78232e-06
-0.5126	-1.81885e-06	-0.53897	-1.6924e-06	-0.64218	-1.89947e-06	NaN	NaN	-0.64142	-2.01811e-06	-0.52835	-1.82178e-06	-0.46628	-1.8001e-06
-0.51743	-1.80268e-06	-0.54412	-1.70047e-06	-0.64785	-1.91995e-06	NaN	NaN	-0.64696	-2.0344e-06	-0.53367	-1.83979e-06	-0.47147	-1.81557e-06
-0.52227	-1.78772e-06	-0.54929	-1.71008e-06	-0.6534	-1.93668e-06	NaN	NaN	-0.65265	-2.05552e-06	-0.53895	-1.85536e-06	-0.47665	-1.83e-06
-0.52714	-1.77501e-06	-0.55445	-1.71859e-06	-0.65888	-1.9513e-06	NaN	NaN	-0.65846	-2.08052e-06	-0.54423	-1.87076e-06	-0.48184	-1.84512e-06
-0.53204	-1.76587e-06	-0.55958	-1.72527e-06	-0.6644	-1.96717e-06	NaN	NaN	-0.66422	-2.10387e-06	-0.54953	-1.88796e-06	-0.48704	-1.86202e-06
-0.53699	-1.76026e-06	-0.56471	-1.73249e-06	-0.67002	-1.98608e-06	NaN	NaN	-0.66981	-2.12191e-06	-0.55488	-1.9076e-06	-0.49227	-1.88093e-06
-0.54196	-1.75675e-06	-0.5699	-1.74298e-06	-0.67572	-2.00758e-06	NaN	NaN	-0.67532	-2.13734e-06	-0.56025	-1.929e-06	-0.49752	-1.90122e-06
-0.54695	-1.75409e-06	-0.57514	-1.75642e-06	-0.68144	-2.02946e-06	NaN	NaN	-0.68092	-2.15559e-06	-0.56563	-1.95046e-06	-0.50276	-1.92148e-06
-0.55194	-1.75227e-06	-0.58039	-1.77003e-06	-0.68707	-2.04879e-06	NaN	NaN	-0.68667	-2.17845e-06	-0.57098	-1.96987e-06	-0.50799	-1.94016e-06
-0.55694	-1.75148e-06	-0.58561	-1.78211e-06	-0.69258	-2.06448e-06	NaN	NaN	-0.69247	-2.20329e-06	-0.57627	-1.98621e-06	-0.51319	-1.95625e-06
-0.56196	-1.75163e-06	-0.59081	-1.79317e-06	-0.6981	-2.08001e-06	NaN	NaN	-0.69823	-2.22652e-06	-0.58154	-2.0014e-06	-0.51837	-1.97076e-06
-0.56699	-1.75359e-06	-0.59601	-1.80444e-06	-0.70377	-2.10057e-06	NaN	NaN	-0.70388	-2.24631e-06	-0.58686	-2.01952e-06	-0.52356	-1.98675e-06
-0.57206	-1.75862e-06	-0.60124	-1.81723e-06	-0.70959	-2.12576e-06	NaN	NaN	-0.70945	-2.26352e-06	-0.59226	-2.04239e-06	-0.5288	-2.00674e-06
-0.57716	-1.76587e-06	-0.60652	-1.83274e-06	-0.71535	-2.14917e-06	NaN	NaN	-0.71503	-2.28145e-06	-0.59769	-2.0669e-06	-0.53408	-2.02989e-06
-0.58225	-1.77257e-06	-0.61183	-1.8504e-06	-0.72093	-2.16672e-06	NaN	NaN	-0.72077	-2.30403e-06	-0.60306	-2.08803e-06	-0.53935	-2.05231e-06
-0.58731	-1.77739e-06	-0.61712	-1.86697e-06	-0.72643	-2.18207e-06	NaN	NaN	-0.72665	-2.3311e-06	-0.60835	-2.10446e-06	-0.54458	-2.07076e-06
-0.59238	-1.78244e-06	-0.62236	-1.88007e-06	-0.73206	-2.20127e-06	NaN	NaN	-0.73248	-2.35647e-06	-0.61363	-2.12001e-06	-0.54976	-2.08583e-06
-0.59749	-1.79081e-06	-0.62757	-1.89189e-06	-0.73784	-2.22524e-06	NaN	NaN	-0.73809	-2.37529e-06	-0.61897	-2.13903e-06	-0.55495	-2.10129e-06
-0.60264	-1.80252e-06	-0.63285	-1.9072e-06	-0.74366	-2.25027e-06	NaN	NaN	-0.74361	-2.39089e-06	-0.62437	-2.16205e-06	-0.56018	-2.12025e-06
-0.60779	-1.81472e-06	-0.6382	-1.92724e-06	-0.74939	-2.27257e-06	NaN	NaN	-0.74926	-2.41081e-06	-0.6298	-2.18633e-06	-0.56545	-2.14256e-06
-0.61293	-1.82547e-06	-0.64356	-1.94764e-06	-0.75499	-2.29111e-06	NaN	NaN	-0.75512	-2.43735e-06	-0.63519	-2.20879e-06	-0.57073	-2.1658e-06
-0.61805	-1.8352e-06	-0.64886	-1.96437e-06	-0.76055	-2.30814e-06	NaN	NaN	-0.76102	-2.46489e-06	-0.64053	-2.22802e-06	-0.57599	-2.18744e-06
-0.62318	-1.84521e-06	-0.65411	-1.97851e-06	-0.76621	-2.32827e-06	NaN	NaN	-0.76676	-2.48772e-06	-0.64583	-2.24495e-06	-0.58122	-2.20624e-06
-0.62833	-1.85689e-06	-0.65938	-1.99366e-06	-0.77206	-2.35429e-06	NaN	NaN	-0.77237	-2.50619e-06	-0.65114	-2.26257e-06	-0.58642	-2.2228e-06
-0.63351	-1.87147e-06	-0.6647	-2.01193e-06	-0.77795	-2.3817e-06	NaN	NaN	-0.77797	-2.52442e-06	-0.65653	-2.28445e-06	-0.59163	-2.2394e-06
-0.63871	-1.88822e-06	-0.67008	-2.03302e-06	-0.78365	-2.40303e-06	NaN	NaN	-0.78368	-2.5463e-06	-0.66199	-2.31076e-06	-0.59687	-2.25922e-06
-0.6439	-1.90366e-06	-0.67546	-2.05464e-06	-0.78917	-2.41885e-06	NaN	NaN	-0.78955	-2.57298e-06	-0.66743	-2.33619e-06	-0.60216	-2.28356e-06
-0.64905	-1.91556e-06	-0.68079	-2.0737e-06	-0.79477	-2.43735e-06	NaN	NaN	-0.79547	-2.60114e-06	-0.67278	-2.35568e-06	-0.60746	-2.30913e-06
-0.65419	-1.92667e-06	-0.68607	-2.089e-06	-0.80062	-2.46333e-06	NaN	NaN	-0.80123	-2.62454e-06	-0.67805	-2.37111e-06	-0.61272	-2.33057e-06
-0.65938	-1.94192e-06	-0.69134	-2.1043e-06	-0.80655	-2.49176e-06	NaN	NaN	-0.80679	-2.64155e-06	-0.68338	-2.38925e-06	-0.61792	-2.34669e-06
-0.66462	-1.96174e-06	-0.6967	-2.12497e-06	-0.81232	-2.51556e-06	NaN	NaN	-0.81237	-2.65929e-06	-0.68881	-2.4139e-06	-0.62311	-2.36212e-06
-0.66985	-1.98108e-06	-0.70214	-2.15015e-06	-0.81794	-2.53439e-06	NaN	NaN	-0.81821	-2.68497e-06	-0.69429	-2.44136e-06	-0.62836	-2.38242e-06
-0.67504	-1.99647e-06	-0.70754	-2.17294e-06	-0.82354	-2.55279e-06	NaN	NaN	-0.82421	-2.71573e-06	-0.69971	-2.46551e-06	-0.63366	-2.40805e-06
-0.68021	-2.00991e-06	-0.71284	-2.18972e-06	-0.82927	-2.57518e-06	NaN	NaN	-0.83006	-2.74199e-06	-0.70505	-2.48482e-06	-0.63897	-2.43404e-06
-0.6854	-2.02509e-06	-0.71812	-2.20505e-06	-0.83517	-2.60271e-06	NaN	NaN	-0.83567	-2.76063e-06	-0.71036	-2.50234e-06	-0.64424	-2.45594e-06
-0.69062	-2.04367e-06	-0.72347	-2.22492e-06	-0.8411	-2.63121e-06	NaN	NaN	-0.84126	-2.77844e-06	-0.71571	-2.52203e-06	-0.64946	-2.47389e-06
-0.69588	-2.06479e-06	-0.72889	-2.24933e-06	-0.84683	-2.65385e-06	NaN	NaN	-0.84701	-2.80163e-06	-0.72113	-2.54623e-06	-0.65467	-2.49109e-06
-0.70113	-2.0856e-06	-0.73433	-2.27404e-06	-0.85238	-2.67042e-06	NaN	NaN	-0.85294	-2.83003e-06	-0.72662	-2.57386e-06	-0.6599	-2.51087e-06
-0.70634	-2.10309e-06	-0.7397	-2.29546e-06	-0.85802	-2.68997e-06	NaN	NaN	-0.85888	-2.85894e-06	-0.73207	-2.59989e-06	-0.66519	-2.53492e-06
-0.71152	-2.11734e-06	-0.74502	-2.31323e-06	-0.86394	-2.71844e-06	NaN	NaN	-0.86466	-2.88308e-06	-0.73742	-2.61962e-06	-0.67051	-2.56183e-06
-0.71672	-2.13358e-06	-0.75033	-2.33043e-06	-0.86995	-2.74942e-06	NaN	NaN	-0.87027	-2.90163e-06	-0.7427	-2.63553e-06	-0.67581	-2.58689e-06
-0.72199	-2.15605e-06	-0.7557	-2.35201e-06	-0.87572	-2.7731e-06	NaN	NaN	-0.87588	-2.92017e-06	-0.74806	-2.65576e-06	-0.68105	-2.60606e-06
-0.72729	-2.18103e-06	-0.76118	-2.37926e-06	-0.8813	-2.7906e-06	NaN	NaN	-0.88173	-2.94641e-06	-0.75355	-2.68381e-06	-0.68624	-2.62159e-06
-0.73253	-2.20128e-06	-0.76664	-2.40551e-06	-0.88695	-2.81068e-06	NaN	NaN	-0.88779	-2.97888e-06	-0.75907	-2.71346e-06	-0.69147	-2.6408e-06
-0.73772	-2.21633e-06	-0.77198	-2.42451e-06	-0.89282	-2.83723e-06	NaN	NaN	-0.89369	-3.00655e-06	-0.76447	-2.73656e-06	-0.69679	-2.66743e-06
-0.74292	-2.23278e-06	-0.77725	-2.44011e-06	-0.89879	-2.86726e-06	NaN	NaN	-0.89929	-3.02482e-06	-0.76978	-2.75378e-06	-0.70214	-2.69663e-06
-0.74818	-2.25472e-06	-0.78262	-2.46114e-06	-0.90468	-2.89459e-06	NaN	NaN	-0.90486	-3.04229e-06	-0.77511	-2.77244e-06	-0.70742	-2.72053e-06
-0.75348	-2.27971e-06	-0.78811	-2.48908e-06	-0.91037	-2.91551e-06	NaN	NaN	-0.9107	-3.06812e-06	-0.78054	-2.79677e-06	-0.71264	-2.73803e-06
-0.75876	-2.3031e-06	-0.79359	-2.51641e-06	-0.91595	-2.93331e-06	NaN	NaN	-0.91673	-3.09979e-06	-0.78603	-2.82528e-06	-0.71785	-2.7553e-06
-0.764	-2.32247e-06	-0.79897	-2.53792e-06	-0.92172	-2.95681e-06	NaN	NaN	-0.92266	-3.12854e-06	-0.79152	-2.8531e-06	-0.72311	-2.77744e-06
-0.7692	-2.33922e-06	-0.80429	-2.55593e-06	-0.92776	-2.98901e-06	NaN	NaN	-0.92838	-3.1506e-06	-0.79692	-2.87577e-06	-0.72844	-2.80437e-06
-0.77443	-2.35785e-06	-0.80964	-2.57562e-06	-0.93376	-3.01969e-06	NaN	NaN	-0.934	-3.1693e-06	-0.80223	-2.89356e-06	-0.73377	-2.83234e-06
-0.77972	-2.38262e-06	-0.81507	-2.60052e-06	-0.93943	-3.04019e-06	NaN	NaN	-0.93971	-3.19125e-06	-0.80757	-2.91246e-06	-0.73906	-2.85666e-06
-0.78506	-2.41047e-06	-0.82058	-2.62947e-06	-0.94499	-3.05708e-06	NaN	NaN	-0.94567	-3.22075e-06	-0.81304	-2.93923e-06	-0.74429	-2.8756e-06
-0.79033	-2.43296e-06	-0.82604	-2.65601e-06	-0.95079	-3.08172e-06	NaN	NaN	-0.95174	-3.25365e-06	-0.81859	-2.97121e-06	-0.7495	-2.89264e-06
-0.79552	-2.44885e-06	-0.83138	-2.67503e-06	-0.95683	-3.11377e-06	NaN	NaN	-0.95758	-3.27924e-06	-0.82406	-2.99787e-06	-0.75477	-2.91475e-06
-0.80074	-2.46658e-06	-0.83667	-2.69178e-06	-0.96281	-3.1438e-06	NaN	NaN	-0.96313	-3.29599e-06	-0.82937	-3.01564e-06	-0.76012	-2.94453e-06
-0.80605	-2.49218e-06	-0.8421	-2.71607e-06	-0.96855	-3.16675e-06	NaN	NaN	-0.96878	-3.31587e-06	-0.83468	-3.03296e-06	-0.76548	-2.97456e-06
-0.81139	-2.52083e-06	-0.84765	-2.74749e-06	-0.97418	-3.18577e-06	NaN	NaN	-0.97478	-3.34668e-06	-0.84012	-3.05834e-06	-0.77074	-2.99642e-06
-0.81667	-2.54472e-06	-0.85313	-2.77536e-06	-0.9799	-3.20803e-06	NaN	NaN	-0.98088	-3.38068e-06	-0.84567	-3.08947e-06	-0.77594	-3.01229e-06
-0.8219	-2.5634e-06	-0.85848	-2.79466e-06	-0.98589	-3.23827e-06	NaN	NaN	-0.98671	-3.40615e-06	-0.85117	-3.11807e-06	-0.78117	-3.0318e-06
-0.82712	-2.58186e-06	-0.8638	-2.81273e-06	-0.99197	-3.27176e-06	NaN	NaN	-0.99232	-3.42467e-06	-0.85656	-3.14023e-06	-0.7865	-3.05947e-06
-0.8324	-2.60475e-06	-0.86922	-2.83679e-06	-0.9978	-3.29696e-06	NaN	NaN	-0.998	-3.44558e-06	-0.86188	-3.15873e-06	-0.79187	-3.08996e-06
-0.83774	-2.63291e-06	-0.87473	-2.86629e-06	-1.00334	-3.31363e-06	NaN	NaN	-1.00392	-3.47374e-06	-0.86725	-3.17971e-06	-0.79718	-3.11612e-06
-0.84307	-2.66118e-06	-0.88024	-2.89556e-06	-1.00905	-3.33526e-06	NaN	NaN	-1.00999	-3.50676e-06	-0.87274	-3.20781e-06	-0.80242	-3.13636e-06
-0.84833	-2.68255e-06	-0.88565	-2.91898e-06	-1.01512	-3.36817e-06	NaN	NaN	-1.01595	-3.5363e-06	-0.87831	-3.24036e-06	-0.80764	-3.15453e-06
-0.85353	-2.6988e-06	-0.89097	-2.9371e-06	-1.02121	-3.40182e-06	NaN	NaN	-1.02162	-3.55686e-06	-0.88378	-3.26738e-06	-0.81291	-3.17645e-06
-0.85879	-2.72034e-06	-0.89634	-2.95778e-06	-1.02698	-3.4255e-06	NaN	NaN	-1.0272	-3.57447e-06	-0.88909	-3.28489e-06	-0.81825	-3.20539e-06
-0.86415	-2.75076e-06	-0.90186	-2.9879e-06	-1.03259	-3.4441e-06	NaN	NaN	-1.03308	-3.60161e-06	-0.89441	-3.30281e-06	-0.82363	-3.23713e-06
-0.86951	-2.7807e-06	-0.90744	-3.02076e-06	-1.03835	-3.46727e-06	NaN	NaN	-1.03926	-3.63782e-06	-0.8999	-3.33089e-06	-0.82893	-3.2621e-06
-0.87476	-2.80185e-06	-0.91285	-3.04448e-06	-1.04435	-3.49814e-06	NaN	NaN	-1.04524	-3.66821e-06	-0.90549	-3.36491e-06	-0.83413	-3.27862e-06
-0.87998	-2.81931e-06	-0.91815	-3.06112e-06	-1.05044	-3.53168e-06	NaN	NaN	-1.05086	-3.68693e-06	-0.91098	-3.39275e-06	-0.83935	-3.29699e-06
-0.88525	-2.84184e-06	-0.92353	-3.08312e-06	-1.05632	-3.55858e-06	NaN	NaN	-1.05647	-3.70573e-06	-0.91632	-3.41206e-06	-0.84469	-3.32538e-06
-0.89059	-2.87066e-06	-0.92908	-3.11423e-06	-1.06191	-3.57687e-06	NaN	NaN	-1.06241	-3.73454e-06	-0.92166	-3.43118e-06	-0.8501	-3.35968e-06
-0.89595	-2.90067e-06	-0.93463	-3.1458e-06	-1.06759	-3.59761e-06	NaN	NaN	-1.06852	-3.76887e-06	-0.9271	-3.4566e-06	-0.85541	-3.38572e-06
-0.90124	-2.9255e-06	-0.94006	-3.17058e-06	-1.07367	-3.63069e-06	NaN	NaN	-1.07451	-3.79909e-06	-0.93265	-3.4883e-06	-0.86064	-3.40464e-06
-0.90647	-2.94418e-06	-0.9454	-3.19001e-06	-1.07984	-3.66674e-06	NaN	NaN	-1.08022	-3.82099e-06	-0.9382	-3.51965e-06	-0.86587	-3.42341e-06
-0.91171	-2.96377e-06	-0.95078	-3.21109e-06	-1.08563	-3.69121e-06	NaN	NaN	-1.08588	-3.84105e-06	-0.94361	-3.54323e-06	-0.87117	-3.44818e-06
-0.91705	-2.99261e-06	-0.95628	-3.23991e-06	-1.09119	-3.70831e-06	NaN	NaN	-1.09168	-3.8658e-06	-0.94892	-3.56029e-06	-0.87653	-3.47911e-06
-0.92245	-3.02612e-06	-0.96187	-3.2739e-06	-1.09699	-3.73275e-06	NaN	NaN	-1.09785	-3.90173e-06	-0.9543	-3.58222e-06	-0.8819	-3.51025e-06
-0.92775	-3.05144e-06	-0.96735	-3.30134e-06	-1.10309	-3.76652e-06	NaN	NaN	-1.10393	-3.93496e-06	-0.95988	-3.61557e-06	-0.88719	-3.53429e-06
-0.93296	-3.06834e-06	-0.97266	-3.31874e-06	-1.10917	-3.8e-06	NaN	NaN	-1.10958	-3.95487e-06	-0.96548	-3.64987e-06	-0.8924	-3.55136e-06
-0.93821	-3.08932e-06	-0.97801	-3.33887e-06	-1.115	-3.82536e-06	NaN	NaN	-1.11515	-3.97219e-06	-0.97088	-3.67295e-06	-0.89764	-3.57161e-06
-0.94358	-3.11996e-06	-0.98357	-3.37071e-06	-1.12063	-3.84455e-06	NaN	NaN	-1.1211	-4.00143e-06	-0.97618	-3.68959e-06	-0.90302	-3.60297e-06
-0.94896	-3.15207e-06	-0.98917	-3.40539e-06	-1.12638	-3.86756e-06	NaN	NaN	-1.1273	-4.0386e-06	-0.98159	-3.71299e-06	-0.90843	-3.6377e-06
-0.95426	-3.17756e-06	-0.99461	-3.43048e-06	NaN	NaN	NaN	NaN	NaN	NaN	-0.98715	-3.74537e-06	-0.91373	-3.66278e-06
-0.9595	-3.19723e-06	-0.99994	-3.4492e-06	NaN	NaN	NaN	NaN	NaN	NaN	-0.99273	-3.77834e-06	-0.91893	-3.67937e-06
-0.96475	-3.21809e-06	-1.00534	-3.47178e-06	NaN	NaN	NaN	NaN	NaN	NaN	-0.99818	-3.80426e-06	-0.92418	-3.70011e-06
-0.97009	-3.24665e-06	-1.01087	-3.50228e-06	NaN	NaN	NaN	NaN	NaN	NaN	-1.00352	-3.82344e-06	-0.92954	-3.73034e-06
-0.9755	-3.28085e-06	-1.01646	-3.53619e-06	NaN	NaN	NaN	NaN	NaN	NaN	-1.00888	-3.84404e-06	-0.93494	-3.76359e-06
-0.98083	-3.30873e-06	-1.02194	-3.56393e-06	NaN	NaN	NaN	NaN	NaN	NaN	-1.01441	-3.87441e-06	-0.94027	-3.79151e-06
-0.98605	-3.32627e-06	-1.02727	-3.5826e-06	NaN	NaN	NaN	NaN	NaN	NaN	-1.02005	-3.91095e-06	-0.94551	-3.81185e-06
-0.99129	-3.34642e-06	-1.03263	-3.60304e-06	NaN	NaN	NaN	NaN	NaN	NaN	-1.02553	-3.93867e-06	-0.95074	-3.8306e-06
-0.99667	-3.37848e-06	-1.03821	-3.63598e-06	NaN	NaN	NaN	NaN	NaN	NaN	-1.03083	-3.95526e-06	-0.95606	-3.85679e-06
-1.00208	-3.4133e-06	-1.04384	-3.67243e-06	NaN	NaN	NaN	NaN	NaN	NaN	-1.03619	-3.97578e-06	-0.96147	-3.8921e-06
-1.00738	-3.43825e-06	-1.04927	-3.69723e-06	NaN	NaN	NaN	NaN	NaN	NaN	-1.04177	-4.009e-06	-0.96685	-3.92418e-06
-1.01261	-3.45703e-06	-1.05458	-3.71442e-06	NaN	NaN	NaN	NaN	NaN	NaN	-1.04739	-4.04477e-06	-0.97209	-3.94363e-06
-1.01789	-3.48004e-06	-1.06001	-3.73909e-06	NaN	NaN	NaN	NaN	NaN	NaN	-1.05284	-4.07082e-06	-0.97729	-3.96031e-06
-1.02325	-3.5111e-06	-1.0656	-3.7732e-06	NaN	NaN	NaN	NaN	NaN	NaN	-1.05818	-4.08992e-06	-0.98262	-3.98796e-06
-1.02866	-3.5451e-06	-1.07119	-3.80677e-06	NaN	NaN	NaN	NaN	NaN	NaN	-1.06357	-4.11177e-06	-0.98805	-4.02413e-06
-1.03398	-3.57227e-06	NaN	NaN	NaN	NaN	NaN	NaN	NaN	NaN	NaN	NaN	-0.99342	-4.05484e-06
-1.0392	-3.5906e-06	NaN	NaN	NaN	NaN	NaN	NaN	NaN	NaN	NaN	NaN	-0.99867	-4.07582e-06
-1.04446	-3.61205e-06	NaN	NaN	NaN	NaN	NaN	NaN	NaN	NaN	NaN	NaN	-1.0039	-4.09494e-06
-1.04987	-3.64629e-06	NaN	NaN	NaN	NaN	NaN	NaN	NaN	NaN	NaN	NaN	-1.00921	-4.12055e-06
-1.05529	-3.68222e-06	NaN	NaN	NaN	NaN	NaN	NaN	NaN	NaN	NaN	NaN	-1.01461	-4.15454e-06
-1.06057	-3.70558e-06	NaN	NaN	NaN	NaN	NaN	NaN	NaN	NaN	NaN	NaN	-1.02001	-4.18859e-06
-1.06579	-3.72306e-06	NaN	NaN	NaN	NaN	NaN	NaN	NaN	NaN	NaN	NaN	-1.02529	-4.21189e-06
NaN	NaN	NaN	NaN	NaN	NaN	NaN	NaN	NaN	NaN	NaN	NaN	NaN	NaN
NaN	NaN	NaN	NaN	NaN	NaN	NaN	NaN	NaN	NaN	NaN	NaN	NaN	NaN
NaN	NaN	NaN	NaN	NaN	NaN	NaN	NaN	NaN	NaN	NaN	NaN	NaN	NaN
NaN	NaN	NaN	NaN	NaN	NaN	NaN	NaN	NaN	NaN	NaN	NaN	NaN	NaN
NaN	NaN	NaN	NaN	NaN	NaN	NaN	NaN	NaN	NaN	NaN	NaN	NaN	NaN
NaN	NaN	NaN	NaN	NaN	NaN	NaN	NaN	NaN	NaN	NaN	NaN	NaN	NaN
NaN	NaN	NaN	NaN	NaN	NaN	NaN	NaN	NaN	NaN	NaN	NaN	NaN	NaN
NaN	NaN	NaN	NaN	NaN	NaN	NaN	NaN	NaN	NaN	NaN	NaN	NaN	NaN
NaN	NaN	NaN	NaN	NaN	NaN	NaN	NaN	NaN	NaN	NaN	NaN	NaN	NaN
NaN	NaN	NaN	NaN	NaN	NaN	NaN	NaN	NaN	NaN	NaN	NaN	NaN	NaN
NaN	NaN	NaN	NaN	NaN	NaN	NaN	NaN	NaN	NaN	NaN	NaN	NaN	NaN
NaN	NaN	NaN	NaN	NaN	NaN	NaN	NaN	NaN	NaN	NaN	NaN	NaN	NaN
NaN	NaN	NaN	NaN	NaN	NaN	NaN	NaN	NaN	NaN	NaN	NaN	NaN	NaN
NaN	NaN	NaN	NaN	NaN	NaN	NaN	NaN	NaN	NaN	NaN	NaN	NaN	NaN
NaN	NaN	NaN	NaN	NaN	NaN	NaN	NaN	NaN	NaN	NaN	NaN	NaN	NaN
NaN	NaN	NaN	NaN	NaN	NaN	NaN	NaN	NaN	NaN	NaN	NaN	NaN	NaN
NaN	NaN	NaN	NaN	NaN	NaN	NaN	NaN	NaN	NaN	NaN	NaN	NaN	NaN
NaN	NaN	NaN	NaN	NaN	NaN	NaN	NaN	NaN	NaN	NaN	NaN	NaN	NaN
NaN	NaN	NaN	NaN	NaN	NaN	NaN	NaN	NaN	NaN	NaN	NaN	NaN	NaN
NaN	NaN	NaN	NaN	NaN	NaN	NaN	NaN	NaN	NaN	NaN	NaN	NaN	NaN
NaN	NaN	NaN	NaN	NaN	NaN	NaN	NaN	NaN	NaN	NaN	NaN	NaN	NaN
NaN	NaN	NaN	NaN	NaN	NaN	NaN	NaN	NaN	NaN	NaN	NaN	NaN	NaN
NaN	NaN	NaN	NaN	NaN	NaN	NaN	NaN	NaN	NaN	NaN	NaN	NaN	NaN
NaN	NaN	NaN	NaN	NaN	NaN	NaN	NaN	NaN	NaN	NaN	NaN	NaN	NaN
NaN	NaN	NaN	NaN	NaN	NaN	NaN	NaN	NaN	NaN	NaN	NaN	NaN	NaN
NaN	NaN	NaN	NaN	NaN	NaN	NaN	NaN	NaN	NaN	NaN	NaN	NaN	NaN
NaN	NaN	NaN	NaN	NaN	NaN	NaN	NaN	NaN	NaN	NaN	NaN	NaN	NaN
NaN	NaN	NaN	NaN	NaN	NaN	NaN	NaN	NaN	NaN	NaN	NaN	NaN	NaN
NaN	NaN	NaN	NaN	NaN	NaN	NaN	NaN	NaN	NaN	NaN	NaN	NaN	NaN
NaN	NaN	NaN	NaN	NaN	NaN	NaN	NaN	NaN	NaN	NaN	NaN	NaN	NaN
NaN	NaN	NaN	NaN	NaN	NaN	NaN	NaN	NaN	NaN	NaN	NaN	NaN	NaN
NaN	NaN	NaN	NaN	NaN	NaN	NaN	NaN	NaN	NaN	NaN	NaN	NaN	NaN

## Sheet: Figure S2e
Vd (V)	Id (arb. units)	Vd (V)	Id (arb. units)	Vd (V)	Id (arb. units)	Vd (V)	Id (arb. units)	Vd (V)	Id (arb. units)	Vd (V)	Id (arb. units)	Vd (V)	Id (arb. units)
	Vg = -30 V		-20		-10		0		10		20		30
-1.00137	-3.70818e-06	-1.0008	-3.7822e-06	-1.00019	-3.84771e-06	-1	-3.93213e-06	-0.99981	-4.01027e-06	-0.9992	-4.08724e-06	-0.99863	-4.18445e-06
-0.99636	-3.68464e-06	-0.99579	-3.75188e-06	-0.99518	-3.82507e-06	-0.99499	-3.90746e-06	-0.9948	-3.97846e-06	-0.99419	-4.06676e-06	-0.99361	-4.16085e-06
-0.99135	-3.65991e-06	-0.99078	-3.72341e-06	-0.99016	-3.80262e-06	-0.98997	-3.87472e-06	-0.98979	-3.95132e-06	-0.98917	-4.04407e-06	-0.9886	-4.12662e-06
-0.98634	-3.62977e-06	-0.98576	-3.69788e-06	-0.98515	-3.77448e-06	-0.98496	-3.84332e-06	-0.98477	-3.93006e-06	-0.98416	-4.01507e-06	-0.98359	-4.09391e-06
-0.98132	-3.59993e-06	-0.98075	-3.6746e-06	-0.98014	-3.74434e-06	-0.97995	-3.82032e-06	-0.97976	-3.90714e-06	-0.97915	-3.98322e-06	-0.97858	-4.07091e-06
-0.97631	-3.57585e-06	-0.97574	-3.64942e-06	-0.97513	-3.71609e-06	-0.97494	-3.7984e-06	-0.97475	-3.87598e-06	-0.97414	-3.95423e-06	-0.97356	-4.0507e-06
-0.9713	-3.55288e-06	-0.97073	-3.61901e-06	-0.97011	-3.69072e-06	-0.96992	-3.77098e-06	-0.96974	-3.84348e-06	-0.96912	-3.93145e-06	-0.96855	-4.02528e-06
-0.96629	-3.52628e-06	-0.96571	-3.58979e-06	-0.9651	-3.66753e-06	-0.96491	-3.74104e-06	-0.96472	-3.82002e-06	-0.96411	-3.91061e-06	-0.96354	-3.99468e-06
-0.96127	-3.4982e-06	-0.9607	-3.56617e-06	-0.96009	-3.64254e-06	-0.9599	-3.71263e-06	-0.95971	-3.79789e-06	-0.9591	-3.883e-06	-0.95853	-3.96384e-06
-0.95626	-3.47084e-06	-0.95569	-3.54309e-06	-0.95508	-3.61238e-06	-0.95489	-3.68705e-06	-0.9547	-3.77213e-06	-0.95409	-3.84993e-06	-0.95351	-3.93772e-06
-0.95125	-3.44443e-06	-0.95068	-3.51635e-06	-0.95006	-3.58315e-06	-0.94987	-3.66382e-06	-0.94969	-3.74264e-06	-0.94907	-3.82187e-06	-0.9485	-3.91707e-06
-0.94624	-3.42098e-06	-0.94566	-3.4884e-06	-0.94505	-3.55947e-06	-0.94486	-3.63968e-06	-0.94467	-3.7138e-06	-0.94406	-3.8008e-06	-0.94349	-3.89464e-06
-0.94122	-3.39826e-06	-0.94065	-3.46117e-06	-0.94004	-3.53661e-06	-0.93985	-3.61044e-06	-0.93966	-3.68756e-06	-0.93905	-3.77794e-06	-0.93848	-3.86443e-06
-0.93621	-3.3706e-06	-0.93564	-3.43493e-06	-0.93503	-3.51022e-06	-0.93484	-3.5806e-06	-0.93465	-3.66393e-06	-0.93404	-3.74992e-06	-0.93346	-3.83246e-06
-0.9312	-3.3408e-06	-0.93063	-3.41164e-06	-0.93001	-3.48238e-06	-0.92982	-3.55615e-06	-0.92964	-3.64091e-06	-0.92902	-3.72067e-06	-0.92845	-3.80769e-06
-0.92619	-3.31602e-06	-0.92561	-3.38891e-06	-0.925	-3.45524e-06	-0.92481	-3.53381e-06	-0.92462	-3.61371e-06	-0.92401	-3.69335e-06	-0.92344	-3.78732e-06
-0.92117	-3.29488e-06	-0.9206	-3.36126e-06	-0.91999	-3.42895e-06	-0.9198	-3.50837e-06	-0.91961	-3.58336e-06	-0.919	-3.66871e-06	-0.91843	-3.76306e-06
-0.91616	-3.27145e-06	-0.91559	-3.33158e-06	-0.91498	-3.40541e-06	-0.91479	-3.48073e-06	-0.9146	-3.55701e-06	-0.91399	-3.64608e-06	-0.91341	-3.73462e-06
-0.91115	-3.24433e-06	-0.91058	-3.30683e-06	-0.90996	-3.38304e-06	-0.90977	-3.45361e-06	-0.90959	-3.53481e-06	-0.90897	-3.62196e-06	-0.9084	-3.7061e-06
-0.90614	-3.21633e-06	-0.90556	-3.28569e-06	-0.90495	-3.35623e-06	-0.90476	-3.42712e-06	-0.90457	-3.5111e-06	-0.90396	-3.59295e-06	-0.90339	-3.67983e-06
-0.90112	-3.19048e-06	-0.90055	-3.2624e-06	-0.89994	-3.32647e-06	-0.89975	-3.40286e-06	-0.89956	-3.48416e-06	-0.89895	-3.56392e-06	-0.89838	-3.6561e-06
-0.89611	-3.16964e-06	-0.89554	-3.23544e-06	-0.89493	-3.3009e-06	-0.89474	-3.38083e-06	-0.89455	-3.45695e-06	-0.89394	-3.54005e-06	-0.89336	-3.63388e-06
-0.8911	-3.14976e-06	-0.89053	-3.20748e-06	-0.88991	-3.27964e-06	-0.88972	-3.35585e-06	-0.88954	-3.43038e-06	-0.88892	-3.51813e-06	-0.88835	-3.60925e-06
-0.88609	-3.12308e-06	-0.88551	-3.18146e-06	-0.8849	-3.25709e-06	-0.88471	-3.32642e-06	-0.88452	-3.40501e-06	-0.88391	-3.49332e-06	-0.88334	-3.5801e-06
-0.88107	-3.09252e-06	-0.8805	-3.16028e-06	-0.87989	-3.23076e-06	-0.8797	-3.29917e-06	-0.87951	-3.38249e-06	-0.8789	-3.46626e-06	-0.87832	-3.55215e-06
-0.87606	-3.06842e-06	-0.87549	-3.14064e-06	-0.87488	-3.20288e-06	-0.87469	-3.2771e-06	-0.8745	-3.35986e-06	-0.87389	-3.43962e-06	-0.87331	-3.52921e-06
-0.87105	-3.05112e-06	-0.87048	-3.11468e-06	-0.86986	-3.17626e-06	-0.86967	-3.25568e-06	-0.86949	-3.33245e-06	-0.86887	-3.41354e-06	-0.8683	-3.50744e-06
-0.86604	-3.03077e-06	-0.86546	-3.08409e-06	-0.86485	-3.15398e-06	-0.86466	-3.23076e-06	-0.86447	-3.3034e-06	-0.86386	-3.38923e-06	-0.86329	-3.48267e-06
-0.86102	-3.00348e-06	-0.86045	-3.05898e-06	-0.85984	-3.13474e-06	-0.85965	-3.20328e-06	-0.85946	-3.27896e-06	-0.85885	-3.36746e-06	-0.85827	-3.45599e-06
-0.85601	-2.97511e-06	-0.85544	-3.04125e-06	-0.85483	-3.1108e-06	-0.85464	-3.17598e-06	-0.85445	-3.25807e-06	-0.85384	-3.34409e-06	-0.85326	-3.42979e-06
-0.851	-2.95197e-06	-0.85042	-3.02171e-06	-0.84981	-3.08063e-06	-0.84962	-3.15175e-06	-0.84944	-3.23551e-06	-0.84882	-3.31598e-06	-0.84825	-3.40413e-06
-0.84599	-2.93447e-06	-0.84541	-2.9952e-06	-0.8448	-3.05329e-06	-0.84461	-3.13204e-06	-0.84442	-3.20941e-06	-0.84381	-3.28794e-06	-0.84324	-3.38021e-06
-0.84097	-2.91649e-06	-0.8404	-2.96651e-06	-0.83979	-3.0341e-06	-0.8396	-3.11109e-06	-0.83941	-3.18193e-06	-0.8388	-3.26484e-06	-0.83822	-3.35874e-06
-0.83596	-2.89095e-06	-0.83539	-2.94223e-06	-0.83478	-3.01608e-06	-0.83459	-3.0832e-06	-0.8344	-3.15562e-06	-0.83379	-3.24422e-06	-0.83321	-3.33662e-06
-0.83095	-2.86161e-06	-0.83037	-2.92388e-06	-0.82976	-2.99162e-06	-0.82957	-3.0534e-06	-0.82939	-3.13335e-06	-0.82877	-3.22129e-06	-0.8282	-3.30842e-06
-0.82594	-2.83958e-06	-0.82536	-2.90653e-06	-0.82475	-2.96285e-06	-0.82456	-3.03058e-06	-0.82437	-3.11428e-06	-0.82376	-3.19511e-06	-0.82319	-3.28057e-06
-0.82092	-2.82533e-06	-0.82035	-2.8826e-06	-0.81974	-2.93663e-06	-0.81955	-3.0133e-06	-0.81936	-3.09138e-06	-0.81875	-3.16797e-06	-0.81817	-3.25732e-06
-0.81591	-2.80783e-06	-0.81534	-2.85307e-06	-0.81472	-2.91638e-06	-0.81454	-2.99252e-06	-0.81435	-3.06209e-06	-0.81374	-3.14227e-06	-0.81316	-3.23699e-06
-0.8109	-2.78202e-06	-0.81032	-2.82866e-06	-0.80971	-2.89948e-06	-0.80952	-2.96533e-06	-0.80934	-3.03393e-06	-0.80872	-3.12065e-06	-0.80815	-3.21494e-06
-0.80589	-2.75573e-06	-0.80531	-2.81317e-06	-0.8047	-2.87857e-06	-0.80451	-2.93709e-06	-0.80432	-3.01348e-06	-0.80371	-3.10174e-06	-0.80314	-3.18962e-06
-0.80087	-2.73606e-06	-0.8003	-2.79727e-06	-0.79969	-2.85024e-06	-0.7995	-2.9135e-06	-0.79931	-2.99617e-06	-0.7987	-3.07875e-06	-0.79812	-3.16293e-06
-0.79586	-2.72097e-06	-0.79529	-2.7731e-06	-0.79467	-2.8225e-06	-0.79449	-2.89535e-06	-0.7943	-2.97381e-06	-0.79369	-3.04971e-06	-0.79311	-3.1371e-06
-0.79085	-2.70462e-06	-0.79027	-2.74575e-06	-0.78966	-2.80369e-06	-0.78947	-2.87769e-06	-0.78929	-2.94596e-06	-0.78867	-3.02193e-06	-0.7881	-3.11466e-06
-0.78584	-2.68295e-06	-0.78526	-2.72385e-06	-0.78465	-2.78926e-06	-0.78446	-2.85362e-06	-0.78427	-2.91855e-06	-0.78366	-3.00156e-06	-0.78309	-3.09585e-06
-0.78082	-2.65874e-06	-0.78025	-2.70766e-06	-0.77964	-2.76881e-06	-0.77945	-2.82422e-06	-0.77926	-2.8962e-06	-0.77865	-2.98442e-06	-0.77807	-3.07509e-06
-0.77581	-2.63915e-06	-0.77524	-2.692e-06	-0.77462	-2.74158e-06	-0.77444	-2.79936e-06	-0.77425	-2.87864e-06	-0.77364	-2.96268e-06	-0.77306	-3.04807e-06
-0.7708	-2.62583e-06	-0.77022	-2.67184e-06	-0.76961	-2.71635e-06	-0.76942	-2.78315e-06	-0.76923	-2.86041e-06	-0.76862	-2.93542e-06	-0.76805	-3.01928e-06
-0.76579	-2.61181e-06	-0.76521	-2.64745e-06	-0.7646	-2.69763e-06	-0.76441	-2.76749e-06	-0.76422	-2.83544e-06	-0.76361	-2.90798e-06	-0.76304	-2.99634e-06
-0.76077	-2.59243e-06	-0.7602	-2.62525e-06	-0.75959	-2.68217e-06	-0.7594	-2.74426e-06	-0.75921	-2.8062e-06	-0.7586	-2.88511e-06	-0.75802	-2.97915e-06
-0.75576	-2.57211e-06	-0.75519	-2.60971e-06	-0.75457	-2.66451e-06	-0.75439	-2.71666e-06	-0.7542	-2.78227e-06	-0.75359	-2.86717e-06	-0.75301	-2.96037e-06
-0.75075	-2.55571e-06	-0.75017	-2.59645e-06	-0.74956	-2.64165e-06	-0.74937	-2.69316e-06	-0.74918	-2.76638e-06	-0.74857	-2.84969e-06	-0.748	-2.9357e-06
-0.74574	-2.54221e-06	-0.74516	-2.57858e-06	-0.74455	-2.61709e-06	-0.74436	-2.67562e-06	-0.74417	-2.7504e-06	-0.74356	-2.82647e-06	-0.74299	-2.90809e-06
-0.74072	-2.52925e-06	-0.74015	-2.55735e-06	-0.73954	-2.5974e-06	-0.73935	-2.65988e-06	-0.73916	-2.72699e-06	-0.73855	-2.79776e-06	-0.73797	-2.8829e-06
-0.73571	-2.51629e-06	-0.73514	-2.53859e-06	-0.73452	-2.58339e-06	-0.73434	-2.6409e-06	-0.73415	-2.6995e-06	-0.73353	-2.77201e-06	-0.73296	-2.86275e-06
-0.7307	-2.50194e-06	-0.73012	-2.52363e-06	-0.72951	-2.56832e-06	-0.72932	-2.61704e-06	-0.72913	-2.67595e-06	-0.72852	-2.75445e-06	-0.72795	-2.84599e-06
-0.72569	-2.48673e-06	-0.72511	-2.50986e-06	-0.7245	-2.54811e-06	-0.72431	-2.59282e-06	-0.72412	-2.65816e-06	-0.72351	-2.7396e-06	-0.72294	-2.82719e-06
-0.72067	-2.47427e-06	-0.7201	-2.49627e-06	-0.71949	-2.52681e-06	-0.7193	-2.57405e-06	-0.71911	-2.64231e-06	-0.7185	-2.71895e-06	-0.71792	-2.80196e-06
-0.71566	-2.46609e-06	-0.71509	-2.48197e-06	-0.71447	-2.50907e-06	-0.71429	-2.56002e-06	-0.7141	-2.62361e-06	-0.71348	-2.69219e-06	-0.71291	-2.77368e-06
-0.71065	-2.45935e-06	-0.71007	-2.46602e-06	-0.70946	-2.49421e-06	-0.70927	-2.54394e-06	-0.70908	-2.60009e-06	-0.70847	-2.66669e-06	-0.7079	-2.75054e-06
-0.70564	-2.45085e-06	-0.70506	-2.45085e-06	-0.70445	-2.47986e-06	-0.70426	-2.52296e-06	-0.70407	-2.5755e-06	-0.70346	-2.64689e-06	-0.70289	-2.73467e-06
-0.70062	-2.44103e-06	-0.70005	-2.43959e-06	-0.69944	-2.46553e-06	-0.69925	-2.50153e-06	-0.69906	-2.55561e-06	-0.69845	-2.63076e-06	-0.69787	-2.7193e-06
-0.69561	-2.43268e-06	-0.69504	-2.43148e-06	-0.69442	-2.45002e-06	-0.69424	-2.48367e-06	-0.69405	-2.54091e-06	-0.69343	-2.61388e-06	-0.69286	-2.6976e-06
-0.6906	-2.42888e-06	-0.69002	-2.42295e-06	-0.68941	-2.43314e-06	-0.68922	-2.46835e-06	-0.68903	-2.52542e-06	-0.68842	-2.5927e-06	-0.68785	-2.67103e-06
-0.68558	-2.43013e-06	-0.68501	-2.41234e-06	-0.6844	-2.41793e-06	-0.68421	-2.45344e-06	-0.68402	-2.50508e-06	-0.68341	-2.56806e-06	-0.68284	-2.64649e-06
-0.68057	-2.43186e-06	-0.68	-2.4014e-06	-0.67939	-2.40667e-06	-0.6792	-2.43848e-06	-0.67901	-2.48302e-06	-0.6784	-2.54511e-06	-0.67782	-2.62731e-06
-0.67556	-2.43026e-06	-0.67499	-2.39311e-06	-0.67437	-2.39768e-06	-0.67419	-2.42232e-06	-0.674	-2.46381e-06	-0.67338	-2.52771e-06	-0.67281	-2.61135e-06
-0.67055	-2.4293e-06	-0.66997	-2.38984e-06	-0.66936	-2.38758e-06	-0.66917	-2.40478e-06	-0.66898	-2.44764e-06	-0.66837	-2.51336e-06	-0.6678	-2.59463e-06
-0.66553	-2.43547e-06	-0.66496	-2.39011e-06	-0.66435	-2.3755e-06	-0.66416	-2.38864e-06	-0.66397	-2.43222e-06	-0.66336	-2.49609e-06	-0.66279	-2.57397e-06
-0.66052	-2.44814e-06	-0.65995	-2.38871e-06	-0.65934	-2.36347e-06	-0.65915	-2.37622e-06	-0.65896	-2.41683e-06	-0.65835	-2.47458e-06	-0.65777	-2.54986e-06
-0.65551	-2.46217e-06	-0.65494	-2.38437e-06	-0.65432	-2.35434e-06	-0.65414	-2.36616e-06	-0.65395	-2.40076e-06	-0.65333	-2.45297e-06	-0.65276	-2.52674e-06
-0.6505	-2.47629e-06	-0.64992	-2.38293e-06	-0.64931	-2.35006e-06	-0.64912	-2.35521e-06	-0.64893	-2.38302e-06	-0.64832	-2.43455e-06	-0.64775	-2.50855e-06
-0.64548	-2.49357e-06	-0.64491	-2.38896e-06	-0.6443	-2.34855e-06	-0.64411	-2.34219e-06	-0.64392	-2.36527e-06	-0.64331	-2.41844e-06	-0.64274	-2.49406e-06
-0.64047	-2.51665e-06	-0.6399	-2.39954e-06	-0.63929	-2.34484e-06	-0.6391	-2.32876e-06	-0.63891	-2.35037e-06	-0.6383	-2.40271e-06	-0.63772	-2.478e-06
-0.63546	-2.54677e-06	-0.63489	-2.4102e-06	-0.63427	-2.33837e-06	-0.63409	-2.31755e-06	-0.6339	-2.33869e-06	-0.63328	-2.38693e-06	-0.63271	-2.45767e-06
-0.63045	-2.58461e-06	-0.62987	-2.42125e-06	-0.62926	-2.33494e-06	-0.62907	-2.31071e-06	-0.62888	-2.32759e-06	-0.62827	-2.37031e-06	-0.6277	-2.4358e-06
-0.62543	-2.62936e-06	-0.62486	-2.43581e-06	-0.62425	-2.33854e-06	-0.62406	-2.30723e-06	-0.62387	-2.31463e-06	-0.62326	-2.35211e-06	-0.62269	-2.41618e-06
-0.62042	-2.67996e-06	-0.61985	-2.456e-06	-0.61924	-2.34617e-06	-0.61905	-2.30255e-06	-0.61886	-2.30011e-06	-0.61825	-2.33402e-06	-0.61767	-2.39936e-06
-0.61541	-2.7387e-06	-0.61484	-2.48275e-06	-0.61422	-2.35361e-06	-0.61404	-2.29448e-06	-0.61385	-2.28612e-06	-0.61323	-2.31861e-06	-0.61266	-2.38351e-06
-0.6104	-2.81037e-06	-0.60982	-2.5164e-06	-0.60921	-2.36107e-06	-0.60902	-2.28729e-06	-0.60883	-2.27506e-06	-0.60822	-2.30615e-06	-0.60765	-2.36769e-06
-0.60538	-2.89866e-06	-0.60481	-2.55584e-06	-0.6042	-2.37147e-06	-0.60401	-2.28613e-06	-0.60382	-2.26817e-06	-0.60321	-2.2943e-06	-0.60264	-2.35162e-06
-0.60037	-3.00513e-06	-0.5998	-2.6003e-06	-0.59919	-2.38681e-06	-0.599	-2.29013e-06	-0.59881	-2.26313e-06	-0.5982	-2.28076e-06	-0.59762	-2.33433e-06
-0.59536	-3.13105e-06	-0.59479	-2.65242e-06	-0.59417	-2.40795e-06	-0.59398	-2.29479e-06	-0.5938	-2.25565e-06	-0.59318	-2.26554e-06	-0.59261	-2.31582e-06
-0.59035	-3.28029e-06	-0.58977	-2.71662e-06	-0.58916	-2.43525e-06	-0.58897	-2.2986e-06	-0.58878	-2.24534e-06	-0.58817	-2.25036e-06	-0.5876	-2.2981e-06
-0.58533	-3.4606e-06	-0.58476	-2.79592e-06	-0.58415	-2.46767e-06	-0.58396	-2.30371e-06	-0.58377	-2.23706e-06	-0.58316	-2.23735e-06	-0.58259	-2.28306e-06
-0.58032	-3.68235e-06	-0.57975	-2.89136e-06	-0.57914	-2.50415e-06	-0.57895	-2.31252e-06	-0.57876	-2.23464e-06	-0.57815	-2.22806e-06	-0.57757	-2.27039e-06
-0.57531	-3.95689e-06	-0.57474	-3.00393e-06	-0.57412	-2.54651e-06	-0.57393	-2.32611e-06	-0.57375	-2.23619e-06	-0.57313	-2.22136e-06	-0.57256	-2.25792e-06
-0.5703	-4.29738e-06	-0.56972	-3.13726e-06	-0.56911	-2.5987e-06	-0.56892	-2.34499e-06	-0.56873	-2.2377e-06	-0.56812	-2.21349e-06	-0.56755	-2.24381e-06
-0.56528	-4.72115e-06	-0.56471	-3.29779e-06	-0.5641	-2.66376e-06	-0.56391	-2.3689e-06	-0.56372	-2.23822e-06	-0.56311	-2.20234e-06	-0.56254	-2.22815e-06
-0.56027	-5.25198e-06	-0.5597	-3.49515e-06	-0.55909	-2.74273e-06	-0.5589	-2.39644e-06	-0.55871	-2.23981e-06	-0.5581	-2.19066e-06	-0.55752	-2.21235e-06
-0.55526	-5.91983e-06	-0.55469	-3.7389e-06	-0.55407	-2.83599e-06	-0.55388	-2.42738e-06	-0.5537	-2.24457e-06	-0.55308	-2.18308e-06	-0.55251	-2.19816e-06
-0.55025	-6.75564e-06	-0.54967	-4.0401e-06	-0.54906	-2.94557e-06	-0.54887	-2.46441e-06	-0.54868	-2.25339e-06	-0.54807	-2.18047e-06	-0.5475	-2.18701e-06
-0.54523	-7.77594e-06	-0.54466	-4.41316e-06	-0.54405	-3.07653e-06	-0.54386	-2.511e-06	-0.54367	-2.26667e-06	-0.54306	-2.17957e-06	-0.54249	-2.17861e-06
-0.54022	-8.95337e-06	-0.53965	-4.87806e-06	-0.53904	-3.23625e-06	-0.53885	-2.56903e-06	-0.53866	-2.2842e-06	-0.53805	-2.17761e-06	-0.53747	-2.17025e-06
-0.53521	-1.01775e-05	-0.53464	-5.45958e-06	-0.53402	-3.43278e-06	-0.53383	-2.63883e-06	-0.53365	-2.30467e-06	-0.53303	-2.17494e-06	-0.53246	-2.15918e-06
-0.5302	-1.12537e-05	-0.52962	-6.18419e-06	-0.52901	-3.67453e-06	-0.52882	-2.72063e-06	-0.52863	-2.32746e-06	-0.52802	-2.17358e-06	-0.52745	-2.1459e-06
-0.52518	-1.19894e-05	-0.52461	-7.06731e-06	-0.524	-3.97203e-06	-0.52381	-2.81653e-06	-0.52362	-2.35443e-06	-0.52301	-2.17501e-06	-0.52244	-2.134e-06
-0.52017	-1.23168e-05	-0.5196	-8.09093e-06	-0.51899	-4.33931e-06	-0.5188	-2.93122e-06	-0.51861	-2.38858e-06	-0.518	-2.17977e-06	-0.51742	-2.12631e-06
-0.51516	-1.23078e-05	-0.51459	-9.17162e-06	-0.51397	-4.79519e-06	-0.51378	-3.071e-06	-0.5136	-2.4319e-06	-0.51298	-2.18815e-06	-0.51241	-2.1221e-06
-0.51015	-1.20873e-05	-0.50957	-1.01515e-05	-0.50896	-5.36132e-06	-0.50877	-3.24229e-06	-0.50858	-2.48475e-06	-0.50797	-2.1998e-06	-0.5074	-2.11844e-06
-0.50513	-1.17609e-05	-0.50456	-1.08581e-05	-0.50395	-6.05592e-06	-0.50376	-3.49041e-06	-0.50357	-2.54687e-06	-0.50296	-2.21353e-06	-0.50239	-2.11355e-06
-0.50012	-1.13947e-05	-0.49955	-1.12084e-05	-0.49894	-6.88081e-06	-0.49875	-3.70758e-06	-0.49856	-2.61899e-06	-0.49795	-2.22864e-06	-0.49737	-2.1079e-06
-0.49511	-1.10242e-05	-0.49454	-1.12441e-05	-0.49392	-7.79854e-06	-0.49373	-4.0209e-06	-0.49355	-2.70377e-06	-0.49293	-2.24642e-06	-0.49236	-2.10303e-06
-0.4901	-1.06666e-05	-0.48952	-1.10695e-05	-0.48891	-8.71129e-06	-0.48872	-4.40633e-06	-0.48853	-2.80575e-06	-0.48792	-2.26923e-06	-0.48735	-2.1001e-06
-0.48508	-1.03298e-05	-0.48451	-1.07826e-05	-0.4839	-9.4741e-06	-0.48371	-4.88043e-06	-0.48352	-2.92964e-06	-0.48291	-2.29881e-06	-0.48233	-2.09952e-06
-0.48007	-1.0017e-05	-0.4795	-1.04494e-05	-0.47889	-9.96439e-06	-0.4787	-5.45753e-06	-0.47851	-3.08037e-06	-0.4779	-2.33562e-06	-0.47732	-2.10146e-06
-0.47506	-9.72751e-06	-0.47449	-1.01051e-05	-0.47387	-1.0153e-05	-0.47368	-6.13957e-06	-0.4735	-3.26276e-06	-0.47288	-2.37924e-06	-0.47231	-2.10588e-06
-0.47005	-9.45853e-06	-0.46947	-9.7696e-06	-0.46886	-1.01e-05	-0.46867	-6.90059e-06	-0.46848	-3.4831e-06	-0.46787	-2.42944e-06	-0.4673	-2.11207e-06
-0.46503	-9.20619e-06	-0.46446	-9.45091e-06	-0.46385	-9.89551e-06	-0.46366	-7.67045e-06	-0.46347	-3.74991e-06	-0.46286	-2.48727e-06	-0.46228	-2.11904e-06
-0.46002	-8.96758e-06	-0.45945	-9.15327e-06	-0.45884	-9.61425e-06	-0.45865	-8.33916e-06	-0.45846	-4.07401e-06	-0.45785	-2.55507e-06	-0.45727	-2.1266e-06
-0.45501	-8.74168e-06	-0.45443	-8.87698e-06	-0.45382	-9.30369e-06	-0.45363	-8.80104e-06	-0.45345	-4.46693e-06	-0.45283	-2.63625e-06	-0.45226	-2.13582e-06
-0.45	-8.52853e-06	-0.44942	-8.62032e-06	-0.44881	-8.98976e-06	-0.44862	-9.01264e-06	-0.44843	-4.93782e-06	-0.44782	-2.73391e-06	-0.44725	-2.14819e-06
-0.44498	-8.32782e-06	-0.44441	-8.37994e-06	-0.4438	-8.6854e-06	-0.44361	-9.00676e-06	-0.44342	-5.48582e-06	-0.44281	-2.85082e-06	-0.44223	-2.1648e-06
-0.43997	-8.13798e-06	-0.4394	-8.15259e-06	-0.43879	-8.3969e-06	-0.4386	-8.85206e-06	-0.43841	-6.09095e-06	-0.4378	-2.98988e-06	-0.43722	-2.18588e-06
-0.43496	-7.95611e-06	-0.43438	-7.93656e-06	-0.43377	-8.12699e-06	-0.43358	-8.61416e-06	-0.4334	-6.70303e-06	-0.43278	-3.15466e-06	-0.43221	-2.21105e-06
-0.42995	-7.77948e-06	-0.42937	-7.7316e-06	-0.42876	-7.87583e-06	-0.42857	-8.34119e-06	-0.42838	-7.24465e-06	-0.42777	-3.34979e-06	-0.4272	-2.23974e-06
-0.42493	-7.60682e-06	-0.42436	-7.53793e-06	-0.42375	-7.64173e-06	-0.42356	-8.0579e-06	-0.42337	-7.63699e-06	-0.42276	-3.58185e-06	-0.42218	-2.27183e-06
-0.41992	-7.43901e-06	-0.41935	-7.35491e-06	-0.41873	-7.42168e-06	-0.41855	-7.77905e-06	-0.41836	-7.83878e-06	-0.41775	-3.85676e-06	-0.41717	-2.30779e-06
-0.41491	-7.27745e-06	-0.41433	-7.18063e-06	-0.41372	-7.21284e-06	-0.41353	-7.51163e-06	-0.41335	-7.86199e-06	-0.41273	-4.18019e-06	-0.41216	-2.34891e-06
-0.4099	-7.12268e-06	-0.40932	-7.01235e-06	-0.40871	-7.01363e-06	-0.40852	-7.25909e-06	-0.40833	-7.75291e-06	-0.40772	-4.55361e-06	-0.40715	-2.39649e-06
-0.40488	-6.9737e-06	-0.40431	-6.84795e-06	-0.4037	-6.82391e-06	-0.40351	-7.02268e-06	-0.40332	-7.56306e-06	-0.40271	-4.97033e-06	-0.40213	-2.45188e-06
-0.39987	-6.82812e-06	-0.3993	-6.68701e-06	-0.39868	-6.64385e-06	-0.3985	-6.80191e-06	-0.39831	-7.33249e-06	-0.3977	-5.41055e-06	-0.39712	-2.51594e-06
-0.39486	-6.6837e-06	-0.39428	-6.5306e-06	-0.39367	-6.47324e-06	-0.39348	-6.59498e-06	-0.3933	-7.0867e-06	-0.39268	-5.83846e-06	-0.39211	-2.58927e-06
-0.38985	-6.53989e-06	-0.38927	-6.37998e-06	-0.38866	-6.31086e-06	-0.38847	-6.39932e-06	-0.38828	-6.84016e-06	-0.38767	-6.20735e-06	-0.3871	-2.67244e-06
-0.38483	-6.39793e-06	-0.38426	-6.23541e-06	-0.38365	-6.1539e-06	-0.38346	-6.21263e-06	-0.38327	-6.60029e-06	-0.38266	-6.47371e-06	-0.38208	-2.76604e-06
-0.37982	-6.25972e-06	-0.37925	-6.09574e-06	-0.37863	-6.00071e-06	-0.37845	-6.03374e-06	-0.37826	-6.3709e-06	-0.37765	-6.61496e-06	-0.37707	-2.87088e-06
-0.37481	-6.1265e-06	-0.37423	-5.95871e-06	-0.37362	-5.85027e-06	-0.37343	-5.86258e-06	-0.37324	-6.15386e-06	-0.37263	-6.63618e-06	-0.37206	-2.98791e-06
-0.3698	-5.99778e-06	-0.36922	-5.82241e-06	-0.36861	-5.70318e-06	-0.36842	-5.69947e-06	-0.36823	-5.94982e-06	-0.36762	-6.56229e-06	-0.36705	-3.11807e-06
-0.36478	-5.87163e-06	-0.36421	-5.68654e-06	-0.3636	-5.5607e-06	-0.36341	-5.5443e-06	-0.36322	-5.75831e-06	-0.36261	-6.42427e-06	-0.36203	-3.26198e-06
-0.35977	-5.74577e-06	-0.3592	-5.55237e-06	-0.35858	-5.4236e-06	-0.3584	-5.39615e-06	-0.35821	-5.57798e-06	-0.3576	-6.24908e-06	-0.35702	-3.41963e-06
-0.35476	-5.61914e-06	-0.35418	-5.42167e-06	-0.35357	-5.29151e-06	-0.35338	-5.25319e-06	-0.35319	-5.40693e-06	-0.35258	-6.0561e-06	-0.35201	-3.58997e-06
-0.34975	-5.49254e-06	-0.34917	-5.29548e-06	-0.34856	-5.16286e-06	-0.34837	-5.11357e-06	-0.34818	-5.2433e-06	-0.34757	-5.85764e-06	-0.347	-3.77059e-06
-0.34473	-5.36791e-06	-0.34416	-5.17349e-06	-0.34355	-5.03563e-06	-0.34336	-4.97616e-06	-0.34317	-5.08588e-06	-0.34256	-5.66086e-06	-0.34198	-3.95794e-06
-0.33972	-5.2471e-06	-0.33915	-5.05399e-06	-0.33853	-4.90865e-06	-0.33835	-4.84113e-06	-0.33816	-4.93431e-06	-0.33754	-5.46963e-06	-0.33697	-4.14621e-06
-0.33471	-5.13079e-06	-0.33413	-4.93485e-06	-0.33352	-4.78218e-06	-0.33333	-4.70941e-06	-0.33314	-4.78877e-06	-0.33253	-5.28593e-06	-0.33196	-4.32877e-06
-0.3297	-5.01814e-06	-0.32912	-4.81494e-06	-0.32851	-4.6576e-06	-0.32832	-4.58196e-06	-0.32813	-4.64948e-06	-0.32752	-5.11083e-06	-0.32695	-4.49837e-06
-0.32468	-4.90711e-06	-0.32411	-4.69477e-06	-0.3235	-4.53642e-06	-0.32331	-4.45909e-06	-0.32312	-4.51627e-06	-0.32251	-4.94478e-06	-0.32193	-4.6481e-06
-0.31967	-4.79575e-06	-0.3191	-4.57602e-06	-0.31848	-4.41934e-06	-0.3183	-4.34013e-06	-0.31811	-4.38846e-06	-0.31749	-4.7878e-06	-0.31692	-4.77256e-06
-0.31466	-4.68335e-06	-0.31408	-4.46047e-06	-0.31347	-4.30588e-06	-0.31328	-4.22362e-06	-0.31309	-4.26477e-06	-0.31248	-4.63955e-06	-0.31191	-4.86864e-06
-0.30965	-4.57084e-06	-0.30907	-4.34906e-06	-0.30846	-4.19445e-06	-0.30827	-4.10804e-06	-0.30808	-4.14391e-06	-0.30747	-4.49936e-06	-0.3069	-4.93549e-06
-0.30463	-4.45995e-06	-0.30406	-4.24141e-06	-0.30345	-4.08325e-06	-0.30326	-3.99259e-06	-0.30307	-4.02499e-06	-0.30246	-4.36639e-06	-0.30188	-4.97484e-06
-0.29962	-4.35267e-06	-0.29905	-4.13592e-06	-0.29843	-3.97133e-06	-0.29825	-3.87763e-06	-0.29806	-3.90786e-06	-0.29744	-4.23972e-06	-0.29687	-4.98968e-06
-0.29461	-4.24993e-06	-0.29403	-4.03065e-06	-0.29342	-3.8591e-06	-0.29323	-3.76424e-06	-0.29304	-3.79295e-06	-0.29243	-4.11856e-06	-0.29186	-4.98356e-06
-0.28959	-4.15146e-06	-0.28902	-3.92445e-06	-0.28841	-3.74795e-06	-0.28822	-3.65363e-06	-0.28803	-3.68092e-06	-0.28742	-4.00232e-06	-0.28685	-4.95962e-06
-0.28458	-4.05591e-06	-0.28401	-3.81756e-06	-0.2834	-3.63946e-06	-0.28321	-3.54649e-06	-0.28302	-3.57243e-06	-0.28241	-3.89075e-06	-0.28183	-4.9194e-06
-0.27957	-3.96148e-06	-0.279	-3.71139e-06	-0.27838	-3.53461e-06	-0.2782	-3.44265e-06	-0.27801	-3.4675e-06	-0.27739	-3.78377e-06	-0.27682	-4.87861e-06
-0.27456	-3.86689e-06	-0.27398	-3.60772e-06	-0.27337	-3.43334e-06	-0.27318	-3.34115e-06	-0.27299	-3.36578e-06	-0.27238	-3.68146e-06	-0.27181	-4.85366e-06
-0.26954	-3.77201e-06	-0.26897	-3.50789e-06	-0.26836	-3.33454e-06	-0.26817	-3.24057e-06	-0.26798	-3.2665e-06	-0.26737	-3.58392e-06	-0.2668	-4.83854e-06
-0.26453	-3.67781e-06	-0.26396	-3.41229e-06	-0.26335	-3.23656e-06	-0.26316	-3.13981e-06	-0.26297	-3.16875e-06	-0.26236	-3.49125e-06	-0.26178	-4.82706e-06
-0.25952	-3.58591e-06	-0.25895	-3.32024e-06	-0.25833	-3.13805e-06	-0.25815	-3.03859e-06	-0.25796	-3.07188e-06	-0.25734	-3.40349e-06	-0.25677	-4.81336e-06
-0.25451	-3.49783e-06	-0.25393	-3.23026e-06	-0.25332	-3.0387e-06	-0.25313	-2.93753e-06	-0.25294	-2.97571e-06	-0.25233	-3.32064e-06	-0.25176	-4.7924e-06
-0.24949	-3.4146e-06	-0.24892	-3.14077e-06	-0.24831	-2.93925e-06	-0.24812	-2.83775e-06	-0.24793	-2.88055e-06	-0.24732	-3.24273e-06	-0.24675	-4.76036e-06
-0.24448	-3.33641e-06	-0.24391	-3.05096e-06	-0.2433	-2.84112e-06	-0.24311	-2.74037e-06	-0.24292	-2.787e-06	-0.24231	-3.16979e-06	-0.24173	-4.715e-06
-0.23947	-3.26276e-06	-0.2389	-2.96099e-06	-0.23828	-2.74572e-06	-0.2381	-2.64604e-06	-0.23791	-2.6957e-06	-0.23729	-3.10194e-06	-0.23672	-4.65557e-06
-0.23446	-3.19263e-06	-0.23388	-2.87192e-06	-0.23327	-2.65392e-06	-0.23308	-2.55476e-06	-0.23289	-2.60712e-06	-0.23228	-3.03942e-06	-0.23171	-4.58276e-06
-0.22944	-3.12495e-06	-0.22887	-2.78523e-06	-0.22826	-2.5658e-06	-0.22807	-2.46587e-06	-0.22788	-2.52148e-06	-0.22727	-2.98259e-06	-0.2267	-4.49825e-06
-0.22443	-3.05898e-06	-0.22386	-2.70222e-06	-0.22325	-2.48059e-06	-0.22306	-2.37827e-06	-0.22287	-2.43867e-06	-0.22226	-2.93198e-06	-0.22168	-4.40425e-06
-0.21942	-2.9946e-06	-0.21885	-2.62371e-06	-0.21823	-2.39705e-06	-0.21805	-2.29092e-06	-0.21786	-2.35839e-06	-0.21724	-2.88831e-06	-0.21667	-4.30313e-06
-0.21441	-2.93221e-06	-0.21383	-2.54989e-06	-0.21322	-2.31392e-06	-0.21303	-2.20324e-06	-0.21284	-2.2802e-06	-0.21223	-2.85218e-06	-0.21166	-4.19709e-06
-0.20939	-2.87258e-06	-0.20882	-2.48001e-06	-0.20821	-2.23053e-06	-0.20802	-2.11535e-06	-0.20783	-2.20372e-06	-0.20722	-2.81629e-06	-0.20665	-4.08802e-06
-0.20438	-2.81654e-06	-0.20381	-2.41337e-06	-0.2032	-2.147e-06	-0.20301	-2.02793e-06	-0.20282	-2.12876e-06	-0.20221	-2.77775e-06	-0.20163	-3.97743e-06
-0.19937	-2.76474e-06	-0.1988	-2.34892e-06	-0.19818	-2.06415e-06	-0.19799	-1.94193e-06	-0.19781	-2.05535e-06	-0.19719	-2.73683e-06	-0.19662	-3.86648e-06
-0.19436	-2.71758e-06	-0.19378	-2.28601e-06	-0.19317	-1.98316e-06	-0.19298	-1.85821e-06	-0.19279	-1.98371e-06	-0.19218	-2.6937e-06	-0.19161	-3.75603e-06
-0.18934	-2.67519e-06	-0.18877	-2.22447e-06	-0.18816	-1.90511e-06	-0.18797	-1.77735e-06	-0.18778	-1.91423e-06	-0.18717	-2.64848e-06	-0.1866	-3.64675e-06
-0.18433	-2.63758e-06	-0.18376	-2.16464e-06	-0.18315	-1.83079e-06	-0.18296	-1.69949e-06	-0.18277	-1.84729e-06	-0.18216	-2.60128e-06	-0.18158	-3.53911e-06
-0.17932	-2.60472e-06	-0.17875	-2.10719e-06	-0.17813	-1.76046e-06	-0.17794	-1.62434e-06	-0.17776	-1.78329e-06	-0.17714	-2.55216e-06	-0.17657	-3.43339e-06
-0.17431	-2.57669e-06	-0.17373	-2.05288e-06	-0.17312	-1.69386e-06	-0.17293	-1.55128e-06	-0.17274	-1.72253e-06	-0.17213	-2.50122e-06	-0.17156	-3.32967e-06
-0.16929	-2.55097e-06	-0.16872	-2.00232e-06	-0.16811	-1.63035e-06	-0.16792	-1.47958e-06	-0.16773	-1.66527e-06	-0.16712	-2.44856e-06	-0.16655	-3.22786e-06
-0.16428	-2.52081e-06	-0.16371	-1.95591e-06	-0.1631	-1.56915e-06	-0.16291	-1.40864e-06	-0.16272	-1.6117e-06	-0.16211	-2.39431e-06	-0.16153	-3.12762e-06
-0.15927	-2.4863e-06	-0.1587	-1.91383e-06	-0.15808	-1.50953e-06	-0.15789	-1.33815e-06	-0.15771	-1.56198e-06	-0.15709	-2.33861e-06	-0.15652	-3.02861e-06
-0.15426	-2.44787e-06	-0.15368	-1.8761e-06	-0.15307	-1.4512e-06	-0.15288	-1.2682e-06	-0.15269	-1.5163e-06	-0.15208	-2.28163e-06	-0.15151	-2.93046e-06
-0.14924	-2.40584e-06	-0.14867	-1.84271e-06	-0.14806	-1.3941e-06	-0.14787	-1.19917e-06	-0.14768	-1.4749e-06	-0.14707	-2.22348e-06	-0.1465	-2.83291e-06
-0.14423	-2.36039e-06	-0.14366	-1.8137e-06	-0.14305	-1.33862e-06	-0.14286	-1.13157e-06	-0.14267	-1.43813e-06	-0.14206	-2.16422e-06	-0.14148	-2.73587e-06
-0.13922	-2.31151e-06	-0.13865	-1.78833e-06	-0.13803	-1.28532e-06	-0.13784	-1.06606e-06	-0.13766	-1.40648e-06	-0.13704	-2.10383e-06	-0.13647	-2.63937e-06
-0.13421	-2.25901e-06	-0.13363	-1.75984e-06	-0.13302	-1.23475e-06	-0.13283	-1.00299e-06	-0.13264	-1.3787e-06	-0.13203	-2.04217e-06	-0.13146	-2.54346e-06
-0.12919	-2.20262e-06	-0.12862	-1.72725e-06	-0.12801	-1.18737e-06	-0.12782	-9.4268e-07	-0.12763	-1.34883e-06	-0.12702	-1.97908e-06	-0.12645	-2.44814e-06
-0.12418	-2.14214e-06	-0.12361	-1.69098e-06	-0.123	-1.14348e-06	-0.12281	-8.85194e-07	-0.12262	-1.31659e-06	-0.12201	-1.91434e-06	-0.12143	-2.35327e-06
-0.11917	-2.0776e-06	-0.1186	-1.6514e-06	-0.11798	-1.1032e-06	-0.11779	-8.30429e-07	-0.11761	-1.28213e-06	-0.11699	-1.84783e-06	-0.11642	-2.25861e-06
-0.11416	-2.0093e-06	-0.11358	-1.60871e-06	-0.11297	-1.06659e-06	-0.11278	-7.78148e-07	-0.11259	-1.24555e-06	-0.11198	-1.77952e-06	-0.11141	-2.16386e-06
-0.10914	-1.93784e-06	-0.10857	-1.56299e-06	-0.10796	-1.03365e-06	-0.10777	-7.28048e-07	-0.10758	-1.20692e-06	-0.10697	-1.70955e-06	-0.1064	-2.06874e-06
-0.10413	-1.86387e-06	-0.10356	-1.51414e-06	-0.10295	-1.00447e-06	-0.10276	-6.79831e-07	-0.10257	-1.16625e-06	-0.10196	-1.63814e-06	-0.10138	-1.97316e-06
-0.09912	-1.78793e-06	-0.09855	-1.46198e-06	-0.09793	-9.79011e-07	-0.09774	-6.33255e-07	-0.09756	-1.12353e-06	-0.09694	-1.56556e-06	-0.09637	-1.87718e-06
-0.09411	-1.71035e-06	-0.09353	-1.4063e-06	-0.09292	-9.51722e-07	-0.09273	-5.88163e-07	-0.09254	-1.07872e-06	-0.09193	-1.49201e-06	-0.09136	-1.78094e-06
-0.08909	-1.6312e-06	-0.08852	-1.34704e-06	-0.08791	-9.20778e-07	-0.08772	-5.44496e-07	-0.08753	-1.03181e-06	-0.08692	-1.41759e-06	-0.08634	-1.6846e-06
-0.08408	-1.55037e-06	-0.08351	-1.28439e-06	-0.0829	-8.86613e-07	-0.08271	-5.02268e-07	-0.08252	-9.82812e-07	-0.08191	-1.3423e-06	-0.08133	-1.58823e-06
-0.07907	-1.4677e-06	-0.0785	-1.21874e-06	-0.07788	-8.49573e-07	-0.07769	-4.61532e-07	-0.07751	-9.31801e-07	-0.07689	-1.26601e-06	-0.07632	-1.49179e-06
-0.07406	-1.38305e-06	-0.07348	-1.15065e-06	-0.07287	-8.09906e-07	-0.07268	-4.22357e-07	-0.07249	-8.7892e-07	-0.07188	-1.18856e-06	-0.07131	-1.39513e-06
-0.06904	-1.29641e-06	-0.06847	-1.08066e-06	-0.06786	-7.67754e-07	-0.06767	-3.84793e-07	-0.06748	-8.24363e-07	-0.06687	-1.10985e-06	-0.06629	-1.29811e-06
-0.06403	-1.20794e-06	-0.06346	-1.00917e-06	-0.06285	-7.23161e-07	-0.06266	-3.48858e-07	-0.06247	-7.68358e-07	-0.06186	-1.02989e-06	-0.06128	-1.20067e-06
-0.05902	-1.11794e-06	-0.05844	-9.36384e-07	-0.05783	-6.76104e-07	-0.05764	-3.14529e-07	-0.05746	-7.11127e-07	-0.05684	-9.48841e-07	-0.05627	-1.10282e-06
-0.05401	-1.02674e-06	-0.05343	-8.62347e-07	-0.05282	-6.26542e-07	-0.05263	-2.81745e-07	-0.05244	-6.52865e-07	-0.05183	-8.66949e-07	-0.05126	-1.00471e-06
-0.04899	-9.34633e-07	-0.04842	-7.86951e-07	-0.04781	-5.74487e-07	-0.04762	-2.50415e-07	-0.04743	-5.9371e-07	-0.04682	-7.84458e-07	-0.04624	-9.06478e-07
-0.04398	-8.41791e-07	-0.04341	-7.10126e-07	-0.0428	-5.20063e-07	-0.04261	-2.20422e-07	-0.04242	-5.33736e-07	-0.04181	-7.01559e-07	-0.04123	-8.0822e-07
-0.03897	-7.48265e-07	-0.03839	-6.31825e-07	-0.03778	-4.63512e-07	-0.03759	-1.91635e-07	-0.03741	-4.72961e-07	-0.03679	-6.18353e-07	-0.03622	-7.09974e-07
-0.03396	-6.52602e-07	-0.03338	-5.52112e-07	-0.03277	-4.05178e-07	-0.03258	-1.63917e-07	-0.03239	-4.11374e-07	-0.03178	-5.34863e-07	-0.03121	-6.11722e-07
-0.02894	-5.59097e-07	-0.02837	-4.71154e-07	-0.02776	-3.45437e-07	-0.02757	-1.37123e-07	-0.02738	-3.48989e-07	-0.02677	-4.51058e-07	-0.02619	-5.1342e-07
-0.02393	-4.63455e-07	-0.02336	-3.89201e-07	-0.02275	-2.84624e-07	-0.02256	-1.11111e-07	-0.02237	-2.85858e-07	-0.02176	-3.6692e-07	-0.02118	-4.15052e-07
-0.01892	-3.67182e-07	-0.01834	-3.06502e-07	-0.01773	-2.22987e-07	-0.01754	-8.57406e-08	-0.01736	-2.22122e-07	-0.01674	-2.82487e-07	-0.01617	-3.16659e-07
-0.01391	-2.70392e-07	-0.01333	-2.23266e-07	-0.01272	-1.60676e-07	-0.01253	-6.08715e-08	-0.01234	-1.5799e-07	-0.01173	-1.97865e-07	-0.01116	-2.18305e-07
-0.00889	-1.73201e-07	-0.00832	-1.39616e-07	-0.00771	-9.77736e-08	-0.00752	-3.63673e-08	-0.00733	-9.37118e-08	-0.00672	-1.13213e-07	-0.00614	-1.20091e-07
-0.00388	-7.56971e-08	-0.00331	-5.56186e-08	-0.00269	-3.43417e-08	-0.00251	-1.2093e-08	-0.00232	-2.95344e-08	-0.00171	-2.86806e-08	-0.00113	-2.20793e-08
0.00113	2.20793e-08	0.00171	2.86806e-08	0.00232	2.95344e-08	0.00251	1.2093e-08	0.00269	3.43417e-08	0.00331	5.56186e-08	0.00388	7.56971e-08
0.00614	1.20091e-07	0.00672	1.13213e-07	0.00733	9.37118e-08	0.00752	3.63673e-08	0.00771	9.77736e-08	0.00832	1.39616e-07	0.00889	1.73201e-07
0.01116	2.18305e-07	0.01173	1.97865e-07	0.01234	1.5799e-07	0.01253	6.08715e-08	0.01272	1.60676e-07	0.01333	2.23266e-07	0.01391	2.70392e-07
0.01617	3.16659e-07	0.01674	2.82487e-07	0.01736	2.22122e-07	0.01754	8.57406e-08	0.01773	2.22987e-07	0.01834	3.06502e-07	0.01892	3.67182e-07
0.02118	4.15052e-07	0.02176	3.6692e-07	0.02237	2.85858e-07	0.02256	1.11111e-07	0.02275	2.84624e-07	0.02336	3.89201e-07	0.02393	4.63455e-07
0.02619	5.1342e-07	0.02677	4.51058e-07	0.02738	3.48989e-07	0.02757	1.37123e-07	0.02776	3.45437e-07	0.02837	4.71154e-07	0.02894	5.59097e-07
0.03121	6.11722e-07	0.03178	5.34863e-07	0.03239	4.11374e-07	0.03258	1.63917e-07	0.03277	4.05178e-07	0.03338	5.52112e-07	0.03396	6.52602e-07
0.03622	7.09974e-07	0.03679	6.18353e-07	0.03741	4.72961e-07	0.03759	1.91635e-07	0.03778	4.63512e-07	0.03839	6.31825e-07	0.03897	7.48265e-07
0.04123	8.0822e-07	0.04181	7.01559e-07	0.04242	5.33736e-07	0.04261	2.20422e-07	0.0428	5.20063e-07	0.04341	7.10126e-07	0.04398	8.41791e-07
0.04624	9.06478e-07	0.04682	7.84458e-07	0.04743	5.9371e-07	0.04762	2.50415e-07	0.04781	5.74487e-07	0.04842	7.86951e-07	0.04899	9.34633e-07
0.05126	1.00471e-06	0.05183	8.66949e-07	0.05244	6.52865e-07	0.05263	2.81745e-07	0.05282	6.26542e-07	0.05343	8.62347e-07	0.05401	1.02674e-06
0.05627	1.10282e-06	0.05684	9.48841e-07	0.05746	7.11127e-07	0.05764	3.14529e-07	0.05783	6.76104e-07	0.05844	9.36384e-07	0.05902	1.11794e-06
0.06128	1.20067e-06	0.06186	1.02989e-06	0.06247	7.68358e-07	0.06266	3.48858e-07	0.06285	7.23161e-07	0.06346	1.00917e-06	0.06403	1.20794e-06
0.06629	1.29811e-06	0.06687	1.10985e-06	0.06748	8.24363e-07	0.06767	3.84793e-07	0.06786	7.67754e-07	0.06847	1.08066e-06	0.06904	1.29641e-06
0.07131	1.39513e-06	0.07188	1.18856e-06	0.07249	8.7892e-07	0.07268	4.22357e-07	0.07287	8.09906e-07	0.07348	1.15065e-06	0.07406	1.38305e-06
0.07632	1.49179e-06	0.07689	1.26601e-06	0.07751	9.31801e-07	0.07769	4.61532e-07	0.07788	8.49573e-07	0.0785	1.21874e-06	0.07907	1.4677e-06
0.08133	1.58823e-06	0.08191	1.3423e-06	0.08252	9.82812e-07	0.08271	5.02268e-07	0.0829	8.86613e-07	0.08351	1.28439e-06	0.08408	1.55037e-06
0.08634	1.6846e-06	0.08692	1.41759e-06	0.08753	1.03181e-06	0.08772	5.44496e-07	0.08791	9.20778e-07	0.08852	1.34704e-06	0.08909	1.6312e-06
0.09136	1.78094e-06	0.09193	1.49201e-06	0.09254	1.07872e-06	0.09273	5.88163e-07	0.09292	9.51722e-07	0.09353	1.4063e-06	0.09411	1.71035e-06
0.09637	1.87718e-06	0.09694	1.56556e-06	0.09756	1.12353e-06	0.09774	6.33255e-07	0.09793	9.79011e-07	0.09855	1.46198e-06	0.09912	1.78793e-06
0.10138	1.97316e-06	0.10196	1.63814e-06	0.10257	1.16625e-06	0.10276	6.79831e-07	0.10295	1.00447e-06	0.10356	1.51414e-06	0.10413	1.86387e-06
0.1064	2.06874e-06	0.10697	1.70955e-06	0.10758	1.20692e-06	0.10777	7.28048e-07	0.10796	1.03365e-06	0.10857	1.56299e-06	0.10914	1.93784e-06
0.11141	2.16386e-06	0.11198	1.77952e-06	0.11259	1.24555e-06	0.11278	7.78148e-07	0.11297	1.06659e-06	0.11358	1.60871e-06	0.11416	2.0093e-06
0.11642	2.25861e-06	0.11699	1.84783e-06	0.11761	1.28213e-06	0.11779	8.30429e-07	0.11798	1.1032e-06	0.1186	1.6514e-06	0.11917	2.0776e-06
0.12143	2.35327e-06	0.12201	1.91434e-06	0.12262	1.31659e-06	0.12281	8.85194e-07	0.123	1.14348e-06	0.12361	1.69098e-06	0.12418	2.14214e-06
0.12645	2.44814e-06	0.12702	1.97908e-06	0.12763	1.34883e-06	0.12782	9.4268e-07	0.12801	1.18737e-06	0.12862	1.72725e-06	0.12919	2.20262e-06
0.13146	2.54346e-06	0.13203	2.04217e-06	0.13264	1.3787e-06	0.13283	1.00299e-06	0.13302	1.23475e-06	0.13363	1.75984e-06	0.13421	2.25901e-06
0.13647	2.63937e-06	0.13704	2.10383e-06	0.13766	1.40648e-06	0.13784	1.06606e-06	0.13803	1.28532e-06	0.13865	1.78833e-06	0.13922	2.31151e-06
0.14148	2.73587e-06	0.14206	2.16422e-06	0.14267	1.43813e-06	0.14286	1.13157e-06	0.14305	1.33862e-06	0.14366	1.8137e-06	0.14423	2.36039e-06
0.1465	2.83291e-06	0.14707	2.22348e-06	0.14768	1.4749e-06	0.14787	1.19917e-06	0.14806	1.3941e-06	0.14867	1.84271e-06	0.14924	2.40584e-06
0.15151	2.93046e-06	0.15208	2.28163e-06	0.15269	1.5163e-06	0.15288	1.2682e-06	0.15307	1.4512e-06	0.15368	1.8761e-06	0.15426	2.44787e-06
0.15652	3.02861e-06	0.15709	2.33861e-06	0.15771	1.56198e-06	0.15789	1.33815e-06	0.15808	1.50953e-06	0.1587	1.91383e-06	0.15927	2.4863e-06
0.16153	3.12762e-06	0.16211	2.39431e-06	0.16272	1.6117e-06	0.16291	1.40864e-06	0.1631	1.56915e-06	0.16371	1.95591e-06	0.16428	2.52081e-06
0.16655	3.22786e-06	0.16712	2.44856e-06	0.16773	1.66527e-06	0.16792	1.47958e-06	0.16811	1.63035e-06	0.16872	2.00232e-06	0.16929	2.55097e-06
0.17156	3.32967e-06	0.17213	2.50122e-06	0.17274	1.72253e-06	0.17293	1.55128e-06	0.17312	1.69386e-06	0.17373	2.05288e-06	0.17431	2.57669e-06
0.17657	3.43339e-06	0.17714	2.55216e-06	0.17776	1.78329e-06	0.17794	1.62434e-06	0.17813	1.76046e-06	0.17875	2.10719e-06	0.17932	2.60472e-06
0.18158	3.53911e-06	0.18216	2.60128e-06	0.18277	1.84729e-06	0.18296	1.69949e-06	0.18315	1.83079e-06	0.18376	2.16464e-06	0.18433	2.63758e-06
0.1866	3.64675e-06	0.18717	2.64848e-06	0.18778	1.91423e-06	0.18797	1.77735e-06	0.18816	1.90511e-06	0.18877	2.22447e-06	0.18934	2.67519e-06
0.19161	3.75603e-06	0.19218	2.6937e-06	0.19279	1.98371e-06	0.19298	1.85821e-06	0.19317	1.98316e-06	0.19378	2.28601e-06	0.19436	2.71758e-06
0.19662	3.86648e-06	0.19719	2.73683e-06	0.19781	2.05535e-06	0.19799	1.94193e-06	0.19818	2.06415e-06	0.1988	2.34892e-06	0.19937	2.76474e-06
0.20163	3.97743e-06	0.20221	2.77775e-06	0.20282	2.12876e-06	0.20301	2.02793e-06	0.2032	2.147e-06	0.20381	2.41337e-06	0.20438	2.81654e-06
0.20665	4.08802e-06	0.20722	2.81629e-06	0.20783	2.20372e-06	0.20802	2.11535e-06	0.20821	2.23053e-06	0.20882	2.48001e-06	0.20939	2.87258e-06
0.21166	4.19709e-06	0.21223	2.85218e-06	0.21284	2.2802e-06	0.21303	2.20324e-06	0.21322	2.31392e-06	0.21383	2.54989e-06	0.21441	2.93221e-06
0.21667	4.30313e-06	0.21724	2.88831e-06	0.21786	2.35839e-06	0.21805	2.29092e-06	0.21823	2.39705e-06	0.21885	2.62371e-06	0.21942	2.9946e-06
0.22168	4.40425e-06	0.22226	2.93198e-06	0.22287	2.43867e-06	0.22306	2.37827e-06	0.22325	2.48059e-06	0.22386	2.70222e-06	0.22443	3.05898e-06
0.2267	4.49825e-06	0.22727	2.98259e-06	0.22788	2.52148e-06	0.22807	2.46587e-06	0.22826	2.5658e-06	0.22887	2.78523e-06	0.22944	3.12495e-06
0.23171	4.58276e-06	0.23228	3.03942e-06	0.23289	2.60712e-06	0.23308	2.55476e-06	0.23327	2.65392e-06	0.23388	2.87192e-06	0.23446	3.19263e-06
0.23672	4.65557e-06	0.23729	3.10194e-06	0.23791	2.6957e-06	0.2381	2.64604e-06	0.23828	2.74572e-06	0.2389	2.96099e-06	0.23947	3.26276e-06
0.24173	4.715e-06	0.24231	3.16979e-06	0.24292	2.787e-06	0.24311	2.74037e-06	0.2433	2.84112e-06	0.24391	3.05096e-06	0.24448	3.33641e-06
0.24675	4.76036e-06	0.24732	3.24273e-06	0.24793	2.88055e-06	0.24812	2.83775e-06	0.24831	2.93925e-06	0.24892	3.14077e-06	0.24949	3.4146e-06
0.25176	4.7924e-06	0.25233	3.32064e-06	0.25294	2.97571e-06	0.25313	2.93753e-06	0.25332	3.0387e-06	0.25393	3.23026e-06	0.25451	3.49783e-06
0.25677	4.81336e-06	0.25734	3.40349e-06	0.25796	3.07188e-06	0.25815	3.03859e-06	0.25833	3.13805e-06	0.25895	3.32024e-06	0.25952	3.58591e-06
0.26178	4.82706e-06	0.26236	3.49125e-06	0.26297	3.16875e-06	0.26316	3.13981e-06	0.26335	3.23656e-06	0.26396	3.41229e-06	0.26453	3.67781e-06
0.2668	4.83854e-06	0.26737	3.58392e-06	0.26798	3.2665e-06	0.26817	3.24057e-06	0.26836	3.33454e-06	0.26897	3.50789e-06	0.26954	3.77201e-06
0.27181	4.85366e-06	0.27238	3.68146e-06	0.27299	3.36578e-06	0.27318	3.34115e-06	0.27337	3.43334e-06	0.27398	3.60772e-06	0.27456	3.86689e-06
0.27682	4.87861e-06	0.27739	3.78377e-06	0.27801	3.4675e-06	0.2782	3.44265e-06	0.27838	3.53461e-06	0.279	3.71139e-06	0.27957	3.96148e-06
0.28183	4.9194e-06	0.28241	3.89075e-06	0.28302	3.57243e-06	0.28321	3.54649e-06	0.2834	3.63946e-06	0.28401	3.81756e-06	0.28458	4.05591e-06
0.28685	4.95962e-06	0.28742	4.00232e-06	0.28803	3.68092e-06	0.28822	3.65363e-06	0.28841	3.74795e-06	0.28902	3.92445e-06	0.28959	4.15146e-06
0.29186	4.98356e-06	0.29243	4.11856e-06	0.29304	3.79295e-06	0.29323	3.76424e-06	0.29342	3.8591e-06	0.29403	4.03065e-06	0.29461	4.24993e-06
0.29687	4.98968e-06	0.29744	4.23972e-06	0.29806	3.90786e-06	0.29825	3.87763e-06	0.29843	3.97133e-06	0.29905	4.13592e-06	0.29962	4.35267e-06
0.30188	4.97484e-06	0.30246	4.36639e-06	0.30307	4.02499e-06	0.30326	3.99259e-06	0.30345	4.08325e-06	0.30406	4.24141e-06	0.30463	4.45995e-06
0.3069	4.93549e-06	0.30747	4.49936e-06	0.30808	4.14391e-06	0.30827	4.10804e-06	0.30846	4.19445e-06	0.30907	4.34906e-06	0.30965	4.57084e-06
0.31191	4.86864e-06	0.31248	4.63955e-06	0.31309	4.26477e-06	0.31328	4.22362e-06	0.31347	4.30588e-06	0.31408	4.46047e-06	0.31466	4.68335e-06
0.31692	4.77256e-06	0.31749	4.7878e-06	0.31811	4.38846e-06	0.3183	4.34013e-06	0.31848	4.41934e-06	0.3191	4.57602e-06	0.31967	4.79575e-06
0.32193	4.6481e-06	0.32251	4.94478e-06	0.32312	4.51627e-06	0.32331	4.45909e-06	0.3235	4.53642e-06	0.32411	4.69477e-06	0.32468	4.90711e-06
0.32695	4.49837e-06	0.32752	5.11083e-06	0.32813	4.64948e-06	0.32832	4.58196e-06	0.32851	4.6576e-06	0.32912	4.81494e-06	0.3297	5.01814e-06
0.33196	4.32877e-06	0.33253	5.28593e-06	0.33314	4.78877e-06	0.33333	4.70941e-06	0.33352	4.78218e-06	0.33413	4.93485e-06	0.33471	5.13079e-06
0.33697	4.14621e-06	0.33754	5.46963e-06	0.33816	4.93431e-06	0.33835	4.84113e-06	0.33853	4.90865e-06	0.33915	5.05399e-06	0.33972	5.2471e-06
0.34198	3.95794e-06	0.34256	5.66086e-06	0.34317	5.08588e-06	0.34336	4.97616e-06	0.34355	5.03563e-06	0.34416	5.17349e-06	0.34473	5.36791e-06
0.347	3.77059e-06	0.34757	5.85764e-06	0.34818	5.2433e-06	0.34837	5.11357e-06	0.34856	5.16286e-06	0.34917	5.29548e-06	0.34975	5.49254e-06
0.35201	3.58997e-06	0.35258	6.0561e-06	0.35319	5.40693e-06	0.35338	5.25319e-06	0.35357	5.29151e-06	0.35418	5.42167e-06	0.35476	5.61914e-06
0.35702	3.41963e-06	0.3576	6.24908e-06	0.35821	5.57798e-06	0.3584	5.39615e-06	0.35858	5.4236e-06	0.3592	5.55237e-06	0.35977	5.74577e-06
0.36203	3.26198e-06	0.36261	6.42427e-06	0.36322	5.75831e-06	0.36341	5.5443e-06	0.3636	5.5607e-06	0.36421	5.68654e-06	0.36478	5.87163e-06
0.36705	3.11807e-06	0.36762	6.56229e-06	0.36823	5.94982e-06	0.36842	5.69947e-06	0.36861	5.70318e-06	0.36922	5.82241e-06	0.3698	5.99778e-06
0.37206	2.98791e-06	0.37263	6.63618e-06	0.37324	6.15386e-06	0.37343	5.86258e-06	0.37362	5.85027e-06	0.37423	5.95871e-06	0.37481	6.1265e-06
0.37707	2.87088e-06	0.37765	6.61496e-06	0.37826	6.3709e-06	0.37845	6.03374e-06	0.37863	6.00071e-06	0.37925	6.09574e-06	0.37982	6.25972e-06
0.38208	2.76604e-06	0.38266	6.47371e-06	0.38327	6.60029e-06	0.38346	6.21263e-06	0.38365	6.1539e-06	0.38426	6.23541e-06	0.38483	6.39793e-06
0.3871	2.67244e-06	0.38767	6.20735e-06	0.38828	6.84016e-06	0.38847	6.39932e-06	0.38866	6.31086e-06	0.38927	6.37998e-06	0.38985	6.53989e-06
0.39211	2.58927e-06	0.39268	5.83846e-06	0.3933	7.0867e-06	0.39348	6.59498e-06	0.39367	6.47324e-06	0.39428	6.5306e-06	0.39486	6.6837e-06
0.39712	2.51594e-06	0.3977	5.41055e-06	0.39831	7.33249e-06	0.3985	6.80191e-06	0.39868	6.64385e-06	0.3993	6.68701e-06	0.39987	6.82812e-06
0.40213	2.45188e-06	0.40271	4.97033e-06	0.40332	7.56306e-06	0.40351	7.02268e-06	0.4037	6.82391e-06	0.40431	6.84795e-06	0.40488	6.9737e-06
0.40715	2.39649e-06	0.40772	4.55361e-06	0.40833	7.75291e-06	0.40852	7.25909e-06	0.40871	7.01363e-06	0.40932	7.01235e-06	0.4099	7.12268e-06
0.41216	2.34891e-06	0.41273	4.18019e-06	0.41335	7.86199e-06	0.41353	7.51163e-06	0.41372	7.21284e-06	0.41433	7.18063e-06	0.41491	7.27745e-06
0.41717	2.30779e-06	0.41775	3.85676e-06	0.41836	7.83878e-06	0.41855	7.77905e-06	0.41873	7.42168e-06	0.41935	7.35491e-06	0.41992	7.43901e-06
0.42218	2.27183e-06	0.42276	3.58185e-06	0.42337	7.63699e-06	0.42356	8.0579e-06	0.42375	7.64173e-06	0.42436	7.53793e-06	0.42493	7.60682e-06
0.4272	2.23974e-06	0.42777	3.34979e-06	0.42838	7.24465e-06	0.42857	8.34119e-06	0.42876	7.87583e-06	0.42937	7.7316e-06	0.42995	7.77948e-06
0.43221	2.21105e-06	0.43278	3.15466e-06	0.4334	6.70303e-06	0.43358	8.61416e-06	0.43377	8.12699e-06	0.43438	7.93656e-06	0.43496	7.95611e-06
0.43722	2.18588e-06	0.4378	2.98988e-06	0.43841	6.09095e-06	0.4386	8.85206e-06	0.43879	8.3969e-06	0.4394	8.15259e-06	0.43997	8.13798e-06
0.44223	2.1648e-06	0.44281	2.85082e-06	0.44342	5.48582e-06	0.44361	9.00676e-06	0.4438	8.6854e-06	0.44441	8.37994e-06	0.44498	8.32782e-06
0.44725	2.14819e-06	0.44782	2.73391e-06	0.44843	4.93782e-06	0.44862	9.01264e-06	0.44881	8.98976e-06	0.44942	8.62032e-06	0.45	8.52853e-06
0.45226	2.13582e-06	0.45283	2.63625e-06	0.45345	4.46693e-06	0.45363	8.80104e-06	0.45382	9.30369e-06	0.45443	8.87698e-06	0.45501	8.74168e-06
0.45727	2.1266e-06	0.45785	2.55507e-06	0.45846	4.07401e-06	0.45865	8.33916e-06	0.45884	9.61425e-06	0.45945	9.15327e-06	0.46002	8.96758e-06
0.46228	2.11904e-06	0.46286	2.48727e-06	0.46347	3.74991e-06	0.46366	7.67045e-06	0.46385	9.89551e-06	0.46446	9.45091e-06	0.46503	9.20619e-06
0.4673	2.11207e-06	0.46787	2.42944e-06	0.46848	3.4831e-06	0.46867	6.90059e-06	0.46886	1.01e-05	0.46947	9.7696e-06	0.47005	9.45853e-06
0.47231	2.10588e-06	0.47288	2.37924e-06	0.4735	3.26276e-06	0.47368	6.13957e-06	0.47387	1.0153e-05	0.47449	1.01051e-05	0.47506	9.72751e-06
0.47732	2.10146e-06	0.4779	2.33562e-06	0.47851	3.08037e-06	0.4787	5.45753e-06	0.47889	9.96439e-06	0.4795	1.04494e-05	0.48007	1.0017e-05
0.48233	2.09952e-06	0.48291	2.29881e-06	0.48352	2.92964e-06	0.48371	4.88043e-06	0.4839	9.4741e-06	0.48451	1.07826e-05	0.48508	1.03298e-05
0.48735	2.1001e-06	0.48792	2.26923e-06	0.48853	2.80575e-06	0.48872	4.40633e-06	0.48891	8.71129e-06	0.48952	1.10695e-05	0.4901	1.06666e-05
0.49236	2.10303e-06	0.49293	2.24642e-06	0.49355	2.70377e-06	0.49373	4.0209e-06	0.49392	7.79854e-06	0.49454	1.12441e-05	0.49511	1.10242e-05
0.49737	2.1079e-06	0.49795	2.22864e-06	0.49856	2.61899e-06	0.49875	3.70758e-06	0.49894	6.88081e-06	0.49955	1.12084e-05	0.50012	1.13947e-05
0.50239	2.11355e-06	0.50296	2.21353e-06	0.50357	2.54687e-06	0.50376	3.49041e-06	0.50395	6.05592e-06	0.50456	1.08581e-05	0.50513	1.17609e-05
0.5074	2.11844e-06	0.50797	2.1998e-06	0.50858	2.48475e-06	0.50877	3.24229e-06	0.50896	5.36132e-06	0.50957	1.01515e-05	0.51015	1.20873e-05
0.51241	2.1221e-06	0.51298	2.18815e-06	0.5136	2.4319e-06	0.51378	3.071e-06	0.51397	4.79519e-06	0.51459	9.17162e-06	0.51516	1.23078e-05
0.51742	2.12631e-06	0.518	2.17977e-06	0.51861	2.38858e-06	0.5188	2.93122e-06	0.51899	4.33931e-06	0.5196	8.09093e-06	0.52017	1.23168e-05
0.52244	2.134e-06	0.52301	2.17501e-06	0.52362	2.35443e-06	0.52381	2.81653e-06	0.524	3.97203e-06	0.52461	7.06731e-06	0.52518	1.19894e-05
0.52745	2.1459e-06	0.52802	2.17358e-06	0.52863	2.32746e-06	0.52882	2.72063e-06	0.52901	3.67453e-06	0.52962	6.18419e-06	0.5302	1.12537e-05
0.53246	2.15918e-06	0.53303	2.17494e-06	0.53365	2.30467e-06	0.53383	2.63883e-06	0.53402	3.43278e-06	0.53464	5.45958e-06	0.53521	1.01775e-05
0.53747	2.17025e-06	0.53805	2.17761e-06	0.53866	2.2842e-06	0.53885	2.56903e-06	0.53904	3.23625e-06	0.53965	4.87806e-06	0.54022	8.95337e-06
0.54249	2.17861e-06	0.54306	2.17957e-06	0.54367	2.26667e-06	0.54386	2.511e-06	0.54405	3.07653e-06	0.54466	4.41316e-06	0.54523	7.77594e-06
0.5475	2.18701e-06	0.54807	2.18047e-06	0.54868	2.25339e-06	0.54887	2.46441e-06	0.54906	2.94557e-06	0.54967	4.0401e-06	0.55025	6.75564e-06
0.55251	2.19816e-06	0.55308	2.18308e-06	0.5537	2.24457e-06	0.55388	2.42738e-06	0.55407	2.83599e-06	0.55469	3.7389e-06	0.55526	5.91983e-06
0.55752	2.21235e-06	0.5581	2.19066e-06	0.55871	2.23981e-06	0.5589	2.39644e-06	0.55909	2.74273e-06	0.5597	3.49515e-06	0.56027	5.25198e-06
0.56254	2.22815e-06	0.56311	2.20234e-06	0.56372	2.23822e-06	0.56391	2.3689e-06	0.5641	2.66376e-06	0.56471	3.29779e-06	0.56528	4.72115e-06
0.56755	2.24381e-06	0.56812	2.21349e-06	0.56873	2.2377e-06	0.56892	2.34499e-06	0.56911	2.5987e-06	0.56972	3.13726e-06	0.5703	4.29738e-06
0.57256	2.25792e-06	0.57313	2.22136e-06	0.57375	2.23619e-06	0.57393	2.32611e-06	0.57412	2.54651e-06	0.57474	3.00393e-06	0.57531	3.95689e-06
0.57757	2.27039e-06	0.57815	2.22806e-06	0.57876	2.23464e-06	0.57895	2.31252e-06	0.57914	2.50415e-06	0.57975	2.89136e-06	0.58032	3.68235e-06
0.58259	2.28306e-06	0.58316	2.23735e-06	0.58377	2.23706e-06	0.58396	2.30371e-06	0.58415	2.46767e-06	0.58476	2.79592e-06	0.58533	3.4606e-06
0.5876	2.2981e-06	0.58817	2.25036e-06	0.58878	2.24534e-06	0.58897	2.2986e-06	0.58916	2.43525e-06	0.58977	2.71662e-06	0.59035	3.28029e-06
0.59261	2.31582e-06	0.59318	2.26554e-06	0.5938	2.25565e-06	0.59398	2.29479e-06	0.59417	2.40795e-06	0.59479	2.65242e-06	0.59536	3.13105e-06
0.59762	2.33433e-06	0.5982	2.28076e-06	0.59881	2.26313e-06	0.599	2.29013e-06	0.59919	2.38681e-06	0.5998	2.6003e-06	0.60037	3.00513e-06
0.60264	2.35162e-06	0.60321	2.2943e-06	0.60382	2.26817e-06	0.60401	2.28613e-06	0.6042	2.37147e-06	0.60481	2.55584e-06	0.60538	2.89866e-06
0.60765	2.36769e-06	0.60822	2.30615e-06	0.60883	2.27506e-06	0.60902	2.28729e-06	0.60921	2.36107e-06	0.60982	2.5164e-06	0.6104	2.81037e-06
0.61266	2.38351e-06	0.61323	2.31861e-06	0.61385	2.28612e-06	0.61404	2.29448e-06	0.61422	2.35361e-06	0.61484	2.48275e-06	0.61541	2.7387e-06
0.61767	2.39936e-06	0.61825	2.33402e-06	0.61886	2.30011e-06	0.61905	2.30255e-06	0.61924	2.34617e-06	0.61985	2.456e-06	0.62042	2.67996e-06
0.62269	2.41618e-06	0.62326	2.35211e-06	0.62387	2.31463e-06	0.62406	2.30723e-06	0.62425	2.33854e-06	0.62486	2.43581e-06	0.62543	2.62936e-06
0.6277	2.4358e-06	0.62827	2.37031e-06	0.62888	2.32759e-06	0.62907	2.31071e-06	0.62926	2.33494e-06	0.62987	2.42125e-06	0.63045	2.58461e-06
0.63271	2.45767e-06	0.63328	2.38693e-06	0.6339	2.33869e-06	0.63409	2.31755e-06	0.63427	2.33837e-06	0.63489	2.4102e-06	0.63546	2.54677e-06
0.63772	2.478e-06	0.6383	2.40271e-06	0.63891	2.35037e-06	0.6391	2.32876e-06	0.63929	2.34484e-06	0.6399	2.39954e-06	0.64047	2.51665e-06
0.64274	2.49406e-06	0.64331	2.41844e-06	0.64392	2.36527e-06	0.64411	2.34219e-06	0.6443	2.34855e-06	0.64491	2.38896e-06	0.64548	2.49357e-06
0.64775	2.50855e-06	0.64832	2.43455e-06	0.64893	2.38302e-06	0.64912	2.35521e-06	0.64931	2.35006e-06	0.64992	2.38293e-06	0.6505	2.47629e-06
0.65276	2.52674e-06	0.65333	2.45297e-06	0.65395	2.40076e-06	0.65414	2.36616e-06	0.65432	2.35434e-06	0.65494	2.38437e-06	0.65551	2.46217e-06
0.65777	2.54986e-06	0.65835	2.47458e-06	0.65896	2.41683e-06	0.65915	2.37622e-06	0.65934	2.36347e-06	0.65995	2.38871e-06	0.66052	2.44814e-06
0.66279	2.57397e-06	0.66336	2.49609e-06	0.66397	2.43222e-06	0.66416	2.38864e-06	0.66435	2.3755e-06	0.66496	2.39011e-06	0.66553	2.43547e-06
0.6678	2.59463e-06	0.66837	2.51336e-06	0.66898	2.44764e-06	0.66917	2.40478e-06	0.66936	2.38758e-06	0.66997	2.38984e-06	0.67055	2.4293e-06
0.67281	2.61135e-06	0.67338	2.52771e-06	0.674	2.46381e-06	0.67419	2.42232e-06	0.67437	2.39768e-06	0.67499	2.39311e-06	0.67556	2.43026e-06
0.67782	2.62731e-06	0.6784	2.54511e-06	0.67901	2.48302e-06	0.6792	2.43848e-06	0.67939	2.40667e-06	0.68	2.4014e-06	0.68057	2.43186e-06
0.68284	2.64649e-06	0.68341	2.56806e-06	0.68402	2.50508e-06	0.68421	2.45344e-06	0.6844	2.41793e-06	0.68501	2.41234e-06	0.68558	2.43013e-06
0.68785	2.67103e-06	0.68842	2.5927e-06	0.68903	2.52542e-06	0.68922	2.46835e-06	0.68941	2.43314e-06	0.69002	2.42295e-06	0.6906	2.42888e-06
0.69286	2.6976e-06	0.69343	2.61388e-06	0.69405	2.54091e-06	0.69424	2.48367e-06	0.69442	2.45002e-06	0.69504	2.43148e-06	0.69561	2.43268e-06
0.69787	2.7193e-06	0.69845	2.63076e-06	0.69906	2.55561e-06	0.69925	2.50153e-06	0.69944	2.46553e-06	0.70005	2.43959e-06	0.70062	2.44103e-06
0.70289	2.73467e-06	0.70346	2.64689e-06	0.70407	2.5755e-06	0.70426	2.52296e-06	0.70445	2.47986e-06	0.70506	2.45085e-06	0.70564	2.45085e-06
0.7079	2.75054e-06	0.70847	2.66669e-06	0.70908	2.60009e-06	0.70927	2.54394e-06	0.70946	2.49421e-06	0.71007	2.46602e-06	0.71065	2.45935e-06
0.71291	2.77368e-06	0.71348	2.69219e-06	0.7141	2.62361e-06	0.71429	2.56002e-06	0.71447	2.50907e-06	0.71509	2.48197e-06	0.71566	2.46609e-06
0.71792	2.80196e-06	0.7185	2.71895e-06	0.71911	2.64231e-06	0.7193	2.57405e-06	0.71949	2.52681e-06	0.7201	2.49627e-06	0.72067	2.47427e-06
0.72294	2.82719e-06	0.72351	2.7396e-06	0.72412	2.65816e-06	0.72431	2.59282e-06	0.7245	2.54811e-06	0.72511	2.50986e-06	0.72569	2.48673e-06
0.72795	2.84599e-06	0.72852	2.75445e-06	0.72913	2.67595e-06	0.72932	2.61704e-06	0.72951	2.56832e-06	0.73012	2.52363e-06	0.7307	2.50194e-06
[truncated: 54 more rows]

## Sheet: Figure S2f
Vd (V)	Id (arb. units)	Vd (V)	Id (arb. units)	Vd (V)	Id (arb. units)	Vd (V)	Id (arb. units)	Vd (V)	Id (arb. units)	Vd (V)	Id (arb. units)	Vd (V)	Id (arb. units)
[truncated: 801 more rows]
