# Supplementary material for: Toward high-current-density and high-frequency graphene resonant tunneling transistors
Source: Nat Commun. 2025 May 23;16:4805. doi: 10.1038/s41467-025-58720-7 (PMC12102250; doi:10.1038/s41467-025-58720-7)
Supplement: Supplementary file 3 — Source Data [file 41467_2025_58720_MOESM3_ESM.zip › Supplementary Figure 3.xlsx]

## Sheet: Figure S3
Vd (V)	Id (A)
	Vg = -60 V	-50 V	-40 V	-30 V	-20 V	-10 V	0 V	10 V	20 V	30 V	40 V	50 V	60 V
-2.5	-0.000409151	-0.000383781	-0.000369481	-0.00035657	-0.0003477	-0.000330158	-0.000342421	-0.000390552	-0.000406832	-0.000414288	-0.000420048	-0.000424019	-0.000427272
-2.48	-0.000399938	-0.000376272	-0.000362828	-0.000350661	-0.000342327	-0.000325952	-0.000337514	-0.00038256	-0.00039777	-0.000404637	-0.00041006	-0.000413771	-0.000416727
-2.46	-0.000391001	-0.000369145	-0.000356395	-0.000344952	-0.000337166	-0.00032201	-0.00033281	-0.00037487	-0.000389057	-0.000395452	-0.000400402	-0.00040389	-0.000406677
-2.44	-0.000382603	-0.000362199	-0.000350317	-0.000339545	-0.000332232	-0.000318222	-0.000328389	-0.000367602	-0.000380756	-0.000386729	-0.000391387	-0.000394534	-0.000397081
-2.42	-0.000374673	-0.000355667	-0.000344565	-0.00033442	-0.000327629	-0.000314743	-0.000324214	-0.000360654	-0.000372901	-0.000378416	-0.000382703	-0.000385721	-0.000388046
-2.4	-0.000367056	-0.000349501	-0.000339031	-0.000329559	-0.000323226	-0.000311487	-0.000320293	-0.000354024	-0.000365387	-0.000370511	-0.000374474	-0.000377293	-0.000379532
-2.38	-0.000359928	-0.000343535	-0.000333873	-0.000324958	-0.000319126	-0.000308529	-0.000316662	-0.000347742	-0.000358287	-0.000363031	-0.000366664	-0.000369292	-0.000371402
-2.36	-0.000353124	-0.000337939	-0.000328937	-0.000320605	-0.000315287	-0.000305868	-0.000313298	-0.000341873	-0.000351586	-0.000356048	-0.000359338	-0.000361801	-0.000363731
-2.34	-0.000346768	-0.000332689	-0.000324283	-0.000316544	-0.00031165	-0.000303438	-0.000310253	-0.000336262	-0.000345286	-0.000349354	-0.000352398	-0.000354684	-0.000356522
-2.32	-0.000340897	-0.00032772	-0.000319919	-0.000312785	-0.000308363	-0.000301314	-0.000307484	-0.000330999	-0.000339351	-0.000343051	-0.000345886	-0.000348006	-0.000349628
-2.3	-0.000335232	-0.000323127	-0.000315862	-0.000309258	-0.000305367	-0.000299517	-0.000305037	-0.000326015	-0.000333691	-0.0003371	-0.000339757	-0.000341723	-0.000343207
-2.28	-0.000330035	-0.000318781	-0.000312102	-0.000306039	-0.000302611	-0.000297951	-0.000302869	-0.000321358	-0.000328395	-0.000331601	-0.000333987	-0.000335788	-0.000337161
-2.26	-0.000325128	-0.000314809	-0.00030865	-0.00030314	-0.000300181	-0.000296717	-0.000301025	-0.000317042	-0.000323498	-0.00032635	-0.000328586	-0.000330269	-0.000331482
-2.24	-0.000320622	-0.000311053	-0.000305454	-0.000300538	-0.000298017	-0.000295658	-0.000299476	-0.000313033	-0.000318859	-0.000321466	-0.000323564	-0.000325088	-0.00032623
-2.22	-0.000316461	-0.000307669	-0.000302652	-0.000298244	-0.00029625	-0.000294755	-0.000298139	-0.000309303	-0.000314591	-0.00031694	-0.000318867	-0.000320225	-0.000321299
-2.2	-0.000312589	-0.000304662	-0.000300078	-0.000296313	-0.000294773	-0.000293886	-0.000296981	-0.000305919	-0.000310678	-0.000312757	-0.000314473	-0.000315711	-0.000316699
-2.18	-0.000309099	-0.000301887	-0.000297866	-0.000294695	-0.000293611	-0.000292969	-0.000295884	-0.000302859	-0.000307	-0.000308898	-0.000310456	-0.000311611	-0.000312461
-2.16	-0.000305911	-0.00029949	-0.000296064	-0.000293434	-0.000292792	-0.000291929	-0.000294735	-0.000300135	-0.000303739	-0.000305367	-0.000306732	-0.000307791	-0.00030859
-2.14	-0.000303095	-0.000297467	-0.000294531	-0.000292462	-0.000292165	-0.000290784	-0.000293455	-0.000297747	-0.000300777	-0.000302226	-0.000303376	-0.000304334	-0.000305002
-2.12	-0.000300708	-0.000295719	-0.00029335	-0.000291811	-0.000291704	-0.000289566	-0.000292035	-0.000295722	-0.00029815	-0.000299374	-0.000300399	-0.000301239	-0.000301846
-2.1	-0.00029855	-0.000294374	-0.000292478	-0.000291381	-0.000291288	-0.000288322	-0.000290522	-0.000294044	-0.000295965	-0.000296921	-0.000297748	-0.000298476	-0.000298991
-2.08	-0.000296762	-0.000293314	-0.000291868	-0.000291066	-0.000290835	-0.000287174	-0.000288995	-0.000292756	-0.000294071	-0.000294777	-0.000295491	-0.000296099	-0.00029651
-2.06	-0.000295338	-0.000292518	-0.000291448	-0.000290777	-0.000290282	-0.000286186	-0.000287449	-0.000291782	-0.000292548	-0.000293041	-0.000293597	-0.000294071	-0.000294437
-2.04	-0.000294217	-0.000291981	-0.000291097	-0.000290431	-0.000289657	-0.000285461	-0.000286054	-0.000291134	-0.000291486	-0.000291716	-0.000292067	-0.000292435	-0.000292697
-2.02	-0.000293386	-0.000291521	-0.000290741	-0.000290011	-0.000289009	-0.000285049	-0.000284892	-0.000290753	-0.000290672	-0.000290706	-0.000290949	-0.00029119	-0.000291342
-2	-0.00029268	-0.000291093	-0.000290326	-0.000289545	-0.000288451	-0.000285042	-0.000283934	-0.000290542	-0.000290235	-0.000290065	-0.000290185	-0.000290305	-0.000290401
-1.98	-0.000292099	-0.000290618	-0.000289816	-0.000289103	-0.000288065	-0.00028539	-0.000283347	-0.00029041	-0.000290075	-0.000289801	-0.000289752	-0.000289783	-0.000289799
-1.96	-0.000291515	-0.000290069	-0.000289301	-0.000288816	-0.000287941	-0.000286086	-0.000283177	-0.000290265	-0.000290041	-0.000289741	-0.000289647	-0.000289615	-0.000289576
-1.94	-0.000290866	-0.00028945	-0.00028884	-0.00028874	-0.000288259	-0.000286946	-0.000283334	-0.000290062	-0.000290153	-0.000289876	-0.00028974	-0.000289676	-0.000289601
-1.92	-0.000290138	-0.000288846	-0.000288534	-0.000288993	-0.000288923	-0.000287781	-0.000283818	-0.000289819	-0.000290234	-0.000290111	-0.000289989	-0.000289917	-0.00028983
-1.9	-0.000289342	-0.00028834	-0.000288506	-0.000289643	-0.000289931	-0.000288235	-0.000284494	-0.000289563	-0.000290289	-0.000290326	-0.000290283	-0.000290239	-0.000290184
-1.88	-0.000288554	-0.000288088	-0.000288785	-0.000290656	-0.000291086	-0.000287981	-0.000285195	-0.000289411	-0.000290334	-0.000290525	-0.000290559	-0.000290576	-0.000290549
-1.86	-0.000287893	-0.00028808	-0.000289457	-0.000291816	-0.000292087	-0.000286953	-0.00028564	-0.000289468	-0.000290374	-0.000290701	-0.00029081	-0.000290884	-0.000290899
-1.84	-0.000287401	-0.000288442	-0.000290403	-0.00029288	-0.000292466	-0.00028501	-0.000285569	-0.000289836	-0.00029056	-0.000290936	-0.000291079	-0.00029119	-0.000291235
-1.82	-0.000287172	-0.000289068	-0.000291384	-0.000293369	-0.000292027	-0.000282338	-0.000284629	-0.000290542	-0.000290966	-0.000291322	-0.000291441	-0.000291558	-0.00029161
-1.8	-0.000287241	-0.000289857	-0.000292099	-0.000293058	-0.00029054	-0.000279068	-0.00028292	-0.000291532	-0.000291654	-0.00029193	-0.000291988	-0.000292091	-0.000292118
-1.78	-0.00028753	-0.000290492	-0.000292246	-0.000291688	-0.000288048	-0.000275384	-0.000280372	-0.000292631	-0.000292622	-0.000292817	-0.000292798	-0.000292838	-0.000292831
-1.76	-0.000287902	-0.000290747	-0.000291426	-0.000289249	-0.000284879	-0.000271429	-0.000277166	-0.000293467	-0.000293714	-0.000293919	-0.000293859	-0.000293838	-0.000293788
-1.74	-0.000288205	-0.000290396	-0.000289555	-0.00028606	-0.00028106	-0.000267284	-0.00027351	-0.000293725	-0.0002948	-0.000295097	-0.000295032	-0.000295012	-0.000294955
-1.72	-0.000288135	-0.000288956	-0.000286895	-0.000282178	-0.000276835	-0.000262973	-0.000269501	-0.000293088	-0.00029519	-0.000295942	-0.0002961	-0.000296119	-0.000296119
-1.7	-0.000287394	-0.000286778	-0.000283422	-0.00027788	-0.000272417	-0.000258527	-0.000265328	-0.00029128	-0.000294939	-0.000296085	-0.000296538	-0.000296764	-0.000296931
-1.68	-0.000286155	-0.000283669	-0.000279289	-0.000273319	-0.000267808	-0.000253892	-0.000261018	-0.000288639	-0.000293514	-0.000295271	-0.000296112	-0.000296638	-0.000296933
-1.66	-0.00028408	-0.000279844	-0.000274887	-0.000268569	-0.00026303	-0.000248936	-0.000256522	-0.000285065	-0.000290758	-0.000293143	-0.000294567	-0.00029541	-0.000295908
-1.64	-0.000281245	-0.000275634	-0.000270184	-0.000263644	-0.000258055	-0.000243557	-0.000251754	-0.000280808	-0.000287306	-0.000290077	-0.000291732	-0.000292869	-0.000293724
-1.62	-0.000277754	-0.000271009	-0.000265309	-0.00025854	-0.000252754	-0.000237755	-0.000246605	-0.000276095	-0.000283034	-0.000286025	-0.000288023	-0.000289366	-0.000290317
-1.6	-0.000273627	-0.000266236	-0.000260301	-0.000253035	-0.000247012	-0.000231581	-0.000240954	-0.000271145	-0.000278198	-0.00028135	-0.000283522	-0.000285031	-0.000286099
-1.58	-0.000269191	-0.000261339	-0.000255001	-0.000247103	-0.000240818	-0.000225247	-0.000234922	-0.000266043	-0.000273127	-0.00027626	-0.000278485	-0.000280051	-0.000281192
-1.56001	-0.000264562	-0.000256176	-0.000249309	-0.000240732	-0.000234227	-0.000218687	-0.00022848	-0.000260718	-0.00026778	-0.000270884	-0.000273133	-0.000274722	-0.000275911
-1.54	-0.000259657	-0.000250693	-0.000243065	-0.000233933	-0.000227368	-0.000212021	-0.000221806	-0.000255086	-0.000262301	-0.000265365	-0.000267596	-0.000269174	-0.000270369
-1.52	-0.000254653	-0.000244754	-0.000236372	-0.000226818	-0.00022027	-0.000205398	-0.000214907	-0.000249033	-0.00025652	-0.000259583	-0.000261824	-0.000263431	-0.000264601
-1.5	-0.000249301	-0.000238187	-0.000229216	-0.00021942	-0.000213126	-0.000198835	-0.000207891	-0.00024241	-0.000250139	-0.000253385	-0.000255716	-0.00025736	-0.000258586
-1.48	-0.000243438	-0.000231136	-0.000221743	-0.000212001	-0.00020597	-0.00019237	-0.000201044	-0.00023517	-0.000243318	-0.000246601	-0.000249092	-0.000250754	-0.000252103
-1.46	-0.000236904	-0.00022358	-0.000214102	-0.000204642	-0.000198896	-0.000186088	-0.000194218	-0.000227474	-0.000235781	-0.000239222	-0.000241764	-0.000243561	-0.000244934
-1.44	-0.000229541	-0.000215756	-0.000206452	-0.000197357	-0.000192008	-0.00018002	-0.00018762	-0.000219457	-0.000227771	-0.000231213	-0.000233865	-0.000235751	-0.000237192
-1.42	-0.000221715	-0.000207896	-0.000198897	-0.000190292	-0.000185293	-0.000174196	-0.000181184	-0.00021132	-0.000219463	-0.000222858	-0.000225492	-0.00022734	-0.000228843
-1.4	-0.000213522	-0.000200015	-0.000191546	-0.000183518	-0.000178899	-0.000168616	-0.000175048	-0.000203237	-0.000210975	-0.000214227	-0.000216795	-0.000218661	-0.000220101
-1.38	-0.000205116	-0.000192312	-0.000184433	-0.000177002	-0.000172787	-0.000163313	-0.000169179	-0.000195324	-0.000202574	-0.000205646	-0.000208101	-0.000209862	-0.000211246
-1.36	-0.000196812	-0.000184897	-0.000177669	-0.000170827	-0.000166985	-0.000158279	-0.000163596	-0.000187669	-0.000194381	-0.000197263	-0.00019958	-0.0002012	-0.000202489
-1.34	-0.000188739	-0.00017783	-0.00017119	-0.000165024	-0.000161516	-0.000153524	-0.000158327	-0.000180365	-0.000186546	-0.000189174	-0.000191251	-0.000192781	-0.000193961
-1.32	-0.000181006	-0.000171121	-0.00016515	-0.00015958	-0.00015635	-0.00014905	-0.000153373	-0.000173441	-0.000179082	-0.000181456	-0.000183375	-0.000184799	-0.000185859
-1.3	-0.00017371	-0.000164845	-0.000159504	-0.000154435	-0.000151525	-0.00014487	-0.000148738	-0.000166985	-0.000172009	-0.000174225	-0.000175964	-0.000177224	-0.000178202
-1.28	-0.000166968	-0.000158995	-0.000154219	-0.000149677	-0.000147022	-0.000140895	-0.000144416	-0.000160944	-0.000165542	-0.000167502	-0.000169045	-0.000170167	-0.000171042
-1.26	-0.000160596	-0.000153602	-0.000149293	-0.000145219	-0.000142797	-0.000137163	-0.000140354	-0.000155363	-0.000159453	-0.000161242	-0.000162628	-0.000163645	-0.000164428
-1.24	-0.000154721	-0.000148568	-0.00014476	-0.000141071	-0.000138844	-0.000133677	-0.000136526	-0.000150204	-0.00015387	-0.000155462	-0.00015671	-0.000157633	-0.000158369
-1.22	-0.000149435	-0.000143957	-0.000140508	-0.000137199	-0.000135165	-0.000130349	-0.000132959	-0.000145454	-0.0001488	-0.000150209	-0.000151293	-0.000152112	-0.00015276
-1.2	-0.000144471	-0.000139629	-0.000136573	-0.00013357	-0.00013167	-0.000127197	-0.000129558	-0.000141025	-0.000144043	-0.000145307	-0.000146317	-0.000147065	-0.000147667
-1.18	-0.000139979	-0.000135656	-0.000132877	-0.000130129	-0.000128358	-0.000124149	-0.00012634	-0.000136914	-0.000139653	-0.000140839	-0.000141727	-0.000142423	-0.000142952
-1.16	-0.000135823	-0.000131935	-0.000129396	-0.00012687	-0.000125188	-0.000121194	-0.000123238	-0.000133076	-0.000135627	-0.000136675	-0.000137502	-0.000138148	-0.000138632
-1.14	-0.000131905	-0.000128412	-0.000126104	-0.000123712	-0.00012211	-0.000118277	-0.000120214	-0.000129489	-0.000131822	-0.000132803	-0.000133593	-0.000134197	-0.000134643
-1.12	-0.000128309	-0.000125069	-0.000122897	-0.00012062	-0.00011909	-0.000115349	-0.000117245	-0.000126083	-0.000128283	-0.000129193	-0.000129912	-0.000130474	-0.000130891
-1.1	-0.000124847	-0.000121819	-0.000119765	-0.000117561	-0.000116047	-0.000112354	-0.000114256	-0.000122789	-0.00012487	-0.000125731	-0.000126404	-0.000126953	-0.000127339
-1.08	-0.000121515	-0.000118652	-0.00011665	-0.000114444	-0.000112923	-0.000109168	-0.000111158	-0.00011957	-0.000121565	-0.00012239	-0.000123033	-0.000123551	-0.000123936
-1.06	-0.000118254	-0.000115449	-0.000113443	-0.000111173	-0.00010962	-0.000105806	-0.000107868	-0.000116361	-0.000118306	-0.000119112	-0.000119732	-0.000120244	-0.000120607
-1.04	-0.000115021	-0.000112193	-0.00011007	-0.000107662	-0.000106077	-0.000102175	-0.000104361	-0.000113055	-0.000115012	-0.000115809	-0.000116419	-0.000116923	-0.000117282
-1.02	-0.000111706	-0.000108679	-0.000106448	-0.000103882	-0.000102271	-9.8318e-05	-0.000100567	-0.000109589	-0.000111555	-0.000112355	-0.000112981	-0.000113491	-0.000113855
-1	-0.000108128	-0.000104919	-0.000102514	-9.9809e-05	-9.8186e-05	-9.4239e-05	-9.6543e-05	-0.000105807	-0.000107808	-0.000108668	-0.000109293	-0.000109794	-0.000110202
-0.98	-0.000104279	-0.000100847	-9.825e-05	-9.5489e-05	-9.3899e-05	-8.9988e-05	-9.2309e-05	-0.000101685	-0.00010377	-0.00010462	-0.000105262	-0.000105765	-0.000106171
-0.96	-0.000100039	-9.6395e-05	-9.3766e-05	-9.0964e-05	-8.9417e-05	-8.5635e-05	-8.789e-05	-9.7207e-05	-9.9323e-05	-0.000100192	-0.00010085	-0.000101362	-0.000101764
-0.94	-9.5478e-05	-9.1747e-05	-8.9068e-05	-8.6308e-05	-8.482e-05	-8.1196e-05	-8.3387e-05	-9.2486e-05	-9.4601e-05	-9.5437e-05	-9.6103e-05	-9.6569e-05	-9.7005e-05
-0.92	-9.0642e-05	-8.689e-05	-8.4237e-05	-8.1559e-05	-8.014e-05	-7.6688e-05	-7.8779e-05	-8.758e-05	-8.9623e-05	-9.0443e-05	-9.1073e-05	-9.1541e-05	-9.1932e-05
-0.9	-8.5595e-05	-8.1918e-05	-7.934e-05	-7.6755e-05	-7.5423e-05	-7.2165e-05	-7.4158e-05	-8.2531e-05	-8.4476e-05	-8.5273e-05	-8.5874e-05	-8.6331e-05	-8.669e-05
-0.88	-8.0444e-05	-7.6895e-05	-7.4407e-05	-7.1928e-05	-7.0702e-05	-6.7659e-05	-6.9502e-05	-7.7405e-05	-7.9258e-05	-8.0009e-05	-8.0574e-05	-8.1013e-05	-8.1349e-05
-0.86	-7.5234e-05	-7.1828e-05	-6.9468e-05	-6.7118e-05	-6.5977e-05	-6.3187e-05	-6.4879e-05	-7.2268e-05	-7.4008e-05	-7.4698e-05	-7.5228e-05	-7.5628e-05	-7.5959e-05
-0.84	-6.9996e-05	-6.6761e-05	-6.4546e-05	-6.237e-05	-6.1328e-05	-5.8771e-05	-6.0301e-05	-6.7123e-05	-6.8745e-05	-6.9383e-05	-6.988e-05	-7.0251e-05	-7.0556e-05
-0.82	-6.4748e-05	-6.1749e-05	-5.9722e-05	-5.7703e-05	-5.675e-05	-5.4466e-05	-5.5831e-05	-6.2054e-05	-6.3511e-05	-6.4098e-05	-6.4555e-05	-6.4903e-05	-6.5187e-05
-0.8	-5.961e-05	-5.6871e-05	-5.4999e-05	-5.3178e-05	-5.2349e-05	-5.0313e-05	-5.1521e-05	-5.7075e-05	-5.8406e-05	-5.8926e-05	-5.9334e-05	-5.965e-05	-5.9912e-05
-0.78	-5.458e-05	-5.2128e-05	-5.0465e-05	-4.8876e-05	-4.8128e-05	-4.6342e-05	-4.7379e-05	-5.2271e-05	-5.3475e-05	-5.3928e-05	-5.4282e-05	-5.4592e-05	-5.4803e-05
-0.76	-4.9781e-05	-4.7616e-05	-4.619e-05	-4.4775e-05	-4.4128e-05	-4.2599e-05	-4.3467e-05	-4.7723e-05	-4.8756e-05	-4.9168e-05	-4.9495e-05	-4.9741e-05	-4.9946e-05
-0.74	-4.5322e-05	-4.34e-05	-4.2147e-05	-4.094e-05	-4.0383e-05	-3.9052e-05	-3.9808e-05	-4.3469e-05	-4.4384e-05	-4.4725e-05	-4.4973e-05	-4.5211e-05	-4.5378e-05
-0.72	-4.1088e-05	-3.9465e-05	-3.8428e-05	-3.7366e-05	-3.6898e-05	-3.5758e-05	-3.6378e-05	-3.9515e-05	-4.0275e-05	-4.0579e-05	-4.0805e-05	-4.1009e-05	-4.1136e-05
-0.7	-3.7223e-05	-3.5901e-05	-3.496e-05	-3.4091e-05	-3.3681e-05	-3.272e-05	-3.3223e-05	-3.5885e-05	-3.652e-05	-3.6767e-05	-3.6976e-05	-3.7169e-05	-3.7291e-05
-0.68	-3.3743e-05	-3.26e-05	-3.1819e-05	-3.1091e-05	-3.0737e-05	-2.9914e-05	-3.0342e-05	-3.2566e-05	-3.3169e-05	-3.3361e-05	-3.3491e-05	-3.3663e-05	-3.3768e-05
-0.66	-3.0576e-05	-2.9595e-05	-2.8995e-05	-2.836e-05	-2.8045e-05	-2.7365e-05	-2.7692e-05	-2.9578e-05	-3.0051e-05	-3.0238e-05	-3.0375e-05	-3.0511e-05	-3.0607e-05
-0.64	-2.7767e-05	-2.6944e-05	-2.6402e-05	-2.5864e-05	-2.5613e-05	-2.5017e-05	-2.5289e-05	-2.6891e-05	-2.7291e-05	-2.7451e-05	-2.7565e-05	-2.7691e-05	-2.7774e-05
-0.62	-2.5179e-05	-2.4482e-05	-2.4044e-05	-2.3607e-05	-2.337e-05	-2.2873e-05	-2.3105e-05	-2.4477e-05	-2.4803e-05	-2.4932e-05	-2.5015e-05	-2.5137e-05	-2.5203e-05
-0.6	-2.2851e-05	-2.227e-05	-2.1913e-05	-2.1538e-05	-2.1326e-05	-2.0916e-05	-2.1082e-05	-2.2249e-05	-2.2522e-05	-2.264e-05	-2.2737e-05	-2.2827e-05	-2.2895e-05
-0.58	-2.079e-05	-2.028e-05	-1.9949e-05	-1.9625e-05	-1.946e-05	-1.9087e-05	-1.9235e-05	-2.0221e-05	-2.0489e-05	-2.0579e-05	-2.0656e-05	-2.0739e-05	-2.0798e-05
-0.56	-1.885e-05	-1.8417e-05	-1.8147e-05	-1.7876e-05	-1.7715e-05	-1.7401e-05	-1.7516e-05	-1.8388e-05	-1.8596e-05	-1.8666e-05	-1.8745e-05	-1.8822e-05	-1.8872e-05
-0.54	-1.7089e-05	-1.6719e-05	-1.6484e-05	-1.6241e-05	-1.6104e-05	-1.5848e-05	-1.5925e-05	-1.6673e-05	-1.6852e-05	-1.6932e-05	-1.7004e-05	-1.7072e-05	-1.7115e-05
-0.52	-1.5506e-05	-1.5151e-05	-1.4946e-05	-1.4738e-05	-1.4616e-05	-1.4384e-05	-1.4451e-05	-1.5095e-05	-1.5281e-05	-1.5342e-05	-1.5393e-05	-1.5453e-05	-1.5497e-05
-0.5	-1.3988e-05	-1.3694e-05	-1.353e-05	-1.3338e-05	-1.3225e-05	-1.3019e-05	-1.3068e-05	-1.3656e-05	-1.3795e-05	-1.3855e-05	-1.3911e-05	-1.3971e-05	-1.4006e-05
-0.48	-1.2624e-05	-1.236e-05	-1.2206e-05	-1.2029e-05	-1.1928e-05	-1.1749e-05	-1.1777e-05	-1.2293e-05	-1.2426e-05	-1.2479e-05	-1.254e-05	-1.2604e-05	-1.2634e-05
-0.46	-1.1329e-05	-1.1093e-05	-1.0962e-05	-1.0814e-05	-1.0714e-05	-1.0552e-05	-1.0575e-05	-1.1028e-05	-1.1176e-05	-1.1224e-05	-1.1264e-05	-1.1326e-05	-1.135e-05
-0.44	-1.0135e-05	-9.917e-06	-9.815e-06	-9.681e-06	-9.586e-06	-9.439e-06	-9.443e-06	-9.853e-06	-9.985e-06	-1.0029e-05	-1.008e-05	-1.0131e-05	-1.0164e-05
-0.42	-9.055e-06	-8.858e-06	-8.75e-06	-8.628e-06	-8.544e-06	-8.423e-06	-8.406e-06	-8.781e-06	-8.9e-06	-8.94e-06	-8.991e-06	-9.052e-06	-9.078e-06
-0.4	-8.036e-06	-7.867e-06	-7.777e-06	-7.68e-06	-7.598e-06	-7.482e-06	-7.462e-06	-7.803e-06	-7.92e-06	-7.958e-06	-7.996e-06	-8.056e-06	-8.079e-06
-0.38	-7.159e-06	-6.996e-06	-6.926e-06	-6.828e-06	-6.752e-06	-6.647e-06	-6.612e-06	-6.927e-06	-7.026e-06	-7.071e-06	-7.115e-06	-7.169e-06	-7.195e-06
-0.36	-6.364e-06	-6.239e-06	-6.158e-06	-6.074e-06	-6.005e-06	-5.9e-06	-5.87e-06	-6.154e-06	-6.259e-06	-6.3e-06	-6.339e-06	-6.397e-06	-6.418e-06
-0.34	-5.692e-06	-5.564e-06	-5.502e-06	-5.435e-06	-5.355e-06	-5.261e-06	-5.22e-06	-5.505e-06	-5.607e-06	-5.626e-06	-5.665e-06	-5.723e-06	-5.748e-06
-0.32	-5.148e-06	-5.015e-06	-4.963e-06	-4.882e-06	-4.816e-06	-4.728e-06	-4.676e-06	-4.936e-06	-5.028e-06	-5.057e-06	-5.107e-06	-5.159e-06	-5.19e-06
-0.3	-4.657e-06	-4.536e-06	-4.492e-06	-4.423e-06	-4.351e-06	-4.267e-06	-4.222e-06	-4.463e-06	-4.566e-06	-4.594e-06	-4.624e-06	-4.679e-06	-4.71e-06
-0.28	-4.256e-06	-4.133e-06	-4.097e-06	-4.029e-06	-3.961e-06	-3.881e-06	-3.832e-06	-4.073e-06	-4.156e-06	-4.186e-06	-4.227e-06	-4.273e-06	-4.301e-06
-0.26	-3.895e-06	-3.795e-06	-3.753e-06	-3.69e-06	-3.626e-06	-3.55e-06	-3.501e-06	-3.717e-06	-3.809e-06	-3.833e-06	-3.875e-06	-3.923e-06	-3.947e-06
-0.24	-3.573e-06	-3.48e-06	-3.445e-06	-3.389e-06	-3.328e-06	-3.254e-06	-3.209e-06	-3.411e-06	-3.502e-06	-3.518e-06	-3.56e-06	-3.601e-06	-3.629e-06
-0.22	-3.287e-06	-3.19e-06	-3.159e-06	-3.107e-06	-3.047e-06	-2.979e-06	-2.934e-06	-3.127e-06	-3.209e-06	-3.226e-06	-3.266e-06	-3.302e-06	-3.331e-06
-0.2	-3.001e-06	-2.916e-06	-2.887e-06	-2.839e-06	-2.783e-06	-2.718e-06	-2.676e-06	-2.856e-06	-2.931e-06	-2.949e-06	-2.987e-06	-3.022e-06	-3.049e-06
-0.18	-2.725e-06	-2.649e-06	-2.621e-06	-2.575e-06	-2.524e-06	-2.464e-06	-2.426e-06	-2.591e-06	-2.662e-06	-2.678e-06	-2.713e-06	-2.745e-06	-2.768e-06
-0.16	-2.456e-06	-2.387e-06	-2.359e-06	-2.318e-06	-2.272e-06	-2.215e-06	-2.179e-06	-2.331e-06	-2.393e-06	-2.412e-06	-2.444e-06	-2.474e-06	-2.493e-06
-0.14	-2.186e-06	-2.123e-06	-2.1e-06	-2.057e-06	-2.02e-06	-1.968e-06	-1.934e-06	-2.07e-06	-2.125e-06	-2.146e-06	-2.173e-06	-2.202e-06	-2.219e-06
-0.12	-1.909e-06	-1.856e-06	-1.832e-06	-1.796e-06	-1.763e-06	-1.719e-06	-1.688e-06	-1.808e-06	-1.855e-06	-1.872e-06	-1.9e-06	-1.923e-06	-1.938e-06
-0.1	-1.621e-06	-1.575e-06	-1.556e-06	-1.527e-06	-1.497e-06	-1.46e-06	-1.437e-06	-1.534e-06	-1.576e-06	-1.594e-06	-1.615e-06	-1.635e-06	-1.645e-06
-0.08	-1.324e-06	-1.283e-06	-1.269e-06	-1.245e-06	-1.221e-06	-1.19e-06	-1.172e-06	-1.252e-06	-1.285e-06	-1.295e-06	-1.314e-06	-1.33e-06	-1.34e-06
-0.06	-1.011e-06	-9.79e-07	-9.71e-07	-9.54e-07	-9.34e-07	-9.11e-07	-8.99e-07	-9.59e-07	-9.8e-07	-9.91e-07	-1.002e-06	-1.016e-06	-1.022e-06
-0.04	-6.89e-07	-6.68e-07	-6.62e-07	-6.5e-07	-6.37e-07	-6.24e-07	-6.18e-07	-6.56e-07	-6.7e-07	-6.77e-07	-6.83e-07	-6.92e-07	-6.94e-07
-0.02	-3.61e-07	-3.51e-07	-3.47e-07	-3.41e-07	-3.37e-07	-3.3e-07	-3.27e-07	-3.48e-07	-3.54e-07	-3.57e-07	-3.59e-07	-3.62e-07	-3.63e-07
0	-3e-08	-2.6e-08	-2.7e-08	-2.7e-08	-2.8e-08	-3e-08	-3.4e-08	-2.9e-08	-2.9e-08	-2.7e-08	-3e-08	-2.5e-08	-2.6e-08
0.02	3.03e-07	2.99e-07	2.94e-07	2.89e-07	2.82e-07	2.73e-07	2.65e-07	2.88e-07	2.98e-07	3.01e-07	3.06e-07	3.09e-07	3.11e-07
0.04	6.25e-07	6.15e-07	6.09e-07	5.98e-07	5.87e-07	5.72e-07	5.64e-07	6e-07	6.16e-07	6.18e-07	6.28e-07	6.36e-07	6.37e-07
0.06	9.28e-07	9.1e-07	9.06e-07	8.88e-07	8.7e-07	8.57e-07	8.49e-07	8.96e-07	9.13e-07	9.18e-07	9.29e-07	9.38e-07	9.41e-07
0.08	1.214e-06	1.188e-06	1.18e-06	1.156e-06	1.135e-06	1.124e-06	1.105e-06	1.168e-06	1.194e-06	1.198e-06	1.213e-06	1.224e-06	1.229e-06
0.1	1.487e-06	1.453e-06	1.44e-06	1.409e-06	1.384e-06	1.364e-06	1.347e-06	1.424e-06	1.46e-06	1.461e-06	1.482e-06	1.501e-06	1.509e-06
0.12	1.764e-06	1.72e-06	1.702e-06	1.664e-06	1.634e-06	1.606e-06	1.584e-06	1.68e-06	1.725e-06	1.731e-06	1.754e-06	1.774e-06	1.784e-06
0.14	2.05e-06	1.991e-06	1.97e-06	1.926e-06	1.888e-06	1.855e-06	1.828e-06	1.945e-06	1.998e-06	2.005e-06	2.032e-06	2.057e-06	2.071e-06
0.16	2.349e-06	2.279e-06	2.252e-06	2.204e-06	2.162e-06	2.118e-06	2.084e-06	2.223e-06	2.281e-06	2.294e-06	2.328e-06	2.356e-06	2.374e-06
0.18	2.678e-06	2.588e-06	2.556e-06	2.501e-06	2.45e-06	2.399e-06	2.364e-06	2.521e-06	2.594e-06	2.61e-06	2.644e-06	2.683e-06	2.697e-06
0.2	3.025e-06	2.921e-06	2.891e-06	2.829e-06	2.768e-06	2.71e-06	2.669e-06	2.853e-06	2.933e-06	2.95e-06	2.99e-06	3.03e-06	3.053e-06
0.22	3.429e-06	3.306e-06	3.258e-06	3.189e-06	3.123e-06	3.055e-06	3.012e-06	3.213e-06	3.302e-06	3.326e-06	3.375e-06	3.421e-06	3.447e-06
0.24	3.868e-06	3.718e-06	3.672e-06	3.588e-06	3.518e-06	3.438e-06	3.391e-06	3.625e-06	3.738e-06	3.763e-06	3.804e-06	3.858e-06	3.886e-06
0.26	4.378e-06	4.201e-06	4.153e-06	4.056e-06	3.968e-06	3.88e-06	3.829e-06	4.093e-06	4.212e-06	4.249e-06	4.305e-06	4.359e-06	4.395e-06
0.28	4.962e-06	4.77e-06	4.689e-06	4.587e-06	4.491e-06	4.384e-06	4.325e-06	4.635e-06	4.766e-06	4.81e-06	4.876e-06	4.949e-06	4.985e-06
0.3	5.644e-06	5.406e-06	5.32e-06	5.2e-06	5.086e-06	4.965e-06	4.906e-06	5.272e-06	5.438e-06	5.468e-06	5.54e-06	5.619e-06	5.662e-06
0.32	6.457e-06	6.174e-06	6.07e-06	5.922e-06	5.787e-06	5.651e-06	5.572e-06	5.999e-06	6.188e-06	6.235e-06	6.323e-06	6.4e-06	6.458e-06
0.34	7.363e-06	7.038e-06	6.913e-06	6.741e-06	6.59e-06	6.427e-06	6.342e-06	6.849e-06	7.056e-06	7.127e-06	7.22e-06	7.316e-06	7.366e-06
0.36	8.385e-06	8.038e-06	7.877e-06	7.693e-06	7.512e-06	7.319e-06	7.232e-06	7.837e-06	8.066e-06	8.133e-06	8.23e-06	8.333e-06	8.395e-06
0.38	9.532e-06	9.147e-06	8.973e-06	8.754e-06	8.562e-06	8.332e-06	8.226e-06	8.915e-06	9.164e-06	9.251e-06	9.36e-06	9.461e-06	9.528e-06
0.4	1.0727e-05	1.033e-05	1.0155e-05	9.918e-06	9.711e-06	9.453e-06	9.342e-06	1.0102e-05	1.0363e-05	1.0457e-05	1.0563e-05	1.0671e-05	1.0726e-05
0.42	1.1974e-05	1.1588e-05	1.1404e-05	1.1164e-05	1.095e-05	1.0673e-05	1.0562e-05	1.1375e-05	1.1629e-05	1.1727e-05	1.1819e-05	1.1925e-05	1.197e-05
0.44	1.3244e-05	1.2859e-05	1.268e-05	1.2446e-05	1.2257e-05	1.1961e-05	1.1852e-05	1.2678e-05	1.2911e-05	1.3014e-05	1.3096e-05	1.3195e-05	1.3228e-05
0.46	1.4495e-05	1.4131e-05	1.3966e-05	1.3745e-05	1.3582e-05	1.3294e-05	1.3203e-05	1.4002e-05	1.4219e-05	1.4315e-05	1.4379e-05	1.4467e-05	1.4489e-05
0.48	1.5753e-05	1.5403e-05	1.5243e-05	1.5036e-05	1.4907e-05	1.4638e-05	1.4587e-05	1.5328e-05	1.552e-05	1.5616e-05	1.5668e-05	1.5738e-05	1.576e-05
0.5	1.7032e-05	1.6674e-05	1.6516e-05	1.6326e-05	1.6234e-05	1.5988e-05	1.5985e-05	1.6671e-05	1.6848e-05	1.693e-05	1.6968e-05	1.7037e-05	1.7056e-05
0.52	1.8362e-05	1.7983e-05	1.7819e-05	1.7633e-05	1.7568e-05	1.7343e-05	1.7394e-05	1.8064e-05	1.8211e-05	1.8284e-05	1.832e-05	1.8385e-05	1.8406e-05
0.54	1.9821e-05	1.9381e-05	1.9207e-05	1.9005e-05	1.8955e-05	1.8737e-05	1.8838e-05	1.9503e-05	1.9638e-05	1.9727e-05	1.9771e-05	1.9818e-05	1.9847e-05
0.56	2.1383e-05	2.0882e-05	2.0683e-05	2.0466e-05	2.0429e-05	2.0201e-05	2.0344e-05	2.1066e-05	2.1231e-05	2.1296e-05	2.1343e-05	2.1404e-05	2.1428e-05
0.58	2.3131e-05	2.2573e-05	2.231e-05	2.2078e-05	2.2037e-05	2.1783e-05	2.1971e-05	2.2793e-05	2.2934e-05	2.3039e-05	2.3085e-05	2.3136e-05	2.3192e-05
0.6	2.5113e-05	2.4402e-05	2.4113e-05	2.3838e-05	2.3807e-05	2.3503e-05	2.3721e-05	2.4676e-05	2.4845e-05	2.4971e-05	2.5027e-05	2.5083e-05	2.5145e-05
0.62	2.7307e-05	2.65e-05	2.6119e-05	2.5787e-05	2.5747e-05	2.5392e-05	2.5642e-05	2.6774e-05	2.7032e-05	2.7125e-05	2.7207e-05	2.729e-05	2.7352e-05
0.64	2.9816e-05	2.8812e-05	2.8368e-05	2.7976e-05	2.7892e-05	2.7488e-05	2.777e-05	2.9123e-05	2.9424e-05	2.9579e-05	2.9671e-05	2.9754e-05	2.9833e-05
0.66	3.257e-05	3.1386e-05	3.0854e-05	3.038e-05	3.0273e-05	2.9768e-05	3.0086e-05	3.176e-05	3.2107e-05	3.2278e-05	3.2427e-05	3.2505e-05	3.2589e-05
0.68	3.5632e-05	3.4308e-05	3.3621e-05	3.304e-05	3.2906e-05	3.2285e-05	3.2653e-05	3.4698e-05	3.5151e-05	3.5308e-05	3.5461e-05	3.5576e-05	3.5692e-05
0.7	3.9094e-05	3.7475e-05	3.6684e-05	3.5974e-05	3.5794e-05	3.5052e-05	3.5435e-05	3.7916e-05	3.8438e-05	3.871e-05	3.8883e-05	3.898e-05	3.911e-05
0.72	4.2805e-05	4.095e-05	4e-05	3.9174e-05	3.8952e-05	3.8053e-05	3.8487e-05	4.1442e-05	4.2094e-05	4.2393e-05	4.2609e-05	4.2757e-05	4.2873e-05
0.74	4.687e-05	4.4742e-05	4.3615e-05	4.2673e-05	4.2366e-05	4.1312e-05	4.1764e-05	4.5336e-05	4.6081e-05	4.6421e-05	4.6664e-05	4.6843e-05	4.7004e-05
0.76	5.1299e-05	4.8805e-05	4.7509e-05	4.642e-05	4.6057e-05	4.4798e-05	4.5281e-05	4.9451e-05	5.0346e-05	5.0765e-05	5.1069e-05	5.1256e-05	5.1419e-05
0.78	5.5931e-05	5.3174e-05	5.1665e-05	5.0411e-05	4.9976e-05	4.8513e-05	4.9053e-05	5.3878e-05	5.4959e-05	5.5412e-05	5.5756e-05	5.5987e-05	5.6174e-05
0.8	6.0832e-05	5.7739e-05	5.6059e-05	5.4639e-05	5.4123e-05	5.2458e-05	5.3012e-05	5.8588e-05	5.9756e-05	6.0319e-05	6.0703e-05	6.0967e-05	6.1187e-05
0.82	6.5879e-05	6.2512e-05	6.0652e-05	5.907e-05	5.8485e-05	5.6588e-05	5.718e-05	6.3456e-05	6.4797e-05	6.5416e-05	6.5847e-05	6.6142e-05	6.6387e-05
0.84	7.1032e-05	6.7432e-05	6.5386e-05	6.3671e-05	6.2986e-05	6.086e-05	6.15e-05	6.8468e-05	6.9974e-05	7.0643e-05	7.1118e-05	7.1459e-05	7.1711e-05
0.86	7.6206e-05	7.2396e-05	7.0228e-05	6.8375e-05	6.761e-05	6.5265e-05	6.5938e-05	7.3569e-05	7.5186e-05	7.5912e-05	7.6442e-05	7.6806e-05	7.708e-05
0.88	8.1351e-05	7.7376e-05	7.5105e-05	7.3134e-05	7.2303e-05	6.9739e-05	7.0465e-05	7.8677e-05	8.0429e-05	8.1181e-05	8.1762e-05	8.2144e-05	8.2433e-05
0.9	8.6466e-05	8.2353e-05	7.9999e-05	7.7917e-05	7.7022e-05	7.4258e-05	7.503e-05	8.3769e-05	8.5635e-05	8.6462e-05	8.7061e-05	8.7475e-05	8.7789e-05
0.92	9.1568e-05	8.7318e-05	8.4864e-05	8.2701e-05	8.1727e-05	7.8783e-05	7.9573e-05	8.8842e-05	9.0832e-05	9.1705e-05	9.2349e-05	9.2793e-05	9.3117e-05
0.94	9.6649e-05	9.2266e-05	8.9695e-05	8.7451e-05	8.6425e-05	8.3275e-05	8.4103e-05	9.3888e-05	9.6002e-05	9.6945e-05	9.7601e-05	9.8084e-05	9.8417e-05
0.96	0.000101672	9.7163e-05	9.4527e-05	9.2193e-05	9.1099e-05	8.7771e-05	8.8617e-05	9.8921e-05	0.000101156	0.000102137	0.000102839	0.000103335	0.0001037
0.98	0.000106662	0.000102046	9.9336e-05	9.6921e-05	9.5743e-05	9.2251e-05	9.3103e-05	0.000103917	0.000106268	0.000107284	0.000108027	0.00010855	0.00010892
1	0.000111569	0.000106863	0.000104106	0.000101605	0.000100371	9.6703e-05	9.7562e-05	0.000108876	0.000111305	0.00011238	0.000113152	0.000113678	0.000114065
1.02	0.000116408	0.000111627	0.000108821	0.000106265	0.00010496	0.000101129	0.000101996	0.000113759	0.000116271	0.0001174	0.000118211	0.000118744	0.000119151
1.04	0.000121251	0.000116331	0.000113484	0.000110874	0.000109518	0.000105534	0.000106373	0.000118585	0.000121196	0.000122369	0.000123194	0.000123768	0.000124207
1.05999	0.000126098	0.000120995	0.000118086	0.00011543	0.000113997	0.000109876	0.000110714	0.000123375	0.00012611	0.000127349	0.000128213	0.000128836	0.000129295
1.08	0.000131015	0.000125644	0.000122641	0.00011994	0.000118429	0.000114155	0.000115015	0.000128176	0.000131074	0.000132404	0.000133332	0.000133971	0.000134443
1.1	0.000136056	0.000130372	0.000127226	0.000124403	0.000122831	0.000118401	0.000119253	0.000133051	0.000136121	0.00013755	0.000138571	0.000139255	0.000139764
1.12	0.000141296	0.00013517	0.000131864	0.000128907	0.000127254	0.000122613	0.000123459	0.000138034	0.000141322	0.00014288	0.000143941	0.000144694	0.000145253
1.14	0.000146675	0.000140134	0.000136582	0.000133445	0.000131687	0.000126847	0.000127704	0.000143161	0.000146691	0.000148371	0.000149521	0.00015034	0.000150953
1.15999	0.00015227	0.000145202	0.000141405	0.000138092	0.000136209	0.000131094	0.000131983	0.000148439	0.000152278	0.000154052	0.000155314	0.000156223	0.000156856
1.18	0.00015809	0.000150458	0.000146391	0.00014287	0.000140843	0.00013545	0.000136305	0.000153924	0.000158015	0.000159969	0.000161298	0.000162301	0.000163005
1.2	0.000164082	0.000155843	0.000151511	0.000147726	0.000145586	0.000139868	0.000140748	0.000159558	0.000164014	0.000166066	0.000167583	0.000168598	0.000169375
1.22	0.000170363	0.000161467	0.000156792	0.000152775	0.000150456	0.000144414	0.000145292	0.000165393	0.000170206	0.000172406	0.000174037	0.000175172	0.000176
1.24	0.000176783	0.000167247	0.00016229	0.000157942	0.000155509	0.000149073	0.000149936	0.00017148	0.000176651	0.000179062	0.000180739	0.00018199	0.0001829
1.26	0.000183504	0.000173262	0.000167893	0.00016331	0.00016067	0.00015386	0.000154742	0.000177762	0.000183334	0.000185916	0.000187729	0.000189068	0.000190093
1.28	0.000190475	0.000179415	0.000173692	0.000168799	0.00016603	0.000158792	0.000159645	0.000184257	0.000190281	0.000193054	0.000195029	0.000196445	0.000197521
1.3	0.000197645	0.000185825	0.000179692	0.000174481	0.000171484	0.000163826	0.000164682	0.00019098	0.000197426	0.000200434	0.000202549	0.000204091	0.000205264
1.32	0.000205121	0.000192456	0.00018592	0.000180344	0.00017713	0.000169032	0.000169853	0.000197953	0.000204873	0.000208074	0.000210325	0.000211992	0.000213261
1.34	0.000212827	0.000199252	0.000192259	0.000186327	0.000182932	0.000174396	0.000175179	0.000205161	0.000212541	0.00021597	0.000218432	0.000220194	0.000221481
1.36	0.00022067	0.000206222	0.000198833	0.000192529	0.000188921	0.000179885	0.000180667	0.000212499	0.000220426	0.000224121	0.000226718	0.000228597	0.000229991
1.38	0.000228755	0.000213426	0.000205569	0.000198918	0.000195063	0.000185503	0.000186283	0.000220119	0.000228556	0.000232522	0.000235251	0.000237187	0.000238665
1.4	0.000236939	0.000220818	0.000212515	0.000205452	0.000201314	0.00019128	0.000192021	0.000227965	0.000236858	0.000241013	0.000243893	0.000245974	0.00024759
1.42	0.000245289	0.000228376	0.000219624	0.000212164	0.0002078	0.000197254	0.000197904	0.00023597	0.000245316	0.000249681	0.000252656	0.000254843	0.00025649
1.44	0.000253563	0.000236087	0.000226887	0.000219015	0.000214414	0.000203345	0.00020393	0.000243962	0.000253845	0.000258268	0.000261432	0.000263626	0.000265277
1.46	0.000261704	0.000243879	0.000234301	0.00022604	0.000221149	0.000209557	0.000210137	0.00025214	0.000262296	0.000266876	0.000270028	0.000272174	0.000273929
1.48	0.000269388	0.000251691	0.00024177	0.00023322	0.000228041	0.000215903	0.000216419	0.000260272	0.000270496	0.000275117	0.000278222	0.000280318	0.000282011
1.5	0.000276641	0.000259448	0.0002494	0.000240448	0.000235054	0.000222401	0.000222777	0.000268218	0.000278412	0.000282877	0.000285916	0.000287941	0.000289468
1.52	0.000283239	0.000266994	0.000256922	0.000247789	0.000242122	0.00022897	0.000229279	0.000275787	0.000285772	0.000290076	0.000292865	0.000294797	0.00029621
1.54	0.000289012	0.000274296	0.000264449	0.000255101	0.000249242	0.000235654	0.000235789	0.00028304	0.000292426	0.000296556	0.000299107	0.000300871	0.000302241
1.56	0.000294305	0.000281205	0.000271698	0.000262415	0.00025638	0.000242387	0.000242382	0.00028964	0.000298502	0.000302278	0.000304732	0.000306425	0.000307615
1.58	0.000298998	0.000287525	0.000278657	0.000269533	0.000263482	0.000249184	0.00024894	0.000295543	0.000303923	0.000307561	0.000309921	0.00031152	0.00031271
1.6	0.000303458	0.000293177	0.00028516	0.000276504	0.000270368	0.000255909	0.00025556	0.000300902	0.000308867	0.000312441	0.00031472	0.000316257	0.000317389
1.62	0.000307681	0.000298365	0.000291166	0.000283103	0.000277043	0.000262575	0.000261979	0.000305774	0.000313559	0.000317008	0.000319176	0.000320639	0.000321715
1.64	0.000311522	0.000303052	0.00029661	0.000289265	0.000283377	0.000269129	0.000268325	0.000310332	0.000317893	0.00032121	0.000323225	0.000324579	0.000325497
1.66	0.000315018	0.000307432	0.000301576	0.000294918	0.000289277	0.000275334	0.000274342	0.000314607	0.000321842	0.000324865	0.000326548	0.000327674	0.000328365
1.68	0.000317816	0.000311604	0.000306179	0.000300053	0.000294673	0.000281278	0.000279991	0.000318497	0.000325159	0.000327625	0.000328897	0.000329724	0.000330115
1.7	0.000319578	0.000315424	0.000310461	0.000304726	0.000299547	0.000286771	0.000285226	0.000321956	0.000327349	0.000329234	0.000329984	0.000330225	0.000330457
1.72	0.000320615	0.000318933	0.000314484	0.000309122	0.000304067	0.000291789	0.000290064	0.000324705	0.00032855	0.000329383	0.000329568	0.000329379	0.000329179
1.74	0.000320369	0.000321722	0.000318226	0.000313247	0.000308256	0.000296411	0.000294409	0.000326158	0.000328355	0.000328265	0.000327643	0.000327213	0.000326737
1.76	0.000319312	0.000323495	0.000321545	0.000317095	0.000312258	0.000300596	0.000298338	0.00032664	0.000326469	0.000325807	0.000324803	0.000324141	0.000323569
1.78	0.000317561	0.000324433	0.000323959	0.000320619	0.000315965	0.000304545	0.000302054	0.000325637	0.000323867	0.00032265	0.00032157	0.00032082	0.000320271
1.8	0.000315372	0.000323751	0.000325501	0.000323479	0.00031933	0.00030827	0.000305552	0.000323344	0.000320674	0.000319388	0.000318397	0.000317775	0.000317216
1.82	0.000313249	0.000322173	0.000325729	0.000325548	0.00032212	0.000311718	0.000308761	0.000320399	0.0003176	0.00031646	0.000315583	0.000315098	0.0003146
1.84	0.000311359	0.000319688	0.000324627	0.0003265	0.000323947	0.000314825	0.000311647	0.000317358	0.000314871	0.000313976	0.000313253	0.000312802	0.000312397
1.86	0.000309772	0.000316853	0.000322383	0.000326009	0.00032478	0.000317393	0.000313972	0.000314578	0.000312714	0.000311921	0.00031128	0.000310797	0.000310402
1.88	0.000308627	0.00031427	0.000319403	0.000324117	0.000324213	0.000319135	0.000315598	0.000312372	0.000310914	0.000310182	0.000309463	0.000308892	0.000308493
1.9	0.000307864	0.000312058	0.000316341	0.000321193	0.000322153	0.000319887	0.000316249	0.000310606	0.000309373	0.000308493	0.000307649	0.000306971	0.00030651
1.92	0.000307276	0.000310368	0.00031363	0.000317931	0.000319321	0.000319348	0.000315613	0.00030928	0.000307923	0.000306749	0.00030572	0.000304908	0.000304393
1.94	0.000306777	0.000309121	0.000311491	0.000314801	0.000316174	0.000317514	0.000313897	0.000308244	0.000306387	0.000304863	0.000303677	0.000302777	0.000302229
1.96	0.000306203	0.000308247	0.000309917	0.000312324	0.000313302	0.000314957	0.000311351	0.000307206	0.00030468	0.000302857	0.000301607	0.000300675	0.000300131
1.98	0.000305443	0.000307544	0.000308813	0.00031041	0.000310975	0.000312169	0.000308704	0.000306092	0.000302824	0.000300871	0.000299657	0.000298808	0.000298328
2	0.000304486	0.000306808	0.000307941	0.000309073	0.000309246	0.000309674	0.000306384	0.000304771	0.000300952	0.000299111	0.000298015	0.000297352	0.000296959
2.02	0.000303407	0.000305924	0.000307248	0.000308156	0.000308102	0.000307669	0.000304642	0.000303235	0.000299384	0.000297784	0.000296937	0.000296442	0.000296145
2.04	0.000302255	0.000304814	0.000306379	0.000307399	0.000307378	0.00030628	0.000303414	0.000301647	0.000298122	0.000296966	0.000296396	0.000296079	0.000295974
2.06	0.000301441	0.000303486	0.000305269	0.000306623	0.000306942	0.000305353	0.000302662	0.000300224	0.000297402	0.00029671	0.000296433	0.00029631	0.000296329
2.08	0.000300891	0.000302132	0.000303939	0.000305683	0.000306554	0.000305023	0.000302379	0.000299189	0.000297417	0.000297075	0.00029711	0.000297199	0.00029729
2.1	0.000300871	0.000300874	0.00030248	0.000304455	0.000306061	0.000305055	0.00030249	0.000298737	0.000297829	0.000298089	0.000298322	0.000298598	0.000298862
2.12	0.000301522	0.000300046	0.000301039	0.000303019	0.000305276	0.000305377	0.000302953	0.000298785	0.000298899	0.000299574	0.000300113	0.000300559	0.000300935
2.14	0.000302515	0.000299661	0.000299933	0.000301559	0.000304224	0.000305816	0.000303738	0.000299442	0.000300625	0.000301643	0.000302441	0.000303102	0.000303612
2.16	0.000304118	0.000299814	0.000299409	0.000300333	0.000302985	0.000306231	0.000304704	0.000300783	0.000302897	0.000304261	0.00030528	0.000306112	0.000306807
2.18	0.000306274	0.000300645	0.00029939	0.00029963	0.000301856	0.000306466	0.000305743	0.00030254	0.000305669	0.000307382	0.000308701	0.000309681	0.00031047
2.2	0.000308865	0.000301865	0.000299944	0.000299484	0.000301047	0.000306406	0.000306759	0.000304878	0.000308896	0.000311088	0.000312595	0.000313836	0.00031471
2.22	0.000311975	0.000303658	0.000301113	0.00029991	0.000300844	0.000305988	0.000307652	0.00030774	0.000312655	0.000315192	0.000317021	0.000318468	0.000319574
2.24	0.000315448	0.000306006	0.000302786	0.000301014	0.000301171	0.000305373	0.000308239	0.000311091	0.000316875	0.000319869	0.000322049	0.000323681	0.000324899
2.26	0.00031931	0.000308703	0.000304948	0.000302602	0.000302099	0.000304791	0.000308478	0.000315016	0.00032176	0.000325214	0.000327589	0.000329363	0.000330862
2.28	0.00032364	0.000311902	0.000307593	0.000304697	0.000303612	0.000304589	0.000308371	0.000319352	0.000327096	0.00033098	0.000333685	0.000335716	0.000337396
2.3	0.00032838	0.000315601	0.00031068	0.00030732	0.000305662	0.000304855	0.000308182	0.000324274	0.000332934	0.000337325	0.000340384	0.000342811	0.000344619
2.32	0.000333619	0.000319614	0.000314286	0.000310335	0.000308193	0.000305744	0.000308157	0.000329734	0.000339498	0.000344344	0.000347786	0.000350501	0.00035265
2.34	0.000339109	0.000324258	0.000318266	0.000313828	0.000311155	0.000307237	0.000308588	0.000335592	0.000346539	0.000352096	0.000355915	0.000358902	0.000361057
2.36	0.000345083	0.000329204	0.00032265	0.00031778	0.000314575	0.000309222	0.000309694	0.000341988	0.000354311	0.000360347	0.000364626	0.00036789	0.000370326
2.38	0.000351445	0.000334639	0.000327532	0.000322091	0.00031841	0.000311761	0.000311285	0.000349	0.000362712	0.000369216	0.000374088	0.000377578	0.00037994
2.4	0.000358332	0.000340541	0.000332791	0.000326907	0.000322693	0.000314746	0.000313497	0.00035652	0.000371645	0.000378749	0.000384042	0.000387559	0.000390647
2.42	0.0003656	0.000346747	0.000338512	0.000332099	0.000327346	0.00031813	0.000316154	0.000364627	0.000381155	0.000389017	0.000394719	0.00039866	0.000403095
2.44	0.000373898	0.000353701	0.000344715	0.000337687	0.000332462	0.000321971	0.000319281	0.000373327	0.000391558	0.000400088	0.00040617	0.000410764	0.000415853
2.46	0.000383024	0.000361258	0.000351402	0.000343727	0.000337912	0.00032616	0.000322865	0.000382545	0.000402821	0.000411995	0.000418637	0.000424021	0.000429152
2.48	0.000392695	0.000369307	0.000358608	0.000350149	0.000343832	0.000330794	0.000326827	0.000392618	0.000414569	0.000424728	0.000432131	0.000438	0.000442988
2.5	0.000402706	0.000378015	0.000366387	0.00035723	0.000350091	0.000335783	0.000331058	0.000403219	0.000427087	0.000438071	0.000446174	0.000452351	0.000457528
2.5	0.000402311	0.000377871	0.000366455	0.000357202	0.00035005	0.000335705	0.000331004	0.000403181	0.000426986	0.000438302	0.000446551	0.0004525	0.000457791
2.48	0.00039162	0.000368998	0.000358546	0.000350186	0.000343666	0.000330647	0.000326632	0.000392801	0.000415001	0.000425257	0.000432928	0.000438607	0.000443409
2.46	0.000381599	0.000360734	0.000351199	0.000343619	0.000337722	0.000325987	0.000322783	0.0003827	0.00040315	0.000412817	0.000419916	0.00042508	0.000429579
2.44	0.000372213	0.000353102	0.000344403	0.000337519	0.000332195	0.000321804	0.000319311	0.000373452	0.000392094	0.000400825	0.000407583	0.000412137	0.000416357
2.42	0.000363434	0.000346072	0.000338007	0.000331858	0.000327125	0.000318069	0.000316251	0.000364715	0.000381622	0.000389682	0.000395864	0.000399851	0.000403729
2.4	0.000355232	0.000339496	0.000332232	0.000326682	0.000322524	0.000314724	0.000313739	0.000356499	0.000371802	0.000379061	0.000384758	0.000388468	0.000391922
2.38	0.000347949	0.000333504	0.000326877	0.000321931	0.000318296	0.000311907	0.000311665	0.000349023	0.000362744	0.000369343	0.000374351	0.000377691	0.000380913
2.36	0.000340997	0.000328012	0.000322072	0.000317628	0.000314527	0.000309547	0.000310184	0.000341988	0.000354314	0.000360249	0.000364719	0.000367753	0.000370582
2.34	0.000334558	0.000322968	0.000317699	0.000313806	0.000311217	0.000307672	0.000309281	0.000335537	0.0003466	0.000351815	0.000355859	0.000358583	0.000361114
2.32	0.000328914	0.000318439	0.00031377	0.000310404	0.000308386	0.000306395	0.00030892	0.000329783	0.000339485	0.000344142	0.000347696	0.000350164	0.000352416
2.3	0.000323681	0.000314483	0.000310351	0.000307468	0.000305961	0.000305662	0.000308944	0.00032448	0.000332995	0.00033717	0.000340317	0.000342504	0.000344421
2.28	0.000319052	0.000310846	0.000307327	0.00030502	0.000304071	0.000305483	0.000309117	0.000319733	0.000327212	0.000330858	0.000333646	0.000335501	0.000337255
2.26	0.000315003	0.000307794	0.000304801	0.00030303	0.000302739	0.000305806	0.000309097	0.000315505	0.000321934	0.00032514	0.000327562	0.000329206	0.00033075
2.24	0.000311373	0.000305184	0.000302835	0.000301564	0.000301904	0.000306333	0.000308715	0.00031176	0.00031724	0.000320039	0.000322146	0.000323595	0.00032493
2.22	0.00030831	0.00030307	0.000301341	0.000300662	0.000301695	0.000306815	0.000307999	0.000308565	0.000313161	0.000315507	0.000317301	0.000318503	0.000319764
2.2	0.000305773	0.000301561	0.000300365	0.000300289	0.000302013	0.000307018	0.000307027	0.000305814	0.000309538	0.000311466	0.000313012	0.000314041	0.000315134
2.18	0.000303712	0.000300484	0.000300009	0.000300587	0.000302842	0.000306886	0.000305906	0.000303595	0.000306453	0.000308024	0.000309301	0.000310158	0.000311079
2.16	0.000302331	0.000300068	0.000300257	0.000301377	0.000303957	0.000306461	0.000304781	0.000302007	0.000303922	0.000305061	0.000306095	0.000306761	0.000307586
2.14	0.000301349	0.000300191	0.000301034	0.000302606	0.000305065	0.000305897	0.000303763	0.000300825	0.000301823	0.000302654	0.000303398	0.00030393	0.000304596
2.12	0.000301023	0.000300878	0.00030224	0.000304005	0.000305967	0.000305326	0.00030293	0.000300232	0.00030038	0.000300741	0.000301249	0.00030164	0.000302185
2.1	0.000301242	0.00030209	0.000303702	0.000305332	0.000306532	0.000304905	0.00030234	0.000300286	0.000299434	0.000299432	0.000299625	0.000299849	0.000300259
2.08	0.000301982	0.00030351	0.000305134	0.000306398	0.000306869	0.000304741	0.000302093	0.000300871	0.000298979	0.000298583	0.000298603	0.000298645	0.000298898
2.06	0.000303193	0.000305007	0.000306373	0.000307191	0.000307081	0.000304935	0.000302237	0.000301978	0.000299265	0.000298361	0.000298146	0.000297959	0.000298145
2.04	0.000304541	0.000306336	0.000307332	0.000307803	0.00030737	0.000305612	0.000302752	0.000303331	0.000299987	0.000298783	0.000298212	0.000297876	0.000297908
2.02	0.000305882	0.000307412	0.000308084	0.000308419	0.000307867	0.000306777	0.00030371	0.000304803	0.000301279	0.000299724	0.000298941	0.000298436	0.000298298
2	0.000306991	0.000308259	0.000308818	0.000309192	0.000308805	0.000308448	0.000305198	0.000306145	0.000302882	0.000301129	0.000300141	0.000299496	0.00029926
1.98	0.000307881	0.000309071	0.000309688	0.000310354	0.000310251	0.000310633	0.000307164	0.000307258	0.000304641	0.00030291	0.000301796	0.000301041	0.000300712
1.96	0.00030857	0.000309926	0.000310898	0.000312081	0.000312316	0.000313143	0.000309621	0.000308154	0.000306352	0.000304826	0.000303742	0.000302942	0.000302553
1.94	0.000309215	0.000311155	0.000312648	0.000314459	0.000314984	0.000315712	0.000312113	0.000308931	0.000307874	0.000306704	0.00030577	0.000305022	0.000304628
1.92	0.000309987	0.000312767	0.000315036	0.000317393	0.000317979	0.000317714	0.000314167	0.000309709	0.00030918	0.000308411	0.000307682	0.000307067	0.000306706
1.9	0.000311199	0.000315042	0.000317914	0.00032058	0.000320851	0.000318691	0.000315136	0.000310748	0.000310391	0.000309944	0.000309433	0.000308954	0.000308658
1.88	0.000312701	0.000317792	0.000321062	0.000323514	0.000322883	0.000318397	0.00031504	0.000312215	0.000311644	0.000311406	0.000311033	0.000310689	0.000310456
1.86	0.000314845	0.00032081	0.000323903	0.000325438	0.00032386	0.000317008	0.000313806	0.000314221	0.000313162	0.000312941	0.00031264	0.000312363	0.000312142
1.84	0.000317398	0.000323591	0.000325895	0.000326122	0.000323499	0.000314741	0.0003117	0.000316763	0.000315159	0.000314741	0.000314424	0.000314145	0.000313916
1.82	0.000320143	0.000325558	0.000326437	0.000325468	0.000321909	0.00031186	0.000309039	0.000319653	0.000317638	0.000317066	0.000316549	0.000316227	0.00031593
1.8	0.000322501	0.000326388	0.000325778	0.000323539	0.000319484	0.000308592	0.000305955	0.000322518	0.000320578	0.000319854	0.00031922	0.000318808	0.000318406
1.78	0.000324317	0.000325793	0.000323953	0.000320809	0.000316303	0.00030502	0.000302637	0.000324722	0.000323654	0.000323053	0.000322313	0.000321831	0.000321364
1.76	0.000325021	0.000324022	0.000321126	0.000317433	0.000312781	0.000301236	0.000299051	0.000326114	0.000326495	0.000326174	0.000325544	0.00032511	0.000324602
1.74	0.00032423	0.00032144	0.00031773	0.000313702	0.000308919	0.000297202	0.000295234	0.000326211	0.000328188	0.000328647	0.000328378	0.000328131	0.00032777
1.72	0.000322637	0.000317965	0.000313921	0.000309678	0.000304821	0.000292774	0.000291091	0.000324867	0.000328851	0.000329971	0.00033038	0.000330433	0.000330292
1.7	0.000319941	0.000314191	0.000309792	0.000305394	0.000300474	0.000287991	0.000286507	0.00032259	0.00032802	0.000329924	0.000330802	0.000331278	0.000331569
1.68	0.000316532	0.00031001	0.000305417	0.000300801	0.000295768	0.000282677	0.000281501	0.000319385	0.000325739	0.000328425	0.000329873	0.00033074	0.000331233
1.66	0.000312624	0.000305606	0.000300725	0.000295789	0.000290574	0.00027696	0.000275943	0.000315637	0.000322744	0.000325816	0.000327593	0.000328796	0.000329627
1.64	0.000308395	0.000300939	0.000295651	0.000290317	0.00028488	0.000270801	0.000270052	0.000311523	0.000318924	0.000322243	0.000324267	0.000325647	0.00032671
1.62	0.000303954	0.000295787	0.000289963	0.000284295	0.000278721	0.000264331	0.000263822	0.000307056	0.000314676	0.000318063	0.000320236	0.000321823	0.000322936
1.6	0.000299178	0.00029015	0.000283721	0.000277752	0.000272185	0.000257696	0.000257441	0.000302366	0.000310103	0.000313536	0.000315793	0.000317419	0.000318592
1.58	0.000293898	0.000283916	0.000277087	0.000270882	0.000265306	0.000250983	0.000250924	0.000297251	0.000305172	0.000308741	0.000311005	0.000312588	0.000313809
1.56	0.00028804	0.00027713	0.000270046	0.000263765	0.000258192	0.000244183	0.000244372	0.000291523	0.000299911	0.000303532	0.000305879	0.000307523	0.000308782
1.54	0.000281537	0.000269876	0.000262645	0.000256471	0.000251108	0.000237381	0.000237667	0.00028522	0.000294121	0.000297852	0.000300306	0.000302031	0.000303365
1.52	0.000274404	0.000262308	0.000255217	0.000249115	0.000243941	0.000230659	0.00023107	0.000278259	0.000287598	0.000291591	0.000294128	0.00029595	0.000297382
1.5	0.000266904	0.00025467	0.000247641	0.000241758	0.000236806	0.000224028	0.000224547	0.00027076	0.000280486	0.000284551	0.000287284	0.000289241	0.000290755
1.48	0.000259002	0.00024693	0.000240125	0.000234522	0.00022973	0.000217456	0.000218095	0.000262962	0.000272688	0.000276832	0.000279728	0.000281717	0.000283316
1.46	0.00025097	0.000239195	0.000232646	0.000227309	0.000222734	0.000211055	0.000211741	0.000254867	0.000264525	0.000268677	0.000271586	0.000273665	0.000275281
1.44	0.00024284	0.000231529	0.000225246	0.000220264	0.000215924	0.000204758	0.000205498	0.000246633	0.00025606	0.000260153	0.000263077	0.000265137	0.00026678
1.42	0.000234732	0.000224014	0.000218065	0.000213327	0.00020924	0.000198592	0.000199428	0.000238519	0.000247543	0.000251511	0.000254302	0.000256319	0.000257942
1.4	0.000226719	0.000216692	0.000211029	0.000206548	0.000202705	0.00019258	0.000193402	0.000230427	0.000238994	0.0002428	0.000245469	0.000247425	0.000248983
1.38	0.000218947	0.00020945	0.000204141	0.000199955	0.00019637	0.000186746	0.0001876	0.000222543	0.000230591	0.000234174	0.000236704	0.00023855	0.000240048
1.36	0.000211313	0.000202421	0.00019748	0.00019355	0.000190173	0.000181045	0.000181944	0.000214773	0.000222362	0.000225667	0.000228083	0.000229822	0.000231228
1.34	0.000203931	0.000195635	0.000190989	0.000187299	0.000184136	0.000175532	0.000176387	0.000207216	0.000214329	0.000217457	0.000219706	0.000221289	0.000222619
1.32	0.000196808	0.000189036	0.000184712	0.000181261	0.000178319	0.000170133	0.000171004	0.000199934	0.000206516	0.000209462	0.000211578	0.000213054	0.000214283
1.3	0.000189917	0.000182705	0.000178594	0.000175386	0.000172615	0.000164895	0.000165775	0.000192897	0.000198988	0.000201717	0.000203716	0.000205101	0.000206258
1.28	0.000183257	0.000176551	0.000172717	0.000169681	0.000167123	0.000159789	0.000160709	0.000186075	0.000191726	0.000194273	0.000196143	0.000197398	0.000198481
1.26	0.000176877	0.000170607	0.000167027	0.000164184	0.000161781	0.000154837	0.000155785	0.000179502	0.000184787	0.000187158	0.000188868	0.000190036	0.000191034
1.24	0.000170724	0.000164868	0.000161529	0.000158856	0.000156571	0.000150059	0.000150979	0.000173228	0.00017815	0.000180353	0.000181901	0.000182986	0.000183938
1.22	0.000164821	0.000159358	0.000156206	0.000153685	0.000151532	0.000145373	0.000146259	0.000167126	0.000171736	0.000173757	0.000175215	0.000176185	0.000177106
1.2	0.000159118	0.000153994	0.000151051	0.00014866	0.000146648	0.000140813	0.000141689	0.000161312	0.000165618	0.000167475	0.000168823	0.000169754	0.000170566
1.18	0.000153618	0.000148828	0.00014605	0.000143786	0.000141902	0.000136369	0.000137245	0.000155716	0.000159707	0.000161447	0.000162688	0.000163518	0.000164349
1.16	0.000148346	0.000143808	0.000141189	0.000139047	0.000137281	0.000132019	0.000132867	0.000150299	0.000154031	0.000155651	0.000156788	0.000157553	0.000158343
1.14	0.000143209	0.000138942	0.000136463	0.000134455	0.000132771	0.000127757	0.000128588	0.000145078	0.000148553	0.000150035	0.000151128	0.000151835	0.000152609
1.12	0.000138249	0.000134208	0.000131857	0.000129936	0.000128349	0.00012354	0.00012437	0.000139968	0.000143278	0.000144667	0.000145683	0.00014633	0.000147081
1.1	0.00013344	0.000129594	0.000127332	0.000125467	0.000123967	0.000119324	0.000120143	0.000135068	0.000138162	0.00013946	0.000140415	0.000141031	0.000141725
1.08	0.000128756	0.000125032	0.000122852	0.000121039	0.000119584	0.000115087	0.000115909	0.000130264	0.000133198	0.000134434	0.000135309	0.000135902	0.000136588
1.06	0.000124141	0.000120497	0.000118348	0.000116592	0.000115187	0.000110811	0.000111628	0.000125585	0.000128353	0.000129516	0.000130346	0.000130901	0.000131567
1.04	0.000119517	0.000115946	0.000113815	0.000112094	0.000110725	0.000106496	0.000107299	0.000120897	0.000123564	0.000124661	0.000125465	0.000125998	0.000126638
1.02	0.000114877	0.000111319	0.000109223	0.000107527	0.000106213	0.000102117	0.000102906	0.000116189	0.000118766	0.000119826	0.000120596	0.000121114	0.000121746
1	0.000110168	0.000106625	0.000104568	0.000102893	0.000101629	9.7698e-05	9.8474e-05	0.000111411	0.000113924	0.000114943	0.000115692	0.000116196	0.000116819
0.98	0.000105413	0.000101896	9.987e-05	9.8234e-05	9.7019e-05	9.3262e-05	9.4012e-05	0.00010656	0.000108992	0.000109977	0.00011069	0.000111182	0.000111809
0.96	0.000100572	9.7101e-05	9.5135e-05	9.3553e-05	9.24e-05	8.8782e-05	8.955e-05	0.00010163	0.000103998	0.000104919	0.000105596	0.000106096	0.000106716
0.94	9.569e-05	9.231e-05	9.0368e-05	8.884e-05	8.7745e-05	8.4309e-05	8.5032e-05	9.6673e-05	9.8926e-05	9.9807e-05	0.000100455	0.000100928	0.000101541
0.92	9.0758e-05	8.7475e-05	8.5588e-05	8.4111e-05	8.3067e-05	7.9804e-05	8.0499e-05	9.1675e-05	9.3808e-05	9.4641e-05	9.5272e-05	9.5698e-05	9.6307e-05
0.9	8.5819e-05	8.2618e-05	8.0777e-05	7.9345e-05	7.8365e-05	7.5279e-05	7.5939e-05	8.6629e-05	8.8654e-05	8.9448e-05	9.0044e-05	9.0445e-05	9.1028e-05
0.88	8.0795e-05	7.7729e-05	7.596e-05	7.4566e-05	7.3657e-05	7.0753e-05	7.1392e-05	8.1534e-05	8.3458e-05	8.4209e-05	8.476e-05	8.5146e-05	8.5707e-05
0.86	7.5748e-05	7.2828e-05	7.1142e-05	6.9826e-05	6.8962e-05	6.6261e-05	6.6869e-05	7.6427e-05	7.8222e-05	7.8921e-05	7.9453e-05	7.9814e-05	8.0322e-05
0.84	7.068e-05	6.7959e-05	6.6364e-05	6.5149e-05	6.4371e-05	6.1861e-05	6.2409e-05	7.1294e-05	7.2939e-05	7.3593e-05	7.4069e-05	7.4413e-05	7.4877e-05
0.82	6.563e-05	6.3154e-05	6.1698e-05	6.0591e-05	5.9866e-05	5.7586e-05	5.8081e-05	6.6188e-05	6.7674e-05	6.8276e-05	6.87e-05	6.902e-05	6.9426e-05
0.8	6.0648e-05	5.8505e-05	5.7184e-05	5.6157e-05	5.552e-05	5.3493e-05	5.3906e-05	6.1149e-05	6.2481e-05	6.3024e-05	6.3381e-05	6.366e-05	6.4003e-05
0.78	5.5813e-05	5.3987e-05	5.2828e-05	5.1941e-05	5.1356e-05	4.9554e-05	4.993e-05	5.6291e-05	5.7369e-05	5.7884e-05	5.817e-05	5.8423e-05	5.8683e-05
0.76	5.1089e-05	4.9665e-05	4.8704e-05	4.7932e-05	4.741e-05	4.582e-05	4.6147e-05	5.1539e-05	5.2452e-05	5.2886e-05	5.3141e-05	5.334e-05	5.351e-05
0.74	4.6603e-05	4.5538e-05	4.478e-05	4.4127e-05	4.3703e-05	4.2312e-05	4.2589e-05	4.7004e-05	4.7719e-05	4.8109e-05	4.8286e-05	4.8448e-05	4.8542e-05
0.72	4.2273e-05	4.1594e-05	4.1051e-05	4.0558e-05	4.0209e-05	3.9018e-05	3.9272e-05	4.2696e-05	4.3203e-05	4.3538e-05	4.3662e-05	4.3806e-05	4.3831e-05
0.7	3.8203e-05	3.7897e-05	3.7518e-05	3.7193e-05	3.6931e-05	3.597e-05	3.6164e-05	3.8596e-05	3.8992e-05	3.9229e-05	3.9341e-05	3.9436e-05	3.9418e-05
0.68	3.4469e-05	3.438e-05	3.4215e-05	3.407e-05	3.3911e-05	3.314e-05	3.3308e-05	3.4791e-05	3.5027e-05	3.5248e-05	3.5315e-05	3.5391e-05	3.5337e-05
0.66	3.0952e-05	3.1119e-05	3.1117e-05	3.1146e-05	3.1089e-05	3.0524e-05	3.0678e-05	3.1284e-05	3.1437e-05	3.1605e-05	3.1643e-05	3.172e-05	3.1634e-05
0.64	2.7842e-05	2.8154e-05	2.8277e-05	2.8443e-05	2.8488e-05	2.8138e-05	2.8274e-05	2.8126e-05	2.8152e-05	2.8315e-05	2.832e-05	2.8352e-05	2.8268e-05
0.62	2.4949e-05	2.5387e-05	2.5657e-05	2.5965e-05	2.6097e-05	2.5929e-05	2.6071e-05	2.5217e-05	2.5207e-05	2.533e-05	2.5315e-05	2.5355e-05	2.5251e-05
0.6	2.2375e-05	2.2917e-05	2.3257e-05	2.3676e-05	2.3888e-05	2.3904e-05	2.4056e-05	2.2611e-05	2.2597e-05	2.2646e-05	2.2654e-05	2.2665e-05	2.2584e-05
0.58	2.012e-05	2.0712e-05	2.1096e-05	2.1578e-05	2.1862e-05	2.2039e-05	2.2197e-05	2.0343e-05	2.0227e-05	2.0281e-05	2.0253e-05	2.0261e-05	2.016e-05
0.56	1.803e-05	1.867e-05	1.9139e-05	1.965e-05	1.9974e-05	2.0276e-05	2.0462e-05	1.8217e-05	1.8076e-05	1.8133e-05	1.8103e-05	1.8119e-05	1.8002e-05
0.54	1.6148e-05	1.6863e-05	1.7344e-05	1.7887e-05	1.822e-05	1.8624e-05	1.8821e-05	1.6338e-05	1.621e-05	1.6217e-05	1.6203e-05	1.6177e-05	1.6079e-05
0.52	1.4495e-05	1.5239e-05	1.5721e-05	1.6255e-05	1.6589e-05	1.704e-05	1.7247e-05	1.4687e-05	1.4466e-05	1.4497e-05	1.446e-05	1.4442e-05	1.4322e-05
0.5	1.2951e-05	1.3741e-05	1.4231e-05	1.4729e-05	1.5039e-05	1.5508e-05	1.5725e-05	1.3144e-05	1.2913e-05	1.2944e-05	1.2893e-05	1.289e-05	1.2746e-05
0.48	1.1566e-05	1.2379e-05	1.2837e-05	1.3285e-05	1.3571e-05	1.4038e-05	1.4245e-05	1.1741e-05	1.1516e-05	1.1521e-05	1.1468e-05	1.1443e-05	1.1307e-05
0.46	1.0282e-05	1.1093e-05	1.1525e-05	1.1934e-05	1.2189e-05	1.2621e-05	1.2816e-05	1.0473e-05	1.0207e-05	1.0213e-05	1.016e-05	1.0129e-05	9.972e-06
0.44	9.084e-06	9.898e-06	1.0298e-05	1.0661e-05	1.0885e-05	1.1274e-05	1.1456e-05	9.29e-06	9.02e-06	9.024e-06	8.964e-06	8.934e-06	8.765e-06
0.42	8.022e-06	8.79e-06	9.165e-06	9.478e-06	9.672e-06	1.0017e-05	1.0181e-05	8.217e-06	7.942e-06	7.939e-06	7.872e-06	7.833e-06	7.652e-06
0.4	7.025e-06	7.763e-06	8.106e-06	8.389e-06	8.558e-06	8.864e-06	9.008e-06	7.222e-06	6.948e-06	6.948e-06	6.88e-06	6.842e-06	6.657e-06
0.38	6.14e-06	6.845e-06	7.145e-06	7.388e-06	7.54e-06	7.81e-06	7.936e-06	6.325e-06	6.082e-06	6.061e-06	6.006e-06	5.966e-06	5.78e-06
0.36	5.381e-06	6.005e-06	6.289e-06	6.505e-06	6.645e-06	6.888e-06	6.982e-06	5.556e-06	5.31e-06	5.291e-06	5.233e-06	5.195e-06	5.004e-06
0.34	4.687e-06	5.266e-06	5.531e-06	5.718e-06	5.835e-06	6.055e-06	6.144e-06	4.848e-06	4.627e-06	4.614e-06	4.563e-06	4.53e-06	4.345e-06
0.32	4.097e-06	4.638e-06	4.86e-06	5.028e-06	5.132e-06	5.331e-06	5.408e-06	4.241e-06	4.041e-06	4.038e-06	3.995e-06	3.952e-06	3.777e-06
0.3	3.599e-06	4.071e-06	4.283e-06	4.434e-06	4.531e-06	4.703e-06	4.77e-06	3.733e-06	3.54e-06	3.536e-06	3.498e-06	3.46e-06	3.296e-06
0.28	3.159e-06	3.592e-06	3.788e-06	3.919e-06	3.999e-06	4.156e-06	4.216e-06	3.282e-06	3.121e-06	3.11e-06	3.077e-06	3.052e-06	2.896e-06
0.26	2.805e-06	3.189e-06	3.354e-06	3.466e-06	3.539e-06	3.685e-06	3.734e-06	2.906e-06	2.762e-06	2.751e-06	2.717e-06	2.691e-06	2.542e-06
0.24	2.479e-06	2.822e-06	2.975e-06	3.08e-06	3.144e-06	3.27e-06	3.314e-06	2.576e-06	2.437e-06	2.436e-06	2.399e-06	2.381e-06	2.241e-06
0.22	2.202e-06	2.517e-06	2.652e-06	2.74e-06	2.795e-06	2.908e-06	2.945e-06	2.293e-06	2.158e-06	2.155e-06	2.119e-06	2.105e-06	1.973e-06
0.2	1.95e-06	2.243e-06	2.369e-06	2.443e-06	2.489e-06	2.587e-06	2.614e-06	2.042e-06	1.904e-06	1.905e-06	1.867e-06	1.854e-06	1.73e-06
0.18	1.71e-06	2e-06	2.119e-06	2.179e-06	2.218e-06	2.298e-06	2.322e-06	1.802e-06	1.669e-06	1.671e-06	1.631e-06	1.624e-06	1.51e-06
0.16	1.492e-06	1.777e-06	1.888e-06	1.939e-06	1.976e-06	2.041e-06	2.057e-06	1.574e-06	1.452e-06	1.45e-06	1.418e-06	1.407e-06	1.302e-06
0.14	1.278e-06	1.556e-06	1.662e-06	1.718e-06	1.751e-06	1.806e-06	1.812e-06	1.361e-06	1.242e-06	1.244e-06	1.21e-06	1.203e-06	1.106e-06
0.12	1.07e-06	1.333e-06	1.43e-06	1.494e-06	1.53e-06	1.579e-06	1.581e-06	1.151e-06	1.039e-06	1.043e-06	1.013e-06	1.009e-06	9.21e-07
0.1	8.71e-07	1.109e-06	1.193e-06	1.262e-06	1.299e-06	1.348e-06	1.354e-06	9.43e-07	8.46e-07	8.5e-07	8.24e-07	8.19e-07	7.4e-07
0.08	6.78e-07	8.79e-07	9.51e-07	1.012e-06	1.046e-06	1.099e-06	1.111e-06	7.4e-07	6.58e-07	6.61e-07	6.38e-07	6.36e-07	5.68e-07
0.06	4.93e-07	6.46e-07	7.07e-07	7.52e-07	7.82e-07	8.3e-07	8.42e-07	5.4e-07	4.78e-07	4.79e-07	4.61e-07	4.58e-07	4.06e-07
0.04	3.13e-07	4.18e-07	4.59e-07	4.92e-07	5.12e-07	5.45e-07	5.59e-07	3.44e-07	3.02e-07	3.02e-07	2.91e-07	2.89e-07	2.52e-07
0.02	1.38e-07	1.93e-07	2.13e-07	2.29e-07	2.42e-07	2.57e-07	2.65e-07	1.55e-07	1.31e-07	1.32e-07	1.27e-07	1.27e-07	1.09e-07
0	-3e-08	-2.9e-08	-2.9e-08	-3.1e-08	-2.9e-08	-3.1e-08	-3.2e-08	-2.9e-08	-3.5e-08	-3.1e-08	-2.9e-08	-3.3e-08	-3.3e-08
-0.02	-1.95e-07	-2.46e-07	-2.66e-07	-2.84e-07	-2.92e-07	-3.11e-07	-3.17e-07	-2.09e-07	-1.94e-07	-1.92e-07	-1.84e-07	-1.87e-07	-1.72e-07
-0.04	-3.54e-07	-4.55e-07	-4.92e-07	-5.27e-07	-5.44e-07	-5.81e-07	-5.98e-07	-3.83e-07	-3.49e-07	-3.48e-07	-3.36e-07	-3.38e-07	-3.07e-07
-0.06	-5.11e-07	-6.55e-07	-7.11e-07	-7.61e-07	-7.88e-07	-8.43e-07	-8.64e-07	-5.58e-07	-5.05e-07	-5.03e-07	-4.85e-07	-4.87e-07	-4.44e-07
-0.08	-6.66e-07	-8.56e-07	-9.25e-07	-9.91e-07	-1.023e-06	-1.095e-06	-1.123e-06	-7.26e-07	-6.62e-07	-6.61e-07	-6.37e-07	-6.4e-07	-5.81e-07
-0.1	-8.28e-07	-1.057e-06	-1.139e-06	-1.216e-06	-1.256e-06	-1.342e-06	-1.376e-06	-9.02e-07	-8.21e-07	-8.19e-07	-7.93e-07	-7.96e-07	-7.22e-07
-0.12	-9.89e-07	-1.254e-06	-1.35e-06	-1.438e-06	-1.485e-06	-1.587e-06	-1.623e-06	-1.076e-06	-9.84e-07	-9.76e-07	-9.48e-07	-9.52e-07	-8.62e-07
-0.14	-1.154e-06	-1.45e-06	-1.561e-06	-1.664e-06	-1.719e-06	-1.827e-06	-1.869e-06	-1.252e-06	-1.145e-06	-1.136e-06	-1.104e-06	-1.106e-06	-1.004e-06
-0.16	-1.315e-06	-1.648e-06	-1.769e-06	-1.886e-06	-1.947e-06	-2.07e-06	-2.112e-06	-1.428e-06	-1.306e-06	-1.296e-06	-1.26e-06	-1.263e-06	-1.152e-06
-0.18	-1.483e-06	-1.844e-06	-1.973e-06	-2.107e-06	-2.176e-06	-2.312e-06	-2.361e-06	-1.608e-06	-1.469e-06	-1.462e-06	-1.419e-06	-1.421e-06	-1.302e-06
-0.2	-1.663e-06	-2.043e-06	-2.181e-06	-2.322e-06	-2.406e-06	-2.552e-06	-2.61e-06	-1.789e-06	-1.642e-06	-1.637e-06	-1.594e-06	-1.599e-06	-1.47e-06
-0.22	-1.857e-06	-2.257e-06	-2.402e-06	-2.549e-06	-2.637e-06	-2.796e-06	-2.858e-06	-1.989e-06	-1.839e-06	-1.833e-06	-1.792e-06	-1.793e-06	-1.667e-06
-0.24	-2.097e-06	-2.49e-06	-2.643e-06	-2.793e-06	-2.886e-06	-3.052e-06	-3.121e-06	-2.231e-06	-2.07e-06	-2.071e-06	-2.026e-06	-2.029e-06	-1.898e-06
-0.26	-2.371e-06	-2.768e-06	-2.914e-06	-3.07e-06	-3.162e-06	-3.331e-06	-3.405e-06	-2.505e-06	-2.362e-06	-2.353e-06	-2.307e-06	-2.312e-06	-2.186e-06
-0.28	-2.71e-06	-3.106e-06	-3.247e-06	-3.392e-06	-3.486e-06	-3.654e-06	-3.73e-06	-2.844e-06	-2.704e-06	-2.702e-06	-2.658e-06	-2.658e-06	-2.537e-06
-0.3	-3.145e-06	-3.496e-06	-3.646e-06	-3.785e-06	-3.873e-06	-4.035e-06	-4.11e-06	-3.259e-06	-3.115e-06	-3.116e-06	-3.077e-06	-3.089e-06	-2.964e-06
-0.32	-3.645e-06	-3.995e-06	-4.121e-06	-4.259e-06	-4.339e-06	-4.493e-06	-4.574e-06	-3.758e-06	-3.639e-06	-3.629e-06	-3.592e-06	-3.593e-06	-3.485e-06
-0.34	-4.248e-06	-4.574e-06	-4.701e-06	-4.82e-06	-4.905e-06	-5.045e-06	-5.119e-06	-4.367e-06	-4.235e-06	-4.234e-06	-4.205e-06	-4.204e-06	-4.094e-06
-0.36	-4.957e-06	-5.263e-06	-5.381e-06	-5.496e-06	-5.56e-06	-5.685e-06	-5.762e-06	-5.059e-06	-4.947e-06	-4.95e-06	-4.913e-06	-4.928e-06	-4.821e-06
-0.38	-5.759e-06	-6.063e-06	-6.162e-06	-6.264e-06	-6.322e-06	-6.438e-06	-6.515e-06	-5.865e-06	-5.786e-06	-5.773e-06	-5.745e-06	-5.753e-06	-5.653e-06
-0.4	-6.698e-06	-6.947e-06	-7.043e-06	-7.135e-06	-7.196e-06	-7.284e-06	-7.364e-06	-6.804e-06	-6.693e-06	-6.702e-06	-6.673e-06	-6.684e-06	-6.587e-06
-0.42	-7.706e-06	-7.952e-06	-8.025e-06	-8.103e-06	-8.153e-06	-8.225e-06	-8.312e-06	-7.802e-06	-7.724e-06	-7.722e-06	-7.703e-06	-7.719e-06	-7.631e-06
-0.44001	-8.809e-06	-9.031e-06	-9.105e-06	-9.161e-06	-9.208e-06	-9.259e-06	-9.355e-06	-8.903e-06	-8.844e-06	-8.84e-06	-8.833e-06	-8.842e-06	-8.751e-06
-0.46	-1.0014e-05	-1.0206e-05	-1.0259e-05	-1.0315e-05	-1.0344e-05	-1.0373e-05	-1.0481e-05	-1.011e-05	-1.0033e-05	-1.0041e-05	-1.0028e-05	-1.0051e-05	-9.956e-06
-0.48	-1.1266e-05	-1.1472e-05	-1.1501e-05	-1.1545e-05	-1.1564e-05	-1.1571e-05	-1.1693e-05	-1.1362e-05	-1.1313e-05	-1.1311e-05	-1.1302e-05	-1.1317e-05	-1.1231e-05
-0.5	-1.26e-05	-1.2788e-05	-1.2809e-05	-1.2842e-05	-1.2869e-05	-1.2855e-05	-1.2982e-05	-1.2709e-05	-1.265e-05	-1.2652e-05	-1.2654e-05	-1.2662e-05	-1.2577e-05
-0.52	-1.4027e-05	-1.42e-05	-1.4212e-05	-1.4229e-05	-1.4241e-05	-1.4205e-05	-1.436e-05	-1.4123e-05	-1.4077e-05	-1.4094e-05	-1.4085e-05	-1.4117e-05	-1.4021e-05
-0.54	-1.5534e-05	-1.5723e-05	-1.5719e-05	-1.5713e-05	-1.5719e-05	-1.5664e-05	-1.5835e-05	-1.5649e-05	-1.5632e-05	-1.5648e-05	-1.5629e-05	-1.5652e-05	-1.5558e-05
-0.56	-1.7203e-05	-1.7351e-05	-1.7325e-05	-1.7313e-05	-1.7308e-05	-1.7217e-05	-1.7411e-05	-1.7334e-05	-1.7281e-05	-1.7314e-05	-1.7306e-05	-1.7334e-05	-1.7237e-05
-0.58	-1.8975e-05	-1.9124e-05	-1.9054e-05	-1.9035e-05	-1.9016e-05	-1.8886e-05	-1.9121e-05	-1.9115e-05	-1.9108e-05	-1.9156e-05	-1.9137e-05	-1.9192e-05	-1.9092e-05
-0.6	-2.0955e-05	-2.1076e-05	-2.0966e-05	-2.0891e-05	-2.0878e-05	-2.0699e-05	-2.0965e-05	-2.1084e-05	-2.1146e-05	-2.1177e-05	-2.1191e-05	-2.123e-05	-2.1131e-05
-0.62	-2.3183e-05	-2.3179e-05	-2.3045e-05	-2.2942e-05	-2.289e-05	-2.2655e-05	-2.2971e-05	-2.3336e-05	-2.3357e-05	-2.3457e-05	-2.3458e-05	-2.3509e-05	-2.3425e-05
-0.64	-2.561e-05	-2.5581e-05	-2.535e-05	-2.5191e-05	-2.5113e-05	-2.4789e-05	-2.5172e-05	-2.5775e-05	-2.5905e-05	-2.597e-05	-2.6011e-05	-2.6079e-05	-2.6013e-05
-0.66	-2.8388e-05	-2.818e-05	-2.7919e-05	-2.7686e-05	-2.7582e-05	-2.7149e-05	-2.7583e-05	-2.8513e-05	-2.8692e-05	-2.881e-05	-2.8889e-05	-2.8937e-05	-2.8884e-05
-0.68	-3.1394e-05	-3.1108e-05	-3.0758e-05	-3.0439e-05	-3.0282e-05	-2.9718e-05	-3.0237e-05	-3.1617e-05	-3.182e-05	-3.1985e-05	-3.2067e-05	-3.2164e-05	-3.2116e-05
-0.7	-3.4738e-05	-3.4365e-05	-3.3867e-05	-3.3465e-05	-3.3242e-05	-3.2534e-05	-3.3144e-05	-3.4955e-05	-3.5316e-05	-3.5482e-05	-3.5595e-05	-3.5698e-05	-3.57e-05
-0.72	-3.8465e-05	-3.7854e-05	-3.7272e-05	-3.6764e-05	-3.65e-05	-3.562e-05	-3.6313e-05	-3.8664e-05	-3.9104e-05	-3.9316e-05	-3.9473e-05	-3.9601e-05	-3.9627e-05
-0.74	-4.2438e-05	-4.1687e-05	-4.0973e-05	-4.0353e-05	-4.0014e-05	-3.8921e-05	-3.9748e-05	-4.2687e-05	-4.325e-05	-4.3527e-05	-4.3705e-05	-4.3873e-05	-4.3938e-05
-0.76	-4.6728e-05	-4.5788e-05	-4.496e-05	-4.4196e-05	-4.3792e-05	-4.2483e-05	-4.3437e-05	-4.7022e-05	-4.7753e-05	-4.8065e-05	-4.8284e-05	-4.8459e-05	-4.8555e-05
-0.78	-5.1323e-05	-5.0178e-05	-4.919e-05	-4.8317e-05	-4.7814e-05	-4.6266e-05	-4.7362e-05	-5.1662e-05	-5.2484e-05	-5.2855e-05	-5.3135e-05	-5.3362e-05	-5.3477e-05
-0.8	-5.6114e-05	-5.4814e-05	-5.3655e-05	-5.2658e-05	-5.2039e-05	-5.0264e-05	-5.1518e-05	-5.6501e-05	-5.7467e-05	-5.7901e-05	-5.8205e-05	-5.8463e-05	-5.8609e-05
-0.82	-6.1058e-05	-5.9588e-05	-5.8313e-05	-5.7174e-05	-5.6477e-05	-5.444e-05	-5.5833e-05	-6.1495e-05	-6.2603e-05	-6.3094e-05	-6.3433e-05	-6.3718e-05	-6.3878e-05
-0.84	-6.6066e-05	-6.4497e-05	-6.3122e-05	-6.1844e-05	-6.1045e-05	-5.8763e-05	-6.0293e-05	-6.6585e-05	-6.7784e-05	-6.8314e-05	-6.8694e-05	-6.8989e-05	-6.9141e-05
-0.86	-7.1057e-05	-6.9453e-05	-6.7978e-05	-6.6601e-05	-6.572e-05	-6.3184e-05	-6.4865e-05	-7.1664e-05	-7.292e-05	-7.3492e-05	-7.3885e-05	-7.4202e-05	-7.4317e-05
-0.88	-7.5953e-05	-7.4386e-05	-7.2845e-05	-7.1387e-05	-7.0429e-05	-6.7672e-05	-6.9509e-05	-7.6668e-05	-7.7931e-05	-7.8536e-05	-7.8923e-05	-7.9259e-05	-7.9348e-05
-0.9	-8.0708e-05	-7.9216e-05	-7.7687e-05	-7.6166e-05	-7.5148e-05	-7.2191e-05	-7.4153e-05	-8.1506e-05	-8.2791e-05	-8.3395e-05	-8.3803e-05	-8.4112e-05	-8.415e-05
-0.92	-8.5257e-05	-8.3935e-05	-8.2396e-05	-8.088e-05	-7.9812e-05	-7.6667e-05	-7.8771e-05	-8.6198e-05	-8.7403e-05	-8.8067e-05	-8.8452e-05	-8.8772e-05	-8.8765e-05
-0.94	-8.9642e-05	-8.8476e-05	-8.7001e-05	-8.5481e-05	-8.44e-05	-8.1144e-05	-8.3309e-05	-9.0645e-05	-9.1853e-05	-9.2493e-05	-9.2904e-05	-9.3206e-05	-9.3175e-05
-0.96	-9.3831e-05	-9.2801e-05	-9.1418e-05	-8.9953e-05	-8.886e-05	-8.5516e-05	-8.7754e-05	-9.4925e-05	-9.6076e-05	-9.6731e-05	-9.713e-05	-9.7435e-05	-9.7361e-05
-0.98	-9.7797e-05	-9.6936e-05	-9.5623e-05	-9.4231e-05	-9.3158e-05	-8.9803e-05	-9.2086e-05	-9.8949e-05	-0.000100068	-0.00010073	-0.000101098	-0.000101417	-0.000101326
-1	-0.000101555	-0.000100814	-9.9621e-05	-9.8303e-05	-9.726e-05	-9.3924e-05	-9.6238e-05	-0.000102709	-0.000103841	-0.000104476	-0.000104841	-0.000105134	-0.000105053
-1.02	-0.000105083	-0.000104436	-0.000103383	-0.000102172	-0.000101151	-9.7883e-05	-0.000100153	-0.000106291	-0.000107381	-0.000108003	-0.000108395	-0.00010869	-0.000108597
-1.04	-0.000108451	-0.000107885	-0.000106904	-0.000105771	-0.000104796	-0.000101594	-0.000103867	-0.000109682	-0.000110782	-0.000111414	-0.000111798	-0.00011211	-0.000112024
-1.06	-0.000111715	-0.000111151	-0.00011022	-0.00010915	-0.000108205	-0.000105119	-0.000107311	-0.000112955	-0.00011412	-0.000114765	-0.000115174	-0.000115497	-0.000115428
-1.08	-0.000114964	-0.000114357	-0.000113403	-0.000112352	-0.000111426	-0.000108415	-0.000110534	-0.000116227	-0.000117483	-0.000118161	-0.000118599	-0.000118945	-0.000118901
-1.1	-0.000118267	-0.000117538	-0.000116531	-0.000115463	-0.000114514	-0.000111522	-0.00011361	-0.000119549	-0.000120915	-0.000121648	-0.000122147	-0.000122502	-0.0001225
-1.12	-0.000121692	-0.000120775	-0.000119678	-0.000118548	-0.000117562	-0.000114508	-0.000116611	-0.000122998	-0.000124518	-0.000125311	-0.000125831	-0.000126254	-0.000126285
-1.14	-0.000125275	-0.00012412	-0.000122895	-0.000121674	-0.000120613	-0.000117427	-0.000119599	-0.000126575	-0.000128305	-0.000129149	-0.000129729	-0.000130179	-0.000130262
-1.16	-0.000129	-0.000127628	-0.000126258	-0.000124879	-0.000123729	-0.000120375	-0.00012263	-0.000130369	-0.000132263	-0.000133231	-0.000133878	-0.000134361	-0.000134512
-1.18	-0.000132991	-0.000131362	-0.000129763	-0.000128214	-0.000126957	-0.000123365	-0.00012577	-0.000134388	-0.000136542	-0.000137555	-0.000138292	-0.000138857	-0.000139062
-1.2	-0.000137235	-0.00013527	-0.000133454	-0.000131718	-0.000130358	-0.000126467	-0.000129024	-0.000138678	-0.000141069	-0.000142237	-0.00014306	-0.000143666	-0.00014394
-1.22	-0.000141744	-0.000139487	-0.00013739	-0.000135426	-0.000133912	-0.000129682	-0.00013245	-0.000143319	-0.000145979	-0.000147269	-0.000148193	-0.000148902	-0.000149222
-1.24	-0.00014664	-0.000143958	-0.000141601	-0.000139356	-0.00013767	-0.00013305	-0.000136082	-0.00014822	-0.000151275	-0.000152704	-0.000153722	-0.00015452	-0.000154952
-1.26	-0.000151844	-0.000148733	-0.000146063	-0.000143588	-0.000141682	-0.000136599	-0.00013992	-0.000153526	-0.00015696	-0.000158592	-0.000159766	-0.000160611	-0.000161123
-1.28	-0.000157496	-0.000153929	-0.000150868	-0.000148096	-0.000145945	-0.000140366	-0.00014402	-0.000159294	-0.000163103	-0.000164925	-0.00016616	-0.000167187	-0.000167833
-1.3	-0.000163507	-0.000159399	-0.000156019	-0.00015289	-0.00015052	-0.000144399	-0.000148403	-0.000165397	-0.000169719	-0.000171764	-0.000173142	-0.000174228	-0.000175013
-1.32	-0.000169925	-0.000165293	-0.000161501	-0.000158012	-0.000155377	-0.00014865	-0.000153066	-0.000171967	-0.000176754	-0.00017901	-0.000180571	-0.000181788	-0.00018266
-1.34	-0.000176809	-0.000171612	-0.00016739	-0.000163488	-0.000160557	-0.000153159	-0.000158032	-0.000178924	-0.00018424	-0.000186723	-0.000188446	-0.000189783	-0.000190775
-1.36	-0.000184028	-0.000178247	-0.000173593	-0.00016928	-0.000166061	-0.000157967	-0.000163306	-0.000186262	-0.000192059	-0.00019475	-0.000196676	-0.000198118	-0.00019921
-1.38	-0.000191525	-0.00018525	-0.000180154	-0.000175421	-0.000171859	-0.000162999	-0.000168883	-0.000193908	-0.000200196	-0.000203213	-0.000205229	-0.00020676	-0.00020789
-1.4	-0.00019935	-0.000192563	-0.000187049	-0.000181858	-0.000177943	-0.000168343	-0.00017474	-0.000201843	-0.00020862	-0.000211741	-0.00021389	-0.000215512	-0.000216681
-1.42	-0.00020729	-0.000200098	-0.000194236	-0.000188609	-0.000184369	-0.000173955	-0.000180872	-0.000209921	-0.000217041	-0.000220246	-0.000222514	-0.000224179	-0.000225339
-1.44	-0.000215266	-0.000207814	-0.000201591	-0.000195605	-0.00019106	-0.000179807	-0.000187284	-0.000218	-0.000225334	-0.000228631	-0.000230915	-0.000232551	-0.000233682
-1.46	-0.000223112	-0.000215631	-0.000209126	-0.000202846	-0.000197953	-0.000185901	-0.000193899	-0.000225994	-0.000233299	-0.000236619	-0.000238872	-0.000240453	-0.000241498
-1.48	-0.000230691	-0.000223381	-0.000216743	-0.000210187	-0.000204984	-0.000192197	-0.000200657	-0.000233634	-0.000240877	-0.000244076	-0.000246179	-0.00024778	-0.000248675
-1.5	-0.000237842	-0.000230816	-0.000224279	-0.000217615	-0.00021215	-0.000198641	-0.000207584	-0.000240848	-0.000247752	-0.000250852	-0.000252892	-0.000254397	-0.000255212
-1.52	-0.000244456	-0.000237935	-0.00023165	-0.000224912	-0.000219295	-0.00020524	-0.000214532	-0.000247381	-0.000254085	-0.000257051	-0.000259019	-0.000260479	-0.000261281
-1.54	-0.000250366	-0.000244584	-0.000238649	-0.000232125	-0.000226437	-0.000211881	-0.000221371	-0.000253465	-0.000259891	-0.000262814	-0.000264807	-0.000266262	-0.000267012
-1.56	-0.000255834	-0.000250683	-0.000245205	-0.000239051	-0.000233345	-0.000218525	-0.000228154	-0.000259027	-0.00026539	-0.000268412	-0.000270378	-0.000271853	-0.000272592
-1.58	-0.00026102	-0.000256301	-0.000251327	-0.00024554	-0.000239991	-0.000225144	-0.000234622	-0.000264253	-0.00027074	-0.000273825	-0.000275808	-0.000277306	-0.000278027
-1.6	-0.000266007	-0.000261532	-0.000256941	-0.000251569	-0.00024618	-0.000231495	-0.000240658	-0.000269405	-0.000275957	-0.000279021	-0.000281006	-0.00028245	-0.000283109
-1.62	-0.000270918	-0.000266586	-0.000262182	-0.00025719	-0.000251974	-0.000237639	-0.000246291	-0.000274398	-0.000280835	-0.000283928	-0.000285779	-0.000287175	-0.000287687
-1.64	-0.000275667	-0.000271496	-0.00026718	-0.000262406	-0.000257352	-0.000243433	-0.000251495	-0.000279145	-0.000285388	-0.000288245	-0.000289832	-0.000291087	-0.000291447
-1.66	-0.000279973	-0.000276201	-0.000272025	-0.00026734	-0.000262372	-0.000248818	-0.000256285	-0.000283517	-0.000289191	-0.000291675	-0.000292959	-0.000293927	-0.000294017
-1.68	-0.000283883	-0.000280725	-0.00027673	-0.000272189	-0.00026717	-0.000253801	-0.000260817	-0.000287216	-0.000291961	-0.000294039	-0.00029497	-0.000295571	-0.000295456
-1.7	-0.000287012	-0.000284654	-0.000281219	-0.000276847	-0.000271794	-0.00025847	-0.000265117	-0.000290136	-0.000293855	-0.000295221	-0.000295601	-0.000295931	-0.00029561
-1.72	-0.000289266	-0.000288068	-0.000285213	-0.000281277	-0.000276304	-0.0002629	-0.00026928	-0.000292198	-0.000294404	-0.000295177	-0.000295284	-0.000295303	-0.000294759
-1.74	-0.00029059	-0.000290605	-0.000288621	-0.000285346	-0.000280581	-0.000267179	-0.000273283	-0.000292859	-0.000294012	-0.000294263	-0.000294105	-0.000294027	-0.000293453
-1.76	-0.000290815	-0.000291984	-0.000291225	-0.0002888	-0.000284437	-0.000271334	-0.000276951	-0.000292792	-0.00029293	-0.00029294	-0.000292737	-0.000292597	-0.000292017
-1.78	-0.000290445	-0.000292515	-0.000292757	-0.000291521	-0.00028785	-0.000275297	-0.00028027	-0.000291935	-0.000291588	-0.000291592	-0.000291412	-0.00029133	-0.00029083
-1.8	-0.000289582	-0.000292124	-0.000293258	-0.000293237	-0.000290514	-0.000279052	-0.000282915	-0.000290714	-0.000290375	-0.000290475	-0.000290385	-0.000290378	-0.000289954
-1.82	-0.000288598	-0.000291117	-0.000292835	-0.000293938	-0.000292129	-0.000282324	-0.000284781	-0.000289592	-0.000289505	-0.000289719	-0.000289685	-0.000289715	-0.000289372
-1.84	-0.000287814	-0.000290033	-0.000291796	-0.000293607	-0.000292868	-0.000285054	-0.000285729	-0.000288741	-0.00028898	-0.000289245	-0.000289245	-0.000289271	-0.000288978
-1.86	-0.000287365	-0.000289057	-0.000290573	-0.000292569	-0.00029258	-0.000287097	-0.00028593	-0.000288261	-0.000288722	-0.00028895	-0.000288936	-0.000288912	-0.000288647
-1.88	-0.000287332	-0.000288435	-0.000289509	-0.000291266	-0.000291607	-0.000288215	-0.000285514	-0.000288132	-0.000288642	-0.000288749	-0.000288662	-0.000288568	-0.000288306
-1.9	-0.000287515	-0.000288125	-0.000288746	-0.000290036	-0.00029036	-0.00028852	-0.000284815	-0.000288262	-0.000288607	-0.00028853	-0.000288355	-0.000288184	-0.00028792
-1.92	-0.000287909	-0.00028819	-0.000288374	-0.000289152	-0.000289206	-0.000288113	-0.000284085	-0.000288474	-0.000288537	-0.000288273	-0.000288012	-0.000287778	-0.000287531
-1.94	-0.000288381	-0.000288435	-0.000288385	-0.000288669	-0.000288379	-0.00028726	-0.00028356	-0.000288736	-0.000288422	-0.000287989	-0.000287686	-0.000287441	-0.000287214
-1.96	-0.000288829	-0.000288809	-0.000288625	-0.000288567	-0.000287955	-0.000286366	-0.000283312	-0.000288923	-0.000288275	-0.000287777	-0.000287487	-0.000287244	-0.000287065
-1.98	-0.000289211	-0.000289189	-0.000288968	-0.000288729	-0.000287935	-0.000285583	-0.000283454	-0.00028905	-0.000288197	-0.000287728	-0.000287487	-0.000287315	-0.00028722
-2	-0.000289526	-0.0002895	-0.000289346	-0.000289038	-0.000288215	-0.000285175	-0.000283942	-0.000289166	-0.000288327	-0.000287924	-0.000287788	-0.000287728	-0.000287686
-2.02	-0.000289828	-0.000289743	-0.000289669	-0.000289407	-0.000288699	-0.0002851	-0.000284786	-0.000289317	-0.000288654	-0.000288428	-0.000288478	-0.000288491	-0.000288539
-2.04	-0.00029024	-0.000289974	-0.000289919	-0.000289738	-0.000289257	-0.000285455	-0.000285923	-0.000289627	-0.000289323	-0.000289353	-0.000289513	-0.000289669	-0.000289811
-2.06	-0.000290823	-0.000290258	-0.000290135	-0.000289994	-0.000289809	-0.000286162	-0.000287244	-0.000290247	-0.000290384	-0.000290617	-0.000290951	-0.000291211	-0.000291402
-2.08	-0.000291745	-0.000290749	-0.000290399	-0.000290196	-0.000290287	-0.000287081	-0.000288723	-0.000291128	-0.000291778	-0.000292229	-0.000292791	-0.00029315	-0.000293396
-2.1	-0.000293017	-0.000291493	-0.000290827	-0.000290409	-0.000290677	-0.000288195	-0.00029024	-0.000292366	-0.000293557	-0.000294273	-0.000294954	-0.000295488	-0.000295767
-2.12	-0.000294648	-0.000292584	-0.000291481	-0.000290761	-0.000291027	-0.000289376	-0.000291732	-0.000293997	-0.000295716	-0.000296651	-0.000297489	-0.000298117	-0.00029848
-2.14001	-0.000296751	-0.000294102	-0.000292478	-0.000291341	-0.000291421	-0.000290555	-0.000293117	-0.00029586	-0.000298158	-0.000299364	-0.000300368	-0.000301138	-0.000301588
-2.16	-0.000299115	-0.000295901	-0.000293851	-0.000292206	-0.000291962	-0.00029164	-0.000294363	-0.000298176	-0.000300958	-0.000302415	-0.000303576	-0.000304521	-0.000305011
-2.18	-0.000301889	-0.000298102	-0.000295569	-0.000293437	-0.000292765	-0.000292629	-0.000295462	-0.000300746	-0.000304132	-0.00030582	-0.000307161	-0.000308182	-0.000308756
-2.2	-0.000305094	-0.000300697	-0.000297616	-0.000294956	-0.000293843	-0.000293481	-0.00029653	-0.000303655	-0.000307648	-0.000309566	-0.000311069	-0.000312261	-0.000312875
-2.22	-0.000308503	-0.000303605	-0.000300031	-0.000296797	-0.000295256	-0.000294292	-0.000297649	-0.000306977	-0.000311513	-0.000313653	-0.000315354	-0.000316667	-0.000317335
-2.24	-0.000312389	-0.000306849	-0.000302744	-0.000298994	-0.000297009	-0.000295148	-0.00029889	-0.000310527	-0.000315681	-0.000318075	-0.000319933	-0.000321384	-0.000322169
-2.26	-0.000316673	-0.000310453	-0.000305766	-0.00030151	-0.000299032	-0.000296153	-0.000300393	-0.000314395	-0.000320141	-0.000322849	-0.000324858	-0.000326512	-0.000327412
-2.28	-0.000321236	-0.000314407	-0.000309156	-0.000304331	-0.000301366	-0.000297352	-0.000302183	-0.000318648	-0.000324925	-0.000327927	-0.00033015	-0.000331943	-0.000332898
-2.3	-0.000326157	-0.000318652	-0.000312819	-0.000307452	-0.00030406	-0.000298852	-0.000304264	-0.000323195	-0.000330036	-0.000333335	-0.000335716	-0.000337686	-0.00033875
-2.32	-0.000331482	-0.000323198	-0.000316818	-0.000310832	-0.000306982	-0.000300674	-0.000306659	-0.00032805	-0.000335451	-0.000339056	-0.000341658	-0.000343837	-0.000344951
-2.34	-0.000337131	-0.000328189	-0.000321089	-0.000314555	-0.000310201	-0.000302734	-0.000309294	-0.000333121	-0.000341221	-0.000345084	-0.000347883	-0.000350144	-0.000351426
-2.36	-0.000343095	-0.000333384	-0.000325633	-0.00031853	-0.000313703	-0.00030509	-0.000312273	-0.000338502	-0.000347315	-0.000351498	-0.000354542	-0.000356921	-0.000358331
-2.38	-0.00034945	-0.00033891	-0.000330487	-0.000322795	-0.000317485	-0.000307731	-0.000315544	-0.000344231	-0.000353808	-0.00035837	-0.000361625	-0.000364179	-0.000365662
-2.4	-0.00035616	-0.000344781	-0.00033571	-0.000327411	-0.000321559	-0.00031063	-0.000319037	-0.000350233	-0.000360689	-0.000365715	-0.000369177	-0.000371967	-0.000373556
-2.42	-0.000363263	-0.000351006	-0.00034118	-0.000332216	-0.000325911	-0.000313808	-0.00032293	-0.000356699	-0.000367953	-0.000373409	-0.000377226	-0.000380181	-0.000382508
-2.44	-0.000370675	-0.000357519	-0.000346942	-0.000337426	-0.000330489	-0.000317243	-0.000327048	-0.000363539	-0.000375703	-0.000381517	-0.000385659	-0.000388905	-0.000392381
-2.46	-0.000378455	-0.000364536	-0.000353138	-0.000342804	-0.000335388	-0.00032095	-0.000331365	-0.000370698	-0.000383826	-0.000390196	-0.00039477	-0.000398215	-0.000401951
-2.48	-0.000386729	-0.00037189	-0.000359704	-0.000348529	-0.000340563	-0.000324882	-0.000336012	-0.000378354	-0.000392523	-0.000399314	-0.000404326	-0.000408171	-0.000411928
-2.5	-0.000395689	-0.000379737	-0.000366567	-0.000354552	-0.000345946	-0.000329066	-0.000340908	-0.000386285	-0.000401618	-0.000409031	-0.000414383	-0.00041849	-0.000422352
