# Supplementary material for: Toward high-current-density and high-frequency graphene resonant tunneling transistors
Source: Nat Commun. 2025 May 23;16:4805. doi: 10.1038/s41467-025-58720-7 (PMC12102250; doi:10.1038/s41467-025-58720-7)
Supplement: Supplementary file 3 — Source Data [file 41467_2025_58720_MOESM3_ESM.zip › Supplementary Figure 4.xlsx]

## Sheet: Figure S4a
Vd (V)	Id (A)
	Vg = 30 V	28	26	24	22	20	18	16	14	12	10	8	6	4	2	0	-2	-4	-6	-8	-10	-12	-14	-16	-18	-20	-22	-24	-26	-28	-30
-0.5	-0.000125438	-0.000120898	-0.000116714	-0.000112818	-0.000109037	-0.000105491	-0.000101878	-9.8542e-05	-9.5281e-05	-9.2215e-05	-8.918e-05	-8.6301e-05	-8.3524e-05	-8.0678e-05	-7.7706e-05	-7.4177e-05	-6.9812e-05	-6.3751e-05	-5.7362e-05	-5.6555e-05	-5.8984e-05	-6.1129e-05	-6.2823e-05	-6.4249e-05	-6.5671e-05	-6.6805e-05	-6.7737e-05	-6.8502e-05	-6.9091e-05	-6.9594e-05	-6.9958e-05
-0.495	-0.000124184	-0.000119825	-0.000115655	-0.000111832	-0.000108227	-0.000104458	-0.000100919	-9.7578e-05	-9.4303e-05	-9.1189e-05	-8.8153e-05	-8.5215e-05	-8.2445e-05	-7.9632e-05	-7.6648e-05	-7.3206e-05	-6.8854e-05	-6.2917e-05	-5.6556e-05	-5.5805e-05	-5.8194e-05	-6.0281e-05	-6.1904e-05	-6.3396e-05	-6.4745e-05	-6.592e-05	-6.6843e-05	-6.7562e-05	-6.8166e-05	-6.8636e-05	-6.9046e-05
-0.49	-0.000122921	-0.000118761	-0.000114604	-0.000110894	-0.000107264	-0.000103496	-9.9886e-05	-9.6566e-05	-9.3281e-05	-9.0167e-05	-8.7237e-05	-8.4231e-05	-8.1439e-05	-7.8675e-05	-7.5728e-05	-7.2259e-05	-6.7878e-05	-6.2036e-05	-5.58e-05	-5.505e-05	-5.7382e-05	-5.9456e-05	-6.1102e-05	-6.2519e-05	-6.3898e-05	-6.4982e-05	-6.5924e-05	-6.6599e-05	-6.7251e-05	-6.7732e-05	-6.8126e-05
-0.485	-0.00012176	-0.00011767	-0.000113576	-0.000109794	-0.000106154	-0.000102505	-9.8961e-05	-9.5631e-05	-9.2237e-05	-8.9174e-05	-8.6161e-05	-8.3163e-05	-8.0428e-05	-7.7662e-05	-7.4679e-05	-7.1265e-05	-6.7005e-05	-6.1208e-05	-5.5058e-05	-5.4318e-05	-5.6596e-05	-5.8626e-05	-6.0244e-05	-6.1636e-05	-6.2948e-05	-6.4051e-05	-6.5007e-05	-6.5758e-05	-6.6288e-05	-6.6795e-05	-6.7249e-05
-0.48	-0.000120673	-0.000116561	-0.000112513	-0.000108794	-0.000105247	-0.000101445	-9.7959e-05	-9.4567e-05	-9.1287e-05	-8.8148e-05	-8.5103e-05	-8.2197e-05	-7.9382e-05	-7.6573e-05	-7.3706e-05	-7.0277e-05	-6.6062e-05	-6.0369e-05	-5.4292e-05	-5.355e-05	-5.5814e-05	-5.7797e-05	-5.9382e-05	-6.0779e-05	-6.2051e-05	-6.3208e-05	-6.4097e-05	-6.4834e-05	-6.537e-05	-6.5863e-05	-6.631e-05
-0.475	-0.00011952	-0.000115505	-0.000111523	-0.000107782	-0.000104204	-0.000100482	-9.6893e-05	-9.3603e-05	-9.0354e-05	-8.7109e-05	-8.4082e-05	-8.1248e-05	-7.8378e-05	-7.5534e-05	-7.2631e-05	-6.9288e-05	-6.5159e-05	-5.9501e-05	-5.3531e-05	-5.2792e-05	-5.5e-05	-5.6985e-05	-5.8535e-05	-5.9859e-05	-6.1155e-05	-6.2258e-05	-6.3182e-05	-6.3874e-05	-6.4475e-05	-6.496e-05	-6.5394e-05
-0.47	-0.000118432	-0.000114477	-0.000110392	-0.000106751	-0.000103229	-9.9472e-05	-9.5906e-05	-9.2651e-05	-8.9305e-05	-8.6188e-05	-8.3057e-05	-8.0223e-05	-7.7351e-05	-7.4558e-05	-7.1685e-05	-6.8353e-05	-6.425e-05	-5.8632e-05	-5.2773e-05	-5.202e-05	-5.4225e-05	-5.6138e-05	-5.7708e-05	-5.9037e-05	-6.0279e-05	-6.1347e-05	-6.2255e-05	-6.2982e-05	-6.3532e-05	-6.4088e-05	-6.4493e-05
-0.465	-0.000117306	-0.000113351	-0.000109322	-0.000105706	-0.000102131	-9.847e-05	-9.4888e-05	-9.1634e-05	-8.8307e-05	-8.5135e-05	-8.2052e-05	-7.9162e-05	-7.6353e-05	-7.3593e-05	-7.072e-05	-6.7431e-05	-6.3313e-05	-5.7822e-05	-5.2007e-05	-5.1302e-05	-5.3442e-05	-5.533e-05	-5.6859e-05	-5.8172e-05	-5.9412e-05	-6.0442e-05	-6.1372e-05	-6.2038e-05	-6.2654e-05	-6.323e-05	-6.3625e-05
-0.46	-0.000116115	-0.000112218	-0.000108264	-0.000104649	-0.000101252	-9.751e-05	-9.3916e-05	-9.0679e-05	-8.7282e-05	-8.4085e-05	-8.1007e-05	-7.8166e-05	-7.5397e-05	-7.2582e-05	-6.977e-05	-6.6453e-05	-6.2434e-05	-5.6985e-05	-5.1269e-05	-5.0535e-05	-5.2669e-05	-5.4527e-05	-5.6004e-05	-5.7291e-05	-5.8536e-05	-5.9578e-05	-6.0478e-05	-6.1159e-05	-6.175e-05	-6.2283e-05	-6.2757e-05
-0.455	-0.000115078	-0.000111094	-0.000107271	-0.000103622	-0.000100146	-9.6494e-05	-9.2888e-05	-8.9623e-05	-8.6374e-05	-8.3087e-05	-8.0024e-05	-7.7172e-05	-7.4369e-05	-7.1558e-05	-6.8778e-05	-6.5534e-05	-6.1536e-05	-5.617e-05	-5.0508e-05	-4.9812e-05	-5.1862e-05	-5.3671e-05	-5.5136e-05	-5.6391e-05	-5.7695e-05	-5.8701e-05	-5.9579e-05	-6.0257e-05	-6.0859e-05	-6.1381e-05	-6.1919e-05
-0.45	-0.00011394	-0.000110078	-0.000106251	-0.00010256	-9.92e-05	-9.55e-05	-9.1867e-05	-8.8667e-05	-8.5316e-05	-8.2082e-05	-7.9052e-05	-7.6206e-05	-7.3357e-05	-7.0582e-05	-6.7817e-05	-6.454e-05	-6.0605e-05	-5.5339e-05	-4.979e-05	-4.9084e-05	-5.109e-05	-5.2867e-05	-5.4313e-05	-5.5607e-05	-5.6758e-05	-5.783e-05	-5.8687e-05	-5.9368e-05	-6.001e-05	-6.0543e-05	-6.1045e-05
-0.445	-0.000112771	-0.000109068	-0.000105153	-0.000101574	-9.8148e-05	-9.4511e-05	-9.0925e-05	-8.7717e-05	-8.4402e-05	-8.1163e-05	-7.8107e-05	-7.5213e-05	-7.2414e-05	-6.9631e-05	-6.6823e-05	-6.3605e-05	-5.9702e-05	-5.4527e-05	-4.9035e-05	-4.8346e-05	-5.0329e-05	-5.2084e-05	-5.3491e-05	-5.476e-05	-5.5925e-05	-5.6951e-05	-5.7809e-05	-5.8493e-05	-5.9101e-05	-5.9677e-05	-6.0234e-05
-0.44	-0.000111703	-0.000107914	-0.000104057	-0.000100575	-9.7101e-05	-9.3496e-05	-8.9858e-05	-8.6751e-05	-8.3443e-05	-8.0162e-05	-7.7089e-05	-7.4142e-05	-7.1374e-05	-6.8671e-05	-6.5841e-05	-6.2687e-05	-5.8816e-05	-5.3695e-05	-4.8309e-05	-4.7599e-05	-4.9557e-05	-5.1294e-05	-5.265e-05	-5.3927e-05	-5.5058e-05	-5.607e-05	-5.6924e-05	-5.7638e-05	-5.8236e-05	-5.8782e-05	-5.9382e-05
-0.435	-0.000110557	-0.000106749	-0.000103035	-9.9568e-05	-9.6057e-05	-9.2475e-05	-8.8983e-05	-8.5714e-05	-8.2513e-05	-7.9154e-05	-7.6058e-05	-7.3238e-05	-7.0441e-05	-6.7689e-05	-6.4916e-05	-6.175e-05	-5.7912e-05	-5.2885e-05	-4.7562e-05	-4.6876e-05	-4.8786e-05	-5.0462e-05	-5.1836e-05	-5.3089e-05	-5.418e-05	-5.5233e-05	-5.6044e-05	-5.6758e-05	-5.7376e-05	-5.7967e-05	-5.855e-05
-0.43	-0.000109464	-0.000105687	-0.000101852	-9.852e-05	-9.5092e-05	-9.1473e-05	-8.8014e-05	-8.4746e-05	-8.1447e-05	-7.8236e-05	-7.52e-05	-7.2168e-05	-6.9473e-05	-6.6741e-05	-6.3986e-05	-6.084e-05	-5.7047e-05	-5.2038e-05	-4.6852e-05	-4.6171e-05	-4.8051e-05	-4.9655e-05	-5.1e-05	-5.2175e-05	-5.3341e-05	-5.4324e-05	-5.519e-05	-5.588e-05	-5.6525e-05	-5.7114e-05	-5.7727e-05
-0.425	-0.000108303	-0.000104584	-0.000100929	-9.7319e-05	-9.4061e-05	-9.0528e-05	-8.694e-05	-8.3756e-05	-8.0473e-05	-7.7236e-05	-7.4211e-05	-7.1261e-05	-6.846e-05	-6.5756e-05	-6.2994e-05	-5.9831e-05	-5.6181e-05	-5.125e-05	-4.6148e-05	-4.5454e-05	-4.7273e-05	-4.8906e-05	-5.0205e-05	-5.141e-05	-5.2511e-05	-5.3489e-05	-5.4334e-05	-5.5039e-05	-5.5681e-05	-5.6295e-05	-5.6899e-05
-0.42	-0.000107169	-0.00010354	-9.9817e-05	-9.6342e-05	-9.3072e-05	-8.956e-05	-8.6093e-05	-8.2799e-05	-7.9512e-05	-7.6294e-05	-7.3224e-05	-7.0277e-05	-6.7515e-05	-6.4835e-05	-6.2077e-05	-5.8939e-05	-5.5293e-05	-5.0466e-05	-4.5397e-05	-4.4727e-05	-4.6539e-05	-4.8112e-05	-4.9384e-05	-5.0601e-05	-5.1678e-05	-5.2666e-05	-5.3479e-05	-5.4182e-05	-5.4839e-05	-5.5482e-05	-5.6082e-05
-0.415	-0.000106023	-0.000102368	-9.8699e-05	-9.5375e-05	-9.196e-05	-8.8483e-05	-8.5042e-05	-8.1839e-05	-7.8574e-05	-7.5323e-05	-7.2307e-05	-6.9334e-05	-6.6562e-05	-6.3884e-05	-6.1165e-05	-5.8053e-05	-5.4413e-05	-4.9649e-05	-4.4681e-05	-4.4041e-05	-4.5785e-05	-4.7324e-05	-4.8582e-05	-4.976e-05	-5.0824e-05	-5.1794e-05	-5.2628e-05	-5.334e-05	-5.4036e-05	-5.4663e-05	-5.5281e-05
-0.41	-0.000104934	-0.000101317	-9.7633e-05	-9.439e-05	-9.1091e-05	-8.7505e-05	-8.4175e-05	-8.0839e-05	-7.7591e-05	-7.4431e-05	-7.1333e-05	-6.8349e-05	-6.5619e-05	-6.292e-05	-6.0209e-05	-5.7158e-05	-5.3529e-05	-4.8859e-05	-4.3963e-05	-4.3327e-05	-4.5043e-05	-4.6563e-05	-4.7787e-05	-4.8911e-05	-4.9975e-05	-5.0949e-05	-5.1805e-05	-5.2567e-05	-5.3192e-05	-5.3873e-05	-5.4465e-05
-0.405	-0.000103751	-0.000100137	-9.6498e-05	-9.3158e-05	-8.9963e-05	-8.6555e-05	-8.3189e-05	-7.9907e-05	-7.6657e-05	-7.3449e-05	-7.0372e-05	-6.7393e-05	-6.467e-05	-6.1976e-05	-5.9234e-05	-5.6243e-05	-5.267e-05	-4.8042e-05	-4.3235e-05	-4.2621e-05	-4.4291e-05	-4.5794e-05	-4.7004e-05	-4.8099e-05	-4.9168e-05	-5.0141e-05	-5.0969e-05	-5.1707e-05	-5.2396e-05	-5.3082e-05	-5.3726e-05
-0.4	-0.000102617	-9.8982e-05	-9.5364e-05	-9.207e-05	-8.8943e-05	-8.5535e-05	-8.2167e-05	-7.8883e-05	-7.564e-05	-7.2566e-05	-6.9427e-05	-6.6479e-05	-6.369e-05	-6.1024e-05	-5.8337e-05	-5.5316e-05	-5.1827e-05	-4.7239e-05	-4.2521e-05	-4.1945e-05	-4.3539e-05	-4.501e-05	-4.6212e-05	-4.7284e-05	-4.8363e-05	-4.9346e-05	-5.0177e-05	-5.0894e-05	-5.159e-05	-5.232e-05	-5.2984e-05
-0.395	-0.000101451	-9.7982e-05	-9.4347e-05	-9.107e-05	-8.7874e-05	-8.4506e-05	-8.1131e-05	-7.787e-05	-7.4727e-05	-7.1615e-05	-6.8476e-05	-6.5473e-05	-6.2773e-05	-6.013e-05	-5.7385e-05	-5.4428e-05	-5.0975e-05	-4.6464e-05	-4.1847e-05	-4.1249e-05	-4.2843e-05	-4.4245e-05	-4.5435e-05	-4.6485e-05	-4.7526e-05	-4.8541e-05	-4.9348e-05	-5.0105e-05	-5.0808e-05	-5.1565e-05	-5.2278e-05
-0.39	-0.000100204	-9.685e-05	-9.3229e-05	-9.0003e-05	-8.679e-05	-8.3425e-05	-8.0183e-05	-7.6927e-05	-7.3788e-05	-7.0638e-05	-6.7518e-05	-6.4576e-05	-6.1856e-05	-5.9194e-05	-5.6472e-05	-5.3526e-05	-5.0116e-05	-4.5686e-05	-4.1144e-05	-4.0546e-05	-4.2097e-05	-4.3454e-05	-4.4661e-05	-4.573e-05	-4.6741e-05	-4.773e-05	-4.8565e-05	-4.9295e-05	-5.0036e-05	-5.0777e-05	-5.1539e-05
-0.385	-9.9105e-05	-9.5688e-05	-9.2273e-05	-8.893e-05	-8.5794e-05	-8.2499e-05	-7.9142e-05	-7.6005e-05	-7.2809e-05	-6.9666e-05	-6.6545e-05	-6.3695e-05	-6.0904e-05	-5.8287e-05	-5.5589e-05	-5.2663e-05	-4.9317e-05	-4.491e-05	-4.0431e-05	-3.9873e-05	-4.1387e-05	-4.2753e-05	-4.3876e-05	-4.4942e-05	-4.5978e-05	-4.6905e-05	-4.7764e-05	-4.8517e-05	-4.9258e-05	-5.0023e-05	-5.0852e-05
-0.38	-9.7921e-05	-9.4453e-05	-9.1089e-05	-8.7872e-05	-8.4747e-05	-8.145e-05	-7.8144e-05	-7.4962e-05	-7.1791e-05	-6.8725e-05	-6.5626e-05	-6.2738e-05	-6.0055e-05	-5.7346e-05	-5.466e-05	-5.1766e-05	-4.8463e-05	-4.4132e-05	-3.9776e-05	-3.9198e-05	-4.063e-05	-4.197e-05	-4.3103e-05	-4.416e-05	-4.518e-05	-4.6131e-05	-4.6994e-05	-4.7758e-05	-4.8528e-05	-4.9318e-05	-5.0197e-05
-0.375	-9.6751e-05	-9.3356e-05	-8.9984e-05	-8.6771e-05	-8.3722e-05	-8.0397e-05	-7.7223e-05	-7.4007e-05	-7.0906e-05	-6.7816e-05	-6.4713e-05	-6.181e-05	-5.9101e-05	-5.6457e-05	-5.3777e-05	-5.0904e-05	-4.7602e-05	-4.3356e-05	-3.9102e-05	-3.8509e-05	-3.9976e-05	-4.1207e-05	-4.2367e-05	-4.3425e-05	-4.4397e-05	-4.5366e-05	-4.6233e-05	-4.6937e-05	-4.7841e-05	-4.8629e-05	-4.9517e-05
-0.37	-9.5606e-05	-9.2333e-05	-8.8824e-05	-8.5725e-05	-8.2708e-05	-7.9329e-05	-7.6228e-05	-7.3019e-05	-6.9961e-05	-6.6862e-05	-6.3817e-05	-6.0859e-05	-5.8173e-05	-5.5548e-05	-5.2891e-05	-5.0013e-05	-4.6768e-05	-4.2613e-05	-3.843e-05	-3.7832e-05	-3.92e-05	-4.0485e-05	-4.1618e-05	-4.2622e-05	-4.363e-05	-4.4566e-05	-4.5487e-05	-4.6253e-05	-4.7052e-05	-4.7963e-05	-4.8845e-05
-0.365	-9.447e-05	-9.1135e-05	-8.7756e-05	-8.4744e-05	-8.1641e-05	-7.8363e-05	-7.5196e-05	-7.206e-05	-6.9041e-05	-6.5956e-05	-6.2913e-05	-5.9947e-05	-5.7232e-05	-5.4693e-05	-5.2009e-05	-4.913e-05	-4.5921e-05	-4.185e-05	-3.7771e-05	-3.7187e-05	-3.8537e-05	-3.976e-05	-4.085e-05	-4.1876e-05	-4.2879e-05	-4.3807e-05	-4.4706e-05	-4.5505e-05	-4.6345e-05	-4.729e-05	-4.8202e-05
-0.36	-9.3275e-05	-8.9998e-05	-8.6617e-05	-8.3651e-05	-8.0666e-05	-7.7303e-05	-7.4196e-05	-7.1153e-05	-6.8054e-05	-6.5022e-05	-6.2007e-05	-5.9028e-05	-5.6358e-05	-5.3761e-05	-5.1112e-05	-4.8284e-05	-4.5103e-05	-4.1102e-05	-3.7069e-05	-3.6501e-05	-3.785e-05	-3.9048e-05	-4.008e-05	-4.111e-05	-4.2103e-05	-4.3065e-05	-4.3963e-05	-4.4795e-05	-4.5667e-05	-4.6651e-05	-4.7609e-05
-0.355	-9.2065e-05	-8.8875e-05	-8.5471e-05	-8.2447e-05	-7.9562e-05	-7.6349e-05	-7.3252e-05	-7.0164e-05	-6.714e-05	-6.406e-05	-6.1061e-05	-5.811e-05	-5.5434e-05	-5.2878e-05	-5.0236e-05	-4.7421e-05	-4.4298e-05	-4.0356e-05	-3.6383e-05	-3.5849e-05	-3.7129e-05	-3.8326e-05	-3.9361e-05	-4.0357e-05	-4.1366e-05	-4.2305e-05	-4.3232e-05	-4.4086e-05	-4.4997e-05	-4.5998e-05	-4.7052e-05
-0.35	-9.0885e-05	-8.7591e-05	-8.4348e-05	-8.1458e-05	-7.8429e-05	-7.5277e-05	-7.2121e-05	-6.9228e-05	-6.6145e-05	-6.3118e-05	-6.0145e-05	-5.7235e-05	-5.4556e-05	-5.1952e-05	-4.936e-05	-4.6593e-05	-4.3513e-05	-3.9607e-05	-3.5726e-05	-3.5195e-05	-3.6455e-05	-3.7638e-05	-3.8621e-05	-3.9608e-05	-4.0631e-05	-4.158e-05	-4.2505e-05	-4.34e-05	-4.433e-05	-4.5382e-05	-4.6496e-05
-0.345	-8.9713e-05	-8.6495e-05	-8.3238e-05	-8.0388e-05	-7.746e-05	-7.4314e-05	-7.1257e-05	-6.8225e-05	-6.521e-05	-6.2177e-05	-5.9265e-05	-5.6346e-05	-5.3653e-05	-5.1111e-05	-4.848e-05	-4.5738e-05	-4.2722e-05	-3.8875e-05	-3.5071e-05	-3.4528e-05	-3.5762e-05	-3.6907e-05	-3.7883e-05	-3.8895e-05	-3.9878e-05	-4.0876e-05	-4.1819e-05	-4.2722e-05	-4.3702e-05	-4.4785e-05	-4.5992e-05
-0.34	-8.8476e-05	-8.5288e-05	-8.2134e-05	-7.9285e-05	-7.6291e-05	-7.3237e-05	-7.0258e-05	-6.7278e-05	-6.4268e-05	-6.1251e-05	-5.8316e-05	-5.5432e-05	-5.2774e-05	-5.0158e-05	-4.765e-05	-4.4894e-05	-4.1926e-05	-3.8109e-05	-3.4405e-05	-3.3876e-05	-3.505e-05	-3.6224e-05	-3.7186e-05	-3.8172e-05	-3.9159e-05	-4.0173e-05	-4.1128e-05	-4.2057e-05	-4.3064e-05	-4.4192e-05	-4.5469e-05
-0.335	-8.7399e-05	-8.4252e-05	-8.1002e-05	-7.8208e-05	-7.5324e-05	-7.2196e-05	-6.9285e-05	-6.6274e-05	-6.3355e-05	-6.0377e-05	-5.7444e-05	-5.4571e-05	-5.1888e-05	-4.9324e-05	-4.6822e-05	-4.4059e-05	-4.1104e-05	-3.7402e-05	-3.3752e-05	-3.3239e-05	-3.4395e-05	-3.5533e-05	-3.6472e-05	-3.7468e-05	-3.8462e-05	-3.9457e-05	-4.0463e-05	-4.1433e-05	-4.247e-05	-4.3648e-05	-4.4978e-05
-0.33	-8.614e-05	-8.3093e-05	-7.9877e-05	-7.7132e-05	-7.4205e-05	-7.1126e-05	-6.8244e-05	-6.5272e-05	-6.236e-05	-5.9468e-05	-5.6541e-05	-5.3609e-05	-5.1019e-05	-4.8477e-05	-4.5937e-05	-4.3226e-05	-4.0316e-05	-3.6673e-05	-3.3116e-05	-3.2619e-05	-3.3766e-05	-3.4837e-05	-3.5756e-05	-3.6764e-05	-3.7782e-05	-3.8778e-05	-3.9811e-05	-4.0823e-05	-4.1908e-05	-4.3156e-05	-4.4561e-05
-0.325	-8.4951e-05	-8.1906e-05	-7.8741e-05	-7.6008e-05	-7.3186e-05	-7.0126e-05	-6.7195e-05	-6.4366e-05	-6.1406e-05	-5.8567e-05	-5.5603e-05	-5.2738e-05	-5.0154e-05	-4.7612e-05	-4.5106e-05	-4.2397e-05	-3.9501e-05	-3.593e-05	-3.247e-05	-3.1987e-05	-3.31e-05	-3.4166e-05	-3.5082e-05	-3.6092e-05	-3.7096e-05	-3.8107e-05	-3.9177e-05	-4.0222e-05	-4.1356e-05	-4.268e-05	-4.418e-05
-0.32	-8.3756e-05	-8.0749e-05	-7.7581e-05	-7.4906e-05	-7.2071e-05	-6.913e-05	-6.6207e-05	-6.334e-05	-6.0542e-05	-5.7589e-05	-5.4719e-05	-5.1861e-05	-4.928e-05	-4.6774e-05	-4.4265e-05	-4.1616e-05	-3.8769e-05	-3.52e-05	-3.1839e-05	-3.1367e-05	-3.2437e-05	-3.3468e-05	-3.4389e-05	-3.5403e-05	-3.6406e-05	-3.7493e-05	-3.8571e-05	-3.963e-05	-4.084e-05	-4.2218e-05	-4.3847e-05
-0.315	-8.2581e-05	-7.9666e-05	-7.6461e-05	-7.3813e-05	-7.1027e-05	-6.8133e-05	-6.5186e-05	-6.2358e-05	-5.9573e-05	-5.6667e-05	-5.3808e-05	-5.0918e-05	-4.8433e-05	-4.5957e-05	-4.3433e-05	-4.0766e-05	-3.7981e-05	-3.4535e-05	-3.1215e-05	-3.0731e-05	-3.1809e-05	-3.2817e-05	-3.374e-05	-3.4742e-05	-3.5775e-05	-3.6851e-05	-3.7985e-05	-3.9082e-05	-4.0357e-05	-4.1834e-05	-4.3508e-05
-0.31	-8.1406e-05	-7.8505e-05	-7.539e-05	-7.271e-05	-7.0021e-05	-6.7056e-05	-6.416e-05	-6.1403e-05	-5.8572e-05	-5.5754e-05	-5.2959e-05	-5.0086e-05	-4.76e-05	-4.5016e-05	-4.2592e-05	-3.9982e-05	-3.7201e-05	-3.3819e-05	-3.058e-05	-3.0119e-05	-3.1155e-05	-3.2157e-05	-3.3076e-05	-3.4092e-05	-3.5142e-05	-3.6255e-05	-3.7403e-05	-3.8562e-05	-3.9912e-05	-4.1486e-05	-4.3248e-05
-0.305	-8.0055e-05	-7.7225e-05	-7.4166e-05	-7.156e-05	-6.8992e-05	-6.5993e-05	-6.3079e-05	-6.04e-05	-5.7582e-05	-5.4783e-05	-5.2018e-05	-4.9251e-05	-4.6762e-05	-4.4183e-05	-4.1778e-05	-3.9153e-05	-3.6437e-05	-3.3127e-05	-2.9956e-05	-2.9527e-05	-3.0542e-05	-3.1517e-05	-3.2423e-05	-3.3432e-05	-3.4498e-05	-3.5666e-05	-3.6844e-05	-3.8059e-05	-3.9501e-05	-4.1188e-05	-4.3119e-05
-0.3	-7.8895e-05	-7.6041e-05	-7.3072e-05	-7.0511e-05	-6.7884e-05	-6.4975e-05	-6.219e-05	-5.9369e-05	-5.6712e-05	-5.3889e-05	-5.1131e-05	-4.8401e-05	-4.5912e-05	-4.3374e-05	-4.0945e-05	-3.8426e-05	-3.5655e-05	-3.2412e-05	-2.9346e-05	-2.8915e-05	-2.9925e-05	-3.0887e-05	-3.1786e-05	-3.2815e-05	-3.3893e-05	-3.5096e-05	-3.6312e-05	-3.7639e-05	-3.913e-05	-4.0926e-05	-4.2975e-05
-0.295	-7.7682e-05	-7.5033e-05	-7.1938e-05	-6.9408e-05	-6.68e-05	-6.3907e-05	-6.1189e-05	-5.8405e-05	-5.5736e-05	-5.3002e-05	-5.0246e-05	-4.7521e-05	-4.5048e-05	-4.2531e-05	-4.012e-05	-3.7621e-05	-3.4921e-05	-3.1728e-05	-2.8762e-05	-2.832e-05	-2.9275e-05	-3.0247e-05	-3.1157e-05	-3.2206e-05	-3.3309e-05	-3.4541e-05	-3.5825e-05	-3.7193e-05	-3.8827e-05	-4.0787e-05	-4.302e-05
-0.29	-7.6404e-05	-7.3777e-05	-7.0793e-05	-6.8357e-05	-6.5704e-05	-6.2868e-05	-6.0207e-05	-5.7526e-05	-5.4824e-05	-5.212e-05	-4.9338e-05	-4.6708e-05	-4.4195e-05	-4.1737e-05	-3.9359e-05	-3.6825e-05	-3.4155e-05	-3.1059e-05	-2.8137e-05	-2.7728e-05	-2.8683e-05	-2.9647e-05	-3.0541e-05	-3.1617e-05	-3.2747e-05	-3.4012e-05	-3.536e-05	-3.6847e-05	-3.8586e-05	-4.0667e-05	-4.3327e-05
-0.285	-7.521e-05	-7.2491e-05	-6.9677e-05	-6.7142e-05	-6.464e-05	-6.1826e-05	-5.9141e-05	-5.6481e-05	-5.3897e-05	-5.118e-05	-4.8491e-05	-4.5813e-05	-4.3327e-05	-4.0918e-05	-3.8535e-05	-3.6035e-05	-3.3435e-05	-3.0377e-05	-2.7528e-05	-2.716e-05	-2.8091e-05	-2.9034e-05	-2.9942e-05	-3.102e-05	-3.2202e-05	-3.3526e-05	-3.4926e-05	-3.6525e-05	-3.8397e-05	-4.0714e-05	-4.3656e-05
-0.28	-7.3917e-05	-7.1365e-05	-6.8518e-05	-6.5965e-05	-6.3514e-05	-6.083e-05	-5.8114e-05	-5.551e-05	-5.2936e-05	-5.0236e-05	-4.7593e-05	-4.4953e-05	-4.2464e-05	-4.0066e-05	-3.7761e-05	-3.5266e-05	-3.2712e-05	-2.97e-05	-2.6932e-05	-2.6586e-05	-2.7511e-05	-2.8436e-05	-2.9326e-05	-3.0462e-05	-3.1684e-05	-3.3078e-05	-3.4515e-05	-3.6238e-05	-3.8269e-05	-4.1027e-05	-4.5481e-05
-0.275	-7.2682e-05	-7.0129e-05	-6.7399e-05	-6.4924e-05	-6.2452e-05	-5.9801e-05	-5.7057e-05	-5.4579e-05	-5.199e-05	-4.9324e-05	-4.6736e-05	-4.4114e-05	-4.1663e-05	-3.9273e-05	-3.697e-05	-3.4487e-05	-3.1984e-05	-2.9038e-05	-2.6349e-05	-2.6011e-05	-2.6917e-05	-2.7837e-05	-2.8787e-05	-2.9928e-05	-3.1185e-05	-3.2632e-05	-3.4181e-05	-3.6062e-05	-3.8399e-05	-4.1389e-05	-6.3452e-05
-0.27	-7.1376e-05	-6.8993e-05	-6.6243e-05	-6.3883e-05	-6.13e-05	-5.8707e-05	-5.5998e-05	-5.3557e-05	-5.1099e-05	-4.8385e-05	-4.5861e-05	-4.3245e-05	-4.0822e-05	-3.8464e-05	-3.6197e-05	-3.3762e-05	-3.1243e-05	-2.8377e-05	-2.5766e-05	-2.5463e-05	-2.6326e-05	-2.728e-05	-2.8234e-05	-2.9403e-05	-3.0702e-05	-3.2213e-05	-3.3912e-05	-3.5938e-05	-3.8471e-05	-4.3926e-05	-7.6115e-05
-0.265	-7.0122e-05	-6.774e-05	-6.5079e-05	-6.2739e-05	-6.0264e-05	-5.768e-05	-5.5024e-05	-5.2551e-05	-5.0134e-05	-4.7507e-05	-4.4968e-05	-4.2383e-05	-3.9984e-05	-3.7687e-05	-3.5386e-05	-3.2994e-05	-3.0567e-05	-2.7723e-05	-2.519e-05	-2.4897e-05	-2.5786e-05	-2.6703e-05	-2.7693e-05	-2.89e-05	-3.0272e-05	-3.1867e-05	-3.3678e-05	-3.5928e-05	-3.8941e-05	-6.5313e-05	-7.5453e-05
-0.26	-6.8822e-05	-6.658e-05	-6.3891e-05	-6.1528e-05	-5.9153e-05	-5.6618e-05	-5.405e-05	-5.1619e-05	-4.9146e-05	-4.6593e-05	-4.409e-05	-4.1524e-05	-3.919e-05	-3.6898e-05	-3.4603e-05	-3.2237e-05	-2.9845e-05	-2.7086e-05	-2.462e-05	-2.4363e-05	-2.5248e-05	-2.6177e-05	-2.7175e-05	-2.8403e-05	-2.988e-05	-3.155e-05	-3.3592e-05	-3.6171e-05	-4.2718e-05	-7.2047e-05	-7.4582e-05
-0.255	-6.7517e-05	-6.5292e-05	-6.2723e-05	-6.0348e-05	-5.8105e-05	-5.5579e-05	-5.3062e-05	-5.0594e-05	-4.8188e-05	-4.5687e-05	-4.3225e-05	-4.0673e-05	-3.8362e-05	-3.61e-05	-3.3862e-05	-3.1506e-05	-2.9138e-05	-2.6473e-05	-2.4056e-05	-2.381e-05	-2.4719e-05	-2.5647e-05	-2.6686e-05	-2.7966e-05	-2.9515e-05	-3.1337e-05	-3.3565e-05	-3.6611e-05	-6.3216e-05	-7.129e-05	-7.3327e-05
-0.25	-6.6194e-05	-6.3923e-05	-6.1536e-05	-5.9211e-05	-5.7003e-05	-5.4548e-05	-5.2009e-05	-4.9633e-05	-4.7248e-05	-4.4738e-05	-4.2291e-05	-3.9868e-05	-3.7521e-05	-3.5301e-05	-3.3084e-05	-3.0756e-05	-2.8458e-05	-2.5824e-05	-2.351e-05	-2.3293e-05	-2.4199e-05	-2.5134e-05	-2.6209e-05	-2.755e-05	-2.9211e-05	-3.1236e-05	-3.3724e-05	-3.9462e-05	-6.7528e-05	-7.0189e-05	-7.1958e-05
-0.245	-6.4894e-05	-6.2684e-05	-6.0294e-05	-5.8052e-05	-5.5883e-05	-5.349e-05	-5.1051e-05	-4.8662e-05	-4.6268e-05	-4.385e-05	-4.1397e-05	-3.9016e-05	-3.6738e-05	-3.4516e-05	-3.2314e-05	-3.0048e-05	-2.7751e-05	-2.5206e-05	-2.2943e-05	-2.2778e-05	-2.3671e-05	-2.463e-05	-2.5771e-05	-2.7197e-05	-2.8958e-05	-3.1149e-05	-3.4253e-05	-5.9045e-05	-6.6689e-05	-6.9042e-05	-7.0512e-05
-0.24	-6.3549e-05	-6.1431e-05	-5.9125e-05	-5.6948e-05	-5.4734e-05	-5.2406e-05	-5.0044e-05	-4.7641e-05	-4.5345e-05	-4.2979e-05	-4.0544e-05	-3.8178e-05	-3.5924e-05	-3.3693e-05	-3.1558e-05	-2.9304e-05	-2.7063e-05	-2.4578e-05	-2.2423e-05	-2.2281e-05	-2.3176e-05	-2.4151e-05	-2.5353e-05	-2.686e-05	-2.8776e-05	-3.1331e-05	-3.5805e-05	-6.3072e-05	-6.588e-05	-6.7655e-05	-6.8851e-05
-0.235	-6.2247e-05	-6.0154e-05	-5.7887e-05	-5.576e-05	-5.3666e-05	-5.1333e-05	-4.9006e-05	-4.6613e-05	-4.4373e-05	-4.204e-05	-3.9672e-05	-3.7308e-05	-3.51e-05	-3.293e-05	-3.0792e-05	-2.8634e-05	-2.6374e-05	-2.3958e-05	-2.1875e-05	-2.1794e-05	-2.2689e-05	-2.3723e-05	-2.4958e-05	-2.6591e-05	-2.8752e-05	-3.1641e-05	-5.4642e-05	-6.232e-05	-6.4662e-05	-6.6282e-05	-6.7182e-05
-0.23	-6.0953e-05	-5.8913e-05	-5.6697e-05	-5.4659e-05	-5.251e-05	-5.0304e-05	-4.7979e-05	-4.5683e-05	-4.342e-05	-4.1135e-05	-3.8829e-05	-3.6494e-05	-3.4285e-05	-3.2151e-05	-3.0063e-05	-2.7896e-05	-2.5713e-05	-2.3354e-05	-2.1358e-05	-2.1285e-05	-2.2226e-05	-2.3294e-05	-2.4617e-05	-2.6422e-05	-2.8765e-05	-3.2943e-05	-5.818e-05	-6.122e-05	-6.3277e-05	-6.4688e-05	-6.5326e-05
-0.225	-5.9605e-05	-5.7634e-05	-5.5471e-05	-5.3467e-05	-5.1422e-05	-4.9211e-05	-4.6958e-05	-4.4708e-05	-4.2462e-05	-4.0248e-05	-3.7983e-05	-3.565e-05	-3.3503e-05	-3.1378e-05	-2.9323e-05	-2.7194e-05	-2.5022e-05	-2.2775e-05	-2.0871e-05	-2.0833e-05	-2.1781e-05	-2.29e-05	-2.4316e-05	-2.6262e-05	-2.9085e-05	-4.9369e-05	-5.7623e-05	-6.0161e-05	-6.1915e-05	-6.2975e-05	-6.3399e-05
-0.22	-5.8241e-05	-5.6374e-05	-5.4219e-05	-5.2236e-05	-5.0292e-05	-4.8138e-05	-4.5943e-05	-4.3733e-05	-4.1492e-05	-3.9329e-05	-3.7067e-05	-3.4825e-05	-3.2688e-05	-3.0596e-05	-2.8581e-05	-2.6473e-05	-2.4411e-05	-2.2196e-05	-2.0359e-05	-2.0371e-05	-2.1357e-05	-2.2533e-05	-2.4062e-05	-2.6289e-05	-3.0029e-05	-5.3377e-05	-5.6628e-05	-5.8879e-05	-6.0323e-05	-6.1207e-05	-6.1372e-05
-0.215	-5.6923e-05	-5.5082e-05	-5.2985e-05	-5.1075e-05	-4.917e-05	-4.6991e-05	-4.4931e-05	-4.2755e-05	-4.0579e-05	-3.8415e-05	-3.619e-05	-3.4021e-05	-3.1916e-05	-2.9852e-05	-2.7838e-05	-2.5776e-05	-2.3774e-05	-2.1635e-05	-1.987e-05	-1.9933e-05	-2.0951e-05	-2.2227e-05	-2.3918e-05	-2.6526e-05	-4.3808e-05	-5.2691e-05	-5.548e-05	-5.747e-05	-5.8699e-05	-5.9284e-05	-5.9256e-05
-0.21	-5.5592e-05	-5.3697e-05	-5.1747e-05	-4.9932e-05	-4.7988e-05	-4.5937e-05	-4.3904e-05	-4.1766e-05	-3.965e-05	-3.7511e-05	-3.5332e-05	-3.3122e-05	-3.1094e-05	-2.907e-05	-2.7121e-05	-2.5075e-05	-2.3122e-05	-2.1051e-05	-1.9379e-05	-1.9509e-05	-2.0563e-05	-2.1944e-05	-2.3798e-05	-2.7043e-05	-4.8268e-05	-5.1747e-05	-5.432e-05	-5.6022e-05	-5.6944e-05	-5.7297e-05	-5.7077e-05
-0.205	-5.4229e-05	-5.2462e-05	-5.0534e-05	-4.8771e-05	-4.6843e-05	-4.4859e-05	-4.2819e-05	-4.0736e-05	-3.8702e-05	-3.6616e-05	-3.444e-05	-3.2323e-05	-3.0307e-05	-2.8341e-05	-2.6413e-05	-2.4399e-05	-2.2494e-05	-2.0483e-05	-1.8923e-05	-1.9097e-05	-2.0225e-05	-2.173e-05	-2.3916e-05	-3.1085e-05	-4.7693e-05	-5.0775e-05	-5.2995e-05	-5.442e-05	-5.5068e-05	-5.5206e-05	-5.486e-05
-0.2	-5.2923e-05	-5.1178e-05	-4.9259e-05	-4.7556e-05	-4.5757e-05	-4.3766e-05	-4.181e-05	-3.9785e-05	-3.7739e-05	-3.5697e-05	-3.3594e-05	-3.1483e-05	-2.9485e-05	-2.76e-05	-2.5666e-05	-2.3738e-05	-2.1875e-05	-1.9913e-05	-1.8464e-05	-1.8717e-05	-1.9912e-05	-2.1583e-05	-2.4296e-05	-4.322e-05	-4.696e-05	-4.9616e-05	-5.1581e-05	-5.2746e-05	-5.3163e-05	-5.3065e-05	-5.2597e-05
-0.195	-5.1541e-05	-4.9867e-05	-4.8004e-05	-4.6359e-05	-4.4571e-05	-4.2648e-05	-4.0769e-05	-3.8784e-05	-3.6814e-05	-3.4791e-05	-3.2769e-05	-3.0646e-05	-2.8713e-05	-2.6845e-05	-2.4982e-05	-2.3061e-05	-2.126e-05	-1.9378e-05	-1.8e-05	-1.8347e-05	-1.9658e-05	-2.1492e-05	-2.5059e-05	-4.3004e-05	-4.5975e-05	-4.8405e-05	-5.0104e-05	-5.0965e-05	-5.1119e-05	-5.0872e-05	-5.0285e-05
-0.19	-5.0198e-05	-4.8489e-05	-4.6747e-05	-4.5165e-05	-4.3477e-05	-4.157e-05	-3.9695e-05	-3.7807e-05	-3.587e-05	-3.3887e-05	-3.1895e-05	-2.982e-05	-2.7892e-05	-2.6054e-05	-2.4252e-05	-2.2389e-05	-2.0649e-05	-1.8846e-05	-1.7554e-05	-1.8004e-05	-1.9458e-05	-2.1636e-05	-3.3646e-05	-4.2178e-05	-4.492e-05	-4.7091e-05	-4.8472e-05	-4.906e-05	-4.9031e-05	-4.8651e-05	-4.8e-05
-0.185	-4.8863e-05	-4.7271e-05	-4.5526e-05	-4.3946e-05	-4.2264e-05	-4.0438e-05	-3.8655e-05	-3.6865e-05	-3.4922e-05	-3.2996e-05	-3.1049e-05	-2.8986e-05	-2.7138e-05	-2.5298e-05	-2.3575e-05	-2.1724e-05	-2.005e-05	-1.8321e-05	-1.7137e-05	-1.77e-05	-1.928e-05	-2.2011e-05	-3.8169e-05	-4.137e-05	-4.3794e-05	-4.5659e-05	-4.6791e-05	-4.7124e-05	-4.6923e-05	-4.6424e-05	-4.5756e-05
-0.18	-4.753e-05	-4.5942e-05	-4.4266e-05	-4.2734e-05	-4.1113e-05	-3.9357e-05	-3.761e-05	-3.5833e-05	-3.3962e-05	-3.2084e-05	-3.0159e-05	-2.821e-05	-2.6365e-05	-2.4583e-05	-2.2857e-05	-2.1055e-05	-1.9423e-05	-1.7788e-05	-1.674e-05	-1.7408e-05	-1.9243e-05	-2.2944e-05	-3.7698e-05	-4.0356e-05	-4.2536e-05	-4.4184e-05	-4.4988e-05	-4.5107e-05	-4.4744e-05	-4.4184e-05	-4.3505e-05
-0.175	-4.6167e-05	-4.4689e-05	-4.3028e-05	-4.1543e-05	-3.9956e-05	-3.8224e-05	-3.653e-05	-3.4849e-05	-3.3014e-05	-3.1179e-05	-2.9298e-05	-2.7382e-05	-2.5602e-05	-2.3864e-05	-2.2188e-05	-2.0417e-05	-1.8824e-05	-1.7289e-05	-1.6345e-05	-1.7183e-05	-1.933e-05	-3.0624e-05	-3.6807e-05	-3.9293e-05	-4.1268e-05	-4.2585e-05	-4.311e-05	-4.3039e-05	-4.2568e-05	-4.1985e-05	-4.1343e-05
-0.17	-4.4781e-05	-4.3357e-05	-4.1747e-05	-4.0329e-05	-3.8784e-05	-3.7142e-05	-3.5511e-05	-3.3819e-05	-3.2063e-05	-3.0299e-05	-2.8469e-05	-2.6561e-05	-2.484e-05	-2.3108e-05	-2.1473e-05	-1.9778e-05	-1.8254e-05	-1.6782e-05	-1.5959e-05	-1.7006e-05	-1.964e-05	-3.2698e-05	-3.5991e-05	-3.8211e-05	-3.9879e-05	-4.0885e-05	-4.118e-05	-4.0949e-05	-4.0388e-05	-3.9809e-05	-3.9209e-05
-0.165	-4.3424e-05	-4.2002e-05	-4.0458e-05	-3.9151e-05	-3.7623e-05	-3.596e-05	-3.4417e-05	-3.2833e-05	-3.114e-05	-2.94e-05	-2.7629e-05	-2.5741e-05	-2.4062e-05	-2.2394e-05	-2.0776e-05	-1.9165e-05	-1.7661e-05	-1.6285e-05	-1.5608e-05	-1.6868e-05	-2.0553e-05	-3.2281e-05	-3.5001e-05	-3.7012e-05	-3.8391e-05	-3.9134e-05	-3.9214e-05	-3.883e-05	-3.8244e-05	-3.7662e-05	-3.7147e-05
-0.16	-4.2116e-05	-4.0714e-05	-3.9246e-05	-3.7928e-05	-3.6426e-05	-3.4899e-05	-3.332e-05	-3.1803e-05	-3.0152e-05	-2.8515e-05	-2.6758e-05	-2.4943e-05	-2.3285e-05	-2.168e-05	-2.0075e-05	-1.8511e-05	-1.7094e-05	-1.5796e-05	-1.527e-05	-1.6862e-05	-2.3713e-05	-3.1488e-05	-3.3985e-05	-3.5755e-05	-3.6851e-05	-3.7306e-05	-3.7208e-05	-3.6745e-05	-3.6156e-05	-3.5657e-05	-3.5168e-05
-0.155	-4.0689e-05	-3.9424e-05	-3.7968e-05	-3.6699e-05	-3.5233e-05	-3.3797e-05	-3.2282e-05	-3.082e-05	-2.9212e-05	-2.76e-05	-2.59e-05	-2.4163e-05	-2.2514e-05	-2.0949e-05	-1.94e-05	-1.7887e-05	-1.6536e-05	-1.5329e-05	-1.4974e-05	-1.6989e-05	-2.6583e-05	-3.0711e-05	-3.2927e-05	-3.4401e-05	-3.5208e-05	-3.5432e-05	-3.5193e-05	-3.4682e-05	-3.4124e-05	-3.3661e-05	-3.3293e-05
-0.15	-3.9351e-05	-3.808e-05	-3.6724e-05	-3.5498e-05	-3.408e-05	-3.2651e-05	-3.1255e-05	-2.9775e-05	-2.8254e-05	-2.6683e-05	-2.5056e-05	-2.3358e-05	-2.1738e-05	-2.0244e-05	-1.8707e-05	-1.7262e-05	-1.5965e-05	-1.4863e-05	-1.4689e-05	-1.7303e-05	-2.6488e-05	-2.9808e-05	-3.1775e-05	-3.2972e-05	-3.3516e-05	-3.3552e-05	-3.32e-05	-3.2685e-05	-3.2167e-05	-3.1773e-05	-3.1488e-05
-0.145	-3.7989e-05	-3.6816e-05	-3.5457e-05	-3.4286e-05	-3.2923e-05	-3.1539e-05	-3.016e-05	-2.8745e-05	-2.732e-05	-2.5784e-05	-2.4196e-05	-2.2554e-05	-2.0983e-05	-1.9515e-05	-1.8043e-05	-1.6623e-05	-1.5402e-05	-1.4406e-05	-1.4432e-05	-1.8042e-05	-2.6036e-05	-2.883e-05	-3.0578e-05	-3.1498e-05	-3.1788e-05	-3.1644e-05	-3.1236e-05	-3.0722e-05	-3.0245e-05	-2.9956e-05	-2.9797e-05
-0.14	-3.6616e-05	-3.5526e-05	-3.4174e-05	-3.306e-05	-3.1762e-05	-3.0426e-05	-2.9119e-05	-2.7688e-05	-2.6317e-05	-2.486e-05	-2.3361e-05	-2.1753e-05	-2.0235e-05	-1.8767e-05	-1.7355e-05	-1.6024e-05	-1.4881e-05	-1.3993e-05	-1.4228e-05	-1.9309e-05	-2.533e-05	-2.7855e-05	-2.9297e-05	-2.9944e-05	-3.0025e-05	-2.9764e-05	-2.9313e-05	-2.8817e-05	-2.8436e-05	-2.8227e-05	-2.8158e-05
-0.135	-3.5291e-05	-3.4216e-05	-3.2942e-05	-3.1852e-05	-3.058e-05	-2.9317e-05	-2.8025e-05	-2.6703e-05	-2.5343e-05	-2.3951e-05	-2.2492e-05	-2.094e-05	-1.9499e-05	-1.807e-05	-1.6686e-05	-1.5431e-05	-1.4327e-05	-1.3554e-05	-1.4062e-05	-2.0216e-05	-2.4551e-05	-2.6778e-05	-2.7958e-05	-2.834e-05	-2.8247e-05	-2.7879e-05	-2.7445e-05	-2.6984e-05	-2.6733e-05	-2.661e-05	-2.6622e-05
-0.13	-3.3935e-05	-3.287e-05	-3.1648e-05	-3.0628e-05	-2.9422e-05	-2.8199e-05	-2.6946e-05	-2.5709e-05	-2.4409e-05	-2.3051e-05	-2.1648e-05	-2.0129e-05	-1.8741e-05	-1.737e-05	-1.6052e-05	-1.4821e-05	-1.3809e-05	-1.3149e-05	-1.3941e-05	-2.019e-05	-2.3735e-05	-2.5661e-05	-2.6582e-05	-2.6719e-05	-2.6477e-05	-2.6072e-05	-2.5626e-05	-2.5275e-05	-2.5077e-05	-2.5075e-05	-2.5212e-05
-0.125	-3.2588e-05	-3.1618e-05	-3.0442e-05	-2.9389e-05	-2.8238e-05	-2.7084e-05	-2.5892e-05	-2.4719e-05	-2.3383e-05	-2.217e-05	-2.0795e-05	-1.9324e-05	-1.7996e-05	-1.6668e-05	-1.5403e-05	-1.4222e-05	-1.328e-05	-1.2751e-05	-1.3884e-05	-1.9846e-05	-2.2832e-05	-2.4518e-05	-2.514e-05	-2.5082e-05	-2.4749e-05	-2.4295e-05	-2.3915e-05	-2.363e-05	-2.3559e-05	-2.3629e-05	-2.3832e-05
-0.12	-3.1246e-05	-3.032e-05	-2.9168e-05	-2.8112e-05	-2.7125e-05	-2.5986e-05	-2.4831e-05	-2.3703e-05	-2.2437e-05	-2.1226e-05	-1.9935e-05	-1.8557e-05	-1.7247e-05	-1.5987e-05	-1.4767e-05	-1.3636e-05	-1.2771e-05	-1.2356e-05	-1.3896e-05	-1.9288e-05	-2.1912e-05	-2.3295e-05	-2.3676e-05	-2.3449e-05	-2.3018e-05	-2.2595e-05	-2.2287e-05	-2.2103e-05	-2.2103e-05	-2.2268e-05	-2.2558e-05
-0.115	-2.9911e-05	-2.9013e-05	-2.7939e-05	-2.6897e-05	-2.5934e-05	-2.4845e-05	-2.3746e-05	-2.2669e-05	-2.1443e-05	-2.0295e-05	-1.907e-05	-1.7748e-05	-1.6509e-05	-1.528e-05	-1.4113e-05	-1.3051e-05	-1.2259e-05	-1.198e-05	-1.3958e-05	-1.8625e-05	-2.0939e-05	-2.2047e-05	-2.2188e-05	-2.1826e-05	-2.1377e-05	-2.0997e-05	-2.0743e-05	-2.0646e-05	-2.0745e-05	-2.0978e-05	-2.1338e-05
-0.11	-2.8579e-05	-2.7675e-05	-2.6672e-05	-2.5706e-05	-2.4803e-05	-2.3782e-05	-2.2686e-05	-2.1653e-05	-2.0482e-05	-1.9397e-05	-1.8211e-05	-1.6978e-05	-1.5781e-05	-1.461e-05	-1.3482e-05	-1.2472e-05	-1.1765e-05	-1.1634e-05	-1.403e-05	-1.7932e-05	-1.992e-05	-2.0761e-05	-2.0706e-05	-2.0257e-05	-1.9802e-05	-1.9439e-05	-1.9286e-05	-1.928e-05	-1.9477e-05	-1.9779e-05	-2.0157e-05
-0.105	-2.7232e-05	-2.6369e-05	-2.5426e-05	-2.4514e-05	-2.3614e-05	-2.2648e-05	-2.1645e-05	-2.0625e-05	-1.9515e-05	-1.8491e-05	-1.7368e-05	-1.6173e-05	-1.5022e-05	-1.3936e-05	-1.2859e-05	-1.1899e-05	-1.1279e-05	-1.1282e-05	-1.403e-05	-1.7171e-05	-1.8887e-05	-1.9458e-05	-1.9233e-05	-1.8702e-05	-1.8267e-05	-1.7987e-05	-1.7934e-05	-1.8026e-05	-1.825e-05	-1.8651e-05	-1.9063e-05
-0.1	-2.5912e-05	-2.5092e-05	-2.4179e-05	-2.3316e-05	-2.2456e-05	-2.1543e-05	-2.0583e-05	-1.9621e-05	-1.8567e-05	-1.759e-05	-1.6523e-05	-1.5383e-05	-1.4287e-05	-1.325e-05	-1.2236e-05	-1.134e-05	-1.0798e-05	-1.0959e-05	-1.3885e-05	-1.6372e-05	-1.7811e-05	-1.8141e-05	-1.7771e-05	-1.722e-05	-1.6825e-05	-1.6648e-05	-1.6669e-05	-1.6805e-05	-1.712e-05	-1.7546e-05	-1.8007e-05
-0.095	-2.4576e-05	-2.3814e-05	-2.2904e-05	-2.2101e-05	-2.1255e-05	-2.0419e-05	-1.9537e-05	-1.8616e-05	-1.7618e-05	-1.6687e-05	-1.5669e-05	-1.4596e-05	-1.3549e-05	-1.2575e-05	-1.1611e-05	-1.0773e-05	-1.0326e-05	-1.0646e-05	-1.3617e-05	-1.5559e-05	-1.671e-05	-1.6821e-05	-1.6359e-05	-1.5816e-05	-1.5478e-05	-1.534e-05	-1.5458e-05	-1.5678e-05	-1.6054e-05	-1.6502e-05	-1.6982e-05
-0.09	-2.3249e-05	-2.2506e-05	-2.1641e-05	-2.0974e-05	-2.0171e-05	-1.9301e-05	-1.845e-05	-1.7615e-05	-1.6657e-05	-1.5782e-05	-1.4841e-05	-1.381e-05	-1.2834e-05	-1.1914e-05	-1.0998e-05	-1.0221e-05	-9.854e-06	-1.0349e-05	-1.3201e-05	-1.4701e-05	-1.5589e-05	-1.5522e-05	-1.4981e-05	-1.4453e-05	-1.4187e-05	-1.4164e-05	-1.4343e-05	-1.4628e-05	-1.5026e-05	-1.5523e-05	-1.603e-05
-0.085	-2.1924e-05	-2.1201e-05	-2.0419e-05	-1.9762e-05	-1.9017e-05	-1.8184e-05	-1.7412e-05	-1.66e-05	-1.5711e-05	-1.4883e-05	-1.3986e-05	-1.3017e-05	-1.211e-05	-1.1227e-05	-1.0389e-05	-9.669e-06	-9.393e-06	-1.0046e-05	-1.2676e-05	-1.3823e-05	-1.4464e-05	-1.4226e-05	-1.3656e-05	-1.318e-05	-1.3006e-05	-1.305e-05	-1.3294e-05	-1.3608e-05	-1.4067e-05	-1.4562e-05	-1.5069e-05
-0.08	-2.0602e-05	-1.9952e-05	-1.9193e-05	-1.8567e-05	-1.7859e-05	-1.7108e-05	-1.6351e-05	-1.5628e-05	-1.4765e-05	-1.3967e-05	-1.3135e-05	-1.2236e-05	-1.1379e-05	-1.0552e-05	-9.775e-06	-9.135e-06	-8.929e-06	-9.756e-06	-1.2118e-05	-1.2925e-05	-1.334e-05	-1.2994e-05	-1.2412e-05	-1.2013e-05	-1.1893e-05	-1.2003e-05	-1.2298e-05	-1.2654e-05	-1.3127e-05	-1.3633e-05	-1.414e-05
-0.075	-1.9284e-05	-1.8701e-05	-1.7965e-05	-1.738e-05	-1.6702e-05	-1.6001e-05	-1.5309e-05	-1.46e-05	-1.3826e-05	-1.3066e-05	-1.2298e-05	-1.1458e-05	-1.0674e-05	-9.896e-06	-9.165e-06	-8.601e-06	-8.481e-06	-9.449e-06	-1.1473e-05	-1.2015e-05	-1.2217e-05	-1.1771e-05	-1.1204e-05	-1.0872e-05	-1.0843e-05	-1.1037e-05	-1.1372e-05	-1.1755e-05	-1.2222e-05	-1.2735e-05	-1.3236e-05
-0.07	-1.7968e-05	-1.7412e-05	-1.6717e-05	-1.6217e-05	-1.5561e-05	-1.4894e-05	-1.4271e-05	-1.3603e-05	-1.287e-05	-1.2195e-05	-1.1471e-05	-1.0672e-05	-9.95e-06	-9.223e-06	-8.564e-06	-8.064e-06	-8.032e-06	-9.125e-06	-1.0789e-05	-1.1091e-05	-1.1122e-05	-1.0616e-05	-1.0083e-05	-9.839e-06	-9.888e-06	-1.0104e-05	-1.0475e-05	-1.0877e-05	-1.1359e-05	-1.1855e-05	-1.235e-05
-0.065	-1.6663e-05	-1.6129e-05	-1.5507e-05	-1.503e-05	-1.4424e-05	-1.3808e-05	-1.323e-05	-1.263e-05	-1.1944e-05	-1.1303e-05	-1.0624e-05	-9.888e-06	-9.215e-06	-8.584e-06	-7.961e-06	-7.535e-06	-7.587e-06	-8.787e-06	-1.008e-05	-1.0159e-05	-1.0048e-05	-9.526e-06	-9.061e-06	-8.873e-06	-8.965e-06	-9.238e-06	-9.625e-06	-1.0034e-05	-1.0505e-05	-1.0998e-05	-1.1469e-05
-0.06	-1.5336e-05	-1.4845e-05	-1.43e-05	-1.3832e-05	-1.3283e-05	-1.2723e-05	-1.2189e-05	-1.1625e-05	-1.0998e-05	-1.0412e-05	-9.793e-06	-9.121e-06	-8.507e-06	-7.915e-06	-7.368e-06	-7.014e-06	-7.14e-06	-8.396e-06	-9.333e-06	-9.239e-06	-8.996e-06	-8.46e-06	-8.063e-06	-7.957e-06	-8.111e-06	-8.418e-06	-8.812e-06	-9.21e-06	-9.67e-06	-1.0135e-05	-1.0593e-05
-0.055	-1.4024e-05	-1.3579e-05	-1.3055e-05	-1.2653e-05	-1.2144e-05	-1.1612e-05	-1.1145e-05	-1.0631e-05	-1.0057e-05	-9.534e-06	-8.962e-06	-8.357e-06	-7.799e-06	-7.255e-06	-6.776e-06	-6.479e-06	-6.695e-06	-7.955e-06	-8.564e-06	-8.319e-06	-8e-06	-7.488e-06	-7.165e-06	-7.113e-06	-7.31e-06	-7.626e-06	-8.007e-06	-8.416e-06	-8.855e-06	-9.291e-06	-9.71e-06
-0.05	-1.2732e-05	-1.2338e-05	-1.1847e-05	-1.1481e-05	-1.1018e-05	-1.0556e-05	-1.0117e-05	-9.643e-06	-9.123e-06	-8.647e-06	-8.13e-06	-7.586e-06	-7.089e-06	-6.608e-06	-6.199e-06	-5.953e-06	-6.237e-06	-7.477e-06	-7.777e-06	-7.418e-06	-7.03e-06	-6.562e-06	-6.305e-06	-6.319e-06	-6.542e-06	-6.855e-06	-7.248e-06	-7.631e-06	-8.047e-06	-8.46e-06	-8.852e-06
-0.045	-1.1441e-05	-1.108e-05	-1.0645e-05	-1.0307e-05	-9.904e-06	-9.483e-06	-9.069e-06	-8.664e-06	-8.211e-06	-7.764e-06	-7.31e-06	-6.827e-06	-6.372e-06	-5.963e-06	-5.606e-06	-5.43e-06	-5.762e-06	-6.924e-06	-6.975e-06	-6.539e-06	-6.115e-06	-5.692e-06	-5.505e-06	-5.568e-06	-5.814e-06	-6.125e-06	-6.498e-06	-6.857e-06	-7.254e-06	-7.628e-06	-7.991e-06
-0.04	-1.0147e-05	-9.816e-06	-9.446e-06	-9.15e-06	-8.792e-06	-8.402e-06	-8.039e-06	-7.688e-06	-7.279e-06	-6.891e-06	-6.485e-06	-6.058e-06	-5.671e-06	-5.314e-06	-5.012e-06	-4.897e-06	-5.285e-06	-6.329e-06	-6.172e-06	-5.669e-06	-5.265e-06	-4.9e-06	-4.77e-06	-4.863e-06	-5.107e-06	-5.409e-06	-5.757e-06	-6.087e-06	-6.447e-06	-6.795e-06	-7.125e-06
-0.035	-8.859e-06	-8.575e-06	-8.252e-06	-7.981e-06	-7.673e-06	-7.342e-06	-7.038e-06	-6.713e-06	-6.358e-06	-6.026e-06	-5.66e-06	-5.298e-06	-4.966e-06	-4.663e-06	-4.416e-06	-4.357e-06	-4.77e-06	-5.675e-06	-5.361e-06	-4.844e-06	-4.441e-06	-4.142e-06	-4.067e-06	-4.18e-06	-4.426e-06	-4.711e-06	-5.032e-06	-5.328e-06	-5.647e-06	-5.957e-06	-6.252e-06
-0.03	-7.583e-06	-7.328e-06	-7.055e-06	-6.827e-06	-6.566e-06	-6.276e-06	-6.015e-06	-5.75e-06	-5.437e-06	-5.155e-06	-4.849e-06	-4.539e-06	-4.258e-06	-4.015e-06	-3.822e-06	-3.811e-06	-4.23e-06	-4.956e-06	-4.558e-06	-4.042e-06	-3.687e-06	-3.443e-06	-3.413e-06	-3.535e-06	-3.764e-06	-4.026e-06	-4.313e-06	-4.567e-06	-4.849e-06	-5.118e-06	-5.369e-06
-0.025	-6.306e-06	-6.098e-06	-5.867e-06	-5.679e-06	-5.461e-06	-5.221e-06	-5.007e-06	-4.779e-06	-4.524e-06	-4.291e-06	-4.043e-06	-3.792e-06	-3.557e-06	-3.365e-06	-3.227e-06	-3.248e-06	-3.652e-06	-4.22e-06	-3.758e-06	-3.278e-06	-2.969e-06	-2.802e-06	-2.799e-06	-2.912e-06	-3.121e-06	-3.352e-06	-3.589e-06	-3.816e-06	-4.051e-06	-4.276e-06	-4.489e-06
-0.02	-5.032e-06	-4.86e-06	-4.689e-06	-4.533e-06	-4.36e-06	-4.168e-06	-3.995e-06	-3.816e-06	-3.613e-06	-3.429e-06	-3.233e-06	-3.038e-06	-2.858e-06	-2.709e-06	-2.616e-06	-2.658e-06	-3.02e-06	-3.422e-06	-2.978e-06	-2.566e-06	-2.31e-06	-2.181e-06	-2.198e-06	-2.314e-06	-2.486e-06	-2.678e-06	-2.879e-06	-3.062e-06	-3.253e-06	-3.431e-06	-3.605e-06
-0.015	-3.769e-06	-3.645e-06	-3.513e-06	-3.395e-06	-3.268e-06	-3.129e-06	-2.994e-06	-2.859e-06	-2.71e-06	-2.572e-06	-2.431e-06	-2.281e-06	-2.154e-06	-2.05e-06	-1.997e-06	-2.053e-06	-2.354e-06	-2.599e-06	-2.211e-06	-1.869e-06	-1.697e-06	-1.608e-06	-1.631e-06	-1.721e-06	-1.863e-06	-2.014e-06	-2.164e-06	-2.306e-06	-2.452e-06	-2.588e-06	-2.717e-06
-0.01	-2.513e-06	-2.432e-06	-2.341e-06	-2.265e-06	-2.177e-06	-2.085e-06	-1.995e-06	-1.908e-06	-1.811e-06	-1.715e-06	-1.625e-06	-1.53e-06	-1.447e-06	-1.383e-06	-1.355e-06	-1.408e-06	-1.622e-06	-1.755e-06	-1.461e-06	-1.23e-06	-1.105e-06	-1.064e-06	-1.087e-06	-1.149e-06	-1.248e-06	-1.35e-06	-1.453e-06	-1.545e-06	-1.644e-06	-1.731e-06	-1.821e-06
-0.005	-1.26e-06	-1.218e-06	-1.174e-06	-1.14e-06	-1.096e-06	-1.049e-06	-1.002e-06	-9.63e-07	-9.12e-07	-8.64e-07	-8.22e-07	-7.74e-07	-7.34e-07	-7e-07	-6.84e-07	-7.06e-07	-8.14e-07	-8.89e-07	-7.45e-07	-6.27e-07	-5.61e-07	-5.33e-07	-5.49e-07	-5.83e-07	-6.35e-07	-6.85e-07	-7.35e-07	-7.82e-07	-8.33e-07	-8.77e-07	-9.21e-07
0	-1.5e-08	-1.6e-08	-1.5e-08	-1.8e-08	-1.9e-08	-1.9e-08	-1.6e-08	-1.8e-08	-1.5e-08	-1.6e-08	-2e-08	-1.3e-08	-6e-09	-6e-09	2e-09	1.7e-08	2.8e-08	-1.7e-08	-5e-08	-4.6e-08	-4.7e-08	-3.3e-08	-3.2e-08	-2.5e-08	-2.5e-08	-2.1e-08	-1.8e-08	-1.7e-08	-1.9e-08	-1.6e-08	-1.5e-08
0.005	1.223e-06	1.18e-06	1.139e-06	1.097e-06	1.056e-06	1.009e-06	9.66e-07	9.21e-07	8.78e-07	8.37e-07	7.94e-07	7.53e-07	7.24e-07	7.2e-07	7.35e-07	8.21e-07	9.48e-07	8.63e-07	6.1e-07	4.84e-07	4.51e-07	4.5e-07	4.78e-07	5.25e-07	5.83e-07	6.4e-07	6.98e-07	7.49e-07	8e-07	8.47e-07	8.93e-07
0.01	2.456e-06	2.374e-06	2.29e-06	2.207e-06	2.118e-06	2.031e-06	1.945e-06	1.863e-06	1.772e-06	1.688e-06	1.603e-06	1.526e-06	1.482e-06	1.463e-06	1.526e-06	1.701e-06	1.916e-06	1.734e-06	1.229e-06	9.87e-07	9.13e-07	9.22e-07	9.81e-07	1.078e-06	1.192e-06	1.304e-06	1.42e-06	1.524e-06	1.624e-06	1.717e-06	1.808e-06
0.015	3.678e-06	3.561e-06	3.435e-06	3.312e-06	3.187e-06	3.054e-06	2.925e-06	2.798e-06	2.669e-06	2.548e-06	2.422e-06	2.323e-06	2.266e-06	2.245e-06	2.348e-06	2.621e-06	2.941e-06	2.592e-06	1.827e-06	1.465e-06	1.367e-06	1.383e-06	1.476e-06	1.621e-06	1.797e-06	1.971e-06	2.145e-06	2.299e-06	2.451e-06	2.592e-06	2.724e-06
0.02	4.898e-06	4.732e-06	4.571e-06	4.407e-06	4.245e-06	4.069e-06	3.905e-06	3.736e-06	3.57e-06	3.407e-06	3.257e-06	3.13e-06	3.06e-06	3.093e-06	3.257e-06	3.649e-06	4.004e-06	3.427e-06	2.378e-06	1.913e-06	1.802e-06	1.834e-06	1.965e-06	2.161e-06	2.404e-06	2.642e-06	2.872e-06	3.079e-06	3.283e-06	3.468e-06	3.648e-06
0.025	6.112e-06	5.912e-06	5.701e-06	5.509e-06	5.295e-06	5.086e-06	4.881e-06	4.673e-06	4.469e-06	4.28e-06	4.101e-06	3.961e-06	3.91e-06	3.97e-06	4.227e-06	4.745e-06	5.096e-06	4.229e-06	2.894e-06	2.347e-06	2.222e-06	2.282e-06	2.453e-06	2.707e-06	3.015e-06	3.307e-06	3.607e-06	3.864e-06	4.117e-06	4.353e-06	4.574e-06
0.03	7.323e-06	7.085e-06	6.833e-06	6.597e-06	6.349e-06	6.104e-06	5.865e-06	5.63e-06	5.386e-06	5.162e-06	4.979e-06	4.844e-06	4.808e-06	4.922e-06	5.305e-06	5.908e-06	6.213e-06	5.003e-06	3.39e-06	2.758e-06	2.638e-06	2.724e-06	2.936e-06	3.246e-06	3.625e-06	3.982e-06	4.338e-06	4.653e-06	4.959e-06	5.241e-06	5.511e-06
0.035	8.526e-06	8.242e-06	7.957e-06	7.664e-06	7.398e-06	7.108e-06	6.845e-06	6.586e-06	6.315e-06	6.077e-06	5.89e-06	5.737e-06	5.739e-06	5.979e-06	6.445e-06	7.171e-06	7.332e-06	5.72e-06	3.848e-06	3.154e-06	3.043e-06	3.163e-06	3.413e-06	3.791e-06	4.237e-06	4.647e-06	5.077e-06	5.444e-06	5.805e-06	6.134e-06	6.446e-06
0.04	9.723e-06	9.427e-06	9.084e-06	8.758e-06	8.465e-06	8.135e-06	7.843e-06	7.559e-06	7.258e-06	7.015e-06	6.807e-06	6.7e-06	6.776e-06	7.08e-06	7.712e-06	8.483e-06	8.444e-06	6.375e-06	4.281e-06	3.546e-06	3.445e-06	3.595e-06	3.897e-06	4.336e-06	4.849e-06	5.33e-06	5.817e-06	6.235e-06	6.658e-06	7.032e-06	7.387e-06
0.045	1.0926e-05	1.0583e-05	1.0192e-05	9.844e-06	9.522e-06	9.167e-06	8.848e-06	8.534e-06	8.23e-06	7.993e-06	7.794e-06	7.725e-06	7.868e-06	8.317e-06	9.074e-06	9.859e-06	9.524e-06	6.992e-06	4.694e-06	3.927e-06	3.851e-06	4.03e-06	4.372e-06	4.877e-06	5.458e-06	6.009e-06	6.554e-06	7.03e-06	7.498e-06	7.929e-06	8.338e-06
0.05	1.2117e-05	1.1726e-05	1.1328e-05	1.0936e-05	1.0585e-05	1.021e-05	9.869e-06	9.537e-06	9.233e-06	8.996e-06	8.825e-06	8.812e-06	9.053e-06	9.658e-06	1.0506e-05	1.1273e-05	1.058e-05	7.528e-06	5.085e-06	4.299e-06	4.245e-06	4.461e-06	4.858e-06	5.421e-06	6.078e-06	6.686e-06	7.3e-06	7.833e-06	8.362e-06	8.825e-06	9.291e-06
0.055	1.331e-05	1.2909e-05	1.2469e-05	1.2079e-05	1.1678e-05	1.1272e-05	1.0898e-05	1.0571e-05	1.0247e-05	1.0068e-05	9.93e-06	1.0014e-05	1.0378e-05	1.108e-05	1.2059e-05	1.2695e-05	1.1569e-05	8.003e-06	5.456e-06	4.672e-06	4.645e-06	4.893e-06	5.336e-06	5.955e-06	6.691e-06	7.371e-06	8.049e-06	8.633e-06	9.217e-06	9.732e-06	1.0245e-05
0.06	1.4501e-05	1.4053e-05	1.3615e-05	1.3203e-05	1.2772e-05	1.2354e-05	1.198e-05	1.1658e-05	1.1361e-05	1.1195e-05	1.1147e-05	1.1285e-05	1.1799e-05	1.2657e-05	1.3659e-05	1.4126e-05	1.247e-05	8.434e-06	5.82e-06	5.043e-06	5.043e-06	5.318e-06	5.815e-06	6.502e-06	7.304e-06	8.046e-06	8.803e-06	9.443e-06	1.0065e-05	1.0637e-05	1.1191e-05
0.065	1.5714e-05	1.5249e-05	1.4766e-05	1.4359e-05	1.3899e-05	1.3462e-05	1.3087e-05	1.2794e-05	1.2489e-05	1.2369e-05	1.2406e-05	1.2703e-05	1.334e-05	1.4319e-05	1.5326e-05	1.5534e-05	1.331e-05	8.786e-06	6.178e-06	5.412e-06	5.441e-06	5.747e-06	6.29e-06	7.045e-06	7.928e-06	8.728e-06	9.549e-06	1.0247e-05	1.0926e-05	1.1551e-05	1.215e-05
0.07	1.6907e-05	1.6431e-05	1.595e-05	1.551e-05	1.5032e-05	1.4634e-05	1.4265e-05	1.3958e-05	1.3715e-05	1.3691e-05	1.3805e-05	1.4271e-05	1.5055e-05	1.6084e-05	1.7039e-05	1.689e-05	1.3993e-05	9.105e-06	6.525e-06	5.783e-06	5.845e-06	6.187e-06	6.766e-06	7.585e-06	8.538e-06	9.41e-06	1.0303e-05	1.1045e-05	1.1788e-05	1.2481e-05	1.3094e-05
0.075	1.8153e-05	1.7684e-05	1.7121e-05	1.6705e-05	1.6225e-05	1.5825e-05	1.5468e-05	1.5215e-05	1.5043e-05	1.5096e-05	1.5353e-05	1.5902e-05	1.6823e-05	1.7959e-05	1.8757e-05	1.8216e-05	1.4519e-05	9.388e-06	6.875e-06	6.158e-06	6.247e-06	6.621e-06	7.246e-06	8.128e-06	9.148e-06	1.0101e-05	1.1048e-05	1.1859e-05	1.2656e-05	1.3394e-05	1.4065e-05
0.08	1.9384e-05	1.8879e-05	1.8375e-05	1.795e-05	1.748e-05	1.7066e-05	1.6746e-05	1.6555e-05	1.6437e-05	1.6605e-05	1.6974e-05	1.7707e-05	1.874e-05	1.9865e-05	2.0455e-05	1.9425e-05	1.4907e-05	9.642e-06	7.22e-06	6.535e-06	6.66e-06	7.06e-06	7.72e-06	8.666e-06	9.763e-06	1.0791e-05	1.1811e-05	1.2674e-05	1.3529e-05	1.4305e-05	1.5051e-05
0.085	2.0705e-05	2.0173e-05	1.9634e-05	1.9229e-05	1.8773e-05	1.84e-05	1.8121e-05	1.7973e-05	1.7985e-05	1.8281e-05	1.8792e-05	1.9656e-05	2.0776e-05	2.1825e-05	2.2105e-05	2.0527e-05	1.51e-05	9.898e-06	7.57e-06	6.914e-06	7.066e-06	7.497e-06	8.195e-06	9.202e-06	1.0383e-05	1.1483e-05	1.2565e-05	1.3475e-05	1.4395e-05	1.5236e-05	1.6023e-05
0.09	2.2026e-05	2.1475e-05	2.0945e-05	2.054e-05	2.0143e-05	1.9786e-05	1.9574e-05	1.9526e-05	1.9633e-05	2.0033e-05	2.0733e-05	2.1699e-05	2.287e-05	2.3795e-05	2.3737e-05	2.1539e-05	1.5135e-05	1.0151e-05	7.924e-06	7.301e-06	7.479e-06	7.942e-06	8.674e-06	9.743e-06	1.0989e-05	1.2159e-05	1.3318e-05	1.4308e-05	1.5272e-05	1.6149e-05	1.697e-05
0.095	2.3411e-05	2.2858e-05	2.2328e-05	2.1957e-05	2.1563e-05	2.1272e-05	2.1139e-05	2.1194e-05	2.1426e-05	2.199e-05	2.2792e-05	2.3892e-05	2.5037e-05	2.5738e-05	2.5249e-05	2.2288e-05	1.5053e-05	1.0398e-05	8.286e-06	7.691e-06	7.898e-06	8.381e-06	9.149e-06	1.0268e-05	1.1597e-05	1.283e-05	1.4051e-05	1.5099e-05	1.6124e-05	1.7072e-05	1.7947e-05
0.1	2.4773e-05	2.4312e-05	2.3787e-05	2.3445e-05	2.307e-05	2.2884e-05	2.2842e-05	2.302e-05	2.3382e-05	2.4083e-05	2.5032e-05	2.6166e-05	2.7215e-05	2.7647e-05	2.6666e-05	2.2832e-05	1.4909e-05	1.0664e-05	8.651e-06	8.08e-06	8.324e-06	8.822e-06	9.622e-06	1.081e-05	1.2199e-05	1.351e-05	1.4807e-05	1.5919e-05	1.6992e-05	1.799e-05	1.8918e-05
0.105	2.6301e-05	2.5786e-05	2.5307e-05	2.4995e-05	2.4728e-05	2.4603e-05	2.466e-05	2.4958e-05	2.547e-05	2.6304e-05	2.735e-05	2.8486e-05	2.9385e-05	2.9487e-05	2.7977e-05	2.3054e-05	1.4783e-05	1.0956e-05	9.025e-06	8.485e-06	8.747e-06	9.27e-06	1.009e-05	1.1341e-05	1.2798e-05	1.4208e-05	1.5567e-05	1.6723e-05	1.786e-05	1.8912e-05	1.9878e-05
0.11	2.78e-05	2.7337e-05	2.6965e-05	2.663e-05	2.6468e-05	2.647e-05	2.6664e-05	2.7071e-05	2.7713e-05	2.8693e-05	2.9775e-05	3.0857e-05	3.1496e-05	3.1197e-05	2.9069e-05	2.2761e-05	1.4702e-05	1.1249e-05	9.397e-06	8.897e-06	9.178e-06	9.717e-06	1.056e-05	1.186e-05	1.3401e-05	1.4871e-05	1.6302e-05	1.753e-05	1.8722e-05	1.9846e-05	2.0856e-05
0.115	2.9437e-05	2.9036e-05	2.8664e-05	2.843e-05	2.8363e-05	2.8439e-05	2.8793e-05	2.9324e-05	3.0103e-05	3.1157e-05	3.2287e-05	3.3232e-05	3.3602e-05	3.2844e-05	3.0008e-05	2.2031e-05	1.4695e-05	1.1551e-05	9.779e-06	9.308e-06	9.61e-06	1.0167e-05	1.1022e-05	1.2378e-05	1.4003e-05	1.5551e-05	1.7051e-05	1.836e-05	1.9589e-05	2.0759e-05	2.181e-05
0.12	3.1129e-05	3.081e-05	3.0498e-05	3.0396e-05	3.0395e-05	3.0594e-05	3.1057e-05	3.1733e-05	3.2627e-05	3.3748e-05	3.4804e-05	3.5559e-05	3.5569e-05	3.4312e-05	3.0693e-05	2.0942e-05	1.4739e-05	1.1868e-05	1.0171e-05	9.727e-06	1.0048e-05	1.0617e-05	1.1491e-05	1.2878e-05	1.4612e-05	1.6222e-05	1.7797e-05	1.9146e-05	2.0465e-05	2.1686e-05	2.2799e-05
0.125	3.2955e-05	3.262e-05	3.2444e-05	3.2401e-05	3.2573e-05	3.2909e-05	3.3502e-05	3.4288e-05	3.5265e-05	3.6394e-05	3.7334e-05	3.7787e-05	3.7446e-05	3.5539e-05	3.087e-05	1.9955e-05	1.4827e-05	1.22e-05	1.0558e-05	1.0148e-05	1.0484e-05	1.1069e-05	1.195e-05	1.3396e-05	1.5197e-05	1.6888e-05	1.8532e-05	1.9955e-05	2.1326e-05	2.2626e-05	2.3759e-05
0.13	3.4902e-05	3.4652e-05	3.453e-05	3.4568e-05	3.4889e-05	3.5331e-05	3.6042e-05	3.6946e-05	3.7972e-05	3.9052e-05	3.9795e-05	3.999e-05	3.9177e-05	3.6716e-05	3.0531e-05	1.9241e-05	1.4982e-05	1.2537e-05	1.0957e-05	1.0569e-05	1.0929e-05	1.1528e-05	1.2425e-05	1.3915e-05	1.5786e-05	1.7564e-05	1.9288e-05	2.0766e-05	2.2186e-05	2.3541e-05	2.4737e-05
0.135	3.6931e-05	3.6779e-05	3.6775e-05	3.6941e-05	3.7332e-05	3.791e-05	3.8745e-05	3.9705e-05	4.0735e-05	4.1701e-05	4.222e-05	4.2034e-05	4.0687e-05	3.7492e-05	2.9097e-05	1.8821e-05	1.516e-05	1.289e-05	1.1363e-05	1.1001e-05	1.1379e-05	1.1973e-05	1.289e-05	1.4415e-05	1.6374e-05	1.8208e-05	2.0011e-05	2.1575e-05	2.3052e-05	2.4477e-05	2.5694e-05
0.14	3.9115e-05	3.9071e-05	3.9141e-05	3.9467e-05	3.9946e-05	4.0619e-05	4.153e-05	4.2555e-05	4.3514e-05	4.431e-05	4.4538e-05	4.3889e-05	4.2076e-05	3.794e-05	2.6457e-05	1.8542e-05	1.5369e-05	1.3253e-05	1.177e-05	1.1437e-05	1.1835e-05	1.2448e-05	1.3355e-05	1.4927e-05	1.6925e-05	1.8856e-05	2.0749e-05	2.2377e-05	2.3911e-05	2.5385e-05	2.6665e-05
0.145	4.1437e-05	4.1438e-05	4.163e-05	4.2104e-05	4.2684e-05	4.3481e-05	4.4429e-05	4.5419e-05	4.6297e-05	4.6865e-05	4.6726e-05	4.5703e-05	4.3242e-05	3.7976e-05	2.416e-05	1.8411e-05	1.5602e-05	1.3633e-05	1.2176e-05	1.1871e-05	1.2291e-05	1.2913e-05	1.3824e-05	1.5423e-05	1.751e-05	1.9513e-05	2.1472e-05	2.3154e-05	2.4762e-05	2.63e-05	2.7637e-05
0.15	4.3845e-05	4.3992e-05	4.4267e-05	4.483e-05	4.5578e-05	4.6399e-05	4.7389e-05	4.8309e-05	4.9026e-05	4.9302e-05	4.8816e-05	4.7187e-05	4.3969e-05	3.6895e-05	2.2899e-05	1.8415e-05	1.587e-05	1.4001e-05	1.2592e-05	1.2316e-05	1.2755e-05	1.3377e-05	1.4298e-05	1.5926e-05	1.8073e-05	2.0155e-05	2.2183e-05	2.3943e-05	2.5613e-05	2.7191e-05	2.8616e-05
0.155	4.6423e-05	4.6635e-05	4.7043e-05	4.7726e-05	4.8536e-05	4.9395e-05	5.0364e-05	5.1192e-05	5.1638e-05	5.1602e-05	5.0651e-05	4.8528e-05	4.4545e-05	3.3534e-05	2.21e-05	1.8441e-05	1.6161e-05	1.4371e-05	1.3009e-05	1.2756e-05	1.3217e-05	1.3849e-05	1.4778e-05	1.6439e-05	1.8658e-05	2.081e-05	2.2913e-05	2.4727e-05	2.6489e-05	2.8136e-05	2.9572e-05
0.16	4.9092e-05	4.9418e-05	4.9975e-05	5.0735e-05	5.1582e-05	5.2456e-05	5.334e-05	5.4002e-05	5.4167e-05	5.3768e-05	5.2363e-05	4.964e-05	4.4441e-05	2.8655e-05	2.1682e-05	1.8554e-05	1.6464e-05	1.4763e-05	1.3432e-05	1.3205e-05	1.3686e-05	1.4331e-05	1.5268e-05	1.6928e-05	1.9212e-05	2.1447e-05	2.3619e-05	2.5524e-05	2.7351e-05	2.9031e-05	3.0499e-05
0.165	5.1913e-05	5.2383e-05	5.3011e-05	5.3801e-05	5.4685e-05	5.5533e-05	5.629e-05	5.6706e-05	5.6516e-05	5.5684e-05	5.3801e-05	5.027e-05	4.319e-05	2.6333e-05	2.1463e-05	1.874e-05	1.6809e-05	1.5163e-05	1.3861e-05	1.366e-05	1.4171e-05	1.4821e-05	1.5753e-05	1.7447e-05	1.9771e-05	2.2072e-05	2.4326e-05	2.6292e-05	2.8188e-05	2.9945e-05	3.1483e-05
0.17	5.4864e-05	5.5411e-05	5.6124e-05	5.6973e-05	5.7789e-05	5.8547e-05	5.9123e-05	5.9272e-05	5.8734e-05	5.7488e-05	5.4888e-05	5.0613e-05	3.8915e-05	2.519e-05	2.1366e-05	1.895e-05	1.7143e-05	1.5569e-05	1.429e-05	1.4112e-05	1.4659e-05	1.5314e-05	1.6256e-05	1.7959e-05	2.0338e-05	2.2698e-05	2.5043e-05	2.7079e-05	2.9042e-05	3.0844e-05	3.2452e-05
0.175	5.7906e-05	5.8547e-05	5.9309e-05	6.0164e-05	6.0956e-05	6.1507e-05	6.1857e-05	6.1693e-05	6.0729e-05	5.8961e-05	5.5835e-05	5.0142e-05	3.1628e-05	2.4594e-05	2.1421e-05	1.9215e-05	1.7518e-05	1.6004e-05	1.473e-05	1.4577e-05	1.5133e-05	1.5812e-05	1.6746e-05	1.8463e-05	2.0908e-05	2.3333e-05	2.5745e-05	2.7846e-05	2.9864e-05	3.1728e-05	3.3373e-05
0.18	6.106e-05	6.175e-05	6.2508e-05	6.334e-05	6.4029e-05	6.4418e-05	6.4458e-05	6.3906e-05	6.257e-05	6.022e-05	5.6209e-05	4.7977e-05	2.8881e-05	2.4318e-05	2.1517e-05	1.9525e-05	1.7916e-05	1.6441e-05	1.5187e-05	1.5051e-05	1.5629e-05	1.6319e-05	1.7242e-05	1.897e-05	2.1433e-05	2.3949e-05	2.6416e-05	2.8595e-05	3.0707e-05	3.2616e-05	3.435e-05
0.185	6.4327e-05	6.5055e-05	6.5773e-05	6.652e-05	6.7029e-05	6.7165e-05	6.6938e-05	6.59e-05	6.408e-05	6.1155e-05	5.6e-05	3.9413e-05	2.7743e-05	2.4136e-05	2.1699e-05	1.9855e-05	1.8325e-05	1.6896e-05	1.5641e-05	1.5516e-05	1.6125e-05	1.6822e-05	1.7753e-05	1.9496e-05	2.1989e-05	2.4559e-05	2.7088e-05	2.9351e-05	3.1506e-05	3.3497e-05	3.5282e-05
0.19	6.7622e-05	6.8321e-05	6.9003e-05	6.9606e-05	6.9913e-05	6.9745e-05	6.9113e-05	6.7762e-05	6.5379e-05	6.1531e-05	5.497e-05	3.2819e-05	2.7217e-05	2.4127e-05	2.1942e-05	2.0235e-05	1.8774e-05	1.7363e-05	1.609e-05	1.6005e-05	1.6633e-05	1.7349e-05	1.8269e-05	2.0016e-05	2.2533e-05	2.5179e-05	2.7794e-05	3.0097e-05	3.2329e-05	3.4406e-05	3.6216e-05
0.195	7.095e-05	7.1608e-05	7.2168e-05	7.2592e-05	7.2628e-05	7.2221e-05	7.1083e-05	6.9223e-05	6.6245e-05	6.1438e-05	4.8769e-05	3.0917e-05	2.6897e-05	2.4237e-05	2.224e-05	2.0634e-05	1.9228e-05	1.7831e-05	1.6562e-05	1.6492e-05	1.7146e-05	1.7878e-05	1.8801e-05	2.054e-05	2.3099e-05	2.5783e-05	2.8475e-05	3.0844e-05	3.3138e-05	3.5236e-05	3.7129e-05
0.2	7.4276e-05	7.4894e-05	7.5251e-05	7.5465e-05	7.5172e-05	7.4363e-05	7.2915e-05	7.0429e-05	6.6578e-05	6.0436e-05	3.7217e-05	3.0083e-05	2.679e-05	2.437e-05	2.2569e-05	2.1049e-05	1.9697e-05	1.8312e-05	1.7032e-05	1.6984e-05	1.7676e-05	1.8403e-05	1.9331e-05	2.1059e-05	2.366e-05	2.64e-05	2.9151e-05	3.1585e-05	3.3951e-05	3.6124e-05	3.8082e-05
0.205	7.7621e-05	7.8083e-05	7.8226e-05	7.8166e-05	7.755e-05	7.6264e-05	7.4309e-05	7.1258e-05	6.6425e-05	5.591e-05	3.4241e-05	2.9678e-05	2.6807e-05	2.4615e-05	2.2942e-05	2.152e-05	2.0195e-05	1.8801e-05	1.7518e-05	1.7485e-05	1.8204e-05	1.8953e-05	1.9867e-05	2.1595e-05	2.4234e-05	2.7015e-05	2.9825e-05	3.2279e-05	3.4764e-05	3.6998e-05	3.8997e-05
0.21	8.087e-05	8.1114e-05	8.1048e-05	8.0622e-05	7.9682e-05	7.7965e-05	7.535e-05	7.1576e-05	6.5341e-05	4.2278e-05	3.3211e-05	2.9426e-05	2.6878e-05	2.4927e-05	2.3336e-05	2.1981e-05	2.0696e-05	1.9313e-05	1.8009e-05	1.7999e-05	1.8725e-05	1.9505e-05	2.042e-05	2.2144e-05	2.4799e-05	2.7603e-05	3.0464e-05	3.3e-05	3.5547e-05	3.7861e-05	3.9926e-05
0.215	8.3958e-05	8.3948e-05	8.3595e-05	8.2855e-05	8.1496e-05	7.9282e-05	7.5985e-05	7.1127e-05	6.0855e-05	3.7542e-05	3.255e-05	2.9371e-05	2.7063e-05	2.5267e-05	2.3793e-05	2.2472e-05	2.123e-05	1.9822e-05	1.8515e-05	1.8511e-05	1.9264e-05	2.0053e-05	2.0965e-05	2.2693e-05	2.5354e-05	2.8205e-05	3.1134e-05	3.3718e-05	3.631e-05	3.8685e-05	4.0867e-05
0.22	8.6977e-05	8.664e-05	8.5992e-05	8.487e-05	8.3015e-05	8.0297e-05	7.6063e-05	6.9712e-05	4.7106e-05	3.6237e-05	3.2255e-05	2.9475e-05	2.7327e-05	2.5659e-05	2.425e-05	2.2991e-05	2.1737e-05	2.035e-05	1.9012e-05	1.9027e-05	1.9812e-05	2.0613e-05	2.1537e-05	2.3251e-05	2.594e-05	2.88e-05	3.175e-05	3.443e-05	3.707e-05	3.9547e-05	4.1743e-05
0.225	8.9791e-05	8.9204e-05	8.8169e-05	8.6517e-05	8.4103e-05	8.0586e-05	7.5366e-05	6.4866e-05	4.0372e-05	3.5407e-05	3.217e-05	2.9562e-05	2.7602e-05	2.6067e-05	2.4737e-05	2.3529e-05	2.2295e-05	2.0878e-05	1.9511e-05	1.9557e-05	2.0386e-05	2.1165e-05	2.211e-05	2.3801e-05	2.6504e-05	2.9417e-05	3.2453e-05	3.5107e-05	3.7885e-05	4.0385e-05	4.2635e-05
0.23	9.2263e-05	9.1443e-05	8.9944e-05	8.7915e-05	8.4816e-05	8.0386e-05	7.3722e-05	4.962e-05	3.8929e-05	3.5077e-05	3.2123e-05	2.9795e-05	2.7973e-05	2.6523e-05	2.527e-05	2.4099e-05	2.2848e-05	2.1419e-05	2.0032e-05	2.0085e-05	2.0949e-05	2.1739e-05	2.2685e-05	2.4386e-05	2.7075e-05	3.0006e-05	3.3114e-05	3.5822e-05	3.8622e-05	4.1229e-05	4.3507e-05
0.235	9.4664e-05	9.3416e-05	9.1456e-05	8.8801e-05	8.4879e-05	7.9368e-05	6.5487e-05	4.3241e-05	3.808e-05	3.4902e-05	3.2224e-05	3.0098e-05	2.8356e-05	2.7009e-05	2.5791e-05	2.4672e-05	2.3421e-05	2.1966e-05	2.0562e-05	2.0623e-05	2.1522e-05	2.2335e-05	2.3279e-05	2.4992e-05	2.7661e-05	3.0631e-05	3.3775e-05	3.651e-05	3.9416e-05	4.2006e-05	4.438e-05
0.24	9.6798e-05	9.4975e-05	9.2529e-05	8.9142e-05	8.4259e-05	7.722e-05	5.0502e-05	4.1642e-05	3.7755e-05	3.4812e-05	3.2419e-05	3.0409e-05	2.8785e-05	2.7502e-05	2.6363e-05	2.5246e-05	2.4019e-05	2.2527e-05	2.1106e-05	2.1163e-05	2.2077e-05	2.2918e-05	2.3871e-05	2.5578e-05	2.8261e-05	3.1245e-05	3.4423e-05	3.7227e-05	4.0139e-05	4.2826e-05	4.5237e-05
0.245	9.8576e-05	9.63e-05	9.3082e-05	8.8905e-05	8.2845e-05	6.543e-05	4.5717e-05	4.0931e-05	3.749e-05	3.4897e-05	3.2623e-05	3.0747e-05	2.9262e-05	2.8025e-05	2.6941e-05	2.5835e-05	2.4629e-05	2.3112e-05	2.1644e-05	2.1725e-05	2.2656e-05	2.3511e-05	2.4487e-05	2.6176e-05	2.8888e-05	3.1873e-05	3.5027e-05	3.7913e-05	4.0863e-05	4.3635e-05	4.6117e-05
0.25	9.9969e-05	9.7029e-05	9.3042e-05	8.7858e-05	7.9718e-05	5.1145e-05	4.4384e-05	4.0511e-05	3.7423e-05	3.5018e-05	3.2898e-05	3.1174e-05	2.9777e-05	2.858e-05	2.7537e-05	2.6459e-05	2.5223e-05	2.368e-05	2.219e-05	2.2267e-05	2.325e-05	2.4122e-05	2.5108e-05	2.6796e-05	2.9509e-05	3.2486e-05	3.5685e-05	3.8626e-05	4.1627e-05	4.4419e-05	4.6936e-05
0.255	0.000100755	9.736e-05	9.2365e-05	8.5887e-05	6.5211e-05	4.8092e-05	4.3601e-05	4.0247e-05	3.7448e-05	3.5239e-05	3.3257e-05	3.1619e-05	3.03e-05	2.9168e-05	2.8147e-05	2.7086e-05	2.5844e-05	2.4289e-05	2.2734e-05	2.2829e-05	2.3838e-05	2.473e-05	2.5726e-05	2.7413e-05	3.0134e-05	3.3116e-05	3.6301e-05	3.9274e-05	4.2331e-05	4.5151e-05	4.7804e-05
0.26	0.000101269	9.6884e-05	9.1001e-05	7.7258e-05	5.2516e-05	4.6774e-05	4.3158e-05	4.013e-05	3.757e-05	3.551e-05	3.3599e-05	3.2098e-05	3.084e-05	2.9763e-05	2.8786e-05	2.7722e-05	2.6481e-05	2.488e-05	2.3303e-05	2.3395e-05	2.4448e-05	2.5346e-05	2.6357e-05	2.806e-05	3.0742e-05	3.3754e-05	3.6923e-05	3.9964e-05	4.3081e-05	4.5961e-05	4.8641e-05
0.265	0.000101018	9.5625e-05	8.7996e-05	6.2787e-05	5.0518e-05	4.6169e-05	4.2829e-05	4.0138e-05	3.777e-05	3.5808e-05	3.4056e-05	3.2619e-05	3.1404e-05	3.0397e-05	2.943e-05	2.8377e-05	2.7118e-05	2.5472e-05	2.3876e-05	2.3968e-05	2.5047e-05	2.5976e-05	2.6976e-05	2.869e-05	3.1364e-05	3.4362e-05	3.7603e-05	4.0643e-05	4.3808e-05	4.6741e-05	4.95e-05
0.27	0.000100283	9.3833e-05	7.4311e-05	5.4371e-05	4.9368e-05	4.5833e-05	4.2821e-05	4.0252e-05	3.8006e-05	3.6159e-05	3.4549e-05	3.3147e-05	3.2022e-05	3.102e-05	3.0096e-05	2.9041e-05	2.777e-05	2.6098e-05	2.4456e-05	2.4543e-05	2.5663e-05	2.661e-05	2.7623e-05	2.9329e-05	3.2003e-05	3.502e-05	3.8268e-05	4.1308e-05	4.4491e-05	4.7482e-05	5.0327e-05
0.275	9.8808e-05	8.6216e-05	5.9848e-05	5.2742e-05	4.8794e-05	4.5497e-05	4.2795e-05	4.0437e-05	3.8321e-05	3.6569e-05	3.5057e-05	3.3737e-05	3.2634e-05	3.1678e-05	3.0765e-05	2.9707e-05	2.8412e-05	2.6706e-05	2.5042e-05	2.5135e-05	2.6275e-05	2.7261e-05	2.8289e-05	2.9977e-05	3.2653e-05	3.5693e-05	3.8925e-05	4.1999e-05	4.5181e-05	4.8199e-05	5.1102e-05
0.28	9.5973e-05	7.2113e-05	5.6289e-05	5.1936e-05	4.8369e-05	4.542e-05	4.2878e-05	4.0672e-05	3.869e-05	3.7015e-05	3.5571e-05	3.4323e-05	3.3272e-05	3.2359e-05	3.1459e-05	3.0402e-05	2.9099e-05	2.7344e-05	2.5633e-05	2.5733e-05	2.6899e-05	2.7903e-05	2.8948e-05	3.0649e-05	3.3329e-05	3.6309e-05	3.9556e-05	4.2664e-05	4.591e-05	4.8967e-05	5.1901e-05
0.285	8.1201e-05	6.048e-05	5.5065e-05	5.125e-05	4.8177e-05	4.551e-05	4.301e-05	4.0993e-05	3.9078e-05	3.7527e-05	3.6112e-05	3.4949e-05	3.3934e-05	3.3039e-05	3.2145e-05	3.111e-05	2.9784e-05	2.7956e-05	2.6203e-05	2.6332e-05	2.7525e-05	2.8557e-05	2.9601e-05	3.1344e-05	3.3983e-05	3.6959e-05	4.0222e-05	4.3327e-05	4.6636e-05	4.9717e-05	5.2723e-05
0.29	6.5764e-05	5.8595e-05	5.4237e-05	5.0935e-05	4.8161e-05	4.5487e-05	4.3269e-05	4.1304e-05	3.9492e-05	3.8025e-05	3.6715e-05	3.5587e-05	3.459e-05	3.3762e-05	3.2873e-05	3.1801e-05	3.0462e-05	2.8599e-05	2.6786e-05	2.6926e-05	2.8151e-05	2.9203e-05	3.0311e-05	3.201e-05	3.4666e-05	3.7599e-05	4.0912e-05	4.4e-05	4.7318e-05	5.0536e-05	5.3509e-05
0.295	6.2385e-05	5.7524e-05	5.3758e-05	5.0743e-05	4.8115e-05	4.5707e-05	4.3569e-05	4.1696e-05	3.9934e-05	3.8581e-05	3.7296e-05	3.6258e-05	3.5298e-05	3.4463e-05	3.3592e-05	3.2535e-05	3.1143e-05	2.9241e-05	2.7399e-05	2.7522e-05	2.8791e-05	2.9875e-05	3.0994e-05	3.2712e-05	3.5353e-05	3.8309e-05	4.1573e-05	4.4685e-05	4.8009e-05	5.1203e-05	5.4305e-05
0.3	6.0985e-05	5.707e-05	5.3512e-05	5.0736e-05	4.816e-05	4.5891e-05	4.3865e-05	4.209e-05	4.0425e-05	3.9114e-05	3.7931e-05	3.6916e-05	3.5999e-05	3.5219e-05	3.4336e-05	3.326e-05	3.1839e-05	2.9891e-05	2.8012e-05	2.8133e-05	2.9425e-05	3.0547e-05	3.168e-05	3.3408e-05	3.6046e-05	3.8991e-05	4.2261e-05	4.5362e-05	4.8692e-05	5.1993e-05	5.5072e-05
0.305	6.0352e-05	5.6542e-05	5.3324e-05	5.0788e-05	4.835e-05	4.6157e-05	4.4247e-05	4.2549e-05	4.0957e-05	3.9749e-05	3.8584e-05	3.7629e-05	3.6725e-05	3.5971e-05	3.5092e-05	3.4006e-05	3.256e-05	3.0546e-05	2.8621e-05	2.8748e-05	3.007e-05	3.1212e-05	3.2374e-05	3.4101e-05	3.6725e-05	3.9672e-05	4.291e-05	4.6115e-05	4.9387e-05	5.2674e-05	5.5791e-05
0.31	5.97e-05	5.6354e-05	5.3348e-05	5.0883e-05	4.8517e-05	4.651e-05	4.4633e-05	4.3034e-05	4.1529e-05	4.0361e-05	3.9282e-05	3.8329e-05	3.7459e-05	3.6724e-05	3.5869e-05	3.4761e-05	3.3275e-05	3.1217e-05	2.9235e-05	2.9361e-05	3.0741e-05	3.1877e-05	3.3056e-05	3.4834e-05	3.7451e-05	4.0376e-05	4.3592e-05	4.6726e-05	5.0109e-05	5.3428e-05	5.6588e-05
0.315	5.9331e-05	5.6216e-05	5.3293e-05	5.0927e-05	4.8823e-05	4.6873e-05	4.5096e-05	4.3558e-05	4.2119e-05	4.0997e-05	3.9961e-05	3.904e-05	3.8222e-05	3.7503e-05	3.6637e-05	3.5521e-05	3.3994e-05	3.1884e-05	2.985e-05	2.9999e-05	3.141e-05	3.2575e-05	3.3767e-05	3.5529e-05	3.8178e-05	4.1084e-05	4.4286e-05	4.742e-05	5.0778e-05	5.4129e-05	5.7309e-05
0.32	5.9034e-05	5.6068e-05	5.3407e-05	5.1127e-05	4.9134e-05	4.7231e-05	4.5551e-05	4.4091e-05	4.2724e-05	4.1669e-05	4.0654e-05	3.9783e-05	3.9008e-05	3.8291e-05	3.7393e-05	3.6275e-05	3.4719e-05	3.257e-05	3.0477e-05	3.0635e-05	3.2055e-05	3.3276e-05	3.4489e-05	3.6242e-05	3.8858e-05	4.1805e-05	4.4966e-05	4.8128e-05	5.1533e-05	5.4858e-05	5.807e-05
0.325	5.8992e-05	5.6161e-05	5.3574e-05	5.1427e-05	4.9444e-05	4.7648e-05	4.6072e-05	4.4656e-05	4.3329e-05	4.2345e-05	4.1381e-05	4.0579e-05	3.9779e-05	3.9078e-05	3.8195e-05	3.7027e-05	3.5445e-05	3.3248e-05	3.1093e-05	3.1255e-05	3.2727e-05	3.3964e-05	3.5204e-05	3.6945e-05	3.9637e-05	4.252e-05	4.5657e-05	4.8844e-05	5.2237e-05	5.5556e-05	5.8817e-05
0.33	5.8996e-05	5.6218e-05	5.3764e-05	5.1716e-05	4.9794e-05	4.8113e-05	4.661e-05	4.5193e-05	4.4037e-05	4.3056e-05	4.2103e-05	4.134e-05	4.0587e-05	3.9868e-05	3.8979e-05	3.7789e-05	3.6196e-05	3.3917e-05	3.1739e-05	3.1895e-05	3.3397e-05	3.4644e-05	3.5945e-05	3.7702e-05	4.034e-05	4.3234e-05	4.6409e-05	4.9548e-05	5.2932e-05	5.6273e-05	5.9565e-05
0.335	5.9053e-05	5.6421e-05	5.4041e-05	5.206e-05	5.026e-05	4.8585e-05	4.7185e-05	4.5834e-05	4.4659e-05	4.3775e-05	4.2875e-05	4.2163e-05	4.1387e-05	4.0693e-05	3.9768e-05	3.8585e-05	3.693e-05	3.4599e-05	3.2371e-05	3.2547e-05	3.4075e-05	3.5363e-05	3.6655e-05	3.844e-05	4.1077e-05	4.3987e-05	4.7128e-05	5.0245e-05	5.3632e-05	5.7014e-05	6.0304e-05
0.34	5.9132e-05	5.6694e-05	5.4374e-05	5.2426e-05	5.0719e-05	4.9162e-05	4.7776e-05	4.6544e-05	4.539e-05	4.4521e-05	4.3666e-05	4.2964e-05	4.2199e-05	4.1481e-05	4.0607e-05	3.9358e-05	3.7692e-05	3.5308e-05	3.3008e-05	3.3176e-05	3.4767e-05	3.6086e-05	3.7413e-05	3.9188e-05	4.1837e-05	4.4764e-05	4.7868e-05	5.0947e-05	5.4319e-05	5.775e-05	6.1028e-05
0.345	5.9276e-05	5.6904e-05	5.4673e-05	5.2886e-05	5.1212e-05	4.9705e-05	4.8333e-05	4.7236e-05	4.6127e-05	4.5253e-05	4.4461e-05	4.377e-05	4.3043e-05	4.2314e-05	4.1408e-05	4.0171e-05	3.8425e-05	3.6004e-05	3.3637e-05	3.3842e-05	3.5443e-05	3.6801e-05	3.8162e-05	3.9951e-05	4.2585e-05	4.5492e-05	4.8645e-05	5.1677e-05	5.5036e-05	5.8488e-05	6.183e-05
0.35	5.9507e-05	5.7251e-05	5.5098e-05	5.335e-05	5.1677e-05	5.0257e-05	4.9013e-05	4.785e-05	4.6874e-05	4.6048e-05	4.5259e-05	4.4604e-05	4.3869e-05	4.3151e-05	4.2249e-05	4.0977e-05	3.9184e-05	3.671e-05	3.4297e-05	3.4526e-05	3.6142e-05	3.7521e-05	3.8904e-05	4.0718e-05	4.3351e-05	4.6274e-05	4.9371e-05	5.241e-05	5.5726e-05	5.9218e-05	6.2553e-05
0.355	5.9724e-05	5.7499e-05	5.5528e-05	5.384e-05	5.2238e-05	5.0887e-05	4.9704e-05	4.859e-05	4.7617e-05	4.6822e-05	4.6085e-05	4.5441e-05	4.4731e-05	4.3995e-05	4.3104e-05	4.1781e-05	3.9954e-05	3.7406e-05	3.494e-05	3.5164e-05	3.6839e-05	3.8255e-05	3.966e-05	4.1467e-05	4.409e-05	4.7038e-05	5.0139e-05	5.3169e-05	5.6474e-05	5.996e-05	6.3297e-05
0.36	6.0084e-05	5.792e-05	5.5941e-05	5.4387e-05	5.2845e-05	5.1469e-05	5.037e-05	4.931e-05	4.8396e-05	4.7662e-05	4.6911e-05	4.6292e-05	4.5592e-05	4.4879e-05	4.3941e-05	4.26e-05	4.0738e-05	3.8129e-05	3.5617e-05	3.5821e-05	3.7538e-05	3.8991e-05	4.0445e-05	4.2236e-05	4.4851e-05	4.7767e-05	5.0889e-05	5.394e-05	5.724e-05	6.0661e-05	6.4035e-05
0.365	6.043e-05	5.8307e-05	5.6359e-05	5.4893e-05	5.3472e-05	5.2139e-05	5.108e-05	5.0013e-05	4.9174e-05	4.8479e-05	4.7779e-05	4.7156e-05	4.6428e-05	4.5724e-05	4.4788e-05	4.3428e-05	4.153e-05	3.8846e-05	3.628e-05	3.6491e-05	3.8232e-05	3.9732e-05	4.1186e-05	4.3025e-05	4.5639e-05	4.8544e-05	5.1664e-05	5.4687e-05	5.7984e-05	6.1407e-05	6.4779e-05
0.37	6.0762e-05	5.8716e-05	5.6877e-05	5.5415e-05	5.4087e-05	5.283e-05	5.1796e-05	5.0825e-05	4.9975e-05	4.9319e-05	4.8627e-05	4.8014e-05	4.732e-05	4.6599e-05	4.5553e-05	4.4254e-05	4.2324e-05	3.9564e-05	3.6956e-05	3.7152e-05	3.8961e-05	4.0473e-05	4.1931e-05	4.3813e-05	4.6413e-05	4.9355e-05	5.2446e-05	5.5433e-05	5.8709e-05	6.2168e-05	6.5525e-05
0.375	6.1157e-05	5.922e-05	5.7353e-05	5.605e-05	5.4759e-05	5.3539e-05	5.2489e-05	5.1606e-05	5.0762e-05	5.0155e-05	4.9487e-05	4.891e-05	4.8193e-05	4.7457e-05	4.6414e-05	4.5093e-05	4.3123e-05	4.0314e-05	3.7614e-05	3.7827e-05	3.9662e-05	4.1234e-05	4.2694e-05	4.461e-05	4.7206e-05	5.0134e-05	5.3238e-05	5.6248e-05	5.9484e-05	6.2889e-05	6.6279e-05
0.38	6.1623e-05	5.9755e-05	5.7936e-05	5.6642e-05	5.5358e-05	5.4253e-05	5.3269e-05	5.2417e-05	5.1617e-05	5.0994e-05	5.0349e-05	4.9799e-05	4.9078e-05	4.8339e-05	4.7268e-05	4.5911e-05	4.3912e-05	4.1025e-05	3.8291e-05	3.8496e-05	4.0386e-05	4.1988e-05	4.346e-05	4.5398e-05	4.801e-05	5.0932e-05	5.4018e-05	5.7012e-05	6.0293e-05	6.3571e-05	6.6964e-05
0.385	6.2023e-05	6.0282e-05	5.8527e-05	5.7265e-05	5.5992e-05	5.4926e-05	5.4042e-05	5.3226e-05	5.2457e-05	5.1873e-05	5.1237e-05	5.0712e-05	4.9994e-05	4.9252e-05	4.8158e-05	4.6785e-05	4.4692e-05	4.1748e-05	3.8973e-05	3.9183e-05	4.1109e-05	4.2732e-05	4.4255e-05	4.6202e-05	4.8845e-05	5.1703e-05	5.4771e-05	5.7764e-05	6.1038e-05	6.4392e-05	6.7735e-05
0.39	6.2578e-05	6.0751e-05	5.916e-05	5.7906e-05	5.6779e-05	5.5726e-05	5.4831e-05	5.4082e-05	5.3296e-05	5.275e-05	5.2133e-05	5.1608e-05	5.0908e-05	5.0133e-05	4.9033e-05	4.7622e-05	4.5492e-05	4.2516e-05	3.9637e-05	3.9847e-05	4.1826e-05	4.3487e-05	4.5067e-05	4.6981e-05	4.9658e-05	5.2519e-05	5.5614e-05	5.8574e-05	6.1726e-05	6.5088e-05	6.8485e-05
0.395	6.3092e-05	6.1307e-05	5.9756e-05	5.8635e-05	5.7503e-05	5.6476e-05	5.5622e-05	5.4881e-05	5.4181e-05	5.3654e-05	5.3039e-05	5.2509e-05	5.1804e-05	5.1029e-05	4.9917e-05	4.8442e-05	4.6323e-05	4.3248e-05	4.0321e-05	4.0545e-05	4.2578e-05	4.4242e-05	4.5848e-05	4.7812e-05	5.0478e-05	5.3339e-05	5.6414e-05	5.937e-05	6.2544e-05	6.5875e-05	6.9225e-05
0.4	6.3645e-05	6.1876e-05	6.0444e-05	5.9266e-05	5.824e-05	5.728e-05	5.6404e-05	5.5762e-05	5.5085e-05	5.4544e-05	5.3989e-05	5.34e-05	5.2729e-05	5.1938e-05	5.0905e-05	4.9288e-05	4.71e-05	4.3995e-05	4.101e-05	4.1266e-05	4.3321e-05	4.5009e-05	4.6654e-05	4.864e-05	5.1284e-05	5.4171e-05	5.7252e-05	6.019e-05	6.3334e-05	6.651e-05	6.9935e-05
0.405	6.4139e-05	6.2543e-05	6.1125e-05	6.0083e-05	5.8998e-05	5.8068e-05	5.7314e-05	5.6656e-05	5.5953e-05	5.5473e-05	5.4888e-05	5.4349e-05	5.3672e-05	5.2879e-05	5.1776e-05	5.0173e-05	4.7934e-05	4.4743e-05	4.1709e-05	4.1963e-05	4.4063e-05	4.5786e-05	4.7446e-05	4.9424e-05	5.2123e-05	5.4981e-05	5.804e-05	6.1027e-05	6.4093e-05	6.7386e-05	7.0702e-05
0.41	6.4799e-05	6.3227e-05	6.1806e-05	6.0796e-05	5.9806e-05	5.8868e-05	5.8166e-05	5.7539e-05	5.6877e-05	5.6387e-05	5.5784e-05	5.5302e-05	5.4575e-05	5.3801e-05	5.2683e-05	5.1067e-05	4.8757e-05	4.5474e-05	4.2367e-05	4.2658e-05	4.4813e-05	4.6563e-05	4.8262e-05	5.0248e-05	5.2954e-05	5.58e-05	5.8848e-05	6.1818e-05	6.493e-05	6.8176e-05	7.1497e-05
0.415	6.539e-05	6.3823e-05	6.2532e-05	6.1533e-05	6.062e-05	5.9679e-05	5.9008e-05	5.8413e-05	5.7784e-05	5.7277e-05	5.6718e-05	5.6238e-05	5.553e-05	5.4743e-05	5.3601e-05	5.1943e-05	4.9575e-05	4.6238e-05	4.3062e-05	4.3367e-05	4.5517e-05	4.7347e-05	4.9073e-05	5.1062e-05	5.3734e-05	5.6626e-05	5.967e-05	6.2671e-05	6.5753e-05	6.9001e-05	7.2271e-05
0.42	6.5999e-05	6.4553e-05	6.3268e-05	6.2276e-05	6.1428e-05	6.0528e-05	5.9904e-05	5.9266e-05	5.8691e-05	5.8201e-05	5.7679e-05	5.7181e-05	5.6481e-05	5.5675e-05	5.4521e-05	5.2791e-05	5.0415e-05	4.6989e-05	4.3776e-05	4.4083e-05	4.6257e-05	4.8121e-05	4.9885e-05	5.1881e-05	5.4579e-05	5.7472e-05	6.0471e-05	6.3462e-05	6.6579e-05	6.9788e-05	7.3063e-05
0.425	6.6592e-05	6.5238e-05	6.3974e-05	6.3132e-05	6.2213e-05	6.1327e-05	6.0792e-05	6.0193e-05	5.9659e-05	5.9167e-05	5.8641e-05	5.8143e-05	5.743e-05	5.6634e-05	5.543e-05	5.3698e-05	5.1272e-05	4.7751e-05	4.4498e-05	4.4785e-05	4.7008e-05	4.8895e-05	5.0698e-05	5.2746e-05	5.5442e-05	5.8315e-05	6.1338e-05	6.4322e-05	6.7391e-05	7.0607e-05	7.3875e-05
0.43	6.7254e-05	6.5936e-05	6.4765e-05	6.3896e-05	6.3015e-05	6.2187e-05	6.1697e-05	6.1087e-05	6.0584e-05	6.0122e-05	5.9626e-05	5.9108e-05	5.8403e-05	5.7589e-05	5.6336e-05	5.4611e-05	5.2098e-05	4.8545e-05	4.5195e-05	4.5508e-05	4.779e-05	4.9698e-05	5.1508e-05	5.3578e-05	5.6311e-05	5.92e-05	6.2217e-05	6.5087e-05	6.824e-05	7.142e-05	7.4636e-05
0.435	6.7984e-05	6.6721e-05	6.5531e-05	6.4761e-05	6.3876e-05	6.3141e-05	6.2584e-05	6.2029e-05	6.1486e-05	6.1091e-05	6.0601e-05	6.0052e-05	5.9325e-05	5.8532e-05	5.7276e-05	5.5491e-05	5.2935e-05	4.9301e-05	4.5895e-05	4.6229e-05	4.8542e-05	5.0489e-05	5.2302e-05	5.4409e-05	5.7166e-05	6.0038e-05	6.3081e-05	6.5936e-05	6.9087e-05	7.2189e-05	7.5436e-05
0.44	6.8765e-05	6.7413e-05	6.6321e-05	6.5548e-05	6.4774e-05	6.4028e-05	6.3507e-05	6.2949e-05	6.2473e-05	6.205e-05	6.16e-05	6.1033e-05	6.0296e-05	5.9467e-05	5.8207e-05	5.6377e-05	5.3762e-05	5.0087e-05	4.6617e-05	4.6913e-05	4.9284e-05	5.1303e-05	5.3169e-05	5.5254e-05	5.8023e-05	6.0896e-05	6.3925e-05	6.6793e-05	6.9882e-05	7.304e-05	7.6216e-05
0.445	6.9486e-05	6.8199e-05	6.7139e-05	6.6375e-05	6.5615e-05	6.4925e-05	6.4437e-05	6.3944e-05	6.3468e-05	6.3032e-05	6.2559e-05	6.1996e-05	6.1265e-05	6.0414e-05	5.9142e-05	5.7286e-05	5.4576e-05	5.0831e-05	4.7352e-05	4.7633e-05	5.0032e-05	5.2106e-05	5.4022e-05	5.6153e-05	5.8863e-05	6.1776e-05	6.4837e-05	6.7633e-05	7.0687e-05	7.3832e-05	7.7038e-05
0.45	7.0172e-05	6.8948e-05	6.7941e-05	6.7226e-05	6.6513e-05	6.5859e-05	6.5333e-05	6.4832e-05	6.4407e-05	6.4049e-05	6.3542e-05	6.3008e-05	6.2279e-05	6.1396e-05	6.0079e-05	5.8154e-05	5.5423e-05	5.1615e-05	4.8049e-05	4.838e-05	5.0822e-05	5.2924e-05	5.4811e-05	5.6936e-05	5.9734e-05	6.2653e-05	6.57e-05	6.8476e-05	7.1531e-05	7.4663e-05	7.7807e-05
0.455	7.0875e-05	6.9781e-05	6.8741e-05	6.8134e-05	6.7389e-05	6.6762e-05	6.6269e-05	6.5839e-05	6.5357e-05	6.4991e-05	6.457e-05	6.3999e-05	6.3253e-05	6.2346e-05	6.1028e-05	5.9082e-05	5.6276e-05	5.2416e-05	4.874e-05	4.9086e-05	5.1585e-05	5.3741e-05	5.5668e-05	5.7827e-05	6.064e-05	6.3534e-05	6.6555e-05	6.937e-05	7.2397e-05	7.5471e-05	7.8676e-05
0.46	7.1678e-05	7.0563e-05	6.9661e-05	6.9012e-05	6.8334e-05	6.7692e-05	6.7263e-05	6.6803e-05	6.6358e-05	6.6005e-05	6.5545e-05	6.5005e-05	6.421e-05	6.3313e-05	6.1966e-05	5.9989e-05	5.7117e-05	5.318e-05	4.9497e-05	4.9834e-05	5.2346e-05	5.4549e-05	5.6523e-05	5.8667e-05	6.1453e-05	6.4431e-05	6.7438e-05	7.023e-05	7.3172e-05	7.6245e-05	7.9505e-05
0.465	7.2452e-05	7.1376e-05	7.0512e-05	6.9948e-05	6.9249e-05	6.8647e-05	6.8205e-05	6.7795e-05	6.7367e-05	6.7006e-05	6.6528e-05	6.5983e-05	6.5213e-05	6.4319e-05	6.2933e-05	6.0885e-05	5.7978e-05	5.397e-05	5.0187e-05	5.0559e-05	5.3131e-05	5.5378e-05	5.7358e-05	5.9539e-05	6.2336e-05	6.529e-05	6.8292e-05	7.1133e-05	7.4129e-05	7.7155e-05	8.0363e-05
0.47	7.3252e-05	7.2242e-05	7.1369e-05	7.0818e-05	7.0156e-05	6.9627e-05	6.9215e-05	6.8763e-05	6.8403e-05	6.8038e-05	6.7545e-05	6.7016e-05	6.6215e-05	6.5325e-05	6.3854e-05	6.1788e-05	5.8822e-05	5.4771e-05	5.0921e-05	5.1309e-05	5.3936e-05	5.6171e-05	5.8222e-05	6.0436e-05	6.3232e-05	6.6162e-05	6.9169e-05	7.1997e-05	7.5058e-05	7.7963e-05	8.1197e-05
0.475	7.4045e-05	7.3148e-05	7.2205e-05	7.1684e-05	7.1145e-05	7.0571e-05	7.0208e-05	6.98e-05	6.9394e-05	6.9092e-05	6.8598e-05	6.8021e-05	6.7224e-05	6.6286e-05	6.4808e-05	6.2726e-05	5.9695e-05	5.5555e-05	5.1665e-05	5.2037e-05	5.4723e-05	5.7011e-05	5.9051e-05	6.1294e-05	6.4147e-05	6.7078e-05	7.0074e-05	7.2865e-05	7.5907e-05	7.8823e-05	8.2042e-05
0.48	7.4851e-05	7.399e-05	7.3128e-05	7.2627e-05	7.2086e-05	7.1544e-05	7.1181e-05	7.0823e-05	7.0428e-05	7.0084e-05	6.9631e-05	6.9021e-05	6.8243e-05	6.7257e-05	6.578e-05	6.3653e-05	6.0555e-05	5.6324e-05	5.2382e-05	5.2784e-05	5.5507e-05	5.7825e-05	5.992e-05	6.2188e-05	6.5006e-05	6.8008e-05	7.0952e-05	7.3705e-05	7.6767e-05	7.9687e-05	8.2898e-05
0.485	7.5727e-05	7.4859e-05	7.4034e-05	7.3543e-05	7.3055e-05	7.2532e-05	7.2221e-05	7.1784e-05	7.1441e-05	7.1078e-05	7.0641e-05	7.0047e-05	6.9283e-05	6.8249e-05	6.674e-05	6.4583e-05	6.143e-05	5.7137e-05	5.3119e-05	5.3539e-05	5.6301e-05	5.8661e-05	6.0765e-05	6.3087e-05	6.5905e-05	6.8946e-05	7.1858e-05	7.463e-05	7.7686e-05	8.0672e-05	8.3711e-05
0.49	7.6554e-05	7.5762e-05	7.5002e-05	7.4476e-05	7.4026e-05	7.3492e-05	7.3197e-05	7.2832e-05	7.2491e-05	7.2117e-05	7.1687e-05	7.1076e-05	7.0292e-05	6.9286e-05	6.7709e-05	6.551e-05	6.2333e-05	5.791e-05	5.3852e-05	5.4263e-05	5.7095e-05	5.9499e-05	6.1646e-05	6.3988e-05	6.6771e-05	6.9828e-05	7.2799e-05	7.5545e-05	7.8582e-05	8.1552e-05	8.4604e-05
0.495	7.7398e-05	7.6602e-05	7.5923e-05	7.5438e-05	7.4996e-05	7.4515e-05	7.4185e-05	7.3851e-05	7.3563e-05	7.3127e-05	7.2701e-05	7.2103e-05	7.1267e-05	7.025e-05	6.8669e-05	6.641e-05	6.3187e-05	5.8716e-05	5.4609e-05	5.498e-05	5.7887e-05	6.035e-05	6.2539e-05	6.4862e-05	6.7701e-05	7.0771e-05	7.3677e-05	7.6404e-05	7.9416e-05	8.2389e-05	8.5499e-05
0.5	7.8182e-05	7.7473e-05	7.683e-05	7.6424e-05	7.6013e-05	7.5516e-05	7.5212e-05	7.487e-05	7.4579e-05	7.417e-05	7.3771e-05	7.3127e-05	7.23e-05	7.1225e-05	6.9625e-05	6.7351e-05	6.4067e-05	5.9501e-05	5.5345e-05	5.5758e-05	5.8682e-05	6.1193e-05	6.3394e-05	6.5767e-05	6.8625e-05	7.1631e-05	7.4572e-05	7.7326e-05	8.0339e-05	8.3307e-05	8.6271e-05
0.5	7.8269e-05	7.7524e-05	7.6834e-05	7.6383e-05	7.5991e-05	7.5533e-05	7.5282e-05	7.4908e-05	7.4562e-05	7.418e-05	7.3754e-05	7.3148e-05	7.2321e-05	7.1274e-05	6.9645e-05	6.7331e-05	6.4075e-05	5.9511e-05	5.5354e-05	5.574e-05	5.8686e-05	6.1185e-05	6.34e-05	6.5771e-05	6.8615e-05	7.1616e-05	7.4563e-05	7.7356e-05	8.0359e-05	8.3222e-05	8.6357e-05
0.495	7.7364e-05	7.6663e-05	7.5934e-05	7.5451e-05	7.4982e-05	7.4547e-05	7.4248e-05	7.3868e-05	7.3517e-05	7.3152e-05	7.2683e-05	7.2145e-05	7.1296e-05	7.0236e-05	6.8643e-05	6.6403e-05	6.3194e-05	5.8715e-05	5.4594e-05	5.5019e-05	5.7884e-05	6.0359e-05	6.2526e-05	6.4876e-05	6.7694e-05	7.0727e-05	7.3661e-05	7.6433e-05	7.9432e-05	8.2414e-05	8.5478e-05
0.49	7.6476e-05	7.5702e-05	7.5024e-05	7.4474e-05	7.4025e-05	7.3557e-05	7.3219e-05	7.2847e-05	7.2484e-05	7.2122e-05	7.1642e-05	7.109e-05	7.0252e-05	6.9242e-05	6.7645e-05	6.5496e-05	6.2312e-05	5.7917e-05	5.3888e-05	5.4262e-05	5.7095e-05	5.9516e-05	6.1646e-05	6.3985e-05	6.6775e-05	6.9802e-05	7.2748e-05	7.5564e-05	7.857e-05	8.1481e-05	8.4569e-05
0.485	7.5604e-05	7.4774e-05	7.4087e-05	7.3537e-05	7.3035e-05	7.2559e-05	7.2215e-05	7.1812e-05	7.1486e-05	7.1055e-05	7.0617e-05	7.0059e-05	6.9237e-05	6.822e-05	6.6727e-05	6.4579e-05	6.1453e-05	5.7102e-05	5.3132e-05	5.3527e-05	5.6296e-05	5.8649e-05	6.0767e-05	6.3088e-05	6.5904e-05	6.8913e-05	7.1831e-05	7.4636e-05	7.7637e-05	8.0644e-05	8.3741e-05
0.48	7.4733e-05	7.3937e-05	7.3188e-05	7.2554e-05	7.2048e-05	7.1582e-05	7.1239e-05	7.0779e-05	7.0449e-05	7.0036e-05	6.9599e-05	6.9043e-05	6.8247e-05	6.7241e-05	6.5754e-05	6.3655e-05	6.057e-05	5.6306e-05	5.2429e-05	5.2782e-05	5.5522e-05	5.781e-05	5.9906e-05	6.2257e-05	6.5023e-05	6.7992e-05	7.0931e-05	7.3743e-05	7.6742e-05	7.9705e-05	8.2866e-05
0.475	7.395e-05	7.3023e-05	7.2278e-05	7.1684e-05	7.1076e-05	7.0633e-05	7.0268e-05	6.9812e-05	6.9482e-05	6.9048e-05	6.8566e-05	6.8029e-05	6.7252e-05	6.6255e-05	6.4807e-05	6.2738e-05	5.9705e-05	5.5523e-05	5.1662e-05	5.2054e-05	5.4734e-05	5.6997e-05	5.9055e-05	6.1363e-05	6.4144e-05	6.7121e-05	7.0056e-05	7.2869e-05	7.5876e-05	7.8865e-05	8.2123e-05
0.47	7.3204e-05	7.2193e-05	7.1334e-05	7.0782e-05	7.0179e-05	6.9673e-05	6.9185e-05	6.8795e-05	6.8395e-05	6.8058e-05	6.7556e-05	6.7016e-05	6.6244e-05	6.5286e-05	6.3861e-05	6.1761e-05	5.885e-05	5.4721e-05	5.0936e-05	5.1302e-05	5.3937e-05	5.6163e-05	5.8208e-05	6.0476e-05	6.328e-05	6.6207e-05	6.9162e-05	7.1979e-05	7.5003e-05	7.7996e-05	8.1286e-05
0.465	7.2365e-05	7.1355e-05	7.0463e-05	6.9873e-05	6.9239e-05	6.8712e-05	6.8222e-05	6.785e-05	6.7443e-05	6.7035e-05	6.6557e-05	6.6029e-05	6.5239e-05	6.4343e-05	6.2917e-05	6.09e-05	5.8006e-05	5.393e-05	5.0199e-05	5.057e-05	5.3169e-05	5.5352e-05	5.7353e-05	5.9645e-05	6.2415e-05	6.5333e-05	6.8304e-05	7.1098e-05	7.4161e-05	7.7165e-05	8.0411e-05
0.46	7.1561e-05	7.0558e-05	6.9626e-05	6.9008e-05	6.8338e-05	6.7729e-05	6.7285e-05	6.6858e-05	6.6444e-05	6.6006e-05	6.5549e-05	6.4968e-05	6.4234e-05	6.3337e-05	6.195e-05	5.9996e-05	5.7157e-05	5.3145e-05	4.9477e-05	4.9832e-05	5.2395e-05	5.4533e-05	5.6531e-05	5.8745e-05	6.1528e-05	6.4461e-05	6.7442e-05	7.022e-05	7.3249e-05	7.6348e-05	7.9617e-05
0.455	7.0819e-05	6.9726e-05	6.8824e-05	6.8103e-05	6.7409e-05	6.6775e-05	6.6356e-05	6.5892e-05	6.5426e-05	6.4988e-05	6.4565e-05	6.3994e-05	6.3306e-05	6.2341e-05	6.1002e-05	5.9079e-05	5.6329e-05	5.2364e-05	4.8754e-05	4.91e-05	5.1613e-05	5.3707e-05	5.5677e-05	5.7905e-05	6.0594e-05	6.3573e-05	6.655e-05	6.9348e-05	7.2386e-05	7.552e-05	7.8713e-05
0.45	7.0076e-05	6.8954e-05	6.7989e-05	6.7219e-05	6.6501e-05	6.5847e-05	6.5405e-05	6.4925e-05	6.4479e-05	6.3979e-05	6.3577e-05	6.3022e-05	6.2264e-05	6.1381e-05	6.0096e-05	5.8228e-05	5.5477e-05	5.1604e-05	4.8037e-05	4.8374e-05	5.0847e-05	5.2913e-05	5.4811e-05	5.7014e-05	5.9747e-05	6.2739e-05	6.5667e-05	6.8531e-05	7.1512e-05	7.472e-05	7.7852e-05
0.445	6.9333e-05	6.8169e-05	6.7176e-05	6.6319e-05	6.5579e-05	6.4958e-05	6.4404e-05	6.397e-05	6.3495e-05	6.3025e-05	6.2583e-05	6.2036e-05	6.1296e-05	6.0398e-05	5.9149e-05	5.7296e-05	5.4596e-05	5.0824e-05	4.7313e-05	4.7637e-05	5.0031e-05	5.2094e-05	5.3959e-05	5.6165e-05	5.8892e-05	6.1869e-05	6.4812e-05	6.7666e-05	7.0728e-05	7.3814e-05	7.7055e-05
0.44	6.8635e-05	6.7358e-05	6.632e-05	6.5495e-05	6.4697e-05	6.4076e-05	6.3463e-05	6.2998e-05	6.2532e-05	6.1997e-05	6.1598e-05	6.1012e-05	6.0345e-05	5.9446e-05	5.8224e-05	5.639e-05	5.3737e-05	5.0028e-05	4.6591e-05	4.6911e-05	4.9284e-05	5.1274e-05	5.3138e-05	5.5302e-05	5.8024e-05	6.0994e-05	6.3921e-05	6.6758e-05	6.987e-05	7.2985e-05	7.6246e-05
0.435	6.789e-05	6.6641e-05	6.5509e-05	6.4675e-05	6.3798e-05	6.3135e-05	6.2598e-05	6.2054e-05	6.1538e-05	6.1083e-05	6.0614e-05	6.0037e-05	5.9368e-05	5.8514e-05	5.7281e-05	5.5496e-05	5.2882e-05	4.9291e-05	4.5873e-05	4.6197e-05	4.8524e-05	5.0493e-05	5.2306e-05	5.442e-05	5.7157e-05	6.0109e-05	6.3073e-05	6.5887e-05	6.9023e-05	7.2103e-05	7.5401e-05
0.43	6.724e-05	6.5953e-05	6.4756e-05	6.3804e-05	6.2939e-05	6.2215e-05	6.1714e-05	6.1131e-05	6.0605e-05	6.0085e-05	5.9628e-05	5.9102e-05	5.841e-05	5.7582e-05	5.6341e-05	5.4608e-05	5.2048e-05	4.8496e-05	4.5164e-05	4.549e-05	4.7746e-05	4.9714e-05	5.1472e-05	5.3595e-05	5.6313e-05	5.9303e-05	6.2237e-05	6.5103e-05	6.8177e-05	7.1329e-05	7.4657e-05
0.425	6.6536e-05	6.5149e-05	6.3984e-05	6.3049e-05	6.2099e-05	6.1318e-05	6.0814e-05	6.0187e-05	5.9653e-05	5.9168e-05	5.8669e-05	5.8144e-05	5.7432e-05	5.6602e-05	5.5405e-05	5.3733e-05	5.1242e-05	4.7714e-05	4.4472e-05	4.4791e-05	4.6989e-05	4.894e-05	5.0667e-05	5.2744e-05	5.5514e-05	5.8395e-05	6.1421e-05	6.4249e-05	6.7338e-05	7.0534e-05	7.3858e-05
0.42	6.5905e-05	6.4465e-05	6.3236e-05	6.2219e-05	6.1315e-05	6.0472e-05	5.9917e-05	5.9275e-05	5.8706e-05	5.8233e-05	5.7719e-05	5.7186e-05	5.6496e-05	5.5701e-05	5.4521e-05	5.2859e-05	5.0408e-05	4.6966e-05	4.3771e-05	4.41e-05	4.6247e-05	4.8129e-05	4.9856e-05	5.1917e-05	5.4608e-05	5.7521e-05	6.0565e-05	6.3451e-05	6.655e-05	6.9706e-05	7.316e-05
0.415	6.5257e-05	6.3751e-05	6.2517e-05	6.1454e-05	6.0439e-05	5.9647e-05	5.9059e-05	5.839e-05	5.7812e-05	5.731e-05	5.679e-05	5.6246e-05	5.556e-05	5.474e-05	5.3599e-05	5.1983e-05	4.9563e-05	4.623e-05	4.3082e-05	4.3366e-05	4.5494e-05	4.7347e-05	4.9065e-05	5.1083e-05	5.3763e-05	5.6672e-05	5.9694e-05	6.2649e-05	6.5751e-05	6.8944e-05	7.2286e-05
0.41	6.4647e-05	6.3042e-05	6.1831e-05	6.0716e-05	5.9643e-05	5.879e-05	5.8194e-05	5.7493e-05	5.69e-05	5.6363e-05	5.5839e-05	5.53e-05	5.4597e-05	5.3802e-05	5.2724e-05	5.1118e-05	4.8744e-05	4.5474e-05	4.2386e-05	4.2648e-05	4.4772e-05	4.6559e-05	4.8241e-05	5.0262e-05	5.2929e-05	5.5827e-05	5.887e-05	6.1793e-05	6.4945e-05	6.8168e-05	7.1518e-05
0.405	6.4103e-05	6.2523e-05	6.1197e-05	5.9968e-05	5.885e-05	5.8012e-05	5.7297e-05	5.6615e-05	5.6023e-05	5.5456e-05	5.4911e-05	5.4343e-05	5.3682e-05	5.2882e-05	5.1797e-05	5.0245e-05	4.7951e-05	4.4701e-05	4.1687e-05	4.1951e-05	4.4009e-05	4.5785e-05	4.7432e-05	4.946e-05	5.2095e-05	5.4984e-05	5.806e-05	6.0949e-05	6.4115e-05	6.7325e-05	7.0783e-05
0.4	6.3579e-05	6.1828e-05	6.0488e-05	5.9258e-05	5.8101e-05	5.7231e-05	5.6541e-05	5.5753e-05	5.5102e-05	5.4518e-05	5.3994e-05	5.3426e-05	5.2742e-05	5.1956e-05	5.0908e-05	4.9352e-05	4.7117e-05	4.3967e-05	4.0983e-05	4.1264e-05	4.3295e-05	4.4978e-05	4.6615e-05	4.8682e-05	5.1262e-05	5.4172e-05	5.7248e-05	6.0175e-05	6.3335e-05	6.6553e-05	7.0007e-05
0.395	6.2995e-05	6.1265e-05	5.9834e-05	5.8566e-05	5.7365e-05	5.6432e-05	5.5622e-05	5.4846e-05	5.4231e-05	5.3633e-05	5.3066e-05	5.2485e-05	5.1806e-05	5.1036e-05	5.0019e-05	4.8502e-05	4.6319e-05	4.3202e-05	4.0307e-05	4.0569e-05	4.258e-05	4.4221e-05	4.5824e-05	4.7844e-05	5.0448e-05	5.3353e-05	5.6451e-05	5.9353e-05	6.2556e-05	6.578e-05	6.9267e-05
0.39	6.2452e-05	6.0709e-05	5.9221e-05	5.7935e-05	5.6636e-05	5.5657e-05	5.4843e-05	5.4066e-05	5.335e-05	5.2745e-05	5.2143e-05	5.1568e-05	5.0909e-05	5.0141e-05	4.9144e-05	4.7682e-05	4.5515e-05	4.245e-05	3.9624e-05	3.9895e-05	4.1839e-05	4.3466e-05	4.5016e-05	4.7023e-05	4.9667e-05	5.2536e-05	5.5618e-05	5.8615e-05	6.1778e-05	6.502e-05	6.8518e-05
0.385	6.1963e-05	6.0149e-05	5.8591e-05	5.7294e-05	5.5959e-05	5.4918e-05	5.4058e-05	5.3212e-05	5.2456e-05	5.1888e-05	5.1263e-05	5.065e-05	4.9994e-05	4.9262e-05	4.8253e-05	4.6833e-05	4.4687e-05	4.1726e-05	3.8955e-05	3.9186e-05	4.1105e-05	4.2698e-05	4.425e-05	4.6164e-05	4.8833e-05	5.1732e-05	5.477e-05	5.7821e-05	6.1009e-05	6.4232e-05	6.7753e-05
0.38	6.1558e-05	5.963e-05	5.7992e-05	5.6676e-05	5.5257e-05	5.4197e-05	5.3289e-05	5.2388e-05	5.1663e-05	5.1013e-05	5.0353e-05	4.9745e-05	4.9107e-05	4.836e-05	4.7375e-05	4.5984e-05	4.3904e-05	4.1002e-05	3.8265e-05	3.8498e-05	4.0386e-05	4.195e-05	4.3438e-05	4.5384e-05	4.8034e-05	5.0925e-05	5.3999e-05	5.7034e-05	6.0234e-05	6.3529e-05	6.6953e-05
0.375	6.1137e-05	5.9216e-05	5.747e-05	5.6016e-05	5.4654e-05	5.3479e-05	5.2547e-05	5.1645e-05	5.0839e-05	5.0131e-05	4.948e-05	4.8868e-05	4.8227e-05	4.7471e-05	4.6503e-05	4.5112e-05	4.3109e-05	4.0266e-05	3.7593e-05	3.7836e-05	3.9677e-05	4.1219e-05	4.2671e-05	4.461e-05	4.7244e-05	5.0151e-05	5.3209e-05	5.6244e-05	5.9466e-05	6.2764e-05	6.6208e-05
0.37	6.0751e-05	5.8803e-05	5.6973e-05	5.5373e-05	5.3962e-05	5.2788e-05	5.1807e-05	5.0885e-05	5.0019e-05	4.9284e-05	4.8588e-05	4.7993e-05	4.7357e-05	4.6607e-05	4.564e-05	4.4288e-05	4.2313e-05	3.9529e-05	3.6932e-05	3.7135e-05	3.8945e-05	4.0473e-05	4.1895e-05	4.3813e-05	4.6455e-05	4.9357e-05	5.2407e-05	5.5477e-05	5.8719e-05	6.2001e-05	6.5502e-05
0.365	6.0331e-05	5.8346e-05	5.6435e-05	5.4808e-05	5.3368e-05	5.2097e-05	5.1069e-05	5.0098e-05	4.9203e-05	4.8462e-05	4.7753e-05	4.7114e-05	4.6464e-05	4.5716e-05	4.4799e-05	4.3484e-05	4.1511e-05	3.8804e-05	3.6261e-05	3.6454e-05	3.8255e-05	3.9731e-05	4.1106e-05	4.3017e-05	4.5669e-05	4.8553e-05	5.1638e-05	5.4725e-05	5.8033e-05	6.1285e-05	6.4775e-05
0.36	5.9993e-05	5.793e-05	5.5989e-05	5.4354e-05	5.2752e-05	5.1455e-05	5.0322e-05	4.9347e-05	4.8396e-05	4.764e-05	4.6913e-05	4.6273e-05	4.5589e-05	4.4869e-05	4.3951e-05	4.263e-05	4.0736e-05	3.8104e-05	3.5598e-05	3.5788e-05	3.7559e-05	3.8988e-05	4.036e-05	4.2238e-05	4.4908e-05	4.7762e-05	5.0842e-05	5.3947e-05	5.7246e-05	6.0521e-05	6.403e-05
0.355	5.9713e-05	5.7484e-05	5.5502e-05	5.3844e-05	5.2224e-05	5.0821e-05	4.9639e-05	4.8597e-05	4.7626e-05	4.6816e-05	4.6091e-05	4.5415e-05	4.4744e-05	4.4e-05	4.3109e-05	4.1824e-05	3.9967e-05	3.7388e-05	3.4945e-05	3.5136e-05	3.6873e-05	3.8266e-05	3.962e-05	4.1476e-05	4.4114e-05	4.7029e-05	5.0085e-05	5.3215e-05	5.6516e-05	5.9826e-05	6.3244e-05
0.35	5.9431e-05	5.7144e-05	5.5088e-05	5.3311e-05	5.1611e-05	5.024e-05	4.9001e-05	4.7919e-05	4.6854e-05	4.6046e-05	4.5252e-05	4.4578e-05	4.3892e-05	4.3133e-05	4.2297e-05	4.0998e-05	3.9201e-05	3.6664e-05	3.4294e-05	3.4488e-05	3.6153e-05	3.7532e-05	3.8863e-05	4.0721e-05	4.3369e-05	4.6291e-05	4.9342e-05	5.2443e-05	5.5743e-05	5.9158e-05	6.2535e-05
0.345	5.9157e-05	5.6908e-05	5.4752e-05	5.2899e-05	5.1123e-05	4.9641e-05	4.8365e-05	4.722e-05	4.6109e-05	4.5269e-05	4.4429e-05	4.3763e-05	4.3078e-05	4.2305e-05	4.1428e-05	4.0171e-05	3.8436e-05	3.5962e-05	3.3638e-05	3.3828e-05	3.5475e-05	3.6797e-05	3.8118e-05	3.9939e-05	4.2558e-05	4.5548e-05	4.8618e-05	5.1763e-05	5.4998e-05	5.842e-05	6.177e-05
0.34	5.9103e-05	5.6636e-05	5.4419e-05	5.2508e-05	5.0698e-05	4.909e-05	4.775e-05	4.6556e-05	4.5403e-05	4.4527e-05	4.3662e-05	4.295e-05	4.2251e-05	4.1495e-05	4.0623e-05	3.9368e-05	3.7701e-05	3.5281e-05	3.2987e-05	3.3168e-05	3.4795e-05	3.6108e-05	3.7379e-05	3.9207e-05	4.1806e-05	4.4785e-05	4.7864e-05	5.1013e-05	5.4349e-05	5.7671e-05	6.1044e-05
0.335	5.8957e-05	5.6379e-05	5.4092e-05	5.2128e-05	5.0198e-05	4.8577e-05	4.719e-05	4.5901e-05	4.4671e-05	4.3785e-05	4.2875e-05	4.2145e-05	4.1411e-05	4.069e-05	3.9794e-05	3.86e-05	3.6931e-05	3.4602e-05	3.2365e-05	3.2521e-05	3.4105e-05	3.5398e-05	3.6626e-05	3.8444e-05	4.1083e-05	4.4029e-05	4.7187e-05	5.0275e-05	5.357e-05	5.6951e-05	6.0317e-05
0.33	5.8932e-05	5.6186e-05	5.3791e-05	5.1762e-05	4.9776e-05	4.8105e-05	4.6585e-05	4.5278e-05	4.4004e-05	4.3068e-05	4.2132e-05	4.1357e-05	4.0608e-05	3.9863e-05	3.897e-05	3.7818e-05	3.6206e-05	3.3912e-05	3.172e-05	3.1906e-05	3.3437e-05	3.4667e-05	3.593e-05	3.7708e-05	4.0306e-05	4.3316e-05	4.6479e-05	4.9588e-05	5.2872e-05	5.6187e-05	5.958e-05
0.325	5.8927e-05	5.6156e-05	5.3539e-05	5.1539e-05	4.9388e-05	4.7619e-05	4.6003e-05	4.4691e-05	4.3368e-05	4.2372e-05	4.1386e-05	4.0573e-05	3.982e-05	3.9092e-05	3.822e-05	3.7073e-05	3.5444e-05	3.3221e-05	3.107e-05	3.1265e-05	3.2754e-05	3.397e-05	3.5192e-05	3.6958e-05	3.9608e-05	4.2562e-05	4.5734e-05	4.8842e-05	5.2107e-05	5.5488e-05	5.8786e-05
0.32	5.9036e-05	5.6034e-05	5.3349e-05	5.1209e-05	4.905e-05	4.718e-05	4.5525e-05	4.4081e-05	4.2753e-05	4.1686e-05	4.0692e-05	3.9845e-05	3.9035e-05	3.8295e-05	3.7394e-05	3.6289e-05	3.4733e-05	3.252e-05	3.0442e-05	3.0611e-05	3.2083e-05	3.3269e-05	3.4471e-05	3.6228e-05	3.8873e-05	4.1856e-05	4.4977e-05	4.813e-05	5.1423e-05	5.4743e-05	5.797e-05
0.315	5.9265e-05	5.615e-05	5.3351e-05	5.1011e-05	4.8776e-05	4.6795e-05	4.5046e-05	4.3482e-05	4.2137e-05	4.1019e-05	3.9963e-05	3.9069e-05	3.8273e-05	3.7523e-05	3.6628e-05	3.554e-05	3.3993e-05	3.1882e-05	2.9818e-05	2.9975e-05	3.1414e-05	3.257e-05	3.376e-05	3.5528e-05	3.8128e-05	4.1148e-05	4.4305e-05	4.7447e-05	5.0738e-05	5.4024e-05	5.729e-05
0.31	5.952e-05	5.6321e-05	5.3318e-05	5.0846e-05	4.8479e-05	4.646e-05	4.4641e-05	4.2981e-05	4.1528e-05	4.0383e-05	3.9271e-05	3.8345e-05	3.7504e-05	3.6731e-05	3.5877e-05	3.4789e-05	3.325e-05	3.1229e-05	2.9209e-05	2.9366e-05	3.0737e-05	3.1877e-05	3.3041e-05	3.4807e-05	3.7444e-05	4.0417e-05	4.3602e-05	4.671e-05	5.0094e-05	5.3299e-05	5.6578e-05
0.305	6.0017e-05	5.6533e-05	5.333e-05	5.0771e-05	4.8273e-05	4.6109e-05	4.4177e-05	4.2498e-05	4.0983e-05	3.9763e-05	3.8575e-05	3.76e-05	3.6789e-05	3.5996e-05	3.5116e-05	3.4034e-05	3.255e-05	3.0558e-05	2.8609e-05	2.8753e-05	3.0109e-05	3.1198e-05	3.2349e-05	3.4101e-05	3.6719e-05	3.9734e-05	4.2895e-05	4.6067e-05	4.9357e-05	5.2594e-05	5.583e-05
0.3	6.0955e-05	5.6853e-05	5.3558e-05	5.0802e-05	4.8122e-05	4.5817e-05	4.387e-05	4.2037e-05	4.046e-05	3.9165e-05	3.7939e-05	3.6902e-05	3.6039e-05	3.5255e-05	3.4381e-05	3.3291e-05	3.1834e-05	2.989e-05	2.7992e-05	2.8123e-05	2.9456e-05	3.0535e-05	3.1645e-05	3.3374e-05	3.5999e-05	3.9011e-05	4.222e-05	4.5376e-05	4.87e-05	5.1874e-05	5.5023e-05
0.295	6.2329e-05	5.7568e-05	5.3799e-05	5.0824e-05	4.8077e-05	4.5606e-05	4.3587e-05	4.1618e-05	3.9997e-05	3.8586e-05	3.7306e-05	3.6249e-05	3.5329e-05	3.4508e-05	3.3637e-05	3.2586e-05	3.1132e-05	2.9236e-05	2.7389e-05	2.7512e-05	2.8815e-05	2.986e-05	3.0948e-05	3.2693e-05	3.5267e-05	3.8336e-05	4.153e-05	4.4731e-05	4.7998e-05	5.115e-05	5.4269e-05
0.29	6.5445e-05	5.8728e-05	5.4342e-05	5.1022e-05	4.808e-05	4.5426e-05	4.3281e-05	4.1282e-05	3.9516e-05	3.8049e-05	3.6705e-05	3.5595e-05	3.465e-05	3.3762e-05	3.2917e-05	3.1857e-05	3.0449e-05	2.8605e-05	2.6791e-05	2.6903e-05	2.8173e-05	2.9202e-05	3.0267e-05	3.2033e-05	3.4587e-05	3.7653e-05	4.0888e-05	4.398e-05	4.7273e-05	5.0399e-05	5.3493e-05
0.285	8.1068e-05	6.0571e-05	5.5128e-05	5.1336e-05	4.8122e-05	4.5363e-05	4.3014e-05	4.0974e-05	3.9077e-05	3.7506e-05	3.6154e-05	3.4935e-05	3.3973e-05	3.3085e-05	3.2201e-05	3.1165e-05	2.9765e-05	2.7951e-05	2.6194e-05	2.6314e-05	2.7534e-05	2.856e-05	2.9577e-05	3.1342e-05	3.3913e-05	3.6988e-05	4.0219e-05	4.3314e-05	4.6547e-05	4.9642e-05	5.2642e-05
0.28	9.587e-05	7.1672e-05	5.6509e-05	5.1945e-05	4.8376e-05	4.5417e-05	4.2884e-05	4.0666e-05	3.8686e-05	3.7045e-05	3.5584e-05	3.4304e-05	3.3302e-05	3.2393e-05	3.1484e-05	3.0461e-05	2.91e-05	2.7309e-05	2.5621e-05	2.5717e-05	2.6905e-05	2.789e-05	2.8923e-05	3.0661e-05	3.3248e-05	3.6339e-05	3.9531e-05	4.2615e-05	4.5834e-05	4.8967e-05	5.1916e-05
0.275	9.8597e-05	8.606e-05	5.9386e-05	5.272e-05	4.8672e-05	4.5521e-05	4.2852e-05	4.0427e-05	3.8346e-05	3.6593e-05	3.5045e-05	3.3718e-05	3.2655e-05	3.1702e-05	3.0803e-05	2.9788e-05	2.8433e-05	2.6686e-05	2.5025e-05	2.5134e-05	2.6272e-05	2.7246e-05	2.8254e-05	2.9984e-05	3.2586e-05	3.5691e-05	3.8869e-05	4.1945e-05	4.5136e-05	4.8184e-05	5.1107e-05
0.27	0.000100099	9.3733e-05	7.4098e-05	5.4623e-05	4.9335e-05	4.5717e-05	4.2833e-05	4.0263e-05	3.803e-05	3.6191e-05	3.454e-05	3.316e-05	3.201e-05	3.1041e-05	3.0126e-05	2.9096e-05	2.7766e-05	2.6094e-05	2.4456e-05	2.4547e-05	2.5658e-05	2.6589e-05	2.7602e-05	2.9318e-05	3.1991e-05	3.5022e-05	3.8226e-05	4.1246e-05	4.4441e-05	4.7426e-05	5.0304e-05
0.265	0.000101033	9.5657e-05	8.783e-05	6.2699e-05	5.0329e-05	4.6111e-05	4.2964e-05	4.0144e-05	3.7791e-05	3.5796e-05	3.4069e-05	3.2632e-05	3.1428e-05	3.0405e-05	2.9477e-05	2.843e-05	2.7105e-05	2.5466e-05	2.3889e-05	2.3963e-05	2.5059e-05	2.5967e-05	2.6975e-05	2.8667e-05	3.1333e-05	3.4385e-05	3.7552e-05	4.0613e-05	4.3714e-05	4.6684e-05	4.9433e-05
0.26	0.000101137	9.6903e-05	9.1059e-05	7.7145e-05	5.2455e-05	4.6811e-05	4.319e-05	4.0141e-05	3.7596e-05	3.5499e-05	3.3655e-05	3.2101e-05	3.0863e-05	2.9799e-05	2.8818e-05	2.7756e-05	2.6466e-05	2.4876e-05	2.3325e-05	2.3394e-05	2.4461e-05	2.5358e-05	2.632e-05	2.8035e-05	3.0713e-05	3.3728e-05	3.6905e-05	3.9939e-05	4.3026e-05	4.5898e-05	4.8658e-05
0.255	0.000100799	9.7203e-05	9.2403e-05	8.5841e-05	6.5068e-05	4.7938e-05	4.3541e-05	4.0181e-05	3.7493e-05	3.5245e-05	3.3286e-05	3.1615e-05	3.0308e-05	2.919e-05	2.8173e-05	2.7129e-05	2.584e-05	2.4279e-05	2.2749e-05	2.2838e-05	2.3859e-05	2.4731e-05	2.5713e-05	2.7408e-05	3.0079e-05	3.3134e-05	3.6291e-05	3.9251e-05	4.2307e-05	4.5078e-05	4.7801e-05
0.25	9.9906e-05	9.7033e-05	9.2997e-05	8.7931e-05	7.9039e-05	5.14e-05	4.4417e-05	4.0437e-05	3.7401e-05	3.5024e-05	3.2926e-05	3.1185e-05	2.9807e-05	2.8595e-05	2.7554e-05	2.6507e-05	2.522e-05	2.3681e-05	2.2203e-05	2.2265e-05	2.3261e-05	2.413e-05	2.5077e-05	2.6784e-05	2.948e-05	3.2519e-05	3.5634e-05	3.8581e-05	4.1542e-05	4.434e-05	4.6987e-05
0.245	9.8451e-05	9.6351e-05	9.3052e-05	8.8818e-05	8.2781e-05	6.4983e-05	4.5701e-05	4.0858e-05	3.7504e-05	3.4862e-05	3.2642e-05	3.0784e-05	2.9286e-05	2.8059e-05	2.6965e-05	2.5876e-05	2.4586e-05	2.3106e-05	2.1642e-05	2.171e-05	2.2672e-05	2.3523e-05	2.4464e-05	2.6187e-05	2.8867e-05	3.1894e-05	3.4993e-05	3.7906e-05	4.0844e-05	4.3578e-05	4.6137e-05
0.24	9.6781e-05	9.5065e-05	9.2546e-05	8.9189e-05	8.4216e-05	7.7309e-05	5.0161e-05	4.1706e-05	3.7752e-05	3.4821e-05	3.2377e-05	3.0402e-05	2.8845e-05	2.7526e-05	2.6382e-05	2.5288e-05	2.399e-05	2.2534e-05	2.1113e-05	2.1165e-05	2.2087e-05	2.2906e-05	2.3857e-05	2.5575e-05	2.8241e-05	3.1264e-05	3.4353e-05	3.7228e-05	4.0057e-05	4.2777e-05	4.5273e-05
0.235	9.4664e-05	9.3412e-05	9.1427e-05	8.881e-05	8.4807e-05	7.9298e-05	6.5155e-05	4.3089e-05	3.8136e-05	3.4797e-05	3.2199e-05	3.0086e-05	2.8403e-05	2.702e-05	2.583e-05	2.4689e-05	2.3409e-05	2.1959e-05	2.0581e-05	2.0624e-05	2.1513e-05	2.2331e-05	2.3253e-05	2.4968e-05	2.7629e-05	3.0636e-05	3.37e-05	3.6554e-05	3.9333e-05	4.1964e-05	4.4397e-05
0.23	9.237e-05	9.14e-05	8.9904e-05	8.7937e-05	8.4726e-05	8.0371e-05	7.3591e-05	4.9715e-05	3.8936e-05	3.5044e-05	3.2116e-05	2.9807e-05	2.7999e-05	2.6541e-05	2.5289e-05	2.4123e-05	2.284e-05	2.1399e-05	2.0046e-05	2.0083e-05	2.0945e-05	2.1737e-05	2.2661e-05	2.4397e-05	2.7028e-05	3.0016e-05	3.3056e-05	3.5851e-05	3.8588e-05	4.1143e-05	4.3496e-05
0.225	8.9761e-05	8.9145e-05	8.8131e-05	8.6593e-05	8.4082e-05	8.0521e-05	7.5451e-05	6.4231e-05	4.0398e-05	3.5421e-05	3.2141e-05	2.963e-05	2.767e-05	2.6085e-05	2.4777e-05	2.3573e-05	2.2281e-05	2.0855e-05	1.952e-05	1.9562e-05	2.0375e-05	2.116e-05	2.2071e-05	2.3801e-05	2.6435e-05	2.9446e-05	3.2387e-05	3.514e-05	3.7846e-05	4.0332e-05	4.2593e-05
0.22	8.6973e-05	8.6715e-05	8.6033e-05	8.4904e-05	8.2981e-05	8.0114e-05	7.6072e-05	6.9757e-05	4.6936e-05	3.6111e-05	3.2196e-05	2.9457e-05	2.7361e-05	2.5675e-05	2.4279e-05	2.302e-05	2.1737e-05	2.0333e-05	1.901e-05	1.9035e-05	1.9817e-05	2.0592e-05	2.1482e-05	2.3226e-05	2.5867e-05	2.8839e-05	3.1757e-05	3.4433e-05	3.7048e-05	3.9498e-05	4.1682e-05
0.215	8.3993e-05	8.4013e-05	8.3656e-05	8.2932e-05	8.1459e-05	7.9249e-05	7.6025e-05	7.1043e-05	6.1042e-05	3.7556e-05	3.2596e-05	2.9413e-05	2.7089e-05	2.5275e-05	2.382e-05	2.2503e-05	2.1194e-05	1.9796e-05	1.8508e-05	1.8519e-05	1.9276e-05	2.0012e-05	2.0923e-05	2.2644e-05	2.5298e-05	2.8231e-05	3.1111e-05	3.3731e-05	3.6266e-05	3.8677e-05	4.0823e-05
0.21	8.0875e-05	8.1114e-05	8.1065e-05	8.0675e-05	7.9618e-05	7.7895e-05	7.5393e-05	7.1434e-05	6.5227e-05	4.2003e-05	3.313e-05	2.9509e-05	2.6921e-05	2.4945e-05	2.3385e-05	2.2009e-05	2.067e-05	1.9289e-05	1.8004e-05	1.7995e-05	1.8742e-05	1.9456e-05	2.0374e-05	2.2105e-05	2.473e-05	2.7623e-05	3.0413e-05	3.3037e-05	3.549e-05	3.781e-05	3.9899e-05
0.205	7.7642e-05	7.8031e-05	7.8257e-05	7.82e-05	7.758e-05	7.6228e-05	7.4266e-05	7.1177e-05	6.6485e-05	5.6022e-05	3.4266e-05	2.9699e-05	2.6809e-05	2.4638e-05	2.2969e-05	2.1536e-05	2.0173e-05	1.8796e-05	1.7517e-05	1.7485e-05	1.8222e-05	1.8911e-05	1.982e-05	2.1582e-05	2.4167e-05	2.7025e-05	2.9794e-05	3.2295e-05	3.4691e-05	3.6947e-05	3.9006e-05
0.2	7.4325e-05	7.4871e-05	7.5287e-05	7.5511e-05	7.5223e-05	7.4363e-05	7.2857e-05	7.0516e-05	6.6608e-05	6.0185e-05	3.7569e-05	3.0158e-05	2.6785e-05	2.4429e-05	2.2587e-05	2.1091e-05	1.9686e-05	1.8299e-05	1.7039e-05	1.6998e-05	1.7682e-05	1.8377e-05	1.9286e-05	2.1025e-05	2.364e-05	2.6404e-05	2.9121e-05	3.159e-05	3.3945e-05	3.6076e-05	3.805e-05
0.195	7.095e-05	7.1635e-05	7.2206e-05	7.2667e-05	7.269e-05	7.2182e-05	7.11e-05	6.9216e-05	6.6281e-05	6.1431e-05	4.873e-05	3.1151e-05	2.6923e-05	2.4226e-05	2.2244e-05	2.0654e-05	1.9215e-05	1.7815e-05	1.6563e-05	1.6496e-05	1.7172e-05	1.7854e-05	1.8742e-05	2.0487e-05	2.3088e-05	2.5781e-05	2.8432e-05	3.0842e-05	3.3118e-05	3.5203e-05	3.7108e-05
0.19	6.7634e-05	6.8323e-05	6.9031e-05	6.9663e-05	6.9924e-05	6.9845e-05	6.9086e-05	6.7703e-05	6.5379e-05	6.1499e-05	5.4723e-05	3.2885e-05	2.7173e-05	2.4158e-05	2.1967e-05	2.0254e-05	1.8765e-05	1.7343e-05	1.6093e-05	1.6004e-05	1.6649e-05	1.7331e-05	1.8226e-05	1.9968e-05	2.2522e-05	2.5187e-05	2.7749e-05	3.0086e-05	3.2309e-05	3.4358e-05	3.6175e-05
0.185	6.4338e-05	6.5023e-05	6.5783e-05	6.6559e-05	6.7019e-05	6.7218e-05	6.6908e-05	6.5979e-05	6.4073e-05	6.1104e-05	5.5977e-05	3.9877e-05	2.7762e-05	2.4208e-05	2.1725e-05	1.9893e-05	1.8328e-05	1.6882e-05	1.564e-05	1.5526e-05	1.6134e-05	1.6814e-05	1.7714e-05	1.9463e-05	2.1965e-05	2.4568e-05	2.7074e-05	2.9356e-05	3.1513e-05	3.3457e-05	3.5238e-05
0.18	6.1063e-05	6.1739e-05	6.2502e-05	6.3389e-05	6.4045e-05	6.4434e-05	6.4464e-05	6.3931e-05	6.2592e-05	6.0268e-05	5.6256e-05	4.8106e-05	2.8945e-05	2.4289e-05	2.1539e-05	1.9558e-05	1.7914e-05	1.6447e-05	1.5188e-05	1.5047e-05	1.5628e-05	1.6302e-05	1.7207e-05	1.8951e-05	2.1395e-05	2.3963e-05	2.6363e-05	2.8601e-05	3.0672e-05	3.2535e-05	3.4317e-05
0.175	5.7914e-05	5.8532e-05	5.9318e-05	6.0164e-05	6.0926e-05	6.1593e-05	6.1917e-05	6.1739e-05	6.0784e-05	5.8928e-05	5.5758e-05	5.0253e-05	3.1455e-05	2.4618e-05	2.1432e-05	1.9255e-05	1.7514e-05	1.6015e-05	1.4738e-05	1.4579e-05	1.5143e-05	1.5793e-05	1.671e-05	1.8435e-05	2.0855e-05	2.3336e-05	2.5692e-05	2.7857e-05	2.9851e-05	3.1672e-05	3.3364e-05
0.17	5.4851e-05	5.5405e-05	5.6101e-05	5.6996e-05	5.7838e-05	5.8586e-05	5.9169e-05	5.9304e-05	5.8747e-05	5.7486e-05	5.4975e-05	5.0513e-05	3.8714e-05	2.5202e-05	2.1426e-05	1.9001e-05	1.7134e-05	1.5574e-05	1.4293e-05	1.4124e-05	1.4658e-05	1.5296e-05	1.6221e-05	1.792e-05	2.0305e-05	2.2681e-05	2.4968e-05	2.7085e-05	2.9034e-05	3.077e-05	3.2414e-05
0.165	5.1929e-05	5.2356e-05	5.302e-05	5.3843e-05	5.4681e-05	5.5544e-05	5.6301e-05	5.6711e-05	5.6583e-05	5.575e-05	5.381e-05	5.0344e-05	4.3298e-05	2.6318e-05	2.1479e-05	1.8769e-05	1.6792e-05	1.5153e-05	1.3855e-05	1.366e-05	1.4175e-05	1.4808e-05	1.5721e-05	1.7418e-05	1.9753e-05	2.207e-05	2.4273e-05	2.6314e-05	2.8181e-05	2.9856e-05	3.1451e-05
0.16	4.9103e-05	4.9424e-05	4.9996e-05	5.0742e-05	5.1583e-05	5.2494e-05	5.3387e-05	5.4019e-05	5.4159e-05	5.3721e-05	5.2299e-05	4.962e-05	4.4494e-05	2.8759e-05	2.1697e-05	1.8604e-05	1.6434e-05	1.4751e-05	1.3427e-05	1.3212e-05	1.3696e-05	1.4312e-05	1.5235e-05	1.6927e-05	1.9193e-05	2.144e-05	2.357e-05	2.5532e-05	2.7337e-05	2.8954e-05	3.0475e-05
0.155	4.6386e-05	4.6605e-05	4.7053e-05	4.7763e-05	4.8542e-05	4.945e-05	5.0385e-05	5.1196e-05	5.1661e-05	5.164e-05	5.069e-05	4.8494e-05	4.4458e-05	3.3569e-05	2.2151e-05	1.848e-05	1.6129e-05	1.4359e-05	1.3003e-05	1.2755e-05	1.3212e-05	1.3846e-05	1.4762e-05	1.6423e-05	1.8638e-05	2.0781e-05	2.2848e-05	2.4738e-05	2.6496e-05	2.8037e-05	2.9492e-05
0.15	4.3824e-05	4.3964e-05	4.4268e-05	4.4877e-05	4.5566e-05	4.6429e-05	4.7409e-05	4.8326e-05	4.903e-05	4.9315e-05	4.881e-05	4.7265e-05	4.406e-05	3.6942e-05	2.2838e-05	1.8419e-05	1.585e-05	1.3981e-05	1.2584e-05	1.2314e-05	1.2746e-05	1.3358e-05	1.4276e-05	1.5906e-05	1.8049e-05	2.0152e-05	2.2138e-05	2.3932e-05	2.5639e-05	2.7132e-05	2.8575e-05
0.145	4.139e-05	4.1443e-05	4.1622e-05	4.2112e-05	4.2691e-05	4.349e-05	4.4478e-05	4.5442e-05	4.6275e-05	4.6862e-05	4.6737e-05	4.5684e-05	4.3152e-05	3.7859e-05	2.4171e-05	1.8466e-05	1.5579e-05	1.3607e-05	1.2165e-05	1.1873e-05	1.2292e-05	1.2889e-05	1.3808e-05	1.5408e-05	1.7481e-05	1.9501e-05	2.1412e-05	2.3145e-05	2.4759e-05	2.6212e-05	2.7628e-05
0.14	3.9049e-05	3.901e-05	3.9097e-05	3.9491e-05	3.9963e-05	4.0636e-05	4.156e-05	4.2555e-05	4.3513e-05	4.4326e-05	4.4582e-05	4.3922e-05	4.2006e-05	3.8023e-05	2.6417e-05	1.858e-05	1.5358e-05	1.3244e-05	1.1762e-05	1.143e-05	1.183e-05	1.2424e-05	1.3325e-05	1.4889e-05	1.6904e-05	1.8847e-05	2.0673e-05	2.2335e-05	2.3903e-05	2.5347e-05	2.6646e-05
0.135	3.6895e-05	3.6754e-05	3.6716e-05	3.6987e-05	3.7351e-05	3.7894e-05	3.8742e-05	3.9709e-05	4.0746e-05	4.1706e-05	4.2243e-05	4.2082e-05	4.0733e-05	3.7488e-05	2.9111e-05	1.8826e-05	1.5144e-05	1.2887e-05	1.1355e-05	1.0993e-05	1.1376e-05	1.1957e-05	1.287e-05	1.4393e-05	1.6323e-05	1.8186e-05	1.9948e-05	2.1542e-05	2.3053e-05	2.442e-05	2.5693e-05
0.13	3.485e-05	3.4634e-05	3.4498e-05	3.4648e-05	3.4883e-05	3.5334e-05	3.6053e-05	3.6948e-05	3.7981e-05	3.9043e-05	3.9833e-05	4.0006e-05	3.9135e-05	3.6642e-05	3.0498e-05	1.9284e-05	1.4957e-05	1.2533e-05	1.0948e-05	1.0562e-05	1.0934e-05	1.1502e-05	1.2399e-05	1.3913e-05	1.5737e-05	1.7541e-05	1.9229e-05	2.0738e-05	2.2187e-05	2.3512e-05	2.4699e-05
0.125	3.2938e-05	3.2599e-05	3.2442e-05	3.2462e-05	3.2545e-05	3.2907e-05	3.3502e-05	3.4279e-05	3.5255e-05	3.638e-05	3.7336e-05	3.7836e-05	3.7444e-05	3.5603e-05	3.0929e-05	1.9971e-05	1.4814e-05	1.2192e-05	1.0557e-05	1.0141e-05	1.0487e-05	1.1052e-05	1.1927e-05	1.3395e-05	1.5164e-05	1.6871e-05	1.8485e-05	1.9938e-05	2.1308e-05	2.2566e-05	2.3742e-05
0.12	3.1124e-05	3.0777e-05	3.0499e-05	3.0391e-05	3.0386e-05	3.0603e-05	3.1038e-05	3.1687e-05	3.264e-05	3.3751e-05	3.4815e-05	3.5575e-05	3.5596e-05	3.4279e-05	3.0675e-05	2.0942e-05	1.4711e-05	1.187e-05	1.0165e-05	9.723e-06	1.0037e-05	1.0596e-05	1.1453e-05	1.2881e-05	1.4577e-05	1.6215e-05	1.7739e-05	1.9124e-05	2.0454e-05	2.1647e-05	2.2755e-05
0.115	2.939e-05	2.8959e-05	2.8629e-05	2.8481e-05	2.8356e-05	2.8448e-05	2.879e-05	2.9344e-05	3.012e-05	3.1164e-05	3.2287e-05	3.323e-05	3.3599e-05	3.2827e-05	2.9961e-05	2.2015e-05	1.4669e-05	1.1546e-05	9.774e-06	9.302e-06	9.602e-06	1.0143e-05	1.0995e-05	1.2348e-05	1.3969e-05	1.5544e-05	1.6998e-05	1.8305e-05	1.9582e-05	2.0749e-05	2.1779e-05
0.11	2.7791e-05	2.7307e-05	2.6924e-05	2.6694e-05	2.6481e-05	2.6421e-05	2.6687e-05	2.7081e-05	2.7716e-05	2.8658e-05	2.9792e-05	3.0862e-05	3.1547e-05	3.1233e-05	2.9091e-05	2.2795e-05	1.4685e-05	1.1242e-05	9.387e-06	8.896e-06	9.172e-06	9.692e-06	1.0532e-05	1.1818e-05	1.3382e-05	1.4859e-05	1.625e-05	1.7514e-05	1.8715e-05	1.9804e-05	2.0806e-05
0.105	2.6255e-05	2.5737e-05	2.531e-05	2.499e-05	2.4721e-05	2.4602e-05	2.4706e-05	2.4964e-05	2.5504e-05	2.631e-05	2.7387e-05	2.8496e-05	2.9407e-05	2.9472e-05	2.7985e-05	2.3019e-05	1.4742e-05	1.0953e-05	9.007e-06	8.491e-06	8.743e-06	9.258e-06	1.0054e-05	1.1305e-05	1.2772e-05	1.4184e-05	1.5468e-05	1.6696e-05	1.7842e-05	1.8881e-05	1.9845e-05
0.1	2.4755e-05	2.4227e-05	2.3759e-05	2.342e-05	2.3085e-05	2.2888e-05	2.2892e-05	2.3018e-05	2.3368e-05	2.4057e-05	2.5027e-05	2.6167e-05	2.722e-05	2.7658e-05	2.6655e-05	2.2842e-05	1.4873e-05	1.0673e-05	8.641e-06	8.087e-06	8.31e-06	8.807e-06	9.577e-06	1.0776e-05	1.2175e-05	1.3498e-05	1.4743e-05	1.5892e-05	1.6964e-05	1.7949e-05	1.8878e-05
0.095	2.335e-05	2.2825e-05	2.2353e-05	2.1956e-05	2.1555e-05	2.1265e-05	2.1183e-05	2.1191e-05	2.144e-05	2.1975e-05	2.2813e-05	2.3888e-05	2.5034e-05	2.5744e-05	2.5281e-05	2.2308e-05	1.5014e-05	1.0407e-05	8.271e-06	7.688e-06	7.891e-06	8.36e-06	9.104e-06	1.024e-05	1.1555e-05	1.2819e-05	1.4001e-05	1.5081e-05	1.6088e-05	1.7026e-05	1.7911e-05
0.09	2.1972e-05	2.1487e-05	2.0965e-05	2.0529e-05	2.0115e-05	1.9775e-05	1.9615e-05	1.9525e-05	1.9623e-05	2.0051e-05	2.0741e-05	2.1713e-05	2.2883e-05	2.3798e-05	2.3743e-05	2.1489e-05	1.5113e-05	1.0151e-05	7.915e-06	7.294e-06	7.479e-06	7.923e-06	8.633e-06	9.717e-06	1.095e-05	1.2136e-05	1.3259e-05	1.4272e-05	1.5213e-05	1.6114e-05	1.6929e-05
0.085	2.0674e-05	2.0157e-05	1.9632e-05	1.9237e-05	1.874e-05	1.8381e-05	1.8137e-05	1.7992e-05	1.7966e-05	1.8226e-05	1.8764e-05	1.9651e-05	2.0785e-05	2.1827e-05	2.2136e-05	2.0553e-05	1.5079e-05	9.891e-06	7.561e-06	6.914e-06	7.062e-06	7.484e-06	8.158e-06	9.185e-06	1.0347e-05	1.1452e-05	1.2499e-05	1.3461e-05	1.4352e-05	1.5212e-05	1.596e-05
0.08	1.9392e-05	1.8879e-05	1.836e-05	1.7933e-05	1.7469e-05	1.7051e-05	1.6783e-05	1.6526e-05	1.6464e-05	1.6582e-05	1.699e-05	1.7699e-05	1.8742e-05	1.9877e-05	2.0467e-05	1.9437e-05	1.4906e-05	9.648e-06	7.207e-06	6.53e-06	6.655e-06	7.045e-06	7.689e-06	8.643e-06	9.735e-06	1.077e-05	1.1762e-05	1.2652e-05	1.3485e-05	1.4291e-05	1.4989e-05
0.075	1.8129e-05	1.7608e-05	1.7118e-05	1.6697e-05	1.6226e-05	1.5792e-05	1.55e-05	1.5193e-05	1.5038e-05	1.5083e-05	1.5314e-05	1.5922e-05	1.6828e-05	1.7949e-05	1.8756e-05	1.8195e-05	1.4542e-05	9.382e-06	6.862e-06	6.15e-06	6.248e-06	6.611e-06	7.213e-06	8.106e-06	9.123e-06	1.009e-05	1.101e-05	1.1847e-05	1.2613e-05	1.3383e-05	1.4022e-05
0.07	1.6918e-05	1.6421e-05	1.5923e-05	1.5509e-05	1.5042e-05	1.4593e-05	1.428e-05	1.3967e-05	1.3738e-05	1.3647e-05	1.3805e-05	1.4228e-05	1.5026e-05	1.61e-05	1.7033e-05	1.691e-05	1.3969e-05	9.092e-06	6.515e-06	5.78e-06	5.845e-06	6.174e-06	6.744e-06	7.565e-06	8.507e-06	9.414e-06	1.0262e-05	1.1026e-05	1.1744e-05	1.245e-05	1.3063e-05
0.065	1.5697e-05	1.5223e-05	1.476e-05	1.4356e-05	1.3902e-05	1.3447e-05	1.3099e-05	1.2785e-05	1.2536e-05	1.2376e-05	1.2432e-05	1.2694e-05	1.3331e-05	1.4338e-05	1.5335e-05	1.5535e-05	1.3298e-05	8.777e-06	6.162e-06	5.406e-06	5.443e-06	5.748e-06	6.262e-06	7.032e-06	7.893e-06	8.728e-06	9.515e-06	1.0212e-05	1.0895e-05	1.1505e-05	1.2101e-05
0.06	1.4503e-05	1.4039e-05	1.3598e-05	1.3189e-05	1.2753e-05	1.2332e-05	1.1996e-05	1.1668e-05	1.1356e-05	1.1167e-05	1.1115e-05	1.1318e-05	1.1811e-05	1.2642e-05	1.3662e-05	1.4133e-05	1.2476e-05	8.416e-06	5.805e-06	5.038e-06	5.041e-06	5.313e-06	5.78e-06	6.492e-06	7.285e-06	8.043e-06	8.767e-06	9.412e-06	1.0023e-05	1.0594e-05	1.1158e-05
0.055	1.3274e-05	1.2881e-05	1.2466e-05	1.2064e-05	1.1679e-05	1.125e-05	1.0924e-05	1.058e-05	1.0274e-05	1.0027e-05	9.939e-06	1.0001e-05	1.0366e-05	1.1092e-05	1.2038e-05	1.2708e-05	1.1552e-05	7.99e-06	5.444e-06	4.667e-06	4.642e-06	4.877e-06	5.312e-06	5.95e-06	6.676e-06	7.361e-06	8.016e-06	8.606e-06	9.165e-06	9.701e-06	1.0205e-05
0.05	1.2098e-05	1.1723e-05	1.133e-05	1.0952e-05	1.0601e-05	1.017e-05	9.873e-06	9.542e-06	9.23e-06	8.979e-06	8.841e-06	8.828e-06	9.072e-06	9.666e-06	1.0515e-05	1.128e-05	1.058e-05	7.528e-06	5.071e-06	4.297e-06	4.246e-06	4.444e-06	4.834e-06	5.407e-06	6.055e-06	6.68e-06	7.268e-06	7.823e-06	8.326e-06	8.798e-06	9.248e-06
0.045	1.0885e-05	1.0539e-05	1.0193e-05	9.849e-06	9.531e-06	9.148e-06	8.863e-06	8.527e-06	8.225e-06	7.973e-06	7.786e-06	7.743e-06	7.868e-06	8.308e-06	9.05e-06	9.863e-06	9.524e-06	6.978e-06	4.682e-06	3.924e-06	3.849e-06	4.016e-06	4.357e-06	4.868e-06	5.448e-06	6.003e-06	6.53e-06	7.02e-06	7.471e-06	7.902e-06	8.301e-06
0.04	9.71e-06	9.396e-06	9.081e-06	8.752e-06	8.466e-06	8.118e-06	7.851e-06	7.546e-06	7.258e-06	7.007e-06	6.802e-06	6.699e-06	6.754e-06	7.095e-06	7.701e-06	8.503e-06	8.441e-06	6.369e-06	4.277e-06	3.539e-06	3.45e-06	3.581e-06	3.881e-06	4.327e-06	4.83e-06	5.32e-06	5.784e-06	6.226e-06	6.619e-06	7e-06	7.369e-06
0.035	8.513e-06	8.227e-06	7.953e-06	7.665e-06	7.411e-06	7.095e-06	6.859e-06	6.581e-06	6.317e-06	6.073e-06	5.874e-06	5.755e-06	5.747e-06	5.978e-06	6.466e-06	7.179e-06	7.332e-06	5.713e-06	3.84e-06	3.155e-06	3.046e-06	3.148e-06	3.4e-06	3.788e-06	4.216e-06	4.643e-06	5.049e-06	5.431e-06	5.771e-06	6.111e-06	6.438e-06
0.03	7.314e-06	7.07e-06	6.829e-06	6.586e-06	6.351e-06	6.082e-06	5.871e-06	5.621e-06	5.392e-06	5.161e-06	4.969e-06	4.838e-06	4.788e-06	4.918e-06	5.288e-06	5.921e-06	6.214e-06	4.991e-06	3.379e-06	2.755e-06	2.638e-06	2.708e-06	2.921e-06	3.244e-06	3.607e-06	3.969e-06	4.316e-06	4.646e-06	4.935e-06	5.217e-06	5.502e-06
0.025	6.105e-06	5.898e-06	5.694e-06	5.488e-06	5.297e-06	5.065e-06	4.887e-06	4.678e-06	4.474e-06	4.275e-06	4.102e-06	3.969e-06	3.894e-06	3.975e-06	4.226e-06	4.759e-06	5.096e-06	4.226e-06	2.898e-06	2.339e-06	2.223e-06	2.269e-06	2.44e-06	2.705e-06	3.005e-06	3.298e-06	3.585e-06	3.858e-06	4.102e-06	4.334e-06	4.575e-06
0.02	4.888e-06	4.736e-06	4.56e-06	4.407e-06	4.239e-06	4.049e-06	3.909e-06	3.737e-06	3.569e-06	3.403e-06	3.259e-06	3.135e-06	3.06e-06	3.081e-06	3.264e-06	3.641e-06	4.006e-06	3.424e-06	2.376e-06	1.916e-06	1.803e-06	1.827e-06	1.954e-06	2.162e-06	2.396e-06	2.63e-06	2.856e-06	3.076e-06	3.266e-06	3.459e-06	3.644e-06
0.015	3.673e-06	3.554e-06	3.423e-06	3.296e-06	3.178e-06	3.039e-06	2.929e-06	2.799e-06	2.672e-06	2.543e-06	2.426e-06	2.322e-06	2.248e-06	2.248e-06	2.343e-06	2.63e-06	2.947e-06	2.588e-06	1.82e-06	1.462e-06	1.368e-06	1.378e-06	1.467e-06	1.622e-06	1.794e-06	1.964e-06	2.136e-06	2.296e-06	2.442e-06	2.578e-06	2.721e-06
0.01	2.447e-06	2.37e-06	2.282e-06	2.198e-06	2.12e-06	2.027e-06	1.944e-06	1.862e-06	1.775e-06	1.687e-06	1.604e-06	1.529e-06	1.475e-06	1.471e-06	1.518e-06	1.705e-06	1.917e-06	1.731e-06	1.238e-06	9.86e-07	9.12e-07	9.21e-07	9.74e-07	1.073e-06	1.19e-06	1.304e-06	1.412e-06	1.519e-06	1.616e-06	1.711e-06	1.806e-06
0.005	1.22e-06	1.183e-06	1.135e-06	1.094e-06	1.053e-06	1.008e-06	9.66e-07	9.22e-07	8.78e-07	8.35e-07	7.91e-07	7.58e-07	7.3e-07	7.16e-07	7.39e-07	8.21e-07	9.48e-07	8.59e-07	6.06e-07	4.87e-07	4.49e-07	4.48e-07	4.77e-07	5.27e-07	5.82e-07	6.41e-07	6.95e-07	7.5e-07	7.96e-07	8.43e-07	8.94e-07
-4.44089e-16	-1.7e-08	-1.5e-08	-1.8e-08	-1.8e-08	-1.4e-08	-1.9e-08	-1.6e-08	-1.6e-08	-1.6e-08	-1.8e-08	-1.8e-08	-1.2e-08	-1.2e-08	-4e-09	0	2.3e-08	3.8e-08	-1.7e-08	-4.9e-08	-5.4e-08	-4.4e-08	-3.1e-08	-2.8e-08	-2.5e-08	-2.3e-08	-2e-08	-2e-08	-2.2e-08	-2e-08	-1.6e-08	-1.3e-08
-0.005	-1.259e-06	-1.218e-06	-1.175e-06	-1.136e-06	-1.09e-06	-1.047e-06	-1.001e-06	-9.6e-07	-9.12e-07	-8.63e-07	-8.22e-07	-7.74e-07	-7.3e-07	-6.96e-07	-6.88e-07	-7.09e-07	-8.31e-07	-8.93e-07	-7.42e-07	-6.14e-07	-5.55e-07	-5.32e-07	-5.45e-07	-5.81e-07	-6.29e-07	-6.79e-07	-7.32e-07	-7.84e-07	-8.29e-07	-8.74e-07	-9.17e-07
-0.01	-2.509e-06	-2.425e-06	-2.342e-06	-2.253e-06	-2.169e-06	-2.081e-06	-2.001e-06	-1.909e-06	-1.812e-06	-1.714e-06	-1.626e-06	-1.531e-06	-1.446e-06	-1.384e-06	-1.355e-06	-1.41e-06	-1.614e-06	-1.758e-06	-1.469e-06	-1.221e-06	-1.1e-06	-1.057e-06	-1.079e-06	-1.148e-06	-1.241e-06	-1.34e-06	-1.443e-06	-1.544e-06	-1.642e-06	-1.726e-06	-1.814e-06
-0.015	-3.766e-06	-3.637e-06	-3.514e-06	-3.38e-06	-3.25e-06	-3.124e-06	-2.996e-06	-2.862e-06	-2.718e-06	-2.569e-06	-2.43e-06	-2.285e-06	-2.156e-06	-2.055e-06	-2.001e-06	-2.051e-06	-2.353e-06	-2.6e-06	-2.208e-06	-1.873e-06	-1.693e-06	-1.602e-06	-1.623e-06	-1.719e-06	-1.857e-06	-2.001e-06	-2.153e-06	-2.302e-06	-2.44e-06	-2.574e-06	-2.707e-06
-0.02	-5.027e-06	-4.861e-06	-4.689e-06	-4.522e-06	-4.345e-06	-4.168e-06	-4.002e-06	-3.818e-06	-3.622e-06	-3.426e-06	-3.237e-06	-3.035e-06	-2.86e-06	-2.712e-06	-2.621e-06	-2.667e-06	-3.029e-06	-3.43e-06	-2.975e-06	-2.55e-06	-2.304e-06	-2.183e-06	-2.19e-06	-2.306e-06	-2.477e-06	-2.667e-06	-2.861e-06	-3.061e-06	-3.238e-06	-3.416e-06	-3.596e-06
-0.025	-6.298e-06	-6.089e-06	-5.876e-06	-5.659e-06	-5.441e-06	-5.209e-06	-5.002e-06	-4.776e-06	-4.532e-06	-4.279e-06	-4.041e-06	-3.793e-06	-3.558e-06	-3.367e-06	-3.233e-06	-3.256e-06	-3.644e-06	-4.217e-06	-3.76e-06	-3.281e-06	-2.972e-06	-2.804e-06	-2.792e-06	-2.909e-06	-3.111e-06	-3.332e-06	-3.57e-06	-3.814e-06	-4.037e-06	-4.255e-06	-4.476e-06
-0.03	-7.564e-06	-7.324e-06	-7.066e-06	-6.793e-06	-6.552e-06	-6.271e-06	-6.016e-06	-5.743e-06	-5.447e-06	-5.138e-06	-4.855e-06	-4.548e-06	-4.261e-06	-4.025e-06	-3.834e-06	-3.817e-06	-4.226e-06	-4.972e-06	-4.552e-06	-4.049e-06	-3.678e-06	-3.444e-06	-3.402e-06	-3.525e-06	-3.752e-06	-4.007e-06	-4.284e-06	-4.568e-06	-4.827e-06	-5.092e-06	-5.355e-06
-0.035	-8.847e-06	-8.565e-06	-8.258e-06	-7.946e-06	-7.655e-06	-7.332e-06	-7.042e-06	-6.711e-06	-6.363e-06	-6.013e-06	-5.669e-06	-5.303e-06	-4.959e-06	-4.675e-06	-4.426e-06	-4.363e-06	-4.771e-06	-5.682e-06	-5.358e-06	-4.835e-06	-4.435e-06	-4.144e-06	-4.061e-06	-4.169e-06	-4.412e-06	-4.689e-06	-5.002e-06	-5.325e-06	-5.623e-06	-5.923e-06	-6.227e-06
-0.04	-1.0128e-05	-9.796e-06	-9.443e-06	-9.13e-06	-8.769e-06	-8.399e-06	-8.067e-06	-7.678e-06	-7.284e-06	-6.89e-06	-6.488e-06	-6.067e-06	-5.666e-06	-5.327e-06	-5.016e-06	-4.908e-06	-5.278e-06	-6.326e-06	-6.166e-06	-5.671e-06	-5.259e-06	-4.899e-06	-4.748e-06	-4.855e-06	-5.085e-06	-5.388e-06	-5.726e-06	-6.084e-06	-6.419e-06	-6.755e-06	-7.1e-06
-0.045	-1.1437e-05	-1.1023e-05	-1.0652e-05	-1.0295e-05	-9.897e-06	-9.47e-06	-9.088e-06	-8.657e-06	-8.203e-06	-7.757e-06	-7.313e-06	-6.83e-06	-6.371e-06	-5.977e-06	-5.604e-06	-5.438e-06	-5.768e-06	-6.936e-06	-6.973e-06	-6.527e-06	-6.114e-06	-5.691e-06	-5.492e-06	-5.553e-06	-5.785e-06	-6.101e-06	-6.459e-06	-6.85e-06	-7.217e-06	-7.589e-06	-7.97e-06
-0.05	-1.2727e-05	-1.2304e-05	-1.1867e-05	-1.1461e-05	-1.102e-05	-1.0546e-05	-1.0105e-05	-9.636e-06	-9.138e-06	-8.629e-06	-8.132e-06	-7.58e-06	-7.078e-06	-6.63e-06	-6.196e-06	-5.973e-06	-6.238e-06	-7.479e-06	-7.77e-06	-7.413e-06	-7.033e-06	-6.56e-06	-6.301e-06	-6.305e-06	-6.525e-06	-6.831e-06	-7.217e-06	-7.627e-06	-8.019e-06	-8.423e-06	-8.845e-06
-0.055	-1.4019e-05	-1.3564e-05	-1.3078e-05	-1.2616e-05	-1.2138e-05	-1.1604e-05	-1.1139e-05	-1.0613e-05	-1.0086e-05	-9.515e-06	-8.956e-06	-8.352e-06	-7.788e-06	-7.278e-06	-6.784e-06	-6.494e-06	-6.693e-06	-7.969e-06	-8.56e-06	-8.32e-06	-7.999e-06	-7.471e-06	-7.131e-06	-7.101e-06	-7.278e-06	-7.59e-06	-7.969e-06	-8.399e-06	-8.829e-06	-9.257e-06	-9.704e-06
-0.06	-1.5335e-05	-1.4831e-05	-1.4311e-05	-1.3802e-05	-1.3255e-05	-1.2688e-05	-1.2188e-05	-1.1607e-05	-1.1019e-05	-1.0406e-05	-9.775e-06	-9.126e-06	-8.502e-06	-7.945e-06	-7.365e-06	-7.015e-06	-7.149e-06	-8.411e-06	-9.332e-06	-9.235e-06	-8.992e-06	-8.45e-06	-8.054e-06	-7.938e-06	-8.084e-06	-8.394e-06	-8.773e-06	-9.211e-06	-9.645e-06	-1.0105e-05	-1.0568e-05
-0.065	-1.6634e-05	-1.606e-05	-1.5534e-05	-1.4981e-05	-1.4387e-05	-1.3767e-05	-1.3226e-05	-1.2614e-05	-1.1958e-05	-1.1292e-05	-1.0617e-05	-9.902e-06	-9.213e-06	-8.599e-06	-7.966e-06	-7.548e-06	-7.591e-06	-8.796e-06	-1.0073e-05	-1.0161e-05	-1.0039e-05	-9.506e-06	-9.036e-06	-8.858e-06	-8.955e-06	-9.21e-06	-9.595e-06	-1.0021e-05	-1.0469e-05	-1.0943e-05	-1.1448e-05
-0.07	-1.7948e-05	-1.7354e-05	-1.6756e-05	-1.6164e-05	-1.5538e-05	-1.487e-05	-1.4263e-05	-1.361e-05	-1.2906e-05	-1.2166e-05	-1.1454e-05	-1.0669e-05	-9.935e-06	-9.266e-06	-8.563e-06	-8.089e-06	-8.035e-06	-9.152e-06	-1.0803e-05	-1.1087e-05	-1.1116e-05	-1.06e-05	-1.0074e-05	-9.817e-06	-9.852e-06	-1.007e-05	-1.0432e-05	-1.0867e-05	-1.1327e-05	-1.1804e-05	-1.2328e-05
-0.075	-1.9265e-05	-1.8635e-05	-1.8017e-05	-1.7341e-05	-1.6677e-05	-1.5953e-05	-1.5321e-05	-1.4608e-05	-1.3831e-05	-1.3059e-05	-1.2289e-05	-1.1439e-05	-1.0664e-05	-9.928e-06	-9.157e-06	-8.621e-06	-8.482e-06	-9.472e-06	-1.1479e-05	-1.2011e-05	-1.2206e-05	-1.1761e-05	-1.12e-05	-1.0855e-05	-1.0824e-05	-1.1004e-05	-1.1329e-05	-1.1741e-05	-1.2193e-05	-1.2668e-05	-1.3203e-05
-0.08	-2.058e-05	-1.9908e-05	-1.9234e-05	-1.8523e-05	-1.7803e-05	-1.705e-05	-1.6364e-05	-1.5603e-05	-1.4784e-05	-1.3954e-05	-1.3121e-05	-1.2226e-05	-1.1388e-05	-1.0594e-05	-9.766e-06	-9.161e-06	-8.931e-06	-9.773e-06	-1.2118e-05	-1.293e-05	-1.3332e-05	-1.2978e-05	-1.2378e-05	-1.1984e-05	-1.187e-05	-1.1959e-05	-1.2264e-05	-1.2642e-05	-1.308e-05	-1.3578e-05	-1.4101e-05
-0.085	-2.1895e-05	-2.118e-05	-2.0444e-05	-1.9694e-05	-1.8952e-05	-1.8128e-05	-1.7403e-05	-1.6603e-05	-1.5754e-05	-1.486e-05	-1.3961e-05	-1.3004e-05	-1.2111e-05	-1.1268e-05	-1.0376e-05	-9.707e-06	-9.396e-06	-1.0062e-05	-1.271e-05	-1.3824e-05	-1.4455e-05	-1.4218e-05	-1.3627e-05	-1.3157e-05	-1.2964e-05	-1.3008e-05	-1.3243e-05	-1.3584e-05	-1.4021e-05	-1.45e-05	-1.5049e-05
-0.09	-2.3222e-05	-2.2462e-05	-2.1667e-05	-2.0899e-05	-2.0094e-05	-1.925e-05	-1.8455e-05	-1.7618e-05	-1.6708e-05	-1.5755e-05	-1.48e-05	-1.3787e-05	-1.2841e-05	-1.1947e-05	-1.0998e-05	-1.0247e-05	-9.856e-06	-1.037e-05	-1.3209e-05	-1.4708e-05	-1.5587e-05	-1.5502e-05	-1.4966e-05	-1.4429e-05	-1.4165e-05	-1.4138e-05	-1.4304e-05	-1.4607e-05	-1.4999e-05	-1.5465e-05	-1.5982e-05
-0.095	-2.456e-05	-2.3771e-05	-2.2912e-05	-2.2077e-05	-2.1246e-05	-2.038e-05	-1.9513e-05	-1.8619e-05	-1.7673e-05	-1.6648e-05	-1.5692e-05	-1.4573e-05	-1.3574e-05	-1.262e-05	-1.161e-05	-1.0807e-05	-1.0325e-05	-1.0665e-05	-1.3631e-05	-1.5559e-05	-1.6706e-05	-1.6812e-05	-1.6326e-05	-1.58e-05	-1.5438e-05	-1.5315e-05	-1.5414e-05	-1.5658e-05	-1.6014e-05	-1.6446e-05	-1.6956e-05
-0.1	-2.5895e-05	-2.5031e-05	-2.4171e-05	-2.3287e-05	-2.2401e-05	-2.1442e-05	-2.0554e-05	-1.9627e-05	-1.8629e-05	-1.756e-05	-1.6528e-05	-1.5363e-05	-1.432e-05	-1.3307e-05	-1.2236e-05	-1.1369e-05	-1.0808e-05	-1.0979e-05	-1.3918e-05	-1.638e-05	-1.7809e-05	-1.8123e-05	-1.7744e-05	-1.7199e-05	-1.6786e-05	-1.66e-05	-1.6595e-05	-1.679e-05	-1.7085e-05	-1.7484e-05	-1.7963e-05
-0.105	-2.7214e-05	-2.6346e-05	-2.5395e-05	-2.4482e-05	-2.3542e-05	-2.2558e-05	-2.1654e-05	-2.0621e-05	-1.9595e-05	-1.8461e-05	-1.739e-05	-1.6151e-05	-1.5055e-05	-1.3968e-05	-1.2867e-05	-1.1931e-05	-1.1283e-05	-1.1311e-05	-1.4032e-05	-1.7193e-05	-1.8885e-05	-1.9451e-05	-1.9204e-05	-1.8694e-05	-1.8243e-05	-1.7965e-05	-1.7892e-05	-1.7992e-05	-1.8223e-05	-1.8566e-05	-1.9011e-05
-0.11	-2.8542e-05	-2.7622e-05	-2.6658e-05	-2.57e-05	-2.4701e-05	-2.3673e-05	-2.2736e-05	-2.166e-05	-2.0566e-05	-1.9381e-05	-1.8234e-05	-1.694e-05	-1.5785e-05	-1.4669e-05	-1.3501e-05	-1.2494e-05	-1.1784e-05	-1.1657e-05	-1.4046e-05	-1.7936e-05	-1.9932e-05	-2.0759e-05	-2.0686e-05	-2.0237e-05	-1.9743e-05	-1.941e-05	-1.9225e-05	-1.9259e-05	-1.9398e-05	-1.97e-05	-2.0122e-05
-0.115	-2.99e-05	-2.8918e-05	-2.7888e-05	-2.6926e-05	-2.5864e-05	-2.4781e-05	-2.3746e-05	-2.2679e-05	-2.1519e-05	-2.0287e-05	-1.9078e-05	-1.7739e-05	-1.6527e-05	-1.5366e-05	-1.4138e-05	-1.3088e-05	-1.2276e-05	-1.201e-05	-1.3976e-05	-1.8657e-05	-2.0951e-05	-2.2042e-05	-2.2187e-05	-2.1809e-05	-2.1344e-05	-2.0962e-05	-2.0682e-05	-2.0624e-05	-2.0694e-05	-2.0915e-05	-2.1278e-05
-0.12	-3.1236e-05	-3.0203e-05	-2.9118e-05	-2.8148e-05	-2.702e-05	-2.5898e-05	-2.4839e-05	-2.369e-05	-2.2479e-05	-2.1184e-05	-1.9915e-05	-1.8539e-05	-1.7261e-05	-1.6053e-05	-1.4789e-05	-1.3657e-05	-1.2776e-05	-1.2382e-05	-1.392e-05	-1.9313e-05	-2.1923e-05	-2.3299e-05	-2.3669e-05	-2.3432e-05	-2.3007e-05	-2.2573e-05	-2.2232e-05	-2.2085e-05	-2.2024e-05	-2.2199e-05	-2.2478e-05
-0.125	-3.2576e-05	-3.152e-05	-3.0386e-05	-2.934e-05	-2.8142e-05	-2.7034e-05	-2.5898e-05	-2.4697e-05	-2.3446e-05	-2.2093e-05	-2.0785e-05	-1.9327e-05	-1.7989e-05	-1.6744e-05	-1.544e-05	-1.4248e-05	-1.3289e-05	-1.2766e-05	-1.3904e-05	-1.9834e-05	-2.2841e-05	-2.4512e-05	-2.5134e-05	-2.506e-05	-2.4707e-05	-2.4262e-05	-2.3859e-05	-2.3613e-05	-2.3485e-05	-2.3545e-05	-2.3784e-05
-0.13	-3.3934e-05	-3.2766e-05	-3.1646e-05	-3.0501e-05	-2.9316e-05	-2.8142e-05	-2.6957e-05	-2.5712e-05	-2.4401e-05	-2.2989e-05	-2.1631e-05	-2.01e-05	-1.8744e-05	-1.7441e-05	-1.6078e-05	-1.4842e-05	-1.3817e-05	-1.318e-05	-1.3965e-05	-2.0234e-05	-2.3749e-05	-2.5676e-05	-2.6556e-05	-2.6692e-05	-2.6441e-05	-2.6047e-05	-2.5589e-05	-2.5251e-05	-2.5047e-05	-2.4998e-05	-2.5143e-05
-0.135	-3.5246e-05	-3.4068e-05	-3.2869e-05	-3.1754e-05	-3.0511e-05	-2.9263e-05	-2.8027e-05	-2.6722e-05	-2.5381e-05	-2.3868e-05	-2.2493e-05	-2.0938e-05	-1.9482e-05	-1.8163e-05	-1.6727e-05	-1.5446e-05	-1.4367e-05	-1.3584e-05	-1.408e-05	-2.0205e-05	-2.4571e-05	-2.6777e-05	-2.795e-05	-2.8322e-05	-2.8219e-05	-2.7842e-05	-2.739e-05	-2.6999e-05	-2.6661e-05	-2.6544e-05	-2.6574e-05
-0.14	-3.6644e-05	-3.5403e-05	-3.4189e-05	-3.2988e-05	-3.1642e-05	-3.0404e-05	-2.9097e-05	-2.7749e-05	-2.6334e-05	-2.4777e-05	-2.3335e-05	-2.1711e-05	-2.0254e-05	-1.8877e-05	-1.7408e-05	-1.6054e-05	-1.4903e-05	-1.4008e-05	-1.4223e-05	-1.9312e-05	-2.535e-05	-2.7857e-05	-2.93e-05	-2.9924e-05	-2.9994e-05	-2.9705e-05	-2.9251e-05	-2.8781e-05	-2.8397e-05	-2.8181e-05	-2.812e-05
-0.145	-3.7984e-05	-3.668e-05	-3.5457e-05	-3.4144e-05	-3.2809e-05	-3.148e-05	-3.0157e-05	-2.8769e-05	-2.7278e-05	-2.5712e-05	-2.4192e-05	-2.2538e-05	-2.0999e-05	-1.9572e-05	-1.8068e-05	-1.6677e-05	-1.545e-05	-1.444e-05	-1.4441e-05	-1.8041e-05	-2.6086e-05	-2.8866e-05	-3.0561e-05	-3.1482e-05	-3.1757e-05	-3.1617e-05	-3.118e-05	-3.0683e-05	-3.0207e-05	-2.9874e-05	-2.9721e-05
-0.15	-3.9321e-05	-3.794e-05	-3.6724e-05	-3.5427e-05	-3.3995e-05	-3.2615e-05	-3.1227e-05	-2.9773e-05	-2.8268e-05	-2.6631e-05	-2.5037e-05	-2.3337e-05	-2.1769e-05	-2.0287e-05	-1.8745e-05	-1.7292e-05	-1.6013e-05	-1.4888e-05	-1.4693e-05	-1.7323e-05	-2.6572e-05	-2.9835e-05	-3.1784e-05	-3.295e-05	-3.3504e-05	-3.3516e-05	-3.3139e-05	-3.2648e-05	-3.2109e-05	-3.1704e-05	-3.1443e-05
-0.155	-4.0672e-05	-3.9305e-05	-3.7983e-05	-3.666e-05	-3.5152e-05	-3.3693e-05	-3.2295e-05	-3.0805e-05	-2.9234e-05	-2.7528e-05	-2.5902e-05	-2.4134e-05	-2.2539e-05	-2.1027e-05	-1.9409e-05	-1.7921e-05	-1.6551e-05	-1.5336e-05	-1.4968e-05	-1.6978e-05	-2.6702e-05	-3.073e-05	-3.2944e-05	-3.4395e-05	-3.5202e-05	-3.5398e-05	-3.5142e-05	-3.4671e-05	-3.4096e-05	-3.361e-05	-3.3256e-05
-0.16	-4.1991e-05	-4.0582e-05	-3.9216e-05	-3.7774e-05	-3.6301e-05	-3.4812e-05	-3.3351e-05	-3.1803e-05	-3.0206e-05	-2.8434e-05	-2.676e-05	-2.496e-05	-2.3289e-05	-2.178e-05	-2.0083e-05	-1.8544e-05	-1.7123e-05	-1.5817e-05	-1.5293e-05	-1.6869e-05	-2.3868e-05	-3.15e-05	-3.3998e-05	-3.5741e-05	-3.6831e-05	-3.727e-05	-3.7148e-05	-3.6739e-05	-3.6128e-05	-3.557e-05	-3.5109e-05
-0.165	-4.3382e-05	-4.1956e-05	-4.046e-05	-3.898e-05	-3.7487e-05	-3.5878e-05	-3.4429e-05	-3.2776e-05	-3.1168e-05	-2.935e-05	-2.7602e-05	-2.575e-05	-2.4035e-05	-2.2484e-05	-2.0792e-05	-1.9171e-05	-1.7689e-05	-1.6307e-05	-1.5621e-05	-1.6901e-05	-2.0599e-05	-3.2273e-05	-3.504e-05	-3.7004e-05	-3.8419e-05	-3.9105e-05	-3.9158e-05	-3.8815e-05	-3.822e-05	-3.763e-05	-3.712e-05
-0.17	-4.4704e-05	-4.3291e-05	-4.1713e-05	-4.0221e-05	-3.8629e-05	-3.703e-05	-3.555e-05	-3.3802e-05	-3.2115e-05	-3.0237e-05	-2.846e-05	-2.6546e-05	-2.4843e-05	-2.3214e-05	-2.1477e-05	-1.9811e-05	-1.8253e-05	-1.6788e-05	-1.5977e-05	-1.7005e-05	-1.9649e-05	-3.2663e-05	-3.6005e-05	-3.8213e-05	-3.9887e-05	-4.0851e-05	-4.1128e-05	-4.0926e-05	-4.0374e-05	-3.975e-05	-3.9159e-05
-0.175	-4.6082e-05	-4.4509e-05	-4.3004e-05	-4.1511e-05	-3.9821e-05	-3.8117e-05	-3.6579e-05	-3.4792e-05	-3.3038e-05	-3.1156e-05	-2.931e-05	-2.7344e-05	-2.5619e-05	-2.3975e-05	-2.2163e-05	-2.0469e-05	-1.8869e-05	-1.7306e-05	-1.6342e-05	-1.7192e-05	-1.9368e-05	-3.0656e-05	-3.6797e-05	-3.9292e-05	-4.1256e-05	-4.2562e-05	-4.3069e-05	-4.301e-05	-4.2529e-05	-4.1913e-05	-4.128e-05
-0.18	-4.7422e-05	-4.5879e-05	-4.4285e-05	-4.2717e-05	-4.0976e-05	-3.9278e-05	-3.7651e-05	-3.5774e-05	-3.401e-05	-3.2041e-05	-3.0155e-05	-2.8192e-05	-2.6387e-05	-2.4714e-05	-2.2864e-05	-2.1109e-05	-1.9458e-05	-1.7813e-05	-1.6745e-05	-1.7434e-05	-1.9245e-05	-2.3005e-05	-3.7645e-05	-4.0399e-05	-4.2585e-05	-4.4159e-05	-4.4934e-05	-4.5075e-05	-4.4721e-05	-4.413e-05	-4.3482e-05
-0.185	-4.8796e-05	-4.7135e-05	-4.5531e-05	-4.3929e-05	-4.2128e-05	-4.0305e-05	-3.8651e-05	-3.6774e-05	-3.4953e-05	-3.2962e-05	-3.1019e-05	-2.8998e-05	-2.7162e-05	-2.5456e-05	-2.3601e-05	-2.1779e-05	-2.0045e-05	-1.8323e-05	-1.7161e-05	-1.7692e-05	-1.9319e-05	-2.2042e-05	-3.8068e-05	-4.1347e-05	-4.3789e-05	-4.5631e-05	-4.6745e-05	-4.7101e-05	-4.688e-05	-4.6347e-05	-4.5706e-05
-0.19	-5.012e-05	-4.8467e-05	-4.6768e-05	-4.5122e-05	-4.3269e-05	-4.15e-05	-3.9727e-05	-3.778e-05	-3.5904e-05	-3.3848e-05	-3.1894e-05	-2.9828e-05	-2.793e-05	-2.6204e-05	-2.4299e-05	-2.2429e-05	-2.0666e-05	-1.8875e-05	-1.7582e-05	-1.8018e-05	-1.9469e-05	-2.1645e-05	-3.3992e-05	-4.2198e-05	-4.493e-05	-4.7083e-05	-4.8458e-05	-4.9063e-05	-4.9046e-05	-4.8617e-05	-4.7957e-05
-0.195	-5.1486e-05	-4.9756e-05	-4.8016e-05	-4.6337e-05	-4.4448e-05	-4.2579e-05	-4.0784e-05	-3.8813e-05	-3.6871e-05	-3.4762e-05	-3.2742e-05	-3.0647e-05	-2.8709e-05	-2.6928e-05	-2.5015e-05	-2.3109e-05	-2.1272e-05	-1.9417e-05	-1.8013e-05	-1.8346e-05	-1.9666e-05	-2.1488e-05	-2.5037e-05	-4.2998e-05	-4.6001e-05	-4.8394e-05	-5.0068e-05	-5.0942e-05	-5.112e-05	-5.0824e-05	-5.0254e-05
-0.2	-5.2792e-05	-5.0964e-05	-4.925e-05	-4.753e-05	-4.561e-05	-4.3679e-05	-4.1792e-05	-3.9789e-05	-3.7787e-05	-3.5661e-05	-3.3582e-05	-3.1479e-05	-2.9505e-05	-2.7688e-05	-2.5709e-05	-2.3766e-05	-2.1896e-05	-1.9961e-05	-1.8458e-05	-1.8712e-05	-1.994e-05	-2.1564e-05	-2.4244e-05	-4.3109e-05	-4.6933e-05	-4.96e-05	-5.1576e-05	-5.2732e-05	-5.3136e-05	-5.3007e-05	-5.2541e-05
-0.205	-5.414e-05	-5.2324e-05	-5.0473e-05	-4.8711e-05	-4.668e-05	-4.4758e-05	-4.2853e-05	-4.0838e-05	-3.8715e-05	-3.6561e-05	-3.4489e-05	-3.231e-05	-3.0322e-05	-2.8451e-05	-2.6429e-05	-2.4457e-05	-2.2529e-05	-2.051e-05	-1.8924e-05	-1.9112e-05	-2.0251e-05	-2.1679e-05	-2.387e-05	-3.0955e-05	-4.7806e-05	-5.0779e-05	-5.2972e-05	-5.4432e-05	-5.5109e-05	-5.5175e-05	-5.4811e-05
-0.21	-5.5501e-05	-5.3574e-05	-5.1723e-05	-4.9887e-05	-4.7786e-05	-4.5833e-05	-4.393e-05	-4.1787e-05	-3.9669e-05	-3.7439e-05	-3.53e-05	-3.3123e-05	-3.1103e-05	-2.9227e-05	-2.7149e-05	-2.5132e-05	-2.3151e-05	-2.1073e-05	-1.9395e-05	-1.9524e-05	-2.0577e-05	-2.191e-05	-2.3832e-05	-2.6983e-05	-4.851e-05	-5.1841e-05	-5.4329e-05	-5.6007e-05	-5.6941e-05	-5.7229e-05	-5.7049e-05
-0.215	-5.6857e-05	-5.4887e-05	-5.2962e-05	-5.1099e-05	-4.8971e-05	-4.688e-05	-4.4953e-05	-4.2769e-05	-4.057e-05	-3.8372e-05	-3.6229e-05	-3.3963e-05	-3.1907e-05	-2.9992e-05	-2.7851e-05	-2.5822e-05	-2.378e-05	-2.1668e-05	-1.987e-05	-1.9957e-05	-2.0955e-05	-2.2196e-05	-2.3892e-05	-2.6492e-05	-4.2303e-05	-5.263e-05	-5.5551e-05	-5.746e-05	-5.8739e-05	-5.9255e-05	-5.9245e-05
-0.22	-5.8171e-05	-5.616e-05	-5.4175e-05	-5.232e-05	-5.0097e-05	-4.7968e-05	-4.5894e-05	-4.3718e-05	-4.1549e-05	-3.9294e-05	-3.7074e-05	-3.4805e-05	-3.2695e-05	-3.0732e-05	-2.8574e-05	-2.6547e-05	-2.4435e-05	-2.2225e-05	-2.0389e-05	-2.0396e-05	-2.135e-05	-2.2521e-05	-2.4052e-05	-2.6224e-05	-2.9851e-05	-5.3431e-05	-5.6568e-05	-5.8898e-05	-6.039e-05	-6.1156e-05	-6.1338e-05
-0.225	-5.9469e-05	-5.7389e-05	-5.5392e-05	-5.3284e-05	-5.1256e-05	-4.9067e-05	-4.6927e-05	-4.4703e-05	-4.2513e-05	-4.0214e-05	-3.7904e-05	-3.5644e-05	-3.3506e-05	-3.1515e-05	-2.932e-05	-2.7254e-05	-2.51e-05	-2.2821e-05	-2.089e-05	-2.0843e-05	-2.1779e-05	-2.2894e-05	-2.4311e-05	-2.6217e-05	-2.9089e-05	-4.9363e-05	-5.7597e-05	-6.0171e-05	-6.1876e-05	-6.2926e-05	-6.3386e-05
-0.23	-6.0791e-05	-5.8658e-05	-5.6606e-05	-5.4536e-05	-5.2363e-05	-5.0124e-05	-4.8021e-05	-4.5673e-05	-4.3452e-05	-4.1039e-05	-3.8794e-05	-3.6485e-05	-3.431e-05	-3.2291e-05	-3.0062e-05	-2.7939e-05	-2.5756e-05	-2.3417e-05	-2.1402e-05	-2.1305e-05	-2.2254e-05	-2.3287e-05	-2.4604e-05	-2.6355e-05	-2.8737e-05	-3.3117e-05	-5.8259e-05	-6.1234e-05	-6.3351e-05	-6.4668e-05	-6.5356e-05
-0.235	-6.2115e-05	-5.9996e-05	-5.7863e-05	-5.5779e-05	-5.3553e-05	-5.1203e-05	-4.9064e-05	-4.6625e-05	-4.4394e-05	-4.201e-05	-3.9702e-05	-3.7336e-05	-3.5082e-05	-3.3062e-05	-3.0807e-05	-2.8676e-05	-2.6415e-05	-2.4006e-05	-2.1907e-05	-2.18e-05	-2.2721e-05	-2.3712e-05	-2.4946e-05	-2.6603e-05	-2.8736e-05	-3.1545e-05	-5.4521e-05	-6.2358e-05	-6.4624e-05	-6.6246e-05	-6.7153e-05
-0.24	-6.3459e-05	-6.1269e-05	-5.9097e-05	-5.6939e-05	-5.4641e-05	-5.2303e-05	-5.0043e-05	-4.7674e-05	-4.5347e-05	-4.2934e-05	-4.0517e-05	-3.8145e-05	-3.5945e-05	-3.3846e-05	-3.1565e-05	-2.9396e-05	-2.71e-05	-2.4618e-05	-2.2442e-05	-2.2298e-05	-2.3179e-05	-2.4157e-05	-2.5358e-05	-2.6843e-05	-2.8749e-05	-3.1202e-05	-3.5994e-05	-6.2905e-05	-6.5841e-05	-6.7662e-05	-6.889e-05
-0.245	-6.4736e-05	-6.2456e-05	-6.0274e-05	-5.8086e-05	-5.5765e-05	-5.3305e-05	-5.1028e-05	-4.8672e-05	-4.6287e-05	-4.3847e-05	-4.1433e-05	-3.9018e-05	-3.6788e-05	-3.4634e-05	-3.2324e-05	-3.0098e-05	-2.7776e-05	-2.5239e-05	-2.2987e-05	-2.2788e-05	-2.3688e-05	-2.4621e-05	-2.5762e-05	-2.7169e-05	-2.8931e-05	-3.1108e-05	-3.4248e-05	-5.8137e-05	-6.6859e-05	-6.9074e-05	-7.0505e-05
-0.25	-6.6054e-05	-6.3743e-05	-6.148e-05	-5.9264e-05	-5.6875e-05	-5.4326e-05	-5.2061e-05	-4.955e-05	-4.7168e-05	-4.4735e-05	-4.2278e-05	-3.9831e-05	-3.758e-05	-3.5431e-05	-3.3086e-05	-3.0836e-05	-2.8471e-05	-2.5856e-05	-2.353e-05	-2.331e-05	-2.4182e-05	-2.5104e-05	-2.6205e-05	-2.7544e-05	-2.9202e-05	-3.1116e-05	-3.366e-05	-3.8876e-05	-6.7367e-05	-7.0204e-05	-7.1924e-05
-0.255	-6.736e-05	-6.5012e-05	-6.2706e-05	-6.0331e-05	-5.7995e-05	-5.5377e-05	-5.3086e-05	-5.0596e-05	-4.8127e-05	-4.5625e-05	-4.3228e-05	-4.066e-05	-3.8359e-05	-3.6187e-05	-3.3843e-05	-3.1548e-05	-2.9186e-05	-2.649e-05	-2.4084e-05	-2.3826e-05	-2.4703e-05	-2.5632e-05	-2.6698e-05	-2.7935e-05	-2.9485e-05	-3.1273e-05	-3.3511e-05	-3.6689e-05	-6.0756e-05	-7.1213e-05	-7.3359e-05
-0.26	-6.8702e-05	-6.6209e-05	-6.3877e-05	-6.153e-05	-5.9022e-05	-5.6449e-05	-5.413e-05	-5.1591e-05	-4.9093e-05	-4.6582e-05	-4.4035e-05	-4.1535e-05	-3.9183e-05	-3.7013e-05	-3.4635e-05	-3.2295e-05	-2.9889e-05	-2.7131e-05	-2.4643e-05	-2.4366e-05	-2.5258e-05	-2.6164e-05	-2.7191e-05	-2.8414e-05	-2.9843e-05	-3.1496e-05	-3.3571e-05	-3.6099e-05	-4.2196e-05	-7.1812e-05	-7.4567e-05
-0.265	-7.0035e-05	-6.7476e-05	-6.5044e-05	-6.2615e-05	-6.005e-05	-5.7477e-05	-5.5118e-05	-5.2592e-05	-5.0071e-05	-4.7503e-05	-4.4927e-05	-4.235e-05	-4.0026e-05	-3.7804e-05	-3.5375e-05	-3.3062e-05	-3.0582e-05	-2.7761e-05	-2.5197e-05	-2.4899e-05	-2.5806e-05	-2.6705e-05	-2.7719e-05	-2.8898e-05	-3.0237e-05	-3.1784e-05	-3.3655e-05	-3.5881e-05	-3.9086e-05	-6.412e-05	-7.5448e-05
-0.27	-7.1286e-05	-6.8748e-05	-6.6192e-05	-6.3788e-05	-6.1125e-05	-5.8512e-05	-5.6165e-05	-5.3578e-05	-5.1037e-05	-4.8382e-05	-4.5831e-05	-4.3188e-05	-4.0834e-05	-3.8652e-05	-3.6165e-05	-3.383e-05	-3.1306e-05	-2.8428e-05	-2.5778e-05	-2.5444e-05	-2.6382e-05	-2.7253e-05	-2.8245e-05	-2.9389e-05	-3.0684e-05	-3.2151e-05	-3.3887e-05	-3.5954e-05	-3.8459e-05	-4.2587e-05	-7.6206e-05
-0.275	-7.2621e-05	-6.9972e-05	-6.7392e-05	-6.4926e-05	-6.228e-05	-5.9567e-05	-5.7167e-05	-5.4542e-05	-5.199e-05	-4.9308e-05	-4.6677e-05	-4.4106e-05	-4.1669e-05	-3.9416e-05	-3.695e-05	-3.4586e-05	-3.2021e-05	-2.9067e-05	-2.6353e-05	-2.6012e-05	-2.6948e-05	-2.7849e-05	-2.8785e-05	-2.9903e-05	-3.1155e-05	-3.2547e-05	-3.4126e-05	-3.6005e-05	-3.8256e-05	-4.1251e-05	-6.6156e-05
-0.28	-7.3825e-05	-7.1167e-05	-6.8546e-05	-6.6026e-05	-6.3387e-05	-6.0561e-05	-5.8156e-05	-5.5568e-05	-5.2964e-05	-5.0199e-05	-4.7572e-05	-4.4969e-05	-4.2542e-05	-4.0238e-05	-3.7781e-05	-3.5339e-05	-3.2756e-05	-2.9722e-05	-2.694e-05	-2.6567e-05	-2.7512e-05	-2.8449e-05	-2.9361e-05	-3.0462e-05	-3.1639e-05	-3.299e-05	-3.4496e-05	-3.6196e-05	-3.8284e-05	-4.0909e-05	-4.5212e-05
-0.285	-7.5087e-05	-7.239e-05	-6.9697e-05	-6.7118e-05	-6.453e-05	-6.1637e-05	-5.9219e-05	-5.6546e-05	-5.3922e-05	-5.1153e-05	-4.8503e-05	-4.5824e-05	-4.3361e-05	-4.1068e-05	-3.8579e-05	-3.6118e-05	-3.3478e-05	-3.0373e-05	-2.754e-05	-2.7134e-05	-2.8085e-05	-2.9038e-05	-2.997e-05	-3.1023e-05	-3.2175e-05	-3.3462e-05	-3.4913e-05	-3.6507e-05	-3.8322e-05	-4.0602e-05	-4.3723e-05
-0.29	-7.6306e-05	-7.3634e-05	-7.0874e-05	-6.8114e-05	-6.5605e-05	-6.2607e-05	-6.0164e-05	-5.7471e-05	-5.4861e-05	-5.2089e-05	-4.9377e-05	-4.6687e-05	-4.4217e-05	-4.189e-05	-3.936e-05	-3.6868e-05	-3.4204e-05	-3.106e-05	-2.8154e-05	-2.7737e-05	-2.87e-05	-2.9654e-05	-3.0553e-05	-3.1606e-05	-3.2728e-05	-3.3954e-05	-3.5338e-05	-3.6783e-05	-3.8532e-05	-4.0609e-05	-4.327e-05
-0.295	-7.752e-05	-7.4835e-05	-7.2015e-05	-6.9239e-05	-6.6713e-05	-6.36e-05	-6.1193e-05	-5.8471e-05	-5.5847e-05	-5.2993e-05	-5.0232e-05	-4.7553e-05	-4.5033e-05	-4.2729e-05	-4.0171e-05	-3.7652e-05	-3.4973e-05	-3.1708e-05	-2.8731e-05	-2.8338e-05	-2.9306e-05	-3.0268e-05	-3.1157e-05	-3.2213e-05	-3.3293e-05	-3.4498e-05	-3.5795e-05	-3.7156e-05	-3.8763e-05	-4.0711e-05	-4.2959e-05
-0.3	-7.8776e-05	-7.6008e-05	-7.3146e-05	-7.0392e-05	-6.7661e-05	-6.4687e-05	-6.2222e-05	-5.9512e-05	-5.6768e-05	-5.3899e-05	-5.1144e-05	-4.84e-05	-4.5883e-05	-4.3556e-05	-4.098e-05	-3.8423e-05	-3.5736e-05	-3.2416e-05	-2.9329e-05	-2.8923e-05	-2.9914e-05	-3.0881e-05	-3.1787e-05	-3.2805e-05	-3.3884e-05	-3.5059e-05	-3.6294e-05	-3.7592e-05	-3.9089e-05	-4.0878e-05	-4.293e-05
-0.305	-8.0008e-05	-7.7118e-05	-7.428e-05	-7.1439e-05	-6.8695e-05	-6.578e-05	-6.3165e-05	-6.0462e-05	-5.7695e-05	-5.4819e-05	-5.2021e-05	-4.9302e-05	-4.6743e-05	-4.4412e-05	-4.1779e-05	-3.9194e-05	-3.6464e-05	-3.309e-05	-2.9947e-05	-2.9518e-05	-3.0514e-05	-3.1525e-05	-3.2416e-05	-3.3422e-05	-3.4466e-05	-3.5646e-05	-3.6818e-05	-3.8071e-05	-3.9517e-05	-4.116e-05	-4.3048e-05
-0.31	-8.1252e-05	-7.8339e-05	-7.5483e-05	-7.2547e-05	-6.9819e-05	-6.6812e-05	-6.4292e-05	-6.1388e-05	-5.8701e-05	-5.5712e-05	-5.2925e-05	-5.0181e-05	-4.7542e-05	-4.52e-05	-4.2601e-05	-4.0012e-05	-3.7249e-05	-3.3805e-05	-3.0561e-05	-3.0125e-05	-3.1175e-05	-3.2172e-05	-3.3074e-05	-3.406e-05	-3.5103e-05	-3.6232e-05	-3.7375e-05	-3.8577e-05	-3.9904e-05	-4.1442e-05	-4.3215e-05
-0.315	-8.2453e-05	-7.949e-05	-7.6605e-05	-7.3797e-05	-7.084e-05	-6.7811e-05	-6.5258e-05	-6.243e-05	-5.9595e-05	-5.6602e-05	-5.3806e-05	-5.1033e-05	-4.8454e-05	-4.6049e-05	-4.3463e-05	-4.0802e-05	-3.7957e-05	-3.4526e-05	-3.119e-05	-3.074e-05	-3.179e-05	-3.2811e-05	-3.3735e-05	-3.4712e-05	-3.5759e-05	-3.684e-05	-3.7952e-05	-3.907e-05	-4.0335e-05	-4.1793e-05	-4.344e-05
-0.32	-8.3678e-05	-8.0602e-05	-7.765e-05	-7.4916e-05	-7.1971e-05	-6.8828e-05	-6.6307e-05	-6.3388e-05	-6.0569e-05	-5.7563e-05	-5.4724e-05	-5.1897e-05	-4.9307e-05	-4.6945e-05	-4.4304e-05	-4.1647e-05	-3.8732e-05	-3.5227e-05	-3.1805e-05	-3.1353e-05	-3.2435e-05	-3.3482e-05	-3.4402e-05	-3.5377e-05	-3.6406e-05	-3.7475e-05	-3.8526e-05	-3.9637e-05	-4.0852e-05	-4.219e-05	-4.3755e-05
-0.325	-8.4863e-05	-8.1761e-05	-7.8692e-05	-7.5956e-05	-7.297e-05	-6.9856e-05	-6.726e-05	-6.4352e-05	-6.1485e-05	-5.8471e-05	-5.5613e-05	-5.2741e-05	-5.0211e-05	-4.7776e-05	-4.5135e-05	-4.2437e-05	-3.952e-05	-3.592e-05	-3.2447e-05	-3.2003e-05	-3.3095e-05	-3.4188e-05	-3.5088e-05	-3.6095e-05	-3.7077e-05	-3.8106e-05	-3.9142e-05	-4.0224e-05	-4.1354e-05	-4.2618e-05	-4.4108e-05
-0.33	-8.6124e-05	-8.2884e-05	-7.9893e-05	-7.711e-05	-7.4011e-05	-7.0846e-05	-6.8241e-05	-6.5347e-05	-6.2482e-05	-5.9388e-05	-5.6532e-05	-5.3631e-05	-5.1049e-05	-4.8664e-05	-4.5988e-05	-4.326e-05	-4.0302e-05	-3.6654e-05	-3.3053e-05	-3.2605e-05	-3.377e-05	-3.4823e-05	-3.5811e-05	-3.6788e-05	-3.7756e-05	-3.8784e-05	-3.9785e-05	-4.0796e-05	-4.1885e-05	-4.3105e-05	-4.4511e-05
-0.335	-8.7248e-05	-8.4084e-05	-8.0998e-05	-7.816e-05	-7.5178e-05	-7.1958e-05	-6.9287e-05	-6.629e-05	-6.3407e-05	-6.0374e-05	-5.7395e-05	-5.4516e-05	-5.1914e-05	-4.9492e-05	-4.6854e-05	-4.41e-05	-4.1095e-05	-3.7378e-05	-3.3715e-05	-3.3221e-05	-3.4477e-05	-3.5508e-05	-3.6456e-05	-3.7468e-05	-3.8446e-05	-3.9457e-05	-4.0438e-05	-4.1428e-05	-4.2461e-05	-4.361e-05	-4.4996e-05
-0.34	-8.8385e-05	-8.5185e-05	-8.205e-05	-7.9246e-05	-7.6189e-05	-7.2981e-05	-7.0153e-05	-6.7337e-05	-6.4351e-05	-6.1298e-05	-5.8297e-05	-5.5448e-05	-5.2778e-05	-5.0393e-05	-4.7728e-05	-4.4952e-05	-4.188e-05	-3.8123e-05	-3.4369e-05	-3.3855e-05	-3.5111e-05	-3.6217e-05	-3.7168e-05	-3.8177e-05	-3.9143e-05	-4.0141e-05	-4.1125e-05	-4.2063e-05	-4.3071e-05	-4.4168e-05	-4.5412e-05
-0.345	-8.9657e-05	-8.6243e-05	-8.3267e-05	-8.0366e-05	-7.7178e-05	-7.4012e-05	-7.1208e-05	-6.8262e-05	-6.5334e-05	-6.2245e-05	-5.9272e-05	-5.6289e-05	-5.3639e-05	-5.1234e-05	-4.8509e-05	-4.5796e-05	-4.2695e-05	-3.8857e-05	-3.5033e-05	-3.4501e-05	-3.579e-05	-3.6922e-05	-3.7878e-05	-3.8916e-05	-3.9863e-05	-4.0876e-05	-4.1812e-05	-4.2722e-05	-4.3683e-05	-4.4733e-05	-4.5934e-05
-0.35	-9.0865e-05	-8.7405e-05	-8.4368e-05	-8.1406e-05	-7.8172e-05	-7.5046e-05	-7.226e-05	-6.9192e-05	-6.6254e-05	-6.3171e-05	-6.0134e-05	-5.7168e-05	-5.455e-05	-5.2121e-05	-4.9384e-05	-4.6651e-05	-4.3489e-05	-3.9592e-05	-3.5692e-05	-3.5176e-05	-3.6478e-05	-3.7643e-05	-3.8608e-05	-3.9652e-05	-4.0591e-05	-4.159e-05	-4.2509e-05	-4.3376e-05	-4.4272e-05	-4.534e-05	-4.6459e-05
-0.355	-9.2075e-05	-8.8603e-05	-8.5525e-05	-8.2539e-05	-7.9331e-05	-7.6037e-05	-7.3288e-05	-7.0179e-05	-6.7205e-05	-6.4079e-05	-6.1004e-05	-5.8094e-05	-5.5422e-05	-5.2995e-05	-5.0284e-05	-4.7495e-05	-4.4316e-05	-4.0347e-05	-3.6341e-05	-3.5833e-05	-3.717e-05	-3.8348e-05	-3.9338e-05	-4.0393e-05	-4.1325e-05	-4.2317e-05	-4.3206e-05	-4.4073e-05	-4.4989e-05	-4.5968e-05	-4.7003e-05
-0.36	-9.3276e-05	-8.9752e-05	-8.6618e-05	-8.3596e-05	-8.042e-05	-7.7101e-05	-7.4234e-05	-7.1103e-05	-6.818e-05	-6.5002e-05	-6.1936e-05	-5.8972e-05	-5.6327e-05	-5.3852e-05	-5.1141e-05	-4.8341e-05	-4.5148e-05	-4.1059e-05	-3.7012e-05	-3.6493e-05	-3.7856e-05	-3.908e-05	-4.0098e-05	-4.1103e-05	-4.2079e-05	-4.3069e-05	-4.3944e-05	-4.4802e-05	-4.5686e-05	-4.6603e-05	-4.7604e-05
-0.365	-9.4397e-05	-9.0948e-05	-8.7737e-05	-8.4753e-05	-8.1415e-05	-7.8103e-05	-7.5255e-05	-7.2085e-05	-6.9116e-05	-6.5961e-05	-6.2804e-05	-5.9872e-05	-5.7269e-05	-5.4767e-05	-5.2014e-05	-4.9219e-05	-4.5966e-05	-4.1838e-05	-3.768e-05	-3.715e-05	-3.8573e-05	-3.979e-05	-4.0839e-05	-4.1849e-05	-4.2849e-05	-4.3782e-05	-4.4703e-05	-4.552e-05	-4.636e-05	-4.7269e-05	-4.8214e-05
-0.37	-9.5554e-05	-9.2131e-05	-8.8788e-05	-8.5835e-05	-8.2436e-05	-7.9107e-05	-7.6328e-05	-7.3061e-05	-7.0046e-05	-6.6909e-05	-6.3755e-05	-6.0796e-05	-5.8169e-05	-5.5661e-05	-5.2925e-05	-5.01e-05	-4.6798e-05	-4.26e-05	-3.8385e-05	-3.7796e-05	-3.9267e-05	-4.0526e-05	-4.1575e-05	-4.2606e-05	-4.3623e-05	-4.4586e-05	-4.5463e-05	-4.6272e-05	-4.708e-05	-4.7929e-05	-4.8802e-05
-0.375	-9.6813e-05	-9.324e-05	-8.9935e-05	-8.6863e-05	-8.3488e-05	-8.0161e-05	-7.7237e-05	-7.3992e-05	-7.098e-05	-6.7833e-05	-6.4689e-05	-6.1742e-05	-5.9121e-05	-5.6534e-05	-5.382e-05	-5.0943e-05	-4.7577e-05	-4.3358e-05	-3.9048e-05	-3.8517e-05	-3.9961e-05	-4.126e-05	-4.234e-05	-4.3394e-05	-4.4382e-05	-4.5375e-05	-4.6214e-05	-4.6988e-05	-4.7794e-05	-4.8633e-05	-4.9454e-05
-0.38	-9.7867e-05	-9.4259e-05	-9.1015e-05	-8.7944e-05	-8.4528e-05	-8.1185e-05	-7.8269e-05	-7.5046e-05	-7.1941e-05	-6.8698e-05	-6.5641e-05	-6.2731e-05	-6.0031e-05	-5.7506e-05	-5.4679e-05	-5.1807e-05	-4.8451e-05	-4.4112e-05	-3.9766e-05	-3.9182e-05	-4.0693e-05	-4.2011e-05	-4.3087e-05	-4.4154e-05	-4.515e-05	-4.6149e-05	-4.7003e-05	-4.7754e-05	-4.8514e-05	-4.9332e-05	-5.0143e-05
-0.385	-9.9128e-05	-9.5476e-05	-9.2135e-05	-8.9002e-05	-8.5605e-05	-8.2241e-05	-7.9255e-05	-7.6047e-05	-7.2953e-05	-6.9686e-05	-6.6555e-05	-6.3584e-05	-6.0935e-05	-5.8385e-05	-5.5584e-05	-5.2713e-05	-4.9286e-05	-4.4876e-05	-4.0421e-05	-3.9832e-05	-4.1409e-05	-4.2759e-05	-4.3853e-05	-4.4921e-05	-4.5955e-05	-4.6912e-05	-4.7777e-05	-4.8524e-05	-4.9288e-05	-5.0047e-05	-5.0846e-05
-0.39	-0.00010021	-9.6595e-05	-9.3208e-05	-9.0181e-05	-8.6684e-05	-8.3222e-05	-8.024e-05	-7.6998e-05	-7.3823e-05	-7.0653e-05	-6.7551e-05	-6.4548e-05	-6.1865e-05	-5.9321e-05	-5.6524e-05	-5.3569e-05	-5.0135e-05	-4.5657e-05	-4.1106e-05	-4.0525e-05	-4.2139e-05	-4.3516e-05	-4.4658e-05	-4.5712e-05	-4.6775e-05	-4.7653e-05	-4.8557e-05	-4.9312e-05	-5.0077e-05	-5.0755e-05	-5.1575e-05
-0.395	-0.000101442	-9.773e-05	-9.4277e-05	-9.1204e-05	-8.771e-05	-8.4183e-05	-8.1279e-05	-7.7853e-05	-7.48e-05	-7.1616e-05	-6.8434e-05	-6.5511e-05	-6.2743e-05	-6.023e-05	-5.7429e-05	-5.4492e-05	-5.0986e-05	-4.6468e-05	-4.1806e-05	-4.1245e-05	-4.2884e-05	-4.4274e-05	-4.544e-05	-4.6503e-05	-4.7548e-05	-4.8469e-05	-4.9368e-05	-5.0093e-05	-5.0915e-05	-5.1518e-05	-5.2281e-05
-0.4	-0.000102555	-9.8822e-05	-9.5457e-05	-9.2197e-05	-8.8744e-05	-8.5244e-05	-8.2191e-05	-7.8866e-05	-7.5759e-05	-7.2533e-05	-6.9338e-05	-6.6439e-05	-6.3717e-05	-6.1122e-05	-5.8388e-05	-5.5351e-05	-5.1905e-05	-4.725e-05	-4.2512e-05	-4.1919e-05	-4.3615e-05	-4.5034e-05	-4.6233e-05	-4.7285e-05	-4.8377e-05	-4.9342e-05	-5.0161e-05	-5.089e-05	-5.1598e-05	-5.2269e-05	-5.3016e-05
-0.405	-0.00010366	-9.9956e-05	-9.6545e-05	-9.3299e-05	-8.9817e-05	-8.6213e-05	-8.3204e-05	-7.9867e-05	-7.6758e-05	-7.3464e-05	-7.0361e-05	-6.7386e-05	-6.4698e-05	-6.2047e-05	-5.9292e-05	-5.6263e-05	-5.2701e-05	-4.8075e-05	-4.323e-05	-4.2616e-05	-4.4339e-05	-4.5787e-05	-4.7019e-05	-4.8111e-05	-4.9163e-05	-5.0159e-05	-5.093e-05	-5.1646e-05	-5.2408e-05	-5.3046e-05	-5.3768e-05
-0.41	-0.000104636	-0.000101117	-9.757e-05	-9.4364e-05	-9.0733e-05	-8.7297e-05	-8.413e-05	-8.0773e-05	-7.7581e-05	-7.4442e-05	-7.1308e-05	-6.835e-05	-6.563e-05	-6.2985e-05	-6.0249e-05	-5.717e-05	-5.3565e-05	-4.887e-05	-4.3937e-05	-4.3311e-05	-4.5083e-05	-4.6579e-05	-4.7848e-05	-4.8904e-05	-4.9967e-05	-5.0963e-05	-5.177e-05	-5.2527e-05	-5.3228e-05	-5.3832e-05	-5.4531e-05
-0.415	-0.000105915	-0.000102222	-9.8739e-05	-9.5384e-05	-9.1783e-05	-8.8267e-05	-8.5107e-05	-8.1692e-05	-7.8629e-05	-7.5365e-05	-7.2205e-05	-6.9251e-05	-6.6509e-05	-6.3977e-05	-6.1139e-05	-5.8043e-05	-5.4396e-05	-4.9634e-05	-4.4657e-05	-4.4052e-05	-4.5819e-05	-4.7338e-05	-4.8612e-05	-4.9752e-05	-5.082e-05	-5.1799e-05	-5.261e-05	-5.337e-05	-5.405e-05	-5.4646e-05	-5.5247e-05
-0.42	-0.000107009	-0.000103265	-9.984e-05	-9.6474e-05	-9.2874e-05	-8.9244e-05	-8.6096e-05	-8.2715e-05	-7.9588e-05	-7.634e-05	-7.3197e-05	-7.0231e-05	-6.7569e-05	-6.4926e-05	-6.2092e-05	-5.897e-05	-5.5319e-05	-5.0443e-05	-4.5377e-05	-4.476e-05	-4.6557e-05	-4.8125e-05	-4.9409e-05	-5.0583e-05	-5.1646e-05	-5.2636e-05	-5.3426e-05	-5.4201e-05	-5.4878e-05	-5.5449e-05	-5.6109e-05
-0.425	-0.000108165	-0.000104457	-0.000100864	-9.7514e-05	-9.3922e-05	-9.033e-05	-8.7149e-05	-8.3672e-05	-8.0581e-05	-7.7264e-05	-7.4212e-05	-7.115e-05	-6.8529e-05	-6.5891e-05	-6.3038e-05	-5.9857e-05	-5.619e-05	-5.1224e-05	-4.6098e-05	-4.5461e-05	-4.7303e-05	-4.8916e-05	-5.0198e-05	-5.1398e-05	-5.2498e-05	-5.3475e-05	-5.433e-05	-5.5064e-05	-5.5717e-05	-5.6347e-05	-5.6918e-05
-0.43	-0.000109351	-0.000105471	-0.000101882	-9.8496e-05	-9.4893e-05	-9.1438e-05	-8.819e-05	-8.4724e-05	-8.1528e-05	-7.8279e-05	-7.5164e-05	-7.2186e-05	-6.9496e-05	-6.6807e-05	-6.4002e-05	-6.0834e-05	-5.7044e-05	-5.2013e-05	-4.681e-05	-4.6169e-05	-4.8084e-05	-4.9698e-05	-5.1022e-05	-5.2243e-05	-5.3328e-05	-5.4405e-05	-5.5227e-05	-5.5927e-05	-5.6545e-05	-5.7112e-05	-5.7731e-05
-0.435	-0.000110479	-0.000106532	-0.000102987	-9.9473e-05	-9.5917e-05	-9.2362e-05	-8.9144e-05	-8.5757e-05	-8.2521e-05	-7.9276e-05	-7.6201e-05	-7.3151e-05	-7.0481e-05	-6.7798e-05	-6.4946e-05	-6.1734e-05	-5.7946e-05	-5.2829e-05	-4.7557e-05	-4.6866e-05	-4.8846e-05	-5.0489e-05	-5.1864e-05	-5.3078e-05	-5.417e-05	-5.522e-05	-5.6088e-05	-5.6761e-05	-5.7413e-05	-5.7948e-05	-5.8565e-05
-0.44	-0.000111576	-0.000107634	-0.000103982	-0.000100444	-9.6947e-05	-9.3374e-05	-9.0133e-05	-8.6725e-05	-8.3489e-05	-8.0234e-05	-7.7167e-05	-7.4192e-05	-7.1437e-05	-6.8781e-05	-6.5925e-05	-6.2666e-05	-5.882e-05	-5.3633e-05	-4.8301e-05	-4.762e-05	-4.9611e-05	-5.1272e-05	-5.268e-05	-5.3889e-05	-5.5045e-05	-5.614e-05	-5.696e-05	-5.7671e-05	-5.8249e-05	-5.8799e-05	-5.9388e-05
-0.445	-0.000112456	-0.000108653	-0.000105019	-0.000101577	-9.7887e-05	-9.4414e-05	-9.1127e-05	-8.7602e-05	-8.4479e-05	-8.1188e-05	-7.8102e-05	-7.5105e-05	-7.2405e-05	-6.9745e-05	-6.6868e-05	-6.3588e-05	-5.9727e-05	-5.4464e-05	-4.8995e-05	-4.8335e-05	-5.0361e-05	-5.2087e-05	-5.3528e-05	-5.4736e-05	-5.5909e-05	-5.6961e-05	-5.7812e-05	-5.8532e-05	-5.9128e-05	-5.9682e-05	-6.0202e-05
-0.45	-0.000113574	-0.000109687	-0.000106044	-0.000102654	-9.89e-05	-9.5385e-05	-9.2123e-05	-8.8659e-05	-8.5472e-05	-8.2178e-05	-7.9109e-05	-7.613e-05	-7.3357e-05	-7.0777e-05	-6.7785e-05	-6.4545e-05	-6.0638e-05	-5.5287e-05	-4.9754e-05	-4.9036e-05	-5.1142e-05	-5.2906e-05	-5.4332e-05	-5.5632e-05	-5.6806e-05	-5.7814e-05	-5.8698e-05	-5.9415e-05	-6.0017e-05	-6.0523e-05	-6.1073e-05
-0.455	-0.000114749	-0.000110801	-0.000107156	-0.000103667	-9.9812e-05	-9.6343e-05	-9.3123e-05	-8.9603e-05	-8.6408e-05	-8.3173e-05	-8.0041e-05	-7.7105e-05	-7.439e-05	-7.1722e-05	-6.8777e-05	-6.548e-05	-6.1523e-05	-5.6074e-05	-5.0507e-05	-4.9799e-05	-5.1913e-05	-5.3702e-05	-5.5192e-05	-5.6471e-05	-5.7624e-05	-5.8768e-05	-5.9554e-05	-6.0319e-05	-6.0919e-05	-6.1405e-05	-6.1921e-05
-0.46	-0.000115851	-0.000111941	-0.000108189	-0.000104668	-0.000100944	-9.7343e-05	-9.4102e-05	-9.0533e-05	-8.7406e-05	-8.4132e-05	-8.104e-05	-7.8087e-05	-7.5313e-05	-7.2686e-05	-6.9729e-05	-6.6437e-05	-6.2407e-05	-5.6935e-05	-5.1233e-05	-5.0531e-05	-5.2664e-05	-5.4494e-05	-5.6026e-05	-5.7313e-05	-5.8517e-05	-5.9593e-05	-6.0457e-05	-6.1213e-05	-6.1807e-05	-6.2281e-05	-6.2787e-05
-0.465	-0.00011697	-0.00011302	-0.000109286	-0.000105824	-0.000102039	-9.8415e-05	-9.5046e-05	-9.1603e-05	-8.8379e-05	-8.5126e-05	-8.2071e-05	-7.9103e-05	-7.6329e-05	-7.37e-05	-7.069e-05	-6.738e-05	-6.3289e-05	-5.779e-05	-5.1964e-05	-5.1289e-05	-5.346e-05	-5.53e-05	-5.6848e-05	-5.8168e-05	-5.9403e-05	-6.0494e-05	-6.1351e-05	-6.2099e-05	-6.2707e-05	-6.3173e-05	-6.364e-05
-0.47	-0.000118049	-0.000114076	-0.000110307	-0.000106815	-0.00010298	-9.9339e-05	-9.6137e-05	-9.2582e-05	-8.9387e-05	-8.6078e-05	-8.3064e-05	-8.0111e-05	-7.7293e-05	-7.4656e-05	-7.1701e-05	-6.8374e-05	-6.419e-05	-5.8635e-05	-5.2702e-05	-5.2004e-05	-5.4237e-05	-5.613e-05	-5.7718e-05	-5.9062e-05	-6.0281e-05	-6.1387e-05	-6.2252e-05	-6.2998e-05	-6.36e-05	-6.4066e-05	-6.4557e-05
-0.475	-0.000119205	-0.000115089	-0.000111382	-0.000107949	-0.000104113	-0.000100386	-9.7068e-05	-9.3649e-05	-9.0397e-05	-8.7046e-05	-8.405e-05	-8.11e-05	-7.8347e-05	-7.5653e-05	-7.272e-05	-6.9316e-05	-6.5162e-05	-5.9503e-05	-5.3462e-05	-5.2768e-05	-5.5018e-05	-5.6948e-05	-5.8567e-05	-5.9928e-05	-6.1164e-05	-6.228e-05	-6.3164e-05	-6.388e-05	-6.45e-05	-6.4975e-05	-6.5436e-05
-0.48	-0.000120257	-0.000116198	-0.000112396	-0.000109009	-0.000105065	-0.000101461	-9.8004e-05	-9.4562e-05	-9.1365e-05	-8.8015e-05	-8.501e-05	-8.2128e-05	-7.9318e-05	-7.6615e-05	-7.3673e-05	-7.0263e-05	-6.6036e-05	-6.0294e-05	-5.4226e-05	-5.3498e-05	-5.5838e-05	-5.7755e-05	-5.9395e-05	-6.0837e-05	-6.2053e-05	-6.3154e-05	-6.4098e-05	-6.4806e-05	-6.5435e-05	-6.5886e-05	-6.6344e-05
-0.485	-0.000121281	-0.000117241	-0.000113465	-0.000109942	-0.00010603	-0.00010243	-9.8975e-05	-9.5582e-05	-9.2334e-05	-8.9153e-05	-8.5976e-05	-8.3152e-05	-8.0369e-05	-7.7673e-05	-7.4695e-05	-7.121e-05	-6.6979e-05	-6.112e-05	-5.4978e-05	-5.4223e-05	-5.6595e-05	-5.8602e-05	-6.025e-05	-6.1668e-05	-6.2924e-05	-6.4043e-05	-6.5026e-05	-6.5735e-05	-6.6357e-05	-6.6806e-05	-6.7218e-05
-0.49	-0.000122549	-0.000118286	-0.000114542	-0.000110962	-0.000106988	-0.000103397	-0.000100068	-9.6549e-05	-9.3273e-05	-9.0148e-05	-8.7009e-05	-8.4165e-05	-8.1399e-05	-7.8689e-05	-7.5694e-05	-7.2229e-05	-6.7916e-05	-6.1975e-05	-5.5723e-05	-5.4996e-05	-5.7394e-05	-5.9432e-05	-6.1116e-05	-6.2555e-05	-6.3833e-05	-6.5003e-05	-6.5924e-05	-6.6674e-05	-6.7255e-05	-6.7713e-05	-6.8138e-05
-0.495	-0.000123542	-0.000119406	-0.000115546	-0.000111994	-0.000108052	-0.000104327	-0.000101	-9.7628e-05	-9.4327e-05	-9.1154e-05	-8.8213e-05	-8.5199e-05	-8.2402e-05	-7.9703e-05	-7.6713e-05	-7.3214e-05	-6.8841e-05	-6.2825e-05	-5.6477e-05	-5.5781e-05	-5.8212e-05	-6.0297e-05	-6.2003e-05	-6.3435e-05	-6.4733e-05	-6.5893e-05	-6.6842e-05	-6.7606e-05	-6.8185e-05	-6.8634e-05	-6.9103e-05
-0.5	-0.000124691	-0.000120419	-0.000116595	-0.000112936	-0.000109028	-0.000105412	-0.000101971	-9.867e-05	-9.5347e-05	-9.219e-05	-8.9161e-05	-8.626e-05	-8.3356e-05	-8.0778e-05	-7.772e-05	-7.4168e-05	-6.977e-05	-6.3688e-05	-5.7232e-05	-5.657e-05	-5.9012e-05	-6.1112e-05	-6.2804e-05	-6.4274e-05	-6.5639e-05	-6.678e-05	-6.7801e-05	-6.8529e-05	-6.9111e-05	-6.9605e-05	-6.9992e-05
-0.52	-1.4027e-05	-1.42e-05	-1.4212e-05	-1.4229e-05	-1.4241e-05	-1.4205e-05	-1.436e-05	-1.4123e-05	-1.4077e-05	-1.4094e-05	-1.4085e-05	-1.4117e-05	-1.4021e-05
-0.54	-1.5534e-05	-1.5723e-05	-1.5719e-05	-1.5713e-05	-1.5719e-05	-1.5664e-05	-1.5835e-05	-1.5649e-05	-1.5632e-05	-1.5648e-05	-1.5629e-05	-1.5652e-05	-1.5558e-05
-0.56	-1.7203e-05	-1.7351e-05	-1.7325e-05	-1.7313e-05	-1.7308e-05	-1.7217e-05	-1.7411e-05	-1.7334e-05	-1.7281e-05	-1.7314e-05	-1.7306e-05	-1.7334e-05	-1.7237e-05
-0.58	-1.8975e-05	-1.9124e-05	-1.9054e-05	-1.9035e-05	-1.9016e-05	-1.8886e-05	-1.9121e-05	-1.9115e-05	-1.9108e-05	-1.9156e-05	-1.9137e-05	-1.9192e-05	-1.9092e-05
-0.6	-2.0955e-05	-2.1076e-05	-2.0966e-05	-2.0891e-05	-2.0878e-05	-2.0699e-05	-2.0965e-05	-2.1084e-05	-2.1146e-05	-2.1177e-05	-2.1191e-05	-2.123e-05	-2.1131e-05
-0.62	-2.3183e-05	-2.3179e-05	-2.3045e-05	-2.2942e-05	-2.289e-05	-2.2655e-05	-2.2971e-05	-2.3336e-05	-2.3357e-05	-2.3457e-05	-2.3458e-05	-2.3509e-05	-2.3425e-05
-0.64	-2.561e-05	-2.5581e-05	-2.535e-05	-2.5191e-05	-2.5113e-05	-2.4789e-05	-2.5172e-05	-2.5775e-05	-2.5905e-05	-2.597e-05	-2.6011e-05	-2.6079e-05	-2.6013e-05
-0.66	-2.8388e-05	-2.818e-05	-2.7919e-05	-2.7686e-05	-2.7582e-05	-2.7149e-05	-2.7583e-05	-2.8513e-05	-2.8692e-05	-2.881e-05	-2.8889e-05	-2.8937e-05	-2.8884e-05
-0.68	-3.1394e-05	-3.1108e-05	-3.0758e-05	-3.0439e-05	-3.0282e-05	-2.9718e-05	-3.0237e-05	-3.1617e-05	-3.182e-05	-3.1985e-05	-3.2067e-05	-3.2164e-05	-3.2116e-05
-0.7	-3.4738e-05	-3.4365e-05	-3.3867e-05	-3.3465e-05	-3.3242e-05	-3.2534e-05	-3.3144e-05	-3.4955e-05	-3.5316e-05	-3.5482e-05	-3.5595e-05	-3.5698e-05	-3.57e-05
-0.72	-3.8465e-05	-3.7854e-05	-3.7272e-05	-3.6764e-05	-3.65e-05	-3.562e-05	-3.6313e-05	-3.8664e-05	-3.9104e-05	-3.9316e-05	-3.9473e-05	-3.9601e-05	-3.9627e-05
-0.74	-4.2438e-05	-4.1687e-05	-4.0973e-05	-4.0353e-05	-4.0014e-05	-3.8921e-05	-3.9748e-05	-4.2687e-05	-4.325e-05	-4.3527e-05	-4.3705e-05	-4.3873e-05	-4.3938e-05
-0.76	-4.6728e-05	-4.5788e-05	-4.496e-05	-4.4196e-05	-4.3792e-05	-4.2483e-05	-4.3437e-05	-4.7022e-05	-4.7753e-05	-4.8065e-05	-4.8284e-05	-4.8459e-05	-4.8555e-05
-0.78	-5.1323e-05	-5.0178e-05	-4.919e-05	-4.8317e-05	-4.7814e-05	-4.6266e-05	-4.7362e-05	-5.1662e-05	-5.2484e-05	-5.2855e-05	-5.3135e-05	-5.3362e-05	-5.3477e-05
-0.8	-5.6114e-05	-5.4814e-05	-5.3655e-05	-5.2658e-05	-5.2039e-05	-5.0264e-05	-5.1518e-05	-5.6501e-05	-5.7467e-05	-5.7901e-05	-5.8205e-05	-5.8463e-05	-5.8609e-05
-0.82	-6.1058e-05	-5.9588e-05	-5.8313e-05	-5.7174e-05	-5.6477e-05	-5.444e-05	-5.5833e-05	-6.1495e-05	-6.2603e-05	-6.3094e-05	-6.3433e-05	-6.3718e-05	-6.3878e-05
-0.84	-6.6066e-05	-6.4497e-05	-6.3122e-05	-6.1844e-05	-6.1045e-05	-5.8763e-05	-6.0293e-05	-6.6585e-05	-6.7784e-05	-6.8314e-05	-6.8694e-05	-6.8989e-05	-6.9141e-05
-0.86	-7.1057e-05	-6.9453e-05	-6.7978e-05	-6.6601e-05	-6.572e-05	-6.3184e-05	-6.4865e-05	-7.1664e-05	-7.292e-05	-7.3492e-05	-7.3885e-05	-7.4202e-05	-7.4317e-05
-0.88	-7.5953e-05	-7.4386e-05	-7.2845e-05	-7.1387e-05	-7.0429e-05	-6.7672e-05	-6.9509e-05	-7.6668e-05	-7.7931e-05	-7.8536e-05	-7.8923e-05	-7.9259e-05	-7.9348e-05
-0.9	-8.0708e-05	-7.9216e-05	-7.7687e-05	-7.6166e-05	-7.5148e-05	-7.2191e-05	-7.4153e-05	-8.1506e-05	-8.2791e-05	-8.3395e-05	-8.3803e-05	-8.4112e-05	-8.415e-05
-0.92	-8.5257e-05	-8.3935e-05	-8.2396e-05	-8.088e-05	-7.9812e-05	-7.6667e-05	-7.8771e-05	-8.6198e-05	-8.7403e-05	-8.8067e-05	-8.8452e-05	-8.8772e-05	-8.8765e-05
-0.94	-8.9642e-05	-8.8476e-05	-8.7001e-05	-8.5481e-05	-8.44e-05	-8.1144e-05	-8.3309e-05	-9.0645e-05	-9.1853e-05	-9.2493e-05	-9.2904e-05	-9.3206e-05	-9.3175e-05
-0.96	-9.3831e-05	-9.2801e-05	-9.1418e-05	-8.9953e-05	-8.886e-05	-8.5516e-05	-8.7754e-05	-9.4925e-05	-9.6076e-05	-9.6731e-05	-9.713e-05	-9.7435e-05	-9.7361e-05
-0.98	-9.7797e-05	-9.6936e-05	-9.5623e-05	-9.4231e-05	-9.3158e-05	-8.9803e-05	-9.2086e-05	-9.8949e-05	-0.000100068	-0.00010073	-0.000101098	-0.000101417	-0.000101326
-1	-0.000101555	-0.000100814	-9.9621e-05	-9.8303e-05	-9.726e-05	-9.3924e-05	-9.6238e-05	-0.000102709	-0.000103841	-0.000104476	-0.000104841	-0.000105134	-0.000105053
-1.02	-0.000105083	-0.000104436	-0.000103383	-0.000102172	-0.000101151	-9.7883e-05	-0.000100153	-0.000106291	-0.000107381	-0.000108003	-0.000108395	-0.00010869	-0.000108597
-1.04	-0.000108451	-0.000107885	-0.000106904	-0.000105771	-0.000104796	-0.000101594	-0.000103867	-0.000109682	-0.000110782	-0.000111414	-0.000111798	-0.00011211	-0.000112024
-1.06	-0.000111715	-0.000111151	-0.00011022	-0.00010915	-0.000108205	-0.000105119	-0.000107311	-0.000112955	-0.00011412	-0.000114765	-0.000115174	-0.000115497	-0.000115428
-1.08	-0.000114964	-0.000114357	-0.000113403	-0.000112352	-0.000111426	-0.000108415	-0.000110534	-0.000116227	-0.000117483	-0.000118161	-0.000118599	-0.000118945	-0.000118901
-1.1	-0.000118267	-0.000117538	-0.000116531	-0.000115463	-0.000114514	-0.000111522	-0.00011361	-0.000119549	-0.000120915	-0.000121648	-0.000122147	-0.000122502	-0.0001225
-1.12	-0.000121692	-0.000120775	-0.000119678	-0.000118548	-0.000117562	-0.000114508	-0.000116611	-0.000122998	-0.000124518	-0.000125311	-0.000125831	-0.000126254	-0.000126285
-1.14	-0.000125275	-0.00012412	-0.000122895	-0.000121674	-0.000120613	-0.000117427	-0.000119599	-0.000126575	-0.000128305	-0.000129149	-0.000129729	-0.000130179	-0.000130262
-1.16	-0.000129	-0.000127628	-0.000126258	-0.000124879	-0.000123729	-0.000120375	-0.00012263	-0.000130369	-0.000132263	-0.000133231	-0.000133878	-0.000134361	-0.000134512
-1.18	-0.000132991	-0.000131362	-0.000129763	-0.000128214	-0.000126957	-0.000123365	-0.00012577	-0.000134388	-0.000136542	-0.000137555	-0.000138292	-0.000138857	-0.000139062
-1.2	-0.000137235	-0.00013527	-0.000133454	-0.000131718	-0.000130358	-0.000126467	-0.000129024	-0.000138678	-0.000141069	-0.000142237	-0.00014306	-0.000143666	-0.00014394
-1.22	-0.000141744	-0.000139487	-0.00013739	-0.000135426	-0.000133912	-0.000129682	-0.00013245	-0.000143319	-0.000145979	-0.000147269	-0.000148193	-0.000148902	-0.000149222
-1.24	-0.00014664	-0.000143958	-0.000141601	-0.000139356	-0.00013767	-0.00013305	-0.000136082	-0.00014822	-0.000151275	-0.000152704	-0.000153722	-0.00015452	-0.000154952
-1.26	-0.000151844	-0.000148733	-0.000146063	-0.000143588	-0.000141682	-0.000136599	-0.00013992	-0.000153526	-0.00015696	-0.000158592	-0.000159766	-0.000160611	-0.000161123
-1.28	-0.000157496	-0.000153929	-0.000150868	-0.000148096	-0.000145945	-0.000140366	-0.00014402	-0.000159294	-0.000163103	-0.000164925	-0.00016616	-0.000167187	-0.000167833
-1.3	-0.000163507	-0.000159399	-0.000156019	-0.00015289	-0.00015052	-0.000144399	-0.000148403	-0.000165397	-0.000169719	-0.000171764	-0.000173142	-0.000174228	-0.000175013
-1.32	-0.000169925	-0.000165293	-0.000161501	-0.000158012	-0.000155377	-0.00014865	-0.000153066	-0.000171967	-0.000176754	-0.00017901	-0.000180571	-0.000181788	-0.00018266
-1.34	-0.000176809	-0.000171612	-0.00016739	-0.000163488	-0.000160557	-0.000153159	-0.000158032	-0.000178924	-0.00018424	-0.000186723	-0.000188446	-0.000189783	-0.000190775
-1.36	-0.000184028	-0.000178247	-0.000173593	-0.00016928	-0.000166061	-0.000157967	-0.000163306	-0.000186262	-0.000192059	-0.00019475	-0.000196676	-0.000198118	-0.00019921
-1.38	-0.000191525	-0.00018525	-0.000180154	-0.000175421	-0.000171859	-0.000162999	-0.000168883	-0.000193908	-0.000200196	-0.000203213	-0.000205229	-0.00020676	-0.00020789
-1.4	-0.00019935	-0.000192563	-0.000187049	-0.000181858	-0.000177943	-0.000168343	-0.00017474	-0.000201843	-0.00020862	-0.000211741	-0.00021389	-0.000215512	-0.000216681
-1.42	-0.00020729	-0.000200098	-0.000194236	-0.000188609	-0.000184369	-0.000173955	-0.000180872	-0.000209921	-0.000217041	-0.000220246	-0.000222514	-0.000224179	-0.000225339
-1.44	-0.000215266	-0.000207814	-0.000201591	-0.000195605	-0.00019106	-0.000179807	-0.000187284	-0.000218	-0.000225334	-0.000228631	-0.000230915	-0.000232551	-0.000233682
-1.46	-0.000223112	-0.000215631	-0.000209126	-0.000202846	-0.000197953	-0.000185901	-0.000193899	-0.000225994	-0.000233299	-0.000236619	-0.000238872	-0.000240453	-0.000241498
-1.48	-0.000230691	-0.000223381	-0.000216743	-0.000210187	-0.000204984	-0.000192197	-0.000200657	-0.000233634	-0.000240877	-0.000244076	-0.000246179	-0.00024778	-0.000248675
-1.5	-0.000237842	-0.000230816	-0.000224279	-0.000217615	-0.00021215	-0.000198641	-0.000207584	-0.000240848	-0.000247752	-0.000250852	-0.000252892	-0.000254397	-0.000255212
-1.52	-0.000244456	-0.000237935	-0.00023165	-0.000224912	-0.000219295	-0.00020524	-0.000214532	-0.000247381	-0.000254085	-0.000257051	-0.000259019	-0.000260479	-0.000261281
-1.54	-0.000250366	-0.000244584	-0.000238649	-0.000232125	-0.000226437	-0.000211881	-0.000221371	-0.000253465	-0.000259891	-0.000262814	-0.000264807	-0.000266262	-0.000267012
-1.56	-0.000255834	-0.000250683	-0.000245205	-0.000239051	-0.000233345	-0.000218525	-0.000228154	-0.000259027	-0.00026539	-0.000268412	-0.000270378	-0.000271853	-0.000272592
-1.58	-0.00026102	-0.000256301	-0.000251327	-0.00024554	-0.000239991	-0.000225144	-0.000234622	-0.000264253	-0.00027074	-0.000273825	-0.000275808	-0.000277306	-0.000278027
-1.6	-0.000266007	-0.000261532	-0.000256941	-0.000251569	-0.00024618	-0.000231495	-0.000240658	-0.000269405	-0.000275957	-0.000279021	-0.000281006	-0.00028245	-0.000283109
-1.62	-0.000270918	-0.000266586	-0.000262182	-0.00025719	-0.000251974	-0.000237639	-0.000246291	-0.000274398	-0.000280835	-0.000283928	-0.000285779	-0.000287175	-0.000287687
-1.64	-0.000275667	-0.000271496	-0.00026718	-0.000262406	-0.000257352	-0.000243433	-0.000251495	-0.000279145	-0.000285388	-0.000288245	-0.000289832	-0.000291087	-0.000291447
-1.66	-0.000279973	-0.000276201	-0.000272025	-0.00026734	-0.000262372	-0.000248818	-0.000256285	-0.000283517	-0.000289191	-0.000291675	-0.000292959	-0.000293927	-0.000294017
-1.68	-0.000283883	-0.000280725	-0.00027673	-0.000272189	-0.00026717	-0.000253801	-0.000260817	-0.000287216	-0.000291961	-0.000294039	-0.00029497	-0.000295571	-0.000295456
-1.7	-0.000287012	-0.000284654	-0.000281219	-0.000276847	-0.000271794	-0.00025847	-0.000265117	-0.000290136	-0.000293855	-0.000295221	-0.000295601	-0.000295931	-0.00029561
-1.72	-0.000289266	-0.000288068	-0.000285213	-0.000281277	-0.000276304	-0.0002629	-0.00026928	-0.000292198	-0.000294404	-0.000295177	-0.000295284	-0.000295303	-0.000294759
-1.74	-0.00029059	-0.000290605	-0.000288621	-0.000285346	-0.000280581	-0.000267179	-0.000273283	-0.000292859	-0.000294012	-0.000294263	-0.000294105	-0.000294027	-0.000293453
-1.76	-0.000290815	-0.000291984	-0.000291225	-0.0002888	-0.000284437	-0.000271334	-0.000276951	-0.000292792	-0.00029293	-0.00029294	-0.000292737	-0.000292597	-0.000292017
-1.78	-0.000290445	-0.000292515	-0.000292757	-0.000291521	-0.00028785	-0.000275297	-0.00028027	-0.000291935	-0.000291588	-0.000291592	-0.000291412	-0.00029133	-0.00029083
-1.8	-0.000289582	-0.000292124	-0.000293258	-0.000293237	-0.000290514	-0.000279052	-0.000282915	-0.000290714	-0.000290375	-0.000290475	-0.000290385	-0.000290378	-0.000289954
-1.82	-0.000288598	-0.000291117	-0.000292835	-0.000293938	-0.000292129	-0.000282324	-0.000284781	-0.000289592	-0.000289505	-0.000289719	-0.000289685	-0.000289715	-0.000289372
-1.84	-0.000287814	-0.000290033	-0.000291796	-0.000293607	-0.000292868	-0.000285054	-0.000285729	-0.000288741	-0.00028898	-0.000289245	-0.000289245	-0.000289271	-0.000288978
-1.86	-0.000287365	-0.000289057	-0.000290573	-0.000292569	-0.00029258	-0.000287097	-0.00028593	-0.000288261	-0.000288722	-0.00028895	-0.000288936	-0.000288912	-0.000288647
-1.88	-0.000287332	-0.000288435	-0.000289509	-0.000291266	-0.000291607	-0.000288215	-0.000285514	-0.000288132	-0.000288642	-0.000288749	-0.000288662	-0.000288568	-0.000288306
-1.9	-0.000287515	-0.000288125	-0.000288746	-0.000290036	-0.00029036	-0.00028852	-0.000284815	-0.000288262	-0.000288607	-0.00028853	-0.000288355	-0.000288184	-0.00028792
-1.92	-0.000287909	-0.00028819	-0.000288374	-0.000289152	-0.000289206	-0.000288113	-0.000284085	-0.000288474	-0.000288537	-0.000288273	-0.000288012	-0.000287778	-0.000287531
-1.94	-0.000288381	-0.000288435	-0.000288385	-0.000288669	-0.000288379	-0.00028726	-0.00028356	-0.000288736	-0.000288422	-0.000287989	-0.000287686	-0.000287441	-0.000287214
-1.96	-0.000288829	-0.000288809	-0.000288625	-0.000288567	-0.000287955	-0.000286366	-0.000283312	-0.000288923	-0.000288275	-0.000287777	-0.000287487	-0.000287244	-0.000287065
-1.98	-0.000289211	-0.000289189	-0.000288968	-0.000288729	-0.000287935	-0.000285583	-0.000283454	-0.00028905	-0.000288197	-0.000287728	-0.000287487	-0.000287315	-0.00028722
-2	-0.000289526	-0.0002895	-0.000289346	-0.000289038	-0.000288215	-0.000285175	-0.000283942	-0.000289166	-0.000288327	-0.000287924	-0.000287788	-0.000287728	-0.000287686
-2.02	-0.000289828	-0.000289743	-0.000289669	-0.000289407	-0.000288699	-0.0002851	-0.000284786	-0.000289317	-0.000288654	-0.000288428	-0.000288478	-0.000288491	-0.000288539
-2.04	-0.00029024	-0.000289974	-0.000289919	-0.000289738	-0.000289257	-0.000285455	-0.000285923	-0.000289627	-0.000289323	-0.000289353	-0.000289513	-0.000289669	-0.000289811
-2.06	-0.000290823	-0.000290258	-0.000290135	-0.000289994	-0.000289809	-0.000286162	-0.000287244	-0.000290247	-0.000290384	-0.000290617	-0.000290951	-0.000291211	-0.000291402
-2.08	-0.000291745	-0.000290749	-0.000290399	-0.000290196	-0.000290287	-0.000287081	-0.000288723	-0.000291128	-0.000291778	-0.000292229	-0.000292791	-0.00029315	-0.000293396
-2.1	-0.000293017	-0.000291493	-0.000290827	-0.000290409	-0.000290677	-0.000288195	-0.00029024	-0.000292366	-0.000293557	-0.000294273	-0.000294954	-0.000295488	-0.000295767
-2.12	-0.000294648	-0.000292584	-0.000291481	-0.000290761	-0.000291027	-0.000289376	-0.000291732	-0.000293997	-0.000295716	-0.000296651	-0.000297489	-0.000298117	-0.00029848
-2.14001	-0.000296751	-0.000294102	-0.000292478	-0.000291341	-0.000291421	-0.000290555	-0.000293117	-0.00029586	-0.000298158	-0.000299364	-0.000300368	-0.000301138	-0.000301588
-2.16	-0.000299115	-0.000295901	-0.000293851	-0.000292206	-0.000291962	-0.00029164	-0.000294363	-0.000298176	-0.000300958	-0.000302415	-0.000303576	-0.000304521	-0.000305011
-2.18	-0.000301889	-0.000298102	-0.000295569	-0.000293437	-0.000292765	-0.000292629	-0.000295462	-0.000300746	-0.000304132	-0.00030582	-0.000307161	-0.000308182	-0.000308756
-2.2	-0.000305094	-0.000300697	-0.000297616	-0.000294956	-0.000293843	-0.000293481	-0.00029653	-0.000303655	-0.000307648	-0.000309566	-0.000311069	-0.000312261	-0.000312875
-2.22	-0.000308503	-0.000303605	-0.000300031	-0.000296797	-0.000295256	-0.000294292	-0.000297649	-0.000306977	-0.000311513	-0.000313653	-0.000315354	-0.000316667	-0.000317335
-2.24	-0.000312389	-0.000306849	-0.000302744	-0.000298994	-0.000297009	-0.000295148	-0.00029889	-0.000310527	-0.000315681	-0.000318075	-0.000319933	-0.000321384	-0.000322169
-2.26	-0.000316673	-0.000310453	-0.000305766	-0.00030151	-0.000299032	-0.000296153	-0.000300393	-0.000314395	-0.000320141	-0.000322849	-0.000324858	-0.000326512	-0.000327412
-2.28	-0.000321236	-0.000314407	-0.000309156	-0.000304331	-0.000301366	-0.000297352	-0.000302183	-0.000318648	-0.000324925	-0.000327927	-0.00033015	-0.000331943	-0.000332898
-2.3	-0.000326157	-0.000318652	-0.000312819	-0.000307452	-0.00030406	-0.000298852	-0.000304264	-0.000323195	-0.000330036	-0.000333335	-0.000335716	-0.000337686	-0.00033875
-2.32	-0.000331482	-0.000323198	-0.000316818	-0.000310832	-0.000306982	-0.000300674	-0.000306659	-0.00032805	-0.000335451	-0.000339056	-0.000341658	-0.000343837	-0.000344951
-2.34	-0.000337131	-0.000328189	-0.000321089	-0.000314555	-0.000310201	-0.000302734	-0.000309294	-0.000333121	-0.000341221	-0.000345084	-0.000347883	-0.000350144	-0.000351426
-2.36	-0.000343095	-0.000333384	-0.000325633	-0.00031853	-0.000313703	-0.00030509	-0.000312273	-0.000338502	-0.000347315	-0.000351498	-0.000354542	-0.000356921	-0.000358331
-2.38	-0.00034945	-0.00033891	-0.000330487	-0.000322795	-0.000317485	-0.000307731	-0.000315544	-0.000344231	-0.000353808	-0.00035837	-0.000361625	-0.000364179	-0.000365662
-2.4	-0.00035616	-0.000344781	-0.00033571	-0.000327411	-0.000321559	-0.00031063	-0.000319037	-0.000350233	-0.000360689	-0.000365715	-0.000369177	-0.000371967	-0.000373556
-2.42	-0.000363263	-0.000351006	-0.00034118	-0.000332216	-0.000325911	-0.000313808	-0.00032293	-0.000356699	-0.000367953	-0.000373409	-0.000377226	-0.000380181	-0.000382508
-2.44	-0.000370675	-0.000357519	-0.000346942	-0.000337426	-0.000330489	-0.000317243	-0.000327048	-0.000363539	-0.000375703	-0.000381517	-0.000385659	-0.000388905	-0.000392381
-2.46	-0.000378455	-0.000364536	-0.000353138	-0.000342804	-0.000335388	-0.00032095	-0.000331365	-0.000370698	-0.000383826	-0.000390196	-0.00039477	-0.000398215	-0.000401951
-2.48	-0.000386729	-0.00037189	-0.000359704	-0.000348529	-0.000340563	-0.000324882	-0.000336012	-0.000378354	-0.000392523	-0.000399314	-0.000404326	-0.000408171	-0.000411928
-2.5	-0.000395689	-0.000379737	-0.000366567	-0.000354552	-0.000345946	-0.000329066	-0.000340908	-0.000386285	-0.000401618	-0.000409031	-0.000414383	-0.00041849	-0.000422352

## Sheet: Figure S4b
Vd (V)	Id (A)	Vd (V)	Id (A)	Vd (V)	Id (A)	Vd (V)	Id (A)	Vd (V)	Id (A)	Vd (V)	Id (A)	Vd (V)	Id (A)	Vd (V)	Id (A)	Vd (V)	Id (A)	Vd (V)	Id (A)	Vd (V)	Id (A)	Vd (V)	Id (A)	Vd (V)	Id (A)	Vd (V)	Id (A)	Vd (V)	Id (A)	Vd (V)	Id (A)	Vd (V)	Id (A)	Vd (V)	Id (A)	Vd (V)	Id (A)	Vd (V)	Id (A)	Vd (V)	Id (A)	Vd (V)	Id (A)	Vd (V)	Id (A)	Vd (V)	Id (A)	Vd (V)	Id (A)
	Vg = 30 V		28		26		24		22		20		18		16		14		12		10		8		6		4		2		0		-2		-4		-6		-8		-10		-12		-14		-16		-18
-0.4698	-0.000130003	-0.49239	-0.000129999	-0.51198	-0.000129995	-0.53116	-0.000129994	-0.54723	-0.000129992	-0.5628	-0.000129998	-0.57755	-0.00013	-0.59089	-0.000130004	-0.60104	-0.000130003	-0.61151	-0.000130002	-0.6204	-0.000130002	-0.62928	-0.000130003	-0.63682	-0.000129996	-0.64512	-0.000129999	-0.65388	-0.000129995	-0.66413	-0.000129998	-0.67644	-0.000129998	-0.69526	-0.000130004	-0.71578	-0.000129999	-0.71658	-0.000130001	-0.70365	-0.000129996	-0.6928	-0.00013	-0.68631	-0.000130003	-0.68113	-0.000129998	-0.67687	-0.000130001
-0.46593	-0.000128998	-0.48766	-0.000129001	-0.50714	-0.000129	-0.52649	-0.000128997	-0.54261	-0.000129005	-0.55916	-0.000129001	-0.57311	-0.000129	-0.58702	-0.000128996	-0.5972	-0.000128999	-0.60732	-0.000129002	-0.61641	-0.000129002	-0.6246	-0.000129001	-0.63305	-0.000129001	-0.64093	-0.000129001	-0.65005	-0.000129	-0.66062	-0.000128998	-0.67257	-0.000129003	-0.69127	-0.000129	-0.71197	-0.000129	-0.7123	-0.000129003	-0.69974	-0.000129001	-0.68878	-0.000129004	-0.68258	-0.000129	-0.67667	-0.000129	-0.67352	-0.000129
-0.46147	-0.000127998	-0.48312	-0.000128002	-0.50228	-0.000128007	-0.52238	-0.000128001	-0.53812	-0.000127999	-0.55463	-0.000127993	-0.56891	-0.000127996	-0.58287	-0.000128001	-0.59288	-0.000127997	-0.60339	-0.000128	-0.61241	-0.000128	-0.62113	-0.000128001	-0.62916	-0.000127997	-0.63712	-0.000128	-0.64626	-0.000128	-0.65663	-0.000127997	-0.66895	-0.000127998	-0.68708	-0.000128	-0.70798	-0.000127998	-0.70813	-0.000128003	-0.69566	-0.000127999	-0.68494	-0.000128001	-0.67866	-0.000128	-0.67334	-0.000127996	-0.66937	-0.000128002
-0.45742	-0.000126998	-0.47837	-0.000126998	-0.49809	-0.000126999	-0.51779	-0.000126996	-0.53392	-0.000126997	-0.55044	-0.000126994	-0.56507	-0.000127003	-0.57865	-0.000126999	-0.5888	-0.000127003	-0.59935	-0.000126997	-0.60872	-0.000127	-0.61704	-0.000127001	-0.62543	-0.000127003	-0.63354	-0.000126996	-0.64274	-0.000127003	-0.65279	-0.000127	-0.66497	-0.000127	-0.68299	-0.000127001	-0.70373	-0.000127001	-0.70421	-0.000127001	-0.69155	-0.000127002	-0.68105	-0.000127002	-0.67474	-0.000126999	-0.66956	-0.000127	-0.6657	-0.000126999
-0.4527	-0.000125997	-0.47396	-0.000126	-0.49345	-0.000126001	-0.51306	-0.000126006	-0.52965	-0.000126003	-0.54647	-0.000125998	-0.56111	-0.000126002	-0.5741	-0.000125998	-0.58523	-0.000125998	-0.59579	-0.000125997	-0.60485	-0.000126	-0.61357	-0.000125996	-0.62143	-0.000126001	-0.62927	-0.000126001	-0.63915	-0.000126003	-0.64881	-0.000126001	-0.66117	-0.000126001	-0.67916	-0.000126001	-0.69942	-0.000126	-0.70023	-0.000125997	-0.68738	-0.000125999	-0.6771	-0.000126	-0.67099	-0.000126001	-0.66594	-0.000125999	-0.66187	-0.000125999
-0.44877	-0.000125002	-0.46984	-0.000124997	-0.48873	-0.000124998	-0.50846	-0.000125002	-0.52487	-0.000125001	-0.54232	-0.000124998	-0.55671	-0.000125003	-0.57058	-0.000125003	-0.58208	-0.000125	-0.59118	-0.000125003	-0.60104	-0.000125	-0.60955	-0.000124998	-0.61781	-0.000124999	-0.62544	-0.000125	-0.63547	-0.000124996	-0.64501	-0.000125001	-0.65713	-0.000125004	-0.67519	-0.000124997	-0.69545	-0.000125	-0.69599	-0.000125001	-0.68319	-0.000124998	-0.67318	-0.000125001	-0.66703	-0.000124998	-0.66216	-0.000125001	-0.65803	-0.000124996
-0.4443	-0.000124001	-0.46592	-0.000123996	-0.4843	-0.000124006	-0.50351	-0.000123996	-0.52065	-0.000124	-0.53755	-0.000124001	-0.55247	-0.000124001	-0.56626	-0.000123998	-0.57816	-0.000124	-0.58713	-0.000124001	-0.59679	-0.000124001	-0.60583	-0.000123997	-0.61401	-0.000124	-0.62183	-0.000124001	-0.63135	-0.000124	-0.64103	-0.000123999	-0.65326	-0.000124001	-0.67133	-0.000123996	-0.6916	-0.000124001	-0.69178	-0.000123999	-0.67968	-0.000124005	-0.66953	-0.000123998	-0.66317	-0.000124001	-0.6584	-0.000123998	-0.6543	-0.000123999
-0.44003	-0.000123001	-0.46154	-0.000122999	-0.47976	-0.000122996	-0.49931	-0.000122999	-0.51685	-0.000123001	-0.53329	-0.000123003	-0.54846	-0.000123001	-0.56189	-0.000123001	-0.5733	-0.000123001	-0.5834	-0.000123	-0.59299	-0.000123	-0.60199	-0.000122996	-0.60985	-0.000123001	-0.61799	-0.000123001	-0.62771	-0.000122997	-0.6372	-0.000123	-0.64939	-0.000122997	-0.66722	-0.000123	-0.68731	-0.000122999	-0.68788	-0.000123	-0.67538	-0.000122998	-0.66561	-0.000123002	-0.65949	-0.000123	-0.65452	-0.000122999	-0.65051	-0.000123
-0.43615	-0.000122001	-0.45672	-0.000122004	-0.47553	-0.000121997	-0.49475	-0.000122003	-0.51219	-0.000121994	-0.52915	-0.000122	-0.54442	-0.000122005	-0.5579	-0.000122001	-0.56947	-0.000121998	-0.57942	-0.000122002	-0.58916	-0.000122001	-0.5981	-0.000122002	-0.60637	-0.000121997	-0.61423	-0.000121996	-0.62394	-0.000121998	-0.63311	-0.000122003	-0.64555	-0.000121997	-0.66312	-0.000122002	-0.68316	-0.000122001	-0.68363	-0.000122001	-0.67139	-0.000121999	-0.66157	-0.000122	-0.65544	-0.000122002	-0.6507	-0.000122001	-0.64698	-0.000122001
-0.43182	-0.000120998	-0.4521	-0.000120996	-0.47109	-0.000121003	-0.49036	-0.000121001	-0.50758	-0.000121001	-0.52448	-0.000121007	-0.53951	-0.000121001	-0.55352	-0.000121004	-0.56505	-0.000120997	-0.57566	-0.000120998	-0.58522	-0.000121002	-0.59446	-0.000121001	-0.60262	-0.000121002	-0.61049	-0.000120998	-0.61985	-0.000121004	-0.62935	-0.000120999	-0.64137	-0.000120999	-0.65936	-0.000121001	-0.67903	-0.000121001	-0.67958	-0.000120998	-0.66727	-0.000121004	-0.65773	-0.000121001	-0.65191	-0.000121001	-0.64691	-0.000121002	-0.64288	-0.000120999
-0.42799	-0.000120003	-0.44798	-0.000120001	-0.46655	-0.000120002	-0.48583	-0.000120003	-0.50277	-0.00012	-0.51957	-0.000120001	-0.53474	-0.000119999	-0.5497	-0.000120003	-0.56104	-0.000120002	-0.57147	-0.000119998	-0.58135	-0.000120001	-0.59057	-0.000119999	-0.59811	-0.000120004	-0.60654	-0.00012	-0.61625	-0.00012	-0.62563	-0.000120002	-0.6375	-0.000119999	-0.65526	-0.000120002	-0.67473	-0.000120002	-0.6752	-0.000120003	-0.66329	-0.00012	-0.65376	-0.000119998	-0.64788	-0.000120002	-0.64296	-0.000120001	-0.63924	-0.000120002
-0.42317	-0.000119003	-0.44378	-0.000119002	-0.46109	-0.000118997	-0.48101	-0.000119002	-0.49831	-0.000118996	-0.51535	-0.000118997	-0.53077	-0.000119002	-0.54578	-0.000118994	-0.55649	-0.000119	-0.56733	-0.000119001	-0.57715	-0.000119	-0.5864	-0.000119002	-0.59449	-0.000119003	-0.60276	-0.000119002	-0.6122	-0.000118999	-0.62167	-0.000119001	-0.63383	-0.000119	-0.65148	-0.000118998	-0.67084	-0.000119	-0.67125	-0.000119	-0.6593	-0.000119	-0.64973	-0.000118997	-0.64399	-0.000119	-0.63915	-0.000119003	-0.63538	-0.000119001
-0.41916	-0.000118001	-0.43924	-0.000118003	-0.4572	-0.000117999	-0.47649	-0.000118	-0.49367	-0.000118004	-0.51168	-0.000118	-0.52682	-0.000117996	-0.54149	-0.000117997	-0.55283	-0.000117995	-0.56326	-0.000118	-0.5735	-0.000118	-0.58261	-0.000117998	-0.5906	-0.000118	-0.59877	-0.000117999	-0.60839	-0.000117998	-0.61766	-0.000118	-0.62969	-0.000117997	-0.64742	-0.000118003	-0.66675	-0.000117997	-0.66716	-0.000118	-0.65541	-0.000117998	-0.6459	-0.000118001	-0.64003	-0.000118002	-0.6354	-0.000118	-0.63201	-0.000118002
-0.41463	-0.000116996	-0.43474	-0.000117002	-0.45243	-0.000117001	-0.47223	-0.000117	-0.4893	-0.000117007	-0.50672	-0.000116997	-0.52299	-0.000117001	-0.53703	-0.000117001	-0.54906	-0.000116998	-0.55927	-0.000117001	-0.5694	-0.000116999	-0.57868	-0.000117	-0.58666	-0.000117	-0.59489	-0.000117	-0.60462	-0.000116998	-0.6137	-0.000116999	-0.62579	-0.000116997	-0.64351	-0.000117	-0.66257	-0.000116998	-0.66291	-0.000117001	-0.65134	-0.000117	-0.64202	-0.000117001	-0.63631	-0.000117	-0.63146	-0.000116999	-0.62776	-0.000116998
-0.41095	-0.000116001	-0.43044	-0.000116006	-0.44802	-0.000115994	-0.46806	-0.000116	-0.48462	-0.000115998	-0.50248	-0.000116003	-0.51872	-0.000115999	-0.53275	-0.000116004	-0.54478	-0.000116	-0.55525	-0.000116002	-0.56546	-0.000115999	-0.57475	-0.000116001	-0.58261	-0.000115997	-0.59087	-0.000115999	-0.60068	-0.000115999	-0.60977	-0.000115997	-0.62176	-0.000116002	-0.63917	-0.000115998	-0.65833	-0.000115999	-0.65883	-0.000116001	-0.64717	-0.000116002	-0.63785	-0.000115999	-0.63237	-0.000116002	-0.62756	-0.000115998	-0.62389	-0.000116
-0.40671	-0.000115005	-0.42619	-0.000114999	-0.44359	-0.000114995	-0.46299	-0.000114999	-0.48026	-0.000114993	-0.49798	-0.000115	-0.51421	-0.000115001	-0.5286	-0.000114999	-0.54081	-0.000114999	-0.55078	-0.000115005	-0.56141	-0.000115003	-0.57081	-0.000114999	-0.57898	-0.000115002	-0.58716	-0.000115001	-0.59692	-0.000114998	-0.60602	-0.000115	-0.61792	-0.000114998	-0.63551	-0.000115	-0.65414	-0.000114999	-0.65453	-0.000115001	-0.64314	-0.000115001	-0.63412	-0.000115002	-0.62845	-0.000114998	-0.62379	-0.000115001	-0.62018	-0.000115
-0.40265	-0.000114	-0.42187	-0.000114002	-0.43954	-0.000113996	-0.45857	-0.000113995	-0.4757	-0.000114001	-0.49412	-0.000114002	-0.50965	-0.000113997	-0.52424	-0.000114003	-0.53654	-0.000114002	-0.54689	-0.000113999	-0.55751	-0.000114001	-0.56697	-0.000114003	-0.57493	-0.000114	-0.58343	-0.000114	-0.59288	-0.000114	-0.60221	-0.000114001	-0.61398	-0.000114001	-0.63157	-0.000113998	-0.65013	-0.000113997	-0.65056	-0.000113998	-0.63905	-0.000113999	-0.63009	-0.000114002	-0.62442	-0.000114002	-0.61998	-0.000114	-0.61637	-0.000113999
-0.39848	-0.000112998	-0.4177	-0.000112998	-0.43504	-0.000113001	-0.45472	-0.000112996	-0.47195	-0.000113005	-0.48935	-0.000113012	-0.50531	-0.000112995	-0.52008	-0.000112999	-0.53259	-0.000112999	-0.54286	-0.000113002	-0.55333	-0.000113001	-0.56284	-0.000113003	-0.57102	-0.000112999	-0.57973	-0.000112997	-0.58843	-0.000113	-0.59826	-0.000113002	-0.61019	-0.000112999	-0.62722	-0.000113001	-0.64609	-0.000113001	-0.64649	-0.000112998	-0.63499	-0.000113001	-0.62623	-0.000113003	-0.6205	-0.000113001	-0.61599	-0.000113001	-0.61242	-0.000113001
-0.39463	-0.000112002	-0.41341	-0.000112002	-0.43017	-0.000112	-0.44935	-0.000111999	-0.46634	-0.000112002	-0.48445	-0.000112005	-0.50069	-0.000112001	-0.51549	-0.000112001	-0.5283	-0.000112	-0.53909	-0.000111997	-0.54955	-0.000112001	-0.55868	-0.000112001	-0.5671	-0.000111998	-0.57574	-0.000112001	-0.58463	-0.000112002	-0.59433	-0.000112002	-0.60591	-0.000112001	-0.62293	-0.000112001	-0.6418	-0.000112001	-0.64234	-0.000112001	-0.63109	-0.000111997	-0.62216	-0.000111999	-0.61637	-0.000111998	-0.61208	-0.000112001	-0.60864	-0.000112001
-0.39057	-0.000111001	-0.40916	-0.000111	-0.42652	-0.000111006	-0.44486	-0.000111005	-0.4618	-0.000110994	-0.48004	-0.000111004	-0.49642	-0.000111	-0.51091	-0.000110999	-0.52411	-0.000111002	-0.53522	-0.000111004	-0.54586	-0.000110998	-0.55471	-0.000111001	-0.56309	-0.000110999	-0.57196	-0.000110999	-0.58093	-0.000110996	-0.59027	-0.000111002	-0.60226	-0.000111001	-0.619	-0.000111	-0.63757	-0.000111	-0.63824	-0.000111	-0.62682	-0.000111002	-0.6184	-0.000111	-0.61264	-0.000110999	-0.60816	-0.000111002	-0.60475	-0.000110997
-0.3868	-0.000110001	-0.40497	-0.000109999	-0.42159	-0.000110006	-0.44013	-0.00011	-0.45717	-0.000110001	-0.47551	-0.000109997	-0.49193	-0.000110001	-0.50684	-0.000109999	-0.51955	-0.000110001	-0.53073	-0.000109997	-0.54162	-0.000109997	-0.55096	-0.000109999	-0.55951	-0.000109996	-0.56795	-0.00011	-0.57698	-0.000110001	-0.58652	-0.00011	-0.59834	-0.000109998	-0.61499	-0.000109999	-0.63344	-0.000110003	-0.63411	-0.000110005	-0.6228	-0.000109997	-0.61437	-0.00011	-0.60846	-0.00011	-0.60426	-0.00011	-0.60099	-0.000109998
-0.38276	-0.000108995	-0.40088	-0.000108998	-0.41705	-0.000108999	-0.43614	-0.000109002	-0.45238	-0.000108999	-0.47083	-0.000109003	-0.48752	-0.000108997	-0.50225	-0.000109006	-0.51543	-0.000109001	-0.52652	-0.000109	-0.5376	-0.000109002	-0.54704	-0.000108998	-0.55576	-0.000109	-0.56406	-0.000108999	-0.57301	-0.000109002	-0.58247	-0.000109001	-0.59427	-0.000109	-0.61109	-0.000108999	-0.62912	-0.000108999	-0.62959	-0.000109003	-0.61893	-0.000109002	-0.61058	-0.000109	-0.60473	-0.000109003	-0.60047	-0.000108998	-0.59718	-0.000108999
-0.37896	-0.000108001	-0.39666	-0.000108004	-0.41285	-0.000108	-0.43173	-0.000108	-0.44796	-0.000107997	-0.46584	-0.000108001	-0.48299	-0.000107999	-0.49832	-0.000108002	-0.51114	-0.000107998	-0.52278	-0.000108	-0.53345	-0.000107998	-0.54323	-0.000107999	-0.55178	-0.000108003	-0.56032	-0.000108	-0.56921	-0.000108	-0.57865	-0.000107999	-0.58994	-0.000108	-0.6068	-0.000108	-0.62506	-0.000107999	-0.62549	-0.000107998	-0.61485	-0.000108	-0.60657	-0.000108001	-0.60057	-0.000108004	-0.5966	-0.000107999	-0.59331	-0.000108001
-0.37498	-0.000107004	-0.39231	-0.000106998	-0.40845	-0.000106998	-0.42695	-0.000107001	-0.44335	-0.000106997	-0.46185	-0.000107001	-0.47815	-0.000106999	-0.49407	-0.000107004	-0.50687	-0.000107003	-0.51858	-0.000107002	-0.52951	-0.000106998	-0.53901	-0.000107001	-0.5477	-0.000107	-0.55609	-0.000106998	-0.56518	-0.000107001	-0.57461	-0.000106995	-0.58601	-0.000106999	-0.60282	-0.000107	-0.62071	-0.000106999	-0.62151	-0.000107002	-0.61062	-0.000107001	-0.60246	-0.000106999	-0.59674	-0.000106999	-0.59298	-0.000107	-0.58954	-0.000107
-0.37094	-0.000105998	-0.38778	-0.000105997	-0.40467	-0.000105994	-0.42192	-0.000106002	-0.43919	-0.000106006	-0.45759	-0.000106001	-0.47363	-0.000106	-0.48975	-0.000105994	-0.50263	-0.000106001	-0.51445	-0.000106	-0.52533	-0.000105998	-0.535	-0.000106001	-0.5439	-0.000105999	-0.55231	-0.000106	-0.56113	-0.000105998	-0.57063	-0.000105999	-0.58204	-0.000105999	-0.59882	-0.000105997	-0.61656	-0.000105999	-0.61739	-0.000105998	-0.60667	-0.000106001	-0.59818	-0.000106003	-0.5931	-0.000106003	-0.58898	-0.000106003	-0.5854	-0.000106001
-0.36661	-0.000105002	-0.38403	-0.000105002	-0.40081	-0.000104997	-0.41768	-0.000105004	-0.4342	-0.000105	-0.45223	-0.000104997	-0.46925	-0.000105004	-0.48527	-0.000104999	-0.49845	-0.000105005	-0.51035	-0.000105001	-0.5212	-0.000104996	-0.53104	-0.000105001	-0.53999	-0.000104996	-0.54828	-0.000105001	-0.55724	-0.000105001	-0.56661	-0.000104999	-0.57791	-0.000104999	-0.59471	-0.000105001	-0.61259	-0.000105	-0.61326	-0.000104998	-0.60255	-0.000104998	-0.59438	-0.000105	-0.58913	-0.000105002	-0.58508	-0.000104999	-0.5818	-0.000104997
-0.36259	-0.000103997	-0.38007	-0.000104001	-0.39639	-0.000104001	-0.41287	-0.000104005	-0.42955	-0.000103998	-0.44798	-0.000104003	-0.46499	-0.000104	-0.48083	-0.000103998	-0.49378	-0.000104	-0.5061	-0.000104002	-0.51709	-0.000104	-0.527	-0.000104001	-0.53579	-0.000103998	-0.54445	-0.000104002	-0.55353	-0.000104003	-0.56289	-0.000104001	-0.57378	-0.000103999	-0.5904	-0.000104	-0.6083	-0.000104001	-0.60896	-0.000103999	-0.59862	-0.000103998	-0.59054	-0.000103998	-0.58503	-0.000103999	-0.58138	-0.000103996	-0.57824	-0.000104
-0.35834	-0.000103	-0.37536	-0.000103002	-0.39181	-0.000103003	-0.40848	-0.000103003	-0.42519	-0.000103006	-0.44377	-0.000102994	-0.46012	-0.000103001	-0.47709	-0.000102998	-0.48986	-0.000102998	-0.50195	-0.000103	-0.51295	-0.000102998	-0.52331	-0.000103001	-0.5318	-0.000103	-0.54028	-0.000103	-0.5493	-0.000102999	-0.55882	-0.000102998	-0.57	-0.000103	-0.58658	-0.000103	-0.60403	-0.000103002	-0.60478	-0.000102998	-0.59433	-0.000103003	-0.58632	-0.000103002	-0.58117	-0.000102999	-0.57731	-0.000103	-0.57441	-0.000103001
-0.35457	-0.000102004	-0.37161	-0.000101997	-0.38733	-0.000101999	-0.40438	-0.000102005	-0.42094	-0.000101998	-0.43885	-0.000102003	-0.45599	-0.000102	-0.47212	-0.000102001	-0.48535	-0.000102002	-0.49779	-0.000101999	-0.50919	-0.000102001	-0.51913	-0.000102002	-0.52773	-0.000101999	-0.53663	-0.000102	-0.54548	-0.000102001	-0.55488	-0.000102002	-0.56645	-0.000101997	-0.58239	-0.000102002	-0.59981	-0.000101998	-0.60068	-0.000102002	-0.5903	-0.000101999	-0.58236	-0.000101999	-0.57732	-0.000101999	-0.57361	-0.000102001	-0.57041	-0.000102003
-0.35076	-0.000101004	-0.36729	-0.000100999	-0.38315	-0.000101005	-0.3998	-0.000101008	-0.4159	-0.000101005	-0.43365	-0.000101006	-0.45112	-0.000101	-0.46782	-0.000100997	-0.48118	-0.000101001	-0.49351	-0.000101001	-0.50497	-0.000101003	-0.51502	-0.000101002	-0.52348	-0.000101	-0.53265	-0.000101	-0.54148	-0.000101001	-0.55107	-0.000101003	-0.56184	-0.000101002	-0.57844	-0.000100999	-0.59574	-0.000101	-0.59659	-0.000101003	-0.58637	-0.000101002	-0.57862	-0.000100999	-0.57318	-0.000101002	-0.56952	-0.000101001	-0.56655	-0.000101004
-0.34672	-9.9999e-05	-0.36335	-0.000100004	-0.37875	-0.000100001	-0.39487	-0.000100003	-0.41187	-0.000100002	-0.42947	-0.000100004	-0.4469	-9.9999e-05	-0.46349	-0.000100001	-0.47668	-0.000100001	-0.48892	-9.9998e-05	-0.50063	-0.000100003	-0.51095	-9.9999e-05	-0.51974	-9.9998e-05	-0.52887	-9.9997e-05	-0.53751	-9.9998e-05	-0.54709	-0.000100002	-0.5578	-9.9997e-05	-0.57401	-0.000100001	-0.59164	-0.000100001	-0.59214	-0.000100002	-0.58219	-9.9999e-05	-0.57432	-0.0001	-0.56917	-0.0001	-0.56571	-0.0001	-0.5627	-0.000100002
-0.34281	-9.8999e-05	-0.35909	-9.9001e-05	-0.37429	-9.9003e-05	-0.38997	-9.8999e-05	-0.40714	-9.9004e-05	-0.42488	-9.9e-05	-0.44254	-9.9002e-05	-0.45872	-9.9004e-05	-0.47235	-9.9001e-05	-0.48527	-9.9004e-05	-0.49657	-9.8995e-05	-0.5068	-9.9003e-05	-0.51604	-9.9001e-05	-0.52475	-9.8998e-05	-0.53383	-9.9002e-05	-0.54304	-9.8999e-05	-0.55383	-9.8998e-05	-0.57012	-9.8999e-05	-0.58715	-9.9003e-05	-0.58803	-9.9003e-05	-0.57797	-9.8999e-05	-0.57044	-9.9e-05	-0.56526	-9.9001e-05	-0.5619	-9.9002e-05	-0.55854	-9.9e-05
-0.33905	-9.8001e-05	-0.35487	-9.8002e-05	-0.37017	-9.7996e-05	-0.3864	-9.7999e-05	-0.40255	-9.8e-05	-0.42021	-9.8003e-05	-0.43771	-9.7999e-05	-0.45456	-9.7995e-05	-0.46831	-9.8002e-05	-0.48075	-9.8004e-05	-0.49273	-9.8001e-05	-0.50272	-9.7998e-05	-0.51167	-9.8001e-05	-0.52081	-9.8001e-05	-0.5297	-9.8003e-05	-0.53894	-9.8001e-05	-0.55008	-9.8e-05	-0.56597	-9.8001e-05	-0.58273	-9.7996e-05	-0.58371	-9.8001e-05	-0.57403	-9.8002e-05	-0.56634	-9.8e-05	-0.56112	-9.7999e-05	-0.55786	-9.8e-05	-0.5548	-9.8e-05
-0.33546	-9.7001e-05	-0.35098	-9.7e-05	-0.3663	-9.7003e-05	-0.38185	-9.6993e-05	-0.39792	-9.6999e-05	-0.41613	-9.6998e-05	-0.43321	-9.6997e-05	-0.45002	-9.6997e-05	-0.46357	-9.6995e-05	-0.47643	-9.7e-05	-0.48832	-9.7e-05	-0.49873	-9.7e-05	-0.50789	-9.7003e-05	-0.51657	-9.7e-05	-0.52583	-9.7001e-05	-0.53523	-9.7e-05	-0.54595	-9.7e-05	-0.56164	-9.6998e-05	-0.57888	-9.7e-05	-0.57958	-9.6999e-05	-0.56977	-9.6998e-05	-0.56205	-9.7e-05	-0.55728	-9.6999e-05	-0.55375	-9.7001e-05	-0.5509	-9.6996e-05
-0.33138	-9.5999e-05	-0.34684	-9.6002e-05	-0.36223	-9.5996e-05	-0.37761	-9.5994e-05	-0.39346	-9.6003e-05	-0.41166	-9.5999e-05	-0.42846	-9.5996e-05	-0.44564	-9.6003e-05	-0.45973	-9.5999e-05	-0.47198	-9.6001e-05	-0.48418	-9.6002e-05	-0.49474	-9.6002e-05	-0.50378	-9.6004e-05	-0.51254	-9.6001e-05	-0.52165	-9.6003e-05	-0.531	-9.5999e-05	-0.54186	-9.6e-05	-0.55751	-9.5999e-05	-0.57461	-9.6e-05	-0.57521	-9.6001e-05	-0.56551	-9.6e-05	-0.55816	-9.5998e-05	-0.5533	-9.5999e-05	-0.54973	-9.5999e-05	-0.54707	-9.6003e-05
-0.32753	-9.4997e-05	-0.34297	-9.5003e-05	-0.35769	-9.5002e-05	-0.37335	-9.4999e-05	-0.38897	-9.5003e-05	-0.40701	-9.5003e-05	-0.42408	-9.5001e-05	-0.44092	-9.5e-05	-0.45521	-9.4997e-05	-0.46779	-9.5e-05	-0.47994	-9.4997e-05	-0.49077	-9.4998e-05	-0.4998	-9.5002e-05	-0.50868	-9.5e-05	-0.51739	-9.4996e-05	-0.52708	-9.5001e-05	-0.53775	-9.4999e-05	-0.55347	-9.5001e-05	-0.57011	-9.5e-05	-0.57119	-9.5e-05	-0.5615	-9.4999e-05	-0.55414	-9.4999e-05	-0.54958	-9.4999e-05	-0.54583	-9.5002e-05	-0.54322	-9.4999e-05
-0.32381	-9.4002e-05	-0.33902	-9.3998e-05	-0.35289	-9.4001e-05	-0.36857	-9.4002e-05	-0.38427	-9.4e-05	-0.40252	-9.4001e-05	-0.4198	-9.4005e-05	-0.43617	-9.4001e-05	-0.45058	-9.4004e-05	-0.46348	-9.4001e-05	-0.476	-9.4e-05	-0.48655	-9.3997e-05	-0.4956	-9.4001e-05	-0.50485	-9.3998e-05	-0.51345	-9.4002e-05	-0.52287	-9.4001e-05	-0.53351	-9.4e-05	-0.54907	-9.3998e-05	-0.56601	-9.4e-05	-0.56664	-9.3998e-05	-0.55755	-9.3999e-05	-0.55018	-9.4001e-05	-0.5454	-9.4002e-05	-0.54204	-9.4001e-05	-0.5392	-9.4e-05
-0.32013	-9.3005e-05	-0.33482	-9.2999e-05	-0.3488	-9.3001e-05	-0.3644	-9.2999e-05	-0.38012	-9.2999e-05	-0.39752	-9.3001e-05	-0.41482	-9.3005e-05	-0.43199	-9.3002e-05	-0.44611	-9.3002e-05	-0.45922	-9.3003e-05	-0.47152	-9.3002e-05	-0.482	-9.3004e-05	-0.49143	-9.3001e-05	-0.5007	-9.3e-05	-0.50959	-9.3001e-05	-0.5189	-9.2999e-05	-0.52955	-9.3e-05	-0.54513	-9.3e-05	-0.56175	-9.2999e-05	-0.56244	-9.3e-05	-0.55351	-9.3001e-05	-0.54598	-9.2999e-05	-0.54141	-9.3001e-05	-0.53812	-9.2998e-05	-0.53508	-9.3001e-05
-0.3162	-9.1999e-05	-0.33119	-9.1998e-05	-0.34458	-9.1998e-05	-0.36027	-9.1998e-05	-0.37548	-9.2001e-05	-0.39284	-9.1995e-05	-0.41018	-9.2001e-05	-0.4269	-9.2003e-05	-0.44156	-9.1998e-05	-0.45504	-9.1996e-05	-0.46768	-9.2002e-05	-0.47817	-9.1999e-05	-0.48752	-9.2002e-05	-0.49636	-9.1998e-05	-0.50521	-9.2e-05	-0.51477	-9.1999e-05	-0.52565	-9.2003e-05	-0.54077	-9.1999e-05	-0.55737	-9.1999e-05	-0.55817	-9.2001e-05	-0.5492	-9.1998e-05	-0.54202	-9.1999e-05	-0.53729	-9.1999e-05	-0.53417	-9.1999e-05	-0.53112	-9.2002e-05
-0.31243	-9.1005e-05	-0.32682	-9.0998e-05	-0.34051	-9.1006e-05	-0.35616	-9.0995e-05	-0.37086	-9.1e-05	-0.3881	-9.1e-05	-0.40575	-9.1001e-05	-0.42257	-9.1004e-05	-0.43704	-9.1003e-05	-0.45052	-9.0999e-05	-0.46324	-9.1001e-05	-0.47404	-9.0999e-05	-0.48324	-9.0999e-05	-0.49247	-9.0999e-05	-0.50145	-9.1001e-05	-0.51086	-9.0999e-05	-0.52155	-9.1e-05	-0.53683	-9.1e-05	-0.55316	-9.1e-05	-0.55409	-9.0998e-05	-0.54518	-9.1001e-05	-0.53806	-9.1001e-05	-0.53353	-9.1001e-05	-0.5304	-9.1002e-05	-0.52724	-9.1001e-05
-0.30842	-9e-05	-0.3235	-9.0001e-05	-0.33641	-9e-05	-0.35215	-9e-05	-0.36656	-9.0001e-05	-0.38362	-9.0002e-05	-0.40098	-8.9994e-05	-0.41774	-9.0001e-05	-0.43253	-8.9996e-05	-0.44654	-8.9999e-05	-0.45899	-9e-05	-0.47005	-8.9999e-05	-0.47916	-8.9999e-05	-0.48833	-9.0002e-05	-0.49745	-8.9998e-05	-0.50651	-8.9999e-05	-0.5175	-8.9998e-05	-0.53252	-9.0001e-05	-0.54869	-9e-05	-0.54965	-8.9999e-05	-0.54091	-9.0004e-05	-0.53382	-9e-05	-0.5293	-9e-05	-0.52621	-9.0001e-05	-0.52338	-9.0001e-05
-0.30446	-8.9004e-05	-0.31919	-8.8999e-05	-0.3326	-8.8995e-05	-0.34756	-8.9001e-05	-0.36211	-8.9002e-05	-0.37908	-8.9e-05	-0.39613	-8.9005e-05	-0.41319	-8.9001e-05	-0.42806	-8.8998e-05	-0.44163	-8.9004e-05	-0.45466	-8.9001e-05	-0.46557	-8.8995e-05	-0.47497	-8.9002e-05	-0.48421	-8.9001e-05	-0.49339	-8.8997e-05	-0.50255	-8.8998e-05	-0.51358	-8.8998e-05	-0.52822	-8.9e-05	-0.54443	-8.9001e-05	-0.54524	-8.8998e-05	-0.5366	-8.9003e-05	-0.5298	-8.9e-05	-0.52534	-8.8999e-05	-0.52242	-8.8999e-05	-0.5194	-8.8999e-05
-0.30075	-8.8e-05	-0.3153	-8.7998e-05	-0.32822	-8.7998e-05	-0.34319	-8.7999e-05	-0.35794	-8.8001e-05	-0.37461	-8.8e-05	-0.39107	-8.7999e-05	-0.40854	-8.8006e-05	-0.42378	-8.8e-05	-0.43711	-8.8e-05	-0.4502	-8.8001e-05	-0.46131	-8.8e-05	-0.47073	-8.7999e-05	-0.48018	-8.7999e-05	-0.48938	-8.8004e-05	-0.49855	-8.8e-05	-0.50937	-8.7999e-05	-0.52408	-8.7998e-05	-0.54014	-8.8001e-05	-0.54116	-8.7999e-05	-0.53244	-8.8e-05	-0.52555	-8.8e-05	-0.52113	-8.7999e-05	-0.51837	-8.8e-05	-0.51523	-8.8001e-05
-0.29685	-8.7e-05	-0.31101	-8.6998e-05	-0.32472	-8.7004e-05	-0.33897	-8.7003e-05	-0.3534	-8.7004e-05	-0.36986	-8.7005e-05	-0.38633	-8.7001e-05	-0.40411	-8.6998e-05	-0.41888	-8.7e-05	-0.43284	-8.7001e-05	-0.44606	-8.7004e-05	-0.45701	-8.7001e-05	-0.46669	-8.6997e-05	-0.47616	-8.6999e-05	-0.48511	-8.6999e-05	-0.4945	-8.7e-05	-0.50499	-8.7001e-05	-0.52005	-8.7001e-05	-0.53587	-8.7e-05	-0.53665	-8.7e-05	-0.52807	-8.7e-05	-0.52142	-8.7001e-05	-0.51732	-8.7e-05	-0.51409	-8.7002e-05	-0.5113	-8.6999e-05
-0.29339	-8.5993e-05	-0.30731	-8.6003e-05	-0.32018	-8.6e-05	-0.33442	-8.5999e-05	-0.34856	-8.5999e-05	-0.36494	-8.5998e-05	-0.38224	-8.5997e-05	-0.39935	-8.6002e-05	-0.41464	-8.5998e-05	-0.42827	-8.5998e-05	-0.44107	-8.6001e-05	-0.45269	-8.6002e-05	-0.46227	-8.6001e-05	-0.47195	-8.6002e-05	-0.48114	-8.5998e-05	-0.49066	-8.6001e-05	-0.50084	-8.6003e-05	-0.51565	-8.6002e-05	-0.53163	-8.5999e-05	-0.53235	-8.5997e-05	-0.52405	-8.5998e-05	-0.51729	-8.6e-05	-0.51333	-8.5999e-05	-0.51022	-8.5999e-05	-0.50736	-8.5998e-05
-0.2893	-8.4998e-05	-0.30303	-8.5002e-05	-0.31621	-8.5005e-05	-0.33058	-8.4998e-05	-0.34417	-8.5e-05	-0.36066	-8.5001e-05	-0.37702	-8.4996e-05	-0.39471	-8.4997e-05	-0.4096	-8.4997e-05	-0.42395	-8.5001e-05	-0.43708	-8.4999e-05	-0.44848	-8.5e-05	-0.45803	-8.5e-05	-0.46793	-8.5e-05	-0.47681	-8.4998e-05	-0.48629	-8.5e-05	-0.49664	-8.5001e-05	-0.51145	-8.5003e-05	-0.52708	-8.5001e-05	-0.52802	-8.5e-05	-0.51968	-8.5001e-05	-0.51309	-8.5e-05	-0.50916	-8.5001e-05	-0.50607	-8.5e-05	-0.50333	-8.4998e-05
-0.28566	-8.4005e-05	-0.29922	-8.4005e-05	-0.31197	-8.4001e-05	-0.32631	-8.3999e-05	-0.33982	-8.3997e-05	-0.35635	-8.3999e-05	-0.37254	-8.3999e-05	-0.39015	-8.3995e-05	-0.40567	-8.3999e-05	-0.41959	-8.4001e-05	-0.43243	-8.3999e-05	-0.44424	-8.4001e-05	-0.45385	-8.4e-05	-0.4638	-8.3999e-05	-0.4727	-8.4002e-05	-0.48235	-8.4e-05	-0.49226	-8.4e-05	-0.50719	-8.3996e-05	-0.5225	-8.4002e-05	-0.52378	-8.4e-05	-0.51535	-8.4003e-05	-0.50909	-8.4001e-05	-0.50499	-8.4001e-05	-0.50214	-8.4001e-05	-0.49935	-8.4001e-05
-0.28162	-8.3001e-05	-0.29497	-8.2996e-05	-0.30794	-8.2998e-05	-0.32215	-8.2996e-05	-0.33565	-8.3e-05	-0.35159	-8.2995e-05	-0.36783	-8.3002e-05	-0.38562	-8.3001e-05	-0.40078	-8.3001e-05	-0.41464	-8.3001e-05	-0.42805	-8.3e-05	-0.43962	-8.3001e-05	-0.44989	-8.3003e-05	-0.45941	-8.3e-05	-0.46857	-8.3003e-05	-0.47805	-8.2999e-05	-0.48836	-8.3e-05	-0.50282	-8.3003e-05	-0.51818	-8.3e-05	-0.51924	-8.3001e-05	-0.51133	-8.3001e-05	-0.50508	-8.3001e-05	-0.50092	-8.2998e-05	-0.49789	-8.2998e-05	-0.49532	-8.2999e-05
-0.27776	-8.2001e-05	-0.29128	-8.1999e-05	-0.30396	-8.2001e-05	-0.31787	-8.1999e-05	-0.33115	-8.1997e-05	-0.347	-8.1999e-05	-0.36325	-8.2e-05	-0.38087	-8.2e-05	-0.39634	-8.2e-05	-0.41053	-8.1999e-05	-0.42371	-8.2e-05	-0.43537	-8.2001e-05	-0.44533	-8.2e-05	-0.45517	-8.2e-05	-0.46429	-8.2002e-05	-0.47386	-8.2002e-05	-0.48424	-8.2e-05	-0.49856	-8.2001e-05	-0.51398	-8.1999e-05	-0.515	-8.2e-05	-0.50684	-8.1999e-05	-0.50078	-8.2001e-05	-0.4969	-8.2e-05	-0.494	-8.1999e-05	-0.49149	-8.2001e-05
-0.27407	-8.0997e-05	-0.28764	-8.1e-05	-0.29982	-8.0998e-05	-0.31354	-8.0995e-05	-0.32687	-8.0998e-05	-0.34268	-8.0997e-05	-0.35886	-8.1e-05	-0.37657	-8.1001e-05	-0.39136	-8.1004e-05	-0.40604	-8.0994e-05	-0.41946	-8.0997e-05	-0.43127	-8.1002e-05	-0.44128	-8.0999e-05	-0.45103	-8.0999e-05	-0.46051	-8.0998e-05	-0.46972	-8.1e-05	-0.47995	-8.0999e-05	-0.49432	-8.1001e-05	-0.50955	-8.1e-05	-0.51044	-8.1002e-05	-0.50267	-8.1002e-05	-0.49655	-8.0999e-05	-0.49275	-8.0998e-05	-0.4899	-8.1002e-05	-0.48748	-8.1002e-05
-0.27049	-8.0001e-05	-0.28342	-7.9996e-05	-0.29599	-8.0003e-05	-0.30922	-8.0003e-05	-0.32279	-8.0004e-05	-0.33795	-8.0003e-05	-0.35363	-8.0001e-05	-0.37174	-7.9998e-05	-0.38636	-8e-05	-0.40149	-8.0001e-05	-0.41516	-7.9999e-05	-0.42723	-7.9997e-05	-0.43706	-8e-05	-0.44668	-8.0001e-05	-0.45607	-8e-05	-0.46538	-8.0003e-05	-0.47572	-8.0002e-05	-0.49007	-8.0002e-05	-0.5051	-7.9999e-05	-0.50629	-8.0001e-05	-0.4985	-8e-05	-0.4926	-8e-05	-0.48876	-7.9999e-05	-0.48561	-8e-05	-0.48322	-7.9999e-05
-0.26682	-7.9003e-05	-0.27988	-7.9e-05	-0.29174	-7.8996e-05	-0.30502	-7.9002e-05	-0.3179	-7.9e-05	-0.33377	-7.9007e-05	-0.34925	-7.9e-05	-0.36664	-7.9005e-05	-0.3823	-7.9e-05	-0.39691	-7.9002e-05	-0.41083	-7.8998e-05	-0.42251	-7.9e-05	-0.43303	-7.8998e-05	-0.44261	-7.8999e-05	-0.45191	-7.9001e-05	-0.46125	-7.8999e-05	-0.47123	-7.9002e-05	-0.48567	-7.8997e-05	-0.5007	-7.9002e-05	-0.50146	-7.8999e-05	-0.4941	-7.9002e-05	-0.48832	-7.9001e-05	-0.48457	-7.8999e-05	-0.4816	-7.8999e-05	-0.47912	-7.8998e-05
-0.26322	-7.8002e-05	-0.2758	-7.8001e-05	-0.28823	-7.8001e-05	-0.30089	-7.8e-05	-0.31389	-7.7997e-05	-0.32899	-7.7999e-05	-0.34491	-7.7997e-05	-0.36183	-7.8003e-05	-0.37727	-7.8e-05	-0.39218	-7.7994e-05	-0.40613	-7.8e-05	-0.41798	-7.8003e-05	-0.42878	-7.7999e-05	-0.43838	-7.8001e-05	-0.44753	-7.7997e-05	-0.45703	-7.8002e-05	-0.46733	-7.7998e-05	-0.48135	-7.8e-05	-0.4962	-7.7999e-05	-0.49721	-7.7998e-05	-0.48988	-7.8e-05	-0.48416	-7.8001e-05	-0.48048	-7.8e-05	-0.47738	-7.8001e-05	-0.475	-7.8e-05
-0.25949	-7.6996e-05	-0.2716	-7.6999e-05	-0.28409	-7.7e-05	-0.29714	-7.6998e-05	-0.30977	-7.7001e-05	-0.32476	-7.7007e-05	-0.34029	-7.6996e-05	-0.35709	-7.7e-05	-0.37257	-7.6999e-05	-0.38771	-7.7004e-05	-0.40173	-7.7001e-05	-0.41377	-7.7e-05	-0.42449	-7.7e-05	-0.43411	-7.6999e-05	-0.44333	-7.6998e-05	-0.45292	-7.6999e-05	-0.46309	-7.7002e-05	-0.47684	-7.7001e-05	-0.49195	-7.7e-05	-0.49282	-7.6999e-05	-0.48557	-7.7e-05	-0.47993	-7.7e-05	-0.47615	-7.6999e-05	-0.47344	-7.6999e-05	-0.47102	-7.7001e-05
-0.25586	-7.6002e-05	-0.26803	-7.6002e-05	-0.28005	-7.6e-05	-0.29303	-7.6001e-05	-0.30535	-7.5998e-05	-0.32035	-7.6003e-05	-0.33548	-7.6001e-05	-0.35218	-7.6005e-05	-0.36769	-7.5999e-05	-0.38309	-7.6001e-05	-0.39714	-7.6002e-05	-0.40899	-7.5997e-05	-0.4199	-7.6e-05	-0.42973	-7.6003e-05	-0.43876	-7.6003e-05	-0.44858	-7.5998e-05	-0.45869	-7.6e-05	-0.47241	-7.5997e-05	-0.48721	-7.5995e-05	-0.48844	-7.6e-05	-0.48109	-7.5999e-05	-0.4755	-7.6001e-05	-0.47198	-7.6e-05	-0.46928	-7.6001e-05	-0.46685	-7.6002e-05
-0.25205	-7.5003e-05	-0.26433	-7.4998e-05	-0.27638	-7.4999e-05	-0.28906	-7.4998e-05	-0.30088	-7.5004e-05	-0.31584	-7.4998e-05	-0.33081	-7.5001e-05	-0.34756	-7.5004e-05	-0.36307	-7.4998e-05	-0.37811	-7.5001e-05	-0.39239	-7.5001e-05	-0.40466	-7.5003e-05	-0.41547	-7.5001e-05	-0.42561	-7.4999e-05	-0.43465	-7.5002e-05	-0.44425	-7.5e-05	-0.45428	-7.5002e-05	-0.46799	-7.5001e-05	-0.48295	-7.5e-05	-0.48395	-7.5e-05	-0.47676	-7.5001e-05	-0.47126	-7.4999e-05	-0.46803	-7.5e-05	-0.46499	-7.4999e-05	-0.46258	-7.4999e-05
-0.24907	-7.4e-05	-0.26049	-7.4e-05	-0.27223	-7.4001e-05	-0.28453	-7.4e-05	-0.29682	-7.4005e-05	-0.31141	-7.4003e-05	-0.32621	-7.3998e-05	-0.34298	-7.3995e-05	-0.35819	-7.4001e-05	-0.37339	-7.4003e-05	-0.3877	-7.4e-05	-0.40024	-7.4001e-05	-0.41091	-7.3999e-05	-0.42103	-7.4002e-05	-0.43045	-7.4001e-05	-0.44006	-7.3997e-05	-0.45016	-7.4e-05	-0.46377	-7.3999e-05	-0.47847	-7.4e-05	-0.47957	-7.4002e-05	-0.47235	-7.4e-05	-0.46704	-7.4e-05	-0.46351	-7.3999e-05	-0.46092	-7.4001e-05	-0.45848	-7.4e-05
-0.2454	-7.3001e-05	-0.25647	-7.3003e-05	-0.26826	-7.2999e-05	-0.28017	-7.3002e-05	-0.29225	-7.2999e-05	-0.30707	-7.3e-05	-0.32166	-7.2995e-05	-0.3382	-7.3002e-05	-0.35343	-7.3e-05	-0.36875	-7.2998e-05	-0.38313	-7.2998e-05	-0.39581	-7.3002e-05	-0.40686	-7.2999e-05	-0.41674	-7.3001e-05	-0.42614	-7.2996e-05	-0.43573	-7.3002e-05	-0.44584	-7.3002e-05	-0.45922	-7.3001e-05	-0.47398	-7.3004e-05	-0.47485	-7.3001e-05	-0.46783	-7.2999e-05	-0.46287	-7.2997e-05	-0.45935	-7.3e-05	-0.45664	-7.3002e-05	-0.45428	-7.2999e-05
-0.24172	-7.2002e-05	-0.25293	-7.2e-05	-0.26373	-7.2e-05	-0.2761	-7.1999e-05	-0.28819	-7.2002e-05	-0.3025	-7.2e-05	-0.31729	-7.1995e-05	-0.33329	-7.1999e-05	-0.34864	-7.2003e-05	-0.36365	-7.2001e-05	-0.37873	-7.2e-05	-0.39127	-7.2001e-05	-0.40232	-7.2e-05	-0.41223	-7.1999e-05	-0.42175	-7.2001e-05	-0.43123	-7.2001e-05	-0.44118	-7.1999e-05	-0.45496	-7.1998e-05	-0.46939	-7.2e-05	-0.47029	-7.2001e-05	-0.46341	-7.1997e-05	-0.4586	-7.1999e-05	-0.455	-7.2e-05	-0.4525	-7.2e-05	-0.45016	-7.2e-05
-0.23832	-7.1004e-05	-0.24906	-7.0999e-05	-0.25998	-7.1e-05	-0.27218	-7.0999e-05	-0.28398	-7.0995e-05	-0.29826	-7.0999e-05	-0.31285	-7.0998e-05	-0.32824	-7.1006e-05	-0.34397	-7.1004e-05	-0.3586	-7.1001e-05	-0.37375	-7.1004e-05	-0.38671	-7.1e-05	-0.39783	-7.1004e-05	-0.40782	-7.1001e-05	-0.41779	-7.1e-05	-0.42688	-7.1e-05	-0.4368	-7.1003e-05	-0.45032	-7.0999e-05	-0.46467	-7.1e-05	-0.46588	-7.1001e-05	-0.45891	-7.0999e-05	-0.45439	-7.1001e-05	-0.45092	-7.1e-05	-0.4483	-7.1002e-05	-0.44572	-7.1e-05
-0.23474	-6.9998e-05	-0.24515	-7.0003e-05	-0.25593	-6.9999e-05	-0.26804	-6.9999e-05	-0.27941	-6.9998e-05	-0.29347	-7.0003e-05	-0.30842	-7e-05	-0.32344	-7.0005e-05	-0.3391	-6.9998e-05	-0.35396	-7.0002e-05	-0.36918	-6.9998e-05	-0.3821	-6.9998e-05	-0.39336	-7e-05	-0.40338	-7.0002e-05	-0.41312	-7.0002e-05	-0.42252	-7.0001e-05	-0.43225	-6.9999e-05	-0.44606	-7.0001e-05	-0.46036	-6.9998e-05	-0.46142	-7e-05	-0.45476	-7.0002e-05	-0.44995	-6.9998e-05	-0.44669	-6.9999e-05	-0.44399	-7.0001e-05	-0.44152	-6.9999e-05
-0.2312	-6.8998e-05	-0.24145	-6.9001e-05	-0.25172	-6.9004e-05	-0.26367	-6.9001e-05	-0.27528	-6.8996e-05	-0.2892	-6.8999e-05	-0.30372	-6.9e-05	-0.31887	-6.8998e-05	-0.33395	-6.9003e-05	-0.34943	-6.8997e-05	-0.36451	-6.9001e-05	-0.37752	-6.9001e-05	-0.38893	-6.8998e-05	-0.39898	-6.9e-05	-0.40854	-6.9002e-05	-0.41807	-6.9001e-05	-0.42789	-6.9e-05	-0.44149	-6.9e-05	-0.4558	-6.9e-05	-0.45677	-6.9001e-05	-0.45019	-6.9e-05	-0.44575	-6.9e-05	-0.44236	-6.9001e-05	-0.43967	-6.9001e-05	-0.43735	-6.9002e-05
-0.2278	-6.7998e-05	-0.23776	-6.7996e-05	-0.24779	-6.8004e-05	-0.25942	-6.8001e-05	-0.2708	-6.7998e-05	-0.2847	-6.8e-05	-0.2991	-6.7999e-05	-0.31451	-6.7994e-05	-0.32881	-6.8001e-05	-0.34438	-6.7998e-05	-0.35975	-6.8001e-05	-0.37269	-6.8002e-05	-0.38451	-6.7998e-05	-0.39452	-6.7997e-05	-0.40421	-6.8001e-05	-0.41348	-6.8e-05	-0.42353	-6.8003e-05	-0.43719	-6.7999e-05	-0.451	-6.8001e-05	-0.45222	-6.8002e-05	-0.44562	-6.7998e-05	-0.44136	-6.7998e-05	-0.43786	-6.8001e-05	-0.43538	-6.8002e-05	-0.43313	-6.8e-05
-0.22436	-6.7e-05	-0.23425	-6.6998e-05	-0.24393	-6.7003e-05	-0.25547	-6.7001e-05	-0.26659	-6.7001e-05	-0.2803	-6.6999e-05	-0.29468	-6.7002e-05	-0.30993	-6.7001e-05	-0.32416	-6.7002e-05	-0.33986	-6.6999e-05	-0.35478	-6.6996e-05	-0.36823	-6.7002e-05	-0.38007	-6.7004e-05	-0.38991	-6.7e-05	-0.39963	-6.6997e-05	-0.40906	-6.6999e-05	-0.41896	-6.6996e-05	-0.43243	-6.6997e-05	-0.44648	-6.7001e-05	-0.44769	-6.6997e-05	-0.44119	-6.6999e-05	-0.43693	-6.6999e-05	-0.43343	-6.7e-05	-0.43121	-6.6999e-05	-0.42881	-6.7001e-05
-0.22097	-6.6002e-05	-0.23052	-6.6002e-05	-0.24019	-6.6001e-05	-0.25143	-6.5999e-05	-0.26243	-6.5998e-05	-0.27585	-6.5997e-05	-0.29019	-6.6002e-05	-0.30487	-6.6002e-05	-0.31907	-6.6001e-05	-0.33483	-6.6e-05	-0.35029	-6.5996e-05	-0.36361	-6.5999e-05	-0.3753	-6.6002e-05	-0.38554	-6.5998e-05	-0.39528	-6.6001e-05	-0.40467	-6.6001e-05	-0.41474	-6.5999e-05	-0.42804	-6.5999e-05	-0.44183	-6.6002e-05	-0.44303	-6.5999e-05	-0.43672	-6.6e-05	-0.43264	-6.6e-05	-0.42904	-6.5999e-05	-0.42696	-6.6e-05	-0.42438	-6.6002e-05
-0.21758	-6.5001e-05	-0.2267	-6.5001e-05	-0.23629	-6.5e-05	-0.24744	-6.4998e-05	-0.25845	-6.5003e-05	-0.27169	-6.5001e-05	-0.28533	-6.4996e-05	-0.30037	-6.5006e-05	-0.31448	-6.5e-05	-0.32999	-6.5001e-05	-0.34533	-6.4999e-05	-0.35897	-6.5002e-05	-0.37049	-6.5e-05	-0.38082	-6.4998e-05	-0.39079	-6.5001e-05	-0.40025	-6.5001e-05	-0.41028	-6.5001e-05	-0.42352	-6.4999e-05	-0.43716	-6.5001e-05	-0.43851	-6.5001e-05	-0.43216	-6.5001e-05	-0.42821	-6.4998e-05	-0.42466	-6.5e-05	-0.4225	-6.5e-05	-0.41995	-6.5e-05
-0.21433	-6.3999e-05	-0.22309	-6.4e-05	-0.23252	-6.4001e-05	-0.24311	-6.4001e-05	-0.25416	-6.3998e-05	-0.26699	-6.3998e-05	-0.28075	-6.3999e-05	-0.29547	-6.3996e-05	-0.30967	-6.4e-05	-0.32544	-6.4004e-05	-0.34025	-6.4003e-05	-0.35398	-6.4e-05	-0.36591	-6.3997e-05	-0.37636	-6.4001e-05	-0.38634	-6.4001e-05	-0.3957	-6.3999e-05	-0.40573	-6.4003e-05	-0.41889	-6.4e-05	-0.4326	-6.4001e-05	-0.43363	-6.4001e-05	-0.42754	-6.3999e-05	-0.42411	-6.3997e-05	-0.42024	-6.4001e-05	-0.41818	-6.4002e-05	-0.41571	-6.4e-05
-0.21091	-6.2998e-05	-0.21932	-6.3002e-05	-0.22856	-6.3e-05	-0.23927	-6.2999e-05	-0.24987	-6.3003e-05	-0.26277	-6.3e-05	-0.27608	-6.2996e-05	-0.29079	-6.3001e-05	-0.305	-6.2998e-05	-0.32017	-6.2997e-05	-0.33541	-6.2999e-05	-0.34936	-6.3001e-05	-0.36111	-6.3001e-05	-0.37188	-6.2999e-05	-0.38199	-6.3003e-05	-0.3913	-6.3001e-05	-0.40123	-6.2998e-05	-0.41436	-6.2998e-05	-0.42791	-6.3e-05	-0.42889	-6.3001e-05	-0.42316	-6.2999e-05	-0.41923	-6.2999e-05	-0.41576	-6.2999e-05	-0.41374	-6.3003e-05	-0.41125	-6.2998e-05
-0.20751	-6.2001e-05	-0.21595	-6.2e-05	-0.22478	-6.2e-05	-0.23525	-6.2e-05	-0.24553	-6.1997e-05	-0.25831	-6.2001e-05	-0.27153	-6.2001e-05	-0.28597	-6.2001e-05	-0.3001	-6.2002e-05	-0.3152	-6.1999e-05	-0.33043	-6.1998e-05	-0.34451	-6.2002e-05	-0.35653	-6.2001e-05	-0.36715	-6.2e-05	-0.37716	-6.2e-05	-0.38642	-6.2002e-05	-0.3967	-6.2e-05	-0.40966	-6.2e-05	-0.423	-6.2003e-05	-0.42415	-6.2001e-05	-0.41852	-6.2001e-05	-0.41477	-6.1999e-05	-0.41133	-6.2001e-05	-0.4092	-6.2e-05	-0.40674	-6.1998e-05
-0.2041	-6.0999e-05	-0.21259	-6.0998e-05	-0.22103	-6.0997e-05	-0.2313	-6.1001e-05	-0.24141	-6.1002e-05	-0.25423	-6.0999e-05	-0.26702	-6.1e-05	-0.28138	-6.1e-05	-0.29528	-6.1e-05	-0.31048	-6.1002e-05	-0.32585	-6.0998e-05	-0.33981	-6.0998e-05	-0.35181	-6.1e-05	-0.36252	-6.0998e-05	-0.37275	-6.0999e-05	-0.38199	-6.1002e-05	-0.39204	-6.0997e-05	-0.40513	-6.1002e-05	-0.41822	-6.0999e-05	-0.41938	-6.1e-05	-0.41402	-6.0999e-05	-0.41031	-6.0999e-05	-0.40686	-6.0999e-05	-0.40469	-6.0999e-05	-0.40228	-6.0999e-05
-0.20091	-6.0001e-05	-0.20894	-6.0001e-05	-0.21718	-5.9998e-05	-0.22736	-5.9998e-05	-0.23709	-5.9999e-05	-0.24936	-6.0001e-05	-0.26228	-6e-05	-0.2765	-5.9996e-05	-0.29083	-6.0003e-05	-0.30549	-6e-05	-0.32082	-6.0001e-05	-0.3347	-5.9999e-05	-0.34695	-5.9996e-05	-0.35785	-5.9998e-05	-0.36833	-6e-05	-0.37724	-6.0001e-05	-0.38759	-5.9999e-05	-0.40027	-5.9996e-05	-0.41346	-6.0001e-05	-0.41464	-5.9998e-05	-0.40933	-5.9999e-05	-0.40582	-6.0001e-05	-0.4023	-5.9999e-05	-0.40014	-6e-05	-0.39789	-6.0001e-05
-0.19779	-5.8997e-05	-0.20523	-5.9001e-05	-0.21357	-5.8996e-05	-0.22337	-5.8997e-05	-0.23316	-5.8999e-05	-0.24522	-5.9004e-05	-0.25796	-5.9002e-05	-0.27168	-5.8999e-05	-0.28576	-5.9003e-05	-0.30045	-5.8997e-05	-0.31562	-5.9004e-05	-0.32997	-5.8996e-05	-0.34219	-5.9003e-05	-0.35331	-5.8999e-05	-0.3636	-5.9e-05	-0.37268	-5.8999e-05	-0.38298	-5.8999e-05	-0.39563	-5.9e-05	-0.40865	-5.9001e-05	-0.40985	-5.9e-05	-0.40468	-5.9001e-05	-0.40113	-5.9001e-05	-0.3978	-5.9e-05	-0.39572	-5.8999e-05	-0.39332	-5.8999e-05
-0.19442	-5.8001e-05	-0.20195	-5.8e-05	-0.21011	-5.7998e-05	-0.21958	-5.7998e-05	-0.22908	-5.8003e-05	-0.24083	-5.7998e-05	-0.25365	-5.8001e-05	-0.26724	-5.7999e-05	-0.28083	-5.8001e-05	-0.29531	-5.8003e-05	-0.31085	-5.8001e-05	-0.32499	-5.8002e-05	-0.33742	-5.7997e-05	-0.34868	-5.8003e-05	-0.3588	-5.8001e-05	-0.36792	-5.8003e-05	-0.37815	-5.8001e-05	-0.39081	-5.7999e-05	-0.40364	-5.8001e-05	-0.40503	-5.8001e-05	-0.39992	-5.8001e-05	-0.39655	-5.8002e-05	-0.39318	-5.8e-05	-0.39123	-5.8001e-05	-0.38881	-5.8e-05
-0.19113	-5.7001e-05	-0.19837	-5.6997e-05	-0.20597	-5.7001e-05	-0.21539	-5.7001e-05	-0.22484	-5.7e-05	-0.23645	-5.7001e-05	-0.24907	-5.6997e-05	-0.26231	-5.6997e-05	-0.27551	-5.7002e-05	-0.29025	-5.6999e-05	-0.30579	-5.6997e-05	-0.31966	-5.7002e-05	-0.33305	-5.7e-05	-0.34371	-5.7001e-05	-0.35406	-5.6999e-05	-0.3636	-5.7e-05	-0.37358	-5.6998e-05	-0.386	-5.6999e-05	-0.39888	-5.7004e-05	-0.40015	-5.7e-05	-0.39516	-5.7001e-05	-0.39185	-5.7e-05	-0.38879	-5.7002e-05	-0.38663	-5.7e-05	-0.3843	-5.7e-05
-0.18764	-5.5999e-05	-0.1952	-5.6e-05	-0.20264	-5.5998e-05	-0.21151	-5.5999e-05	-0.22069	-5.6e-05	-0.23255	-5.6002e-05	-0.24488	-5.5999e-05	-0.2577	-5.6e-05	-0.27102	-5.6e-05	-0.28591	-5.6001e-05	-0.30061	-5.6001e-05	-0.31487	-5.6001e-05	-0.32809	-5.5998e-05	-0.33878	-5.6002e-05	-0.3493	-5.6001e-05	-0.3586	-5.5999e-05	-0.36858	-5.6e-05	-0.38122	-5.6e-05	-0.39386	-5.6001e-05	-0.39548	-5.6002e-05	-0.3905	-5.6e-05	-0.38712	-5.5999e-05	-0.38429	-5.5999e-05	-0.3819	-5.5999e-05	-0.37962	-5.5998e-05
-0.18438	-5.4999e-05	-0.19154	-5.5002e-05	-0.19901	-5.5002e-05	-0.20786	-5.4999e-05	-0.21652	-5.4999e-05	-0.22833	-5.5001e-05	-0.24017	-5.5003e-05	-0.25309	-5.5002e-05	-0.26644	-5.5002e-05	-0.28053	-5.5e-05	-0.29591	-5.5003e-05	-0.30959	-5.5001e-05	-0.32313	-5.4995e-05	-0.33396	-5.5001e-05	-0.34461	-5.5003e-05	-0.35406	-5.4999e-05	-0.36386	-5.5003e-05	-0.37649	-5.5e-05	-0.38869	-5.4998e-05	-0.39042	-5.5001e-05	-0.38569	-5.4996e-05	-0.38246	-5.5001e-05	-0.3795	-5.5002e-05	-0.37739	-5.5001e-05	-0.37495	-5.5e-05
-0.18107	-5.3997e-05	-0.18829	-5.4001e-05	-0.19523	-5.4001e-05	-0.20398	-5.3999e-05	-0.21258	-5.3999e-05	-0.22387	-5.4003e-05	-0.2355	-5.3998e-05	-0.24826	-5.4003e-05	-0.2614	-5.4001e-05	-0.27581	-5.3998e-05	-0.29065	-5.4002e-05	-0.30493	-5.3996e-05	-0.31822	-5.4e-05	-0.32921	-5.3997e-05	-0.33985	-5.3997e-05	-0.34899	-5.4002e-05	-0.35903	-5.4001e-05	-0.37164	-5.4002e-05	-0.38386	-5.4002e-05	-0.38552	-5.4e-05	-0.38101	-5.3999e-05	-0.37762	-5.4001e-05	-0.37492	-5.4001e-05	-0.37278	-5.4e-05	-0.37032	-5.3999e-05
-0.17778	-5.3002e-05	-0.1846	-5.3e-05	-0.19178	-5.3001e-05	-0.20006	-5.3001e-05	-0.2087	-5.2998e-05	-0.21944	-5.2996e-05	-0.23103	-5.2999e-05	-0.24352	-5.2999e-05	-0.25669	-5.3001e-05	-0.27064	-5.3002e-05	-0.28547	-5.2998e-05	-0.29981	-5.2999e-05	-0.3132	-5.3001e-05	-0.32445	-5.2997e-05	-0.33504	-5.2998e-05	-0.34435	-5.3001e-05	-0.35409	-5.3001e-05	-0.3666	-5.3e-05	-0.37878	-5.3001e-05	-0.38056	-5.2999e-05	-0.37623	-5.3002e-05	-0.37279	-5.3001e-05	-0.37023	-5.3001e-05	-0.36792	-5.3e-05	-0.36557	-5.3e-05
-0.17449	-5.2001e-05	-0.18109	-5.2001e-05	-0.18819	-5.2e-05	-0.19645	-5.2002e-05	-0.20444	-5.2001e-05	-0.21494	-5.2003e-05	-0.22639	-5.2001e-05	-0.23909	-5.1999e-05	-0.25139	-5.2e-05	-0.26552	-5.1998e-05	-0.28021	-5.1999e-05	-0.29458	-5.1998e-05	-0.30805	-5.2005e-05	-0.3195	-5.2e-05	-0.33035	-5.1999e-05	-0.33942	-5.1999e-05	-0.34911	-5.2001e-05	-0.36183	-5.1998e-05	-0.37385	-5.2e-05	-0.37561	-5.2002e-05	-0.37121	-5.2001e-05	-0.36816	-5.2e-05	-0.36539	-5.2001e-05	-0.36313	-5.1998e-05	-0.36077	-5.2e-05
-0.17119	-5.0999e-05	-0.17745	-5.1003e-05	-0.1844	-5.1001e-05	-0.1926	-5.0997e-05	-0.20067	-5.1003e-05	-0.21068	-5.0998e-05	-0.22167	-5.0998e-05	-0.23439	-5.0994e-05	-0.2467	-5.1003e-05	-0.26052	-5.0997e-05	-0.27532	-5.1001e-05	-0.28986	-5.0999e-05	-0.30313	-5.1e-05	-0.31449	-5.1001e-05	-0.32525	-5.0998e-05	-0.33459	-5.1002e-05	-0.34445	-5.0999e-05	-0.35683	-5.1e-05	-0.36894	-5.1003e-05	-0.37061	-5.0999e-05	-0.36645	-5.0999e-05	-0.36316	-5.1001e-05	-0.3607	-5.1001e-05	-0.35833	-5.0998e-05	-0.35602	-5.0999e-05
-0.16791	-5.0002e-05	-0.17423	-5e-05	-0.18076	-5e-05	-0.18888	-5.0002e-05	-0.19648	-5e-05	-0.20615	-4.9998e-05	-0.21737	-4.9999e-05	-0.23005	-5.0001e-05	-0.24195	-5e-05	-0.25559	-4.9996e-05	-0.26993	-4.9999e-05	-0.28464	-5e-05	-0.2978	-5.0001e-05	-0.30922	-4.9996e-05	-0.32025	-5.0004e-05	-0.32952	-5.0002e-05	-0.33953	-4.9999e-05	-0.35165	-5e-05	-0.36373	-5e-05	-0.36544	-5.0001e-05	-0.36138	-4.9999e-05	-0.35841	-5e-05	-0.35582	-5.0002e-05	-0.35354	-5e-05	-0.35113	-5.0001e-05
-0.16452	-4.8997e-05	-0.17083	-4.8998e-05	-0.17721	-4.8997e-05	-0.18495	-4.8999e-05	-0.19258	-4.9e-05	-0.20191	-4.9001e-05	-0.21273	-4.8997e-05	-0.225	-4.9001e-05	-0.23703	-4.9002e-05	-0.25049	-4.8999e-05	-0.26497	-4.9e-05	-0.27929	-4.9001e-05	-0.29277	-4.8998e-05	-0.30424	-4.8998e-05	-0.3152	-4.9002e-05	-0.32487	-4.9e-05	-0.33472	-4.8999e-05	-0.3467	-4.8999e-05	-0.35852	-4.9e-05	-0.3603	-4.8999e-05	-0.35653	-4.9e-05	-0.35352	-4.8999e-05	-0.35091	-4.9001e-05	-0.34868	-4.9e-05	-0.3462	-4.8999e-05
-0.16124	-4.8e-05	-0.16732	-4.8001e-05	-0.17339	-4.7997e-05	-0.18125	-4.8002e-05	-0.18847	-4.8e-05	-0.19764	-4.8004e-05	-0.20836	-4.8e-05	-0.22057	-4.8e-05	-0.23217	-4.8003e-05	-0.24551	-4.8002e-05	-0.2596	-4.8001e-05	-0.27405	-4.8e-05	-0.28765	-4.8001e-05	-0.29936	-4.7997e-05	-0.30992	-4.8e-05	-0.31971	-4.8002e-05	-0.32985	-4.8e-05	-0.34156	-4.8001e-05	-0.35323	-4.8e-05	-0.35531	-4.7999e-05	-0.35145	-4.8e-05	-0.34865	-4.8e-05	-0.34609	-4.7998e-05	-0.34376	-4.8e-05	-0.3412	-4.8002e-05
-0.15795	-4.7001e-05	-0.16382	-4.6998e-05	-0.17007	-4.7001e-05	-0.17767	-4.7e-05	-0.18464	-4.7001e-05	-0.19361	-4.6995e-05	-0.20361	-4.7e-05	-0.21584	-4.7001e-05	-0.22744	-4.6999e-05	-0.24021	-4.7e-05	-0.25428	-4.7001e-05	-0.26862	-4.7001e-05	-0.28219	-4.6997e-05	-0.2939	-4.7002e-05	-0.30489	-4.6999e-05	-0.31471	-4.6997e-05	-0.32482	-4.6999e-05	-0.33658	-4.7001e-05	-0.34805	-4.7001e-05	-0.35017	-4.7e-05	-0.34626	-4.7001e-05	-0.34388	-4.7e-05	-0.34129	-4.7e-05	-0.33863	-4.7e-05	-0.33626	-4.7e-05
-0.15465	-4.6e-05	-0.1605	-4.6001e-05	-0.16655	-4.6001e-05	-0.17379	-4.6e-05	-0.18041	-4.6005e-05	-0.18943	-4.6001e-05	-0.19935	-4.5997e-05	-0.21107	-4.6003e-05	-0.2223	-4.5998e-05	-0.23543	-4.5998e-05	-0.24917	-4.6e-05	-0.26366	-4.6002e-05	-0.27704	-4.6001e-05	-0.28861	-4.6e-05	-0.29991	-4.5999e-05	-0.3097	-4.6001e-05	-0.3194	-4.5999e-05	-0.33131	-4.6001e-05	-0.34271	-4.6001e-05	-0.34478	-4.6001e-05	-0.34115	-4.6e-05	-0.33883	-4.5998e-05	-0.33621	-4.6003e-05	-0.33372	-4.5999e-05	-0.33109	-4.6e-05
-0.15123	-4.4998e-05	-0.15713	-4.4997e-05	-0.16313	-4.4999e-05	-0.1699	-4.5001e-05	-0.17664	-4.4999e-05	-0.18536	-4.4999e-05	-0.19493	-4.5e-05	-0.20638	-4.4999e-05	-0.21762	-4.5e-05	-0.23038	-4.5001e-05	-0.24414	-4.5001e-05	-0.25826	-4.5e-05	-0.27202	-4.5e-05	-0.28375	-4.5002e-05	-0.2948	-4.5001e-05	-0.30451	-4.5e-05	-0.3144	-4.4999e-05	-0.32639	-4.4999e-05	-0.33768	-4.5e-05	-0.33969	-4.5e-05	-0.3363	-4.4999e-05	-0.33376	-4.5002e-05	-0.33127	-4.4999e-05	-0.32845	-4.5002e-05	-0.32577	-4.4999e-05
-0.14822	-4.4e-05	-0.15382	-4.4002e-05	-0.15921	-4.4001e-05	-0.16606	-4.4002e-05	-0.17247	-4.4001e-05	-0.18109	-4.4e-05	-0.1904	-4.4002e-05	-0.2018	-4.4002e-05	-0.21266	-4.4001e-05	-0.22536	-4.4e-05	-0.23873	-4.3998e-05	-0.25289	-4.4e-05	-0.26638	-4.4001e-05	-0.27842	-4.4004e-05	-0.28965	-4.4002e-05	-0.29939	-4.3999e-05	-0.30908	-4.4003e-05	-0.32092	-4.3999e-05	-0.3322	-4.4e-05	-0.33433	-4.4002e-05	-0.33093	-4.3999e-05	-0.32866	-4.3997e-05	-0.32612	-4.4002e-05	-0.32317	-4.4002e-05	-0.32043	-4.3998e-05
-0.145	-4.2998e-05	-0.15028	-4.3e-05	-0.15579	-4.2999e-05	-0.16212	-4.3e-05	-0.16874	-4.3e-05	-0.17702	-4.3001e-05	-0.18617	-4.3002e-05	-0.19708	-4.3e-05	-0.20789	-4.2996e-05	-0.22031	-4.3e-05	-0.23349	-4.3e-05	-0.24764	-4.2997e-05	-0.26116	-4.3002e-05	-0.27325	-4.3002e-05	-0.28445	-4.3002e-05	-0.29417	-4.2999e-05	-0.30389	-4.2999e-05	-0.31547	-4.3002e-05	-0.32683	-4.2999e-05	-0.32893	-4.3001e-05	-0.32555	-4.2999e-05	-0.3234	-4.3e-05	-0.32084	-4.2999e-05	-0.31825	-4.3e-05	-0.31502	-4.2998e-05
-0.14157	-4.2e-05	-0.14693	-4.1998e-05	-0.15226	-4.2001e-05	-0.15868	-4.2002e-05	-0.16493	-4.2001e-05	-0.17282	-4.2001e-05	-0.18174	-4.2e-05	-0.19196	-4.1999e-05	-0.20323	-4.1999e-05	-0.2152	-4.2001e-05	-0.22833	-4.2002e-05	-0.24241	-4.2003e-05	-0.25584	-4.2001e-05	-0.26794	-4.2001e-05	-0.27912	-4.1999e-05	-0.28885	-4.2e-05	-0.29876	-4.2e-05	-0.31025	-4.2002e-05	-0.32144	-4.2e-05	-0.32359	-4.2001e-05	-0.32036	-4.1999e-05	-0.31828	-4.1998e-05	-0.31567	-4.1999e-05	-0.31277	-4.2004e-05	-0.30952	-4.2001e-05
-0.13833	-4.1001e-05	-0.1436	-4.1e-05	-0.14867	-4.1e-05	-0.15499	-4.1001e-05	-0.16086	-4.1001e-05	-0.16877	-4.1e-05	-0.17708	-4.1e-05	-0.18776	-4.0996e-05	-0.19845	-4.1001e-05	-0.2102	-4.0998e-05	-0.22321	-4.0999e-05	-0.23674	-4.1003e-05	-0.25044	-4.1001e-05	-0.26223	-4.0998e-05	-0.27395	-4.1e-05	-0.28361	-4.0999e-05	-0.29339	-4.0999e-05	-0.30478	-4.1e-05	-0.31593	-4.1003e-05	-0.31809	-4.1002e-05	-0.31493	-4.1e-05	-0.31295	-4.1001e-05	-0.31028	-4.0998e-05	-0.30713	-4.1e-05	-0.30388	-4.1e-05
-0.13511	-4.0001e-05	-0.14021	-4e-05	-0.14509	-3.9998e-05	-0.15105	-4e-05	-0.157	-4e-05	-0.16454	-4.0001e-05	-0.17282	-4e-05	-0.18291	-3.9999e-05	-0.19372	-4.0001e-05	-0.20523	-4e-05	-0.21792	-4.0002e-05	-0.23139	-4.0002e-05	-0.24479	-4e-05	-0.25675	-4e-05	-0.26825	-4e-05	-0.27822	-3.9999e-05	-0.28783	-4.0001e-05	-0.29958	-3.9998e-05	-0.31021	-4e-05	-0.31261	-3.9999e-05	-0.30941	-4e-05	-0.30751	-3.9999e-05	-0.3048	-3.9998e-05	-0.3017	-4.0002e-05	-0.29819	-4e-05
-0.13172	-3.9e-05	-0.13693	-3.9002e-05	-0.14166	-3.8999e-05	-0.14749	-3.9e-05	-0.15317	-3.8999e-05	-0.16045	-3.9001e-05	-0.16843	-3.8998e-05	-0.17861	-3.8998e-05	-0.18885	-3.9e-05	-0.20006	-3.9002e-05	-0.2127	-3.9001e-05	-0.22603	-3.8998e-05	-0.23918	-3.9e-05	-0.25105	-3.9002e-05	-0.26272	-3.9001e-05	-0.27274	-3.8999e-05	-0.28219	-3.8998e-05	-0.29396	-3.9002e-05	-0.30487	-3.9002e-05	-0.3069	-3.9e-05	-0.30398	-3.8999e-05	-0.30215	-3.9001e-05	-0.29946	-3.9e-05	-0.29617	-3.9001e-05	-0.29228	-3.9e-05
-0.1285	-3.7999e-05	-0.13335	-3.7999e-05	-0.13821	-3.8002e-05	-0.14386	-3.7999e-05	-0.1496	-3.7997e-05	-0.1566	-3.8e-05	-0.16426	-3.8001e-05	-0.17423	-3.7999e-05	-0.18395	-3.8002e-05	-0.19495	-3.8001e-05	-0.20765	-3.7999e-05	-0.22039	-3.7998e-05	-0.23381	-3.8001e-05	-0.24588	-3.7999e-05	-0.25731	-3.8e-05	-0.26733	-3.8e-05	-0.27696	-3.7999e-05	-0.28842	-3.8001e-05	-0.29902	-3.8001e-05	-0.30118	-3.8002e-05	-0.29847	-3.7999e-05	-0.29651	-3.8e-05	-0.29389	-3.8001e-05	-0.29017	-3.8003e-05	-0.28627	-3.8001e-05
-0.12526	-3.7e-05	-0.1299	-3.6997e-05	-0.13462	-3.6999e-05	-0.14014	-3.6999e-05	-0.14572	-3.6999e-05	-0.15242	-3.7e-05	-0.15995	-3.6999e-05	-0.16948	-3.7e-05	-0.17903	-3.7003e-05	-0.19006	-3.6999e-05	-0.20225	-3.7002e-05	-0.21499	-3.7001e-05	-0.22812	-3.7001e-05	-0.24018	-3.7001e-05	-0.25189	-3.7e-05	-0.26191	-3.7001e-05	-0.27126	-3.7e-05	-0.28288	-3.7e-05	-0.29307	-3.7002e-05	-0.2953	-3.7002e-05	-0.29274	-3.6999e-05	-0.29091	-3.7e-05	-0.28822	-3.7e-05	-0.28441	-3.7001e-05	-0.27989	-3.7002e-05
-0.12204	-3.5999e-05	-0.12647	-3.6e-05	-0.131	-3.6001e-05	-0.13649	-3.6e-05	-0.142	-3.6003e-05	-0.1482	-3.6e-05	-0.15566	-3.5997e-05	-0.16481	-3.6003e-05	-0.17406	-3.6e-05	-0.18506	-3.5999e-05	-0.19685	-3.6003e-05	-0.20947	-3.6002e-05	-0.22257	-3.6e-05	-0.23432	-3.5999e-05	-0.24617	-3.5999e-05	-0.25613	-3.5999e-05	-0.26589	-3.5998e-05	-0.27722	-3.6e-05	-0.2873	-3.5999e-05	-0.28971	-3.5998e-05	-0.28706	-3.6e-05	-0.28507	-3.5999e-05	-0.28237	-3.6001e-05	-0.27832	-3.6001e-05	-0.27345	-3.5999e-05
-0.11889	-3.4999e-05	-0.12319	-3.5e-05	-0.12749	-3.4999e-05	-0.13274	-3.5e-05	-0.13809	-3.5e-05	-0.14417	-3.4999e-05	-0.15132	-3.4998e-05	-0.16007	-3.5e-05	-0.16928	-3.4998e-05	-0.18007	-3.4998e-05	-0.19168	-3.4999e-05	-0.20418	-3.5002e-05	-0.21704	-3.5e-05	-0.2289	-3.5002e-05	-0.24048	-3.4999e-05	-0.25036	-3.4999e-05	-0.26046	-3.5002e-05	-0.27147	-3.5002e-05	-0.28134	-3.4997e-05	-0.28378	-3.5003e-05	-0.28128	-3.5001e-05	-0.27936	-3.4997e-05	-0.27637	-3.4999e-05	-0.27222	-3.5e-05	-0.26662	-3.5001e-05
-0.11543	-3.4001e-05	-0.11972	-3.4001e-05	-0.12406	-3.3998e-05	-0.12899	-3.4e-05	-0.13411	-3.4001e-05	-0.14009	-3.4001e-05	-0.14731	-3.4e-05	-0.15576	-3.4001e-05	-0.16439	-3.4001e-05	-0.17488	-3.4001e-05	-0.18625	-3.3999e-05	-0.19866	-3.4001e-05	-0.21106	-3.4e-05	-0.22308	-3.3999e-05	-0.23477	-3.3999e-05	-0.24475	-3.4002e-05	-0.25435	-3.3999e-05	-0.26543	-3.3999e-05	-0.27524	-3.4e-05	-0.27783	-3.3997e-05	-0.27534	-3.4e-05	-0.27342	-3.4002e-05	-0.27025	-3.3999e-05	-0.26572	-3.4e-05	-0.25965	-3.3999e-05
-0.112	-3.2999e-05	-0.11624	-3.3e-05	-0.12054	-3.3001e-05	-0.12543	-3.3001e-05	-0.13032	-3.2999e-05	-0.1362	-3.2999e-05	-0.14302	-3.2998e-05	-0.15138	-3.2998e-05	-0.15937	-3.2999e-05	-0.16975	-3.2999e-05	-0.18116	-3.2999e-05	-0.19333	-3.2999e-05	-0.20567	-3.2998e-05	-0.21723	-3.2999e-05	-0.22893	-3.3e-05	-0.23911	-3.3e-05	-0.24845	-3.3001e-05	-0.2597	-3.3e-05	-0.26925	-3.3001e-05	-0.27186	-3.3e-05	-0.2694	-3.3001e-05	-0.26706	-3.3e-05	-0.26412	-3.3e-05	-0.25895	-3.3e-05	-0.25221	-3.3e-05
-0.10876	-3.2001e-05	-0.11277	-3.2001e-05	-0.11692	-3.1999e-05	-0.12182	-3.2001e-05	-0.12652	-3.2e-05	-0.13221	-3.2001e-05	-0.13853	-3.2001e-05	-0.14673	-3.2002e-05	-0.1546	-3.1999e-05	-0.16462	-3.1999e-05	-0.17567	-3.2001e-05	-0.18778	-3.1999e-05	-0.19981	-3.2001e-05	-0.21151	-3.1997e-05	-0.223	-3.2002e-05	-0.2332	-3.2e-05	-0.24271	-3.2002e-05	-0.25368	-3.2001e-05	-0.26315	-3.1999e-05	-0.2657	-3.2e-05	-0.26308	-3.1999e-05	-0.2609	-3.1999e-05	-0.25756	-3.2e-05	-0.252	-3.2001e-05	-0.24394	-3.1998e-05
-0.10533	-3.1e-05	-0.10938	-3.1001e-05	-0.11336	-3.0999e-05	-0.11797	-3.0999e-05	-0.1227	-3.0998e-05	-0.12824	-3.0999e-05	-0.13418	-3.0998e-05	-0.14228	-3.0999e-05	-0.14987	-3.1e-05	-0.15957	-3.1001e-05	-0.1703	-3.1e-05	-0.18217	-3.0998e-05	-0.19386	-3.0998e-05	-0.20564	-3.1001e-05	-0.21718	-3.1e-05	-0.22724	-3.0999e-05	-0.23653	-3.1e-05	-0.24765	-3.1e-05	-0.257	-3.1001e-05	-0.25922	-3.0998e-05	-0.25699	-3.1001e-05	-0.2546	-3.0999e-05	-0.25096	-3.1001e-05	-0.24474	-3.1e-05	-0.23511	-3.1001e-05
-0.10204	-3.0001e-05	-0.10589	-2.9997e-05	-0.10986	-3.0001e-05	-0.1142	-2.9999e-05	-0.11886	-3.0001e-05	-0.12416	-3.0002e-05	-0.12979	-3e-05	-0.1378	-3e-05	-0.14508	-2.9999e-05	-0.15451	-3.0002e-05	-0.16496	-3.0001e-05	-0.17666	-2.9998e-05	-0.18824	-2.9999e-05	-0.19983	-3e-05	-0.21114	-2.9999e-05	-0.22126	-2.9999e-05	-0.23024	-3e-05	-0.24137	-3.0002e-05	-0.25053	-3e-05	-0.25303	-3.0001e-05	-0.25053	-3e-05	-0.24818	-3e-05	-0.24383	-3e-05	-0.23685	-3e-05	-0.22454	-3e-05
-0.09893	-2.9e-05	-0.10249	-2.9002e-05	-0.10616	-2.8999e-05	-0.11061	-2.8998e-05	-0.11512	-2.9001e-05	-0.12005	-2.8999e-05	-0.12575	-2.9001e-05	-0.13326	-2.8998e-05	-0.14035	-2.9e-05	-0.14939	-2.9001e-05	-0.15954	-2.9e-05	-0.17104	-2.8999e-05	-0.18245	-2.9001e-05	-0.19375	-2.8998e-05	-0.205	-2.8999e-05	-0.21522	-2.9001e-05	-0.2244	-2.9002e-05	-0.23528	-2.8999e-05	-0.24413	-2.9e-05	-0.24646	-2.9001e-05	-0.24399	-2.8999e-05	-0.24122	-2.9e-05	-0.23655	-2.9001e-05	-0.22814	-2.9002e-05	-0.20918	-2.8997e-05
-0.09561	-2.8e-05	-0.09909	-2.8002e-05	-0.10275	-2.8001e-05	-0.10678	-2.8003e-05	-0.11107	-2.7999e-05	-0.11593	-2.8001e-05	-0.12144	-2.7999e-05	-0.12874	-2.7999e-05	-0.13559	-2.7999e-05	-0.14436	-2.7999e-05	-0.15423	-2.8e-05	-0.1654	-2.8e-05	-0.17645	-2.7998e-05	-0.18799	-2.7999e-05	-0.19899	-2.8001e-05	-0.20904	-2.8001e-05	-0.2182	-2.8001e-05	-0.22873	-2.8001e-05	-0.2375	-2.7999e-05	-0.23955	-2.8001e-05	-0.23711	-2.8001e-05	-0.23418	-2.8e-05	-0.22872	-2.7999e-05	-0.21829	-2.8e-05	-0.0991	-2.8e-05
-0.09227	-2.7e-05	-0.09571	-2.6998e-05	-0.09918	-2.7001e-05	-0.10327	-2.7e-05	-0.10734	-2.7e-05	-0.11192	-2.7001e-05	-0.11724	-2.7001e-05	-0.12422	-2.7001e-05	-0.13071	-2.7001e-05	-0.13949	-2.7e-05	-0.149	-2.7e-05	-0.15973	-2.7001e-05	-0.17076	-2.7e-05	-0.18167	-2.7005e-05	-0.19294	-2.6999e-05	-0.20271	-2.7001e-05	-0.21171	-2.6999e-05	-0.22232	-2.7001e-05	-0.23091	-2.7e-05	-0.23283	-2.6999e-05	-0.2301	-2.6999e-05	-0.22687	-2.7e-05	-0.22032	-2.7001e-05	-0.20602	-2.7001e-05	-0.09755	-2.6999e-05
-0.08895	-2.5999e-05	-0.09215	-2.6e-05	-0.09566	-2.6002e-05	-0.0995	-2.6001e-05	-0.10345	-2.6e-05	-0.10786	-2.6e-05	-0.11308	-2.6e-05	-0.11984	-2.6002e-05	-0.12607	-2.6e-05	-0.13431	-2.6e-05	-0.14338	-2.6e-05	-0.15373	-2.6002e-05	-0.16466	-2.6002e-05	-0.17565	-2.5999e-05	-0.18689	-2.6e-05	-0.19637	-2.5999e-05	-0.20533	-2.5999e-05	-0.21566	-2.6001e-05	-0.224	-2.6001e-05	-0.22577	-2.6001e-05	-0.22285	-2.5999e-05	-0.21915	-2.5999e-05	-0.21103	-2.5998e-05	-0.09257	-2.6002e-05	-0.09594	-2.6e-05
-0.08573	-2.4998e-05	-0.08867	-2.5e-05	-0.09209	-2.5e-05	-0.09565	-2.5001e-05	-0.09944	-2.5e-05	-0.10379	-2.5002e-05	-0.1087	-2.5001e-05	-0.11516	-2.4998e-05	-0.12123	-2.4999e-05	-0.12936	-2.5e-05	-0.13801	-2.5001e-05	-0.14791	-2.5e-05	-0.15875	-2.5e-05	-0.16956	-2.5001e-05	-0.18046	-2.5e-05	-0.19001	-2.5001e-05	-0.19885	-2.5001e-05	-0.20892	-2.4998e-05	-0.21721	-2.5002e-05	-0.21846	-2.5e-05	-0.21539	-2.5001e-05	-0.21084	-2.5001e-05	-0.2	-2.4998e-05	-0.09082	-2.5001e-05	-0.09434	-2.4999e-05
-0.08242	-2.3999e-05	-0.08528	-2.4001e-05	-0.08854	-2.4e-05	-0.09188	-2.3999e-05	-0.09572	-2.4e-05	-0.09979	-2.3997e-05	-0.10462	-2.3999e-05	-0.11078	-2.4001e-05	-0.11655	-2.4e-05	-0.12413	-2.4001e-05	-0.13273	-2.4e-05	-0.14232	-2.4001e-05	-0.15292	-2.4001e-05	-0.16307	-2.4e-05	-0.17396	-2.4001e-05	-0.1834	-2.3999e-05	-0.19224	-2.3999e-05	-0.20185	-2.4e-05	-0.20997	-2.4e-05	-0.2109	-2.3999e-05	-0.2073	-2.4001e-05	-0.20154	-2.4001e-05	-0.18389	-2.4001e-05	-0.0891	-2.4e-05	-0.09268	-2.4001e-05
-0.07906	-2.3e-05	-0.0818	-2.3002e-05	-0.08488	-2.3001e-05	-0.08818	-2.2999e-05	-0.09167	-2.3001e-05	-0.09575	-2.3e-05	-0.10034	-2.2999e-05	-0.10636	-2.2999e-05	-0.1119	-2.3001e-05	-0.11916	-2.3e-05	-0.12719	-2.3e-05	-0.13659	-2.3e-05	-0.14692	-2.2999e-05	-0.15704	-2.3001e-05	-0.16748	-2.3001e-05	-0.17686	-2.3001e-05	-0.18537	-2.3001e-05	-0.19489	-2.3001e-05	-0.20257	-2.3e-05	-0.2031	-2.3003e-05	-0.19857	-2.3001e-05	-0.19118	-2.3001e-05	-0.08354	-2.2999e-05	-0.08739	-2.3002e-05	-0.09099	-2.3001e-05
-0.07572	-2.2001e-05	-0.0784	-2.1999e-05	-0.08126	-2.1998e-05	-0.08449	-2.2e-05	-0.08777	-2.2e-05	-0.09171	-2.2001e-05	-0.09611	-2.1998e-05	-0.10193	-2.2e-05	-0.10723	-2.2e-05	-0.11418	-2.1998e-05	-0.12186	-2.2e-05	-0.13081	-2.2003e-05	-0.14077	-2.2001e-05	-0.15057	-2.1999e-05	-0.16111	-2.2001e-05	-0.17025	-2.1999e-05	-0.1784	-2.2e-05	-0.18759	-2.2001e-05	-0.19487	-2.2002e-05	-0.19508	-2.2001e-05	-0.18954	-2.2e-05	-0.17787	-2.2001e-05	-0.08166	-2.2002e-05	-0.08566	-2.2001e-05	-0.08921	-2.2e-05
-0.07223	-2.1e-05	-0.07481	-2.1001e-05	-0.07766	-2.1e-05	-0.08088	-2.1e-05	-0.0839	-2.1e-05	-0.08773	-2.1001e-05	-0.09194	-2.1001e-05	-0.09734	-2.1002e-05	-0.10243	-2.0998e-05	-0.10912	-2.1e-05	-0.11649	-2.1e-05	-0.12507	-2.1e-05	-0.13472	-2.1001e-05	-0.14453	-2.0999e-05	-0.15446	-2.1e-05	-0.16335	-2.1003e-05	-0.17131	-2.1002e-05	-0.18009	-2.1e-05	-0.18679	-2.0999e-05	-0.18649	-2.1e-05	-0.17922	-2.1e-05	-0.07604	-2.1e-05	-0.07975	-2.1e-05	-0.08385	-2.1e-05	-0.08738	-2.0999e-05
-0.06897	-2.0001e-05	-0.07141	-2.0001e-05	-0.07408	-2e-05	-0.0772	-2.0001e-05	-0.08004	-2e-05	-0.08368	-1.9998e-05	-0.08773	-2.0001e-05	-0.09269	-2.0001e-05	-0.09776	-2.0001e-05	-0.10407	-1.9999e-05	-0.11101	-2.0002e-05	-0.11929	-2e-05	-0.12857	-1.9999e-05	-0.13815	-1.9999e-05	-0.14762	-2.0003e-05	-0.15637	-2e-05	-0.16398	-2e-05	-0.17227	-2e-05	-0.1784	-2.0001e-05	-0.17706	-1.9999e-05	-0.16666	-2.0001e-05	-0.07386	-2e-05	-0.07786	-1.9998e-05	-0.08201	-1.9999e-05	-0.0855	-1.9999e-05
-0.06554	-1.9e-05	-0.06794	-1.9001e-05	-0.07048	-1.9001e-05	-0.07342	-1.8999e-05	-0.07615	-1.8999e-05	-0.07964	-1.8999e-05	-0.08335	-1.9001e-05	-0.08833	-1.8999e-05	-0.09289	-1.9e-05	-0.09906	-1.9e-05	-0.1056	-1.9e-05	-0.11357	-1.9001e-05	-0.12246	-1.8999e-05	-0.13163	-1.9e-05	-0.14086	-1.8999e-05	-0.14932	-1.9002e-05	-0.1569	-1.9001e-05	-0.1645	-1.9e-05	-0.16992	-1.9002e-05	-0.16714	-1.9004e-05	-0.11157	-1.9572e-05	-0.0717	-1.9e-05	-0.07595	-1.9001e-05	-0.08006	-1.9e-05	-0.08354	-1.8999e-05
-0.06223	-1.8001e-05	-0.06445	-1.8e-05	-0.06686	-1.7999e-05	-0.06957	-1.8e-05	-0.07227	-1.8002e-05	-0.07549	-1.8002e-05	-0.07917	-1.7999e-05	-0.08375	-1.8001e-05	-0.08821	-1.8e-05	-0.09401	-1.8e-05	-0.10018	-1.7999e-05	-0.10767	-1.8e-05	-0.11629	-1.7998e-05	-0.12517	-1.7999e-05	-0.13425	-1.7999e-05	-0.14213	-1.8e-05	-0.14924	-1.8002e-05	-0.15647	-1.8001e-05	-0.16056	-1.8003e-05	-0.15538	-1.8009e-05	-0.06669	-1.8e-05	-0.06956	-1.8001e-05	-0.074	-1.8e-05	-0.07811	-1.8001e-05	-0.08143	-1.8001e-05
-0.05882	-1.6999e-05	-0.06101	-1.7002e-05	-0.06326	-1.7e-05	-0.06575	-1.7001e-05	-0.06836	-1.7e-05	-0.07145	-1.6999e-05	-0.0749	-1.7e-05	-0.07923	-1.6999e-05	-0.08333	-1.7e-05	-0.08903	-1.7e-05	-0.09484	-1.6999e-05	-0.10193	-1.6999e-05	-0.1102	-1.7003e-05	-0.11859	-1.7e-05	-0.12721	-1.7003e-05	-0.13494	-1.7e-05	-0.14155	-1.7e-05	-0.14796	-1.7e-05	-0.15062	-1.7005e-05	-0.13917	-1.7021e-05	-0.06403	-1.7001e-05	-0.06741	-1.7001e-05	-0.07196	-1.7e-05	-0.07604	-1.7e-05	-0.0792	-1.7001e-05
-0.05544	-1.6001e-05	-0.0575	-1.6001e-05	-0.05961	-1.6e-05	-0.06207	-1.6e-05	-0.06452	-1.5999e-05	-0.0674	-1.6e-05	-0.07056	-1.6e-05	-0.07466	-1.6e-05	-0.07863	-1.5999e-05	-0.08377	-1.6e-05	-0.08925	-1.6e-05	-0.0961	-1.6e-05	-0.10379	-1.5998e-05	-0.11187	-1.6e-05	-0.12025	-1.6001e-05	-0.12759	-1.6e-05	-0.1337	-1.6001e-05	-0.13899	-1.6e-05	-0.13971	-1.6005e-05	-0.06293	-1.6122e-05	-0.06141	-1.6001e-05	-0.06521	-1.5999e-05	-0.06984	-1.5999e-05	-0.07386	-1.6e-05	-0.0768	-1.5998e-05
-0.05209	-1.5e-05	-0.05398	-1.4999e-05	-0.05601	-1.4999e-05	-0.05828	-1.4999e-05	-0.06061	-1.5e-05	-0.06323	-1.5002e-05	-0.06634	-1.4998e-05	-0.07018	-1.5e-05	-0.07392	-1.5e-05	-0.07872	-1.5002e-05	-0.08373	-1.4999e-05	-0.09021	-1.4999e-05	-0.09744	-1.5001e-05	-0.10509	-1.4999e-05	-0.11329	-1.5e-05	-0.12017	-1.5003e-05	-0.12546	-1.5001e-05	-0.12984	-1.5003e-05	-0.12671	-1.5009e-05	-0.05861	-1.4999e-05	-0.05883	-1.5e-05	-0.06299	-1.5e-05	-0.06764	-1.5002e-05	-0.07153	-1.4999e-05	-0.07422	-1.4999e-05
-0.04874	-1.4e-05	-0.05047	-1.4e-05	-0.05229	-1.4e-05	-0.05456	-1.3998e-05	-0.05663	-1.4001e-05	-0.05912	-1.3998e-05	-0.062	-1.4001e-05	-0.06564	-1.3999e-05	-0.06912	-1.3999e-05	-0.07363	-1.4001e-05	-0.07834	-1.3999e-05	-0.08431	-1.3999e-05	-0.09111	-1.4001e-05	-0.09834	-1.4e-05	-0.10595	-1.4001e-05	-0.11244	-1.3999e-05	-0.11717	-1.4001e-05	-0.11984	-1.4005e-05	-0.1088	-1.4029e-05	-0.055	-1.4e-05	-0.05627	-1.4e-05	-0.06071	-1.3999e-05	-0.06536	-1.4e-05	-0.06905	-1.4e-05	-0.07147	-1.3999e-05
-0.04525	-1.3e-05	-0.04692	-1.3002e-05	-0.04866	-1.3001e-05	-0.05071	-1.2999e-05	-0.05267	-1.3001e-05	-0.05506	-1.2999e-05	-0.05764	-1.2999e-05	-0.06111	-1.3e-05	-0.06433	-1.3e-05	-0.06844	-1.3001e-05	-0.07294	-1.3e-05	-0.07841	-1.3e-05	-0.08478	-1.3001e-05	-0.09139	-1.3001e-05	-0.09866	-1.3e-05	-0.10475	-1.3001e-05	-0.10856	-1.3002e-05	-0.10921	-1.3e-05	-0.06185	-1.3139e-05	-0.05158	-1.3001e-05	-0.0537	-1.3001e-05	-0.05833	-1.3e-05	-0.06293	-1.3e-05	-0.0664	-1.2999e-05	-0.06855	-1.3e-05
-0.04184	-1.2e-05	-0.04337	-1.2e-05	-0.04502	-1.1998e-05	-0.04689	-1.2001e-05	-0.0487	-1.1999e-05	-0.05094	-1.2e-05	-0.0533	-1.2001e-05	-0.05645	-1.2001e-05	-0.05946	-1.2e-05	-0.06331	-1.2e-05	-0.06748	-1.2001e-05	-0.07253	-1.1999e-05	-0.07839	-1.2001e-05	-0.0846	-1.2001e-05	-0.09131	-1.2001e-05	-0.0968	-1.2001e-05	-0.09963	-1.2001e-05	-0.09776	-1.2006e-05	-0.05251	-1.2003e-05	-0.04825	-1.2e-05	-0.05108	-1.2e-05	-0.05587	-1.2001e-05	-0.06032	-1.1998e-05	-0.06356	-1.2001e-05	-0.06531	-1.2001e-05
-0.03842	-1.0999e-05	-0.0398	-1.1e-05	-0.0414	-1.1e-05	-0.04304	-1.1e-05	-0.04468	-1.0999e-05	-0.04683	-1.1e-05	-0.04892	-1.1001e-05	-0.0518	-1.0999e-05	-0.05461	-1.1e-05	-0.0582	-1.1001e-05	-0.062	-1.1e-05	-0.06645	-1.0999e-05	-0.07195	-1.1001e-05	-0.07767	-1.1e-05	-0.08387	-1.1e-05	-0.08878	-1.1002e-05	-0.0905	-1.1001e-05	-0.08473	-1.1009e-05	-0.04676	-1.1e-05	-0.04502	-1.1001e-05	-0.04839	-1.1e-05	-0.05325	-1.1e-05	-0.05753	-1.1001e-05	-0.06043	-1.1001e-05	-0.0618	-1.1001e-05
-0.035	-1e-05	-0.0362	-9.999e-06	-0.03765	-9.998e-06	-0.03924	-1.0001e-05	-0.04074	-9.999e-06	-0.04264	-1.0001e-05	-0.04458	-1.0001e-05	-0.04725	-1.0001e-05	-0.04973	-1e-05	-0.05304	-9.999e-06	-0.05641	-1.0001e-05	-0.06061	-1e-05	-0.06556	-1.0001e-05	-0.07074	-1.0001e-05	-0.07624	-1.0001e-05	-0.08044	-1.0001e-05	-0.08116	-1.0003e-05	-0.06999	-1.0013e-05	-0.04188	-1e-05	-0.04177	-9.999e-06	-0.04559	-1e-05	-0.05041	-9.998e-06	-0.05449	-9.999e-06	-0.05704	-1.0001e-05	-0.05792	-1.0001e-05
-0.03156	-9.001e-06	-0.03263	-9.001e-06	-0.03395	-8.999e-06	-0.03532	-9.001e-06	-0.03675	-9e-06	-0.03839	-9e-06	-0.04019	-8.999e-06	-0.0426	-9e-06	-0.04485	-9.001e-06	-0.04782	-9e-06	-0.05087	-8.999e-06	-0.05464	-9.001e-06	-0.05901	-9.002e-06	-0.06368	-9e-06	-0.06842	-9.002e-06	-0.07196	-9.003e-06	-0.07124	-9.003e-06	-0.0549	-9.013e-06	-0.03737	-9.001e-06	-0.03852	-8.999e-06	-0.04268	-9e-06	-0.04743	-9.001e-06	-0.05119	-9e-06	-0.05333	-9.001e-06	-0.05376	-9.001e-06
-0.02804	-7.999e-06	-0.02907	-8e-06	-0.03022	-8.001e-06	-0.03141	-8e-06	-0.03272	-7.998e-06	-0.0342	-7.999e-06	-0.03575	-8.001e-06	-0.03797	-8e-06	-0.03994	-7.999e-06	-0.04258	-8e-06	-0.04533	-8e-06	-0.04865	-8e-06	-0.05251	-8.002e-06	-0.05666	-8.002e-06	-0.06066	-8.001e-06	-0.06328	-8.001e-06	-0.06111	-8.005e-06	-0.04299	-8.005e-06	-0.03314	-8.001e-06	-0.03526	-8.001e-06	-0.03953	-7.999e-06	-0.04415	-7.997e-06	-0.04755	-8e-06	-0.04917	-8.001e-06	-0.04919	-8.002e-06
-0.02458	-6.999e-06	-0.02547	-7e-06	-0.0265	-7.001e-06	-0.02755	-7e-06	-0.0287	-7.001e-06	-0.02997	-6.999e-06	-0.03135	-7.001e-06	-0.03328	-6.999e-06	-0.03507	-7e-06	-0.03731	-6.999e-06	-0.03977	-7.001e-06	-0.04265	-7e-06	-0.04599	-7e-06	-0.04942	-7e-06	-0.05281	-7.001e-06	-0.05451	-7.001e-06	-0.05092	-7.003e-06	-0.03419	-7.002e-06	-0.02907	-7e-06	-0.03187	-7.001e-06	-0.03624	-7e-06	-0.04058	-7.001e-06	-0.04353	-7e-06	-0.04463	-7.001e-06	-0.04414	-7e-06
-0.02113	-6e-06	-0.02189	-6.003e-06	-0.02272	-6.001e-06	-0.02371	-6e-06	-0.02462	-6e-06	-0.02573	-6e-06	-0.02692	-5.998e-06	-0.02855	-6.001e-06	-0.03007	-6.002e-06	-0.03201	-6e-06	-0.03416	-6.002e-06	-0.0366	-6.001e-06	-0.03937	-6e-06	-0.04221	-6.003e-06	-0.04483	-6.001e-06	-0.04568	-6.003e-06	-0.04089	-6.003e-06	-0.02743	-5.999e-06	-0.02513	-5.999e-06	-0.02836	-6e-06	-0.03265	-6e-06	-0.03659	-6e-06	-0.03901	-5.999e-06	-0.0396	-6.001e-06	-0.03872	-6e-06
-0.01764	-5.001e-06	-0.01822	-5.002e-06	-0.01893	-5e-06	-0.01978	-5e-06	-0.02053	-5e-06	-0.02147	-5e-06	-0.02245	-5e-06	-0.02384	-5.001e-06	-0.02507	-5e-06	-0.02675	-5.001e-06	-0.02843	-5e-06	-0.03052	-5e-06	-0.0327	-5.001e-06	-0.03495	-5.001e-06	-0.03687	-5e-06	-0.03695	-5.002e-06	-0.03162	-5.001e-06	-0.02176	-5.002e-06	-0.0212	-5e-06	-0.02461	-5.001e-06	-0.02869	-5.001e-06	-0.03217	-5.002e-06	-0.03393	-5e-06	-0.03406	-5e-06	-0.03287	-5e-06
-0.0141	-4e-06	-0.01458	-4.001e-06	-0.01513	-4.001e-06	-0.01585	-3.999e-06	-0.01645	-4e-06	-0.01718	-4.001e-06	-0.01801	-4e-06	-0.01906	-4e-06	-0.02008	-4e-06	-0.0214	-3.999e-06	-0.02275	-4.001e-06	-0.02436	-4.002e-06	-0.02609	-4e-06	-0.02773	-4e-06	-0.02896	-4.002e-06	-0.02842	-4.002e-06	-0.02338	-4.002e-06	-0.01668	-4.002e-06	-0.01723	-4.001e-06	-0.02057	-4e-06	-0.02431	-4e-06	-0.02708	-3.999e-06	-0.02839	-4e-06	-0.02801	-4.001e-06	-0.02671	-4.001e-06
-0.01056	-3e-06	-0.01095	-3e-06	-0.01133	-3e-06	-0.01185	-3e-06	-0.01234	-3e-06	-0.01288	-3.001e-06	-0.01349	-3.001e-06	-0.01429	-3.001e-06	-0.01511	-3.001e-06	-0.01603	-3.002e-06	-0.01706	-3.001e-06	-0.01819	-2.999e-06	-0.01945	-3.002e-06	-0.02054	-3e-06	-0.02119	-3.001e-06	-0.02027	-3.002e-06	-0.01622	-3.001e-06	-0.01218	-3e-06	-0.01318	-3e-06	-0.01627	-3e-06	-0.01928	-3.001e-06	-0.02144	-3e-06	-0.02215	-3.001e-06	-0.0215	-3e-06	-0.02027	-3.001e-06
-0.00701	-2e-06	-0.00728	-2e-06	-0.00754	-2e-06	-0.00789	-1.999e-06	-0.00819	-2e-06	-0.00856	-2e-06	-0.00896	-2e-06	-0.0095	-2.001e-06	-0.01004	-2.001e-06	-0.01065	-2e-06	-0.01129	-2.001e-06	-0.01206	-2.001e-06	-0.01283	-2e-06	-0.01346	-2.001e-06	-0.01366	-2.001e-06	-0.01279	-2e-06	-0.01011	-2e-06	-0.00791	-1.999e-06	-0.00892	-2.001e-06	-0.0114	-2e-06	-0.01362	-1.999e-06	-0.015	-2.002e-06	-0.01523	-2.001e-06	-0.01457	-2.001e-06	-0.01357	-2e-06
-0.00345	-9.98e-07	-0.00359	-1e-06	-0.00372	-1.001e-06	-0.00391	-1e-06	-0.00404	-9.99e-07	-0.00423	-1e-06	-0.00443	-1e-06	-0.00469	-9.99e-07	-0.00495	-9.99e-07	-0.00527	-1.001e-06	-0.00558	-1.001e-06	-0.00592	-9.99e-07	-0.00628	-1e-06	-0.00655	-1.001e-06	-0.00661	-1e-06	-0.00605	-1e-06	-0.00474	-9.99e-07	-0.00385	-1e-06	-0.00449	-1e-06	-0.00592	-1e-06	-0.00712	-1.001e-06	-0.00775	-1.001e-06	-0.00773	-1.001e-06	-0.00728	-1e-06	-0.00671	-1.001e-06
0.0001223	0	0.0001264	-1e-09	0.0001303	0	0.0001166	1e-09	0.0001219	0	0.0001418	0	0.000127	-1e-09	0.0001281	1e-09	0.0001361	0	0.0001453	1e-09	0.0001488	0	0.0001666	0	7.55e-05	-1e-09	4.18e-05	0	-5.35e-05	1e-09	-0.0001062	0	-0.0001589	0	8.16e-05	-1e-09	0.0003173	0	0.0003519	-2e-09	0.0003716	-3e-09	0.0003221	-2e-09	0.0002878	-2e-09	0.0002217	-1e-09	0.0002036	-2e-09
0.0037	1e-06	0.00385	9.99e-07	0.00399	1e-06	0.00414	9.98e-07	0.0043	1e-06	0.00453	1e-06	0.00471	1e-06	0.00497	1e-06	0.00524	9.99e-07	0.00556	1e-06	0.00585	1e-06	0.00615	9.99e-07	0.0063	9.99e-07	0.00635	9.98e-07	0.00601	1.002e-06	0.00511	1.001e-06	0.00401	1e-06	0.004	9.99e-07	0.00565	9.99e-07	0.00773	9.97e-07	0.00885	9.97e-07	0.00911	9.98e-07	0.00869	9.98e-07	0.00793	9.98e-07	0.0072	9.99e-07
0.00732	2.001e-06	0.00758	2.001e-06	0.00787	1.999e-06	0.00819	1.998e-06	0.00852	2.001e-06	0.00893	2e-06	0.00933	2.001e-06	0.00984	2.001e-06	0.01032	1.998e-06	0.01092	1.999e-06	0.01147	2e-06	0.01198	2e-06	0.0123	2e-06	0.01222	1.999e-06	0.01144	1.999e-06	0.00979	1.999e-06	0.00791	1.999e-06	0.00791	1.999e-06	0.01161	1.998e-06	0.01621	1.997e-06	0.0183	1.997e-06	0.01835	1.996e-06	0.01733	1.998e-06	0.01572	1.999e-06	0.01417	1.999e-06
0.01092	2.999e-06	0.01132	3e-06	0.01179	3e-06	0.01228	3e-06	0.01276	2.999e-06	0.01334	3.001e-06	0.01394	3e-06	0.01471	2.999e-06	0.01538	3e-06	0.01622	2.999e-06	0.017	2.999e-06	0.01762	3e-06	0.01786	3e-06	0.01752	2.999e-06	0.01627	3e-06	0.01392	3e-06	0.01147	2.999e-06	0.012	3e-06	0.01866	2.998e-06	0.02592	2.995e-06	0.02838	2.995e-06	0.028	2.997e-06	0.02612	2.998e-06	0.02355	2.999e-06	0.02114	2.999e-06
0.01456	3.999e-06	0.01507	4.001e-06	0.01568	3.999e-06	0.01634	4e-06	0.01699	3.999e-06	0.01774	4e-06	0.01855	4e-06	0.01956	4e-06	0.02047	3.999e-06	0.02148	4e-06	0.02234	4.001e-06	0.02302	4.001e-06	0.02318	3.999e-06	0.02242	4e-06	0.02065	4.001e-06	0.0177	4.001e-06	0.01486	4e-06	0.0162	4e-06	0.0269	3.997e-06	0.03658	3.993e-06	0.0388	3.995e-06	0.03783	3.996e-06	0.03505	3.997e-06	0.03141	3.998e-06	0.02814	3.999e-06
0.01821	4.999e-06	0.01886	5e-06	0.01964	5.001e-06	0.02042	5e-06	0.02121	4.999e-06	0.02218	5e-06	0.02314	5e-06	0.02436	5e-06	0.02542	5.001e-06	0.02663	5e-06	0.02747	5e-06	0.02812	4.998e-06	0.02799	5.001e-06	0.02694	4.999e-06	0.02451	5e-06	0.02111	4.998e-06	0.01808	4.999e-06	0.0208	5e-06	0.03676	4.995e-06	0.04782	4.991e-06	0.04944	4.995e-06	0.04776	4.997e-06	0.04398	4.997e-06	0.03929	4.998e-06	0.03513	4.999e-06
0.02186	6e-06	0.02265	6.002e-06	0.02356	6e-06	0.0245	5.999e-06	0.02546	6e-06	0.02661	6.001e-06	0.02771	5.998e-06	0.02911	5.999e-06	0.03036	5.999e-06	0.03153	6e-06	0.03248	6.001e-06	0.03286	6e-06	0.03247	6e-06	0.03086	5.999e-06	0.02806	5.998e-06	0.02425	5.998e-06	0.02122	6.001e-06	0.02593	6e-06	0.0481	5.992e-06	0.05919	5.993e-06	0.06004	5.994e-06	0.05767	5.995e-06	0.05299	5.996e-06	0.04713	5.998e-06	0.04205	6.001e-06
0.02554	7e-06	0.02645	7e-06	0.02754	6.999e-06	0.02854	6.999e-06	0.02973	7.001e-06	0.031	7e-06	0.03231	6.999e-06	0.03376	7e-06	0.03512	6.999e-06	0.03632	6.999e-06	0.03716	7e-06	0.03738	7e-06	0.03655	7e-06	0.03457	7e-06	0.03129	7e-06	0.02716	7.001e-06	0.02431	6.999e-06	0.03182	7e-06	0.06032	6.99e-06	0.07035	6.993e-06	0.07041	6.994e-06	0.06758	6.996e-06	0.06202	6.998e-06	0.05512	6.998e-06	0.04893	7e-06
0.02927	8e-06	0.0303	8e-06	0.03155	7.999e-06	0.0327	8e-06	0.03398	8e-06	0.0354	7.999e-06	0.03678	7.999e-06	0.03841	7.999e-06	0.03972	8e-06	0.0409	8.001e-06	0.04155	8e-06	0.04148	8.001e-06	0.04012	8e-06	0.03785	8.002e-06	0.03427	8e-06	0.02998	8e-06	0.02743	8e-06	0.03953	7.995e-06	0.07265	7.992e-06	0.08118	7.994e-06	0.08072	7.994e-06	0.07741	7.997e-06	0.07106	7.998e-06	0.06312	7.999e-06	0.0559	7.998e-06
0.03296	9e-06	0.03414	9.001e-06	0.03549	9e-06	0.0368	9e-06	0.0382	9.001e-06	0.03974	8.998e-06	0.04122	9e-06	0.04292	8.998e-06	0.04424	8.999e-06	0.0453	9.001e-06	0.04568	8.999e-06	0.04519	8.998e-06	0.04361	9e-06	0.04088	9.001e-06	0.03706	9.001e-06	0.03262	9.001e-06	0.03059	9.001e-06	0.05036	8.991e-06	0.08446	8.993e-06	0.09159	8.995e-06	0.09067	8.996e-06	0.0871	8.996e-06	0.08009	8.996e-06	0.07111	8.997e-06	0.06284	8.998e-06
0.0367	1.0001e-05	0.03798	9.999e-06	0.03945	1.0001e-05	0.04088	1.0001e-05	0.04238	1.0001e-05	0.04397	1e-05	0.04554	1.0001e-05	0.04734	9.999e-06	0.04852	1e-05	0.04936	1e-05	0.04945	1.0001e-05	0.04868	1e-05	0.04678	1.0001e-05	0.04371	9.998e-06	0.03956	1.0001e-05	0.03515	9.999e-06	0.0338	1e-05	0.06726	9.976e-06	0.09584	9.995e-06	0.10167	9.997e-06	0.10042	9.998e-06	0.0967	9.998e-06	0.08932	9.997e-06	0.07913	9.999e-06	0.06983	9.999e-06
0.04045	1.0999e-05	0.04179	1.1e-05	0.04338	1.1002e-05	0.04495	1.1e-05	0.04648	1.1e-05	0.04822	1.1002e-05	0.04975	1.0999e-05	0.05141	1.1e-05	0.05254	1.1001e-05	0.05312	1.0999e-05	0.05299	1.0999e-05	0.0519	1.0999e-05	0.04965	1.0996e-05	0.04624	1.1001e-05	0.04197	1.1e-05	0.03762	1.0999e-05	0.03723	1.0999e-05	0.08569	1.098e-05	0.10662	1.0995e-05	0.11144	1.0996e-05	0.10991	1.0997e-05	0.10632	1.0999e-05	0.09853	1.0998e-05	0.08726	1.0997e-05	0.07683	1.0999e-05
0.04414	1.2e-05	0.04557	1.2e-05	0.0473	1.2e-05	0.04902	1.2e-05	0.05055	1.2e-05	0.05236	1.2e-05	0.05388	1.1999e-05	0.05549	1.1999e-05	0.05642	1.2001e-05	0.05679	1.2e-05	0.0563	1.2001e-05	0.05485	1.1997e-05	0.05232	1.2e-05	0.04876	1.2003e-05	0.04429	1.2e-05	0.04002	1.2001e-05	0.04096	1.2e-05	0.10122	1.1989e-05	0.11716	1.1998e-05	0.12105	1.1998e-05	0.11927	1.1999e-05	0.11561	1.1996e-05	0.10773	1.1999e-05	0.09549	1.1998e-05	0.08398	1.2e-05
0.04785	1.3e-05	0.04938	1.3002e-05	0.05115	1.2999e-05	0.05299	1.3e-05	0.05451	1.3001e-05	0.05638	1.2998e-05	0.05784	1.3e-05	0.05926	1.3001e-05	0.05991	1.3001e-05	0.06012	1.2999e-05	0.05925	1.3001e-05	0.05758	1.3001e-05	0.05478	1.3002e-05	0.05105	1.3e-05	0.0465	1.2999e-05	0.04241	1.2999e-05	0.0451	1.2998e-05	0.11475	1.2993e-05	0.12737	1.2996e-05	0.13039	1.2997e-05	0.12839	1.2997e-05	0.12485	1.2999e-05	0.11701	1.2998e-05	0.10397	1.2997e-05	0.09105	1.3e-05
0.05156	1.3999e-05	0.0532	1.3999e-05	0.05507	1.4e-05	0.05685	1.3999e-05	0.05847	1.4001e-05	0.06024	1.4001e-05	0.06159	1.3998e-05	0.06284	1.4e-05	0.06338	1.4001e-05	0.06322	1.4e-05	0.06211	1.4e-05	0.06009	1.4e-05	0.05713	1.4001e-05	0.05316	1.4001e-05	0.04862	1.4001e-05	0.04483	1.3998e-05	0.0503	1.3996e-05	0.12695	1.3995e-05	0.13722	1.3997e-05	0.13948	1.3999e-05	0.13738	1.3998e-05	0.13391	1.3999e-05	0.12629	1.3998e-05	0.11243	1.3998e-05	0.09821	1.3998e-05
0.05523	1.4998e-05	0.05696	1.5001e-05	0.05888	1.4998e-05	0.06066	1.5e-05	0.06226	1.5e-05	0.06396	1.4999e-05	0.06525	1.4998e-05	0.06632	1.5001e-05	0.06649	1.5001e-05	0.06611	1.5001e-05	0.06472	1.5001e-05	0.06242	1.5e-05	0.0593	1.5001e-05	0.05524	1.5001e-05	0.0507	1.5002e-05	0.04724	1.4999e-05	0.05854	1.4998e-05	0.13844	1.4996e-05	0.14674	1.4997e-05	0.14839	1.4997e-05	0.14611	1.4998e-05	0.14266	1.4997e-05	0.13544	1.4998e-05	0.12102	1.4999e-05	0.10556	1.5e-05
0.05886	1.6e-05	0.06066	1.6e-05	0.06259	1.5999e-05	0.06444	1.6001e-05	0.06596	1.6e-05	0.06761	1.6e-05	0.06865	1.6e-05	0.06946	1.6002e-05	0.06945	1.5999e-05	0.06872	1.5999e-05	0.06711	1.6e-05	0.0647	1.6e-05	0.06127	1.5999e-05	0.05719	1.6002e-05	0.05271	1.6001e-05	0.0497	1.6e-05	0.12571	1.5695e-05	0.14909	1.5996e-05	0.15595	1.5997e-05	0.15708	1.5996e-05	0.15455	1.5996e-05	0.15126	1.5998e-05	0.14448	1.5999e-05	0.12961	1.5997e-05	0.11289	1.5999e-05
0.06246	1.7001e-05	0.06432	1.7001e-05	0.06623	1.6999e-05	0.06805	1.7e-05	0.06951	1.7001e-05	0.07102	1.6998e-05	0.07186	1.7e-05	0.07249	1.7002e-05	0.07228	1.7e-05	0.07133	1.7e-05	0.06949	1.7001e-05	0.06674	1.6997e-05	0.06328	1.7002e-05	0.05911	1.7e-05	0.05471	1.7001e-05	0.05222	1.6998e-05	0.14749	1.6993e-05	0.15917	1.6998e-05	0.16487	1.6997e-05	0.16537	1.6998e-05	0.16273	1.6998e-05	0.15967	1.6998e-05	0.15315	1.7e-05	0.1383	1.6999e-05	0.12033	1.6999e-05
0.06607	1.8e-05	0.06791	1.8001e-05	0.0698	1.8e-05	0.07157	1.8002e-05	0.07295	1.8e-05	0.07431	1.8e-05	0.075	1.8e-05	0.07525	1.7999e-05	0.07478	1.8e-05	0.07365	1.8001e-05	0.07156	1.8001e-05	0.06877	1.7999e-05	0.06517	1.8001e-05	0.06096	1.8002e-05	0.05669	1.8e-05	0.05489	1.8001e-05	0.15929	1.7997e-05	0.16838	1.7999e-05	0.1733	1.7999e-05	0.17354	1.7998e-05	0.17078	1.7999e-05	0.16782	1.7999e-05	0.16162	1.7996e-05	0.14696	1.7997e-05	0.12778	1.7998e-05
0.06955	1.9001e-05	0.07133	1.8999e-05	0.07332	1.9001e-05	0.07495	1.8999e-05	0.07614	1.9002e-05	0.07742	1.8998e-05	0.07788	1.9002e-05	0.07808	1.9001e-05	0.07725	1.8998e-05	0.07586	1.8997e-05	0.07366	1.9e-05	0.07064	1.9001e-05	0.06694	1.9001e-05	0.06273	1.8996e-05	0.05867	1.9002e-05	0.05768	1.8998e-05	0.16969	1.8997e-05	0.17706	1.8998e-05	0.18152	1.8996e-05	0.18159	1.8998e-05	0.17849	1.8998e-05	0.17579	1.8997e-05	0.16997	1.8998e-05	0.15572	1.8998e-05	0.13556	1.9001e-05
0.07301	2e-05	0.07474	1.9998e-05	0.07657	2.0002e-05	0.07819	2e-05	0.0793	2.0002e-05	0.08032	2.0003e-05	0.08072	2e-05	0.08048	2e-05	0.07957	1.9999e-05	0.07797	2.0001e-05	0.07558	2.0001e-05	0.07245	1.9998e-05	0.06871	2e-05	0.06453	2.0001e-05	0.06064	2e-05	0.06081	2.0002e-05	0.17913	1.9996e-05	0.18537	1.9998e-05	0.18951	1.9998e-05	0.18921	2e-05	0.18616	1.9999e-05	0.18335	1.9997e-05	0.178	1.9998e-05	0.16418	1.9998e-05	0.14349	2e-05
0.07642	2.1001e-05	0.0781	2.1e-05	0.07974	2.1e-05	0.08132	2.1e-05	0.08219	2.1e-05	0.08316	2.0999e-05	0.0832	2.1001e-05	0.08281	2.1e-05	0.0817	2.1001e-05	0.07989	2.0997e-05	0.07735	2.1e-05	0.07417	2.1001e-05	0.07036	2.0999e-05	0.06622	2.0998e-05	0.06266	2.1001e-05	0.06431	2.0997e-05	0.18781	2.0997e-05	0.1933	2.0999e-05	0.19721	2.0998e-05	0.19675	2.0998e-05	0.19356	2.0998e-05	0.19094	2.0997e-05	0.18576	2.1001e-05	0.17263	2.0998e-05	0.15108	2.1002e-05
0.07973	2.1999e-05	0.08139	2.2001e-05	0.08295	2.1999e-05	0.08431	2.2e-05	0.08504	2.2001e-05	0.08578	2.1998e-05	0.08564	2.1997e-05	0.08512	2.1999e-05	0.08381	2.1999e-05	0.08186	2.2e-05	0.07916	2.1999e-05	0.07581	2.2001e-05	0.07201	2.1999e-05	0.06794	2.2001e-05	0.06467	2.2e-05	0.06856	2.1999e-05	0.19601	2.1997e-05	0.20095	2.1999e-05	0.20446	2.1999e-05	0.20394	2.1997e-05	0.20078	2.1997e-05	0.19818	2.1998e-05	0.19346	2.1999e-05	0.18073	2.1999e-05	0.15897	2.1999e-05
0.08294	2.3e-05	0.0844	2.3e-05	0.08587	2.2999e-05	0.08715	2.3001e-05	0.08779	2.2999e-05	0.08832	2.3e-05	0.08797	2.3001e-05	0.08718	2.3001e-05	0.08574	2.3002e-05	0.08363	2.3001e-05	0.08084	2.2997e-05	0.07745	2.3001e-05	0.07361	2.3002e-05	0.06965	2.2998e-05	0.06677	2.2998e-05	0.07563	2.2999e-05	0.20382	2.3e-05	0.20836	2.3e-05	0.21179	2.2999e-05	0.21103	2.2999e-05	0.20783	2.3e-05	0.2053	2.2998e-05	0.20062	2.2999e-05	0.18856	2.2999e-05	0.16705	2.2996e-05
0.08594	2.4001e-05	0.08736	2.3998e-05	0.08878	2.4001e-05	0.0898	2.3999e-05	0.09029	2.4001e-05	0.09067	2.4e-05	0.09009	2.4e-05	0.08922	2.3999e-05	0.0875	2.4001e-05	0.08531	2.4e-05	0.08243	2.4e-05	0.079	2.3999e-05	0.07517	2.4002e-05	0.07134	2.3999e-05	0.06893	2.3999e-05	0.20519	2.3795e-05	0.21135	2.4e-05	0.21548	2.3997e-05	0.21889	2.4001e-05	0.21798	2.3999e-05	0.21459	2.3999e-05	0.21232	2.4e-05	0.20792	2.4001e-05	0.19631	2.4e-05	0.17501	2.3998e-05
0.08886	2.4999e-05	0.09033	2.5003e-05	0.09151	2.4998e-05	0.09245	2.4999e-05	0.09279	2.4998e-05	0.09281	2.4999e-05	0.0922	2.5e-05	0.0912	2.5001e-05	0.08935	2.4998e-05	0.08701	2.4999e-05	0.08405	2.5e-05	0.08049	2.5e-05	0.07675	2.4999e-05	0.07307	2.4998e-05	0.0712	2.4999e-05	0.21474	2.5e-05	0.21857	2.4999e-05	0.22255	2.4999e-05	0.22577	2.4999e-05	0.22484	2.5001e-05	0.2215	2.4999e-05	0.21897	2.5001e-05	0.21462	2.4999e-05	0.20367	2.4999e-05	0.18288	2.4998e-05
0.09179	2.6002e-05	0.09308	2.6001e-05	0.09416	2.5999e-05	0.09491	2.6001e-05	0.09508	2.6e-05	0.09493	2.6001e-05	0.09413	2.6e-05	0.09293	2.6002e-05	0.09102	2.6002e-05	0.08856	2.5999e-05	0.08552	2.6001e-05	0.08199	2.6e-05	0.07825	2.6002e-05	0.07481	2.6002e-05	0.07363	2.5997e-05	0.22195	2.5999e-05	0.22541	2.6e-05	0.22937	2.6001e-05	0.23263	2.6e-05	0.23173	2.6002e-05	0.22811	2.6e-05	0.22571	2.6001e-05	0.22146	2.6001e-05	0.21066	2.5999e-05	0.19071	2.6e-05
0.09455	2.6999e-05	0.09577	2.7e-05	0.09672	2.7001e-05	0.09729	2.7002e-05	0.09725	2.6999e-05	0.09701	2.7001e-05	0.09599	2.6998e-05	0.09469	2.7001e-05	0.09261	2.7001e-05	0.09005	2.7001e-05	0.08697	2.7002e-05	0.08348	2.7001e-05	0.07977	2.6999e-05	0.07653	2.6998e-05	0.07631	2.7e-05	0.22911	2.7003e-05	0.23217	2.7e-05	0.23587	2.7001e-05	0.23929	2.7001e-05	0.23815	2.7001e-05	0.2346	2.6999e-05	0.23205	2.7e-05	0.22809	2.6998e-05	0.21762	2.7001e-05	0.19825	2.6999e-05
0.09724	2.7999e-05	0.09834	2.8001e-05	0.09911	2.8001e-05	0.09956	2.8e-05	0.09935	2.7997e-05	0.09895	2.8e-05	0.09781	2.7999e-05	0.09636	2.8001e-05	0.09422	2.7997e-05	0.09157	2.8e-05	0.08841	2.7998e-05	0.08491	2.7999e-05	0.0813	2.7999e-05	0.07835	2.8e-05	0.07904	2.8002e-05	0.23568	2.7998e-05	0.23885	2.7999e-05	0.24238	2.8e-05	0.24576	2.8e-05	0.24469	2.8e-05	0.24104	2.8e-05	0.23829	2.7999e-05	0.23448	2.7999e-05	0.22453	2.7999e-05	0.20554	2.8e-05
0.09982	2.9001e-05	0.10073	2.9002e-05	0.10141	2.9e-05	0.1017	2.8999e-05	0.10138	2.9e-05	0.10084	2.9e-05	0.09952	2.8999e-05	0.09789	2.9e-05	0.09569	2.9002e-05	0.09299	2.9001e-05	0.0898	2.9001e-05	0.08633	2.9001e-05	0.08282	2.9001e-05	0.08019	2.9e-05	0.08256	2.8998e-05	0.24209	2.9002e-05	0.24529	2.9001e-05	0.2487	2.9001e-05	0.25209	2.9e-05	0.25127	2.9001e-05	0.24735	2.8998e-05	0.24471	2.8998e-05	0.24099	2.8998e-05	0.23122	2.9001e-05	0.21266	2.9002e-05
0.10239	3.0002e-05	0.10308	3.0001e-05	0.10372	3e-05	0.10382	3e-05	0.10326	2.9999e-05	0.10263	2.9999e-05	0.10121	3.0001e-05	0.09954	3.0001e-05	0.09714	2.9998e-05	0.09441	2.9999e-05	0.09119	3e-05	0.08771	2.9999e-05	0.08441	3.0001e-05	0.08221	3e-05	0.08683	2.9999e-05	0.24864	3.0001e-05	0.25159	3e-05	0.25502	2.9999e-05	0.25832	3e-05	0.25744	2.9998e-05	0.25353	2.9999e-05	0.25088	3e-05	0.24706	3.0003e-05	0.23787	2.9999e-05	0.21985	2.9999e-05
0.10462	3.1002e-05	0.10534	3.1002e-05	0.10577	3.1004e-05	0.10574	3.1001e-05	0.10518	3.1002e-05	0.10431	3.1002e-05	0.10283	3.1e-05	0.10097	3.1001e-05	0.09857	3.1e-05	0.09578	3.1001e-05	0.09253	3.1e-05	0.08913	3.0997e-05	0.08591	3.0998e-05	0.0842	3.0999e-05	0.09537	3.0972e-05	0.25477	3.1e-05	0.25776	3.0999e-05	0.26126	3.1002e-05	0.26463	3.0998e-05	0.26363	3.0999e-05	0.2596	3.1e-05	0.25704	3.1e-05	0.25334	3.0998e-05	0.2441	3.1001e-05	0.22703	3.0999e-05
0.10691	3.2e-05	0.10749	3.1999e-05	0.10778	3.2002e-05	0.10758	3.2001e-05	0.10686	3.2001e-05	0.10594	3.1999e-05	0.10432	3.1998e-05	0.10241	3.1998e-05	0.09996	3.2002e-05	0.09708	3.2e-05	0.09387	3.1998e-05	0.09052	3.2001e-05	0.08754	3.2001e-05	0.08619	3.2002e-05	0.25838	3.1975e-05	0.26074	3.1999e-05	0.26383	3.2e-05	0.26732	3.1998e-05	0.27092	3.1998e-05	0.26969	3.2e-05	0.26559	3.2e-05	0.26316	3.2001e-05	0.2592	3.2e-05	0.25037	3.2002e-05	0.23387	3.1999e-05
0.10913	3.2998e-05	0.10963	3.3001e-05	0.10972	3.3002e-05	0.10946	3.3001e-05	0.10855	3.2999e-05	0.1075	3.2999e-05	0.1058	3.3e-05	0.10387	3.2999e-05	0.10133	3.3e-05	0.09839	3.2999e-05	0.09519	3.3e-05	0.09193	3.2998e-05	0.08913	3.2999e-05	0.08853	3.3004e-05	0.26463	3.2999e-05	0.26684	3.3001e-05	0.26972	3.3e-05	0.27343	3.2999e-05	0.27686	3.3e-05	0.27575	3.3001e-05	0.27155	3.2998e-05	0.26921	3.3e-05	0.26535	3.2999e-05	0.25652	3.2999e-05	0.24044	3.2999e-05
0.11124	3.4e-05	0.11164	3.4001e-05	0.11153	3.3998e-05	0.11115	3.3997e-05	0.1102	3.3999e-05	0.10901	3.4e-05	0.10727	3.4001e-05	0.10518	3.3999e-05	0.1026	3.4e-05	0.09968	3.3998e-05	0.09653	3.3998e-05	0.09335	3.3998e-05	0.09078	3.4e-05	0.09098	3.3997e-05	0.2706	3.3999e-05	0.27274	3.4e-05	0.27546	3.4e-05	0.27921	3.4e-05	0.28281	3.4001e-05	0.2816	3.4001e-05	0.27741	3.3999e-05	0.275	3.4e-05	0.27118	3.4001e-05	0.26265	3.4002e-05	0.247	3.4002e-05
0.11327	3.4998e-05	0.1135	3.5e-05	0.11344	3.5e-05	0.11286	3.5e-05	0.11176	3.5e-05	0.11053	3.4999e-05	0.10863	3.5e-05	0.10652	3.5e-05	0.10389	3.5001e-05	0.10094	3.5001e-05	0.09781	3.4999e-05	0.09475	3.5e-05	0.0926	3.4999e-05	0.09369	3.4997e-05	0.27638	3.4999e-05	0.27844	3.5e-05	0.28134	3.4998e-05	0.28511	3.4999e-05	0.28872	3.4999e-05	0.28747	3.5001e-05	0.28323	3.5001e-05	0.28074	3.5001e-05	0.27688	3.5e-05	0.2686	3.5e-05	0.25324	3.5001e-05
0.11523	3.6e-05	0.11537	3.5998e-05	0.11512	3.6001e-05	0.1145	3.6e-05	0.11334	3.6002e-05	0.11192	3.6001e-05	0.11003	3.6e-05	0.10783	3.5999e-05	0.10516	3.6e-05	0.10224	3.6001e-05	0.09912	3.6001e-05	0.09619	3.6e-05	0.09433	3.6e-05	0.09698	3.6001e-05	0.28211	3.5999e-05	0.28405	3.6e-05	0.2872	3.6e-05	0.29065	3.6001e-05	0.29447	3.6001e-05	0.29331	3.6e-05	0.28888	3.6001e-05	0.2864	3.5997e-05	0.28238	3.6e-05	0.27434	3.5999e-05	0.25936	3.5998e-05
0.11709	3.6999e-05	0.11727	3.7001e-05	0.11676	3.7001e-05	0.11603	3.6998e-05	0.1148	3.6999e-05	0.11335	3.6997e-05	0.11133	3.7001e-05	0.10903	3.6999e-05	0.1064	3.7e-05	0.10345	3.7001e-05	0.10042	3.6999e-05	0.09764	3.6998e-05	0.09611	3.7e-05	0.10104	3.7003e-05	0.28778	3.7001e-05	0.28967	3.7e-05	0.29266	3.7001e-05	0.29652	3.7e-05	0.30028	3.6999e-05	0.29916	3.6999e-05	0.29479	3.6998e-05	0.29197	3.7e-05	0.28823	3.7003e-05	0.28021	3.7001e-05	0.26554	3.7001e-05
0.11894	3.7998e-05	0.11896	3.7999e-05	0.11845	3.8001e-05	0.11755	3.8001e-05	0.11619	3.8001e-05	0.11471	3.8e-05	0.11258	3.7999e-05	0.11031	3.8e-05	0.10763	3.8001e-05	0.1047	3.7999e-05	0.10173	3.7998e-05	0.09914	3.8001e-05	0.09812	3.8004e-05	0.29081	3.796e-05	0.29336	3.8e-05	0.2951	3.8e-05	0.29808	3.8e-05	0.30216	3.8e-05	0.30584	3.8001e-05	0.30483	3.8001e-05	0.30027	3.8002e-05	0.29765	3.8e-05	0.29388	3.7998e-05	0.28571	3.8e-05	0.27149	3.8002e-05
0.12067	3.9e-05	0.12053	3.9001e-05	0.12	3.8998e-05	0.11903	3.9001e-05	0.11763	3.9e-05	0.116	3.9001e-05	0.11386	3.8998e-05	0.11155	3.9001e-05	0.10886	3.9e-05	0.10597	3.9e-05	0.10305	3.8997e-05	0.1007	3.8998e-05	0.10023	3.9e-05	0.2967	3.8998e-05	0.29879	3.9e-05	0.30054	3.9e-05	0.30355	3.9e-05	0.30765	3.8999e-05	0.3115	3.9e-05	0.31038	3.9003e-05	0.3058	3.9001e-05	0.30317	3.9e-05	0.29938	3.9e-05	0.29141	3.9e-05	0.2771	3.8998e-05
0.1224	4e-05	0.12217	4.0002e-05	0.12153	3.9999e-05	0.12045	3.9999e-05	0.11899	3.9998e-05	0.11734	4e-05	0.1151	4e-05	0.11275	4e-05	0.11003	3.9999e-05	0.10722	4e-05	0.10443	4e-05	0.10228	4.0002e-05	0.10261	4e-05	0.30225	4e-05	0.30414	4e-05	0.30582	4e-05	0.30897	3.9998e-05	0.3131	4.0002e-05	0.31707	3.9999e-05	0.316	4.0001e-05	0.31132	4e-05	0.30859	4e-05	0.30487	4.0001e-05	0.29692	4.0002e-05	0.28306	4e-05
0.12407	4.0998e-05	0.12377	4.0999e-05	0.12296	4.1e-05	0.12188	4.1e-05	0.12029	4.1001e-05	0.11857	4.1001e-05	0.11635	4.0999e-05	0.11397	4.0998e-05	0.11123	4.1e-05	0.10843	4.1002e-05	0.10576	4.0999e-05	0.10393	4.1001e-05	0.10509	4.1006e-05	0.3076	4.1e-05	0.30929	4.0998e-05	0.31112	4.1e-05	0.31432	4.0999e-05	0.31866	4.1002e-05	0.32243	4.1002e-05	0.32145	4.0998e-05	0.31679	4.1e-05	0.31397	4.1e-05	0.30998	4.1001e-05	0.30237	4.0999e-05	0.28873	4.0998e-05
0.12568	4.2e-05	0.12523	4.2001e-05	0.12443	4.2e-05	0.12323	4.2e-05	0.12163	4.2003e-05	0.1198	4.1999e-05	0.11755	4.2001e-05	0.11511	4.2e-05	0.11243	4.1999e-05	0.10966	4.2e-05	0.10718	4.2001e-05	0.10564	4.1999e-05	0.10785	4.1999e-05	0.31294	4.2001e-05	0.31458	4.1999e-05	0.31649	4.1999e-05	0.3197	4.2001e-05	0.32398	4.1998e-05	0.32789	4.2e-05	0.32699	4.2001e-05	0.32209	4.2e-05	0.31937	4.2e-05	0.31532	4.2e-05	0.30789	4.2001e-05	0.29444	4.1997e-05
0.12724	4.2997e-05	0.12674	4.3001e-05	0.12579	4.2999e-05	0.12449	4.2999e-05	0.12282	4.3001e-05	0.12107	4.3002e-05	0.11868	4.3002e-05	0.11628	4.3e-05	0.11361	4.2998e-05	0.11091	4.3001e-05	0.10856	4.3001e-05	0.10741	4.2999e-05	0.11164	4.2996e-05	0.31807	4.2999e-05	0.3196	4.2999e-05	0.32173	4.3e-05	0.32489	4.2998e-05	0.32948	4.3002e-05	0.3333	4.2999e-05	0.33251	4.3e-05	0.32739	4.2998e-05	0.32448	4.2998e-05	0.32071	4.2999e-05	0.31298	4.3002e-05	0.29985	4.2999e-05
0.12877	4.4001e-05	0.1282	4.3999e-05	0.12713	4.4e-05	0.12581	4.3998e-05	0.12407	4.4e-05	0.1222	4.4e-05	0.11986	4.3998e-05	0.11745	4.4e-05	0.1148	4.4e-05	0.11218	4.4001e-05	0.11003	4.4001e-05	0.10939	4.4003e-05	0.11623	4.3999e-05	0.32314	4.3999e-05	0.32465	4.3999e-05	0.32679	4.3999e-05	0.33017	4.4e-05	0.33462	4.4002e-05	0.33875	4.3999e-05	0.33779	4.4e-05	0.33264	4.3998e-05	0.32977	4.4e-05	0.3259	4.3997e-05	0.31841	4.3999e-05	0.30532	4.4001e-05
0.13024	4.4999e-05	0.12954	4.5e-05	0.12846	4.5e-05	0.12706	4.5001e-05	0.12531	4.5001e-05	0.12339	4.5002e-05	0.12104	4.5001e-05	0.11859	4.4998e-05	0.11598	4.5e-05	0.11349	4.5e-05	0.11156	4.5e-05	0.11136	4.5e-05	0.32637	4.4941e-05	0.32823	4.4999e-05	0.32966	4.5001e-05	0.33187	4.4999e-05	0.33536	4.5001e-05	0.33979	4.5e-05	0.34417	4.5002e-05	0.34311	4.4999e-05	0.33795	4.4998e-05	0.33493	4.4998e-05	0.33102	4.5001e-05	0.32377	4.5001e-05	0.3106	4.5002e-05
0.13172	4.5999e-05	0.13092	4.5996e-05	0.12976	4.5998e-05	0.12835	4.5997e-05	0.1265	4.6003e-05	0.12453	4.6002e-05	0.12215	4.6001e-05	0.11976	4.5999e-05	0.11715	4.5999e-05	0.11481	4.6001e-05	0.11307	4.6001e-05	0.11356	4.6e-05	0.33181	4.6e-05	0.33314	4.6003e-05	0.33468	4.5999e-05	0.33694	4.5999e-05	0.3403	4.6e-05	0.34493	4.6002e-05	0.34961	4.5999e-05	0.3484	4.6001e-05	0.34311	4.6001e-05	0.34017	4.6e-05	0.33635	4.6e-05	0.32863	4.5999e-05	0.31612	4.6e-05
0.13309	4.6999e-05	0.13225	4.7001e-05	0.13103	4.7e-05	0.12954	4.7001e-05	0.12768	4.6999e-05	0.12566	4.7e-05	0.1233	4.6998e-05	0.12086	4.6999e-05	0.11836	4.7002e-05	0.1161	4.6998e-05	0.11465	4.7e-05	0.11604	4.6995e-05	0.3368	4.6999e-05	0.33798	4.7001e-05	0.33958	4.7002e-05	0.34195	4.7e-05	0.34543	4.6999e-05	0.35028	4.7e-05	0.35489	4.7001e-05	0.35384	4.6997e-05	0.34829	4.7002e-05	0.34519	4.7001e-05	0.34126	4.7001e-05	0.33376	4.7001e-05	0.32142	4.7e-05
0.13443	4.8002e-05	0.13353	4.8001e-05	0.13228	4.8e-05	0.13071	4.8e-05	0.1288	4.8001e-05	0.12677	4.7999e-05	0.12439	4.7998e-05	0.12202	4.7999e-05	0.11958	4.7999e-05	0.11752	4.8e-05	0.11639	4.7999e-05	0.11885	4.8001e-05	0.34167	4.8e-05	0.34284	4.8001e-05	0.34466	4.7999e-05	0.34704	4.7998e-05	0.35042	4.7997e-05	0.35549	4.8001e-05	0.36007	4.8e-05	0.3588	4.8e-05	0.3534	4.8001e-05	0.35025	4.8e-05	0.34643	4.8001e-05	0.33879	4.7999e-05	0.32667	4.8002e-05
0.13584	4.9e-05	0.13483	4.8999e-05	0.1335	4.9001e-05	0.13189	4.9001e-05	0.12992	4.8998e-05	0.12789	4.9e-05	0.12549	4.9001e-05	0.12317	4.8998e-05	0.12079	4.8999e-05	0.11886	4.8999e-05	0.11811	4.9e-05	0.1224	4.8998e-05	0.34654	4.9e-05	0.34762	4.8999e-05	0.34953	4.8999e-05	0.3519	4.8999e-05	0.35552	4.9001e-05	0.36071	4.9001e-05	0.36527	4.9e-05	0.3639	4.8999e-05	0.35852	4.9e-05	0.35522	4.8999e-05	0.35154	4.9001e-05	0.34399	4.8999e-05	0.33182	4.8999e-05
0.13713	5.0001e-05	0.13604	5.0001e-05	0.13469	5.0003e-05	0.13301	5e-05	0.13104	5.0001e-05	0.12897	4.9998e-05	0.12662	4.9998e-05	0.12432	4.9999e-05	0.12201	5e-05	0.12029	5.0002e-05	0.12013	4.9994e-05	0.12701	4.9999e-05	0.35153	4.9999e-05	0.35267	4.9998e-05	0.35438	4.9999e-05	0.35658	5.0001e-05	0.36034	5.0002e-05	0.36569	4.9998e-05	0.37034	5.0001e-05	0.36917	4.9998e-05	0.36368	4.9998e-05	0.36037	4.9998e-05	0.35631	5e-05	0.34903	5.0003e-05	0.33692	5.0001e-05
0.13839	5.0996e-05	0.13725	5.0997e-05	0.13591	5.1002e-05	0.13415	5.0999e-05	0.13211	5.1001e-05	0.13008	5.1e-05	0.12771	5.1e-05	0.12545	5.1001e-05	0.12332	5.1e-05	0.12186	5.0998e-05	0.12216	5.1e-05	0.35496	5.0935e-05	0.3563	5.1e-05	0.35734	5.0999e-05	0.35912	5.1e-05	0.36163	5.1e-05	0.36528	5.1001e-05	0.37068	5.0999e-05	0.37561	5.1002e-05	0.37419	5.1001e-05	0.36863	5.0999e-05	0.36544	5.0998e-05	0.3613	5.1e-05	0.35404	5.1e-05	0.34232	5.0998e-05
0.13964	5.1997e-05	0.13845	5.1998e-05	0.13703	5.2001e-05	0.1353	5.2001e-05	0.13322	5.1998e-05	0.13116	5.2001e-05	0.12886	5.2001e-05	0.1266	5.1997e-05	0.12457	5.2001e-05	0.12336	5.2e-05	0.12441	5.1999e-05	0.36011	5.1997e-05	0.36126	5.2002e-05	0.36208	5.2001e-05	0.36359	5.2001e-05	0.36629	5.2001e-05	0.37013	5.1999e-05	0.3755	5.1999e-05	0.3804	5.2e-05	0.37946	5.1999e-05	0.37355	5.2e-05	0.37026	5.1999e-05	0.3662	5.1997e-05	0.35885	5.2001e-05	0.34725	5.1999e-05
0.14082	5.3e-05	0.13963	5.2999e-05	0.13814	5.3001e-05	0.13634	5.3002e-05	0.13431	5.3001e-05	0.13222	5.3e-05	0.12993	5.3001e-05	0.12782	5.3001e-05	0.12596	5.2998e-05	0.12497	5.3e-05	0.12704	5.2997e-05	0.36476	5.2999e-05	0.36588	5.3e-05	0.36669	5.3002e-05	0.36843	5.2999e-05	0.37107	5.3e-05	0.37505	5.2998e-05	0.38066	5.3001e-05	0.38531	5.3001e-05	0.38435	5.3002e-05	0.37853	5.2998e-05	0.37498	5.3e-05	0.37101	5.2999e-05	0.36375	5.2997e-05	0.35222	5.2999e-05
0.14209	5.4002e-05	0.14082	5.4002e-05	0.13927	5.4001e-05	0.13743	5.4001e-05	0.13539	5.3999e-05	0.13332	5.4003e-05	0.13105	5.4001e-05	0.12899	5.3998e-05	0.12725	5.4001e-05	0.12676	5.3999e-05	0.12981	5.4001e-05	0.36939	5.3999e-05	0.37053	5.4001e-05	0.37125	5.4002e-05	0.373	5.4e-05	0.3759	5.4e-05	0.37996	5.4001e-05	0.38567	5.3999e-05	0.39033	5.4001e-05	0.38928	5.4e-05	0.38338	5.3999e-05	0.37979	5.4001e-05	0.37597	5.4e-05	0.36866	5.3999e-05	0.35702	5.4e-05
0.14327	5.4998e-05	0.14195	5.5001e-05	0.14038	5.5001e-05	0.13856	5.5001e-05	0.13643	5.5001e-05	0.13441	5.4999e-05	0.13216	5.4999e-05	0.13022	5.5e-05	0.12868	5.5003e-05	0.12862	5.5e-05	0.13368	5.5001e-05	0.37421	5.4998e-05	0.37509	5.4998e-05	0.37585	5.4999e-05	0.3777	5.5e-05	0.38063	5.5e-05	0.38476	5.5001e-05	0.39044	5.5001e-05	0.39546	5.4999e-05	0.39429	5.4998e-05	0.38829	5.5e-05	0.38462	5.5e-05	0.38069	5.4998e-05	0.37345	5.4998e-05	0.36181	5.5e-05
0.14444	5.5999e-05	0.14303	5.6e-05	0.14145	5.6e-05	0.13963	5.6001e-05	0.1375	5.5999e-05	0.1355	5.6e-05	0.13331	5.6001e-05	0.13149	5.6e-05	0.13013	5.6e-05	0.13057	5.5998e-05	0.14087	5.5998e-05	0.37888	5.6e-05	0.37962	5.6001e-05	0.38063	5.5999e-05	0.38239	5.6001e-05	0.38512	5.6001e-05	0.38952	5.6e-05	0.39549	5.5999e-05	0.4003	5.5999e-05	0.39927	5.6001e-05	0.39321	5.6002e-05	0.38931	5.6e-05	0.38546	5.6e-05	0.37818	5.6003e-05	0.36685	5.5998e-05
0.14557	5.7001e-05	0.14415	5.7001e-05	0.14253	5.6998e-05	0.1407	5.7001e-05	0.13855	5.7001e-05	0.13658	5.7001e-05	0.1345	5.7e-05	0.1327	5.7002e-05	0.13158	5.7e-05	0.13271	5.6999e-05	0.38254	5.6948e-05	0.38345	5.7e-05	0.38434	5.7e-05	0.38522	5.7001e-05	0.38699	5.7002e-05	0.38999	5.6998e-05	0.39421	5.7e-05	0.40012	5.7e-05	0.40539	5.7001e-05	0.40419	5.6999e-05	0.3978	5.6999e-05	0.39393	5.7e-05	0.39012	5.6999e-05	0.38277	5.7001e-05	0.37168	5.7e-05
0.14667	5.8e-05	0.14526	5.8001e-05	0.14357	5.8e-05	0.14173	5.8e-05	0.1396	5.8002e-05	0.13764	5.7999e-05	0.13561	5.8e-05	0.13405	5.7999e-05	0.13331	5.7998e-05	0.13497	5.8002e-05	0.38758	5.7997e-05	0.38792	5.8e-05	0.38867	5.8001e-05	0.38977	5.8e-05	0.39146	5.7999e-05	0.39456	5.8e-05	0.39902	5.8001e-05	0.40507	5.8e-05	0.41024	5.7999e-05	0.40917	5.8001e-05	0.40281	5.8e-05	0.39882	5.8002e-05	0.39485	5.7999e-05	0.38755	5.8002e-05	0.3765	5.7999e-05
0.14776	5.9001e-05	0.14632	5.9e-05	0.14464	5.8999e-05	0.14273	5.8999e-05	0.14067	5.8999e-05	0.13873	5.9e-05	0.13677	5.9e-05	0.13536	5.9001e-05	0.13487	5.9e-05	0.13793	5.9e-05	0.39201	5.9001e-05	0.39247	5.8999e-05	0.3932	5.8997e-05	0.39425	5.8999e-05	0.39613	5.9001e-05	0.39914	5.9e-05	0.40363	5.9003e-05	0.4097	5.9e-05	0.41527	5.9001e-05	0.41404	5.9e-05	0.4075	5.9001e-05	0.40354	5.9e-05	0.39953	5.9e-05	0.39235	5.8999e-05	0.38127	5.9e-05
0.14885	5.9999e-05	0.14739	6e-05	0.14567	6.0001e-05	0.14379	5.9999e-05	0.14169	6e-05	0.13986	6.0001e-05	0.13798	6e-05	0.13672	5.9998e-05	0.13668	5.9999e-05	0.14093	5.9999e-05	0.39654	6.0002e-05	0.39692	5.9999e-05	0.39765	6.0001e-05	0.39872	5.9999e-05	0.40057	5.9998e-05	0.40367	6e-05	0.40827	5.9999e-05	0.41447	6e-05	0.41992	6e-05	0.41886	5.9999e-05	0.41238	6e-05	0.40839	5.9999e-05	0.40414	6.0002e-05	0.39702	5.9999e-05	0.38581	5.9997e-05
0.14998	6.0997e-05	0.14844	6.1002e-05	0.14675	6.0999e-05	0.14484	6.1003e-05	0.14276	6.1e-05	0.14102	6.0998e-05	0.13918	6.0999e-05	0.13822	6.1e-05	0.1388	6.0998e-05	0.14565	6.0995e-05	0.40102	6.1e-05	0.40139	6.0999e-05	0.40218	6.0999e-05	0.40302	6.0999e-05	0.40503	6.1001e-05	0.40801	6.1e-05	0.41274	6.0999e-05	0.4191	6.0999e-05	0.42485	6.1e-05	0.42375	6.1001e-05	0.41711	6.0999e-05	0.41291	6.1001e-05	0.4087	6.1002e-05	0.40172	6.1e-05	0.39052	6.1e-05
0.15103	6.1997e-05	0.14946	6.2001e-05	0.14774	6.1999e-05	0.14586	6.2e-05	0.14385	6.2e-05	0.14211	6.1996e-05	0.14052	6.2001e-05	0.13967	6.1997e-05	0.14077	6.1998e-05	0.40486	6.1926e-05	0.40564	6.2001e-05	0.4058	6.1999e-05	0.40648	6.2e-05	0.40762	6.2001e-05	0.40944	6.1999e-05	0.41264	6.1997e-05	0.41756	6.1998e-05	0.42364	6.2002e-05	0.42977	6.1999e-05	0.42844	6.2001e-05	0.42177	6.1998e-05	0.41754	6.2001e-05	0.41339	6.2e-05	0.4063	6.2e-05	0.39542	6.2e-05
0.15206	6.3e-05	0.15049	6.2999e-05	0.14879	6.3001e-05	0.14688	6.3001e-05	0.14491	6.3e-05	0.14328	6.3002e-05	0.14177	6.3002e-05	0.14127	6.2997e-05	0.14315	6.2999e-05	0.40962	6.2999e-05	0.41001	6.3002e-05	0.41022	6.3e-05	0.41082	6.3e-05	0.41191	6.2999e-05	0.4139	6.3003e-05	0.41716	6.2998e-05	0.42219	6.2999e-05	0.42847	6.3e-05	0.43457	6.2999e-05	0.43323	6.2998e-05	0.42632	6.3e-05	0.42211	6.2999e-05	0.41796	6.3e-05	0.41081	6.3001e-05	0.4001	6.3e-05
0.15313	6.3999e-05	0.15155	6.4e-05	0.14979	6.4001e-05	0.14793	6.4001e-05	0.14601	6.4001e-05	0.14445	6.3999e-05	0.14315	6.4002e-05	0.14309	6.4001e-05	0.14604	6.4001e-05	0.41407	6.4e-05	0.41444	6.4001e-05	0.41454	6.3999e-05	0.41509	6.3998e-05	0.41647	6.3999e-05	0.41848	6.4e-05	0.4216	6.4001e-05	0.42682	6.4002e-05	0.43321	6.4001e-05	0.43905	6.4001e-05	0.43816	6.3997e-05	0.43111	6.4e-05	0.42672	6.4e-05	0.42257	6.3999e-05	0.41533	6.3999e-05	0.40451	6.4e-05
0.15412	6.5002e-05	0.15252	6.5003e-05	0.15078	6.5002e-05	0.14898	6.5002e-05	0.14712	6.4998e-05	0.14561	6.5001e-05	0.14451	6.5002e-05	0.14469	6.4998e-05	0.14884	6.5e-05	0.41842	6.5002e-05	0.41902	6.5e-05	0.41886	6.4999e-05	0.41951	6.5001e-05	0.42077	6.5002e-05	0.42277	6.4998e-05	0.42619	6.4998e-05	0.43149	6.4997e-05	0.43781	6.5e-05	0.44403	6.4998e-05	0.44295	6.5001e-05	0.43567	6.4999e-05	0.43126	6.5e-05	0.427	6.5e-05	0.41991	6.5e-05	0.40911	6.4999e-05
0.15514	6.5997e-05	0.15356	6.5999e-05	0.15182	6.5999e-05	0.15003	6.6001e-05	0.14821	6.6e-05	0.14687	6.5998e-05	0.14593	6.6e-05	0.1467	6.5998e-05	0.15405	6.5997e-05	0.42275	6.5999e-05	0.42326	6.5999e-05	0.42316	6.6e-05	0.42373	6.5997e-05	0.42513	6.5999e-05	0.42724	6.6e-05	0.43046	6.6002e-05	0.43599	6.6e-05	0.44238	6.5999e-05	0.44902	6.6e-05	0.44753	6.6e-05	0.44026	6.6e-05	0.43577	6.6001e-05	0.4315	6.6e-05	0.4243	6.6e-05	0.41387	6.5999e-05
0.15618	6.6999e-05	0.15457	6.6999e-05	0.15286	6.7001e-05	0.15112	6.6999e-05	0.14938	6.7e-05	0.14812	6.7003e-05	0.14749	6.7e-05	0.14904	6.6999e-05	0.4262	6.6919e-05	0.42714	6.7e-05	0.42746	6.7e-05	0.42747	6.7002e-05	0.4281	6.6997e-05	0.42942	6.7001e-05	0.43162	6.7e-05	0.43485	6.6999e-05	0.44055	6.7001e-05	0.44735	6.7002e-05	0.45353	6.7001e-05	0.45205	6.7001e-05	0.44494	6.7e-05	0.44026	6.7002e-05	0.43602	6.7001e-05	0.42889	6.6999e-05	0.41853	6.6998e-05
0.15719	6.8001e-05	0.15559	6.8e-05	0.15388	6.8001e-05	0.15216	6.8e-05	0.15045	6.7999e-05	0.1494	6.8e-05	0.14903	6.8e-05	0.15101	6.8001e-05	0.43112	6.8e-05	0.43139	6.8001e-05	0.43186	6.8e-05	0.43175	6.7999e-05	0.43247	6.7999e-05	0.43368	6.8002e-05	0.43599	6.8001e-05	0.43921	6.7999e-05	0.44494	6.8001e-05	0.45174	6.8e-05	0.45818	6.7998e-05	0.45673	6.8e-05	0.44941	6.8002e-05	0.44484	6.8e-05	0.4404	6.8001e-05	0.43341	6.8001e-05	0.42302	6.7999e-05
0.15819	6.9001e-05	0.15662	6.9e-05	0.15489	6.8999e-05	0.15324	6.8999e-05	0.15166	6.9e-05	0.15074	6.9001e-05	0.15071	6.8998e-05	0.15401	6.8995e-05	0.43537	6.9e-05	0.43579	6.9001e-05	0.4359	6.8999e-05	0.43599	6.9001e-05	0.43683	6.8999e-05	0.43788	6.9e-05	0.44024	6.9002e-05	0.44372	6.8999e-05	0.44945	6.8999e-05	0.45634	6.8999e-05	0.46298	6.8999e-05	0.46145	6.9e-05	0.45389	6.9001e-05	0.44935	6.9001e-05	0.44492	6.9003e-05	0.43787	6.9e-05	0.4272	6.9001e-05
0.15923	7.0002e-05	0.15761	7e-05	0.15592	7.0002e-05	0.15431	6.9999e-05	0.15285	7.0001e-05	0.15209	6.9998e-05	0.15262	6.9999e-05	0.15696	6.9999e-05	0.43971	7.0001e-05	0.44	7.0002e-05	0.44033	6.9999e-05	0.44014	6.9999e-05	0.44094	7e-05	0.44233	6.9999e-05	0.44441	6.9997e-05	0.44831	7e-05	0.45401	7e-05	0.461	7e-05	0.46749	7.0001e-05	0.46611	6.9998e-05	0.45879	6.9999e-05	0.45379	7e-05	0.4492	7e-05	0.44231	7e-05	0.43169	6.9997e-05
0.16024	7.1e-05	0.15859	7.1e-05	0.157	7.1e-05	0.15545	7.0999e-05	0.15406	7.1e-05	0.15359	7.0998e-05	0.15447	7.1002e-05	0.16215	7.0995e-05	0.44418	7.1001e-05	0.44418	7.0999e-05	0.4445	7.0998e-05	0.44437	7.1e-05	0.44526	7.0999e-05	0.44654	7.1001e-05	0.44871	7.1e-05	0.4524	7.0999e-05	0.45842	7.0998e-05	0.46571	7.1e-05	0.47223	7.1001e-05	0.47073	7.1e-05	0.46322	7.1e-05	0.45842	7.1003e-05	0.45366	7.1001e-05	0.44667	7.0999e-05	0.43621	7.0998e-05
0.16119	7.1998e-05	0.15962	7.1998e-05	0.15806	7.1999e-05	0.15662	7.2e-05	0.15539	7.1999e-05	0.155	7.2001e-05	0.15673	7.2001e-05	0.44792	7.1931e-05	0.44841	7.2001e-05	0.44853	7.2e-05	0.44869	7.2e-05	0.44853	7.2001e-05	0.44962	7.2e-05	0.45088	7.2e-05	0.45314	7.2001e-05	0.45666	7.1998e-05	0.46306	7.2001e-05	0.47012	7.1999e-05	0.47681	7.1998e-05	0.47514	7.2002e-05	0.46748	7.2e-05	0.46294	7.2001e-05	0.45817	7.1998e-05	0.45128	7.2e-05	0.4408	7.2001e-05
0.1622	7.2998e-05	0.16065	7.3001e-05	0.1591	7.2999e-05	0.15772	7.3001e-05	0.15675	7.3001e-05	0.15669	7.3001e-05	0.15925	7.2999e-05	0.45258	7.2999e-05	0.45263	7.3003e-05	0.45264	7.2999e-05	0.4528	7.2999e-05	0.45277	7.2999e-05	0.45369	7.2999e-05	0.45506	7.2999e-05	0.45735	7.3e-05	0.46093	7.3e-05	0.46743	7.3002e-05	0.47457	7.3e-05	0.48121	7.2997e-05	0.47977	7.3004e-05	0.47202	7.3003e-05	0.46715	7.3e-05	0.46256	7.2999e-05	0.45539	7.2999e-05	0.44508	7.3002e-05
0.16318	7.3999e-05	0.16167	7.3997e-05	0.16016	7.4002e-05	0.1589	7.4001e-05	0.15804	7.3999e-05	0.1584	7.4003e-05	0.16178	7.3999e-05	0.45699	7.3999e-05	0.45707	7.3998e-05	0.45679	7.3999e-05	0.45694	7.4003e-05	0.4572	7.4001e-05	0.45783	7.4e-05	0.4592	7.4001e-05	0.46163	7.3996e-05	0.46546	7.3998e-05	0.47155	7.4e-05	0.47898	7.4e-05	0.48599	7.3998e-05	0.48439	7.4e-05	0.47642	7.3999e-05	0.47159	7.4e-05	0.46706	7.4002e-05	0.46004	7.3997e-05	0.44956	7.3999e-05
0.1642	7.4999e-05	0.16271	7.4999e-05	0.16125	7.4998e-05	0.16015	7.4999e-05	0.1595	7.4999e-05	0.16027	7.5e-05	0.16578	7.4998e-05	0.46137	7.5e-05	0.46131	7.5001e-05	0.46098	7.4998e-05	0.46121	7.4999e-05	0.46111	7.4999e-05	0.462	7.4999e-05	0.46338	7.5001e-05	0.46605	7.5e-05	0.46974	7.5001e-05	0.47614	7.5e-05	0.48335	7.5001e-05	0.49056	7.5e-05	0.48882	7.4999e-05	0.48083	7.4999e-05	0.47601	7.5e-05	0.47118	7.5e-05	0.4643	7.5002e-05	0.45399	7.5e-05
0.1652	7.6e-05	0.16375	7.5997e-05	0.16246	7.6001e-05	0.16135	7.6002e-05	0.16091	7.6e-05	0.16239	7.6e-05	0.17378	7.6003e-05	0.46557	7.6e-05	0.46537	7.6001e-05	0.46516	7.5998e-05	0.46518	7.6001e-05	0.46537	7.6e-05	0.46625	7.6001e-05	0.46761	7.6001e-05	0.46995	7.6e-05	0.47413	7.6002e-05	0.48059	7.5999e-05	0.48795	7.5998e-05	0.49505	7.6001e-05	0.49321	7.5999e-05	0.48522	7.6e-05	0.48037	7.6001e-05	0.47557	7.5999e-05	0.46865	7.5997e-05	0.45839	7.5998e-05
0.1662	7.7001e-05	0.16479	7.6998e-05	0.16354	7.6999e-05	0.1627	7.6999e-05	0.1626	7.6997e-05	0.16444	7.7e-05	0.46911	7.7001e-05	0.4696	7.6998e-05	0.46941	7.6998e-05	0.46945	7.7e-05	0.46929	7.7e-05	0.46949	7.7e-05	0.4704	7.7e-05	0.47161	7.7e-05	0.47435	7.6999e-05	0.4785	7.6999e-05	0.48486	7.6999e-05	0.49235	7.6999e-05	0.49956	7.6997e-05	0.49779	7.6996e-05	0.48966	7.6999e-05	0.48458	7.7001e-05	0.47993	7.7e-05	0.47293	7.6998e-05	0.46271	7.7e-05
0.16723	7.8001e-05	0.16585	7.8e-05	0.16471	7.8002e-05	0.16399	7.8002e-05	0.16419	7.8003e-05	0.16722	7.7998e-05	0.47325	7.8001e-05	0.47395	7.8001e-05	0.47361	7.7996e-05	0.47367	7.7999e-05	0.47355	7.8001e-05	0.47354	7.7998e-05	0.47421	7.8e-05	0.47571	7.8001e-05	0.47848	7.7999e-05	0.48276	7.8001e-05	0.48917	7.7998e-05	0.49691	7.8003e-05	0.50398	7.8002e-05	0.50242	7.7997e-05	0.49426	7.8e-05	0.48892	7.7998e-05	0.48414	7.7999e-05	0.47738	7.8001e-05	0.46694	7.8e-05
0.16826	7.8998e-05	0.16698	7.8997e-05	0.16587	7.9e-05	0.16542	7.8997e-05	0.16605	7.9e-05	0.17041	7.8999e-05	0.47763	7.8999e-05	0.478	7.9002e-05	0.47765	7.8999e-05	0.47781	7.9e-05	0.47756	7.8999e-05	0.47765	7.9001e-05	0.4784	7.9001e-05	0.47993	7.8999e-05	0.4826	7.8998e-05	0.48683	7.9001e-05	0.49342	7.9001e-05	0.50147	7.9004e-05	0.5088	7.9004e-05	0.50702	7.8999e-05	0.49874	7.9005e-05	0.49341	7.9001e-05	0.4883	7.9e-05	0.48173	7.8998e-05	0.47133	7.8999e-05
0.16924	7.9998e-05	0.16809	8e-05	0.16711	8.0002e-05	0.16688	8e-05	0.16801	7.9998e-05	0.17456	8.0005e-05	0.48187	7.9999e-05	0.48206	8e-05	0.4817	8.0001e-05	0.4818	7.9999e-05	0.48147	8e-05	0.48174	8.0001e-05	0.48244	8.0001e-05	0.48387	8e-05	0.48674	8.0001e-05	0.49105	7.9999e-05	0.49816	7.9998e-05	0.50574	8e-05	0.51306	8.0002e-05	0.51121	7.9998e-05	0.50306	7.9997e-05	0.49774	8.0003e-05	0.49262	8.0001e-05	0.48574	8.0002e-05	0.47567	7.9998e-05
0.17036	8.1003e-05	0.16924	8.1e-05	0.16841	8.0999e-05	0.16835	8.1004e-05	0.17006	8.1e-05	0.486	8.0908e-05	0.48586	8.0998e-05	0.48611	8.1001e-05	0.4858	8.0999e-05	0.48594	8.1e-05	0.48553	8.0998e-05	0.4858	8.1e-05	0.48663	8.1002e-05	0.48815	8.1001e-05	0.49086	8.0999e-05	0.49554	8.0998e-05	0.5024	8.0998e-05	0.51008	8.0997e-05	0.51739	8.1001e-05	0.51592	8.1001e-05	0.50747	8.1002e-05	0.50196	8.0999e-05	0.49704	8.1e-05	0.49024	8.0995e-05	0.48022	8.0997e-05
0.1715	8.1998e-05	0.17042	8.2002e-05	0.16977	8.2e-05	0.17002	8.2e-05	0.17256	8.1993e-05	0.49058	8.2e-05	0.49001	8.2001e-05	0.49022	8.2e-05	0.49007	8.1999e-05	0.48964	8.2e-05	0.48979	8.1998e-05	0.48989	8.2005e-05	0.49068	8.2001e-05	0.4922	8.1999e-05	0.49524	8.1999e-05	0.49971	8.2e-05	0.50669	8.2e-05	0.5145	8.1996e-05	0.5218	8.1999e-05	0.52013	8.1999e-05	0.51173	8.2e-05	0.50619	8.2e-05	0.50118	8.1998e-05	0.49463	8.2001e-05	0.48459	8.2e-05
0.17255	8.2996e-05	0.1716	8.3003e-05	0.17113	8.3001e-05	0.17191	8.2999e-05	0.17555	8.2998e-05	0.4947	8.2999e-05	0.49393	8.2999e-05	0.49437	8.2998e-05	0.49399	8.2998e-05	0.49358	8.2998e-05	0.49379	8.3e-05	0.49398	8.3002e-05	0.49471	8.2998e-05	0.49626	8.2998e-05	0.49926	8.3e-05	0.50369	8.3001e-05	0.51101	8.3001e-05	0.51901	8.3e-05	0.52641	8.3e-05	0.52454	8.3e-05	0.51583	8.3e-05	0.5106	8.3002e-05	0.50556	8.3001e-05	0.49888	8.3004e-05	0.4888	8.2997e-05
0.17366	8.3999e-05	0.17283	8.4e-05	0.17258	8.3997e-05	0.17366	8.3996e-05	0.17892	8.3997e-05	0.49877	8.4003e-05	0.49837	8.4e-05	0.49838	8.4e-05	0.49802	8.3999e-05	0.49761	8.4001e-05	0.49767	8.3998e-05	0.49802	8.4001e-05	0.49893	8.3997e-05	0.50033	8.3999e-05	0.50328	8.4e-05	0.50801	8.4e-05	0.51528	8.3998e-05	0.52315	8.4003e-05	0.53073	8.3999e-05	0.5291	8.3999e-05	0.52009	8.3998e-05	0.51482	8.3999e-05	0.50964	8.4002e-05	0.50287	8.4e-05	0.493	8.4001e-05
0.17473	8.5001e-05	0.17409	8.5001e-05	0.17408	8.5e-05	0.17589	8.5e-05	0.50224	8.491e-05	0.5028	8.4998e-05	0.50241	8.5e-05	0.5026	8.5e-05	0.50205	8.4999e-05	0.50157	8.5e-05	0.50181	8.4998e-05	0.50179	8.5001e-05	0.50286	8.5e-05	0.50441	8.5002e-05	0.50722	8.4999e-05	0.51212	8.5002e-05	0.5196	8.5001e-05	0.52739	8.4997e-05	0.53535	8.5e-05	0.53353	8.5e-05	0.52453	8.4997e-05	0.51904	8.4999e-05	0.51385	8.5e-05	0.50697	8.4999e-05	0.49712	8.4998e-05
0.17589	8.6003e-05	0.1753	8.6002e-05	0.17562	8.6e-05	0.17837	8.6002e-05	0.50673	8.6e-05	0.50692	8.6e-05	0.50648	8.5999e-05	0.50665	8.5999e-05	0.50622	8.6001e-05	0.50562	8.6e-05	0.50573	8.6004e-05	0.50582	8.6e-05	0.50686	8.6001e-05	0.50836	8.5997e-05	0.51138	8.6001e-05	0.51611	8.5997e-05	0.52372	8.6e-05	0.53185	8.5999e-05	0.53982	8.5999e-05	0.5378	8.5998e-05	0.52887	8.6003e-05	0.5234	8.5998e-05	0.51801	8.5999e-05	0.51098	8.5999e-05	0.50133	8.6001e-05
0.17712	8.6997e-05	0.17675	8.7001e-05	0.17747	8.6995e-05	0.18101	8.6999e-05	0.51083	8.6998e-05	0.51112	8.6998e-05	0.51041	8.7001e-05	0.5106	8.7001e-05	0.50999	8.7001e-05	0.50982	8.6998e-05	0.50969	8.7001e-05	0.51022	8.7e-05	0.51085	8.7e-05	0.51236	8.6998e-05	0.51561	8.7e-05	0.52043	8.7e-05	0.52826	8.7002e-05	0.53637	8.6995e-05	0.54398	8.6999e-05	0.5421	8.7e-05	0.53327	8.7001e-05	0.52765	8.7e-05	0.5223	8.7001e-05	0.51538	8.6999e-05	0.50568	8.7002e-05
0.17832	8.8001e-05	0.17824	8.8001e-05	0.17935	8.7999e-05	0.18507	8.8009e-05	0.5152	8.8002e-05	0.51531	8.8001e-05	0.51448	8.7999e-05	0.51483	8.8e-05	0.51411	8.7999e-05	0.51379	8.7999e-05	0.51366	8.8e-05	0.51385	8.8001e-05	0.51474	8.7998e-05	0.51641	8.8e-05	0.51951	8.8e-05	0.52465	8.8001e-05	0.53232	8.8002e-05	0.54092	8.7998e-05	0.54863	8.7998e-05	0.54663	8.7994e-05	0.53777	8.8e-05	0.53171	8.8001e-05	0.52672	8.8003e-05	0.5194	8.8001e-05	0.50979	8.7999e-05
0.17961	8.9001e-05	0.17969	8.8999e-05	0.18135	8.9e-05	0.51896	8.8922e-05	0.51912	8.8997e-05	0.51919	8.9002e-05	0.51845	8.8999e-05	0.51886	8.9001e-05	0.51787	8.9002e-05	0.5175	8.9e-05	0.51759	8.9001e-05	0.51794	8.9e-05	0.51889	8.9002e-05	0.52059	8.8998e-05	0.5235	8.8999e-05	0.52878	8.9001e-05	0.53653	8.8999e-05	0.54508	8.9e-05	0.55281	8.8998e-05	0.55099	8.9001e-05	0.54184	8.8998e-05	0.53591	8.9e-05	0.53067	8.8999e-05	0.52371	8.8998e-05	0.51376	8.9e-05
0.18097	9e-05	0.18136	9e-05	0.18366	8.9998e-05	0.5233	8.9999e-05	0.5234	9.0001e-05	0.52322	9.0001e-05	0.52252	9.0002e-05	0.52255	9.0001e-05	0.52194	9.0001e-05	0.5215	9.0001e-05	0.5216	9e-05	0.52192	8.9999e-05	0.52275	8.9998e-05	0.52473	9e-05	0.52771	8.9999e-05	0.53291	9e-05	0.54094	9e-05	0.54937	8.9997e-05	0.55758	9.0001e-05	0.55554	8.9998e-05	0.54615	8.9998e-05	0.5402	9.0001e-05	0.53467	8.9999e-05	0.5278	9.0002e-05	0.51807	8.9999e-05
0.18228	9.1e-05	0.18292	9.0998e-05	0.18632	9.1004e-05	0.52741	9.0997e-05	0.52722	9.0999e-05	0.52724	9.1e-05	0.52647	9.0997e-05	0.52669	9.1002e-05	0.52602	9.0999e-05	0.52546	9.1001e-05	0.52563	9.1001e-05	0.5258	9.1001e-05	0.52657	9.1e-05	0.5287	9.0999e-05	0.53178	9.0997e-05	0.53716	9.0999e-05	0.54527	9.0998e-05	0.55368	9.1001e-05	0.56175	9.0999e-05	0.55974	9.1001e-05	0.5504	9.0999e-05	0.54431	9.1001e-05	0.53908	9.1e-05	0.5319	9.1e-05	0.52243	9.1002e-05
0.18376	9.2003e-05	0.18485	9.2e-05	0.18974	9.2001e-05	0.53152	9.1999e-05	0.5313	9.1999e-05	0.53136	9.2001e-05	0.53048	9.2001e-05	0.53047	9.1999e-05	0.52992	9.2e-05	0.52948	9.1999e-05	0.52961	9.1997e-05	0.52964	9.2002e-05	0.53045	9.2001e-05	0.53293	9.2e-05	0.53573	9.2e-05	0.54131	9.2001e-05	0.54946	9.2e-05	0.55808	9.1999e-05	0.56595	9.2003e-05	0.56395	9.2002e-05	0.5545	9.2001e-05	0.54838	9.2002e-05	0.54316	9.2e-05	0.53599	9.2004e-05	0.52649	9.2002e-05
0.18519	9.3e-05	0.18695	9.3001e-05	0.19616	9.3011e-05	0.53571	9.2999e-05	0.53531	9.3001e-05	0.53536	9.3e-05	0.53438	9.2999e-05	0.53443	9.3003e-05	0.53385	9.3001e-05	0.53341	9.3e-05	0.53354	9.3e-05	0.53385	9.3002e-05	0.53462	9.3e-05	0.53678	9.3001e-05	0.53993	9.2997e-05	0.54543	9.2997e-05	0.55393	9.3003e-05	0.56236	9.3002e-05	0.57035	9.3001e-05	0.56841	9.3005e-05	0.55875	9.3e-05	0.5526	9.2999e-05	0.5473	9.3002e-05	0.54035	9.2997e-05	0.53072	9.3001e-05
0.18685	9.4001e-05	0.18909	9.3996e-05	0.53978	9.4002e-05	0.53974	9.3999e-05	0.53932	9.4001e-05	0.53927	9.4002e-05	0.5383	9.3999e-05	0.53835	9.3998e-05	0.53772	9.4e-05	0.53724	9.4e-05	0.53739	9.4001e-05	0.53749	9.4003e-05	0.53865	9.3999e-05	0.54066	9.4002e-05	0.54406	9.4e-05	0.5499	9.3998e-05	0.55779	9.4001e-05	0.56644	9.3999e-05	0.57466	9.3998e-05	0.57244	9.4e-05	0.56309	9.3998e-05	0.55685	9.4001e-05	0.55149	9.4003e-05	0.54426	9.4e-05	0.53483	9.3996e-05
0.18853	9.4996e-05	0.19202	9.499e-05	0.54376	9.5001e-05	0.54385	9.5e-05	0.54348	9.5e-05	0.54314	9.4998e-05	0.54224	9.5e-05	0.54235	9.5001e-05	0.54153	9.5001e-05	0.54116	9.4999e-05	0.54138	9.5e-05	0.54136	9.5e-05	0.54256	9.4997e-05	0.54471	9.5e-05	0.54798	9.5002e-05	0.55371	9.5002e-05	0.56184	9.5002e-05	0.5707	9.4999e-05	0.57906	9.5001e-05	0.57696	9.5002e-05	0.56713	9.4999e-05	0.56112	9.4999e-05	0.55556	9.4999e-05	0.54828	9.5e-05	0.53905	9.4997e-05
0.1904	9.6e-05	0.19551	9.6002e-05	0.54801	9.6e-05	0.54785	9.5998e-05	0.5474	9.6001e-05	0.5471	9.6e-05	0.54619	9.5998e-05	0.54624	9.5998e-05	0.5457	9.5999e-05	0.54507	9.5999e-05	0.54505	9.5999e-05	0.54537	9.6002e-05	0.54653	9.6002e-05	0.54878	9.6002e-05	0.55195	9.6e-05	0.55775	9.6003e-05	0.56595	9.6002e-05	0.57514	9.5998e-05	0.58314	9.5999e-05	0.58135	9.5998e-05	0.57125	9.5999e-05	0.56511	9.6e-05	0.55971	9.5996e-05	0.55245	9.6e-05	0.54309	9.6002e-05
0.19258	9.6995e-05	0.20172	9.6979e-05	0.55218	9.7001e-05	0.55185	9.7e-05	0.5516	9.7002e-05	0.55097	9.7001e-05	0.55021	9.7e-05	0.55003	9.7001e-05	0.54949	9.7002e-05	0.54895	9.6999e-05	0.54888	9.7e-05	0.54913	9.6999e-05	0.55039	9.7e-05	0.55263	9.7e-05	0.55605	9.7e-05	0.5618	9.6999e-05	0.57007	9.7002e-05	0.57937	9.7001e-05	0.58744	9.6998e-05	0.58559	9.6999e-05	0.5757	9.7001e-05	0.56941	9.6999e-05	0.56377	9.6999e-05	0.55635	9.7e-05	0.54731	9.6998e-05
0.19488	9.8001e-05	0.55667	9.8e-05	0.5561	9.7996e-05	0.55582	9.7998e-05	0.55564	9.7997e-05	0.55483	9.8002e-05	0.55395	9.8002e-05	0.55393	9.8e-05	0.55319	9.7998e-05	0.55285	9.8001e-05	0.55297	9.7998e-05	0.55296	9.7998e-05	0.55437	9.8e-05	0.5565	9.7999e-05	0.56023	9.7998e-05	0.56604	9.8e-05	0.57433	9.7999e-05	0.58339	9.8004e-05	0.59189	9.8002e-05	0.58997	9.7995e-05	0.57973	9.8e-05	0.57349	9.8001e-05	0.56797	9.8e-05	0.56051	9.8001e-05	0.55123	9.8e-05
0.1976	9.8999e-05	0.56087	9.9002e-05	0.56028	9.8998e-05	0.55976	9.8999e-05	0.55952	9.8999e-05	0.55882	9.8997e-05	0.55806	9.9e-05	0.55771	9.8998e-05	0.55737	9.9002e-05	0.55674	9.8999e-05	0.55663	9.9001e-05	0.55719	9.9001e-05	0.5585	9.9004e-05	0.56043	9.8999e-05	0.56438	9.8999e-05	0.57	9.8999e-05	0.57871	9.9e-05	0.5879	9.9001e-05	0.59619	9.8999e-05	0.59437	9.9003e-05	0.5841	9.9003e-05	0.5776	9.8999e-05	0.57205	9.9001e-05	0.56474	9.9e-05	0.55503	9.9001e-05
0.20146	9.9999e-05	0.56522	9.9998e-05	0.56434	0.000100002	0.56388	0.000100003	0.56354	0.0001	0.56265	0.0001	0.56197	9.9999e-05	0.56155	0.0001	0.56098	0.000100001	0.5606	0.0001	0.56046	9.9996e-05	0.56118	9.9999e-05	0.5623	9.9999e-05	0.56442	0.000100002	0.56829	0.000100002	0.57421	9.9996e-05	0.58295	0.0001	0.59174	0.0001	0.60071	0.0001	0.59874	9.9998e-05	0.5883	0.000100002	0.58166	0.000100001	0.57624	0.0001	0.56879	9.9998e-05	0.55917	0.000100005
0.56856	0.000100843	0.56914	0.000101001	0.56813	0.000101	0.56746	0.000100999	0.56718	0.000101001	0.56642	0.000100998	0.56591	0.000101001	0.56555	0.000101	0.56475	0.000101	0.5643	0.000101001	0.56457	0.000101	0.56483	0.000101003	0.56599	0.000101004	0.56808	0.000101	0.5723	0.000101001	0.57828	0.000100998	0.58708	0.000100998	0.5961	0.000100998	0.60488	0.000100999	0.60274	0.000100999	0.59263	0.000101001	0.58585	0.000101002	0.58009	0.000100997	0.57292	0.000100999	0.5631	0.000100999
0.57348	0.000101998	0.57278	0.000102002	0.57248	0.000101999	0.57133	0.000101997	0.57114	0.000102	0.57007	0.000102002	0.56958	0.000102001	0.56927	0.000102003	0.56865	0.000102001	0.56806	0.000102004	0.56833	0.000101997	0.56881	0.000102001	0.56986	0.000101995	0.57253	0.000101998	0.57636	0.000101999	0.58222	0.000101999	0.59138	0.000101998	0.60073	0.000102001	0.60944	0.000102	0.60701	0.000102	0.59663	0.000102	0.59007	0.000101999	0.58445	0.000101998	0.57699	0.000102001	0.56726	0.000102
0.57722	0.000103002	0.57678	0.000102999	0.57613	0.000102999	0.57527	0.000102998	0.575	0.000103	0.57395	0.000103001	0.57351	0.000102999	0.57309	0.000103004	0.57245	0.000102998	0.57207	0.000102998	0.57212	0.000102997	0.57247	0.000102996	0.5739	0.000103003	0.57639	0.000102999	0.58006	0.000103	0.58646	0.000103004	0.59536	0.000103001	0.60468	0.000103001	0.61358	0.000102999	0.61135	0.000103	0.60071	0.000102999	0.5942	0.000103	0.58856	0.000103001	0.58117	0.000102999	0.57134	0.000102999
0.5813	0.000104001	0.58091	0.000104001	0.58058	0.000104	0.57918	0.000103999	0.57886	0.000104	0.57789	0.000103999	0.5771	0.000104	0.57713	0.000103998	0.57625	0.000104	0.57574	0.000103999	0.57605	0.000103998	0.57642	0.000103998	0.57787	0.000104002	0.5804	0.000103997	0.58401	0.000103999	0.5905	0.000104	0.59943	0.000104	0.60879	0.000104001	0.61776	0.000104002	0.6156	0.000103999	0.60512	0.000104001	0.59837	0.000103996	0.59271	0.000103999	0.58515	0.000104	0.57554	0.000103999
0.58541	0.000104998	0.58493	0.000104999	0.58431	0.000105	0.58329	0.000104999	0.58274	0.000105001	0.582	0.000105002	0.58112	0.000105	0.58088	0.000105003	0.5802	0.000105004	0.57965	0.000105001	0.57969	0.000105004	0.58031	0.000104998	0.58156	0.000104999	0.58415	0.000105002	0.58816	0.000105003	0.59466	0.000104996	0.60355	0.000104999	0.61314	0.000104996	0.62227	0.000104999	0.61972	0.000105	0.60887	0.000105002	0.60241	0.000104999	0.59663	0.000104999	0.58899	0.000105001	0.57955	0.000105003
0.58933	0.000106	0.58891	0.000106004	0.58811	0.000106003	0.58706	0.000105998	0.58679	0.000105999	0.58583	0.000105998	0.58468	0.000106002	0.5846	0.000105999	0.5841	0.000105998	0.58355	0.000105999	0.58379	0.000105997	0.58401	0.000105998	0.58564	0.000105999	0.58796	0.000106	0.59202	0.000106	0.59848	0.000105997	0.60775	0.000106004	0.61767	0.000106	0.62637	0.000105998	0.62404	0.000105998	0.61312	0.000105999	0.60639	0.000105999	0.60069	0.000106001	0.59289	0.000106002	0.58351	0.000106001
0.59337	0.000107	0.5928	0.000107001	0.59192	0.000106999	0.59102	0.000106995	0.59049	0.000106999	0.58952	0.000107002	0.58843	0.000107005	0.58812	0.000107001	0.58784	0.000106997	0.58746	0.000106998	0.58758	0.000106998	0.58788	0.000107004	0.58954	0.000107	0.5919	0.000106999	0.59587	0.000107002	0.60251	0.000107	0.61167	0.000107001	0.6217	0.000106999	0.63066	0.000106998	0.62862	0.000107001	0.61769	0.000107	0.61068	0.000106993	0.6047	0.000106999	0.59672	0.000107	0.58774	0.000107001
0.59741	0.000108005	0.59673	0.000108	0.5959	0.000107996	0.59482	0.000107999	0.59438	0.000108004	0.5934	0.000107995	0.59223	0.000107995	0.59193	0.000107998	0.59173	0.000108004	0.5914	0.000107998	0.59157	0.000107996	0.59189	0.000107999	0.59335	0.000107998	0.59577	0.000108	0.60025	0.000107999	0.60648	0.000108	0.61583	0.000108	0.62614	0.000107996	0.63493	0.000108002	0.63263	0.000108002	0.62143	0.000108001	0.61519	0.000107999	0.60868	0.000108002	0.60084	0.000107999	0.59185	0.000108003
0.60089	0.000109002	0.60046	0.000108998	0.59984	0.000109004	0.59841	0.000109	0.59786	0.000108999	0.59728	0.000108998	0.59627	0.000109003	0.59579	0.000108997	0.59537	0.000108999	0.59499	0.000109001	0.59534	0.000109001	0.59557	0.000109001	0.59737	0.000109002	0.59985	0.000109	0.60413	0.000109001	0.61053	0.000109	0.61987	0.000109	0.63023	0.000108998	0.6391	0.000109	0.63704	0.000109	0.62571	0.000109	0.61913	0.000109002	0.61308	0.000109	0.60506	0.000109	0.59554	0.000109001
0.60517	0.000110001	0.60464	0.000109996	0.60354	0.000109998	0.6025	0.00011	0.60159	0.00011	0.60116	0.00011	0.60005	0.000109995	0.59959	0.000110002	0.59901	0.000110002	0.59889	0.000109999	0.59905	0.000109997	0.59952	0.00011	0.60111	0.000109998	0.60382	0.000110001	0.60787	0.000110001	0.61448	0.000110004	0.62405	0.000110001	0.63431	0.00011	0.64332	0.000109999	0.64064	0.000110001	0.62994	0.000109998	0.62283	0.000110001	0.61697	0.000110004	0.6088	0.000109998	0.59972	0.000110002
0.60895	0.000111001	0.60863	0.000111	0.60728	0.000110999	0.60634	0.000110998	0.60542	0.000111	0.60515	0.000111001	0.60381	0.000111	0.60342	0.000110997	0.60286	0.000110998	0.60258	0.000111	0.60295	0.000110998	0.60337	0.000110999	0.60497	0.000111003	0.60774	0.000111	0.61216	0.000111002	0.61861	0.000110998	0.62834	0.000111	0.6385	0.000111001	0.64756	0.000111	0.64505	0.000111001	0.63421	0.000111001	0.62703	0.000111001	0.62077	0.000111	0.61298	0.000110997	0.60383	0.000111001
0.6129	0.000112	0.61232	0.000111998	0.61131	0.000111999	0.61035	0.000112	0.60928	0.000112002	0.60869	0.000111998	0.60735	0.000112002	0.60731	0.000112	0.60659	0.000112	0.60637	0.000111999	0.60667	0.000111998	0.60718	0.000111998	0.60859	0.000111999	0.61152	0.000112	0.61611	0.000112	0.6228	0.000111998	0.63236	0.000111999	0.64256	0.000112001	0.65151	0.000112003	0.64938	0.000112	0.63809	0.000111999	0.63124	0.000111999	0.62482	0.000112001	0.61677	0.000112003	0.6077	0.000112001
0.61707	0.000112997	0.61641	0.000113001	0.61506	0.000113	0.61416	0.000112997	0.61294	0.000112999	0.61242	0.000112999	0.61137	0.000113	0.61097	0.000113001	0.61044	0.000113	0.61019	0.000112998	0.61041	0.000113003	0.611	0.000112999	0.61261	0.000112999	0.61555	0.000113001	0.61995	0.000113	0.6267	0.000112998	0.63646	0.000112998	0.64671	0.000113	0.65607	0.000112998	0.65382	0.000112998	0.64224	0.000113001	0.63552	0.000113001	0.62857	0.000113002	0.62067	0.000113004	0.61152	0.000113003
0.62104	0.000113996	0.61995	0.000113999	0.61867	0.000113998	0.61802	0.000113997	0.61685	0.000114	0.61624	0.000114002	0.61533	0.000114	0.61472	0.000113999	0.6142	0.000113999	0.61384	0.000114001	0.61423	0.000113999	0.61461	0.000114002	0.61663	0.000114001	0.61938	0.000113999	0.62376	0.000114	0.63083	0.000113998	0.64055	0.000114002	0.65078	0.000114002	0.66042	0.000114001	0.65759	0.000114001	0.64632	0.000114003	0.6396	0.000113993	0.63268	0.000114	0.62489	0.000113999	0.61534	0.000113996
0.62468	0.000115001	0.62387	0.000115001	0.62226	0.000114998	0.62175	0.000115	0.62084	0.000115	0.61998	0.000114997	0.61896	0.000115001	0.61845	0.000115002	0.61814	0.000115	0.61761	0.000115	0.61799	0.000115001	0.61841	0.000115	0.62035	0.000115	0.62324	0.000115001	0.62796	0.000114999	0.63506	0.000114999	0.64466	0.000114999	0.65498	0.000114999	0.66449	0.000114998	0.66198	0.000115	0.65076	0.000114997	0.64347	0.000115	0.63661	0.000115004	0.6292	0.000114999	0.61958	0.000115003
0.62861	0.000116002	0.62745	0.000116001	0.62617	0.000116001	0.6254	0.000115997	0.6242	0.000116	0.62387	0.000116002	0.62284	0.000115998	0.62217	0.000115999	0.62158	0.000115999	0.6213	0.000116	0.62193	0.000115998	0.6224	0.000116	0.62426	0.000116001	0.62709	0.000116001	0.63184	0.000115996	0.63889	0.000116001	0.649	0.000115998	0.65924	0.000115992	0.66849	0.000116001	0.66602	0.000116001	0.65472	0.000116005	0.64722	0.000116	0.64031	0.000116001	0.63298	0.000116003	0.62338	0.000116
0.63241	0.000117002	0.63135	0.000117002	0.63005	0.000116999	0.62913	0.000117	0.62805	0.000116999	0.6275	0.000116998	0.62672	0.000117002	0.62633	0.000117	0.62558	0.000117001	0.62503	0.000117002	0.62559	0.000116998	0.62635	0.000116999	0.62816	0.000117002	0.63119	0.000116999	0.63574	0.000116998	0.6427	0.000117001	0.65293	0.000116998	0.66319	0.000117002	0.67272	0.000117001	0.67021	0.000117	0.65905	0.000116995	0.6511	0.000117	0.64439	0.000116999	0.63656	0.000116994	0.62737	0.000117002
0.63647	0.000117999	0.63543	0.000118	0.63387	0.000118	0.63286	0.000117999	0.63175	0.000118	0.63148	0.000117999	0.63036	0.000118002	0.62989	0.000118001	0.62943	0.000117999	0.62884	0.000118	0.62941	0.000117999	0.63045	0.000117996	0.63195	0.000117999	0.63493	0.000118002	0.63973	0.000118002	0.64672	0.000118001	0.65702	0.000117999	0.66733	0.000118002	0.67725	0.000117997	0.67488	0.000117996	0.66288	0.000118	0.65525	0.000118003	0.64816	0.000118	0.6406	0.000118002	0.63155	0.000118
0.63998	0.000119001	0.63905	0.000119001	0.63783	0.000118998	0.63684	0.000119	0.63563	0.000118998	0.63519	0.000119	0.63425	0.000119	0.63341	0.000118999	0.6332	0.000118997	0.63269	0.000118999	0.63343	0.000119001	0.63394	0.000119004	0.63566	0.000119	0.63871	0.000119002	0.64348	0.000118998	0.65065	0.000118996	0.66111	0.000119001	0.67178	0.000118999	0.68135	0.000119	0.67867	0.000119001	0.66722	0.000119	0.65916	0.000119	0.65214	0.000118999	0.64463	0.000118998	0.63534	0.000119003
0.64398	0.000120001	0.64267	0.000120002	0.64156	0.000120001	0.64068	0.000120001	0.63933	0.000120001	0.6388	0.000119999	0.63804	0.000119999	0.63718	0.00012	0.63698	0.000120002	0.63648	0.000120001	0.63726	0.000120002	0.63772	0.000119994	0.6393	0.000120001	0.64239	0.00012	0.64775	0.000119999	0.65477	0.000120001	0.66491	0.000119998	0.67554	0.00012	0.68601	0.000119998	0.68283	0.000120001	0.67118	0.000119998	0.66329	0.000119999	0.6562	0.000120004	0.6487	0.000119999	0.63947	0.000119997
0.64771	0.000121	0.64677	0.000121004	0.64522	0.000121003	0.64443	0.000121	0.64304	0.000120998	0.64242	0.000121001	0.64173	0.000121	0.64105	0.000121002	0.64054	0.000120998	0.64036	0.000121	0.64075	0.000121	0.64136	0.000121001	0.64328	0.000121	0.6466	0.000121001	0.65154	0.000121	0.65882	0.000120998	0.66895	0.000120997	0.67996	0.000121	0.68975	0.000121	0.68712	0.000121001	0.67536	0.000120994	0.66709	0.000121001	0.66036	0.000121	0.65259	0.000121001	0.64316	0.000121
0.65148	0.000122	0.65065	0.000122002	0.64893	0.000121997	0.64785	0.000122002	0.64695	0.000121996	0.64624	0.000122	0.64525	0.000122002	0.64461	0.000121997	0.64445	0.000122001	0.64414	0.000122001	0.64446	0.000122	0.64529	0.000121998	0.64703	0.000122	0.6503	0.000122003	0.65525	0.000122003	0.66294	0.000122	0.67289	0.000122	0.68374	0.000121998	0.69407	0.000121999	0.69123	0.000121997	0.67934	0.000121999	0.67111	0.000122003	0.66411	0.000122001	0.65652	0.000121997	0.64701	0.000122001
0.65537	0.000122997	0.6543	0.000123001	0.65293	0.000122998	0.65162	0.000122997	0.65073	0.000123	0.65011	0.000123001	0.64909	0.000123002	0.64828	0.000123	0.64805	0.000123001	0.64777	0.000123	0.64844	0.000122998	0.64868	0.000122998	0.65074	0.000123	0.6543	0.000122997	0.65902	0.000123001	0.66712	0.000123005	0.67727	0.000122998	0.68772	0.000123	0.69876	0.000123001	0.69542	0.000123001	0.68331	0.000123003	0.67521	0.000123	0.66805	0.000122999	0.66073	0.000123005	0.65087	0.000123003
0.65882	0.000124001	0.65817	0.000124003	0.65655	0.000124	0.65534	0.000124001	0.65451	0.000123999	0.65406	0.000124	0.65271	0.000124002	0.65179	0.000123999	0.65173	0.000123999	0.65108	0.000124002	0.65218	0.000123998	0.65265	0.000124	0.65462	0.000123998	0.6581	0.000124	0.66318	0.000123999	0.671	0.000123996	0.68154	0.000123997	0.6918	0.000123995	0.70281	0.000123998	0.69952	0.000124	0.68715	0.000123999	0.67917	0.000124	0.672	0.000124002	0.66466	0.000124001	0.65465	0.000123997
0.66278	0.000125001	0.66182	0.000124998	0.66056	0.000124999	0.6592	0.000125001	0.65816	0.000125001	0.65757	0.000124998	0.65636	0.000125	0.65572	0.000125001	0.65554	0.000125002	0.65504	0.000125001	0.6559	0.000124998	0.65653	0.000125002	0.65819	0.000124999	0.66214	0.000125003	0.66697	0.000125	0.67494	0.000124999	0.68564	0.000124998	0.69603	0.000125	0.70665	0.000125002	0.70333	0.000124999	0.69136	0.000125005	0.68352	0.000125	0.67627	0.000125002	0.66846	0.000124997	0.65875	0.000124997
0.66663	0.000126002	0.66552	0.000126001	0.66379	0.000126001	0.6632	0.000125999	0.66182	0.000126	0.66128	0.000126	0.66011	0.000125998	0.65941	0.000126001	0.65943	0.000126002	0.65887	0.000126001	0.65969	0.000126	0.66036	0.000125997	0.66208	0.000126	0.66593	0.000126002	0.67082	0.000126	0.67883	0.000125998	0.68978	0.000126001	0.70008	0.000126001	0.71095	0.000126	0.70776	0.000126004	0.69536	0.000125998	0.68749	0.000125998	0.68011	0.000126	0.67243	0.000126004	0.66286	0.000125999
0.67032	0.000127	0.66916	0.000127003	0.66774	0.000126997	0.66665	0.000126999	0.66549	0.000126999	0.66508	0.000127001	0.66389	0.000127002	0.66313	0.000126996	0.663	0.000126999	0.6625	0.000126997	0.66349	0.000127002	0.6643	0.000127004	0.66621	0.000127004	0.66959	0.000126998	0.67485	0.000127003	0.6824	0.000127	0.69374	0.000127	0.70403	0.000126997	0.71516	0.000127001	0.71192	0.000127001	0.69942	0.000127	0.69121	0.000127	0.68398	0.000126997	0.67618	0.000127	0.66695	0.000126997
0.67394	0.000128001	0.67293	0.000128001	0.6715	0.000128	0.67047	0.000128002	0.66973	0.000128001	0.66867	0.000127999	0.66755	0.000128	0.66704	0.000128	0.66661	0.000128	0.66616	0.000128002	0.66712	0.000128001	0.66784	0.000127998	0.66985	0.000127999	0.67358	0.000127999	0.67883	0.000127998	0.68656	0.000127997	0.69757	0.000128001	0.70821	0.000128003	0.71902	0.000127999	0.71615	0.000128002	0.70336	0.000128003	0.69537	0.000128003	0.68816	0.000127997	0.67989	0.000127999	0.67098	0.000128002
0.67788	0.000128997	0.67674	0.000128997	0.6754	0.000129	0.67408	0.000129001	0.67325	0.000129001	0.67231	0.000129001	0.671	0.000129002	0.67055	0.000129	0.67022	0.000129002	0.66979	0.000129001	0.67096	0.000128999	0.67147	0.000129001	0.67384	0.000129002	0.67746	0.000129003	0.68291	0.000128998	0.69067	0.000129005	0.70174	0.000128997	0.71213	0.000129	0.72328	0.000129002	0.72005	0.000128998	0.70753	0.000129	0.69932	0.000129001	0.69215	0.000129001	0.68392	0.000128997	0.67485	0.000128998
0.68141	0.00013	0.68051	0.00013	0.67913	0.000130002	0.67762	0.000130001	0.67699	0.000129999	0.67615	0.00013	0.67489	0.00013	0.67421	0.00013	0.67401	0.000129998	0.67375	0.000130002	0.67463	0.000130002	0.67542	0.000129999	0.67728	0.000130002	0.68124	0.000129999	0.6867	0.000130001	0.69466	0.000130001	0.70575	0.000129999	0.71625	0.000129998	0.7275	0.000129996	0.72395	0.000130001	0.7114	0.00013	0.70356	0.000130001	0.69609	0.000129998	0.68788	0.00013	0.67873	0.000130001
0.6816	0.000130001	0.6805	0.000130001	0.67887	0.00013	0.67773	0.00013	0.67686	0.000130002	0.67591	0.00013	0.675	0.000129999	0.67416	0.00013	0.67427	0.000130001	0.67376	0.00013	0.67465	0.00013	0.67524	0.000130001	0.67719	0.00013	0.68152	0.000130001	0.68655	0.000130001	0.69471	0.00013	0.70528	0.000129997	0.7162	0.000130001	0.72752	0.000129999	0.72403	0.000129997	0.71162	0.000130002	0.70378	0.000129991	0.69612	0.000129999	0.68793	0.00013	0.6786	0.000130001
0.67802	0.000129	0.67666	0.000129002	0.67526	0.000129003	0.67411	0.000128999	0.67284	0.000129	0.67254	0.000128998	0.67123	0.000128998	0.67067	0.000129001	0.67044	0.000128999	0.67001	0.000129	0.67091	0.000129001	0.67155	0.000129003	0.67385	0.000129	0.67741	0.000129002	0.68263	0.000129	0.69085	0.000128999	0.70155	0.000129	0.71209	0.000129	0.72314	0.000128999	0.71993	0.000129002	0.70764	0.000129004	0.69925	0.000129001	0.69222	0.000128998	0.68392	0.000129002	0.67511	0.000129
0.67405	0.000127996	0.67274	0.000128005	0.67137	0.000128	0.67052	0.000128	0.66926	0.000128001	0.66879	0.000128	0.66773	0.000128	0.66695	0.000128001	0.66672	0.000128	0.6666	0.000127999	0.66708	0.000128002	0.66788	0.000127999	0.66995	0.000128004	0.6738	0.000128	0.67886	0.000127998	0.68673	0.000127998	0.69718	0.000128002	0.70782	0.000128002	0.7189	0.000128	0.7159	0.000127997	0.70356	0.000127999	0.69504	0.000127999	0.68814	0.000128	0.68012	0.000128	0.67088	0.000127999
0.67031	0.000126998	0.66902	0.000126999	0.66774	0.000127	0.66687	0.000127	0.66534	0.000126997	0.66512	0.000126999	0.66374	0.000127	0.66315	0.000127004	0.66293	0.000127001	0.66273	0.000126997	0.66336	0.000127001	0.66429	0.000127001	0.66617	0.000127001	0.66975	0.000126998	0.67491	0.000127001	0.68275	0.000126996	0.69307	0.000126998	0.70403	0.000126999	0.71469	0.000127	0.71164	0.000127	0.69943	0.000127002	0.69139	0.000127003	0.68434	0.000126997	0.67614	0.000126998	0.66697	0.000126998
0.66655	0.000126001	0.66557	0.000126001	0.66405	0.000126	0.66297	0.000126003	0.66171	0.000125998	0.66139	0.000126	0.66023	0.000125997	0.65935	0.000126001	0.65925	0.000126003	0.65895	0.000125999	0.65978	0.000126	0.66055	0.000125999	0.66224	0.000125999	0.66584	0.000126001	0.67064	0.000125997	0.67863	0.000125999	0.6891	0.000125999	0.69983	0.000126	0.71059	0.000125997	0.7076	0.000126003	0.6954	0.000126002	0.68722	0.000126	0.68043	0.000125997	0.67239	0.000126001	0.66307	0.000125999
0.66289	0.000125005	0.6618	0.000125001	0.66015	0.000125001	0.65926	0.000124994	0.65799	0.000125001	0.65757	0.000125001	0.65659	0.000124999	0.65581	0.000125	0.65529	0.000125002	0.65534	0.000124999	0.65589	0.000125	0.65682	0.000124999	0.65872	0.000124995	0.66203	0.000125001	0.66683	0.000125	0.67469	0.000125002	0.68497	0.000125	0.69568	0.000125001	0.70644	0.000124999	0.70348	0.000125002	0.69122	0.000124999	0.68327	0.000125	0.67653	0.000125003	0.66863	0.000125001	0.65923	0.000125003
0.65882	0.000124	0.65802	0.000123996	0.65643	0.000124004	0.65583	0.000124002	0.65433	0.000124001	0.65375	0.000124003	0.65301	0.000123999	0.65213	0.000123997	0.65174	0.000123996	0.65149	0.000124001	0.65216	0.000124002	0.65296	0.000123998	0.65478	0.000124002	0.6585	0.000124003	0.66298	0.000124002	0.67098	0.000124003	0.68064	0.000124001	0.69159	0.000124002	0.70224	0.000123999	0.69894	0.000123996	0.6871	0.000124003	0.67942	0.000123999	0.67238	0.000123999	0.66432	0.000124001	0.65556	0.000123998
0.65513	0.000123001	0.65439	0.000123001	0.65273	0.000122999	0.65178	0.000123	0.65064	0.000123	0.65001	0.000122999	0.64909	0.000122998	0.64849	0.000123	0.6477	0.000123	0.64778	0.000122998	0.64836	0.000123005	0.64885	0.000122998	0.6508	0.000122999	0.65419	0.000122997	0.65903	0.000123001	0.66691	0.000122999	0.67674	0.000123003	0.68752	0.000122999	0.69845	0.000122995	0.69468	0.000122999	0.68317	0.000123001	0.67523	0.000123001	0.66843	0.000123	0.66054	0.000122999	0.65161	0.000123
0.65151	0.000121998	0.65039	0.000121994	0.64912	0.000122	0.64803	0.000122001	0.64665	0.000122002	0.6463	0.000121996	0.64524	0.000122002	0.64427	0.000122	0.64397	0.000121999	0.6439	0.000122001	0.64459	0.000121997	0.64519	0.000121999	0.64693	0.000122	0.65021	0.000121999	0.65502	0.000122001	0.66288	0.000121997	0.67273	0.000121999	0.68342	0.000121999	0.69396	0.000122002	0.69079	0.000121999	0.67925	0.000122001	0.67139	0.000122002	0.66453	0.000122001	0.65641	0.000121999	0.64798	0.000122002
0.64756	0.000121	0.64671	0.000121002	0.64529	0.000121001	0.64424	0.000121002	0.64292	0.000121001	0.64254	0.000121002	0.64157	0.000120997	0.64063	0.000121	0.64035	0.000120997	0.64036	0.000121001	0.64037	0.000121003	0.6414	0.000121001	0.64296	0.000121004	0.64638	0.000121	0.65104	0.000121	0.65902	0.000120999	0.66856	0.000120997	0.67927	0.000120999	0.68997	0.000120997	0.68659	0.000120999	0.67512	0.000120996	0.66704	0.000121	0.66079	0.000121001	0.65262	0.000120999	0.64379	0.000121001
0.64384	0.000119999	0.64264	0.000119999	0.64157	0.000119999	0.64051	0.000120002	0.63942	0.000119998	0.63873	0.000120002	0.6377	0.000119998	0.63731	0.000119999	0.63641	0.000120001	0.63638	0.00012	0.63656	0.000119998	0.6377	0.000120002	0.6393	0.000119995	0.64283	0.00012	0.64723	0.00012	0.6552	0.000119995	0.6646	0.000119998	0.67498	0.000120001	0.68563	0.00012	0.68208	0.000120002	0.67117	0.00012	0.66356	0.00012	0.65685	0.000120002	0.64883	0.000120007	0.63957	0.000119999
0.64012	0.000119001	0.63882	0.000119001	0.6378	0.000119003	0.63674	0.000119	0.63553	0.000118999	0.6349	0.000119002	0.63414	0.000119001	0.63361	0.000118999	0.63288	0.000119	0.63268	0.000119	0.63283	0.000118998	0.63388	0.000118997	0.63552	0.000119005	0.63877	0.000119002	0.64334	0.000118997	0.65085	0.000118997	0.66073	0.000118998	0.67082	0.000119	0.68128	0.000119002	0.67804	0.000119002	0.66709	0.000119001	0.65891	0.000119	0.65276	0.000118997	0.64454	0.000119	0.63546	0.000119004
0.63633	0.000118	0.63518	0.000117999	0.63395	0.000118001	0.63314	0.000117998	0.63183	0.000118	0.63123	0.000117999	0.63046	0.000118	0.62993	0.000118	0.62912	0.000118002	0.62879	0.000117998	0.62908	0.000117998	0.63021	0.000118	0.63165	0.000118	0.63482	0.000118004	0.63961	0.000118002	0.64678	0.000117999	0.65632	0.000117998	0.66711	0.000118	0.67735	0.000117998	0.67395	0.000117998	0.66295	0.000118001	0.65503	0.000118002	0.64887	0.000118	0.64075	0.000118001	0.63137	0.000118003
0.63223	0.000117001	0.63122	0.000117002	0.63032	0.000116999	0.62916	0.000116998	0.62835	0.000117	0.62778	0.000116999	0.62671	0.000116998	0.62619	0.000117002	0.62539	0.000116999	0.62514	0.000117002	0.6254	0.000117	0.62635	0.000117	0.6279	0.000117	0.631	0.000116997	0.63563	0.000117002	0.64298	0.000116998	0.65241	0.000117	0.66299	0.000117001	0.67297	0.000117002	0.66967	0.000116997	0.65856	0.000117001	0.6512	0.000117	0.64485	0.000117	0.63668	0.000117001	0.62758	0.000117002
0.62829	0.000116001	0.62737	0.000115998	0.62624	0.000116	0.62545	0.000115999	0.6245	0.000116	0.62385	0.000116001	0.62261	0.000116001	0.62246	0.000116001	0.62167	0.000115998	0.62136	0.000115999	0.62148	0.000116001	0.62248	0.000115999	0.62384	0.000116003	0.62715	0.000116	0.63158	0.000116004	0.63909	0.000115999	0.6482	0.000115999	0.65908	0.000115998	0.66871	0.000115999	0.66542	0.000116	0.65488	0.000115999	0.64718	0.000115998	0.64081	0.000116	0.63276	0.000116002	0.62342	0.000116002
0.62437	0.000115001	0.62338	0.000115	0.62248	0.000115001	0.62174	0.000115001	0.6209	0.000115	0.61996	0.000115	0.61893	0.000115	0.61849	0.000115002	0.61785	0.000114999	0.61781	0.000115	0.61765	0.000114998	0.61868	0.000115003	0.62002	0.000115001	0.62329	0.000115	0.62766	0.000115002	0.63524	0.000115004	0.64409	0.000115	0.65475	0.000115002	0.66466	0.000115	0.66154	0.000114999	0.65047	0.000114999	0.64305	0.000115	0.63709	0.000115001	0.62869	0.000114998	0.61943	0.000115
0.62035	0.000113998	0.61995	0.000114	0.6185	0.000113997	0.61788	0.000113999	0.61684	0.000114	0.6164	0.000113998	0.61521	0.000114	0.61469	0.000114	0.61399	0.000113999	0.6138	0.000113998	0.61389	0.000114001	0.61461	0.000114002	0.61619	0.000114001	0.61936	0.000114001	0.62346	0.000113998	0.63079	0.000114	0.63997	0.000114	0.65063	0.000113998	0.6603	0.000114	0.65704	0.000114	0.64634	0.000114002	0.63905	0.000114003	0.63291	0.000113999	0.62484	0.000114	0.61573	0.000114002
0.61663	0.000113001	0.61598	0.000113	0.61485	0.000113003	0.6141	0.000113	0.61313	0.000113001	0.61244	0.000113001	0.6115	0.000113	0.61102	0.000113002	0.61026	0.000112998	0.60996	0.000113	0.61021	0.000112998	0.61089	0.000113001	0.61229	0.000112999	0.6156	0.000113002	0.61951	0.000113004	0.62702	0.000113001	0.63598	0.000113	0.64606	0.000113001	0.65598	0.000112999	0.65296	0.000112997	0.64229	0.000113	0.63501	0.000113003	0.62887	0.000112998	0.62076	0.000113001	0.61172	0.000113001
0.61257	0.000112003	0.61203	0.000112	0.61087	0.000112001	0.61021	0.000112001	0.60934	0.000111997	0.60865	0.000111998	0.60759	0.000111999	0.60706	0.000112003	0.6065	0.000112	0.60624	0.000112	0.60635	0.000112	0.60698	0.000111998	0.60849	0.000112001	0.61129	0.000112	0.61555	0.000111999	0.6231	0.000112	0.63151	0.000112001	0.6418	0.000112	0.65166	0.000111998	0.64904	0.000112	0.63825	0.000112001	0.63087	0.000111999	0.62503	0.000111998	0.61665	0.000112002	0.60793	0.000112
0.60893	0.000111002	0.60826	0.000111	0.6072	0.000111001	0.60659	0.000111001	0.60546	0.000111002	0.60497	0.000110995	0.60399	0.000111	0.60339	0.000110999	0.60276	0.000110999	0.60248	0.000111001	0.60279	0.000111	0.60341	0.000110997	0.60491	0.000111	0.60767	0.000111	0.61175	0.000110997	0.61905	0.000111003	0.62762	0.000111001	0.63764	0.000110999	0.64769	0.000111	0.64486	0.000110999	0.63415	0.000110999	0.62676	0.000111	0.62121	0.000111	0.61251	0.000110998	0.60349	0.000111003
0.60476	0.000109997	0.60417	0.00011	0.60373	0.00011	0.6027	0.000110001	0.60178	0.00011	0.60105	0.000110003	0.60042	0.000109999	0.59955	0.00011	0.59895	0.000109999	0.59853	0.000109999	0.59886	0.000109998	0.59967	0.000109999	0.60095	0.000109997	0.60351	0.000109999	0.60782	0.00011	0.61491	0.000109999	0.62345	0.00011	0.63356	0.000110001	0.64327	0.000109994	0.64028	0.000109998	0.63019	0.000109999	0.62283	0.000110001	0.61701	0.000110001	0.6088	0.000110001	0.59949	0.000110003
0.60114	0.000108999	0.60035	0.000109	0.5998	0.000108998	0.5991	0.000109001	0.5979	0.000108999	0.59705	0.000109001	0.5963	0.000109002	0.59577	0.000109001	0.59513	0.000109004	0.59456	0.000108999	0.595	0.000108998	0.59566	0.000109001	0.59705	0.000109	0.59962	0.000109	0.60372	0.000109	0.6109	0.000108998	0.61936	0.000109004	0.6296	0.000109002	0.63909	0.000108999	0.63627	0.000109	0.62586	0.000109002	0.61884	0.000108999	0.61298	0.000109001	0.60461	0.000108998	0.59564	0.000108998
0.59733	0.000108	0.59653	0.000108	0.59606	0.000108002	0.59508	0.000108	0.59407	0.000108001	0.59321	0.000107999	0.59263	0.000107999	0.5919	0.000108	0.59137	0.000107998	0.59095	0.000107998	0.59135	0.000108	0.59185	0.000107999	0.59319	0.000107999	0.59602	0.000107996	0.59997	0.000107999	0.60692	0.000107999	0.61537	0.000108002	0.62533	0.000107997	0.635	0.000107997	0.63206	0.000107998	0.62187	0.000107999	0.61467	0.000108	0.60873	0.000107998	0.6007	0.000108003	0.59173	0.000108
0.59343	0.000106996	0.59251	0.000106999	0.59214	0.000107	0.59115	0.000107001	0.59026	0.000107	0.58929	0.000106998	0.58911	0.000107001	0.58819	0.000107	0.58743	0.000107002	0.5872	0.000106999	0.5872	0.000107003	0.58787	0.000107001	0.58935	0.000107002	0.59201	0.000106999	0.59575	0.000107002	0.60277	0.000107004	0.6111	0.000107001	0.62105	0.000107002	0.63092	0.000107002	0.62784	0.000107001	0.61764	0.000107001	0.61076	0.000106998	0.60478	0.000107	0.59688	0.000107002	0.58768	0.000106998
0.58933	0.000106002	0.58866	0.000106	0.58823	0.000105999	0.58732	0.000105998	0.58631	0.000105995	0.58552	0.000106001	0.58519	0.000105997	0.58426	0.000105998	0.58364	0.000106001	0.5833	0.000106001	0.58346	0.000105999	0.58391	0.000106001	0.58546	0.000106003	0.58808	0.000105999	0.59176	0.000105999	0.59853	0.000106002	0.60693	0.000106	0.61679	0.000105999	0.62618	0.000105997	0.6234	0.000105997	0.61339	0.000105999	0.60665	0.000106001	0.60067	0.000106001	0.59264	0.000106	0.58378	0.000106
0.58528	0.000105001	0.58469	0.000104999	0.58445	0.000105004	0.5836	0.000105	0.58253	0.000104998	0.58167	0.000104996	0.58125	0.000105	0.58044	0.000105001	0.57986	0.000104997	0.57961	0.000104999	0.57954	0.000105001	0.58012	0.000105002	0.58152	0.000105001	0.58415	0.000105005	0.5878	0.000105002	0.59439	0.000105	0.603	0.000105	0.61251	0.000105001	0.62211	0.000104999	0.61944	0.000104999	0.60916	0.000104999	0.60236	0.000104999	0.5967	0.000105	0.5887	0.000104998	0.57955	0.000105
0.5813	0.000104001	0.58071	0.000104001	0.58035	0.000103998	0.57949	0.000103996	0.57862	0.000104	0.57789	0.000104	0.57755	0.000104	0.57683	0.000103998	0.57586	0.000103999	0.57582	0.000104001	0.57586	0.000104	0.57629	0.000103997	0.57762	0.000104004	0.5801	0.000104	0.58409	0.000104001	0.59062	0.000103998	0.59877	0.000103999	0.6083	0.000104	0.61805	0.000104001	0.61499	0.000103999	0.60517	0.000104001	0.59841	0.000103997	0.59262	0.000104001	0.58485	0.000104002	0.57556	0.000103998
0.57717	0.000103002	0.57678	0.000102999	0.57669	0.000102998	0.57571	0.000102999	0.57483	0.000103	0.574	0.000102998	0.57377	0.000102999	0.57305	0.000103003	0.57219	0.000102998	0.5719	0.000103	0.57221	0.000103	0.57228	0.000103002	0.57355	0.000103	0.57618	0.000102997	0.58014	0.000103001	0.58643	0.000103	0.5946	0.000103001	0.60432	0.000102999	0.61363	0.000103001	0.61064	0.000103002	0.60086	0.000103	0.5943	0.000103001	0.58847	0.000103002	0.58068	0.000103	0.57176	0.000103004
0.57311	0.000101996	0.57285	0.000102003	0.57279	0.000102003	0.57156	0.000102003	0.57098	0.000102001	0.57022	0.000102001	0.57006	0.000102002	0.56902	0.000102	0.56846	0.000102	0.56822	0.000102001	0.56825	0.000102	0.56864	0.000101998	0.56978	0.000101998	0.57234	0.000102001	0.57586	0.000102003	0.58247	0.000101998	0.59074	0.000101997	0.59998	0.000102	0.60956	0.000102001	0.60637	0.000101999	0.5968	0.000102	0.59008	0.000101997	0.58433	0.000101998	0.57652	0.000102001	0.56729	0.000102001
0.56919	0.000100998	0.56852	0.000101002	0.56868	0.000101003	0.56761	0.000100998	0.5673	0.000101	0.56626	0.000101003	0.56633	0.000100998	0.56526	0.000101002	0.56464	0.000101	0.56417	0.000101003	0.56461	0.000100997	0.56498	0.000101003	0.566	0.000101	0.56847	0.000100998	0.57195	0.000100998	0.57866	0.000101	0.58643	0.000100999	0.59573	0.000101	0.60482	0.000101	0.60213	0.000101001	0.59254	0.000101	0.58589	0.000101001	0.58043	0.000101002	0.57257	0.000101001	0.56341	0.000100999
0.56507	0.0001	0.56463	0.000100001	0.56477	9.9997e-05	0.56369	9.9999e-05	0.56349	0.0001	0.56263	0.000100001	0.56238	0.000100002	0.56133	0.000100002	0.56081	0.000100001	0.56032	9.9998e-05	0.56079	0.0001	0.56115	9.9997e-05	0.56186	0.0001	0.56439	0.000100002	0.56813	9.9999e-05	0.57429	9.9999e-05	0.58216	9.9998e-05	0.59168	9.9999e-05	0.60062	0.000100001	0.59783	0.000100002	0.58815	9.9999e-05	0.58175	0.0001	0.57658	9.9997e-05	0.56855	9.9997e-05	0.55914	0.000100005
0.56092	9.9003e-05	0.56066	9.8997e-05	0.56066	9.9004e-05	0.55982	9.8999e-05	0.55955	9.9002e-05	0.55845	9.9e-05	0.55822	9.8999e-05	0.5575	9.9003e-05	0.55676	9.8994e-05	0.55645	9.9001e-05	0.55682	9.9001e-05	0.55715	9.9002e-05	0.5582	9.9e-05	0.56043	9.9002e-05	0.56403	9.9e-05	0.57028	9.9004e-05	0.57816	9.9004e-05	0.5874	9.9003e-05	0.59629	9.9e-05	0.59362	9.8998e-05	0.58433	9.9001e-05	0.57777	9.8995e-05	0.57231	9.9e-05	0.5645	9.9001e-05	0.55504	9.8997e-05
0.55636	9.8002e-05	0.55665	9.7999e-05	0.55653	9.8001e-05	0.55599	9.7999e-05	0.5554	9.8e-05	0.55488	9.7997e-05	0.55433	9.8e-05	0.55354	9.7996e-05	0.55292	9.8e-05	0.55251	9.7998e-05	0.55296	9.8e-05	0.5533	9.8003e-05	0.5544	9.7999e-05	0.5565	9.8003e-05	0.5601	9.7998e-05	0.56622	9.8003e-05	0.57388	9.8e-05	0.58333	9.8001e-05	0.5919	9.7998e-05	0.58941	9.8e-05	0.58003	9.8e-05	0.57329	9.7999e-05	0.56831	9.7999e-05	0.56037	9.8e-05	0.55096	9.7998e-05
0.55223	9.7e-05	0.5526	9.6999e-05	0.5524	9.6998e-05	0.55185	9.7e-05	0.55171	9.7003e-05	0.55072	9.6999e-05	0.55052	9.6999e-05	0.54972	9.6999e-05	0.54902	9.7001e-05	0.54887	9.7e-05	0.549	9.7e-05	0.54932	9.6998e-05	0.5503	9.6999e-05	0.55259	9.6999e-05	0.55622	9.7002e-05	0.56206	9.6994e-05	0.56956	9.6999e-05	0.57924	9.7001e-05	0.58764	9.7001e-05	0.58496	9.7e-05	0.57586	9.7001e-05	0.56946	9.7002e-05	0.56404	9.7001e-05	0.55639	9.6999e-05	0.54708	9.7004e-05
0.54836	9.6002e-05	0.54824	9.5999e-05	0.54837	9.6001e-05	0.54787	9.6e-05	0.5475	9.5999e-05	0.54717	9.5999e-05	0.54669	9.5999e-05	0.54585	9.5998e-05	0.54516	9.6002e-05	0.54517	9.5999e-05	0.54501	9.6e-05	0.54548	9.6e-05	0.54636	9.6002e-05	0.54863	9.6e-05	0.55228	9.6001e-05	0.55831	9.5997e-05	0.56553	9.5999e-05	0.57468	9.5999e-05	0.58369	9.5999e-05	0.58069	9.5998e-05	0.57176	9.6001e-05	0.56569	9.6001e-05	0.55993	9.5999e-05	0.55203	9.6e-05	0.54279	9.6002e-05
0.54409	9.5002e-05	0.544	9.4998e-05	0.54436	9.5e-05	0.54387	9.5001e-05	0.54349	9.5e-05	0.54314	9.4999e-05	0.54285	9.4999e-05	0.54203	9.4999e-05	0.54123	9.4999e-05	0.54104	9.5e-05	0.54119	9.5001e-05	0.54148	9.4999e-05	0.54239	9.5e-05	0.54468	9.4998e-05	0.54812	9.5e-05	0.55417	9.4999e-05	0.56119	9.5e-05	0.57064	9.4999e-05	0.5792	9.4999e-05	0.57626	9.5002e-05	0.5674	9.5002e-05	0.56114	9.5e-05	0.55587	9.5001e-05	0.54792	9.5002e-05	0.53852	9.4997e-05
0.53966	9.4001e-05	0.54021	9.4e-05	0.54036	9.3997e-05	0.53967	9.4003e-05	0.53945	9.4001e-05	0.53925	9.4004e-05	0.53879	9.4e-05	0.53784	9.3999e-05	0.53753	9.4001e-05	0.53706	9.3999e-05	0.53726	9.3999e-05	0.53756	9.4003e-05	0.5383	9.4e-05	0.54053	9.4002e-05	0.54402	9.4006e-05	0.54997	9.3999e-05	0.55701	9.4001e-05	0.56634	9.3998e-05	0.5749	9.3997e-05	0.57205	9.3999e-05	0.56318	9.3998e-05	0.55677	9.4002e-05	0.55176	9.3999e-05	0.54381	9.4004e-05	0.53466	9.4001e-05
0.53541	9.3002e-05	0.53605	9.2998e-05	0.53631	9.3001e-05	0.53562	9.3001e-05	0.53541	9.2999e-05	0.53538	9.3e-05	0.53483	9.2998e-05	0.534	9.3001e-05	0.53345	9.3003e-05	0.53317	9.3001e-05	0.53334	9.2999e-05	0.53326	9.3e-05	0.53432	9.3e-05	0.53657	9.2999e-05	0.53999	9.2999e-05	0.54576	9.3001e-05	0.55283	9.2999e-05	0.56187	9.3001e-05	0.57035	9.3e-05	0.56766	9.3001e-05	0.55908	9.3001e-05	0.55271	9.2997e-05	0.54753	9.2997e-05	0.53978	9.3001e-05	0.53062	9.2999e-05
0.53101	9.1999e-05	0.5317	9.2e-05	0.532	9.1998e-05	0.53167	9.2e-05	0.53136	9.2e-05	0.53153	9.2e-05	0.53078	9.2001e-05	0.53017	9.2001e-05	0.52961	9.2001e-05	0.52916	9.1999e-05	0.52944	9.2001e-05	0.52931	9.1999e-05	0.53048	9.1999e-05	0.53276	9.2e-05	0.53586	9.1999e-05	0.54193	9.2002e-05	0.54897	9.1999e-05	0.55783	9.2002e-05	0.56684	9.1996e-05	0.56334	9.1998e-05	0.55461	9.1999e-05	0.54863	9.2002e-05	0.54347	9.2001e-05	0.5356	9.1998e-05	0.52626	9.2005e-05
0.52661	9.1002e-05	0.52746	9.1e-05	0.52785	9.1e-05	0.52763	9.1e-05	0.5273	9.1e-05	0.52757	9.1e-05	0.52687	9.0999e-05	0.5262	9.1e-05	0.5256	9.1e-05	0.52518	9.0998e-05	0.52553	9.0999e-05	0.52575	9.1e-05	0.52631	9.0999e-05	0.52867	9.1002e-05	0.53175	9.0998e-05	0.5375	9.1004e-05	0.54472	9.1004e-05	0.55351	9.1e-05	0.56166	9.0999e-05	0.5589	9.1001e-05	0.55036	9.0999e-05	0.54448	9.1e-05	0.53946	9.1004e-05	0.53142	9.0998e-05	0.52211	9.1e-05
0.52234	9.0001e-05	0.52333	9.0001e-05	0.5238	8.9999e-05	0.52344	8.9995e-05	0.52326	9.0001e-05	0.5235	9.0001e-05	0.52284	8.9999e-05	0.52221	8.9999e-05	0.52175	9.0002e-05	0.5215	8.9997e-05	0.52154	9e-05	0.52199	9e-05	0.52258	9.0002e-05	0.52478	9.0001e-05	0.52769	9e-05	0.5333	9e-05	0.54041	9e-05	0.54903	8.9999e-05	0.55776	8.9996e-05	0.55463	9e-05	0.54613	8.9999e-05	0.54038	8.9998e-05	0.53516	8.9999e-05	0.52732	9e-05	0.51804	9.0001e-05
0.51815	8.9e-05	0.51892	8.8998e-05	0.51943	8.8999e-05	0.51929	8.9e-05	0.51924	8.9e-05	0.51902	8.8999e-05	0.51876	8.9001e-05	0.51846	8.8998e-05	0.51773	8.9e-05	0.51744	8.8997e-05	0.51754	8.8999e-05	0.51786	8.9003e-05	0.51852	8.9e-05	0.52065	8.9003e-05	0.52361	8.9001e-05	0.52912	8.9001e-05	0.5361	8.9003e-05	0.54487	8.8998e-05	0.55325	8.9001e-05	0.55017	8.9002e-05	0.54198	8.9e-05	0.53617	8.9001e-05	0.53075	8.8997e-05	0.52315	8.9001e-05	0.51384	8.9001e-05
0.51338	8.7999e-05	0.51463	8.7999e-05	0.51515	8.8e-05	0.51512	8.7998e-05	0.51511	8.8e-05	0.5151	8.7998e-05	0.51471	8.8e-05	0.51444	8.7999e-05	0.51373	8.7999e-05	0.51347	8.8e-05	0.51364	8.8002e-05	0.514	8.8e-05	0.51453	8.8e-05	0.51657	8.7999e-05	0.51953	8.8e-05	0.5251	8.7999e-05	0.532	8.8003e-05	0.54064	8.8001e-05	0.54877	8.7997e-05	0.54581	8.8002e-05	0.53764	8.8e-05	0.53197	8.8001e-05	0.52665	8.8002e-05	0.51896	8.8001e-05	0.50959	8.8e-05
0.5089	8.7001e-05	0.51007	8.7001e-05	0.51086	8.7e-05	0.5111	8.6999e-05	0.51094	8.7001e-05	0.51111	8.7001e-05	0.5107	8.7001e-05	0.51027	8.7001e-05	0.50975	8.7001e-05	0.50947	8.6997e-05	0.50974	8.6998e-05	0.51005	8.7e-05	0.51053	8.7e-05	0.51251	8.6999e-05	0.51561	8.6999e-05	0.52071	8.7004e-05	0.5277	8.7e-05	0.53648	8.7004e-05	0.54426	8.6998e-05	0.54149	8.7001e-05	0.53333	8.7e-05	0.52785	8.7e-05	0.52223	8.6999e-05	0.51496	8.7e-05	0.50543	8.7e-05
0.50453	8.6001e-05	0.5055	8.6e-05	0.50651	8.6002e-05	0.50676	8.5999e-05	0.5068	8.5998e-05	0.50684	8.5999e-05	0.50683	8.6e-05	0.50609	8.6e-05	0.50588	8.6e-05	0.50539	8.6001e-05	0.50561	8.6002e-05	0.5059	8.5999e-05	0.50642	8.5999e-05	0.50849	8.6002e-05	0.51127	8.6001e-05	0.51659	8.5999e-05	0.52335	8.6002e-05	0.53195	8.5998e-05	0.54021	8.6003e-05	0.53704	8.6002e-05	0.52912	8.6e-05	0.52371	8.6001e-05	0.51804	8.6e-05	0.51065	8.6006e-05	0.50127	8.6001e-05
0.49989	8.5e-05	0.50072	8.4998e-05	0.50228	8.5001e-05	0.50277	8.5e-05	0.50269	8.4999e-05	0.50288	8.5e-05	0.50247	8.5e-05	0.50223	8.5e-05	0.50187	8.4999e-05	0.50149	8.4999e-05	0.50169	8.4999e-05	0.50181	8.5002e-05	0.50244	8.5e-05	0.50445	8.5001e-05	0.50752	8.4999e-05	0.51227	8.5002e-05	0.51906	8.4998e-05	0.52776	8.5e-05	0.53586	8.4996e-05	0.53251	8.4998e-05	0.52489	8.5e-05	0.5193	8.4998e-05	0.51362	8.5002e-05	0.50668	8.4995e-05	0.4969	8.4999e-05
0.49489	8.4001e-05	0.49643	8.4e-05	0.49784	8.3999e-05	0.49823	8.4e-05	0.49832	8.3999e-05	0.49855	8.4002e-05	0.49856	8.3998e-05	0.49839	8.3998e-05	0.49783	8.3999e-05	0.49756	8.4e-05	0.49771	8.4e-05	0.49792	8.4e-05	0.49835	8.3997e-05	0.50026	8.3997e-05	0.5034	8.4001e-05	0.50824	8.4002e-05	0.51487	8.4003e-05	0.52333	8.3999e-05	0.53121	8.3999e-05	0.52808	8.3999e-05	0.52051	8.3999e-05	0.51507	8.4e-05	0.5096	8.3997e-05	0.50241	8.3999e-05	0.49269	8.3998e-05
0.49008	8.2998e-05	0.49198	8.3e-05	0.49343	8.3e-05	0.49394	8.3001e-05	0.49407	8.3e-05	0.49453	8.2998e-05	0.49441	8.3001e-05	0.49422	8.3001e-05	0.49392	8.3002e-05	0.4935	8.3003e-05	0.49388	8.2999e-05	0.49379	8.3001e-05	0.49443	8.3e-05	0.49606	8.2998e-05	0.49923	8.2999e-05	0.50411	8.3001e-05	0.51038	8.2998e-05	0.51899	8.3001e-05	0.52697	8.2999e-05	0.52389	8.3001e-05	0.51615	8.2999e-05	0.51091	8.3e-05	0.50546	8.3e-05	0.49849	8.3e-05	0.48844	8.3005e-05
0.48561	8.1998e-05	0.48732	8.2005e-05	0.489	8.1998e-05	0.48971	8.1996e-05	0.48973	8.1999e-05	0.49032	8.1999e-05	0.4902	8.2e-05	0.48994	8.2002e-05	0.48969	8.1999e-05	0.48972	8.2001e-05	0.48987	8.2e-05	0.48979	8.2001e-05	0.49041	8.2002e-05	0.49213	8.2e-05	0.49493	8.2001e-05	0.49991	8.1997e-05	0.5061	8.1999e-05	0.51448	8.2e-05	0.5223	8.1999e-05	0.51945	8.2e-05	0.51198	8.2002e-05	0.50649	8.2002e-05	0.50108	8.1998e-05	0.49419	8.1999e-05	0.48423	8.2e-05
0.48032	8.1003e-05	0.48274	8.1e-05	0.48453	8.0998e-05	0.48515	8.0999e-05	0.48557	8.0999e-05	0.48598	8.1e-05	0.48596	8.0999e-05	0.48595	8.0998e-05	0.48569	8.1e-05	0.48527	8.1002e-05	0.48577	8.1e-05	0.48574	8.0999e-05	0.4864	8.1002e-05	0.488	8.1001e-05	0.49095	8.1e-05	0.49574	8.1001e-05	0.50171	8.1001e-05	0.51014	8.1001e-05	0.51794	8.1e-05	0.51501	8.1e-05	0.50763	8.0998e-05	0.50223	8.0999e-05	0.4971	8.0999e-05	0.48977	8.0996e-05	0.48003	8.1001e-05
0.47546	7.9999e-05	0.47798	7.9998e-05	0.4801	8.0001e-05	0.48058	8.0001e-05	0.48143	8e-05	0.4816	8.0001e-05	0.48206	8.0001e-05	0.48184	8.0003e-05	0.48167	7.9999e-05	0.48131	7.9998e-05	0.48154	8e-05	0.48162	8.0002e-05	0.48213	8.0001e-05	0.48395	8.0002e-05	0.48668	8.0003e-05	0.49123	8e-05	0.49744	8e-05	0.50575	8.0001e-05	0.51319	7.9997e-05	0.51072	8e-05	0.50306	8.0001e-05	0.49799	8e-05	0.49279	8.0001e-05	0.48552	7.9999e-05	0.47569	7.9998e-05
0.47066	7.9002e-05	0.47345	7.9e-05	0.47544	7.9001e-05	0.47631	7.8997e-05	0.47684	7.9e-05	0.47735	7.9001e-05	0.47793	7.9001e-05	0.47769	7.9001e-05	0.47758	7.9e-05	0.47736	7.9001e-05	0.4775	7.8999e-05	0.4777	7.8998e-05	0.47797	7.8998e-05	0.4797	7.8999e-05	0.48233	7.8999e-05	0.48701	7.8998e-05	0.49318	7.8999e-05	0.50147	7.8999e-05	0.50899	7.8998e-05	0.50608	7.8996e-05	0.4987	7.9e-05	0.49352	7.9e-05	0.48843	7.9002e-05	0.48134	7.9001e-05	0.47169	7.9004e-05
0.46534	7.8001e-05	0.46874	7.8001e-05	0.47062	7.7997e-05	0.47169	7.7998e-05	0.47245	7.7997e-05	0.47295	7.7999e-05	0.47357	7.7998e-05	0.47354	7.8002e-05	0.47348	7.8001e-05	0.47324	7.8002e-05	0.47351	7.8e-05	0.47369	7.8e-05	0.47388	7.8002e-05	0.47542	7.8003e-05	0.47823	7.7998e-05	0.48265	7.8001e-05	0.48879	7.8001e-05	0.49696	7.8003e-05	0.50453	7.8001e-05	0.50176	7.8002e-05	0.49445	7.7997e-05	0.48941	7.8002e-05	0.48404	7.8e-05	0.47709	7.7999e-05	0.46702	7.8e-05
0.46024	7.6998e-05	0.46379	7.7e-05	0.46598	7.7002e-05	0.46722	7.6997e-05	0.46817	7.6999e-05	0.46877	7.6999e-05	0.46946	7.7e-05	0.46935	7.7001e-05	0.46927	7.7001e-05	0.46915	7.7001e-05	0.4691	7.7e-05	0.46964	7.7e-05	0.46978	7.6999e-05	0.47128	7.7001e-05	0.47413	7.6998e-05	0.47841	7.7e-05	0.48444	7.6999e-05	0.49252	7.7001e-05	0.49997	7.7003e-05	0.49713	7.6999e-05	0.49002	7.6999e-05	0.48504	7.7002e-05	0.47978	7.7e-05	0.4727	7.6996e-05	0.46274	7.6998e-05
0.45497	7.5998e-05	0.45896	7.5998e-05	0.46111	7.6e-05	0.46261	7.6002e-05	0.4637	7.6001e-05	0.46458	7.5998e-05	0.46516	7.6001e-05	0.46514	7.5999e-05	0.46509	7.5997e-05	0.46484	7.6003e-05	0.4652	7.5999e-05	0.46533	7.5999e-05	0.46558	7.5999e-05	0.46697	7.6001e-05	0.46973	7.6e-05	0.4744	7.6001e-05	0.48007	7.5999e-05	0.48795	7.5999e-05	0.49549	7.6001e-05	0.49264	7.5999e-05	0.48561	7.6e-05	0.48081	7.6003e-05	0.47531	7.5998e-05	0.46839	7.6e-05	0.45845	7.6002e-05
0.44969	7.4997e-05	0.45376	7.5001e-05	0.45638	7.5e-05	0.45804	7.4999e-05	0.45954	7.4999e-05	0.45995	7.4998e-05	0.46067	7.5e-05	0.46075	7.5e-05	0.46091	7.5e-05	0.46073	7.5e-05	0.46112	7.4999e-05	0.46124	7.4999e-05	0.46165	7.5001e-05	0.46307	7.4998e-05	0.46558	7.5002e-05	0.46988	7.5001e-05	0.47541	7.5e-05	0.48355	7.4998e-05	0.49087	7.5e-05	0.48829	7.5002e-05	0.48124	7.4999e-05	0.47643	7.4998e-05	0.47117	7.5e-05	0.46431	7.5e-05	0.45404	7.5004e-05
0.44402	7.3999e-05	0.44877	7.4002e-05	0.45142	7.3999e-05	0.45339	7.4001e-05	0.45482	7.4e-05	0.456	7.4e-05	0.4563	7.3999e-05	0.45656	7.4002e-05	0.45667	7.4001e-05	0.45653	7.4002e-05	0.45695	7.3998e-05	0.45705	7.4001e-05	0.45737	7.4001e-05	0.45869	7.4e-05	0.4614	7.3999e-05	0.46551	7.3997e-05	0.47106	7.4e-05	0.47895	7.3999e-05	0.48639	7.4002e-05	0.48381	7.4e-05	0.47669	7.3998e-05	0.47204	7.4002e-05	0.46672	7.4e-05	0.45993	7.4001e-05	0.44974	7.4001e-05
0.43846	7.2999e-05	0.44343	7.3001e-05	0.44649	7.2998e-05	0.44867	7.3e-05	0.45024	7.3001e-05	0.45125	7.3002e-05	0.45198	7.3001e-05	0.45227	7.3001e-05	0.45257	7.2999e-05	0.45233	7.3e-05	0.4526	7.3001e-05	0.4529	7.2998e-05	0.45317	7.3e-05	0.45478	7.3001e-05	0.45696	7.3e-05	0.46121	7.3e-05	0.46685	7.3e-05	0.47459	7.3001e-05	0.48187	7.3e-05	0.47914	7.3e-05	0.4722	7.3001e-05	0.46757	7.3e-05	0.46237	7.3001e-05	0.45546	7.3001e-05	0.44527	7.3001e-05
0.43322	7.2001e-05	0.4381	7.2001e-05	0.44132	7.1997e-05	0.44378	7.2e-05	0.44575	7.1998e-05	0.44694	7.2e-05	0.44761	7.1999e-05	0.44811	7.2001e-05	0.44829	7.1999e-05	0.4482	7.2001e-05	0.4485	7.2003e-05	0.44866	7.1999e-05	0.44911	7.2e-05	0.45049	7.2003e-05	0.45274	7.1998e-05	0.45674	7.2001e-05	0.46218	7.2e-05	0.47023	7.2001e-05	0.47736	7.2006e-05	0.4745	7.2e-05	0.46737	7.1998e-05	0.46303	7.1998e-05	0.45799	7.1999e-05	0.45125	7.2e-05	0.44094	7.2002e-05
0.42733	7.1001e-05	0.43265	7.0998e-05	0.43644	7.1e-05	0.4389	7.1e-05	0.44092	7.0997e-05	0.44211	7.1001e-05	0.44328	7.0999e-05	0.4439	7.1e-05	0.44388	7.1001e-05	0.44397	7.1e-05	0.44415	7.1e-05	0.44436	7.1e-05	0.44503	7.1001e-05	0.44633	7.0999e-05	0.44861	7.1001e-05	0.45245	7.1e-05	0.45782	7.1004e-05	0.46569	7.1001e-05	0.47234	7.0999e-05	0.47001	7.1001e-05	0.46325	7.0997e-05	0.4583	7.1003e-05	0.45358	7.0998e-05	0.44664	7.0999e-05	0.43658	7.1001e-05
0.4215	6.9998e-05	0.42717	6.9999e-05	0.43133	7e-05	0.43386	6.9998e-05	0.4362	7e-05	0.43768	7e-05	0.43873	7e-05	0.43958	7e-05	0.43953	6.9999e-05	0.43953	7.0001e-05	0.44007	6.9999e-05	0.4402	7.0002e-05	0.44064	7e-05	0.44215	6.9999e-05	0.4442	6.9999e-05	0.44815	6.9999e-05	0.45331	6.9998e-05	0.46097	7e-05	0.46797	7e-05	0.4653	7.0002e-05	0.45879	6.9999e-05	0.45386	7e-05	0.4495	7.0001e-05	0.44221	7.0001e-05	0.43198	7.0001e-05
0.4153	6.8999e-05	0.42127	6.9003e-05	0.42591	6.8999e-05	0.42882	6.8999e-05	0.43144	6.8999e-05	0.43326	6.9002e-05	0.43428	6.9e-05	0.43518	6.9001e-05	0.43513	6.9003e-05	0.43524	6.9e-05	0.43576	6.9001e-05	0.43615	6.8999e-05	0.43644	6.9e-05	0.43782	6.9002e-05	0.43968	6.9e-05	0.44376	6.9e-05	0.44891	6.8999e-05	0.45652	6.9001e-05	0.4633	6.9e-05	0.46069	6.9e-05	0.4542	6.9e-05	0.44935	6.9002e-05	0.44494	6.9002e-05	0.43771	6.9001e-05	0.42763	6.8998e-05
0.40904	6.7998e-05	0.4154	6.8e-05	0.42046	6.7999e-05	0.42388	6.8005e-05	0.42647	6.8e-05	0.42852	6.8e-05	0.4297	6.8e-05	0.43065	6.8001e-05	0.43079	6.8e-05	0.43094	6.8002e-05	0.43143	6.7999e-05	0.43204	6.8002e-05	0.43203	6.8e-05	0.43361	6.8e-05	0.43561	6.8001e-05	0.43949	6.8001e-05	0.44414	6.8001e-05	0.45179	6.8001e-05	0.45866	6.8001e-05	0.45621	6.8001e-05	0.44963	6.8001e-05	0.44495	6.8e-05	0.4404	6.7998e-05	0.4332	6.7997e-05	0.42308	6.7999e-05
0.40242	6.7e-05	0.4094	6.7e-05	0.41492	6.7001e-05	0.41872	6.7002e-05	0.42144	6.6998e-05	0.42378	6.7e-05	0.42522	6.7e-05	0.42614	6.7001e-05	0.42639	6.7001e-05	0.42674	6.7e-05	0.42721	6.7e-05	0.42753	6.7e-05	0.42786	6.6999e-05	0.4292	6.6999e-05	0.43117	6.6999e-05	0.43513	6.7e-05	0.43981	6.6998e-05	0.44735	6.6998e-05	0.45378	6.6999e-05	0.45147	6.7e-05	0.44504	6.6999e-05	0.44049	6.6997e-05	0.43598	6.7e-05	0.42891	6.7003e-05	0.41849	6.7001e-05
0.39538	6.5997e-05	0.40285	6.6002e-05	0.40939	6.6001e-05	0.41326	6.5999e-05	0.41628	6.5999e-05	0.41888	6.6e-05	0.42039	6.6001e-05	0.42167	6.5999e-05	0.42217	6.5999e-05	0.42231	6.6002e-05	0.4229	6.5998e-05	0.42334	6.5999e-05	0.42346	6.5999e-05	0.42499	6.6e-05	0.42716	6.5998e-05	0.43051	6.5999e-05	0.43541	6.5999e-05	0.4426	6.6003e-05	0.44918	6.6e-05	0.44695	6.5998e-05	0.44066	6.5999e-05	0.43594	6.6001e-05	0.43135	6.5999e-05	0.42444	6.6001e-05	0.41392	6.5999e-05
0.38865	6.5006e-05	0.39651	6.5001e-05	0.4037	6.5001e-05	0.40795	6.4999e-05	0.41117	6.4998e-05	0.41389	6.5003e-05	0.41578	6.4999e-05	0.4171	6.5002e-05	0.41774	6.4998e-05	0.4179	6.5e-05	0.41863	6.4999e-05	0.41892	6.5001e-05	0.4193	6.4999e-05	0.42051	6.4999e-05	0.42255	6.4999e-05	0.42623	6.5002e-05	0.43099	6.4999e-05	0.43787	6.5e-05	0.44451	6.5e-05	0.44221	6.4998e-05	0.4359	6.5e-05	0.43138	6.4999e-05	0.42693	6.4998e-05	0.41993	6.5001e-05	0.40946	6.5e-05
0.38028	6.4e-05	0.38998	6.3998e-05	0.39805	6.4e-05	0.40278	6.4e-05	0.40619	6.4001e-05	0.40888	6.4e-05	0.41092	6.3998e-05	0.41231	6.4003e-05	0.4133	6.3998e-05	0.41335	6.4e-05	0.41421	6.3998e-05	0.4146	6.4001e-05	0.41502	6.3998e-05	0.4164	6.4e-05	0.41834	6.3998e-05	0.42158	6.3999e-05	0.42639	6.4e-05	0.43335	6.4002e-05	0.43965	6.4001e-05	0.4374	6.4e-05	0.43113	6.4e-05	0.42679	6.4001e-05	0.42227	6.4e-05	0.41525	6.4002e-05	0.40493	6.4001e-05
0.37286	6.3e-05	0.38292	6.2999e-05	0.3913	6.3e-05	0.39702	6.2999e-05	0.40077	6.2999e-05	0.40381	6.3e-05	0.406	6.3001e-05	0.40772	6.3002e-05	0.40892	6.2997e-05	0.40902	6.2999e-05	0.40966	6.2999e-05	0.4102	6.2999e-05	0.41063	6.3e-05	0.41185	6.2998e-05	0.41375	6.3001e-05	0.41717	6.2999e-05	0.42189	6.2999e-05	0.42868	6.2999e-05	0.43512	6.3005e-05	0.43262	6.3e-05	0.4264	6.3002e-05	0.42225	6.3e-05	0.41792	6.2996e-05	0.41082	6.3003e-05	0.40042	6.2999e-05
0.36313	6.1997e-05	0.37563	6.2005e-05	0.38499	6.2001e-05	0.39128	6.1999e-05	0.39532	6.1999e-05	0.39882	6.2e-05	0.40147	6.2e-05	0.40332	6.2e-05	0.40432	6.2001e-05	0.40444	6.2001e-05	0.4054	6.1999e-05	0.40574	6.2002e-05	0.40625	6.1999e-05	0.40741	6.2001e-05	0.40934	6.2002e-05	0.4128	6.2e-05	0.41731	6.2e-05	0.42387	6.2003e-05	0.43019	6.1999e-05	0.42788	6.1999e-05	0.42171	6.1998e-05	0.41769	6.1999e-05	0.41322	6.2e-05	0.40609	6.2e-05	0.39575	6.2001e-05
0.35285	6.0995e-05	0.36773	6.1006e-05	0.37873	6.0998e-05	0.38511	6.1002e-05	0.38972	6.0998e-05	0.3936	6.1e-05	0.39643	6.1e-05	0.39855	6.1001e-05	0.39961	6.1003e-05	0.39983	6.1e-05	0.40074	6.0999e-05	0.40141	6.1e-05	0.40175	6.1e-05	0.40314	6.1e-05	0.40503	6.1001e-05	0.40837	6.0999e-05	0.41241	6.1e-05	0.41923	6.1002e-05	0.42535	6.1e-05	0.42296	6.1e-05	0.41695	6.0999e-05	0.4129	6.1001e-05	0.40867	6.1001e-05	0.40167	6.0998e-05	0.39122	6.0999e-05
0.3413	5.9997e-05	0.35976	5.9998e-05	0.37143	6.0005e-05	0.37862	5.9998e-05	0.38423	5.9999e-05	0.38858	6e-05	0.39157	6e-05	0.39366	5.9998e-05	0.39496	6.0001e-05	0.39522	5.9999e-05	0.39636	5.9999e-05	0.39689	5.9999e-05	0.39749	6e-05	0.39861	5.9999e-05	0.40034	5.9998e-05	0.40381	5.9999e-05	0.40804	6e-05	0.41457	5.9998e-05	0.42048	6.0001e-05	0.41812	6e-05	0.41222	6.0002e-05	0.40834	6.0001e-05	0.404	6.0003e-05	0.397	5.9998e-05	0.38646	6.0001e-05
0.32601	5.9003e-05	0.3505	5.9001e-05	0.36429	5.9001e-05	0.37256	5.8997e-05	0.37839	5.9001e-05	0.38323	5.9001e-05	0.38634	5.9001e-05	0.38888	5.9001e-05	0.39006	5.9001e-05	0.39072	5.8999e-05	0.39174	5.9001e-05	0.39247	5.9002e-05	0.39301	5.8997e-05	0.39416	5.8999e-05	0.39581	5.9e-05	0.39927	5.8999e-05	0.40331	5.8999e-05	0.40975	5.8999e-05	0.41566	5.8998e-05	0.4135	5.8999e-05	0.40752	5.9002e-05	0.40375	5.9001e-05	0.39932	5.9e-05	0.3924	5.9e-05	0.38157	5.9002e-05
0.14823	5.8847e-05	0.34021	5.7999e-05	0.35627	5.7997e-05	0.36596	5.7999e-05	0.37277	5.7999e-05	0.37751	5.8e-05	0.3811	5.8001e-05	0.38419	5.8e-05	0.38516	5.8e-05	0.38602	5.8001e-05	0.38722	5.7999e-05	0.38801	5.7999e-05	0.38844	5.7998e-05	0.38976	5.7999e-05	0.39127	5.8002e-05	0.39457	5.8003e-05	0.39843	5.8001e-05	0.40503	5.8001e-05	0.41076	5.7999e-05	0.4085	5.8001e-05	0.40268	5.8001e-05	0.39896	5.8e-05	0.39465	5.7999e-05	0.38758	5.8001e-05	0.37665	5.7998e-05
0.14568	5.7e-05	0.3273	5.6998e-05	0.34857	5.6998e-05	0.35917	5.7001e-05	0.36612	5.7003e-05	0.37183	5.7001e-05	0.37567	5.7001e-05	0.37887	5.7e-05	0.38044	5.6998e-05	0.38142	5.7001e-05	0.38263	5.7001e-05	0.38314	5.7e-05	0.38387	5.7001e-05	0.38512	5.7002e-05	0.38679	5.7002e-05	0.38989	5.6998e-05	0.39363	5.6998e-05	0.40017	5.6999e-05	0.40584	5.7e-05	0.40356	5.7e-05	0.39785	5.7001e-05	0.39412	5.6998e-05	0.38996	5.7001e-05	0.38279	5.7001e-05	0.37216	5.7001e-05
0.14452	5.5999e-05	0.3103	5.601e-05	0.3394	5.6003e-05	0.35148	5.6001e-05	0.3596	5.6e-05	0.36581	5.5998e-05	0.37035	5.5999e-05	0.37397	5.6e-05	0.37567	5.5998e-05	0.37649	5.6e-05	0.37781	5.6e-05	0.3788	5.6e-05	0.37935	5.5998e-05	0.38063	5.6e-05	0.38226	5.5999e-05	0.38505	5.5999e-05	0.38896	5.5999e-05	0.39549	5.6e-05	0.40099	5.6002e-05	0.39876	5.5999e-05	0.39312	5.6e-05	0.38951	5.6e-05	0.38513	5.6e-05	0.37829	5.6002e-05	0.36718	5.6e-05
0.14338	5.4998e-05	0.14185	5.5001e-05	0.3292	5.4997e-05	0.34376	5.4996e-05	0.35335	5.5003e-05	0.35983	5.5e-05	0.3651	5.5001e-05	0.36877	5.5002e-05	0.3706	5.4998e-05	0.37175	5.5001e-05	0.3733	5.5001e-05	0.37407	5.4999e-05	0.37466	5.5001e-05	0.37607	5.5e-05	0.37766	5.5001e-05	0.38046	5.5e-05	0.38413	5.5002e-05	0.39045	5.5e-05	0.39605	5.5001e-05	0.39369	5.5002e-05	0.38822	5.4997e-05	0.38462	5.5002e-05	0.3804	5.5002e-05	0.3734	5.5002e-05	0.36222	5.5e-05
0.14219	5.4e-05	0.14079	5.4001e-05	0.31682	5.3994e-05	0.33523	5.4e-05	0.34613	5.4003e-05	0.35358	5.4001e-05	0.35939	5.3999e-05	0.36344	5.4002e-05	0.36574	5.4001e-05	0.36691	5.4002e-05	0.36852	5.4e-05	0.36941	5.4e-05	0.37018	5.4001e-05	0.37139	5.4001e-05	0.37293	5.3999e-05	0.37577	5.4002e-05	0.37925	5.3998e-05	0.38539	5.3998e-05	0.39084	5.4001e-05	0.38878	5.3999e-05	0.38339	5.4001e-05	0.37995	5.3999e-05	0.37564	5.4001e-05	0.36851	5.3998e-05	0.35731	5.4e-05
0.14098	5.3e-05	0.13961	5.3001e-05	0.29745	5.3012e-05	0.32566	5.3002e-05	0.33867	5.2997e-05	0.34716	5.2998e-05	0.35369	5.2998e-05	0.35807	5.3001e-05	0.36058	5.2999e-05	0.36198	5.2999e-05	0.36387	5.3e-05	0.36476	5.2999e-05	0.36545	5.3002e-05	0.36684	5.2999e-05	0.36846	5.3001e-05	0.37099	5.3e-05	0.37448	5.3001e-05	0.38056	5.3e-05	0.3858	5.3004e-05	0.38375	5.3001e-05	0.37866	5.2999e-05	0.37501	5.3e-05	0.37095	5.3001e-05	0.36376	5.2999e-05	0.3523	5.2998e-05
0.13974	5.2e-05	0.13847	5.1999e-05	0.13697	5.1997e-05	0.31456	5.2001e-05	0.33082	5.2001e-05	0.34043	5.1998e-05	0.34767	5.2002e-05	0.35269	5.2001e-05	0.3553	5.1998e-05	0.35707	5.2e-05	0.35915	5.1999e-05	0.36003	5.1998e-05	0.36071	5.2e-05	0.36207	5.2e-05	0.36374	5.2002e-05	0.36624	5.1999e-05	0.36969	5.2001e-05	0.37551	5.1999e-05	0.3808	5.2e-05	0.37873	5.2001e-05	0.37363	5.1999e-05	0.37006	5.1999e-05	0.36616	5.1996e-05	0.35892	5.2003e-05	0.34748	5.2e-05
0.13847	5.0999e-05	0.13723	5.1001e-05	0.13586	5.1e-05	0.30099	5.1001e-05	0.32193	5.1002e-05	0.33329	5.0996e-05	0.34144	5.1e-05	0.3469	5.1e-05	0.34981	5.1e-05	0.35184	5.1e-05	0.3542	5.1001e-05	0.3551	5.1002e-05	0.356	5.0998e-05	0.35739	5.1e-05	0.35893	5.1002e-05	0.36149	5.1001e-05	0.36457	5.0999e-05	0.37041	5.1001e-05	0.37563	5.0999e-05	0.37353	5.1e-05	0.36879	5.1e-05	0.36518	5.1e-05	0.36118	5.1e-05	0.35393	5.0999e-05	0.34261	5.1001e-05
0.13727	4.9999e-05	0.13605	5.0001e-05	0.13475	4.9999e-05	0.13694	5.0863e-05	0.31236	5.0001e-05	0.32612	5e-05	0.33527	5.0001e-05	0.34101	4.9999e-05	0.34458	5e-05	0.3467	5e-05	0.34916	5.0002e-05	0.35032	5e-05	0.35124	5e-05	0.35257	5.0001e-05	0.35406	5.0001e-05	0.35661	5e-05	0.35981	5.0001e-05	0.3653	5e-05	0.37049	5e-05	0.36853	5e-05	0.36341	4.9998e-05	0.36032	4.9999e-05	0.35631	4.9998e-05	0.34897	5e-05	0.33757	5.0001e-05
0.13596	4.9002e-05	0.13479	4.8998e-05	0.13353	4.8999e-05	0.13186	4.9001e-05	0.30089	4.9e-05	0.3176	4.9004e-05	0.32834	4.9001e-05	0.33496	4.8999e-05	0.33901	4.8999e-05	0.34143	4.9001e-05	0.3441	4.9e-05	0.34546	4.8999e-05	0.34631	4.9e-05	0.34758	4.8998e-05	0.34931	4.9001e-05	0.34907	4.8999e-05	0.35486	4.8997e-05	0.36032	4.8999e-05	0.36546	4.8999e-05	0.36345	4.9002e-05	0.35834	4.9001e-05	0.35552	4.9001e-05	0.35143	4.9e-05	0.344	4.9e-05	0.33239	4.8999e-05
0.13462	4.8001e-05	0.13346	4.8001e-05	0.13232	4.8001e-05	0.13069	4.7999e-05	0.28416	4.799e-05	0.30875	4.8001e-05	0.32146	4.8001e-05	0.32867	4.7997e-05	0.33315	4.8001e-05	0.33603	4.7999e-05	0.33905	4.7999e-05	0.34043	4.7999e-05	0.34164	4.7999e-05	0.34289	4.7999e-05	0.34447	4.7998e-05	0.34684	4.8e-05	0.34993	4.7999e-05	0.3553	4.7999e-05	0.36042	4.8e-05	0.3583	4.8e-05	0.35342	4.8e-05	0.35043	4.8002e-05	0.34634	4.8001e-05	0.33894	4.7999e-05	0.327	4.7999e-05
0.13329	4.7e-05	0.13225	4.7e-05	0.1311	4.7001e-05	0.12953	4.7004e-05	0.12758	4.7001e-05	0.29854	4.7e-05	0.31399	4.6996e-05	0.32248	4.7e-05	0.32722	4.6997e-05	0.3305	4.7e-05	0.3338	4.7002e-05	0.33535	4.6998e-05	0.33673	4.7e-05	0.33801	4.7001e-05	0.33969	4.6999e-05	0.34193	4.7003e-05	0.34483	4.6998e-05	0.35015	4.6999e-05	0.35513	4.6998e-05	0.35307	4.7001e-05	0.34826	4.6998e-05	0.34531	4.7001e-05	0.34142	4.7e-05	0.3339	4.7003e-05	0.32207	4.7e-05
0.13189	4.6001e-05	0.13094	4.6e-05	0.12985	4.6001e-05	0.1283	4.5999e-05	0.12652	4.5998e-05	0.28657	4.6001e-05	0.30536	4.5999e-05	0.31554	4.6e-05	0.32126	4.5999e-05	0.32483	4.6001e-05	0.32843	4.5999e-05	0.33048	4.6001e-05	0.33152	4.6e-05	0.33311	4.6003e-05	0.33465	4.6002e-05	0.3368	4.6e-05	0.33975	4.6003e-05	0.34507	4.6001e-05	0.34992	4.5998e-05	0.34784	4.5998e-05	0.34309	4.6003e-05	0.34014	4.5999e-05	0.33643	4.5998e-05	0.32886	4.6e-05	0.31687	4.6002e-05
0.13051	4.4998e-05	0.12958	4.5e-05	0.12862	4.4999e-05	0.12705	4.4999e-05	0.12528	4.5003e-05	0.26381	4.4991e-05	0.29671	4.5e-05	0.30868	4.5002e-05	0.3149	4.4996e-05	0.31926	4.4998e-05	0.32304	4.4998e-05	0.32516	4.5001e-05	0.32644	4.5001e-05	0.32802	4.4999e-05	0.32969	4.5002e-05	0.33168	4.4999e-05	0.33456	4.5e-05	0.33979	4.5001e-05	0.3446	4.5002e-05	0.34306	4.4996e-05	0.33781	4.5e-05	0.33486	4.5001e-05	0.33163	4.4999e-05	0.32364	4.4999e-05	0.31132	4.4999e-05
0.12897	4.3998e-05	0.12816	4.3998e-05	0.12725	4.4e-05	0.12582	4.4001e-05	0.12405	4.3999e-05	0.1221	4.3999e-05	0.28599	4.4004e-05	0.30122	4.3999e-05	0.30853	4.3999e-05	0.31337	4.3998e-05	0.31756	4.4e-05	0.31973	4.3999e-05	0.3213	4.4e-05	0.32295	4.4001e-05	0.32473	4.4002e-05	0.32682	4.3999e-05	0.32948	4.4e-05	0.33467	4.3998e-05	0.33928	4.4001e-05	0.33734	4.4002e-05	0.33263	4.3999e-05	0.32976	4.4001e-05	0.32629	4.4e-05	0.31851	4.3999e-05	0.306	4.3998e-05
0.12751	4.2999e-05	0.12675	4.2999e-05	0.12582	4.3e-05	0.12452	4.3001e-05	0.12284	4.3002e-05	0.1209	4.2999e-05	0.27226	4.2996e-05	0.29271	4.3004e-05	0.30155	4.2999e-05	0.30732	4.2998e-05	0.31198	4.2999e-05	0.31435	4.3001e-05	0.31605	4.3002e-05	0.31775	4.3e-05	0.31956	4.2999e-05	0.32162	4.3e-05	0.32431	4.3e-05	0.32944	4.2999e-05	0.33396	4.3e-05	0.33187	4.3002e-05	0.32724	4.2999e-05	0.32461	4.2998e-05	0.32097	4.3e-05	0.31332	4.3002e-05	0.30049	4.2999e-05
0.1259	4.2001e-05	0.12529	4.1997e-05	0.12447	4.1999e-05	0.12323	4.1998e-05	0.12156	4.1998e-05	0.1197	4.2001e-05	0.11745	4.2004e-05	0.28337	4.1999e-05	0.29432	4.2e-05	0.30092	4.2e-05	0.30603	4.2e-05	0.30894	4.1998e-05	0.31082	4.2e-05	0.3125	4.2e-05	0.3143	4.2e-05	0.31653	4.2003e-05	0.3191	4.2002e-05	0.32379	4.2002e-05	0.32862	4.2001e-05	0.3264	4.1999e-05	0.32196	4.2001e-05	0.31949	4.1999e-05	0.31566	4.1999e-05	0.30773	4.2e-05	0.29492	4.2e-05
0.12429	4.0999e-05	0.12379	4.1001e-05	0.12301	4.1e-05	0.12183	4.1001e-05	0.12031	4.1001e-05	0.11843	4.0999e-05	0.11635	4.1e-05	0.27283	4.1005e-05	0.28659	4.0999e-05	0.29412	4.1e-05	0.30027	4.1e-05	0.30334	4.0999e-05	0.30545	4.0998e-05	0.30737	4.1e-05	0.3092	4.0998e-05	0.31112	4.1e-05	0.31383	4.0999e-05	0.31843	4.1001e-05	0.32296	4.0999e-05	0.32098	4.0998e-05	0.31661	4.0999e-05	0.31427	4.1001e-05	0.31033	4.1001e-05	0.30248	4.1e-05	0.28927	4.1003e-05
0.12266	3.9999e-05	0.12217	4e-05	0.12153	4.0001e-05	0.1204	4.0002e-05	0.11896	3.9998e-05	0.11725	3.9999e-05	0.11512	4.0002e-05	0.25877	3.9993e-05	0.27799	4e-05	0.28716	4.0002e-05	0.29408	3.9998e-05	0.29764	3.9998e-05	0.29991	3.9998e-05	0.30212	4e-05	0.30398	3.9999e-05	0.30601	4e-05	0.30856	4.0001e-05	0.31298	3.9998e-05	0.31739	4e-05	0.3155	4e-05	0.31126	3.9999e-05	0.30884	3.9999e-05	0.3051	4e-05	0.29704	3.9999e-05	0.28382	4e-05
0.12093	3.9002e-05	0.12063	3.9e-05	0.12007	3.9e-05	0.11903	3.9e-05	0.11764	3.9e-05	0.11593	3.9e-05	0.11389	3.8999e-05	0.11145	3.9e-05	0.26832	3.9001e-05	0.27976	3.9e-05	0.2876	3.9e-05	0.29173	3.9001e-05	0.29432	3.9001e-05	0.29675	3.9001e-05	0.29861	3.9001e-05	0.30053	3.8999e-05	0.30305	3.9001e-05	0.3076	3.9e-05	0.31196	3.8997e-05	0.30974	3.8999e-05	0.30576	3.9e-05	0.30333	3.9002e-05	0.29953	3.8999e-05	0.29171	3.9e-05	0.27783	3.9e-05
0.11911	3.7998e-05	0.11889	3.8001e-05	0.11848	3.8001e-05	0.11752	3.8001e-05	0.11624	3.7999e-05	0.11459	3.7998e-05	0.11269	3.8001e-05	0.1103	3.8e-05	0.25639	3.8005e-05	0.27189	3.7999e-05	0.2809	3.8001e-05	0.28561	3.8002e-05	0.28878	3.8001e-05	0.29113	3.8002e-05	0.29318	3.8e-05	0.29507	3.7999e-05	0.2977	3.7999e-05	0.30193	3.7999e-05	0.30639	3.8e-05	0.3042	3.8e-05	0.30023	3.8001e-05	0.29781	3.8002e-05	0.29405	3.8e-05	0.28606	3.7999e-05	0.27202	3.7997e-05
0.11734	3.7e-05	0.11714	3.6999e-05	0.1169	3.6999e-05	0.11605	3.7e-05	0.11475	3.7e-05	0.11327	3.6998e-05	0.11134	3.6999e-05	0.10906	3.7003e-05	0.23801	3.6996e-05	0.26305	3.7002e-05	0.27392	3.7e-05	0.2793	3.6999e-05	0.28267	3.7e-05	0.28532	3.6999e-05	0.28769	3.7001e-05	0.28964	3.6998e-05	0.29225	3.6999e-05	0.29656	3.7002e-05	0.30072	3.6999e-05	0.2985	3.6999e-05	0.29458	3.6999e-05	0.29238	3.7001e-05	0.28843	3.6999e-05	0.28057	3.7e-05	0.26604	3.6999e-05
0.11547	3.6e-05	0.11546	3.6e-05	0.11524	3.6e-05	0.11443	3.6e-05	0.11335	3.6001e-05	0.11186	3.6001e-05	0.11003	3.5999e-05	0.10776	3.5999e-05	0.1051	3.6001e-05	0.25279	3.6e-05	0.26623	3.6001e-05	0.27261	3.6e-05	0.27669	3.6e-05	0.27978	3.5999e-05	0.2821	3.6001e-05	0.28395	3.6001e-05	0.28652	3.6001e-05	0.29078	3.6001e-05	0.29492	3.6001e-05	0.293	3.6001e-05	0.28879	3.6001e-05	0.28661	3.6001e-05	0.2829	3.6e-05	0.27474	3.6e-05	0.25995	3.5999e-05
0.11352	3.4999e-05	0.11362	3.5e-05	0.11352	3.4999e-05	0.1128	3.4998e-05	0.1118	3.4998e-05	0.11041	3.4998e-05	0.10868	3.4999e-05	0.10652	3.5001e-05	0.10386	3.5e-05	0.23976	3.5002e-05	0.2583	3.5e-05	0.26593	3.5001e-05	0.27045	3.5002e-05	0.27389	3.5002e-05	0.2764	3.5e-05	0.27831	3.5e-05	0.28091	3.5001e-05	0.2851	3.4998e-05	0.28899	3.4999e-05	0.28701	3.5e-05	0.28304	3.5001e-05	0.28079	3.5e-05	0.27728	3.4999e-05	0.2688	3.5002e-05	0.25385	3.5001e-05
0.11155	3.4002e-05	0.11174	3.4e-05	0.11179	3.3998e-05	0.11116	3.4e-05	0.1102	3.4002e-05	0.10896	3.4e-05	0.10725	3.4e-05	0.10516	3.3999e-05	0.1026	3.4002e-05	0.09955	3.4e-05	0.24914	3.3999e-05	0.25873	3.4e-05	0.26396	3.4001e-05	0.26776	3.4001e-05	0.27049	3.3999e-05	0.27259	3.4e-05	0.27521	3.4001e-05	0.27932	3.4e-05	0.28315	3.4001e-05	0.28113	3.3998e-05	0.27725	3.4001e-05	0.27524	3.4001e-05	0.27163	3.4e-05	0.26306	3.4002e-05	0.24741	3.4e-05
0.10942	3.3001e-05	0.10969	3.3e-05	0.10981	3.3002e-05	0.10934	3.2998e-05	0.10862	3.3e-05	0.1074	3.2999e-05	0.10586	3.3e-05	0.10375	3.3001e-05	0.10126	3.3001e-05	0.09833	3.3e-05	0.23829	3.3001e-05	0.25081	3.2998e-05	0.25708	3.3e-05	0.26155	3.2999e-05	0.26456	3.3e-05	0.26677	3.2999e-05	0.26935	3.2999e-05	0.27334	3.3e-05	0.27721	3.3e-05	0.27536	3.2999e-05	0.27147	3.2997e-05	0.26942	3.2998e-05	0.26554	3.2998e-05	0.25688	3.3e-05	0.24123	3.3e-05
0.10732	3.2e-05	0.10755	3.2003e-05	0.10794	3.2e-05	0.10759	3.1999e-05	0.10689	3.2e-05	0.10582	3.1999e-05	0.10434	3.2002e-05	0.10242	3.2002e-05	0.09995	3.2e-05	0.09703	3.1999e-05	0.22432	3.1997e-05	0.24222	3.2004e-05	0.25009	3.1998e-05	0.25515	3.1998e-05	0.25857	3.2001e-05	0.26063	3.1999e-05	0.2632	3.1999e-05	0.2673	3.2e-05	0.27119	3.1999e-05	0.26936	3.2001e-05	0.26553	3.1999e-05	0.26354	3.1999e-05	0.2598	3.2e-05	0.25098	3.2e-05	0.23469	3.1997e-05
0.10495	3.0999e-05	0.10542	3.1001e-05	0.10589	3.1e-05	0.10574	3.1001e-05	0.10513	3.1e-05	0.10417	3.1001e-05	0.10275	3.0999e-05	0.10096	3.1001e-05	0.09856	3.1e-05	0.0957	3.1e-05	0.09248	3.1003e-05	0.23277	3.0999e-05	0.24268	3.1002e-05	0.24844	3.0998e-05	0.25238	3.1e-05	0.25464	3.1e-05	0.25722	3.0998e-05	0.26122	3.0999e-05	0.26502	3.1001e-05	0.2632	3.1e-05	0.25948	3.1e-05	0.25748	3.0999e-05	0.25372	3.1003e-05	0.24478	3.0999e-05	0.22801	3.0998e-05
0.10251	3e-05	0.10315	3.0001e-05	0.10375	3e-05	0.1038	2.9999e-05	0.10333	3e-05	0.10239	3e-05	0.10125	3.0001e-05	0.09944	2.9999e-05	0.09715	2.9999e-05	0.09435	2.9999e-05	0.09118	3.0001e-05	0.22115	3.0001e-05	0.23437	3.0002e-05	0.24171	2.9999e-05	0.24588	3.0001e-05	0.24846	2.9999e-05	0.25107	3e-05	0.25515	3e-05	0.25889	3e-05	0.25721	3e-05	0.25335	3e-05	0.25134	3.0001e-05	0.24771	3e-05	0.23841	2.9998e-05	0.22094	2.9998e-05
0.10008	2.8999e-05	0.10076	2.9e-05	0.10163	2.9001e-05	0.10179	2.8999e-05	0.10137	2.8999e-05	0.10069	2.8998e-05	0.09954	2.9001e-05	0.09797	2.8998e-05	0.09571	2.8998e-05	0.09296	2.9001e-05	0.08983	2.9e-05	0.2012	2.8987e-05	0.22551	2.8999e-05	0.23421	2.9001e-05	0.23926	2.9e-05	0.242	2.9001e-05	0.24489	2.8999e-05	0.24892	2.9002e-05	0.25244	2.9e-05	0.25096	2.9001e-05	0.24712	2.8998e-05	0.24518	2.9e-05	0.24127	2.8997e-05	0.23197	2.9002e-05	0.21388	2.8999e-05
0.09757	2.8002e-05	0.09845	2.8e-05	0.09932	2.7999e-05	0.09963	2.8e-05	0.09935	2.8002e-05	0.09878	2.8002e-05	0.09784	2.7998e-05	0.09628	2.8e-05	0.09416	2.8e-05	0.09147	2.8e-05	0.08841	2.7999e-05	0.08486	2.8001e-05	0.21513	2.8002e-05	0.2264	2.7998e-05	0.23213	2.7999e-05	0.23549	2.8e-05	0.23844	2.8e-05	0.24258	2.8e-05	0.24599	2.8001e-05	0.24447	2.7999e-05	0.24089	2.8e-05	0.23912	2.8e-05	0.2349	2.7998e-05	0.22529	2.8e-05	0.20652	2.7998e-05
0.09492	2.7e-05	0.09578	2.6998e-05	0.09687	2.6999e-05	0.09732	2.7001e-05	0.09728	2.6999e-05	0.09686	2.7001e-05	0.0961	2.6999e-05	0.09469	2.7001e-05	0.09266	2.7003e-05	0.09005	2.7e-05	0.08698	2.6999e-05	0.08343	2.7001e-05	0.20168	2.7002e-05	0.21809	2.6999e-05	0.22511	2.6998e-05	0.22871	2.7e-05	0.23184	2.7e-05	0.23591	2.7002e-05	0.23947	2.7e-05	0.23795	2.7e-05	0.23454	2.6999e-05	0.23248	2.6999e-05	0.22847	2.7001e-05	0.21857	2.7001e-05	0.19933	2.7001e-05
0.09203	2.6001e-05	0.0931	2.5998e-05	0.09443	2.6001e-05	0.09502	2.6e-05	0.09504	2.6e-05	0.09476	2.6001e-05	0.09418	2.5999e-05	0.0929	2.6e-05	0.09102	2.6001e-05	0.08848	2.6001e-05	0.08555	2.6002e-05	0.08199	2.6e-05	0.07815	2.5998e-05	0.20857	2.5999e-05	0.21723	2.6003e-05	0.2216	2.5997e-05	0.22521	2.5997e-05	0.22927	2.6e-05	0.23284	2.6e-05	0.23145	2.6002e-05	0.22795	2.6e-05	0.22607	2.5998e-05	0.22199	2.6e-05	0.21145	2.5999e-05	0.19167	2.5999e-05
0.08916	2.5002e-05	0.09038	2.5e-05	0.09181	2.5e-05	0.09241	2.5e-05	0.09284	2.5002e-05	0.09261	2.5003e-05	0.09223	2.5e-05	0.09104	2.4997e-05	0.08927	2.5001e-05	0.08692	2.4999e-05	0.08401	2.5e-05	0.08052	2.5e-05	0.07669	2.4998e-05	0.19724	2.4997e-05	0.2089	2.5e-05	0.21432	2.5e-05	0.21832	2.4999e-05	0.22243	2.4999e-05	0.22619	2.4998e-05	0.22462	2.5e-05	0.22133	2.5001e-05	0.21951	2.5001e-05	0.21509	2.4999e-05	0.20443	2.5e-05	0.18387	2.4998e-05
0.08616	2.4e-05	0.08749	2.4e-05	0.08906	2.4001e-05	0.08983	2.3999e-05	0.09034	2.4e-05	0.09044	2.4001e-05	0.09017	2.4001e-05	0.08927	2.4001e-05	0.08762	2.4003e-05	0.08527	2.4001e-05	0.08244	2.3999e-05	0.07899	2.4003e-05	0.07514	2.4e-05	0.18116	2.3997e-05	0.20009	2.4e-05	0.20662	2.4001e-05	0.21114	2.4e-05	0.21547	2.4001e-05	0.21906	2.3999e-05	0.2179	2.4001e-05	0.21456	2.4e-05	0.21262	2.4001e-05	0.20824	2.4e-05	0.19691	2.3998e-05	0.17603	2.3999e-05
0.08314	2.2999e-05	0.08451	2.3e-05	0.08612	2.2998e-05	0.08714	2.3002e-05	0.08773	2.2999e-05	0.08804	2.3002e-05	0.08796	2.3e-05	0.08717	2.3e-05	0.08572	2.3001e-05	0.08351	2.3002e-05	0.08083	2.3e-05	0.07744	2.3e-05	0.07356	2.3001e-05	0.0696	2.3e-05	0.18996	2.2999e-05	0.19836	2.3e-05	0.20374	2.2999e-05	0.20823	2.3001e-05	0.21197	2.3002e-05	0.21093	2.3e-05	0.20764	2.3e-05	0.2057	2.3e-05	0.20103	2.2999e-05	0.18932	2.2998e-05	0.1683	2.3e-05
0.08	2.2001e-05	0.0813	2.2001e-05	0.08316	2.2e-05	0.08425	2.1999e-05	0.08508	2.2002e-05	0.08551	2.2e-05	0.08577	2.2e-05	0.0851	2.1999e-05	0.0837	2.1998e-05	0.08179	2.2e-05	0.07912	2.2001e-05	0.07577	2.2001e-05	0.07198	2.2001e-05	0.0679	2.2e-05	0.17761	2.2e-05	0.18943	2.1999e-05	0.19598	2.2001e-05	0.20095	2.2e-05	0.2048	2.2e-05	0.20382	2.2001e-05	0.20057	2.2001e-05	0.1985	2.1999e-05	0.19381	2.2e-05	0.18127	2.1997e-05	0.16026	2.2e-05
0.07667	2.1e-05	0.07806	2.1001e-05	0.08013	2.1001e-05	0.08132	2.0999e-05	0.08226	2.1001e-05	0.08298	2.1e-05	0.08322	2.1e-05	0.08286	2.1e-05	0.0817	2.0998e-05	0.07987	2.0999e-05	0.07739	2.0999e-05	0.07414	2.1e-05	0.07034	2.1001e-05	0.06619	2.1e-05	0.15436	2.1104e-05	0.17985	2.1001e-05	0.18775	2.1001e-05	0.19338	2.0999e-05	0.1974	2.0999e-05	0.19649	2.1e-05	0.19349	2.1e-05	0.19132	2.0998e-05	0.18629	2.0999e-05	0.17309	2.1001e-05	0.1524	2.1001e-05
0.07326	2.0001e-05	0.07484	2e-05	0.07675	1.9999e-05	0.07819	1.9998e-05	0.07932	1.9998e-05	0.08012	2e-05	0.08077	2.0001e-05	0.08044	1.9998e-05	0.07953	1.9999e-05	0.07789	2e-05	0.07555	1.9999e-05	0.07243	2e-05	0.06867	1.9998e-05	0.06449	2e-05	0.06063	1.9999e-05	0.16845	1.9997e-05	0.1789	1.9999e-05	0.18532	2e-05	0.1897	2e-05	0.18915	2e-05	0.18613	2e-05	0.18377	2e-05	0.17861	2e-05	0.16478	2.0001e-05	0.14454	2e-05
0.06981	1.9001e-05	0.07136	1.8998e-05	0.07346	1.9e-05	0.07498	1.8998e-05	0.07615	1.9e-05	0.07721	1.9e-05	0.07804	1.9001e-05	0.07799	1.8998e-05	0.07727	1.8999e-05	0.07583	1.9002e-05	0.07361	1.9e-05	0.07057	1.9e-05	0.06695	1.8999e-05	0.06273	1.9e-05	0.05866	1.9e-05	0.15396	1.9013e-05	0.16963	1.9004e-05	0.17704	1.9e-05	0.18171	1.8999e-05	0.18161	1.9001e-05	0.17848	1.9e-05	0.17629	1.9e-05	0.17058	1.9004e-05	0.1564	1.9001e-05	0.13649	1.9003e-05
0.06637	1.8002e-05	0.06782	1.8001e-05	0.07005	1.8e-05	0.07156	1.8e-05	0.07278	1.7999e-05	0.07411	1.8e-05	0.07507	1.8001e-05	0.07528	1.8001e-05	0.07487	1.8002e-05	0.07359	1.8003e-05	0.07162	1.7999e-05	0.06875	1.8001e-05	0.06511	1.8e-05	0.06091	1.8e-05	0.0567	1.7999e-05	0.08115	1.8554e-05	0.15904	1.8003e-05	0.16841	1.8001e-05	0.17368	1.7999e-05	0.17378	1.8001e-05	0.17082	1.8e-05	0.16832	1.8001e-05	0.16217	1.8e-05	0.14768	1.8001e-05	0.12875	1.8003e-05
0.06282	1.7002e-05	0.06433	1.7e-05	0.06639	1.7e-05	0.06799	1.7001e-05	0.0695	1.6997e-05	0.07085	1.7e-05	0.07209	1.6999e-05	0.07235	1.7001e-05	0.07222	1.6998e-05	0.07117	1.7001e-05	0.06944	1.6999e-05	0.06676	1.7e-05	0.0633	1.6999e-05	0.05908	1.7e-05	0.05473	1.7001e-05	0.05212	1.6999e-05	0.14737	1.7007e-05	0.15903	1.7003e-05	0.16506	1.7003e-05	0.16562	1.7003e-05	0.16287	1.7001e-05	0.16012	1.7e-05	0.15355	1.7002e-05	0.13896	1.7002e-05	0.12115	1.7001e-05
0.05916	1.6001e-05	0.0606	1.5999e-05	0.06271	1.6e-05	0.06441	1.6e-05	0.06602	1.6e-05	0.06747	1.5999e-05	0.06883	1.6001e-05	0.06948	1.6e-05	0.06954	1.5998e-05	0.0687	1.6001e-05	0.06716	1.6001e-05	0.06467	1.5999e-05	0.06135	1.5997e-05	0.05718	1.5999e-05	0.05272	1.6e-05	0.04959	1.5998e-05	0.13301	1.6011e-05	0.14922	1.6003e-05	0.15624	1.6001e-05	0.15723	1.6002e-05	0.15471	1.6003e-05	0.15182	1.6001e-05	0.1448	1.6e-05	0.13023	1.6001e-05	0.11354	1.6e-05
0.05551	1.5001e-05	0.05697	1.4997e-05	0.05901	1.5e-05	0.06068	1.4999e-05	0.06226	1.5001e-05	0.06393	1.5001e-05	0.06532	1.5e-05	0.06624	1.5e-05	0.06643	1.5e-05	0.06602	1.5e-05	0.06475	1.5e-05	0.06247	1.5e-05	0.05924	1.5001e-05	0.05521	1.5e-05	0.05067	1.4999e-05	0.04714	1.5e-05	0.11238	1.5031e-05	0.13874	1.5004e-05	0.14697	1.5003e-05	0.14863	1.5e-05	0.1463	1.5002e-05	0.14321	1.5001e-05	0.13584	1.5002e-05	0.1216	1.5003e-05	0.10608	1.5001e-05
0.0518	1.4e-05	0.05323	1.4001e-05	0.05515	1.3999e-05	0.05687	1.3999e-05	0.05842	1.4e-05	0.06015	1.4e-05	0.06175	1.4e-05	0.06278	1.4e-05	0.06337	1.3999e-05	0.06306	1.4001e-05	0.06209	1.4e-05	0.06009	1.4e-05	0.05711	1.3998e-05	0.05312	1.3999e-05	0.04863	1.4001e-05	0.04476	1.4e-05	0.05308	1.4217e-05	0.12719	1.4005e-05	0.1374	1.4004e-05	0.13974	1.4003e-05	0.13743	1.4003e-05	0.13451	1.4002e-05	0.12677	1.4002e-05	0.11294	1.4001e-05	0.09869	1.4e-05
0.0481	1.3001e-05	0.04947	1.3e-05	0.05136	1.2999e-05	0.053	1.3e-05	0.05455	1.3e-05	0.05631	1.2999e-05	0.05796	1.2999e-05	0.05925	1.3e-05	0.05997	1.3e-05	0.06	1.3e-05	0.05933	1.3003e-05	0.05755	1.3002e-05	0.05472	1.3002e-05	0.05099	1.3e-05	0.04651	1.2998e-05	0.04235	1.2998e-05	0.04522	1.2999e-05	0.11505	1.3004e-05	0.12747	1.3003e-05	0.13061	1.3002e-05	0.12858	1.3e-05	0.12533	1.3e-05	0.11739	1.3003e-05	0.10452	1.3001e-05	0.09152	1.3001e-05
0.0444	1.2e-05	0.04566	1.2e-05	0.0474	1.1999e-05	0.049	1.2e-05	0.05057	1.2e-05	0.05223	1.2e-05	0.05404	1.1998e-05	0.05536	1.2e-05	0.05631	1.1999e-05	0.05658	1.1998e-05	0.05625	1.2001e-05	0.05482	1.2002e-05	0.05231	1.2e-05	0.04872	1.2001e-05	0.04429	1.1998e-05	0.03996	1.2e-05	0.04093	1.1999e-05	0.1016	1.2008e-05	0.11741	1.2003e-05	0.12125	1.2002e-05	0.11936	1.2003e-05	0.11611	1.2001e-05	0.10814	1.2002e-05	0.09593	1.2002e-05	0.08445	1.1999e-05
0.04066	1.1001e-05	0.0418	1.1e-05	0.04347	1.1e-05	0.04504	1.1e-05	0.04645	1.1001e-05	0.04818	1.0999e-05	0.04994	1.1e-05	0.05133	1.1001e-05	0.05253	1.0999e-05	0.05307	1.1e-05	0.05299	1.1002e-05	0.05178	1.1e-05	0.04971	1.1001e-05	0.04632	1.1e-05	0.04201	1.1002e-05	0.03751	1.1e-05	0.03728	1.1e-05	0.08643	1.1013e-05	0.10689	1.1003e-05	0.11152	1.1002e-05	0.11019	1.1003e-05	0.1066	1.1001e-05	0.09885	1.1004e-05	0.08769	1.1001e-05	0.07733	1.1e-05
0.0369	1e-05	0.03796	1.0001e-05	0.03951	9.999e-06	0.04095	1e-05	0.04231	1e-05	0.04397	9.999e-06	0.04571	1.0001e-05	0.04722	1.0001e-05	0.04844	1e-05	0.04924	1e-05	0.04948	1.0001e-05	0.04861	1e-05	0.04672	1e-05	0.0437	1.0001e-05	0.03955	9.999e-06	0.03506	1.0001e-05	0.03381	1e-05	0.06845	1.0024e-05	0.09608	1.0005e-05	0.10175	1.0002e-05	0.10053	1.0002e-05	0.09697	1.0003e-05	0.08966	1.0003e-05	0.0795	1.0001e-05	0.07026	1.0001e-05
0.03318	9e-06	0.0341	9e-06	0.03553	9e-06	0.03681	9e-06	0.03814	9e-06	0.03964	9e-06	0.04135	9e-06	0.04283	8.999e-06	0.04409	8.998e-06	0.04514	8.999e-06	0.0457	9.001e-06	0.04514	9e-06	0.04365	8.997e-06	0.04093	9.001e-06	0.03704	9e-06	0.03253	9e-06	0.03056	9.001e-06	0.05096	9.019e-06	0.08471	9.006e-06	0.09168	9.004e-06	0.09085	9.004e-06	0.08737	9.001e-06	0.08043	9.002e-06	0.0714	9.003e-06	0.06326	9e-06
0.02943	7.999e-06	0.03031	7.999e-06	0.03159	8e-06	0.03271	8e-06	0.03389	8e-06	0.03532	8e-06	0.0369	8e-06	0.03836	7.999e-06	0.03965	7.999e-06	0.04084	7.999e-06	0.04158	8e-06	0.04133	7.997e-06	0.04026	8.001e-06	0.03787	8.001e-06	0.03428	8e-06	0.02989	8e-06	0.0274	7.999e-06	0.03968	8.004e-06	0.07285	8.008e-06	0.08128	8.005e-06	0.08089	8.003e-06	0.07771	8.004e-06	0.07138	8.003e-06	0.06335	8.002e-06	0.05624	8e-06
0.0257	6.999e-06	0.02654	7e-06	0.0276	6.999e-06	0.02859	7e-06	0.02966	6.999e-06	0.03093	6.998e-06	0.0324	7.001e-06	0.03374	6.998e-06	0.03506	7e-06	0.03623	7.001e-06	0.0372	7e-06	0.03733	7.001e-06	0.0365	7e-06	0.03453	7e-06	0.03128	7.001e-06	0.02716	7.001e-06	0.0243	7.001e-06	0.03188	7.002e-06	0.06062	7.008e-06	0.07056	7.006e-06	0.07073	7.005e-06	0.06793	7.002e-06	0.06227	7.003e-06	0.05543	7.002e-06	0.04929	7e-06
0.02205	6.001e-06	0.02265	5.999e-06	0.02362	6e-06	0.02452	5.999e-06	0.02544	5.999e-06	0.02653	6e-06	0.02785	6e-06	0.02904	6e-06	0.03029	6e-06	0.03142	6.001e-06	0.03251	6.001e-06	0.03283	6.001e-06	0.03247	6e-06	0.03089	5.998e-06	0.02809	6.001e-06	0.02419	6e-06	0.0212	5.998e-06	0.02584	5.999e-06	0.04838	6.008e-06	0.0594	6.007e-06	0.06029	6.005e-06	0.05804	6.004e-06	0.05327	6.003e-06	0.04742	6.002e-06	0.0423	6.001e-06
0.01837	5e-06	0.01887	5.001e-06	0.01968	5.001e-06	0.02042	5e-06	0.02121	5.001e-06	0.02215	5e-06	0.02323	4.999e-06	0.02428	4.999e-06	0.02539	4.999e-06	0.02649	5.001e-06	0.02755	5.001e-06	0.02805	4.999e-06	0.028	5.001e-06	0.02688	5.002e-06	0.02452	5.001e-06	0.02101	4.999e-06	0.01806	4.999e-06	0.0208	5e-06	0.03697	5.008e-06	0.04807	5.009e-06	0.04967	5.005e-06	0.04812	5.005e-06	0.04421	5.003e-06	0.03945	5e-06	0.03531	5.001e-06
0.01466	4e-06	0.01508	3.999e-06	0.01575	4.001e-06	0.01631	3.999e-06	0.01697	4e-06	0.0177	3.999e-06	0.0186	4.001e-06	0.01948	4e-06	0.02039	3.999e-06	0.0214	4.001e-06	0.02233	4e-06	0.023	4e-06	0.02309	3.999e-06	0.02244	4.001e-06	0.02057	4e-06	0.01766	3.999e-06	0.01483	4e-06	0.01618	4e-06	0.02699	4.004e-06	0.03678	4.007e-06	0.03899	4.005e-06	0.03812	4.003e-06	0.03523	4.002e-06	0.03154	4e-06	0.02832	4.002e-06
0.01099	3e-06	0.01133	2.999e-06	0.01183	3e-06	0.01224	3e-06	0.01274	3e-06	0.0133	3e-06	0.014	3.001e-06	0.01466	2.999e-06	0.01538	2.999e-06	0.01619	3e-06	0.01696	3e-06	0.01754	2.999e-06	0.01794	3.001e-06	0.01747	3e-06	0.01627	2.999e-06	0.01393	3e-06	0.01144	3e-06	0.01197	3e-06	0.01865	3.001e-06	0.02605	3.005e-06	0.02849	3.005e-06	0.02829	3.004e-06	0.02625	3.002e-06	0.02366	3.002e-06	0.02129	2.999e-06
0.00735	2e-06	0.00758	2.001e-06	0.00791	2e-06	0.00818	2.001e-06	0.00851	2.001e-06	0.00889	2e-06	0.00937	2e-06	0.00979	2e-06	0.01033	2e-06	0.01089	2.001e-06	0.01147	2.001e-06	0.01193	2e-06	0.01223	2e-06	0.01217	1.999e-06	0.01143	2e-06	0.00981	1.999e-06	0.00789	2e-06	0.00794	1.999e-06	0.01167	2.001e-06	0.01631	2.003e-06	0.01834	2.003e-06	0.01858	2.003e-06	0.01741	2.003e-06	0.0158	2.001e-06	0.01427	2.001e-06
0.00373	1e-06	0.00383	9.99e-07	0.00399	1e-06	0.00416	1e-06	0.00431	1e-06	0.00449	1.001e-06	0.00474	1e-06	0.00494	1.001e-06	0.00525	1e-06	0.00552	1e-06	0.00584	1.001e-06	0.00607	1e-06	0.00633	1e-06	0.00634	9.99e-07	0.00603	9.99e-07	0.00514	1.001e-06	0.00407	1e-06	0.00399	1e-06	0.00562	1e-06	0.00783	1.001e-06	0.0089	1.003e-06	0.00919	1.002e-06	0.00877	1.004e-06	0.00797	1.001e-06	0.00724	1e-06
0.0001261	2e-09	0.00011	0	0.0001133	-2e-09	0.0001353	0	0.0001389	0	0.0001294	1e-09	0.0001274	0	0.0001307	-1e-09	0.0001627	0	0.000151	0	0.0001576	-1e-09	0.0001125	1e-09	0.0001503	1e-09	7.12e-05	1e-09	-2.11e-05	1e-09	-0.000125	0	-0.0001431	0	7.28e-05	1e-09	0.0003465	0	0.0004244	3e-09	0.0003831	2e-09	0.0003812	2e-09	0.0003397	2e-09	0.000242	1e-09	0.0002384	2e-09
-0.00347	-9.99e-07	-0.00358	-9.99e-07	-0.00374	-1e-06	-0.00388	-9.99e-07	-0.00402	-1.001e-06	-0.00423	-9.99e-07	-0.00445	-1e-06	-0.00467	-9.99e-07	-0.00495	-1e-06	-0.00522	-1e-06	-0.00556	-1e-06	-0.00593	-1e-06	-0.00629	-9.99e-07	-0.00656	-1e-06	-0.00665	-1.001e-06	-0.00601	-9.99e-07	-0.00473	-1e-06	-0.00387	-9.99e-07	-0.00447	-9.99e-07	-0.00588	-9.99e-07	-0.00708	-9.98e-07	-0.00776	-9.99e-07	-0.00772	-9.98e-07	-0.0073	-9.99e-07	-0.00675	-9.99e-07
-0.00705	-2.001e-06	-0.00728	-2.001e-06	-0.00756	-2e-06	-0.00789	-2e-06	-0.00816	-1.999e-06	-0.00853	-2.001e-06	-0.00903	-2e-06	-0.00947	-2e-06	-0.00999	-2e-06	-0.01059	-2e-06	-0.0113	-1.999e-06	-0.01204	-2e-06	-0.01284	-2e-06	-0.01349	-1.999e-06	-0.01367	-1.999e-06	-0.01269	-2e-06	-0.01008	-1.998e-06	-0.00791	-2.001e-06	-0.00896	-1.999e-06	-0.01134	-1.998e-06	-0.01368	-1.999e-06	-0.01506	-2e-06	-0.01526	-2e-06	-0.01461	-2e-06	-0.01361	-1.999e-06
-0.01063	-3.001e-06	-0.01097	-3.002e-06	-0.01138	-3.001e-06	-0.01187	-3.001e-06	-0.0123	-3e-06	-0.01286	-3.002e-06	-0.01356	-2.999e-06	-0.01427	-3e-06	-0.01507	-3.001e-06	-0.01597	-3e-06	-0.01702	-3e-06	-0.01817	-3e-06	-0.01941	-2.999e-06	-0.02054	-3e-06	-0.02114	-2.999e-06	-0.02006	-2.999e-06	-0.01618	-3e-06	-0.01215	-3e-06	-0.01319	-3e-06	-0.01627	-3.001e-06	-0.01938	-3.001e-06	-0.0215	-2.999e-06	-0.02218	-3e-06	-0.02155	-2.999e-06	-0.02032	-2.999e-06
-0.01414	-3.999e-06	-0.01463	-4e-06	-0.01518	-3.999e-06	-0.01581	-4e-06	-0.01642	-3.999e-06	-0.01713	-4.001e-06	-0.01809	-4e-06	-0.01902	-4.001e-06	-0.02009	-4.001e-06	-0.02134	-4e-06	-0.02276	-4e-06	-0.02434	-4.001e-06	-0.02607	-3.999e-06	-0.02771	-3.999e-06	-0.02892	-3.998e-06	-0.02814	-3.998e-06	-0.02323	-3.999e-06	-0.01665	-4e-06	-0.01725	-4e-06	-0.02059	-4e-06	-0.02433	-4e-06	-0.02719	-3.999e-06	-0.02845	-3.999e-06	-0.02811	-4.001e-06	-0.02675	-3.998e-06
-0.01768	-5.001e-06	-0.01828	-5e-06	-0.01899	-4.999e-06	-0.01974	-5.001e-06	-0.02046	-4.999e-06	-0.0214	-5.003e-06	-0.02262	-4.999e-06	-0.02374	-5e-06	-0.02508	-4.998e-06	-0.02661	-4.999e-06	-0.02845	-5e-06	-0.03046	-5e-06	-0.03266	-5e-06	-0.03498	-5e-06	-0.03679	-4.998e-06	-0.03658	-4.997e-06	-0.03146	-4.998e-06	-0.02162	-5e-06	-0.02121	-5e-06	-0.02463	-5.001e-06	-0.02877	-5e-06	-0.03222	-5e-06	-0.03404	-4.999e-06	-0.03416	-5e-06	-0.033	-4.999e-06
-0.02127	-6.001e-06	-0.02191	-6e-06	-0.02276	-5.999e-06	-0.02366	-5.999e-06	-0.02453	-5.999e-06	-0.02564	-6e-06	-0.02711	-6e-06	-0.02842	-6.001e-06	-0.03011	-6.001e-06	-0.03193	-5.999e-06	-0.03407	-5.999e-06	-0.03661	-6e-06	-0.03924	-6e-06	-0.04219	-6.001e-06	-0.04473	-5.998e-06	-0.04525	-5.999e-06	-0.04067	-5.998e-06	-0.02735	-5.998e-06	-0.02513	-5.998e-06	-0.02837	-6.001e-06	-0.03269	-6.001e-06	-0.03665	-6e-06	-0.03909	-6e-06	-0.03965	-5.999e-06	-0.03882	-6e-06
-0.02476	-7e-06	-0.02547	-6.999e-06	-0.02651	-6.999e-06	-0.02757	-7e-06	-0.02856	-7e-06	-0.0299	-7e-06	-0.03158	-7e-06	-0.03317	-7e-06	-0.03498	-6.999e-06	-0.03717	-7e-06	-0.03974	-6.999e-06	-0.04264	-7.001e-06	-0.04584	-6.999e-06	-0.04938	-6.999e-06	-0.0527	-6.999e-06	-0.05399	-6.999e-06	-0.05066	-6.997e-06	-0.03401	-6.998e-06	-0.02907	-6.999e-06	-0.03189	-7.001e-06	-0.03629	-7e-06	-0.04065	-7e-06	-0.0436	-7e-06	-0.04472	-7e-06	-0.04425	-7e-06
-0.0283	-8.001e-06	-0.02907	-8.001e-06	-0.03025	-8.001e-06	-0.0315	-8e-06	-0.0326	-7.999e-06	-0.03403	-8.001e-06	-0.03601	-8.001e-06	-0.03783	-7.999e-06	-0.03991	-8.001e-06	-0.04238	-8.001e-06	-0.04526	-8e-06	-0.04861	-8e-06	-0.05235	-7.999e-06	-0.05652	-8e-06	-0.06068	-7.998e-06	-0.06272	-7.999e-06	-0.06083	-7.998e-06	-0.04258	-7.995e-06	-0.03313	-7.998e-06	-0.03529	-7.999e-06	-0.03964	-8e-06	-0.04424	-8.001e-06	-0.04762	-8e-06	-0.04924	-8e-06	-0.04928	-8.001e-06
-0.03177	-9.002e-06	-0.03268	-9.001e-06	-0.03399	-9e-06	-0.03531	-8.999e-06	-0.03666	-9.001e-06	-0.03825	-8.999e-06	-0.04043	-9.001e-06	-0.04247	-9e-06	-0.04487	-9.001e-06	-0.04753	-9e-06	-0.05083	-9.001e-06	-0.05462	-9e-06	-0.05889	-8.998e-06	-0.0637	-9e-06	-0.06841	-8.999e-06	-0.07129	-8.998e-06	-0.07091	-8.996e-06	-0.05436	-8.992e-06	-0.03737	-9e-06	-0.03856	-9.001e-06	-0.04273	-9.001e-06	-0.0475	-8.999e-06	-0.05129	-9.001e-06	-0.0534	-9e-06	-0.05385	-8.999e-06
-0.03521	-1e-05	-0.03628	-9.999e-06	-0.03772	-9.999e-06	-0.03913	-1.0002e-05	-0.04065	-9.999e-06	-0.04246	-1.0001e-05	-0.04481	-9.999e-06	-0.04709	-1.0001e-05	-0.04968	-1.0001e-05	-0.05278	-9.999e-06	-0.05638	-9.999e-06	-0.06068	-1e-05	-0.06536	-1.0001e-05	-0.07072	-1e-05	-0.07607	-9.998e-06	-0.07959	-9.998e-06	-0.08077	-9.999e-06	-0.06921	-9.987e-06	-0.0418	-1e-05	-0.04177	-9.999e-06	-0.04565	-9.999e-06	-0.05049	-1e-05	-0.05458	-1.0001e-05	-0.05716	-9.999e-06	-0.05805	-1e-05
-0.03867	-1.1e-05	-0.03988	-1.1e-05	-0.04144	-1.1e-05	-0.04291	-1.1e-05	-0.0446	-1.1e-05	-0.04656	-1.1e-05	-0.04913	-1.1001e-05	-0.05176	-1.0999e-05	-0.05457	-1.1e-05	-0.05786	-1.0999e-05	-0.06193	-1.0998e-05	-0.06663	-1.1001e-05	-0.0718	-1.1e-05	-0.07774	-1.0999e-05	-0.0838	-1.0999e-05	-0.08789	-1.0999e-05	-0.09025	-1.0999e-05	-0.08406	-1.0989e-05	-0.04673	-1.1e-05	-0.04501	-1.1001e-05	-0.04845	-1.0999e-05	-0.05327	-1.1001e-05	-0.05763	-1.1e-05	-0.06054	-1.1e-05	-0.06193	-1.1e-05
-0.04216	-1.2e-05	-0.04345	-1.2e-05	-0.04511	-1.2e-05	-0.04684	-1.1999e-05	-0.04859	-1.1999e-05	-0.05076	-1.2001e-05	-0.05352	-1.2e-05	-0.05637	-1.2e-05	-0.05943	-1.2001e-05	-0.06297	-1.2e-05	-0.06748	-1.2e-05	-0.07251	-1.2001e-05	-0.07815	-1.2001e-05	-0.08449	-1.2e-05	-0.0914	-1.1999e-05	-0.09597	-1.2e-05	-0.0995	-1.1998e-05	-0.09717	-1.1993e-05	-0.0524	-1.2e-05	-0.04825	-1.2001e-05	-0.05111	-1.2001e-05	-0.05593	-1.2001e-05	-0.06044	-1.2001e-05	-0.06367	-1.1998e-05	-0.06542	-1.2e-05
-0.04565	-1.3001e-05	-0.047	-1.3e-05	-0.04878	-1.3e-05	-0.05071	-1.2999e-05	-0.05254	-1.2999e-05	-0.0549	-1.3e-05	-0.05797	-1.3e-05	-0.06098	-1.2998e-05	-0.06427	-1.2999e-05	-0.06823	-1.3e-05	-0.07293	-1.3e-05	-0.07842	-1.3e-05	-0.08455	-1.3e-05	-0.09144	-1.2999e-05	-0.09871	-1.2999e-05	-0.10405	-1.2998e-05	-0.10846	-1.2998e-05	-0.10888	-1.2998e-05	-0.0595	-1.2999e-05	-0.05157	-1.3001e-05	-0.05374	-1.3e-05	-0.05843	-1.3e-05	-0.06305	-1.3002e-05	-0.06653	-1.2999e-05	-0.06862	-1.3e-05
-0.04899	-1.4002e-05	-0.05058	-1.4001e-05	-0.05236	-1.4e-05	-0.05454	-1.4001e-05	-0.0565	-1.3999e-05	-0.05901	-1.3999e-05	-0.06226	-1.4001e-05	-0.06548	-1.4002e-05	-0.06911	-1.3999e-05	-0.07337	-1.4e-05	-0.07846	-1.4e-05	-0.08435	-1.4001e-05	-0.09093	-1.3999e-05	-0.09835	-1.3999e-05	-0.10596	-1.3998e-05	-0.11188	-1.3999e-05	-0.11711	-1.3999e-05	-0.11942	-1.3998e-05	-0.08744	-1.379e-05	-0.05495	-1.4001e-05	-0.05631	-1.3999e-05	-0.06079	-1.3999e-05	-0.06548	-1.4e-05	-0.06916	-1.4e-05	-0.0716	-1.3999e-05
-0.0524	-1.5001e-05	-0.05398	-1.5e-05	-0.05606	-1.4998e-05	-0.05829	-1.4999e-05	-0.06044	-1.4999e-05	-0.06312	-1.5001e-05	-0.06653	-1.4999e-05	-0.06997	-1.5001e-05	-0.07382	-1.5e-05	-0.07839	-1.4999e-05	-0.08397	-1.5e-05	-0.09017	-1.5e-05	-0.09723	-1.5e-05	-0.10515	-1.5002e-05	-0.11298	-1.5001e-05	-0.11946	-1.5e-05	-0.12542	-1.4999e-05	-0.12932	-1.4997e-05	-0.12641	-1.4983e-05	-0.05855	-1.4999e-05	-0.05889	-1.5001e-05	-0.06308	-1.5e-05	-0.06775	-1.5e-05	-0.07159	-1.4999e-05	-0.07435	-1.5e-05
-0.05583	-1.6e-05	-0.05754	-1.5999e-05	-0.05972	-1.6e-05	-0.06206	-1.6e-05	-0.06438	-1.6e-05	-0.06727	-1.6001e-05	-0.07076	-1.6e-05	-0.0745	-1.6e-05	-0.07863	-1.6e-05	-0.08353	-1.5999e-05	-0.08942	-1.6e-05	-0.09602	-1.6e-05	-0.1035	-1.5999e-05	-0.11163	-1.5999e-05	-0.12031	-1.5999e-05	-0.12674	-1.6e-05	-0.13352	-1.6002e-05	-0.13878	-1.5997e-05	-0.13954	-1.5992e-05	-0.06235	-1.6e-05	-0.06147	-1.6001e-05	-0.0653	-1.6e-05	-0.06994	-1.5999e-05	-0.07394	-1.6e-05	-0.07689	-1.6e-05
-0.05919	-1.7001e-05	-0.06101	-1.7e-05	-0.06342	-1.7001e-05	-0.06575	-1.7e-05	-0.06834	-1.7e-05	-0.07133	-1.7e-05	-0.07512	-1.7001e-05	-0.07898	-1.7e-05	-0.08348	-1.7e-05	-0.08855	-1.7e-05	-0.09475	-1.7e-05	-0.10177	-1.7e-05	-0.1098	-1.6998e-05	-0.11841	-1.7001e-05	-0.12722	-1.6999e-05	-0.13411	-1.6999e-05	-0.14136	-1.6999e-05	-0.14755	-1.6997e-05	-0.15046	-1.6994e-05	-0.06642	-1.6999e-05	-0.06407	-1.6998e-05	-0.06746	-1.7e-05	-0.07206	-1.7001e-05	-0.07611	-1.7e-05	-0.07931	-1.7001e-05
-0.06261	-1.7999e-05	-0.06445	-1.8e-05	-0.06705	-1.8001e-05	-0.06957	-1.8001e-05	-0.0722	-1.7999e-05	-0.07543	-1.8e-05	-0.07944	-1.7999e-05	-0.08359	-1.8e-05	-0.08821	-1.8e-05	-0.09364	-1.8001e-05	-0.10013	-1.7999e-05	-0.10761	-1.8e-05	-0.11603	-1.8e-05	-0.1249	-1.8001e-05	-0.13401	-1.7999e-05	-0.14135	-1.8e-05	-0.14911	-1.8e-05	-0.15606	-1.8e-05	-0.16043	-1.7996e-05	-0.07108	-1.8e-05	-0.06677	-1.8001e-05	-0.06962	-1.8e-05	-0.07408	-1.8e-05	-0.0782	-1.8e-05	-0.08152	-1.8002e-05
-0.06595	-1.9002e-05	-0.068	-1.8999e-05	-0.07061	-1.8999e-05	-0.07336	-1.8999e-05	-0.07614	-1.9001e-05	-0.07949	-1.9e-05	-0.08369	-1.9e-05	-0.08809	-1.9001e-05	-0.09301	-1.9001e-05	-0.09859	-1.9e-05	-0.10559	-1.9e-05	-0.1135	-1.8999e-05	-0.12231	-1.8999e-05	-0.13161	-1.9002e-05	-0.14098	-1.8998e-05	-0.14854	-1.8999e-05	-0.1567	-1.8999e-05	-0.16404	-1.9e-05	-0.16964	-1.8996e-05	-0.07625	-1.9001e-05	-0.06952	-1.9e-05	-0.07178	-1.9e-05	-0.07605	-1.9002e-05	-0.08017	-1.9001e-05	-0.08364	-1.9003e-05
-0.06944	-2.0001e-05	-0.07155	-2.0002e-05	-0.07426	-2e-05	-0.07715	-2.0003e-05	-0.07995	-2e-05	-0.08351	-1.9998e-05	-0.08801	-2.0001e-05	-0.09257	-1.9999e-05	-0.0977	-2e-05	-0.10358	-2e-05	-0.11105	-2.0002e-05	-0.11932	-2e-05	-0.12839	-1.9998e-05	-0.1378	-2e-05	-0.14785	-2.0001e-05	-0.15537	-1.9999e-05	-0.164	-2.0001e-05	-0.17189	-2.0001e-05	-0.17846	-1.9998e-05	-0.08487	-1.9998e-05	-0.07247	-2.0001e-05	-0.07393	-2e-05	-0.07796	-1.9999e-05	-0.08211	-2.0001e-05	-0.0856	-1.9999e-05
-0.07277	-2.1e-05	-0.075	-2.1001e-05	-0.07791	-2.1001e-05	-0.0809	-2.1002e-05	-0.08385	-2.1e-05	-0.08762	-2.1e-05	-0.09226	-2.0999e-05	-0.09692	-2.1003e-05	-0.10246	-2.1001e-05	-0.10874	-2.0999e-05	-0.11644	-2.1e-05	-0.12501	-2.0999e-05	-0.13463	-2.1e-05	-0.14426	-2.0999e-05	-0.1544	-2.1e-05	-0.1622	-2.0998e-05	-0.17126	-2.1e-05	-0.17961	-2.0997e-05	-0.18674	-2.0998e-05	-0.18525	-2.0921e-05	-0.07555	-2.1e-05	-0.0761	-2.1001e-05	-0.07984	-2.0999e-05	-0.08395	-2.1e-05	-0.0875	-2.1001e-05
-0.0761	-2.2001e-05	-0.07844	-2.2002e-05	-0.08148	-2.2001e-05	-0.08456	-2.2e-05	-0.0877	-2.2e-05	-0.09173	-2.1998e-05	-0.09649	-2.2e-05	-0.10141	-2.2001e-05	-0.10718	-2.2001e-05	-0.1137	-2.2002e-05	-0.12169	-2.2001e-05	-0.13044	-2.1999e-05	-0.14066	-2.2e-05	-0.15044	-2.2e-05	-0.16099	-2.1999e-05	-0.16912	-2.2001e-05	-0.17834	-2.1999e-05	-0.18713	-2.1999e-05	-0.19466	-2.1998e-05	-0.19468	-2.1999e-05	-0.07881	-2.2002e-05	-0.07833	-2.2e-05	-0.08173	-2.1999e-05	-0.08573	-2.2e-05	-0.08933	-2.2e-05
-0.07953	-2.3001e-05	-0.08199	-2.3e-05	-0.08515	-2.3001e-05	-0.08843	-2.3e-05	-0.09171	-2.3001e-05	-0.0958	-2.3001e-05	-0.10075	-2.3001e-05	-0.10593	-2.3001e-05	-0.11192	-2.3001e-05	-0.1186	-2.3001e-05	-0.12703	-2.3e-05	-0.13643	-2.3001e-05	-0.14668	-2.2999e-05	-0.15691	-2.2999e-05	-0.16746	-2.3e-05	-0.17582	-2.2999e-05	-0.18527	-2.3002e-05	-0.19419	-2.3e-05	-0.20224	-2.2999e-05	-0.20274	-2.3e-05	-0.08239	-2.2999e-05	-0.08066	-2.2999e-05	-0.08362	-2.2999e-05	-0.08749	-2.3001e-05	-0.09109	-2.3e-05
-0.0828	-2.4001e-05	-0.08548	-2.4e-05	-0.0887	-2.3999e-05	-0.09209	-2.4002e-05	-0.0955	-2.4002e-05	-0.09979	-2.4e-05	-0.10509	-2.4e-05	-0.11037	-2.4001e-05	-0.11653	-2.4e-05	-0.12382	-2.4e-05	-0.13242	-2.4e-05	-0.14209	-2.4e-05	-0.15265	-2.3999e-05	-0.16304	-2.4e-05	-0.17397	-2.4e-05	-0.18245	-2.4001e-05	-0.19202	-2.4e-05	-0.20145	-2.3999e-05	-0.20971	-2.3999e-05	-0.21072	-2.3999e-05	-0.08619	-2.4001e-05	-0.08305	-2.4e-05	-0.08552	-2.4e-05	-0.0892	-2.4e-05	-0.09281	-2.4e-05
-0.0862	-2.4999e-05	-0.08877	-2.4999e-05	-0.09236	-2.5002e-05	-0.09592	-2.5e-05	-0.09952	-2.4999e-05	-0.10379	-2.5001e-05	-0.10914	-2.4999e-05	-0.11474	-2.4999e-05	-0.12113	-2.4998e-05	-0.12884	-2.5e-05	-0.1379	-2.5001e-05	-0.14778	-2.4998e-05	-0.15867	-2.4998e-05	-0.16934	-2.4999e-05	-0.18039	-2.5001e-05	-0.18916	-2.4996e-05	-0.19869	-2.5e-05	-0.20808	-2.4999e-05	-0.2171	-2.5001e-05	-0.2183	-2.4999e-05	-0.09053	-2.4998e-05	-0.08559	-2.5e-05	-0.08743	-2.4999e-05	-0.0909	-2.4998e-05	-0.09447	-2.5e-05
-0.0895	-2.6e-05	-0.09226	-2.6001e-05	-0.09573	-2.6e-05	-0.09936	-2.6001e-05	-0.10328	-2.6e-05	-0.10787	-2.6e-05	-0.11354	-2.6e-05	-0.11934	-2.5999e-05	-0.12606	-2.5998e-05	-0.13395	-2.5999e-05	-0.14315	-2.6004e-05	-0.1536	-2.6001e-05	-0.16452	-2.6e-05	-0.17529	-2.6002e-05	-0.18662	-2.5999e-05	-0.19547	-2.5999e-05	-0.20525	-2.6003e-05	-0.21499	-2.6001e-05	-0.22409	-2.5999e-05	-0.22553	-2.6001e-05	-0.09604	-2.6e-05	-0.08826	-2.6e-05	-0.08938	-2.5998e-05	-0.0926	-2.5999e-05	-0.09607	-2.6001e-05
-0.09285	-2.7001e-05	-0.09569	-2.7e-05	-0.09934	-2.6998e-05	-0.10312	-2.6999e-05	-0.10719	-2.7e-05	-0.11176	-2.7001e-05	-0.11783	-2.7001e-05	-0.12387	-2.7003e-05	-0.13095	-2.7001e-05	-0.13908	-2.6997e-05	-0.14873	-2.7e-05	-0.15919	-2.7001e-05	-0.17032	-2.7001e-05	-0.18146	-2.7e-05	-0.19282	-2.7001e-05	-0.20191	-2.7e-05	-0.21184	-2.7e-05	-0.22159	-2.6999e-05	-0.23101	-2.7e-05	-0.23259	-2.7002e-05	-0.23028	-2.7e-05	-0.09109	-2.7e-05	-0.09141	-2.6999e-05	-0.09432	-2.7001e-05	-0.09763	-2.7e-05
-0.09616	-2.8e-05	-0.09914	-2.8e-05	-0.10288	-2.8e-05	-0.10709	-2.7999e-05	-0.11105	-2.8001e-05	-0.11583	-2.7999e-05	-0.122	-2.7999e-05	-0.12831	-2.7999e-05	-0.13573	-2.7999e-05	-0.1439	-2.8e-05	-0.1541	-2.7999e-05	-0.16472	-2.7997e-05	-0.17617	-2.8e-05	-0.18746	-2.7998e-05	-0.19894	-2.7999e-05	-0.20844	-2.8e-05	-0.21826	-2.7999e-05	-0.22811	-2.7999e-05	-0.23794	-2.8003e-05	-0.23959	-2.7999e-05	-0.23746	-2.8e-05	-0.09421	-2.8002e-05	-0.09357	-2.8e-05	-0.09602	-2.8001e-05	-0.09922	-2.8e-05
-0.09958	-2.9002e-05	-0.10268	-2.9e-05	-0.10646	-2.9002e-05	-0.11079	-2.8998e-05	-0.11473	-2.8998e-05	-0.11975	-2.9001e-05	-0.12625	-2.9e-05	-0.1327	-2.9002e-05	-0.14046	-2.8999e-05	-0.14891	-2.9002e-05	-0.15965	-2.8999e-05	-0.1704	-2.9001e-05	-0.18194	-2.8998e-05	-0.19358	-2.8999e-05	-0.20508	-2.8998e-05	-0.2145	-2.9e-05	-0.22449	-2.8998e-05	-0.23447	-2.9e-05	-0.24427	-2.9001e-05	-0.24616	-2.9e-05	-0.24424	-2.9002e-05	-0.09753	-2.8999e-05	-0.09573	-2.9e-05	-0.09777	-2.9001e-05	-0.10079	-2.9001e-05
-0.10286	-3e-05	-0.10598	-3e-05	-0.11002	-3e-05	-0.11427	-3e-05	-0.11866	-3e-05	-0.1238	-3e-05	-0.13032	-3.0001e-05	-0.13719	-3.0002e-05	-0.14506	-3e-05	-0.15403	-3e-05	-0.16483	-2.9999e-05	-0.17595	-2.9999e-05	-0.18764	-2.9999e-05	-0.19965	-2.9999e-05	-0.21124	-3.0001e-05	-0.22032	-3.0002e-05	-0.23075	-2.9999e-05	-0.24072	-3.0001e-05	-0.25083	-2.9999e-05	-0.25266	-2.9999e-05	-0.25077	-3e-05	-0.10111	-3e-05	-0.09805	-2.9999e-05	-0.09954	-2.9999e-05	-0.10233	-3e-05
-0.10616	-3.1e-05	-0.10946	-3.1e-05	-0.1136	-3.1e-05	-0.11788	-3.1e-05	-0.12226	-3.1001e-05	-0.12791	-3.1e-05	-0.1346	-3.1001e-05	-0.1417	-3.1001e-05	-0.14995	-3.0997e-05	-0.15933	-3.0999e-05	-0.17032	-3.1e-05	-0.18172	-3.0999e-05	-0.19349	-3.0999e-05	-0.20524	-3.1e-05	-0.21701	-3.0999e-05	-0.22627	-3.1001e-05	-0.23686	-3.0999e-05	-0.24697	-3.0998e-05	-0.25731	-3.0999e-05	-0.25912	-3.1001e-05	-0.25717	-3.0997e-05	-0.10526	-3.1001e-05	-0.10053	-3.1001e-05	-0.10135	-3.1001e-05	-0.10385	-3.0999e-05
-0.10962	-3.1998e-05	-0.11281	-3.1999e-05	-0.117	-3.2e-05	-0.12158	-3.2e-05	-0.12633	-3.2001e-05	-0.13205	-3.2002e-05	-0.13899	-3.2e-05	-0.14612	-3.2002e-05	-0.15484	-3.2001e-05	-0.16451	-3.2002e-05	-0.17564	-3.1999e-05	-0.1872	-3.1999e-05	-0.19912	-3.1998e-05	-0.21105	-3.1998e-05	-0.22307	-3.2e-05	-0.23214	-3.1999e-05	-0.24277	-3.1999e-05	-0.25311	-3.2003e-05	-0.2635	-3.2e-05	-0.2655	-3.1999e-05	-0.26357	-3.2001e-05	-0.10989	-3.2002e-05	-0.10321	-3.2001e-05	-0.10326	-3.2e-05	-0.10542	-3.2e-05
-0.11289	-3.3002e-05	-0.11631	-3.3001e-05	-0.12063	-3.2998e-05	-0.12543	-3.3002e-05	-0.13008	-3.3002e-05	-0.13593	-3.2999e-05	-0.14334	-3.3e-05	-0.15045	-3.2999e-05	-0.1595	-3.3e-05	-0.1694	-3.2999e-05	-0.18082	-3.3002e-05	-0.19276	-3.3002e-05	-0.20512	-3.3e-05	-0.21734	-3.3003e-05	-0.2289	-3.3e-05	-0.23802	-3.2997e-05	-0.24866	-3.3001e-05	-0.25908	-3.2999e-05	-0.26964	-3.3002e-05	-0.27179	-3.2997e-05	-0.2697	-3.3e-05	-0.26688	-3.2954e-05	-0.10605	-3.2999e-05	-0.10525	-3.2999e-05	-0.10701	-3.2999e-05
-0.11606	-3.4001e-05	-0.11986	-3.3999e-05	-0.1242	-3.3999e-05	-0.12896	-3.3999e-05	-0.13403	-3.4002e-05	-0.14005	-3.3998e-05	-0.14756	-3.4001e-05	-0.15543	-3.4001e-05	-0.16432	-3.4001e-05	-0.17449	-3.3998e-05	-0.18607	-3.3999e-05	-0.19819	-3.4001e-05	-0.21079	-3.4e-05	-0.22271	-3.4e-05	-0.23481	-3.3997e-05	-0.24404	-3.3999e-05	-0.25469	-3.4001e-05	-0.26505	-3.4e-05	-0.27572	-3.3999e-05	-0.27792	-3.4001e-05	-0.27573	-3.4001e-05	-0.27339	-3.4e-05	-0.10918	-3.4e-05	-0.10733	-3.4002e-05	-0.10867	-3.3997e-05
-0.11951	-3.5001e-05	-0.12317	-3.5e-05	-0.12768	-3.5e-05	-0.13265	-3.5e-05	-0.13791	-3.4999e-05	-0.14392	-3.5001e-05	-0.15191	-3.5e-05	-0.15997	-3.5e-05	-0.16909	-3.4998e-05	-0.17971	-3.5001e-05	-0.19152	-3.5e-05	-0.20362	-3.5e-05	-0.21649	-3.4999e-05	-0.22859	-3.5001e-05	-0.24035	-3.5003e-05	-0.24981	-3.5004e-05	-0.26032	-3.5001e-05	-0.27104	-3.4999e-05	-0.28175	-3.5e-05	-0.28375	-3.4999e-05	-0.28159	-3.5e-05	-0.2793	-3.5e-05	-0.11253	-3.5001e-05	-0.10955	-3.5e-05	-0.11033	-3.5e-05
-0.12275	-3.5998e-05	-0.12652	-3.6002e-05	-0.13122	-3.6e-05	-0.13641	-3.6002e-05	-0.14172	-3.6001e-05	-0.14804	-3.6e-05	-0.15609	-3.5999e-05	-0.16452	-3.6003e-05	-0.17403	-3.5998e-05	-0.18464	-3.6002e-05	-0.19664	-3.6001e-05	-0.20932	-3.5999e-05	-0.22246	-3.6e-05	-0.2344	-3.6002e-05	-0.24595	-3.5999e-05	-0.25553	-3.5999e-05	-0.2662	-3.5998e-05	-0.27685	-3.6e-05	-0.28769	-3.6001e-05	-0.28979	-3.6002e-05	-0.28738	-3.6001e-05	-0.28508	-3.6e-05	-0.11633	-3.6001e-05	-0.11193	-3.6e-05	-0.11204	-3.5999e-05
-0.12619	-3.6998e-05	-0.12987	-3.7001e-05	-0.13482	-3.6996e-05	-0.13997	-3.7001e-05	-0.14555	-3.7002e-05	-0.15208	-3.7001e-05	-0.16028	-3.7001e-05	-0.16908	-3.6999e-05	-0.1788	-3.6999e-05	-0.18973	-3.6998e-05	-0.20199	-3.6997e-05	-0.21476	-3.7e-05	-0.22795	-3.7e-05	-0.24011	-3.7002e-05	-0.25172	-3.6999e-05	-0.26122	-3.6999e-05	-0.27171	-3.7e-05	-0.28268	-3.7002e-05	-0.29361	-3.7e-05	-0.29529	-3.7e-05	-0.29308	-3.7001e-05	-0.29074	-3.6998e-05	-0.12043	-3.6999e-05	-0.1145	-3.7e-05	-0.11382	-3.7001e-05
-0.12947	-3.8e-05	-0.13325	-3.7999e-05	-0.13841	-3.8e-05	-0.14368	-3.7998e-05	-0.14941	-3.7998e-05	-0.15623	-3.7999e-05	-0.16461	-3.8002e-05	-0.17389	-3.8001e-05	-0.18365	-3.8001e-05	-0.19466	-3.7998e-05	-0.20751	-3.8e-05	-0.22004	-3.8e-05	-0.23326	-3.7997e-05	-0.24557	-3.8e-05	-0.25719	-3.8e-05	-0.26677	-3.8001e-05	-0.27741	-3.8001e-05	-0.28826	-3.7999e-05	-0.29916	-3.8e-05	-0.30134	-3.8e-05	-0.29872	-3.8e-05	-0.2964	-3.8003e-05	-0.12603	-3.8e-05	-0.11726	-3.8e-05	-0.1157	-3.8e-05
-0.13267	-3.9e-05	-0.13668	-3.8998e-05	-0.14187	-3.8999e-05	-0.14732	-3.8999e-05	-0.15317	-3.9e-05	-0.16017	-3.8999e-05	-0.16876	-3.9001e-05	-0.1783	-3.9e-05	-0.18848	-3.9e-05	-0.19993	-3.8998e-05	-0.21293	-3.9e-05	-0.22562	-3.9001e-05	-0.2389	-3.9e-05	-0.25114	-3.8999e-05	-0.26267	-3.9001e-05	-0.27225	-3.8999e-05	-0.2829	-3.8999e-05	-0.29402	-3.9e-05	-0.30484	-3.9001e-05	-0.30701	-3.8999e-05	-0.30434	-3.9001e-05	-0.30189	-3.8999e-05	-0.29884	-3.8908e-05	-0.12026	-3.9e-05	-0.11769	-3.9e-05
-0.13591	-4.0001e-05	-0.14029	-4.0002e-05	-0.14554	-3.9998e-05	-0.15126	-3.9999e-05	-0.15725	-3.9999e-05	-0.16453	-3.9998e-05	-0.17308	-3.9998e-05	-0.18285	-3.9997e-05	-0.19329	-4e-05	-0.20494	-4.0002e-05	-0.21809	-4.0002e-05	-0.23098	-4.0001e-05	-0.2442	-3.9999e-05	-0.25672	-4.0002e-05	-0.26815	-4.0002e-05	-0.27759	-4.0002e-05	-0.28819	-4.0001e-05	-0.29945	-3.9999e-05	-0.31067	-3.9998e-05	-0.31262	-4e-05	-0.30984	-4e-05	-0.3073	-4.0001e-05	-0.30488	-4.0002e-05	-0.12344	-4.0001e-05	-0.11983	-4e-05
-0.13926	-4.1e-05	-0.14369	-4.1001e-05	-0.14894	-4.1001e-05	-0.15498	-4.0998e-05	-0.16098	-4.1e-05	-0.16857	-4.1e-05	-0.17738	-4.0999e-05	-0.18771	-4.0999e-05	-0.1981	-4.1001e-05	-0.21009	-4.1002e-05	-0.22323	-4.1001e-05	-0.23641	-4.0999e-05	-0.24979	-4.0999e-05	-0.26202	-4.1002e-05	-0.27359	-4.0998e-05	-0.28274	-4.1e-05	-0.29378	-4.1001e-05	-0.30485	-4.0999e-05	-0.31605	-4.0998e-05	-0.31826	-4.1e-05	-0.31527	-4.0999e-05	-0.31272	-4.1001e-05	-0.31029	-4.1001e-05	-0.12705	-4.1001e-05	-0.1221	-4.1e-05
-0.14258	-4.2001e-05	-0.14705	-4.2003e-05	-0.15264	-4.2e-05	-0.15853	-4.2001e-05	-0.16486	-4.2001e-05	-0.17253	-4.1997e-05	-0.18183	-4.2002e-05	-0.1922	-4.2e-05	-0.20297	-4.1999e-05	-0.21512	-4.1998e-05	-0.22833	-4.2e-05	-0.24157	-4.1996e-05	-0.25538	-4.2001e-05	-0.26745	-4.1999e-05	-0.27894	-4.1997e-05	-0.28826	-4.1999e-05	-0.2989	-4.1999e-05	-0.31026	-4.1999e-05	-0.32154	-4.2e-05	-0.32366	-4.2001e-05	-0.32052	-4.2002e-05	-0.31804	-4.2002e-05	-0.31558	-4.2001e-05	-0.13106	-4.1998e-05	-0.12449	-4.2001e-05
-0.14581	-4.2998e-05	-0.15044	-4.3001e-05	-0.15614	-4.3e-05	-0.16242	-4.3001e-05	-0.16873	-4.2997e-05	-0.17681	-4.3001e-05	-0.18615	-4.3e-05	-0.19725	-4.3001e-05	-0.20802	-4.2998e-05	-0.21996	-4.3002e-05	-0.23347	-4.3003e-05	-0.2471	-4.3001e-05	-0.26061	-4.3001e-05	-0.27286	-4.3001e-05	-0.28433	-4.2998e-05	-0.2935	-4.2999e-05	-0.30391	-4.3004e-05	-0.31545	-4.2999e-05	-0.32704	-4.3002e-05	-0.32906	-4.3e-05	-0.32573	-4.3e-05	-0.3232	-4.3001e-05	-0.32088	-4.3e-05	-0.13581	-4.2999e-05	-0.1272	-4.2999e-05
-0.14912	-4.4002e-05	-0.15394	-4.4e-05	-0.15976	-4.3997e-05	-0.16615	-4.4001e-05	-0.17268	-4.4001e-05	-0.18086	-4.3998e-05	-0.19059	-4.4004e-05	-0.20174	-4.4003e-05	-0.21291	-4.4001e-05	-0.22525	-4.3998e-05	-0.23875	-4.4001e-05	-0.25236	-4.4e-05	-0.26591	-4.4e-05	-0.27844	-4.4002e-05	-0.28949	-4.4002e-05	-0.29885	-4.4e-05	-0.30901	-4.4002e-05	-0.32099	-4.4001e-05	-0.33246	-4.4e-05	-0.33435	-4.4e-05	-0.331	-4.3998e-05	-0.32881	-4.3999e-05	-0.32603	-4.3999e-05	-0.32377	-4.3999e-05	-0.13006	-4.4e-05
-0.15238	-4.4999e-05	-0.15736	-4.5e-05	-0.16328	-4.5001e-05	-0.16981	-4.5001e-05	-0.17653	-4.4999e-05	-0.18506	-4.5001e-05	-0.1949	-4.4999e-05	-0.20642	-4.5001e-05	-0.21763	-4.5001e-05	-0.23007	-4.5e-05	-0.24398	-4.4999e-05	-0.25788	-4.4998e-05	-0.27137	-4.5002e-05	-0.28329	-4.5001e-05	-0.29476	-4.5e-05	-0.30407	-4.5003e-05	-0.31412	-4.4998e-05	-0.32607	-4.5004e-05	-0.33811	-4.5e-05	-0.33974	-4.5e-05	-0.33635	-4.5001e-05	-0.33386	-4.5e-05	-0.3312	-4.5001e-05	-0.32897	-4.5001e-05	-0.13318	-4.4998e-05
-0.15569	-4.6001e-05	-0.16068	-4.6003e-05	-0.16695	-4.6e-05	-0.17345	-4.6e-05	-0.18043	-4.6e-05	-0.18924	-4.6001e-05	-0.1994	-4.6002e-05	-0.21106	-4.6002e-05	-0.22243	-4.5998e-05	-0.23491	-4.6002e-05	-0.24902	-4.6001e-05	-0.26313	-4.6e-05	-0.27665	-4.5998e-05	-0.28877	-4.6e-05	-0.29992	-4.5998e-05	-0.30917	-4.5999e-05	-0.3196	-4.6001e-05	-0.33124	-4.6e-05	-0.34327	-4.6001e-05	-0.34523	-4.6001e-05	-0.34155	-4.6e-05	-0.33877	-4.6001e-05	-0.33618	-4.6e-05	-0.334	-4.6e-05	-0.13663	-4.5999e-05
-0.159	-4.7e-05	-0.16404	-4.7001e-05	-0.17044	-4.7003e-05	-0.17716	-4.6999e-05	-0.1846	-4.7002e-05	-0.1934	-4.7001e-05	-0.20386	-4.7e-05	-0.2158	-4.7004e-05	-0.22749	-4.7001e-05	-0.24001	-4.7001e-05	-0.25414	-4.6998e-05	-0.2681	-4.7003e-05	-0.2821	-4.6999e-05	-0.29421	-4.7001e-05	-0.30503	-4.7e-05	-0.31429	-4.7002e-05	-0.32478	-4.7e-05	-0.33645	-4.6999e-05	-0.34838	-4.7e-05	-0.35029	-4.7002e-05	-0.34657	-4.7001e-05	-0.34371	-4.7002e-05	-0.34123	-4.7e-05	-0.33896	-4.7e-05	-0.14068	-4.7001e-05
-0.16259	-4.8002e-05	-0.16767	-4.8003e-05	-0.17424	-4.8e-05	-0.1809	-4.8004e-05	-0.18855	-4.8001e-05	-0.19773	-4.8e-05	-0.2083	-4.8e-05	-0.21997	-4.8003e-05	-0.23221	-4.7999e-05	-0.2451	-4.8e-05	-0.25975	-4.7999e-05	-0.27363	-4.7999e-05	-0.28701	-4.8001e-05	-0.29927	-4.7999e-05	-0.31022	-4.8002e-05	-0.31952	-4.8e-05	-0.32966	-4.8001e-05	-0.3416	-4.8e-05	-0.35368	-4.8e-05	-0.3554	-4.8e-05	-0.35161	-4.7999e-05	-0.34865	-4.7999e-05	-0.34638	-4.8e-05	-0.34403	-4.8001e-05	-0.14536	-4.7998e-05
-0.16584	-4.8999e-05	-0.17086	-4.8997e-05	-0.17767	-4.8999e-05	-0.18474	-4.9e-05	-0.19253	-4.9e-05	-0.20202	-4.9002e-05	-0.21299	-4.9001e-05	-0.22493	-4.8999e-05	-0.23719	-4.9004e-05	-0.25001	-4.9001e-05	-0.26478	-4.9001e-05	-0.27875	-4.9002e-05	-0.2922	-4.8999e-05	-0.30442	-4.8999e-05	-0.31528	-4.8997e-05	-0.32441	-4.9003e-05	-0.33473	-4.9002e-05	-0.34647	-4.9e-05	-0.35885	-4.9001e-05	-0.36064	-4.8999e-05	-0.35666	-4.9e-05	-0.35362	-4.8999e-05	-0.3511	-4.8998e-05	-0.34895	-4.9001e-05	-0.34535	-4.8858e-05
-0.16912	-4.9999e-05	-0.17433	-4.9998e-05	-0.18125	-4.9998e-05	-0.18834	-4.9998e-05	-0.19655	-5.0001e-05	-0.20629	-5e-05	-0.21754	-5.0002e-05	-0.22996	-4.9999e-05	-0.24185	-4.9998e-05	-0.25499	-4.9999e-05	-0.26974	-5e-05	-0.28372	-5.0003e-05	-0.29758	-5.0004e-05	-0.3095	-5.0001e-05	-0.32015	-5e-05	-0.329	-4.9999e-05	-0.33975	-4.9998e-05	-0.35158	-4.9999e-05	-0.3639	-5.0001e-05	-0.36564	-4.9999e-05	-0.36147	-5e-05	-0.35852	-4.9999e-05	-0.35597	-4.9999e-05	-0.35372	-5.0001e-05	-0.35105	-4.9999e-05
-0.17243	-5.1001e-05	-0.17783	-5.0999e-05	-0.18485	-5.1e-05	-0.19187	-5.0999e-05	-0.20036	-5.1003e-05	-0.2104	-5.1e-05	-0.22217	-5.1002e-05	-0.23444	-5.1003e-05	-0.2468	-5.1002e-05	-0.26	-5.0998e-05	-0.27473	-5.1001e-05	-0.28923	-5.0996e-05	-0.3024	-5.1003e-05	-0.31439	-5.1e-05	-0.32491	-5.1001e-05	-0.33403	-5.1001e-05	-0.34464	-5.0999e-05	-0.35663	-5.1001e-05	-0.36903	-5.1e-05	-0.37075	-5.0998e-05	-0.36647	-5.1001e-05	-0.36332	-5.1001e-05	-0.36075	-5.0999e-05	-0.35884	-5.1001e-05	-0.35591	-5.1e-05
-0.17573	-5.2002e-05	-0.1814	-5.2002e-05	-0.18829	-5.2e-05	-0.19605	-5.1997e-05	-0.20441	-5.1997e-05	-0.21466	-5.2e-05	-0.22676	-5.1998e-05	-0.23897	-5.2002e-05	-0.25112	-5.1999e-05	-0.26499	-5.2002e-05	-0.28028	-5.1999e-05	-0.29455	-5.2001e-05	-0.30781	-5.2003e-05	-0.31931	-5.2e-05	-0.32983	-5.2001e-05	-0.33898	-5.2001e-05	-0.34956	-5.1999e-05	-0.36171	-5.2002e-05	-0.37419	-5.2003e-05	-0.37574	-5.2e-05	-0.37147	-5.2e-05	-0.368	-5.2002e-05	-0.36557	-5.2001e-05	-0.36363	-5.1999e-05	-0.36083	-5.2002e-05
-0.17904	-5.2999e-05	-0.18488	-5.3e-05	-0.19199	-5.2998e-05	-0.19972	-5.3003e-05	-0.20853	-5.3003e-05	-0.21909	-5.2997e-05	-0.23125	-5.3002e-05	-0.24363	-5.3001e-05	-0.25628	-5.3e-05	-0.26997	-5.2998e-05	-0.28527	-5.3002e-05	-0.29965	-5.3002e-05	-0.31293	-5.2999e-05	-0.32422	-5.3001e-05	-0.33479	-5.2999e-05	-0.34388	-5.3002e-05	-0.35442	-5.3001e-05	-0.36657	-5.3001e-05	-0.3793	-5.3003e-05	-0.38055	-5.3001e-05	-0.37633	-5.2999e-05	-0.37319	-5.3002e-05	-0.37027	-5.3001e-05	-0.36835	-5.2999e-05	-0.3657	-5.3e-05
-0.18246	-5.4e-05	-0.18832	-5.3997e-05	-0.19571	-5.3999e-05	-0.20349	-5.3999e-05	-0.21237	-5.3997e-05	-0.22331	-5.4003e-05	-0.23568	-5.4001e-05	-0.24831	-5.3998e-05	-0.2612	-5.4e-05	-0.27491	-5.4001e-05	-0.29036	-5.4003e-05	-0.30458	-5.4002e-05	-0.3179	-5.4e-05	-0.32924	-5.4e-05	-0.33969	-5.4002e-05	-0.34876	-5.4e-05	-0.35932	-5.4002e-05	-0.37156	-5.3999e-05	-0.38425	-5.4002e-05	-0.3856	-5.4001e-05	-0.3812	-5.4e-05	-0.37763	-5.3999e-05	-0.37497	-5.4001e-05	-0.3731	-5.4001e-05	-0.37036	-5.4e-05
-0.18553	-5.5003e-05	-0.19171	-5.4999e-05	-0.19906	-5.5001e-05	-0.2074	-5.5001e-05	-0.21675	-5.5e-05	-0.22757	-5.5003e-05	-0.24031	-5.5001e-05	-0.25278	-5.4998e-05	-0.26606	-5.5003e-05	-0.28012	-5.5e-05	-0.295	-5.4999e-05	-0.30967	-5.5001e-05	-0.32258	-5.4994e-05	-0.33419	-5.5002e-05	-0.34448	-5.4997e-05	-0.35347	-5.4998e-05	-0.36384	-5.4999e-05	-0.37655	-5.5e-05	-0.38936	-5.5e-05	-0.39063	-5.5e-05	-0.38567	-5.5e-05	-0.38234	-5.5001e-05	-0.37976	-5.4999e-05	-0.37764	-5.4998e-05	-0.37504	-5.5e-05
-0.18881	-5.6e-05	-0.19518	-5.5997e-05	-0.20285	-5.6e-05	-0.21153	-5.5998e-05	-0.22062	-5.5997e-05	-0.23193	-5.6e-05	-0.24462	-5.5999e-05	-0.25745	-5.6002e-05	-0.2708	-5.6001e-05	-0.28542	-5.6001e-05	-0.30054	-5.5997e-05	-0.31446	-5.6002e-05	-0.32762	-5.5999e-05	-0.33889	-5.6002e-05	-0.3493	-5.5999e-05	-0.35838	-5.5995e-05	-0.36877	-5.6e-05	-0.38151	-5.6e-05	-0.39429	-5.6001e-05	-0.39537	-5.6001e-05	-0.39058	-5.6e-05	-0.38712	-5.5998e-05	-0.38428	-5.6001e-05	-0.38241	-5.5999e-05	-0.37966	-5.5999e-05
-0.1924	-5.7002e-05	-0.19826	-5.6998e-05	-0.2065	-5.7001e-05	-0.21528	-5.7e-05	-0.22463	-5.6999e-05	-0.23672	-5.7004e-05	-0.24916	-5.7e-05	-0.26204	-5.6999e-05	-0.27603	-5.7002e-05	-0.29034	-5.7e-05	-0.30565	-5.7006e-05	-0.3198	-5.6995e-05	-0.33233	-5.6999e-05	-0.34357	-5.6999e-05	-0.35427	-5.6996e-05	-0.36312	-5.7e-05	-0.37355	-5.7002e-05	-0.38618	-5.7e-05	-0.3996	-5.6999e-05	-0.40024	-5.7e-05	-0.39546	-5.7e-05	-0.39168	-5.7002e-05	-0.38892	-5.6998e-05	-0.38701	-5.7e-05	-0.38417	-5.6998e-05
-0.19573	-5.8001e-05	-0.20189	-5.7999e-05	-0.21024	-5.8002e-05	-0.21918	-5.7998e-05	-0.229	-5.7998e-05	-0.24068	-5.8001e-05	-0.25345	-5.7999e-05	-0.26694	-5.8001e-05	-0.28096	-5.7999e-05	-0.29521	-5.7999e-05	-0.3104	-5.8003e-05	-0.32482	-5.7998e-05	-0.33718	-5.8002e-05	-0.34871	-5.7999e-05	-0.35894	-5.8001e-05	-0.36763	-5.8e-05	-0.37812	-5.8e-05	-0.39098	-5.8001e-05	-0.40409	-5.8001e-05	-0.40504	-5.8e-05	-0.40023	-5.8e-05	-0.39621	-5.8e-05	-0.39345	-5.8003e-05	-0.39149	-5.8e-05	-0.38899	-5.8e-05
-0.19913	-5.9e-05	-0.20556	-5.9002e-05	-0.21409	-5.9004e-05	-0.22292	-5.8997e-05	-0.23335	-5.8997e-05	-0.24504	-5.9003e-05	-0.25812	-5.9e-05	-0.27185	-5.9001e-05	-0.2855	-5.9003e-05	-0.30016	-5.9004e-05	-0.31533	-5.9004e-05	-0.3296	-5.9003e-05	-0.34213	-5.9003e-05	-0.35321	-5.9e-05	-0.36356	-5.9e-05	-0.37243	-5.8999e-05	-0.38283	-5.9001e-05	-0.39565	-5.9002e-05	-0.409	-5.9001e-05	-0.41012	-5.9e-05	-0.40489	-5.9001e-05	-0.40072	-5.9001e-05	-0.39793	-5.9001e-05	-0.3961	-5.8999e-05	-0.3934	-5.9001e-05
-0.20251	-6.0002e-05	-0.20917	-6.0004e-05	-0.21784	-6e-05	-0.22712	-6e-05	-0.23754	-6.0001e-05	-0.24947	-5.9997e-05	-0.26279	-6.0001e-05	-0.27649	-5.9999e-05	-0.2904	-5.9997e-05	-0.30541	-6e-05	-0.32063	-6.0001e-05	-0.3349	-6.0001e-05	-0.34708	-5.9997e-05	-0.35799	-5.9999e-05	-0.3682	-6e-05	-0.37695	-6.0001e-05	-0.38742	-5.9999e-05	-0.40024	-6e-05	-0.41382	-6.0001e-05	-0.415	-6.0001e-05	-0.40959	-6e-05	-0.40538	-6.0002e-05	-0.40245	-6e-05	-0.40052	-6.0002e-05	-0.39792	-6e-05
-0.20586	-6.1001e-05	-0.21257	-6.1004e-05	-0.22156	-6.1e-05	-0.23118	-6.0999e-05	-0.24161	-6.1e-05	-0.25395	-6.1003e-05	-0.26739	-6.1004e-05	-0.28111	-6.1e-05	-0.29515	-6.1002e-05	-0.31027	-6.1003e-05	-0.32582	-6.1004e-05	-0.33937	-6.1005e-05	-0.35158	-6.1003e-05	-0.36258	-6.1e-05	-0.37242	-6.0999e-05	-0.38125	-6.0998e-05	-0.39208	-6.0998e-05	-0.40523	-6.0998e-05	-0.41836	-6.1e-05	-0.41963	-6.0998e-05	-0.4141	-6.1e-05	-0.40984	-6.1002e-05	-0.4069	-6.1e-05	-0.40509	-6.0998e-05	-0.40244	-6.1e-05
-0.20903	-6.2001e-05	-0.21608	-6.2e-05	-0.22545	-6.2e-05	-0.23477	-6.2003e-05	-0.24584	-6.2e-05	-0.25852	-6.1999e-05	-0.2715	-6.2004e-05	-0.28581	-6.2003e-05	-0.30006	-6.2e-05	-0.31506	-6.2003e-05	-0.33044	-6.2e-05	-0.34435	-6.2001e-05	-0.35647	-6.1999e-05	-0.3672	-6.1999e-05	-0.37728	-6.2e-05	-0.3859	-6.2002e-05	-0.39664	-6.2001e-05	-0.40995	-6.2002e-05	-0.42344	-6.2002e-05	-0.42423	-6.2002e-05	-0.41878	-6.2001e-05	-0.41442	-6.2e-05	-0.41136	-6.1998e-05	-0.40949	-6.2e-05	-0.407	-6.2001e-05
-0.21255	-6.3001e-05	-0.21986	-6.3001e-05	-0.22923	-6.2997e-05	-0.23905	-6.3002e-05	-0.25011	-6.2996e-05	-0.26314	-6.3001e-05	-0.27642	-6.3002e-05	-0.29065	-6.2999e-05	-0.30486	-6.2999e-05	-0.31964	-6.3003e-05	-0.33539	-6.2999e-05	-0.34922	-6.2998e-05	-0.36138	-6.3001e-05	-0.37181	-6.2998e-05	-0.3822	-6.2998e-05	-0.39052	-6.3005e-05	-0.40149	-6.2999e-05	-0.41443	-6.3003e-05	-0.42796	-6.3e-05	-0.42924	-6.3001e-05	-0.4234	-6.2999e-05	-0.41909	-6.3e-05	-0.41579	-6.3001e-05	-0.41418	-6.2999e-05	-0.41132	-6.3001e-05
-0.21613	-6.4002e-05	-0.22341	-6.3998e-05	-0.23314	-6.3999e-05	-0.24318	-6.3997e-05	-0.25419	-6.4e-05	-0.26727	-6.3999e-05	-0.28101	-6.4e-05	-0.29531	-6.3998e-05	-0.30996	-6.4001e-05	-0.32469	-6.3999e-05	-0.34029	-6.4001e-05	-0.35384	-6.4002e-05	-0.36594	-6.3998e-05	-0.37629	-6.4e-05	-0.38681	-6.4e-05	-0.39521	-6.4e-05	-0.40588	-6.4004e-05	-0.41905	-6.4e-05	-0.43281	-6.4e-05	-0.43381	-6.3999e-05	-0.42798	-6.4001e-05	-0.42341	-6.4001e-05	-0.42024	-6.4002e-05	-0.41834	-6.3999e-05	-0.41574	-6.4e-05
-0.21887	-6.5001e-05	-0.22692	-6.4998e-05	-0.23705	-6.5001e-05	-0.24713	-6.5001e-05	-0.2584	-6.5001e-05	-0.27173	-6.5002e-05	-0.28553	-6.4997e-05	-0.2998	-6.5005e-05	-0.31463	-6.5e-05	-0.32965	-6.4999e-05	-0.34511	-6.4998e-05	-0.35851	-6.4999e-05	-0.3704	-6.5002e-05	-0.38071	-6.5002e-05	-0.39124	-6.5001e-05	-0.39996	-6.5001e-05	-0.41051	-6.5002e-05	-0.42369	-6.5002e-05	-0.43768	-6.5e-05	-0.43851	-6.5002e-05	-0.43238	-6.5e-05	-0.42781	-6.5001e-05	-0.42457	-6.5e-05	-0.42298	-6.5001e-05	-0.42006	-6.5001e-05
-0.22226	-6.5999e-05	-0.23062	-6.6001e-05	-0.24103	-6.6e-05	-0.25115	-6.6003e-05	-0.26247	-6.6001e-05	-0.27581	-6.5996e-05	-0.29034	-6.5998e-05	-0.30455	-6.6e-05	-0.31941	-6.6003e-05	-0.33465	-6.6002e-05	-0.34981	-6.5997e-05	-0.36339	-6.5998e-05	-0.37491	-6.6e-05	-0.38537	-6.5999e-05	-0.39588	-6.5998e-05	-0.40433	-6.6002e-05	-0.41506	-6.6003e-05	-0.42828	-6.5999e-05	-0.44235	-6.6e-05	-0.44308	-6.5998e-05	-0.43682	-6.6e-05	-0.43228	-6.6e-05	-0.42906	-6.6001e-05	-0.42715	-6.6002e-05	-0.42441	-6.6e-05
-0.22576	-6.6999e-05	-0.23409	-6.7e-05	-0.2447	-6.7e-05	-0.25501	-6.6999e-05	-0.2671	-6.7001e-05	-0.28014	-6.7003e-05	-0.29479	-6.7001e-05	-0.3093	-6.6996e-05	-0.32415	-6.7e-05	-0.33934	-6.6999e-05	-0.35473	-6.6999e-05	-0.36818	-6.7003e-05	-0.37966	-6.6997e-05	-0.39006	-6.7001e-05	-0.40014	-6.7001e-05	-0.40863	-6.6996e-05	-0.41938	-6.7002e-05	-0.4327	-6.6999e-05	-0.44708	-6.7e-05	-0.44775	-6.7001e-05	-0.44153	-6.6999e-05	-0.43665	-6.7002e-05	-0.43348	-6.7e-05	-0.43149	-6.7001e-05	-0.42874	-6.7e-05
-0.22936	-6.8e-05	-0.2378	-6.8002e-05	-0.24845	-6.7999e-05	-0.25898	-6.8001e-05	-0.27131	-6.7997e-05	-0.28481	-6.7998e-05	-0.2993	-6.8001e-05	-0.31396	-6.8001e-05	-0.32885	-6.8001e-05	-0.34472	-6.8003e-05	-0.35971	-6.8001e-05	-0.37252	-6.8001e-05	-0.3843	-6.8001e-05	-0.39452	-6.8003e-05	-0.40452	-6.8003e-05	-0.41307	-6.7997e-05	-0.42389	-6.8e-05	-0.43719	-6.8001e-05	-0.45158	-6.8e-05	-0.45243	-6.8e-05	-0.44592	-6.8e-05	-0.44122	-6.7998e-05	-0.43773	-6.8e-05	-0.43574	-6.8e-05	-0.43304	-6.8e-05
-0.23283	-6.8997e-05	-0.24144	-6.9001e-05	-0.25237	-6.8999e-05	-0.26329	-6.8998e-05	-0.27546	-6.8996e-05	-0.28926	-6.8999e-05	-0.30386	-6.9001e-05	-0.31881	-6.9e-05	-0.33388	-6.9001e-05	-0.34911	-6.8999e-05	-0.36423	-6.9005e-05	-0.37733	-6.8998e-05	-0.38885	-6.9e-05	-0.39932	-6.9001e-05	-0.40876	-6.9e-05	-0.41756	-6.9002e-05	-0.42844	-6.9e-05	-0.44159	-6.8999e-05	-0.45639	-6.9e-05	-0.45695	-6.8999e-05	-0.45039	-6.9001e-05	-0.4456	-6.9e-05	-0.44217	-6.9002e-05	-0.44004	-6.9e-05	-0.43722	-6.8999e-05
-0.2367	-7.0002e-05	-0.24546	-7.0004e-05	-0.25609	-7e-05	-0.26765	-6.9997e-05	-0.27968	-6.9998e-05	-0.29378	-6.9995e-05	-0.3088	-6.9998e-05	-0.32347	-7e-05	-0.33847	-7.0001e-05	-0.35385	-7.0001e-05	-0.36897	-7e-05	-0.38212	-7e-05	-0.39341	-7.0004e-05	-0.40369	-7.0004e-05	-0.41323	-6.9999e-05	-0.42197	-7.0002e-05	-0.43281	-7.0001e-05	-0.44619	-6.9999e-05	-0.46088	-6.9999e-05	-0.46164	-6.9998e-05	-0.45487	-7.0003e-05	-0.44982	-7e-05	-0.44642	-7.0001e-05	-0.44439	-7.0001e-05	-0.4415	-7.0003e-05
-0.24008	-7.1002e-05	-0.24913	-7.0997e-05	-0.2603	-7.1002e-05	-0.27136	-7.1004e-05	-0.28386	-7.1003e-05	-0.29814	-7.0998e-05	-0.31298	-7.1e-05	-0.32811	-7.1008e-05	-0.34349	-7.0999e-05	-0.35864	-7.1e-05	-0.374	-7.1003e-05	-0.38663	-7.1001e-05	-0.39774	-7.0999e-05	-0.40808	-7.0999e-05	-0.41758	-7.0997e-05	-0.42648	-7.1001e-05	-0.43734	-7.1002e-05	-0.45068	-7.0999e-05	-0.46541	-7.1001e-05	-0.46642	-7.0999e-05	-0.45911	-7.0999e-05	-0.45407	-7.1e-05	-0.45067	-7.1001e-05	-0.4486	-7.1001e-05	-0.44582	-7.0999e-05
-0.24352	-7.2004e-05	-0.25299	-7.2004e-05	-0.2644	-7.1999e-05	-0.27579	-7.2e-05	-0.28825	-7.1997e-05	-0.30238	-7.2e-05	-0.3177	-7.1998e-05	-0.33286	-7.1998e-05	-0.34806	-7.2002e-05	-0.36349	-7.1997e-05	-0.37839	-7.1999e-05	-0.39132	-7.1999e-05	-0.40228	-7.2001e-05	-0.41266	-7.1998e-05	-0.42186	-7.1999e-05	-0.43062	-7.2e-05	-0.44161	-7.2e-05	-0.45517	-7.2001e-05	-0.47	-7.1999e-05	-0.47071	-7.2e-05	-0.46367	-7.2002e-05	-0.45841	-7.2002e-05	-0.45501	-7.2e-05	-0.45293	-7.2001e-05	-0.44985	-7.2002e-05
-0.24686	-7.3e-05	-0.25661	-7.3e-05	-0.26851	-7.2998e-05	-0.27982	-7.3006e-05	-0.29262	-7.2997e-05	-0.3071	-7.3002e-05	-0.32244	-7.3001e-05	-0.33786	-7.3001e-05	-0.35256	-7.2997e-05	-0.36847	-7.3e-05	-0.38309	-7.3001e-05	-0.3959	-7.2998e-05	-0.40671	-7.3001e-05	-0.41686	-7.3001e-05	-0.42632	-7.3e-05	-0.43494	-7.3001e-05	-0.44576	-7.2998e-05	-0.45953	-7.2998e-05	-0.47452	-7.2999e-05	-0.47537	-7.2999e-05	-0.4682	-7.3e-05	-0.46275	-7.3001e-05	-0.45901	-7.2999e-05	-0.45704	-7.3001e-05	-0.45411	-7.2999e-05
-0.25055	-7.3999e-05	-0.26024	-7.4002e-05	-0.27243	-7.4005e-05	-0.28385	-7.3998e-05	-0.29688	-7.3997e-05	-0.31134	-7.4001e-05	-0.32729	-7.3999e-05	-0.3431	-7.3994e-05	-0.35753	-7.3997e-05	-0.37287	-7.3999e-05	-0.38776	-7.4003e-05	-0.40024	-7.4001e-05	-0.41086	-7.4002e-05	-0.42119	-7.4001e-05	-0.43061	-7.3999e-05	-0.43902	-7.4001e-05	-0.45028	-7.4001e-05	-0.46411	-7.4001e-05	-0.47896	-7.3999e-05	-0.47968	-7.3998e-05	-0.47263	-7.4e-05	-0.46695	-7.4e-05	-0.46328	-7.4001e-05	-0.46127	-7.4001e-05	-0.45831	-7.3998e-05
-0.25383	-7.4998e-05	-0.26396	-7.4999e-05	-0.27643	-7.4999e-05	-0.28801	-7.4996e-05	-0.30113	-7.4997e-05	-0.31568	-7.5001e-05	-0.33208	-7.5006e-05	-0.34726	-7.4995e-05	-0.36284	-7.5002e-05	-0.37749	-7.4998e-05	-0.3922	-7.4999e-05	-0.40476	-7.4998e-05	-0.41539	-7.5e-05	-0.4254	-7.5001e-05	-0.43495	-7.5e-05	-0.44321	-7.5001e-05	-0.45454	-7.4999e-05	-0.46851	-7.4999e-05	-0.48347	-7.5e-05	-0.48409	-7.5e-05	-0.47667	-7.5e-05	-0.47132	-7.4998e-05	-0.46751	-7.5001e-05	-0.46544	-7.5002e-05	-0.4624	-7.5e-05
-0.25804	-7.6002e-05	-0.26803	-7.5999e-05	-0.28069	-7.6001e-05	-0.29242	-7.5997e-05	-0.30545	-7.5994e-05	-0.32033	-7.6e-05	-0.33658	-7.6e-05	-0.35202	-7.6003e-05	-0.3673	-7.5999e-05	-0.38248	-7.5998e-05	-0.39663	-7.6006e-05	-0.40914	-7.6003e-05	-0.41995	-7.5998e-05	-0.43	-7.6e-05	-0.43901	-7.5999e-05	-0.44756	-7.5999e-05	-0.45891	-7.5997e-05	-0.47283	-7.5999e-05	-0.48796	-7.5999e-05	-0.48852	-7.6e-05	-0.48118	-7.6e-05	-0.47563	-7.6002e-05	-0.47174	-7.5997e-05	-0.4695	-7.5999e-05	-0.4668	-7.6001e-05
-0.2613	-7.7001e-05	-0.27201	-7.6997e-05	-0.28481	-7.6999e-05	-0.29659	-7.7e-05	-0.30965	-7.7e-05	-0.32475	-7.6992e-05	-0.34116	-7.6999e-05	-0.3565	-7.7005e-05	-0.37177	-7.7002e-05	-0.3871	-7.6999e-05	-0.40113	-7.7001e-05	-0.41381	-7.6998e-05	-0.42433	-7.7001e-05	-0.43439	-7.6996e-05	-0.44329	-7.6999e-05	-0.45214	-7.7e-05	-0.46316	-7.7002e-05	-0.47734	-7.7e-05	-0.49246	-7.7002e-05	-0.49318	-7.7e-05	-0.48561	-7.6999e-05	-0.47994	-7.7e-05	-0.47623	-7.7e-05	-0.4736	-7.6999e-05	-0.47093	-7.7e-05
-0.26475	-7.7997e-05	-0.27557	-7.7997e-05	-0.28909	-7.8001e-05	-0.30089	-7.8003e-05	-0.3143	-7.7994e-05	-0.32974	-7.7998e-05	-0.34571	-7.7997e-05	-0.36137	-7.7998e-05	-0.37648	-7.7999e-05	-0.39196	-7.8004e-05	-0.40573	-7.8001e-05	-0.41834	-7.7996e-05	-0.42856	-7.8e-05	-0.43853	-7.8002e-05	-0.44757	-7.8001e-05	-0.45625	-7.8001e-05	-0.4676	-7.8e-05	-0.48183	-7.8004e-05	-0.49694	-7.7997e-05	-0.49754	-7.8e-05	-0.48981	-7.7999e-05	-0.48419	-7.8001e-05	-0.48019	-7.8001e-05	-0.47783	-7.8001e-05	-0.47503	-7.8002e-05
-0.26842	-7.9001e-05	-0.27965	-7.9001e-05	-0.29273	-7.9006e-05	-0.30462	-7.8999e-05	-0.31809	-7.9005e-05	-0.33436	-7.8998e-05	-0.3503	-7.8999e-05	-0.36636	-7.9e-05	-0.3813	-7.9e-05	-0.39652	-7.9e-05	-0.41024	-7.9003e-05	-0.4228	-7.9004e-05	-0.43309	-7.9e-05	-0.44269	-7.9003e-05	-0.45175	-7.9e-05	-0.46023	-7.9001e-05	-0.47179	-7.9e-05	-0.48615	-7.9003e-05	-0.50128	-7.9001e-05	-0.50203	-7.9002e-05	-0.4942	-7.9e-05	-0.48828	-7.8998e-05	-0.48431	-7.8999e-05	-0.48195	-7.9001e-05	-0.47914	-7.8999e-05
-0.27224	-8e-05	-0.28352	-7.9997e-05	-0.2966	-8.0002e-05	-0.30887	-7.9998e-05	-0.32267	-7.9999e-05	-0.33868	-7.9999e-05	-0.35496	-7.9997e-05	-0.37147	-8.0003e-05	-0.38614	-7.9997e-05	-0.40138	-8.0003e-05	-0.4149	-8.0003e-05	-0.42708	-8e-05	-0.43714	-8.0001e-05	-0.44685	-8e-05	-0.45592	-7.9996e-05	-0.46479	-8e-05	-0.4761	-7.9999e-05	-0.49041	-7.9999e-05	-0.50551	-7.9998e-05	-0.50645	-7.9998e-05	-0.49854	-8.0002e-05	-0.49264	-8e-05	-0.48848	-8.0001e-05	-0.48597	-8.0002e-05	-0.48315	-8.0001e-05
-0.27574	-8.0998e-05	-0.28727	-8.1003e-05	-0.30095	-8.1001e-05	-0.3133	-8.1004e-05	-0.32696	-8.0997e-05	-0.34316	-8.1004e-05	-0.35965	-8.0998e-05	-0.37579	-8.1001e-05	-0.39099	-8.1001e-05	-0.40598	-8.0999e-05	-0.41907	-8.0997e-05	-0.43152	-8.1e-05	-0.44158	-8.1e-05	-0.4512	-8.1e-05	-0.46033	-8.1001e-05	-0.46891	-8.0996e-05	-0.48026	-8.1e-05	-0.49461	-8.0999e-05	-0.51012	-8.1e-05	-0.51075	-8.1003e-05	-0.50281	-8.1e-05	-0.49699	-8.1003e-05	-0.49258	-8.1e-05	-0.49018	-8.1003e-05	-0.48713	-8.1001e-05
-0.27935	-8.1999e-05	-0.2911	-8.2001e-05	-0.30501	-8.1999e-05	-0.31775	-8.2002e-05	-0.33091	-8.2001e-05	-0.34756	-8.2e-05	-0.36444	-8.2003e-05	-0.38079	-8.1999e-05	-0.39547	-8.2e-05	-0.40993	-8.2001e-05	-0.42372	-8.2002e-05	-0.43583	-8.2e-05	-0.44558	-8.1998e-05	-0.45551	-8.1999e-05	-0.46463	-8.2e-05	-0.47305	-8.2002e-05	-0.48458	-8.2e-05	-0.49918	-8.2e-05	-0.51434	-8.2001e-05	-0.51518	-8.2e-05	-0.50687	-8.1999e-05	-0.50094	-8.2001e-05	-0.49665	-8.2001e-05	-0.49428	-8.2001e-05	-0.49125	-8.2002e-05
-0.28354	-8.3004e-05	-0.29539	-8.3001e-05	-0.30896	-8.3002e-05	-0.32171	-8.3005e-05	-0.33535	-8.2997e-05	-0.35242	-8.3001e-05	-0.36944	-8.2998e-05	-0.38532	-8.2999e-05	-0.40011	-8.3002e-05	-0.41448	-8.3e-05	-0.42823	-8.2998e-05	-0.43998	-8.2996e-05	-0.44999	-8.3e-05	-0.45981	-8.2998e-05	-0.46884	-8.3e-05	-0.47739	-8.3002e-05	-0.48877	-8.3e-05	-0.50339	-8.3e-05	-0.51875	-8.2999e-05	-0.51974	-8.3003e-05	-0.51123	-8.2999e-05	-0.50512	-8.3e-05	-0.50085	-8.3001e-05	-0.49841	-8.3001e-05	-0.49528	-8.3001e-05
-0.28725	-8.3996e-05	-0.29895	-8.3998e-05	-0.31283	-8.4003e-05	-0.32562	-8.3995e-05	-0.33983	-8.4005e-05	-0.35701	-8.4e-05	-0.37393	-8.3997e-05	-0.38956	-8.3999e-05	-0.40483	-8.4003e-05	-0.41939	-8.4e-05	-0.43235	-8.3999e-05	-0.44438	-8.4001e-05	-0.45406	-8.4004e-05	-0.46375	-8.4e-05	-0.47278	-8.4e-05	-0.48138	-8.4e-05	-0.49303	-8.4001e-05	-0.5076	-8.4002e-05	-0.5233	-8.3999e-05	-0.52407	-8.4e-05	-0.51541	-8.3999e-05	-0.50931	-8.4002e-05	-0.50484	-8.3999e-05	-0.50248	-8.4e-05	-0.49937	-8.4001e-05
-0.29102	-8.5002e-05	-0.30345	-8.4997e-05	-0.31713	-8.5001e-05	-0.33014	-8.4992e-05	-0.34406	-8.5001e-05	-0.36171	-8.5004e-05	-0.37835	-8.5003e-05	-0.39432	-8.5004e-05	-0.40949	-8.5001e-05	-0.42412	-8.5003e-05	-0.43717	-8.4999e-05	-0.44862	-8.5e-05	-0.45855	-8.5e-05	-0.46789	-8.4999e-05	-0.47701	-8.4998e-05	-0.48564	-8.5e-05	-0.49708	-8.5002e-05	-0.51194	-8.5002e-05	-0.52761	-8.5001e-05	-0.5285	-8.4998e-05	-0.51968	-8.4998e-05	-0.51343	-8.4999e-05	-0.50908	-8.5e-05	-0.50655	-8.5e-05	-0.50351	-8.5e-05
-0.29463	-8.6e-05	-0.3071	-8.6006e-05	-0.32134	-8.6008e-05	-0.33427	-8.6e-05	-0.34857	-8.6003e-05	-0.36618	-8.6e-05	-0.38297	-8.6002e-05	-0.39852	-8.5995e-05	-0.41413	-8.5999e-05	-0.42842	-8.6e-05	-0.4415	-8.6003e-05	-0.45273	-8.6e-05	-0.46294	-8.6e-05	-0.47204	-8.5999e-05	-0.48126	-8.6002e-05	-0.48983	-8.6e-05	-0.50118	-8.6002e-05	-0.51585	-8.5998e-05	-0.53201	-8.6002e-05	-0.53266	-8.6001e-05	-0.52379	-8.6e-05	-0.51754	-8.6001e-05	-0.5134	-8.5999e-05	-0.51056	-8.6e-05	-0.50753	-8.5999e-05
-0.29852	-8.6995e-05	-0.31127	-8.7004e-05	-0.32532	-8.7003e-05	-0.33843	-8.7003e-05	-0.35319	-8.7e-05	-0.37065	-8.7001e-05	-0.3875	-8.6998e-05	-0.40416	-8.6998e-05	-0.41879	-8.7001e-05	-0.43267	-8.6997e-05	-0.44596	-8.7e-05	-0.45687	-8.6999e-05	-0.46711	-8.7001e-05	-0.47619	-8.7003e-05	-0.48534	-8.7e-05	-0.494	-8.7002e-05	-0.50541	-8.7005e-05	-0.52033	-8.7e-05	-0.53617	-8.7001e-05	-0.53701	-8.7001e-05	-0.52821	-8.6999e-05	-0.52187	-8.7001e-05	-0.51727	-8.6998e-05	-0.51456	-8.7001e-05	-0.51137	-8.7003e-05
-0.30229	-8.7998e-05	-0.31513	-8.8001e-05	-0.32926	-8.8005e-05	-0.34266	-8.8002e-05	-0.35787	-8.7998e-05	-0.37535	-8.7997e-05	-0.39265	-8.8e-05	-0.40871	-8.8002e-05	-0.42319	-8.7998e-05	-0.43721	-8.8005e-05	-0.4499	-8.8e-05	-0.46109	-8.7999e-05	-0.47089	-8.8003e-05	-0.48015	-8.8e-05	-0.4893	-8.8002e-05	-0.49811	-8.7997e-05	-0.50938	-8.8003e-05	-0.5244	-8.7998e-05	-0.54077	-8.8e-05	-0.54117	-8.8e-05	-0.53221	-8.7999e-05	-0.52582	-8.8e-05	-0.5213	-8.8001e-05	-0.51844	-8.8001e-05	-0.51529	-8.7998e-05
-0.3062	-8.9001e-05	-0.31896	-8.8999e-05	-0.33301	-8.9002e-05	-0.34741	-8.9002e-05	-0.36175	-8.8998e-05	-0.37929	-8.9004e-05	-0.39704	-8.9001e-05	-0.41333	-8.9003e-05	-0.42722	-8.9007e-05	-0.44209	-8.8997e-05	-0.45383	-8.9002e-05	-0.46548	-8.8998e-05	-0.47509	-8.9001e-05	-0.4842	-8.8997e-05	-0.49337	-8.9002e-05	-0.50204	-8.9004e-05	-0.51345	-8.8997e-05	-0.52867	-8.9002e-05	-0.54505	-8.9004e-05	-0.54561	-8.9e-05	-0.53638	-8.9001e-05	-0.52989	-8.9003e-05	-0.52532	-8.9e-05	-0.52242	-8.9e-05	-0.5195	-8.8998e-05
-0.3102	-9.0001e-05	-0.32303	-9.0001e-05	-0.33733	-8.9995e-05	-0.35155	-9.0001e-05	-0.36601	-8.9999e-05	-0.38385	-9e-05	-0.40191	-8.9999e-05	-0.41784	-9e-05	-0.43195	-9.0002e-05	-0.44659	-8.9998e-05	-0.45829	-8.9999e-05	-0.46952	-9e-05	-0.47925	-9.0001e-05	-0.48857	-9.0002e-05	-0.4976	-9.0004e-05	-0.50604	-8.9999e-05	-0.51765	-9e-05	-0.53295	-8.9998e-05	-0.54921	-9.0001e-05	-0.54999	-9.0001e-05	-0.5407	-8.9997e-05	-0.53391	-9.0001e-05	-0.52942	-8.9998e-05	-0.52669	-8.9998e-05	-0.52341	-8.9999e-05
-0.31384	-9.0998e-05	-0.32738	-9.0997e-05	-0.34119	-9.0998e-05	-0.35597	-9.1001e-05	-0.37055	-9.0998e-05	-0.38829	-9.1003e-05	-0.40634	-9.1001e-05	-0.42253	-9.0999e-05	-0.43671	-9.0997e-05	-0.45113	-9.0999e-05	-0.46246	-9.1003e-05	-0.47363	-9.1001e-05	-0.48349	-9.1001e-05	-0.4926	-9.1001e-05	-0.50149	-9.1002e-05	-0.51023	-9.1001e-05	-0.5221	-9.1e-05	-0.53707	-9.0998e-05	-0.55357	-9.1e-05	-0.55422	-9.0999e-05	-0.54489	-9.1e-05	-0.53798	-9.0997e-05	-0.5333	-9.0998e-05	-0.53067	-9.1e-05	-0.52715	-9.1e-05
-0.31771	-9.1994e-05	-0.33165	-9.1999e-05	-0.34567	-9.1999e-05	-0.36022	-9.2001e-05	-0.37577	-9.2003e-05	-0.3932	-9.2002e-05	-0.41131	-9.2001e-05	-0.42699	-9.2003e-05	-0.44088	-9.1994e-05	-0.45527	-9.1998e-05	-0.46679	-9.2003e-05	-0.47766	-9.2e-05	-0.48756	-9.2002e-05	-0.49687	-9.2e-05	-0.50546	-9.1998e-05	-0.51437	-9.2001e-05	-0.52614	-9.2e-05	-0.54139	-9.1998e-05	-0.55778	-9.2003e-05	-0.5585	-9.2e-05	-0.54917	-9.2004e-05	-0.54243	-9.2e-05	-0.53744	-9.2002e-05	-0.53465	-9.1999e-05	-0.53119	-9.2002e-05
-0.32159	-9.3e-05	-0.33508	-9.2997e-05	-0.34961	-9.3002e-05	-0.36468	-9.3001e-05	-0.38005	-9.2998e-05	-0.39737	-9.3e-05	-0.4159	-9.3002e-05	-0.43096	-9.3003e-05	-0.44537	-9.2999e-05	-0.45958	-9.3e-05	-0.47102	-9.2996e-05	-0.48195	-9.3e-05	-0.49158	-9.3e-05	-0.50068	-9.3001e-05	-0.50952	-9.2999e-05	-0.5186	-9.3001e-05	-0.53017	-9.3002e-05	-0.54558	-9.2999e-05	-0.56218	-9.3002e-05	-0.5628	-9.3003e-05	-0.55312	-9.3002e-05	-0.54639	-9.3002e-05	-0.54123	-9.3001e-05	-0.53859	-9.3001e-05	-0.53507	-9.3002e-05
-0.32537	-9.4e-05	-0.33938	-9.4e-05	-0.35384	-9.3995e-05	-0.3689	-9.4e-05	-0.3845	-9.4003e-05	-0.40266	-9.3999e-05	-0.41981	-9.4003e-05	-0.4358	-9.3993e-05	-0.45019	-9.4003e-05	-0.46412	-9.3998e-05	-0.47549	-9.4e-05	-0.4862	-9.4001e-05	-0.49545	-9.3997e-05	-0.50474	-9.4e-05	-0.51377	-9.4e-05	-0.52266	-9.4001e-05	-0.53412	-9.4001e-05	-0.54981	-9.4001e-05	-0.56635	-9.3999e-05	-0.56703	-9.4003e-05	-0.55729	-9.3999e-05	-0.55039	-9.4e-05	-0.54537	-9.3999e-05	-0.54266	-9.4e-05	-0.53904	-9.4e-05
-0.32988	-9.4994e-05	-0.34337	-9.5002e-05	-0.35816	-9.5e-05	-0.37321	-9.5e-05	-0.38865	-9.5003e-05	-0.40713	-9.5003e-05	-0.42418	-9.5002e-05	-0.44059	-9.5e-05	-0.4546	-9.4998e-05	-0.46799	-9.5e-05	-0.47935	-9.5002e-05	-0.49031	-9.5004e-05	-0.49989	-9.5001e-05	-0.50886	-9.4998e-05	-0.51766	-9.5002e-05	-0.52665	-9.4999e-05	-0.53814	-9.4999e-05	-0.55385	-9.4999e-05	-0.57044	-9.4999e-05	-0.57119	-9.5002e-05	-0.5614	-9.4999e-05	-0.55439	-9.4999e-05	-0.54954	-9.5001e-05	-0.54657	-9.5002e-05	-0.54284	-9.5001e-05
-0.33391	-9.5999e-05	-0.34717	-9.6002e-05	-0.36242	-9.6001e-05	-0.37774	-9.6004e-05	-0.3932	-9.6e-05	-0.41165	-9.6002e-05	-0.42881	-9.5999e-05	-0.44514	-9.6001e-05	-0.45869	-9.5998e-05	-0.47262	-9.5995e-05	-0.48393	-9.5997e-05	-0.49462	-9.6002e-05	-0.50348	-9.6001e-05	-0.51277	-9.5999e-05	-0.52172	-9.5998e-05	-0.53082	-9.5999e-05	-0.54225	-9.6e-05	-0.55803	-9.6e-05	-0.5749	-9.6002e-05	-0.57562	-9.6001e-05	-0.56575	-9.6001e-05	-0.55833	-9.5999e-05	-0.55329	-9.6e-05	-0.55047	-9.6003e-05	-0.54692	-9.6001e-05
-0.33783	-9.6999e-05	-0.35141	-9.6999e-05	-0.36657	-9.7007e-05	-0.38201	-9.6997e-05	-0.39788	-9.6994e-05	-0.41644	-9.7004e-05	-0.43326	-9.7003e-05	-0.44963	-9.7001e-05	-0.4634	-9.6997e-05	-0.47691	-9.7002e-05	-0.48792	-9.6999e-05	-0.49859	-9.6997e-05	-0.50788	-9.699e-05	-0.51669	-9.7001e-05	-0.52583	-9.6998e-05	-0.53449	-9.7001e-05	-0.54632	-9.7e-05	-0.56215	-9.7002e-05	-0.57908	-9.6998e-05	-0.57971	-9.6999e-05	-0.56984	-9.7e-05	-0.56241	-9.7001e-05	-0.55734	-9.7002e-05	-0.55443	-9.7e-05	-0.55057	-9.6999e-05
-0.34149	-9.8002e-05	-0.35566	-9.8e-05	-0.37107	-9.7999e-05	-0.3865	-9.8001e-05	-0.40232	-9.7999e-05	-0.42003	-9.7999e-05	-0.43765	-9.7996e-05	-0.45393	-9.7996e-05	-0.46754	-9.8001e-05	-0.48113	-9.8002e-05	-0.49222	-9.8002e-05	-0.50267	-9.8e-05	-0.51244	-9.8e-05	-0.5208	-9.8001e-05	-0.52964	-9.8001e-05	-0.53858	-9.8001e-05	-0.55065	-9.7998e-05	-0.56623	-9.7999e-05	-0.58305	-9.7997e-05	-0.58396	-9.8001e-05	-0.57388	-9.8002e-05	-0.56639	-9.7999e-05	-0.56129	-9.8e-05	-0.5584	-9.7998e-05	-0.55476	-9.8003e-05
-0.34571	-9.9e-05	-0.35991	-9.9003e-05	-0.37498	-9.9001e-05	-0.39099	-9.8999e-05	-0.40723	-9.9002e-05	-0.42461	-9.8999e-05	-0.44268	-9.9002e-05	-0.45849	-9.8996e-05	-0.47206	-9.9001e-05	-0.48516	-9.8998e-05	-0.49647	-9.9002e-05	-0.5067	-9.8999e-05	-0.51572	-9.9002e-05	-0.52476	-9.9001e-05	-0.53385	-9.8999e-05	-0.54247	-9.8998e-05	-0.55439	-9.9001e-05	-0.57059	-9.8997e-05	-0.58742	-9.8999e-05	-0.58849	-9.8998e-05	-0.57811	-9.9e-05	-0.5705	-9.9001e-05	-0.56515	-9.9001e-05	-0.56213	-9.8999e-05	-0.55853	-9.8999e-05
-0.34944	-9.9998e-05	-0.36361	-9.9996e-05	-0.3793	-0.000100001	-0.39552	-0.000100001	-0.4113	-9.9999e-05	-0.42892	-0.0001	-0.44674	-9.9998e-05	-0.46296	-0.000100005	-0.47626	-9.9998e-05	-0.48955	-9.9998e-05	-0.50064	-0.000100002	-0.5108	-9.9999e-05	-0.51998	-0.000100001	-0.52888	-0.0001	-0.53767	-0.0001	-0.54651	-0.000100002	-0.5583	-0.000100002	-0.57473	-9.9999e-05	-0.59174	-0.000100001	-0.59271	-9.9999e-05	-0.58226	-0.000100001	-0.57447	-0.000100002	-0.56922	-0.000100001	-0.56602	-9.9999e-05	-0.56236	-0.0001
-0.35315	-0.000100999	-0.36768	-0.000100996	-0.38349	-0.000101001	-0.39981	-0.000101002	-0.41588	-0.000101004	-0.43362	-0.000101	-0.45157	-0.000101002	-0.46756	-0.000100999	-0.48046	-0.000100999	-0.49404	-0.000100998	-0.50481	-0.000100999	-0.51517	-0.000100998	-0.52426	-0.000101	-0.53291	-0.000101	-0.54158	-0.000100999	-0.55063	-0.000100999	-0.56253	-0.000100998	-0.57849	-0.000101002	-0.59606	-0.000101001	-0.59678	-0.000100999	-0.58631	-0.000100999	-0.57839	-0.000100999	-0.57324	-0.000100999	-0.5701	-0.000101002	-0.56629	-0.000101
-0.35702	-0.000102001	-0.37172	-0.000101997	-0.38763	-0.000102	-0.4039	-0.000101998	-0.42061	-0.000102003	-0.43827	-0.000102001	-0.45639	-0.000101998	-0.4722	-0.000102002	-0.48487	-0.000102001	-0.4982	-0.000102004	-0.50908	-0.000101998	-0.51913	-0.000101998	-0.52811	-0.000101999	-0.5369	-0.000102	-0.5456	-0.000102002	-0.55466	-0.000102002	-0.56664	-0.000101999	-0.58281	-0.000102	-0.60006	-0.000101999	-0.60123	-0.000101999	-0.59032	-0.000102	-0.58257	-0.000101999	-0.57731	-0.000102001	-0.57392	-0.000102	-0.57027	-0.000102
[truncated: 28 more rows]
[truncated: 12 more columns]
