# Supplementary material for: Toward high-current-density and high-frequency graphene resonant tunneling transistors
Source: Nat Commun. 2025 May 23;16:4805. doi: 10.1038/s41467-025-58720-7 (PMC12102250; doi:10.1038/s41467-025-58720-7)
Supplement: Supplementary file 3 — Source Data [file 41467_2025_58720_MOESM3_ESM.zip › Supplementary Figure 5.xlsx]

## Sheet: Figure S5b
Vd (V)	Id (mA)
	Vg = -60 V	-40 V	-20 V	0 V	20 V	40 V	60 V
-4	-2.73998	-2.66461	-3.00955	-2.22886	-3.00744	--	--
-3.92	-2.708	-2.63251	-2.97906	-2.20184	-2.97959	--	--
-3.84	-2.67519	-2.60029	-2.94931	-2.17436	-2.95171	-3.94886	--
-3.76	-2.64282	-2.56894	-2.9181	-2.14709	-2.92251	-3.89289	--
-3.68	-2.61024	-2.53802	-2.88659	-2.11967	-2.89298	-3.83543	--
-3.6	-2.57778	-2.50696	-2.85356	-2.09195	-2.86235	-3.77823	--
-3.52	-2.54497	-2.47576	-2.82022	-2.0637	-2.831	-3.71919	--
-3.44	-2.5123	-2.44449	-2.78592	-2.03534	-2.79877	-3.65932	-3.98618
-3.36	-2.4791	-2.41268	-2.75038	-2.00673	-2.76576	-3.59941	-3.91238
-3.28	-2.44551	-2.38011	-2.71328	-1.97752	-2.73197	-3.53852	-3.83638
-3.2	-2.41127	-2.34732	-2.67582	-1.94815	-2.69684	-3.47734	-3.76066
-3.12	-2.3765	-2.31341	-2.63711	-1.91825	-2.66117	-3.41497	-3.68378
-3.04	-2.34135	-2.27906	-2.59646	-1.88812	-2.624	-3.35147	-3.60624
-2.96	-2.3054	-2.24389	-2.55512	-1.85742	-2.58559	-3.28647	-3.52647
-2.88	-2.26922	-2.20768	-2.51238	-1.82629	-2.54622	-3.21934	-3.44556
-2.8	-2.23221	-2.17027	-2.46771	-1.79473	-2.50564	-3.14735	-3.3633
-2.72	-2.19488	-2.1323	-2.4216	-1.76255	-2.46358	-3.07868	-3.27894
-2.64	-2.15642	-2.09267	-2.37412	-1.72962	-2.42042	-3.01159	-3.19536
-2.56	-2.11773	-2.05222	-2.32504	-1.69617	-2.37598	-2.94495	-3.11305
-2.48	-2.07763	-2.01021	-2.27434	-1.66188	-2.32999	-2.87945	-3.03103
-2.4	-2.03766	-1.96718	-2.22244	-1.62695	-2.28221	-2.81947	-2.95084
-2.32	-1.9967	-1.92232	-2.16842	-1.59094	-2.23324	-3.07012	-2.87138
-2.24	-1.95503	-1.87615	-2.11264	-1.55445	-2.18208	-3.01223	-2.79294
-2.16	-1.91239	-1.8282	-2.05594	-1.51687	-2.13011	-2.94929	-2.71632
-2.08	-1.86927	-1.77913	-1.9968	-1.47769	-2.07529	-2.88213	-2.64492
-2	-1.82515	-1.72774	-1.93566	-1.43797	-2.01963	-2.81127	-2.57324
-1.92	-1.78066	-1.67516	-1.87262	-1.39735	-1.96163	-2.7369	-2.49724
-1.84	-1.73486	-1.62067	-1.80778	-1.35504	-1.90232	-2.65911	-2.95085
-1.76	-1.68854	-1.5642	-1.74072	-1.31188	-1.84087	-2.57774	-2.86666
-1.68	-1.64121	-1.50612	-1.67122	-1.26698	-1.77809	-2.49389	-2.77758
-1.6	-1.593	-1.44617	-1.59948	-1.22073	-1.71336	-2.40674	-2.6851
-1.52	-1.54409	-1.38426	-1.52546	-1.17306	-1.6483	-2.31615	-2.58733
-1.44	-1.49423	-1.32049	-1.44964	-1.12353	-1.58326	-2.22379	-2.48664
-1.36	-1.44366	-1.2552	-1.37181	-1.07248	-1.51897	-2.12756	-2.38141
-1.28	-1.39154	-1.18796	-1.29203	-1.01943	-1.45469	-2.02834	-2.27252
-1.2	-1.33879	-1.11926	-1.21014	-0.96445	-1.38963	-1.92564	-2.15983
-1.12	-1.28487	-1.0492	-1.12676	-0.90766	-1.32301	-1.81904	-2.04273
-1.04	-1.23026	-0.97765	-1.04216	-0.84897	-1.25338	-1.70893	-1.92022
-0.96	-1.17488	-0.90559	-0.95624	-0.78818	-1.18129	-1.59519	-1.79262
-0.88	-1.11967	-0.83292	-0.86984	-0.72576	-1.10557	-1.47804	-1.66034
-0.8	-1.06447	-0.75996	-0.78357	-0.66179	-1.02576	-1.35769	-1.52351
-0.72	-1.00807	-0.68684	-0.69758	-0.59634	-0.94099	-1.23397	-1.38227
-0.64	-0.94592	-0.61333	-0.61288	-0.52999	-0.85121	-1.10702	-1.23784
-0.56	-0.8736	-0.53923	-0.52979	-0.46324	-0.75661	-0.97682	-1.08993
-0.48	-0.78659	-0.46431	-0.44892	-0.39619	-0.65748	-0.84366	-0.93882
-0.4	-0.68452	-0.38799	-0.37016	-0.32911	-0.55418	-0.70736	-0.78494
-0.32	-0.56777	-0.31024	-0.29342	-0.26214	-0.44737	-0.56873	-0.62897
-0.24	-0.43835	-0.23129	-0.21807	-0.19582	-0.33721	-0.42763	-0.47184
-0.16	-0.29845	-0.15227	-0.1439	-0.12996	-0.22514	-0.28542	-0.31395
-0.08	-0.1516	-0.07504	-0.07122	-0.06479	-0.11242	-0.14261	-0.15648
0	-0.00079	-0.00049	-0.00053	-0.00046	-0.00064	-0.00067	-0.00073
0.08	0.15143	0.07383	0.06852	0.06268	0.10905	0.13815	0.15116
0.16	0.30247	0.15118	0.13737	0.12423	0.21452	0.27121	0.29659
0.24	0.45009	0.23235	0.20788	0.18379	0.31377	0.39564	0.43313
0.32	0.59223	0.31657	0.28152	0.24106	0.40403	0.50877	0.55864
0.4	0.72677	0.40261	0.35833	0.29612	0.48182	0.60951	0.67246
0.48	0.8524	0.4886	0.43762	0.35032	0.54554	0.69938	0.77606
0.56	0.96846	0.57374	0.51805	0.40583	0.60059	0.78467	0.87363
0.64	1.07432	0.65699	0.59862	0.46388	0.66019	0.87223	0.97064
0.72	1.1706	0.73751	0.67879	0.52409	0.73069	0.966	1.0713
0.8	1.25802	0.81475	0.75781	0.58594	0.81065	1.06597	1.17691
0.88	1.3375	0.88879	0.83522	0.6487	0.8957	1.17134	1.2877
0.96	1.4099	0.95951	0.91148	0.71164	0.98302	1.28076	1.40253
1.04	1.47669	1.02686	0.98626	0.77448	1.06932	1.3931	1.51993
1.12	1.53888	1.09124	1.05949	0.8368	1.15358	1.50532	1.63888
1.2	1.5973	1.15296	1.132	0.89824	1.23556	1.61732	1.75804
1.28	1.65303	1.21209	1.20333	0.95883	1.31448	1.72764	1.87688
1.36	1.70666	1.26913	1.27387	1.01822	1.38946	1.83612	1.99444
1.44	1.75727	1.32374	1.34306	1.07632	1.46155	1.94178	2.11035
1.52	1.80524	1.37646	1.41096	1.13312	1.53004	2.0447	2.22349
1.6	1.84965	1.42701	1.47732	1.18828	1.59555	2.14469	2.33341
1.68	1.89114	1.47548	1.54206	1.24272	1.65724	2.24133	2.44075
1.76	1.9308	1.52242	1.60536	1.29499	1.71554	2.33457	2.54364
1.84	1.96901	1.56741	1.66687	1.3464	1.7713	2.42501	2.64251
1.92	2.00601	1.61096	1.72694	1.39628	1.82398	2.51177	2.73693
2	2.04086	1.65239	1.7854	1.44504	1.87387	2.59469	2.82759
2.08	2.07358	1.69278	1.84214	1.49235	1.92105	2.67472	2.91407
2.16	2.10391	1.73149	1.89787	1.53857	1.96558	2.75261	2.9981
2.24	2.13468	1.76897	1.95126	1.58358	2.00783	2.82703	3.0795
2.32	2.16668	1.8051	2.00366	1.62757	2.04817	2.89922	3.15889
2.4	2.19993	1.83974	2.05446	1.66996	2.0864	2.96849	3.2347
2.48	2.23397	1.87298	2.10443	1.71199	2.12247	3.03661	3.30926
2.56	2.26892	1.90491	2.15304	1.75281	2.15643	3.10237	3.38193
2.64	2.30359	1.93511	2.20129	1.79198	2.18922	3.16585	3.45318
2.72	2.33868	1.96343	2.24883	1.83116	2.22064	3.22716	3.52188
2.8	2.37363	1.99063	2.29496	1.86899	2.25069	3.2869	3.58908
2.88	2.40831	2.01759	2.34027	1.90621	2.27926	3.34492	3.65598
2.96	2.44362	2.04498	2.38417	1.9423	2.30723	3.40012	3.72056
3.04	2.47888	2.07272	2.4274	1.9778	2.33402	3.45396	3.78336
3.12	2.51443	2.10091	2.46875	2.01227	2.36007	3.5054	3.84566
3.2	2.54919	2.12951	2.50885	2.04617	2.38494	3.55481	3.90797
3.28	2.58351	2.15846	2.54781	2.07943	2.40958	3.60259	3.96996
3.36	2.61666	2.18793	2.58516	2.11226	2.43293	3.65	--
3.44	2.6491	2.21806	2.62211	2.14427	2.45611	3.6965	--
3.52	2.67967	2.24833	2.65721	2.17568	2.47878	3.74211	--
3.6	2.70785	2.27894	2.69048	2.20637	2.50126	3.78661	--
3.68	2.73243	2.30954	2.72203	2.23643	2.52284	3.8306	--
3.76	2.75653	2.33957	2.75295	2.26611	2.54457	3.87181	--
3.84	2.77705	2.37008	2.78256	2.29531	2.56567	3.91218	--
3.92	2.79672	2.39994	2.81027	2.32385	2.58672	3.94863	--
4	2.81409	2.42956	2.83766	2.35209	2.60678	3.98079	--
4	2.7963	2.42712	2.83497	2.35214	2.60721	3.98098	--
3.92	2.74725	2.39336	2.80141	2.32497	2.58658	3.94977	--
3.84	2.70495	2.36046	2.76859	2.29654	2.56625	3.91438	--
3.76	2.66335	2.32781	2.73505	2.26769	2.54513	3.87666	--
3.68	2.62268	2.29522	2.70128	2.23828	2.52376	3.83696	--
3.6	2.58242	2.26298	2.66656	2.20878	2.50202	3.79551	--
3.52	2.54272	2.23121	2.63074	2.17822	2.48002	3.75318	--
3.44	2.50391	2.2003	2.59452	2.14714	2.45795	3.70946	--
3.36	2.4666	2.16947	2.55739	2.11503	2.43474	3.66514	--
3.28	2.42944	2.13926	2.51888	2.08265	2.4107	3.62005	3.98536
3.2	2.3933	2.10963	2.48007	2.04956	2.38649	3.57342	3.928
3.12	2.35733	2.0807	2.44001	2.01617	2.36175	3.52519	3.87012
3.04	2.3216	2.05228	2.39891	1.98167	2.3358	3.47559	3.81009
2.96	2.28625	2.02446	2.3568	1.94639	2.30931	3.42332	3.74929
2.88	2.25149	1.99702	2.31328	1.9103	2.28145	3.36897	3.68677
2.8	2.21755	1.96946	2.26846	1.87351	2.25271	3.31274	3.62369
2.72	2.18524	1.94124	2.22322	1.8357	2.2228	3.25532	3.55815
2.64	2.15581	1.91139	2.17697	1.79698	2.19174	3.19422	3.49106
2.56	2.1284	1.88021	2.1301	1.75689	2.15909	3.13188	3.42193
2.48	2.09756	1.84759	2.08262	1.7162	2.12481	3.06695	3.35014
2.4	2.06347	1.81365	2.03387	1.67477	2.08848	2.99991	3.27587
2.32	2.02653	1.77834	1.98387	1.63151	2.05055	2.93014	3.19928
2.24	1.98819	1.74198	1.93287	1.58778	2.01005	2.85762	3.11931
2.16	1.94788	1.70438	1.88003	1.5428	1.96832	2.7824	3.03651
2.08	1.90606	1.66551	1.82577	1.49649	1.92329	2.70485	2.95068
2	1.86133	1.62516	1.76987	1.4487	1.87655	2.62443	2.86231
1.92	1.81451	1.58341	1.7125	1.39974	1.82635	2.54092	2.77015
1.84	1.76487	1.54021	1.65372	1.35001	1.7742	2.45373	2.67484
1.76	1.71275	1.49537	1.59289	1.29837	1.71782	2.36306	2.5758
1.68	1.65857	1.44891	1.53071	1.24554	1.65924	2.2694	2.47213
1.6	1.60268	1.40069	1.46723	1.19098	1.59755	2.17188	2.36447
1.52	1.54494	1.35063	1.40179	1.13546	1.53259	2.07093	2.25302
1.44	1.4849	1.29866	1.33478	1.07878	1.46389	1.96722	2.13822
1.36	1.42259	1.2446	1.26675	1.02062	1.39176	1.86057	2.02107
1.28	1.35821	1.18848	1.19743	0.96102	1.31646	1.75139	1.90199
1.2	1.2911	1.13015	1.12662	0.90049	1.23758	1.64012	1.78128
1.12	1.22216	1.0696	1.05514	0.83884	1.15591	1.52773	1.66062
1.04	1.15103	1.00634	0.98252	0.77633	1.07135	1.4151	1.54094
0.96	1.07722	0.94045	0.90884	0.71346	0.98473	1.30342	1.42317
0.88	1.00105	0.87112	0.83325	0.65033	0.8974	1.19453	1.30923
0.8	0.92171	0.79878	0.7563	0.58746	0.812	1.09039	1.20041
0.72	0.83979	0.72297	0.67756	0.52542	0.73166	0.99229	1.09801
0.64	0.75428	0.64411	0.59743	0.465	0.66057	0.90071	1.00194
0.56	0.66602	0.56255	0.51649	0.4068	0.60075	0.81447	0.90926
0.48	0.57422	0.47916	0.43576	0.35114	0.54554	0.72924	0.81368
0.4	0.47985	0.39434	0.3564	0.29675	0.48186	0.63679	0.70774
0.32	0.38304	0.30999	0.27936	0.24152	0.40411	0.53147	0.58832
0.24	0.28532	0.22723	0.20602	0.18413	0.31378	0.41279	0.45531
0.16	0.18771	0.14756	0.13608	0.1244	0.21456	0.28252	0.31096
0.08	0.09224	0.07193	0.06792	0.06275	0.10901	0.14361	0.15797
0	-0.0006	-0.00054	-0.00054	-0.00046	-0.00071	-0.00069	-0.0008
-0.08	-0.09286	-0.07334	-0.0706	-0.06487	-0.11261	-0.14714	-0.16214
-0.16	-0.18655	-0.14885	-0.14276	-0.13017	-0.22547	-0.29312	-0.32402
-0.24	-0.2807	-0.22616	-0.21643	-0.19611	-0.33747	-0.43703	-0.48463
-0.32	-0.37318	-0.30352	-0.29125	-0.26248	-0.4472	-0.57827	-0.64363
-0.4	-0.46292	-0.37981	-0.36738	-0.32935	-0.55378	-0.71718	-0.80087
-0.48	-0.54862	-0.45483	-0.4454	-0.39645	-0.65711	-0.85384	-0.95645
-0.56	-0.63019	-0.52862	-0.52536	-0.46337	-0.75569	-0.98771	-1.10939
-0.64	-0.70685	-0.6017	-0.60724	-0.52998	-0.85008	-1.11876	-1.25868
-0.72	-0.77901	-0.67418	-0.69093	-0.59612	-0.9394	-1.24631	-1.40474
-0.8	-0.84588	-0.74648	-0.77555	-0.66136	-1.02381	-1.37071	-1.5468
-0.88	-0.90826	-0.81844	-0.86069	-0.72523	-1.1034	-1.49138	-1.68469
-0.96	-0.96656	-0.88951	-0.94552	-0.78757	-1.17896	-1.6094	-1.81773
-1.04	-1.02206	-0.96015	-1.03	-0.84788	-1.25077	-1.72307	-1.94585
-1.12	-1.07591	-1.02967	-1.11337	-0.90637	-1.32033	-1.83351	-2.06859
-1.2	-1.1297	-1.09803	-1.1955	-0.96303	-1.38726	-1.93979	-2.18594
-1.28	-1.18377	-1.1649	-1.27584	-1.01782	-1.45251	-2.04266	-2.29866
-1.36	-1.23842	-1.23042	-1.35471	-1.07067	-1.5172	-2.14232	-2.40686
-1.44	-1.2933	-1.29402	-1.4319	-1.12174	-1.58187	-2.23843	-2.51006
-1.52	-1.34805	-1.35586	-1.50659	-1.17094	-1.64729	-2.33138	-2.61026
-1.6	-1.40258	-1.41636	-1.57922	-1.21901	-1.7134	-2.42124	-2.70537
-1.68	-1.45697	-1.47471	-1.64997	-1.26502	-1.7777	-2.50807	-2.79645
-1.76	-1.51095	-1.53137	-1.71802	-1.30991	-1.84129	-2.59191	-2.88244
-1.84	-1.56419	-1.5864	-1.78435	-1.35309	-1.90269	-2.67228	-2.96396
-1.92	-1.61708	-1.63959	-1.84862	-1.39528	-1.96257	-2.74876	-3.03693
-2	-1.66878	-1.6911	-1.91081	-1.43616	-2.0204	-2.8215	-3.09442
-2.08	-1.7199	-1.74124	-1.97079	-1.47597	-2.07645	-2.88991	-2.66415
-2.16	-1.77006	-1.78937	-2.02922	-1.5151	-2.13014	-2.95393	-2.73453
-2.24	-1.81952	-1.83638	-2.08599	-1.55229	-2.18302	-3.01179	-2.81128
-2.32	-1.8678	-1.88162	-2.1405	-1.58902	-2.2338	-2.91358	-2.89219
-2.4	-1.91557	-1.92551	-2.19347	-1.62506	-2.28296	-2.82778	-2.97243
-2.48	-1.9618	-1.9679	-2.24529	-1.65984	-2.3305	-2.88821	-3.05263
-2.56	-2.00793	-2.00951	-2.29512	-1.69446	-2.37683	-2.95409	-3.1329
-2.64	-2.05246	-2.04962	-2.34377	-1.72811	-2.42123	-3.02114	-3.21412
-2.72	-2.09629	-2.08868	-2.39072	-1.76122	-2.46452	-3.08945	-3.29538
-2.8	-2.13921	-2.12666	-2.43668	-1.79362	-2.5063	-3.15821	-3.37662
-2.88	-2.18152	-2.16408	-2.48051	-1.82517	-2.54667	-3.22985	-3.45835
-2.96	-2.22264	-2.20018	-2.52383	-1.85617	-2.58611	-3.29979	-3.53922
-3.04	-2.26296	-2.23531	-2.56512	-1.88716	-2.62404	-3.36358	-3.61716
-3.12	-2.30215	-2.26946	-2.6056	-1.91778	-2.66107	-3.42411	-3.69325
-3.2	-2.3409	-2.30303	-2.64393	-1.94747	-2.69665	-3.4844	-3.7664
-3.28	-2.37857	-2.33545	-2.68158	-1.9775	-2.73167	-3.54459	-3.83944
-3.36	-2.415	-2.36767	-2.71787	-2.00646	-2.76554	-3.60359	-3.91073
-3.44	-2.45033	-2.39874	-2.75334	-2.0356	-2.79816	-3.66161	-3.97876
-3.52	-2.48409	-2.4292	-2.7868	-2.06405	-2.83013	-3.71767	--
-3.6	-2.51679	-2.45859	-2.82021	-2.09225	-2.86137	-3.77323	--
-3.68	-2.54773	-2.48736	-2.85197	-2.12016	-2.89193	-3.82653	--
-3.76	-2.57718	-2.51534	-2.8823	-2.14791	-2.9214	-3.87917	--
-3.84	-2.6052	-2.5427	-2.91216	-2.17561	-2.95002	-3.93056	--
-3.92	-2.63247	-2.56852	-2.94013	-2.20247	-2.97858	-3.97971	--

## Sheet: Figure S5c
Vg (V)	PVR
	EPVR for positive Id	IPVR for positive Id	EPVR for negative Id	IPVR for negative Id
-60	NaN	NaN	NaN	NaN
-40	NaN	NaN	NaN	NaN
-20	NaN	NaN	NaN	NaN
0	NaN	NaN	NaN	NaN
20	NaN	NaN	NaN	NaN
40	NaN	NaN	1.06507	1.0889
60	NaN	NaN	1.1615	1.23914

## Sheet: Figure S5d
Vd (V)	Id (mA)
	Vg = -60 V	-55 V	-50 V	-45 V	-40 V	-35 V	-30 V	-25 V	-20 V	-15 V	-10 V	-5 V	0 V	5 V	10 V	15 V	20 V	25 V	30 V	35 V	40 V	45 V	50 V	55 V	60 V
-3.5	-1.73213	-1.71237	-1.71758	-1.75238	-1.8031	-1.84362	-1.84918	-1.80153	-1.67062	-1.49476	-1.41773	-1.58866	-1.51959	-1.9001	-2.17874	-2.35844	-2.42513	-2.43931	-2.43734	-2.46603	-2.49373	-2.50774	-2.51246	-2.50811	-2.53426
-3.465	-1.71719	-1.6987	-1.70478	-1.74032	-1.79036	-1.8301	-1.83477	-1.78747	-1.659	-1.48337	-1.40538	-1.57985	-1.50559	-1.88339	-2.1558	-2.33669	-2.40086	-2.41574	-2.41527	-2.44417	-2.46966	-2.48584	-2.49069	-2.48905	-2.51383
-3.43	-1.70218	-1.68534	-1.69204	-1.72814	-1.77733	-1.81646	-1.82042	-1.77353	-1.64725	-1.47229	-1.39356	-1.57077	-1.49145	-1.86364	-2.13374	-2.31438	-2.37702	-2.39248	-2.39344	-2.42212	-2.44832	-2.46451	-2.46995	-2.46944	-2.49333
-3.395	-1.68725	-1.67191	-1.67969	-1.71592	-1.76447	-1.80221	-1.80568	-1.75906	-1.63528	-1.46108	-1.38164	-1.56187	-1.47751	-1.84621	-2.11056	-2.29232	-2.35301	-2.36962	-2.37066	-2.39983	-2.42463	-2.44301	-2.44936	-2.45054	-2.47203
-3.36	-1.67209	-1.6585	-1.66725	-1.70355	-1.75132	-1.78803	-1.79062	-1.74459	-1.62328	-1.44996	-1.3696	-1.55255	-1.46307	-1.82861	-2.08901	-2.27028	-2.32757	-2.34647	-2.34695	-2.37692	-2.40346	-2.42026	-2.42958	-2.43091	-2.44965
-3.325	-1.65735	-1.6452	-1.65458	-1.69153	-1.73823	-1.77364	-1.77579	-1.72982	-1.61116	-1.43879	-1.3575	-1.54265	-1.44895	-1.81161	-2.06822	-2.24777	-2.30249	-2.32196	-2.32354	-2.3534	-2.38078	-2.39822	-2.40746	-2.40968	-2.42938
-3.29	-1.64293	-1.63192	-1.64216	-1.67907	-1.72498	-1.75894	-1.76012	-1.71535	-1.59902	-1.42755	-1.34594	-1.53248	-1.43428	-1.79363	-2.0484	-2.22655	-2.27799	-2.29847	-2.30027	-2.32975	-2.35812	-2.37515	-2.3856	-2.3887	-2.40801
-3.255	-1.62809	-1.61852	-1.62989	-1.6667	-1.7116	-1.74403	-1.74508	-1.70082	-1.58677	-1.41669	-1.33406	-1.52156	-1.42008	-1.77604	-2.02775	-2.20412	-2.25249	-2.27468	-2.27741	-2.30574	-2.33467	-2.35234	-2.36264	-2.36752	-2.38576
-3.22	-1.61358	-1.60566	-1.61721	-1.65412	-1.69844	-1.72933	-1.72951	-1.68574	-1.57444	-1.40545	-1.32236	-1.51191	-1.40611	-1.75832	-2.00758	-2.18195	-2.22922	-2.25105	-2.2535	-2.28229	-2.31063	-2.32948	-2.33969	-2.34667	-2.36347
-3.185	-1.59914	-1.59249	-1.60421	-1.64157	-1.68474	-1.71428	-1.71371	-1.67084	-1.56178	-1.39452	-1.31068	-1.5007	-1.39184	-1.74108	-1.98673	-2.15937	-2.20583	-2.22636	-2.22961	-2.25867	-2.2881	-2.30579	-2.31601	-2.3229	-2.34089
-3.15	-1.5849	-1.57928	-1.59159	-1.62864	-1.67094	-1.69911	-1.69803	-1.65552	-1.5489	-1.38342	-1.29879	-1.49021	-1.3779	-1.72348	-1.96594	-2.13751	-2.18228	-2.20296	-2.20589	-2.23455	-2.26309	-2.28194	-2.29296	-2.3009	-2.31712
-3.115	-1.57044	-1.56632	-1.5791	-1.61574	-1.65679	-1.68355	-1.68209	-1.64046	-1.53648	-1.3726	-1.28724	-1.47883	-1.36394	-1.70544	-1.94569	-2.11481	-2.15847	-2.17792	-2.1818	-2.2102	-2.23844	-2.25732	-2.26934	-2.27713	-2.29246
-3.08	-1.55654	-1.55337	-1.56656	-1.6028	-1.6426	-1.66808	-1.66626	-1.62508	-1.52362	-1.36137	-1.27591	-1.46796	-1.35001	-1.68735	-1.925	-2.09147	-2.13501	-2.1536	-2.15729	-2.18576	-2.21419	-2.23287	-2.24507	-2.25336	-2.26876
-3.045	-1.5427	-1.54032	-1.55383	-1.5895	-1.62811	-1.65229	-1.65007	-1.60972	-1.51092	-1.35035	-1.26466	-1.45675	-1.33594	-1.67008	-1.90433	-2.06747	-2.11034	-2.12904	-2.13233	-2.16075	-2.18923	-2.20803	-2.22009	-2.22877	-2.24536
-3.01	-1.529	-1.52749	-1.54124	-1.57652	-1.61375	-1.63643	-1.63357	-1.59397	-1.49793	-1.33963	-1.25338	-1.44577	-1.32205	-1.65191	-1.88273	-2.04495	-2.08622	-2.10424	-2.10752	-2.13589	-2.16392	-2.18301	-2.19506	-2.20597	-2.22014
-2.975	-1.51566	-1.51459	-1.52864	-1.56331	-1.59922	-1.62067	-1.61723	-1.57836	-1.48489	-1.32863	-1.24248	-1.43427	-1.30824	-1.6348	-1.86158	-2.02193	-2.06118	-2.07961	-2.08168	-2.1105	-2.13844	-2.15856	-2.16968	-2.18027	-2.19519
-2.94	-1.50243	-1.50196	-1.51601	-1.5499	-1.58456	-1.60496	-1.60088	-1.56259	-1.47178	-1.31775	-1.23176	-1.42288	-1.29466	-1.61667	-1.84023	-1.99862	-2.03679	-2.05441	-2.05668	-2.08459	-2.11258	-2.13287	-2.14481	-2.15491	-2.16978
-2.905	-1.48963	-1.48945	-1.5036	-1.53646	-1.56986	-1.58917	-1.5842	-1.54705	-1.45832	-1.30685	-1.2219	-1.41127	-1.28099	-1.59946	-1.81956	-1.97437	-2.01216	-2.02881	-2.03153	-2.05941	-2.08644	-2.10671	-2.11873	-2.12922	-2.14314
-2.87	-1.47746	-1.47702	-1.49101	-1.52304	-1.55523	-1.573	-1.56768	-1.53098	-1.44493	-1.2964	-1.21176	-1.40004	-1.26739	-1.58191	-1.7979	-1.95052	-1.98709	-2.00364	-2.00571	-2.03335	-2.06007	-2.0806	-2.09225	-2.10348	-2.11826
-2.835	-1.46558	-1.46535	-1.47851	-1.50973	-1.54015	-1.55683	-1.5511	-1.51495	-1.43172	-1.28585	-1.20241	-1.38835	-1.25431	-1.5637	-1.77657	-1.92685	-1.96273	-1.97831	-1.97975	-2.00733	-2.03378	-2.05433	-2.06589	-2.07743	-2.09168
-2.8	-1.46938	-1.45301	-1.46607	-1.49605	-1.52516	-1.54083	-1.53454	-1.49906	-1.41827	-1.27565	-1.19407	-1.37673	-1.2408	-1.54565	-1.75488	-1.90345	-1.9374	-1.95253	-1.95348	-1.98049	-2.00763	-2.02751	-2.03989	-2.05075	-2.06476
-2.765	-1.68172	-1.44182	-1.45388	-1.48224	-1.51069	-1.52471	-1.51786	-1.48321	-1.40476	-1.26537	-1.40306	-1.36486	-1.22769	-1.52754	-1.73347	-1.87953	-1.91322	-1.92646	-1.9273	-1.95548	-1.98033	-2.0004	-2.01287	-2.0245	-2.03783
-2.73	-1.66594	-1.43126	-1.44161	-1.46884	-1.49565	-1.50839	-1.50152	-1.46712	-1.39147	-1.25576	-1.39042	-1.35309	-1.21475	-1.50957	-1.71226	-1.85524	-1.88734	-1.9005	-1.902	-1.92863	-1.95382	-1.97288	-1.98571	-1.99798	-2.01077
-2.695	-1.65042	-1.61788	-1.42954	-1.45528	-1.4807	-1.49193	-1.48469	-1.45116	-1.37783	-1.24604	-1.37762	-1.34077	-1.20177	-1.49212	-1.69052	-1.83122	-1.86231	-1.8748	-1.87602	-1.90113	-1.9268	-1.9456	-1.95862	-1.9709	-1.98338
-2.66	-1.63451	-1.60349	-1.41803	-1.44182	-1.46558	-1.4759	-1.46848	-1.43548	-1.36448	-1.23688	-1.36434	-1.32851	-1.18918	-1.47394	-1.66894	-1.80654	-1.83725	-1.84872	-1.8501	-1.87546	-1.89951	-1.91891	-1.93128	-1.94289	-1.95573
-2.625	-1.61848	-1.58896	-1.40722	-1.42871	-1.45082	-1.45973	-1.45185	-1.41958	-1.35095	-1.22821	-1.35133	-1.3162	-1.17716	-1.45606	-1.64714	-1.78272	-1.81207	-1.82245	-1.82403	-1.84834	-1.87253	-1.89171	-1.904	-1.91536	-1.92783
-2.59	-1.6024	-1.57453	-1.39703	-1.41558	-1.43594	-1.44389	-1.43544	-1.40396	-1.3378	-1.22068	-1.33831	-1.30389	-1.16561	-1.43811	-1.62561	-1.75809	-1.78698	-1.79659	-1.79781	-1.82225	-1.84561	-1.86429	-1.87631	-1.8883	-1.90013
-2.555	-1.58633	-1.56005	-1.57173	-1.40295	-1.42127	-1.42789	-1.41933	-1.38836	-1.32473	-1.42001	-1.32504	-1.29132	-1.15413	-1.42039	-1.60407	-1.73385	-1.76196	-1.77171	-1.77178	-1.79561	-1.81865	-1.83662	-1.84793	-1.8606	-1.87205
-2.52	-1.56997	-1.5454	-1.55813	-1.39031	-1.40697	-1.41216	-1.4032	-1.37288	-1.31129	-1.40782	-1.31155	-1.27909	-1.14342	-1.40268	-1.58294	-1.71021	-1.73662	-1.74609	-1.7457	-1.76909	-1.79182	-1.80905	-1.82054	-1.83307	-1.84421
-2.485	-1.55371	-1.53083	-1.54444	-1.37878	-1.39293	-1.39671	-1.38759	-1.35761	-1.29875	-1.39598	-1.29821	-1.2667	-1.13351	-1.38524	-1.56151	-1.68592	-1.71216	-1.7204	-1.71976	-1.74289	-1.76484	-1.78245	-1.7933	-1.80572	-1.81648
-2.45	-1.53703	-1.51606	-1.53061	-1.3682	-1.37927	-1.38142	-1.3721	-1.34291	-1.28624	-1.38359	-1.28441	-1.25375	-1.40976	-1.36744	-1.54037	-1.66169	-1.68777	-1.69534	-1.69457	-1.71671	-1.73843	-1.75501	-1.76588	-1.77857	-1.78869
-2.415	-1.52012	-1.50105	-1.51645	-1.55697	-1.36617	-1.36662	-1.35686	-1.32809	-1.2744	-1.37105	-1.27094	-1.24122	-1.39446	-1.35008	-1.51904	-1.63815	-1.66295	-1.67056	-1.66942	-1.69116	-1.71216	-1.72822	-1.73863	-1.75123	-1.76077
-2.38	-1.50332	-1.48621	-1.50244	-1.54255	-1.35411	-1.35236	-1.34226	-1.31402	-1.26317	-1.35856	-1.25724	-1.22826	-1.37863	-1.33239	-1.49805	-1.61439	-1.63893	-1.64592	-1.64371	-1.66524	-1.6857	-1.70154	-1.71172	-1.72424	-1.73289
-2.345	-1.48619	-1.47104	-1.488	-1.52813	-1.34328	-1.33872	-1.32817	-1.30055	-1.253	-1.34583	-1.24324	-1.21541	-1.36258	-1.31542	-1.47681	-1.59081	-1.61501	-1.62149	-1.61943	-1.64001	-1.66006	-1.67505	-1.68502	-1.69853	-1.7059
-2.31	-1.46908	-1.45573	-1.47377	-1.51336	-1.55436	-1.32623	-1.31508	-1.28788	-1.48312	-1.33329	-1.22925	-1.20249	-1.34703	-1.29803	-1.45615	-1.56759	-1.5917	-1.59775	-1.59538	-1.61532	-1.6346	-1.64927	-1.65862	-1.67172	-1.67875
-2.275	-1.45171	-1.44039	-1.45902	-1.49835	-1.5381	-1.31563	-1.30307	-1.27644	-1.46794	-1.32048	-1.21476	-1.18903	-1.33082	-1.28115	-1.4355	-1.54442	-1.56828	-1.57438	-1.57181	-1.59087	-1.60943	-1.62372	-1.63267	-1.64532	-1.65234
-2.24	-1.43435	-1.42487	-1.44429	-1.483	-1.52167	-1.54687	-1.54946	-1.52445	-1.45272	-1.30768	-1.20044	-1.17582	-1.31419	-1.26424	-1.41519	-1.52232	-1.54586	-1.5518	-1.54906	-1.56726	-1.58491	-1.59864	-1.60719	-1.61964	-1.62605
-2.205	-1.41684	-1.40933	-1.42921	-1.46748	-1.50482	-1.52893	-1.53084	-1.50651	-1.43739	-1.29448	-1.18617	-1.16233	-1.29769	-1.24777	-1.39503	-1.50017	-1.52409	-1.5293	-1.5267	-1.54428	-1.56107	-1.57395	-1.58195	-1.59427	-1.60043
-2.17	-1.3989	-1.39382	-1.41398	-1.4515	-1.4876	-1.51062	-1.51209	-1.48842	-1.42137	-1.28146	-1.17147	-1.14899	-1.28086	-1.2318	-1.37551	-1.4784	-1.50326	-1.50823	-1.50512	-1.52176	-1.53767	-1.55027	-1.55793	-1.56939	-1.57577
-2.135	-1.38091	-1.37802	-1.39859	-1.43539	-1.47003	-1.49203	-1.49309	-1.47011	-1.40525	-1.26832	-1.15694	-1.13531	-1.264	-1.21577	-1.35639	-1.45712	-1.48313	-1.48804	-1.48479	-1.50036	-1.51548	-1.52725	-1.53419	-1.54545	-1.55135
-2.1	-1.36278	-1.36197	-1.38293	-1.41881	-1.45241	-1.47311	-1.4739	-1.45142	-1.38893	-1.25489	-1.14226	-1.12179	-1.2475	-1.20043	-1.33742	-1.43664	-1.46445	-1.46886	-1.46581	-1.48027	-1.49409	-1.5053	-1.51154	-1.52208	-1.52803
-2.065	-1.34462	-1.34565	-1.36701	-1.40217	-1.43437	-1.45385	-1.45438	-1.43253	-1.37244	-1.24114	-1.12713	-1.10783	-1.23015	-1.18555	-1.31877	-1.41704	-1.4469	-1.45164	-1.44898	-1.46164	-1.47421	-1.48456	-1.49011	-1.50005	-1.50587
-2.03	-1.32609	-1.32945	-1.35098	-1.38512	-1.416	-1.43426	-1.43448	-1.41325	-1.35521	-1.22763	-1.11236	-1.0941	-1.21218	-1.17109	-1.30108	-1.39827	-1.43151	-1.43654	-1.4345	-1.44532	-1.45611	-1.46574	-1.46999	-1.47955	-1.48476
-1.995	-1.30745	-1.31302	-1.33444	-1.36784	-1.3971	-1.41427	-1.41427	-1.39404	-1.33841	-1.21378	-1.09736	-1.07983	-1.19459	-1.15787	-1.28399	-1.38076	-1.82077	-1.82907	-1.82105	-1.43187	-1.4405	-1.44858	-1.45179	-1.46037	-1.46539
-1.96	-1.28887	-1.29634	-1.31789	-1.35004	-1.3782	-1.39417	-1.39393	-1.37416	-1.32088	-1.19987	-1.0823	-1.06566	-1.17706	-1.14566	-1.26798	-1.36492	-1.79469	-1.80288	-1.79526	-1.82157	-1.84634	-1.43459	-1.43614	-1.44347	-1.44865
-1.925	-1.26982	-1.2794	-1.3009	-1.33207	-1.3587	-1.37381	-1.37317	-1.35433	-1.3032	-1.18562	-1.06688	-1.05143	-1.15921	-1.54159	-1.25301	-1.35147	-1.76861	-1.77633	-1.7684	-1.79503	-1.81961	-1.83877	-1.85141	-1.86288	-1.86934
-1.89	-1.25067	-1.26221	-1.28349	-1.31341	-1.33885	-1.35288	-1.3523	-1.33375	-1.2855	-1.17125	-1.05155	-1.03688	-1.14173	-1.52228	-1.24019	-1.67566	-1.74224	-1.7501	-1.74152	-1.76861	-1.79252	-1.81203	-1.82464	-1.83602	-1.84203
-1.855	-1.23121	-1.24506	-1.26603	-1.29491	-1.31882	-1.33194	-1.33098	-1.31317	-1.26736	-1.15651	-1.03602	-1.02178	-1.12394	-1.50237	-1.61959	-1.64938	-1.71573	-1.72285	-1.71442	-1.74063	-1.76472	-1.78402	-1.79739	-1.80852	-1.81477
-1.82	-1.2117	-1.22725	-1.24812	-1.27586	-1.2983	-1.31057	-1.30965	-1.29276	-1.24898	-1.14195	-1.02025	-1.00703	-1.10552	-1.48239	-1.59761	-1.62228	-1.68791	-1.69516	-1.68645	-1.71335	-1.73682	-1.75586	-1.76935	-1.78055	-1.78653
-1.785	-1.19207	-1.20943	-1.22992	-1.2562	-1.27748	-1.289	-1.28766	-1.27182	-1.23031	-1.1268	-1.00433	-0.99224	-1.08746	-1.46157	-1.57413	-1.59511	-1.66016	-1.66736	-1.65811	-1.68483	-1.70825	-1.72742	-1.74082	-1.75236	-1.75772
-1.75	-1.17211	-1.19147	-1.21138	-1.2363	-1.25639	-1.26714	-1.26543	-1.2507	-1.21181	-1.11159	-0.98854	-0.97724	-1.06912	-1.44061	-1.55184	-1.5678	-1.63164	-1.639	-1.6293	-1.65597	-1.67965	-1.6986	-1.71209	-1.72359	-1.72853
-1.715	-1.15195	-1.173	-1.19241	-1.21601	-1.23487	-1.24474	-1.2432	-1.22928	-1.19284	-1.09619	-0.97254	-0.962	-1.05103	-1.41904	-1.5288	-1.53981	-1.60277	-1.61014	-1.60054	-1.62667	-1.65023	-1.6692	-1.6826	-1.69399	-1.69871
-1.68	-1.1316	-1.15443	-1.17313	-1.19535	-1.21319	-1.22189	-1.22072	-1.20769	-1.17385	-1.08056	-0.95636	-0.94687	-1.03244	-1.39778	-1.50528	-1.51158	-1.57368	-1.58079	-1.57114	-1.59707	-1.62006	-1.6389	-1.6525	-1.66396	-1.66798
-1.645	-1.11098	-1.13556	-1.15353	-1.1744	-1.19094	-1.19911	-1.19814	-1.18576	-1.15434	-1.06454	-0.94024	-0.93161	-1.01346	-1.37552	-1.48131	-1.48315	-1.54452	-1.55125	-1.54101	-1.56678	-1.58928	-1.608	-1.62184	-1.63364	-1.63695
-1.61	-1.09024	-1.11606	-1.13351	-1.15301	-1.16843	-1.17597	-1.17509	-1.16412	-1.13486	-1.04845	-0.92385	-0.91614	-0.99456	-1.35298	-1.45694	-1.45353	-1.51385	-1.52099	-1.51061	-1.53604	-1.55874	-1.57711	-1.5907	-1.60245	-1.60559
-1.575	-1.06921	-1.0967	-1.11319	-1.13126	-1.14547	-1.15254	-1.15193	-1.14206	-1.11512	-1.03193	-0.90728	-0.90006	-0.97568	-1.33026	-1.43222	-1.42474	-1.48353	-1.49056	-1.47983	-1.50494	-1.52727	-1.54573	-1.55905	-1.57071	-1.57357
-1.54	-1.04788	-1.0766	-1.09258	-1.10914	-1.12232	-1.12866	-1.12874	-1.1198	-1.09537	-1.01528	-0.89056	-0.88441	-0.95649	-1.30723	-1.40741	-1.3962	-1.45284	-1.45952	-1.44853	-1.47325	-1.49505	-1.51348	-1.52691	-1.5389	-1.54125
-1.505	-1.02658	-1.05639	-1.07143	-1.08648	-1.0988	-1.1047	-1.10528	-1.0974	-1.07541	-0.99833	-0.87386	-0.86849	-0.93711	-1.28375	-1.38206	-1.36609	-1.42195	-1.428	-1.41714	-1.44168	-1.46291	-1.48107	-1.49446	-1.50641	-1.50788
-1.47	-1.00474	-1.03571	-1.04986	-1.06368	-1.07493	-1.08065	-1.08147	-1.07492	-1.05511	-0.98119	-0.85702	-0.85232	-0.9175	-1.25985	-1.35611	-1.33644	-1.38972	-1.3963	-1.38529	-1.40907	-1.42991	-1.4484	-1.46107	-1.47319	-1.47427
-1.435	-0.98275	-1.01476	-1.02787	-1.04036	-1.05072	-1.05618	-1.05746	-1.05233	-1.03447	-0.96378	-0.83988	-0.83582	-0.89838	-1.23622	-1.33045	-1.30583	-1.35803	-1.36425	-1.35304	-1.37632	-1.39677	-1.41495	-1.42797	-1.43956	-1.44025
-1.4	-0.96061	-0.99332	-1.00565	-1.01645	-1.02623	-1.03164	-1.03355	-1.02957	-1.01392	-0.94615	-0.82264	-0.81939	-0.87838	-1.21191	-1.30429	-1.2754	-1.32576	-1.33185	-1.32062	-1.34344	-1.36288	-1.38063	-1.394	-1.40527	-1.40588
-1.365	-0.93818	-0.97129	-0.983	-0.99253	-1.00154	-1.00684	-1.0094	-1.00691	-0.99304	-0.92818	-0.80531	-0.80268	-0.85864	-1.18739	-1.27768	-1.24437	-1.29339	-1.29911	-1.28715	-1.30941	-1.32926	-1.34618	-1.35957	-1.37049	-1.3707
-1.33	-0.91547	-0.94928	-0.95964	-0.96811	-0.97652	-0.98207	-0.98547	-0.98406	-0.97234	-0.90994	-0.78811	-0.78599	-0.83904	-1.16248	-1.25071	-1.2136	-1.26031	-1.26582	-1.25391	-1.27536	-1.29502	-1.31172	-1.32474	-1.33578	-1.33561
-1.295	-0.89261	-0.92666	-0.93633	-0.94321	-0.95134	-0.95689	-0.96131	-0.96094	-0.95098	-0.89127	-0.7705	-0.7688	-0.81896	-1.13732	-1.22307	-1.18229	-1.22663	-1.23206	-1.22052	-1.24134	-1.26002	-1.27657	-1.28939	-1.30039	-1.29993
-1.26	-0.8692	-0.90363	-0.91242	-0.9179	-0.92585	-0.93162	-0.93705	-0.93821	-0.92961	-0.8722	-0.75292	-0.75159	-0.79871	-1.11184	-1.19531	-1.15057	-1.19258	-1.19774	-1.18644	-1.2069	-1.22477	-1.24108	-1.25404	-1.26446	-1.26327
-1.225	-0.84577	-0.88022	-0.88807	-0.89256	-0.90006	-0.90642	-0.91265	-0.91485	-0.90814	-0.85292	-0.73492	-0.73418	-0.77811	-1.08559	-1.16716	-1.11916	-1.15864	-1.16347	-1.15224	-1.17186	-1.18967	-1.20549	-1.21789	-1.22813	-1.227
-1.19	-0.8219	-0.85645	-0.86338	-0.86666	-0.87438	-0.88104	-0.88827	-0.89186	-0.88638	-0.83332	-0.7169	-0.71655	-0.75774	-1.05937	-1.13871	-1.08761	-1.12371	-1.12887	-1.11763	-1.1366	-1.15388	-1.16961	-1.18126	-1.19167	-1.19007
-1.155	-0.79793	-0.83223	-0.83838	-0.84069	-0.8483	-0.85574	-0.86411	-0.86885	-0.86431	-0.81341	-0.69867	-0.69899	-0.73706	-1.03306	-1.10983	-1.05585	-1.08863	-1.09405	-1.08283	-1.10163	-1.11772	-1.13294	-1.14477	-1.15459	-1.15287
-1.12	-0.77357	-0.80765	-0.81291	-0.81418	-0.82193	-0.83059	-0.83992	-0.84567	-0.84198	-0.79284	-0.68068	-0.68035	-0.71627	-1.00584	-1.08025	-1.02399	-1.05331	-1.05856	-1.04733	-1.06564	-1.08149	-1.09617	-1.10781	-1.11758	-1.11552
-1.085	-0.74912	-0.78257	-0.78705	-0.78767	-0.79574	-0.80528	-0.81546	-0.82223	-0.8195	-0.77254	-0.66221	-0.66245	-0.69547	-0.97925	-1.05093	-0.99219	-1.01798	-1.02308	-1.01181	-1.02951	-1.04482	-1.05906	-1.07047	-1.07985	-1.07773
-1.05	-0.72416	-0.75696	-0.76093	-0.76077	-0.76941	-0.78006	-0.79115	-0.79891	-0.79674	-0.75175	-0.64345	-0.64372	-0.67432	-0.952	-1.0208	-0.96025	-0.98186	-0.9868	-0.97636	-0.99315	-1.00785	-1.02145	-1.03291	-1.04159	-1.03919
-1.015	-0.69901	-0.73128	-0.73453	-0.73394	-0.74307	-0.75494	-0.767	-0.77555	-0.77373	-0.7305	-0.62465	-0.62528	-0.6531	-0.92451	-0.99034	-0.92849	-0.94589	-0.95053	-0.93989	-0.95679	-0.97079	-0.9838	-0.99444	-1.00326	-1.00108
-0.98	-0.67374	-0.70497	-0.70757	-0.70666	-0.71661	-0.73001	-0.74291	-0.75191	-0.75035	-0.70869	-0.60589	-0.60599	-0.63154	-0.89634	-0.9593	-0.89671	-0.90962	-0.91441	-0.90379	-0.91958	-0.93316	-0.94615	-0.95623	-0.96504	-0.96196
-0.945	-0.6479	-0.67859	-0.68031	-0.67936	-0.69067	-0.70498	-0.71861	-0.72801	-0.72673	-0.68663	-0.58664	-0.58688	-0.61005	-0.86778	-0.92832	-0.86456	-0.87304	-0.87769	-0.86763	-0.88258	-0.89566	-0.90799	-0.91762	-0.92665	-0.92346
-0.91	-0.62207	-0.6517	-0.65291	-0.65195	-0.66441	-0.68014	-0.69428	-0.70378	-0.70289	-0.6644	-0.56734	-0.56724	-0.58854	-0.8393	-0.89653	-0.83286	-0.83621	-0.84104	-0.83082	-0.84533	-0.85762	-0.86959	-0.8789	-0.88743	-0.88407
-0.875	-0.59577	-0.6243	-0.62516	-0.62473	-0.63848	-0.65543	-0.66997	-0.6796	-0.67854	-0.642	-0.54794	-0.54774	-0.56661	-0.81054	-0.86467	-0.80099	-0.7991	-0.80392	-0.79419	-0.80775	-0.81962	-0.83103	-0.83993	-0.84777	-0.84502
-0.84	-0.56959	-0.59697	-0.59722	-0.59733	-0.61278	-0.63082	-0.64529	-0.65495	-0.65388	-0.61928	-0.5282	-0.52783	-0.54458	-0.7808	-0.83221	-0.76943	-0.76202	-0.76674	-0.75744	-0.77024	-0.78113	-0.79247	-0.80058	-0.80857	-0.80554
-0.805	-0.54291	-0.5691	-0.56903	-0.57017	-0.58729	-0.6063	-0.62075	-0.63011	-0.62895	-0.59594	-0.50842	-0.50772	-0.52258	-0.75117	-0.79961	-0.7376	-0.72453	-0.72918	-0.72039	-0.73251	-0.74302	-0.75355	-0.76143	-0.76878	-0.76606
-0.77	-0.51619	-0.54104	-0.54078	-0.5432	-0.562	-0.58169	-0.596	-0.60503	-0.604	-0.57248	-0.48847	-0.48744	-0.50043	-0.72108	-0.76712	-0.70605	-0.68739	-0.69155	-0.68323	-0.69455	-0.70425	-0.71473	-0.72244	-0.72902	-0.72654
-0.735	-0.48921	-0.5127	-0.5126	-0.51644	-0.53684	-0.55707	-0.57091	-0.57954	-0.57832	-0.54866	-0.46821	-0.46705	-0.47811	-0.69111	-0.7332	-0.67432	-0.64935	-0.65414	-0.64582	-0.65662	-0.66585	-0.67592	-0.68276	-0.68934	-0.68659
-0.7	-0.46213	-0.48416	-0.48433	-0.49004	-0.51207	-0.53224	-0.54558	-0.55381	-0.55248	-0.52462	-0.44771	-0.44625	-0.45556	-0.66065	-0.69957	-0.64264	-0.61187	-0.61654	-0.60866	-0.61862	-0.6272	-0.6367	-0.64334	-0.64977	-0.64668
-0.665	-0.43485	-0.45555	-0.45617	-0.46382	-0.48727	-0.50742	-0.51994	-0.52775	-0.52664	-0.50022	-0.42696	-0.42519	-0.43326	-0.63008	-0.66549	-0.61069	-0.57444	-0.57852	-0.57131	-0.58059	-0.5889	-0.59749	-0.60402	-0.60972	-0.6067
-0.63	-0.40758	-0.42684	-0.42821	-0.43823	-0.46263	-0.48218	-0.49395	-0.50135	-0.5004	-0.47574	-0.40601	-0.40412	-0.41055	-0.59884	-0.63128	-0.57863	-0.53701	-0.54092	-0.53444	-0.54286	-0.5503	-0.55849	-0.5642	-0.56992	-0.56671
-0.595	-0.38009	-0.39795	-0.40048	-0.41304	-0.43797	-0.45683	-0.46774	-0.47473	-0.47372	-0.45103	-0.38485	-0.38248	-0.38776	-0.56744	-0.59683	-0.54616	-0.49971	-0.50313	-0.49723	-0.50495	-0.51209	-0.51945	-0.52472	-0.53005	-0.52752
-0.56	-0.3526	-0.36937	-0.37315	-0.38815	-0.41325	-0.43113	-0.44112	-0.44785	-0.44698	-0.42603	-0.36339	-0.36117	-0.36486	-0.53574	-0.56195	-0.51357	-0.46248	-0.46563	-0.46058	-0.46734	-0.47383	-0.48049	-0.48533	-0.49036	-0.48792
-0.525	-0.32525	-0.34076	-0.34652	-0.36359	-0.38839	-0.40506	-0.41426	-0.42065	-0.42006	-0.4008	-0.34198	-0.33933	-0.34222	-0.50384	-0.52683	-0.48062	-0.42565	-0.42842	-0.42364	-0.42994	-0.43553	-0.4419	-0.44642	-0.45094	-0.44854
-0.49	-0.29798	-0.31247	-0.32044	-0.33935	-0.36329	-0.37883	-0.38716	-0.39322	-0.39301	-0.37533	-0.32029	-0.31738	-0.31934	-0.4714	-0.49165	-0.44767	-0.38909	-0.39144	-0.38739	-0.39285	-0.39795	-0.40376	-0.40777	-0.41178	-0.40969
-0.455	-0.27085	-0.28454	-0.29494	-0.31521	-0.33804	-0.35223	-0.3596	-0.36538	-0.36559	-0.34959	-0.29841	-0.29526	-0.29647	-0.43914	-0.45627	-0.41444	-0.35324	-0.35506	-0.35119	-0.35631	-0.36068	-0.36594	-0.36946	-0.37318	-0.37116
-0.42	-0.24394	-0.25719	-0.27024	-0.29118	-0.31252	-0.32542	-0.33205	-0.33765	-0.33849	-0.32354	-0.27628	-0.27306	-0.2736	-0.40617	-0.4209	-0.38139	-0.31785	-0.31899	-0.3159	-0.32004	-0.32407	-0.32861	-0.33159	-0.33511	-0.33326
-0.385	-0.21748	-0.23067	-0.24642	-0.26704	-0.28671	-0.29831	-0.30431	-0.30967	-0.3107	-0.29749	-0.2542	-0.25075	-0.25076	-0.37307	-0.38522	-0.34832	-0.28324	-0.28372	-0.28113	-0.28468	-0.28815	-0.29212	-0.29472	-0.2977	-0.29613
-0.35	-0.19154	-0.20518	-0.22315	-0.24283	-0.26076	-0.27099	-0.27645	-0.28166	-0.28314	-0.27097	-0.23169	-0.22808	-0.22774	-0.33968	-0.34952	-0.31508	-0.24978	-0.24956	-0.24727	-0.25024	-0.2532	-0.25658	-0.25871	-0.26124	-0.26002
-0.315	-0.16641	-0.1809	-0.20021	-0.21868	-0.23457	-0.24376	-0.24848	-0.25358	-0.25523	-0.2445	-0.2092	-0.20556	-0.20502	-0.30622	-0.31385	-0.28197	-0.21754	-0.21639	-0.21443	-0.21693	-0.21924	-0.22231	-0.22377	-0.22602	-0.225
-0.28	-0.14223	-0.15789	-0.17765	-0.19428	-0.20842	-0.21641	-0.22045	-0.22549	-0.22729	-0.21775	-0.18653	-0.18291	-0.18205	-0.27235	-0.27807	-0.24903	-0.18674	-0.18474	-0.18303	-0.18489	-0.18684	-0.18924	-0.19045	-0.19239	-0.19151
-0.245	-0.11924	-0.13612	-0.15524	-0.16983	-0.18223	-0.18908	-0.19265	-0.1973	-0.19917	-0.19075	-0.16378	-0.16013	-0.15937	-0.23869	-0.2426	-0.2163	-0.15789	-0.1548	-0.15325	-0.15462	-0.15617	-0.15815	-0.15909	-0.16056	-0.15993
-0.21	-0.09774	-0.11553	-0.13301	-0.14545	-0.15603	-0.16177	-0.16491	-0.16905	-0.17089	-0.1638	-0.14093	-0.13733	-0.1365	-0.20478	-0.20701	-0.18393	-0.131	-0.12702	-0.1255	-0.12638	-0.12763	-0.12917	-0.12987	-0.13111	-0.13035
-0.175	-0.0779	-0.09571	-0.11081	-0.12111	-0.12982	-0.13456	-0.13717	-0.14072	-0.14254	-0.13666	-0.11786	-0.11452	-0.1138	-0.17065	-0.17167	-0.15185	-0.10607	-0.10165	-0.09992	-0.1007	-0.1015	-0.10275	-0.10319	-0.10422	-0.10347
-0.14	-0.05994	-0.0764	-0.08865	-0.09682	-0.10375	-0.10744	-0.10948	-0.1125	-0.11411	-0.10948	-0.09475	-0.09171	-0.09101	-0.13655	-0.1364	-0.12019	-0.08308	-0.07867	-0.07691	-0.07743	-0.078	-0.07899	-0.07919	-0.08005	-0.07934
-0.105	-0.0436	-0.05736	-0.06656	-0.07261	-0.07774	-0.08057	-0.08204	-0.08432	-0.08567	-0.08222	-0.07136	-0.06881	-0.06828	-0.10251	-0.10158	-0.08907	-0.06152	-0.05769	-0.05613	-0.05654	-0.05691	-0.05758	-0.05766	-0.05835	-0.05772
-0.07	-0.02853	-0.03838	-0.04448	-0.0485	-0.05186	-0.05373	-0.05472	-0.05628	-0.05726	-0.05506	-0.04788	-0.04597	-0.04566	-0.06842	-0.06719	-0.05846	-0.04078	-0.03798	-0.03687	-0.03712	-0.03737	-0.03776	-0.03789	-0.03835	-0.03789
-0.035	-0.01423	-0.0194	-0.02248	-0.02446	-0.0261	-0.02705	-0.02757	-0.02837	-0.02885	-0.0278	-0.02427	-0.02318	-0.02306	-0.03451	-0.03347	-0.02885	-0.02036	-0.019	-0.01843	-0.01853	-0.01865	-0.01889	-0.01895	-0.01917	-0.01894
0	-0.00036	-0.00041	-0.00045	-0.00049	-0.00055	-0.00053	-0.00055	-0.00059	-0.00057	-0.00057	-0.00052	-0.00047	-0.00048	-0.0007	-0.00067	-0.00055	-0.00046	-0.0004	-0.00042	-0.00042	-0.00039	-0.00046	-0.00047	-0.00045	-0.00044
0.035	0.01325	0.01853	0.02156	0.02348	0.02497	0.02585	0.02631	0.02702	0.02761	0.02664	0.02334	0.02221	0.02208	0.03296	0.0309	0.02563	0.01852	0.01758	0.01699	0.01706	0.01724	0.01739	0.01742	0.01765	0.0174
0.07	0.02665	0.03722	0.04342	0.0474	0.05035	0.05213	0.05295	0.05446	0.05565	0.05385	0.04728	0.0447	0.04453	0.06638	0.06081	0.04918	0.03616	0.0345	0.03344	0.03364	0.03392	0.03425	0.03431	0.03474	0.03433
0.105	0.03998	0.0553	0.06498	0.0712	0.07556	0.07818	0.07936	0.08165	0.08346	0.08104	0.07126	0.06724	0.06698	0.0995	0.08866	0.07012	0.05271	0.05055	0.04918	0.0495	0.04988	0.05036	0.05048	0.05108	0.05051
0.14	0.0538	0.0725	0.08584	0.0946	0.10047	0.10401	0.10549	0.10851	0.11108	0.10817	0.09512	0.08959	0.08931	0.13229	0.11422	0.08964	0.0695	0.06705	0.06538	0.06586	0.06632	0.06694	0.06726	0.068	0.0672
0.175	0.06895	0.08862	0.10564	0.1173	0.12486	0.1294	0.13117	0.13502	0.13843	0.13521	0.11902	0.11179	0.11163	0.16473	0.13785	0.10951	0.08804	0.0855	0.08349	0.0842	0.08486	0.08565	0.08616	0.08701	0.08594
0.21	0.08599	0.10396	0.124	0.13886	0.14841	0.1541	0.15614	0.16089	0.16529	0.16197	0.14276	0.13385	0.1338	0.19671	0.16033	0.13118	0.10944	0.10704	0.10443	0.10548	0.10637	0.10748	0.10829	0.10938	0.10794
0.245	0.10516	0.11929	0.14088	0.15895	0.17075	0.17771	0.1803	0.18594	0.19164	0.18839	0.16637	0.1557	0.15579	0.22812	0.18259	0.15539	0.13394	0.13161	0.12848	0.12995	0.13119	0.1326	0.13375	0.13512	0.13332
0.28	0.12635	0.13581	0.15676	0.17737	0.19157	0.20011	0.20323	0.20992	0.21712	0.21427	0.18965	0.17728	0.17783	0.25897	0.20585	0.18207	0.16122	0.15903	0.15519	0.15724	0.15879	0.16064	0.16224	0.16393	0.16171
0.315	0.14913	0.15415	0.17262	0.19428	0.2107	0.22106	0.22485	0.23277	0.2414	0.23963	0.21269	0.1988	0.19969	0.2892	0.23019	0.21096	0.19069	0.18864	0.18394	0.18674	0.18855	0.191	0.19314	0.19516	0.19249
0.35	0.17316	0.17458	0.18934	0.21031	0.22835	0.24033	0.24492	0.25402	0.26454	0.26402	0.23558	0.22001	0.22117	0.31848	0.25582	0.24149	0.22201	0.22013	0.21457	0.21782	0.22024	0.22323	0.22579	0.22826	0.22526
0.385	0.19808	0.197	0.20783	0.2267	0.2452	0.25831	0.26369	0.27379	0.28595	0.28726	0.25782	0.24077	0.24255	0.34702	0.28262	0.2733	0.25453	0.2528	0.24645	0.25046	0.25344	0.25676	0.25979	0.26278	0.25936
0.42	0.22365	0.22099	0.22813	0.24422	0.26216	0.27583	0.28188	0.29247	0.30577	0.3094	0.27962	0.26141	0.26376	0.37431	0.31069	0.30611	0.28817	0.28635	0.27926	0.28395	0.28734	0.29167	0.29479	0.29842	0.29448
0.455	0.24971	0.24608	0.25016	0.26326	0.27995	0.29345	0.29991	0.31064	0.32424	0.33003	0.30072	0.28173	0.28417	0.40063	0.33966	0.33958	0.32273	0.32063	0.31304	0.31829	0.32241	0.32717	0.33095	0.33486	0.33059
0.49	0.27607	0.27207	0.27384	0.284	0.29897	0.31183	0.31847	0.32872	0.34206	0.34921	0.3212	0.30148	0.3051	0.42516	0.36875	0.37382	0.35765	0.35589	0.34713	0.35331	0.35802	0.36334	0.3676	0.37204	0.36746
0.525	0.30255	0.29852	0.29867	0.30627	0.31941	0.33134	0.33801	0.3475	0.35966	0.36703	0.34086	0.32081	0.3252	0.44849	0.39902	0.40836	0.3929	0.3911	0.38166	0.38875	0.39414	0.39994	0.40481	0.40961	0.40496
0.56	0.32916	0.3253	0.32442	0.32987	0.34127	0.35228	0.35856	0.36726	0.37776	0.38374	0.35989	0.33929	0.34524	0.46991	0.42907	0.4431	0.42851	0.42693	0.41664	0.42443	0.43032	0.43688	0.44217	0.44738	0.44271
0.595	0.35599	0.35216	0.35075	0.35456	0.3645	0.3743	0.38016	0.38791	0.39653	0.40011	0.37764	0.3578	0.36499	0.49058	0.46018	0.47806	0.46466	0.46269	0.45214	0.46026	0.46704	0.47427	0.47974	0.48573	0.48051
0.63	0.3825	0.37884	0.37754	0.38015	0.38879	0.39748	0.40285	0.40937	0.4163	0.41656	0.39433	0.37599	0.38363	0.50857	0.49087	0.51305	0.50053	0.49887	0.48745	0.4966	0.50407	0.5116	0.51775	0.52418	0.51872
0.665	0.40905	0.40584	0.4045	0.40637	0.4138	0.42178	0.42651	0.43199	0.43702	0.43369	0.40992	0.393	0.4022	0.52594	0.52215	0.54823	0.53682	0.53498	0.52264	0.53271	0.54084	0.54917	0.55556	0.56252	0.5567
0.7	0.43538	0.43238	0.43146	0.43298	0.4398	0.44676	0.45088	0.45532	0.45865	0.45166	0.4246	0.40912	0.42017	0.54261	0.55356	0.58334	0.57295	0.5709	0.55834	0.56908	0.57779	0.58619	0.5938	0.6009	0.5951
0.735	0.46183	0.45861	0.45843	0.45984	0.46608	0.47264	0.47608	0.47967	0.48108	0.47057	0.4387	0.42456	0.43762	0.55909	0.58481	0.61892	0.60899	0.60703	0.59349	0.60532	0.6148	0.62379	0.63191	0.63942	0.63327
0.77	0.48798	0.48476	0.4852	0.48672	0.49286	0.49893	0.50178	0.5046	0.50424	0.48989	0.45294	0.43912	0.45405	0.57603	0.61612	0.65379	0.64514	0.64308	0.629	0.64174	0.65167	0.66111	0.67006	0.67772	0.67127
0.805	0.514	0.51048	0.51182	0.51375	0.51991	0.52554	0.52804	0.53013	0.52829	0.51055	0.46706	0.45276	0.4694	0.59416	0.64766	0.68881	0.68122	0.67921	0.66472	0.67802	0.68842	0.69845	0.70742	0.71591	0.70944
0.84	0.53977	0.53588	0.53817	0.54054	0.54704	0.55244	0.55467	0.55582	0.55225	0.53148	0.48205	0.4658	0.48391	0.61276	0.67849	0.72397	0.71712	0.71535	0.69944	0.714	0.72488	0.73563	0.74522	0.75371	0.74695
0.875	0.56529	0.56103	0.56411	0.56726	0.57402	0.57954	0.58153	0.58186	0.57718	0.55302	0.49747	0.47782	0.49758	0.63203	0.70975	0.75851	0.75247	0.75038	0.73462	0.74992	0.76125	0.77253	0.78242	0.79121	0.78475
0.91	0.59067	0.58571	0.58984	0.59381	0.60098	0.60667	0.60838	0.60846	0.60207	0.57516	0.51354	0.48988	0.51026	0.65266	0.74073	0.79346	0.78773	0.78588	0.76928	0.78554	0.79727	0.80916	0.8194	0.82855	0.82215
0.945	0.61586	0.60995	0.61523	0.6202	0.62798	0.6337	0.63562	0.63484	0.62772	0.59751	0.53003	0.50203	0.52259	0.67352	0.77193	0.82831	0.82313	0.82062	0.80394	0.82087	0.83317	0.84589	0.85598	0.86572	0.85914
0.98	0.64076	0.63406	0.64023	0.64632	0.65465	0.66072	0.66245	0.66182	0.65303	0.62061	0.54716	0.51432	0.53453	0.6951	0.80248	0.86251	0.85717	0.85551	0.83774	0.8556	0.86838	0.88151	0.89285	0.90204	0.89616
1.015	0.66548	0.65753	0.66465	0.67215	0.68126	0.68763	0.68953	0.68827	0.67888	0.64328	0.56469	0.52725	0.54688	0.71731	0.83332	0.89627	0.89205	0.88979	0.8715	0.89047	0.9038	0.91679	0.92819	0.93774	0.93222
1.05	0.69	0.68078	0.6891	0.6974	0.70767	0.71443	0.71659	0.71496	0.70448	0.66652	0.58245	0.54012	0.55927	0.74029	0.86302	0.93004	0.92638	0.92439	0.90531	0.92416	0.9386	0.95272	0.96369	0.97374	0.96838
1.085	0.71444	0.70363	0.71299	0.72255	0.73349	0.74103	0.74347	0.74142	0.73035	0.69011	0.60071	0.55376	0.57227	0.76238	0.89413	0.9632	0.95992	0.95815	0.93857	0.9581	0.97294	0.98779	0.99859	1.00881	1.00347
1.12	0.73822	0.72597	0.73649	0.74749	0.75923	0.76713	0.76994	0.76815	0.75578	0.71315	0.61888	0.56759	0.58579	0.78535	0.92397	0.99643	0.99335	0.99123	0.97178	0.99162	1.00704	1.02204	1.03331	1.04383	1.03883
1.155	0.76207	0.74817	0.75953	0.77172	0.78448	0.79338	0.7963	0.79413	0.7814	0.73658	0.63751	0.58213	0.59966	0.80836	0.95337	1.02919	1.02627	1.02404	1.00443	1.02435	1.04071	1.05582	1.06767	1.07798	1.07384
1.19	0.7857	0.77001	0.78234	0.79576	0.8097	0.81898	0.82238	0.82009	0.80668	0.75967	0.65619	0.59659	0.61418	0.8313	0.98212	1.06166	1.05825	1.05686	1.03642	1.05777	1.07383	1.08948	1.10127	1.11174	1.10773
1.225	0.80907	0.79122	0.80467	0.81954	0.83454	0.84453	0.84821	0.8462	0.83232	0.783	0.67486	0.61126	0.62876	0.85456	1.01108	1.09383	1.09066	1.08878	1.06838	1.08978	1.10647	1.12225	1.13435	1.14467	1.14083
1.26	0.83234	0.81234	0.82672	0.84273	0.85896	0.86996	0.87372	0.8719	0.85738	0.80574	0.6936	0.62646	0.64407	0.87756	1.04004	1.12518	1.12278	1.12	1.09966	1.12117	1.13827	1.15454	1.16695	1.17757	1.17352
1.295	0.85524	0.8328	0.84826	0.86578	0.88302	0.89489	0.89936	0.89745	0.88232	0.82877	0.71261	0.64133	0.6594	0.90094	1.06931	1.15656	1.15398	1.15111	1.13077	1.1529	1.17031	1.18667	1.19923	1.20977	1.20601
1.33	0.87805	0.85312	0.86952	0.88839	0.90673	0.91947	0.92422	0.9224	0.90663	0.85161	0.73118	0.65686	0.67492	0.92397	1.09733	1.18721	1.18499	1.18264	1.16138	1.18401	1.20158	1.21844	1.23099	1.24175	1.23831
1.365	0.90049	0.87317	0.89024	0.9103	0.93009	0.94352	0.94902	0.94757	0.9311	0.87385	0.75044	0.67216	0.69084	0.94689	1.12493	1.21744	1.21614	1.21312	1.19145	1.21463	1.2327	1.24999	1.26196	1.27269	1.26979
1.4	0.92288	0.89283	0.91086	0.93229	0.95307	0.9677	0.97351	0.97212	0.95519	0.89657	0.76879	0.68762	0.7065	0.96984	1.15262	1.24792	1.24629	1.24327	1.22126	1.24468	1.26308	1.28083	1.29245	1.30324	1.30112
1.435	0.94491	0.91218	0.93097	0.9536	0.97575	0.9913	0.99766	0.9961	0.97918	0.91904	0.78771	0.70299	0.72237	0.99213	1.17962	1.27738	1.27572	1.27248	1.25104	1.27466	1.29316	1.31105	1.32317	1.33355	1.33168
1.47	0.96689	0.93111	0.95052	0.97499	0.99811	1.01436	1.02142	1.02004	1.00251	0.9406	0.80665	0.7184	0.73839	1.01472	1.20587	1.30649	1.30492	1.30208	1.27969	1.30389	1.32309	1.3407	1.35283	1.36347	1.36158
1.505	0.98866	0.94997	0.9701	0.99573	1.02019	1.03744	1.04521	1.04405	1.0256	0.96268	0.8251	0.7337	0.75475	1.03702	1.23119	1.33505	1.33379	1.33079	1.30844	1.333	1.35207	1.37018	1.38162	1.39214	1.39123
1.54	1.00983	0.96849	0.9891	1.01597	1.04171	1.0601	1.06858	1.0673	1.04893	0.98423	0.84377	0.7495	0.77052	1.05856	1.25834	1.36342	1.36288	1.35934	1.33654	1.36107	1.38036	1.39889	1.41038	1.4208	1.42078
1.575	1.03148	0.98693	1.0078	1.03583	1.06283	1.08253	1.09154	1.09047	1.0717	1.00541	0.8619	0.76494	0.78671	1.08056	1.28353	1.39144	1.39077	1.3873	1.36475	1.38927	1.40853	1.42711	1.43821	1.44939	1.44951
1.61	1.05261	1.00506	1.02633	1.05553	1.08388	1.10453	1.11438	1.1133	1.09405	1.02664	0.88057	0.78061	0.80246	1.10189	1.30884	1.41873	1.41843	1.41469	1.39196	1.41666	1.43639	1.45481	1.46623	1.47692	1.47769
1.645	1.07359	1.0227	1.04454	1.07491	1.10484	1.12636	1.1368	1.13617	1.11676	1.04756	0.89882	0.7956	0.81853	1.12317	1.3332	1.44575	1.44587	1.44216	1.41939	1.44379	1.46362	1.48219	1.49344	1.50397	1.50494
1.68	1.09438	1.04062	1.06238	1.09405	1.12514	1.14769	1.15943	1.15857	1.13846	1.06833	0.91669	0.81114	0.83437	1.14449	1.35746	1.47267	1.47274	1.46828	1.44559	1.47056	1.48993	1.50889	1.52002	1.53087	1.53175
1.715	1.11493	1.05795	1.08013	1.11243	1.14493	1.16901	1.18083	1.18071	1.15984	1.08813	0.93441	0.82635	0.8506	1.1651	1.38144	1.49847	1.49912	1.49452	1.47187	1.49694	1.51725	1.53591	1.54646	1.55692	1.55822
1.75	1.13553	1.07548	1.09728	1.13081	1.16466	1.18957	1.20245	1.20211	1.18122	1.10831	0.95257	0.84182	0.86633	1.18543	1.40449	1.5243	1.52501	1.52052	1.49774	1.52302	1.5429	1.56156	1.57195	1.58221	1.5845
1.785	1.15549	1.09261	1.11448	1.14885	1.1838	1.21023	1.22339	1.22363	1.20249	1.12864	0.96974	0.85704	0.88202	1.20619	1.42779	1.54935	1.55114	1.54641	1.52302	1.54849	1.56824	1.58729	1.59717	1.60768	1.60977
1.82	1.17564	1.10968	1.13131	1.16671	1.20269	1.23035	1.24444	1.24496	1.22324	1.1485	0.98761	0.87198	0.89753	1.22646	1.45016	1.57429	1.57617	1.57153	1.54782	1.57348	1.59324	1.61178	1.62162	1.63217	1.6349
1.855	1.19573	1.1265	1.14789	1.18405	1.22142	1.25031	1.26499	1.26571	1.24376	1.1678	1.00497	0.88708	0.91314	1.24534	1.4728	1.59863	1.60035	1.59609	1.57201	1.59821	1.61765	1.63667	1.64628	1.65623	1.65908
1.89	1.21558	1.14346	1.16408	1.20126	1.23971	1.26966	1.28548	1.28646	1.26425	1.18635	1.02241	0.90197	0.92876	1.26496	1.49468	1.62273	1.62464	1.62003	1.59616	1.62248	1.64206	1.6607	1.67075	1.68018	1.68335
1.925	1.23485	1.15998	1.18003	1.2181	1.25805	1.28905	1.30557	1.3067	1.28438	1.20545	1.03927	0.91689	0.94394	1.2839	1.51597	1.64604	1.64839	1.64476	1.62016	1.64627	1.66641	1.68496	1.69436	1.70338	1.70718
1.96	1.2542	1.17656	1.19597	1.23459	1.276	1.30795	1.32549	1.327	1.3041	1.22437	1.05626	0.93159	0.95915	1.30252	1.53701	1.66921	1.67166	1.66749	1.64382	1.66951	1.68988	1.70787	1.71759	1.72664	1.73069
1.995	1.27343	1.1928	1.21159	1.2508	1.29325	1.32657	1.34488	1.34699	1.32393	1.24288	1.07323	0.94642	0.97431	1.32076	1.55749	1.692	1.69486	1.69112	1.66678	1.69304	1.71279	1.73156	1.74062	1.74926	1.75384
2.03	1.2925	1.20926	1.22697	1.26681	1.31039	1.34506	1.36399	1.36645	1.34313	1.26066	1.0895	0.9608	0.989	1.339	1.57712	1.71452	1.71757	1.71379	1.68982	1.71584	1.73565	1.75371	1.76286	1.77108	1.77634
2.065	1.31153	1.22546	1.24236	1.28241	1.32725	1.36332	1.38314	1.38599	1.3625	1.2791	1.10619	0.97543	1.00397	1.35678	1.59722	1.73615	1.73999	1.73633	1.7127	1.73784	1.75779	1.77592	1.7851	1.79296	1.79865
2.1	1.33014	1.24167	1.25744	1.29787	1.34402	1.38097	1.40195	1.40483	1.38149	1.29701	1.1226	0.99013	1.01834	1.37403	1.61602	1.75738	1.76201	1.75802	1.73475	1.76001	1.77978	1.7978	1.80681	1.81432	1.82028
2.135	1.34879	1.25781	1.2723	1.31307	1.36033	1.39869	1.42014	1.42364	1.39983	1.31479	1.13872	1.00447	1.03241	1.3912	1.6352	1.77853	1.78372	1.78006	1.75641	1.78161	1.80173	1.81936	1.82828	1.83591	1.84202
2.17	1.36716	1.27388	1.28703	1.32804	1.37647	1.41576	1.43849	1.44237	1.41809	1.33208	1.15499	1.01856	1.04672	1.40878	1.65322	1.79852	1.8049	1.80136	1.77788	1.80311	1.82325	1.84114	1.84972	1.8573	1.86348
2.205	1.38545	1.28975	1.30154	1.34301	1.39187	1.43281	1.45607	1.46077	1.43628	1.34953	1.17111	1.03262	1.06119	1.42583	1.67123	1.81888	1.82649	1.8222	1.79962	1.82439	1.84453	1.86219	1.87048	1.87777	1.88426
2.24	1.40354	1.30566	1.31626	1.35749	1.40736	1.44968	1.47374	1.47868	1.45423	1.36637	1.18689	1.04701	1.07505	1.44264	1.68797	1.83852	1.847	1.84285	1.821	1.84539	1.86581	1.88308	1.8914	1.89805	1.90519
2.275	1.42128	1.32139	1.3305	1.37146	1.42248	1.46621	1.49122	1.4965	1.47193	1.38318	1.20284	1.06098	1.08835	1.45838	1.7042	1.85767	1.86827	1.86306	1.8417	1.86632	1.88659	1.90349	1.91176	1.91817	1.92513
2.31	1.4389	1.3371	1.34489	1.38546	1.43715	1.48247	1.50822	1.51419	1.48946	1.40002	1.21816	1.07475	1.10248	1.47452	1.72053	1.87633	1.88786	1.88363	1.86221	1.88659	1.9069	1.92345	1.93186	1.93777	1.94467
2.345	1.45668	1.35261	1.35904	1.39923	1.45211	1.49817	1.52505	1.53168	1.50651	1.41584	1.23366	1.08825	1.11551	1.49036	1.73745	1.8943	1.9081	1.9041	1.88237	1.90646	1.92693	1.94311	1.95146	1.95704	1.9642
2.38	1.47378	1.36831	1.37311	1.4128	1.46627	1.51366	1.54184	1.54897	1.52353	1.43179	1.2491	1.10247	1.12853	1.50596	1.7534	1.91224	1.92755	1.92385	1.90204	1.92609	1.94655	1.9624	1.97051	1.97595	1.98325
2.415	1.49126	1.38388	1.38696	1.42616	1.48045	1.5291	1.55809	1.56576	1.5407	1.44834	1.26406	1.11562	1.14132	1.5206	1.76863	1.92955	1.94692	1.94297	1.92222	1.94585	1.96588	1.98086	1.9886	1.99435	2.0009
2.45	1.5084	1.39924	1.40088	1.43941	1.49429	1.54403	1.57402	1.58238	1.55702	1.46364	1.27917	1.1296	1.15467	1.53604	1.78437	1.94599	1.96565	1.96213	1.94117	1.96486	1.98409	1.66465	1.67112	1.68213	1.68473
2.485	1.52544	1.4147	1.41475	1.45243	1.50806	1.55886	1.58976	1.59891	1.57357	1.47932	1.29398	1.14266	1.16731	1.55067	1.79868	1.96064	1.98406	1.98071	1.96039	1.98321	1.67045	1.6863	1.6935	1.70539	1.7084
2.52	1.54234	1.42998	1.42855	1.46541	1.52157	1.5736	1.60537	1.61508	1.5895	1.49484	1.3088	1.15589	1.18042	1.56501	1.81324	1.97342	2.0015	1.99865	1.97855	1.67381	1.69359	1.70833	1.71595	1.72905	1.73116
2.555	1.55898	1.44502	1.44205	1.47844	1.53459	1.5877	1.62073	1.63112	1.60551	1.51017	1.32369	1.16899	1.1935	1.57903	1.82779	1.98122	1.69196	1.69279	1.67742	1.69642	1.71629	1.73303	1.73883	1.75109	1.75453
2.59	1.57418	1.46015	1.45567	1.49092	1.54758	1.60175	1.63587	1.64653	1.62158	1.52523	1.33842	1.18213	1.20619	1.59369	1.84279	1.98777	1.71318	1.71506	1.69875	1.71818	1.73858	1.75563	1.76141	1.77481	1.7775
2.625	1.59043	1.47548	1.4693	1.50356	1.5602	1.61567	1.65071	1.66238	1.63658	1.53987	1.35254	1.19543	1.21824	1.6074	1.85719	1.99592	1.73422	1.73695	1.72078	1.74064	1.76245	1.77778	1.78444	1.7966	1.80122
2.66	1.60617	1.49051	1.4828	1.51593	1.5729	1.62937	1.66543	1.67748	1.65203	1.55468	1.36726	1.20843	1.23025	1.62107	1.87208	2.00508	1.75469	1.75874	1.74231	1.76234	1.78477	1.79986	1.80759	1.81812	1.82471
2.695	1.62209	1.50544	1.49624	1.52821	1.58504	1.64286	1.67987	1.69245	1.66707	1.56957	1.38151	1.2218	1.24221	1.63469	1.88661	2.01212	1.77533	1.78028	1.76419	1.78467	1.80687	1.82156	1.83003	1.83964	1.84772
2.73	1.63808	1.5203	1.50966	1.54024	1.59722	1.65592	1.69404	1.70751	1.68177	1.58393	1.39567	1.23374	1.2546	1.64775	1.90086	1.76368	1.79627	1.80205	1.78586	1.80689	1.8287	1.84446	1.85246	1.86129	1.87073
2.765	1.65322	1.53522	1.52308	1.55228	1.60912	1.66883	1.70776	1.72211	1.69667	1.59812	1.40966	1.24639	1.26609	1.66039	1.9152	1.78345	1.81718	1.82364	1.80761	1.82938	1.85101	1.86634	1.87417	1.88238	1.89288
2.8	1.66828	1.55018	1.53635	1.56426	1.62091	1.68145	1.72174	1.73668	1.7109	1.612	1.42354	1.25905	1.27767	1.67343	1.92915	1.80285	1.83829	1.84547	1.8305	1.85199	1.87301	1.8891	1.89657	1.90495	1.91436
2.835	1.68203	1.5649	1.54961	1.5761	1.6324	1.69399	1.73528	1.75115	1.72548	1.62605	1.43789	1.27145	1.28921	1.68706	1.94282	1.82194	1.85932	1.8672	1.85218	1.8736	1.89552	1.91042	1.91832	1.92616	1.93653
2.87	1.69625	1.57964	1.56282	1.58773	1.6438	1.70623	1.7487	1.76495	1.7399	1.63993	1.45081	1.28383	1.30073	1.69852	1.9569	1.84111	1.87945	1.88902	1.87361	1.89569	1.91787	1.93233	1.94013	1.94783	1.95827
2.905	1.70854	1.59442	1.57589	1.59929	1.655	1.71823	1.76148	1.77905	1.75395	1.65326	1.46432	1.29623	1.31204	1.71135	1.97076	1.86034	1.89931	1.91105	1.89476	1.9169	1.93969	1.95433	1.96195	1.96826	1.97895
2.94	1.72193	1.60895	1.5888	1.61079	1.66586	1.72989	1.7742	1.79276	1.76764	1.66716	1.47837	1.30825	1.32327	1.72382	1.98364	1.8798	1.91928	1.9321	1.91596	1.93826	1.96122	1.97529	1.98315	1.98903	2.00005
2.975	1.73652	1.6235	1.60204	1.62239	1.67665	1.74138	1.78694	1.80616	1.78155	1.68011	1.49154	1.32041	1.33484	1.73524	1.9972	1.89824	1.93862	1.9527	1.93708	1.96032	1.98305	1.99579	2.00305	2.01075	2.02004
3.01	1.74857	1.63788	1.61508	1.63365	1.68733	1.75272	1.79942	1.81963	1.79496	1.69316	1.50513	1.33264	1.34512	1.74692	2.01082	1.91749	1.9588	1.97296	1.95794	1.98115	2.00287	2.01623	2.02229	2.02892	2.04023
3.045	1.76193	1.65213	1.62802	1.64483	1.69787	1.76387	1.81177	1.83257	1.80861	1.70601	1.51773	1.34467	1.35629	1.7578	2.0237	1.93611	1.97823	1.99238	1.97779	2.00107	2.02244	2.03608	2.04096	2.04922	2.05943
3.08	1.77536	1.66643	1.64089	1.65613	1.70808	1.77449	1.8238	1.84547	1.82173	1.7189	1.53128	1.3569	1.36627	1.76807	2.03656	1.95389	1.99745	2.01183	1.99764	2.02001	2.04315	2.0552	2.05933	2.06886	2.07813
3.115	1.78922	1.68057	1.65376	1.66689	1.71766	1.78499	1.83554	1.85825	1.83436	1.73132	1.54396	1.3686	1.3772	1.77899	2.04921	1.97197	2.01671	2.03066	2.0177	2.03984	2.06164	2.07388	2.07717	2.08729	2.09748
3.15	1.802	1.69486	1.66637	1.67808	1.7274	1.79533	1.84725	1.87098	1.84741	1.74415	1.5569	1.38113	1.38834	1.78952	2.06081	1.99033	2.03558	2.05019	2.03742	2.05999	2.08098	2.09298	2.09644	2.10652	2.11551
3.185	1.81545	1.70894	1.67918	1.68905	1.73746	1.8053	1.85856	1.88343	1.86036	1.7569	1.56946	1.39196	1.3988	1.80105	2.07331	2.00704	2.0535	2.06848	2.05581	2.07864	2.0993	2.11071	2.11526	2.12523	2.13352
3.22	1.82826	1.723	1.69212	1.69942	1.74742	1.81536	1.86955	1.89562	1.87309	1.76894	1.58249	1.40364	1.40889	1.81154	2.0857	2.0247	2.07062	2.08581	2.07398	2.09692	2.11744	2.12781	2.1339	2.14315	2.15241
3.255	1.84102	1.73686	1.70464	1.70986	1.75682	1.82507	1.88034	1.9077	1.88554	1.78135	1.59526	1.41543	1.41894	1.82163	2.09841	2.04138	2.08889	2.10416	2.09133	2.11498	2.13619	2.14603	2.15216	2.16126	2.17134
3.29	1.85322	1.75061	1.71729	1.72083	1.76633	1.83446	1.89073	1.91949	1.89795	1.7934	1.6074	1.42701	1.43006	1.83267	2.10962	2.05713	2.10464	2.12134	2.1089	2.13315	2.15342	2.16457	2.17032	2.17951	2.18882
3.325	1.8651	1.76443	1.72966	1.73175	1.77573	1.84375	1.90133	1.93066	1.90947	1.80509	1.61952	1.43828	1.43962	1.84193	2.12043	2.07168	2.12083	2.13844	2.12373	2.15078	2.17011	2.18224	2.18489	2.19658	2.20526
3.36	1.87697	1.77753	1.74181	1.74219	1.7852	1.85287	1.91181	1.9415	1.92158	1.81715	1.63157	1.44933	1.4497	1.85174	2.13067	2.08491	2.13602	2.15426	2.14095	2.16648	2.18709	2.19934	2.20098	2.21461	2.2222
3.395	1.88798	1.79121	1.75422	1.7518	1.79426	1.86185	1.9212	1.95228	1.93329	1.82891	1.64429	1.46067	1.45955	1.86173	2.13991	2.10074	2.15137	2.16974	2.15672	2.18351	2.20282	2.21678	2.21578	2.23241	2.23885
3.43	1.89887	1.80452	1.76593	1.76247	1.8023	1.87055	1.93111	1.96296	1.94497	1.84078	1.65565	1.47182	1.46959	1.87179	1.96442	2.11553	2.16695	2.18616	2.17297	2.19889	2.21835	2.22729	2.23178	2.24793	2.25508
3.465	1.91017	1.81793	1.7782	1.77221	1.81109	1.87892	1.93948	1.97387	1.95674	1.85193	1.66761	1.48292	1.47989	1.88105	1.97905	2.12985	2.18194	2.20174	2.18904	2.21389	2.2308	2.24361	2.24588	2.26499	2.27128
3.5	1.92099	1.83125	1.78998	1.78255	1.81939	1.88705	1.94857	1.98409	1.96748	1.86349	1.67988	1.49368	1.48952	1.89017	1.99318	2.14468	2.19643	2.21559	2.20441	2.22921	2.24299	2.26047	2.26299	2.2814	2.28758
3.5	1.91505	1.83141	1.78991	1.78087	1.81832	1.8857	1.94783	1.98401	1.96748	1.86336	1.67917	1.49396	1.48978	1.88969	1.99292	2.14262	2.19325	2.21106	2.2019	2.2253	2.23786	2.25313	2.26126	2.27903	2.28544
3.465	1.89803	1.81802	1.7771	1.7677	1.80732	1.87563	1.93759	1.97289	1.95612	1.85224	1.667	1.48313	1.4804	1.88093	1.97861	2.12381	2.1734	2.19057	2.18109	2.20372	2.21541	2.23028	2.23811	2.25561	2.26296
3.43	1.88201	1.80436	1.76418	1.75594	1.79695	1.86544	1.92697	1.96201	1.94486	1.84067	1.65518	1.47169	1.47046	1.87159	1.96424	2.10582	2.15319	2.16984	2.15992	2.18281	2.19538	2.20865	2.21722	2.23302	2.24105
3.395	1.86626	1.7909	1.75111	1.74408	1.78659	1.85558	1.9166	1.95057	1.93321	1.82885	1.64318	1.46056	1.46041	1.86217	1.94963	2.0874	2.13292	2.15001	2.13987	2.16272	2.17347	2.18867	2.19662	2.21035	2.22033
3.36	1.85126	1.77699	1.738	1.73237	1.77579	1.84544	1.90595	1.93897	1.92152	1.8174	1.63165	1.44968	1.45047	1.85261	1.9344	2.07041	2.1142	2.13003	2.11999	2.14286	2.15331	2.16731	2.17542	2.18841	2.19941
3.325	1.83617	1.76335	1.72506	1.7206	1.76541	1.83535	1.8953	1.92722	1.91002	1.80585	1.61906	1.43808	1.44046	1.84248	1.91989	2.0522	2.09539	2.11024	2.09977	2.12158	2.1328	2.14665	2.15482	2.16893	2.1784
3.29	1.82146	1.74942	1.71203	1.7086	1.75469	1.82452	1.88439	1.91541	1.89778	1.79363	1.60641	1.42647	1.42999	1.83205	1.90512	2.03385	2.07612	2.09029	2.07972	2.10169	2.11238	2.1259	2.13415	2.14805	2.15662
3.255	1.80629	1.73539	1.69907	1.6968	1.74421	1.81431	1.87325	1.90377	1.88532	1.78148	1.59373	1.41504	1.42015	1.82113	1.88999	2.01658	2.05676	2.07034	2.0597	2.08135	2.09224	2.10483	2.11313	2.12693	2.13582
3.22	1.79127	1.72143	1.68587	1.68449	1.73383	1.80385	1.86226	1.89179	1.87287	1.76918	1.58144	1.40347	1.40976	1.81135	1.87543	1.99852	2.03812	2.05106	2.03994	2.06104	2.07177	2.08384	2.09257	2.10568	2.11421
3.185	1.77614	1.7073	1.67252	1.67282	1.72254	1.79347	1.85077	1.8794	1.85998	1.7566	1.56905	1.39251	1.39944	1.80058	1.86056	1.98122	2.01827	2.03116	2.02003	2.04111	2.05158	2.06304	2.07148	2.08411	2.09236
3.15	1.76114	1.69325	1.65935	1.66103	1.71203	1.78309	1.83947	1.86702	1.84706	1.74441	1.55658	1.3804	1.38879	1.79048	1.84558	1.96355	1.99919	2.01122	2.0005	2.02086	2.03091	2.04223	2.05032	2.06181	2.07067
3.115	1.7457	1.67895	1.64601	1.64878	1.7014	1.77218	1.8279	1.85425	1.83408	1.73155	1.5436	1.3688	1.3783	1.77927	1.83078	1.94535	1.9799	1.99151	1.98083	2.00021	2.00983	2.0209	2.02936	2.0409	2.04911
3.08	1.73067	1.66474	1.63261	1.63706	1.69089	1.76131	1.81612	1.84153	1.82106	1.71899	1.53092	1.35737	1.36746	1.76768	1.81639	1.9275	1.96093	1.97144	1.96063	1.98028	1.98948	1.99998	2.00795	2.01922	2.02721
3.045	1.71529	1.65022	1.61943	1.62538	1.68024	1.75031	1.80422	1.8285	1.80763	1.70609	1.51756	1.34467	1.35697	1.75709	1.80172	1.90952	1.94144	1.95163	1.9403	1.95945	1.96845	1.97897	1.98613	1.99751	2.00503
3.01	1.70011	1.63585	1.60612	1.61362	1.66925	1.73914	1.792	1.81557	1.79445	1.69319	1.50438	1.33321	1.34611	1.74527	1.78738	1.89107	1.92109	1.9315	1.92025	1.93871	1.94793	1.95824	1.96484	1.97572	1.98353
2.975	1.6846	1.62134	1.59276	1.60181	1.65792	1.72784	1.77965	1.80221	1.78086	1.68006	1.49139	1.32145	1.33487	1.73297	1.77318	1.87265	1.90145	1.9126	1.89985	1.91823	1.92651	1.93713	1.94283	1.9531	1.96144
2.94	1.66897	1.60666	1.57915	1.58987	1.64705	1.71632	1.7669	1.78881	1.76695	1.66657	1.47793	1.30823	1.32374	1.7219	1.75916	1.85462	1.88146	1.89265	1.87957	1.89806	1.90595	1.91557	1.92103	1.93141	1.93982
2.905	1.65355	1.59212	1.56566	1.57776	1.63573	1.70468	1.75396	1.77509	1.75299	1.65318	1.46425	1.2959	1.3124	1.70962	1.74587	1.83683	1.86182	1.87206	1.85952	1.87769	1.88475	1.89389	1.89924	1.90923	1.918
2.87	1.63811	1.57745	1.55216	1.56582	1.62456	1.69284	1.74099	1.7612	1.73928	1.63993	1.45078	1.28388	1.30114	1.69749	1.7335	1.81816	1.84238	1.85195	1.83921	1.85708	1.86392	1.87254	1.87749	1.88736	1.89607
2.835	1.62226	1.56256	1.53851	1.55365	1.61315	1.6809	1.72786	1.74695	1.72481	1.62592	1.4372	1.27162	1.29015	1.68526	1.95459	1.79992	1.82278	1.83142	1.81873	1.83615	1.84278	1.85118	1.85608	1.86537	1.87416
2.8	1.60657	1.54776	1.52496	1.54176	1.60174	1.66865	1.71462	1.73292	1.71045	1.61197	1.42333	1.25891	1.27828	1.67247	1.94106	1.78195	1.80282	1.81155	1.79885	1.81502	1.822	1.82982	1.83479	1.84367	1.85214
2.765	1.59063	1.53269	1.51117	1.52972	1.59014	1.65607	1.70102	1.71859	1.69608	1.59773	1.40951	1.24631	1.26599	1.65969	1.92733	1.76449	1.78338	1.79122	1.77867	1.79435	1.8011	1.80837	1.8129	1.8218	1.83022
2.73	1.57474	1.51773	1.49741	1.51752	1.57825	1.64341	1.68709	1.70382	1.68141	1.58403	1.39551	1.23388	1.25401	1.64643	1.91377	1.74604	1.76385	1.77095	1.75841	1.77402	1.77996	1.78748	1.79167	1.79996	1.80791
2.695	1.55855	1.50245	1.48386	1.50513	1.56637	1.63044	1.67313	1.68894	1.66637	1.56928	1.38146	1.22121	1.24242	1.63295	1.9001	1.72836	1.74443	1.75094	1.73875	1.75378	1.75925	1.76672	1.77017	1.77839	1.78611
2.66	1.54253	1.4872	1.46988	1.49293	1.55431	1.61744	1.65899	1.67412	1.65142	1.55497	1.36692	1.20817	1.23031	1.61971	1.88587	1.71173	1.7259	1.73124	1.71925	1.73318	1.73817	1.74544	1.74913	1.75678	1.76489
2.625	1.5264	1.47192	1.45607	1.48038	1.54205	1.60397	1.64435	1.65867	1.63568	1.54034	1.35292	1.19507	1.21801	1.60641	1.8723	1.6946	1.70671	1.71168	1.69952	1.71339	1.71845	1.7247	1.72768	1.7355	1.74262
2.59	1.50991	1.45668	1.44194	1.46776	1.5295	1.59038	1.62956	1.64327	1.62031	1.52538	1.33855	1.1823	1.20566	1.59196	1.85852	1.67844	1.68782	1.69203	1.68005	1.6932	1.6982	1.70396	1.70668	1.71398	1.72248
2.555	1.49343	1.44111	1.42805	1.45496	1.51633	1.57665	1.61469	1.62752	1.60551	1.51051	1.32391	1.16962	1.19329	1.57803	1.84419	1.66268	1.66924	1.67309	1.66117	1.67385	1.67807	1.6837	1.68641	1.69296	1.70114
2.52	1.47694	1.42546	1.41401	1.44218	1.50364	1.56254	1.59937	1.61202	1.58949	1.49486	1.30916	1.15577	1.18098	1.56427	1.83001	1.64813	1.65087	1.6543	1.64261	1.65476	1.6587	1.66383	1.66653	1.67269	1.68081
2.485	1.46026	1.41016	1.39989	1.4293	1.49038	1.54829	1.58406	1.5958	1.57345	1.47984	1.29424	1.14244	1.16823	1.54923	1.81513	1.6348	1.6332	1.6358	1.62435	1.63548	1.63971	1.64416	1.64629	1.65321	1.66056
2.45	1.44363	1.39433	1.38567	1.41621	1.47716	1.53369	1.56839	1.57951	1.55677	1.46416	1.27948	1.12917	1.15573	1.53452	1.8009	1.94275	1.61602	1.61774	1.60678	1.61715	1.62106	1.62527	1.62704	1.63373	1.64073
2.415	1.42686	1.37873	1.37127	1.40307	1.46353	1.51904	1.55274	1.56295	1.54041	1.44823	1.26455	1.11561	1.14243	1.52019	1.78572	1.92532	1.59928	1.60044	1.5898	1.59929	1.6031	1.60678	1.60835	1.61478	1.62132
2.38	1.40956	1.36282	1.35701	1.3897	1.44961	1.50388	1.53647	1.54589	1.52382	1.43235	1.24951	1.10214	1.12903	1.50486	1.77039	1.90797	1.58371	1.58359	1.57367	1.58288	1.58617	1.58962	1.59084	1.59644	1.60315
2.345	1.39268	1.34689	1.34268	1.3761	1.43561	1.48842	1.51998	1.52884	1.50681	1.41573	1.23431	1.08819	1.11576	1.48949	1.7538	1.8901	1.56928	1.56799	1.55869	1.56722	1.57052	1.57331	1.57433	1.57925	1.58599
2.31	1.37564	1.33092	1.32803	1.36228	1.42118	1.47306	1.50309	1.51168	1.48923	1.39927	1.21883	1.07455	1.10209	1.47342	1.73802	1.87148	1.5567	1.55389	1.54578	1.55323	1.55657	1.55882	1.55928	1.56396	1.56978
2.275	1.35819	1.3147	1.31364	1.34837	1.40651	1.45723	1.48635	1.49428	1.47183	1.38322	1.20313	1.06076	1.08855	1.45769	1.72056	1.85282	1.85837	1.8622	1.83956	1.85627	1.86286	1.87104	1.87538	1.88378	1.55613
2.24	1.34076	1.29847	1.29886	1.3345	1.39171	1.44094	1.46925	1.47634	1.45431	1.36613	1.18714	1.04664	1.07446	1.44096	1.70335	1.83385	1.83869	1.84183	1.81936	1.83599	1.84235	1.84967	1.85419	1.86267	1.86748
2.205	1.32325	1.2824	1.28407	1.32006	1.37641	1.42456	1.45195	1.45839	1.43659	1.34919	1.17116	1.03298	1.0611	1.42454	1.6857	1.81459	1.81864	1.8219	1.79896	1.81532	1.82095	1.82864	1.83245	1.84119	1.84557
2.17	1.30559	1.26596	1.26899	1.3055	1.36109	1.4078	1.43422	1.44038	1.41855	1.33175	1.15529	1.01872	1.04723	1.40719	1.66741	1.79559	1.79805	1.80168	1.77915	1.7944	1.79981	1.8071	1.81049	1.81947	1.82373
2.135	1.28788	1.24949	1.25407	1.29075	1.34535	1.39068	1.41597	1.42153	1.39969	1.31467	1.13932	1.00432	1.03293	1.39065	1.649	1.77451	1.7775	1.78077	1.75805	1.77404	1.77844	1.78555	1.78852	1.79731	1.80144
2.1	1.27007	1.2332	1.23879	1.27581	1.32936	1.37339	1.39777	1.40289	1.38134	1.29681	1.12326	0.99018	1.01839	1.37323	1.62999	1.75323	1.75661	1.7596	1.73675	1.75239	1.75658	1.76353	1.76656	1.77474	1.77949
2.065	1.25228	1.21638	1.22351	1.26061	1.31328	1.35592	1.37921	1.38377	1.36274	1.27938	1.10668	0.97564	1.0038	1.35595	1.61049	1.73204	1.73515	1.73829	1.71575	1.73094	1.73481	1.74123	1.7437	1.75224	1.75682
2.03	1.2341	1.19964	1.20807	1.24512	1.29671	1.33811	1.36042	1.36449	1.3434	1.26142	1.09008	0.96106	0.98916	1.3382	1.59012	1.71086	1.71354	1.71637	1.69405	1.70856	1.71258	1.71862	1.72082	1.72919	1.73355
1.995	1.21588	1.18296	1.19246	1.22936	1.27963	1.31998	1.34125	1.34492	1.32377	1.24303	1.07272	0.94655	0.97462	1.32003	1.56995	1.68909	1.69167	1.69421	1.67212	1.68625	1.68987	1.69582	1.69773	1.70589	1.71032
1.96	1.19756	1.1661	1.17678	1.21357	1.26243	1.30111	1.32189	1.32501	1.30449	1.22462	1.05604	0.93184	0.95938	1.30209	1.54961	1.6671	1.66921	1.67233	1.6497	1.6636	1.66719	1.67245	1.67431	1.68214	1.68658
1.925	1.17929	1.14897	1.16093	1.19731	1.24512	1.28256	1.3022	1.30501	1.28498	1.20607	1.03882	0.91707	0.94449	1.28296	1.52778	1.64451	1.64622	1.64946	1.62686	1.64088	1.6432	1.64893	1.65073	1.65807	1.66288
1.89	1.16063	1.1319	1.14471	1.18096	1.22727	1.26358	1.28229	1.28456	1.26454	1.1865	1.02188	0.90226	0.9289	1.26415	1.50663	1.62122	1.62305	1.62625	1.60435	1.61763	1.61961	1.62436	1.62662	1.63359	1.6385
1.855	1.14195	1.11469	1.12852	1.16429	1.20937	1.2442	1.26189	1.26418	1.24438	1.16746	1.00452	0.88727	0.91372	1.24456	1.48449	1.59766	1.59947	1.60274	1.58127	1.59414	1.59563	1.60062	1.60219	1.60896	1.61366
1.82	1.12321	1.09731	1.1118	1.14728	1.19098	1.22453	1.24144	1.24356	1.22379	1.14804	0.98707	0.87212	0.89811	1.22508	1.46213	1.57355	1.57543	1.57934	1.55755	1.57063	1.57115	1.57563	1.57752	1.58408	1.58921
1.785	1.10434	1.07987	1.09519	1.12989	1.17223	1.20466	1.2204	1.22217	1.20293	1.12861	0.96956	0.85716	0.88248	1.2047	1.43941	1.54919	1.5511	1.5549	1.53352	1.5464	1.54652	1.55071	1.55197	1.55854	1.56372
1.75	1.08531	1.06224	1.07815	1.11228	1.15304	1.18431	1.19945	1.20121	1.18176	1.10851	0.9517	0.8419	0.86703	1.18539	1.41711	1.52381	1.52631	1.53007	1.50917	1.52176	1.52153	1.52567	1.52626	1.53273	1.53753
1.715	1.06615	1.04443	1.06109	1.09422	1.13398	1.16369	1.17779	1.17949	1.1602	1.08806	0.93397	0.82677	0.85119	1.16448	1.39368	1.49843	1.5008	1.50491	1.48385	1.49693	1.49613	1.49964	1.50033	1.5066	1.51158
1.68	1.04694	1.02661	1.04375	1.0761	1.11443	1.14298	1.1565	1.15768	1.13887	1.06776	0.91569	0.81132	0.83528	1.14397	1.36985	1.47232	1.47554	1.47991	1.45915	1.47152	1.47034	1.47346	1.47414	1.48056	1.48547
1.645	1.02741	1.00849	1.02603	1.05739	1.09417	1.12185	1.13464	1.13525	1.11676	1.04696	0.89782	0.79603	0.81922	1.12306	1.34464	1.44618	1.4493	1.45373	1.43368	1.44543	1.44417	1.44695	1.44707	1.4534	1.45842
1.61	1.00787	0.99032	1.00821	1.03852	1.0738	1.10016	1.11251	1.11248	1.09453	1.02615	0.87955	0.78066	0.80319	1.10215	1.31999	1.4194	1.4233	1.42759	1.40751	1.41968	1.41762	1.42026	1.41992	1.42592	1.43152
1.575	0.9883	0.97211	0.99005	1.01929	1.05329	1.07846	1.08982	1.08976	1.07142	1.00556	0.86134	0.76508	0.78709	1.08058	1.29535	1.39218	1.39613	1.40071	1.38154	1.39319	1.39107	1.3928	1.39274	1.39832	1.40412
1.54	0.96841	0.95351	0.97148	0.99971	1.03219	1.05615	1.06707	1.06635	1.04872	0.98424	0.84313	0.74976	0.77127	1.05866	1.26931	1.36449	1.36859	1.37406	1.35502	1.36638	1.36356	1.36537	1.36461	1.37041	1.37642
1.505	0.94856	0.93468	0.95262	0.97983	1.01053	1.03388	1.04377	1.04311	1.02589	0.96258	0.82462	0.7343	0.75485	1.03676	1.2429	1.33665	1.34094	1.34643	1.32807	1.33932	1.33629	1.33767	1.33646	1.34203	1.34772
1.47	0.92818	0.9158	0.93363	0.95951	0.98917	1.01089	1.02046	1.01921	1.00258	0.94108	0.80569	0.7188	0.73892	1.01505	1.21675	1.30787	1.31271	1.31872	1.30027	1.31119	1.30815	1.30938	1.30822	1.31328	1.31913
1.435	0.90796	0.89676	0.91431	0.93885	0.96728	0.98786	0.99663	0.99576	0.97907	0.9189	0.78724	0.70315	0.72296	0.99255	1.19004	1.27911	1.28365	1.29004	1.27267	1.28329	1.27979	1.28026	1.2795	1.2843	1.29027
1.4	0.88776	0.87724	0.89465	0.91789	0.94494	0.96456	0.9725	0.97156	0.95546	0.89661	0.7686	0.68792	0.70743	0.97036	1.1627	1.24963	1.25503	1.26123	1.24459	1.25505	1.25142	1.25128	1.24984	1.25466	1.26084
1.365	0.86717	0.85775	0.8745	0.89673	0.9222	0.9409	0.94848	0.94713	0.93148	0.87393	0.74964	0.67215	0.69141	0.94776	1.1353	1.21983	1.22552	1.23189	1.21589	1.22622	1.2219	1.22165	1.22017	1.22468	1.23137
1.33	0.84655	0.83777	0.85391	0.87509	0.8992	0.91689	0.92369	0.92243	0.90682	0.85181	0.7307	0.65678	0.67578	0.92472	1.10723	1.18928	1.19551	1.20251	1.18726	1.19721	1.19256	1.19186	1.19042	1.19492	1.20108
1.295	0.82539	0.8177	0.83324	0.85306	0.87577	0.89248	0.8984	0.89708	0.88247	0.82897	0.71216	0.64169	0.66014	0.90167	1.07935	1.1588	1.16511	1.17212	1.15806	1.16764	1.16276	1.16161	1.15996	1.16431	1.1708
1.26	0.80427	0.79734	0.81219	0.83073	0.85198	0.86795	0.87352	0.87219	0.85781	0.80623	0.69338	0.62634	0.64485	0.87809	1.05078	1.12758	1.13407	1.14156	1.12833	1.13753	1.13244	1.13116	1.12922	1.1334	1.14024
1.225	0.78283	0.77661	0.79062	0.80782	0.8278	0.8427	0.84794	0.84632	0.83242	0.78311	0.67425	0.61145	0.62976	0.85516	1.02174	1.09616	1.10284	1.11073	1.09785	1.10729	1.10205	1.10024	1.09805	1.10225	1.10856
1.19	0.76116	0.7556	0.76875	0.78467	0.80361	0.81737	0.82207	0.82073	0.80751	0.75972	0.65556	0.59685	0.61481	0.83174	0.99246	1.06418	1.07083	1.07924	1.06716	1.07599	1.07123	1.06922	1.06646	1.07084	1.07723
1.155	0.73953	0.73438	0.74663	0.76095	0.77889	0.79167	0.79601	0.79449	0.78234	0.73664	0.637	0.58237	0.60031	0.80883	0.96277	1.03178	1.03865	1.0471	1.03584	1.04521	1.03969	1.03765	1.03509	1.03911	1.04499
1.12	0.71751	0.71264	0.72406	0.73718	0.75374	0.76598	0.76992	0.76818	0.75664	0.71359	0.61861	0.56778	0.58628	0.78599	0.93275	0.99957	1.00583	1.01484	1.00431	1.01339	1.00796	1.00599	1.00318	1.00696	1.01238
1.085	0.69512	0.69085	0.70104	0.71294	0.72828	0.73957	0.74324	0.74192	0.7308	0.6902	0.60033	0.55381	0.57277	0.76302	0.90237	0.96666	0.97288	0.98194	0.97209	0.98114	0.97635	0.97339	0.97066	0.97429	0.98
1.05	0.67263	0.66854	0.67778	0.6884	0.70283	0.7131	0.7165	0.71533	0.705	0.66678	0.58202	0.54054	0.56009	0.74059	0.87203	0.93315	0.93971	0.94888	0.93978	0.94866	0.94405	0.94099	0.93772	0.94149	0.94727
1.015	0.64983	0.64582	0.65393	0.66355	0.67702	0.68638	0.68963	0.68869	0.67924	0.64345	0.56461	0.52735	0.54726	0.71801	0.84171	0.89965	0.90642	0.9153	0.90678	0.916	0.91084	0.90798	0.90485	0.9081	0.91355
0.98	0.62672	0.62275	0.62991	0.63835	0.65083	0.65973	0.66284	0.66199	0.65395	0.62056	0.54691	0.51439	0.53512	0.69595	0.81093	0.86564	0.87213	0.88056	0.87338	0.88246	0.87804	0.8745	0.87131	0.87452	0.87982
0.945	0.60345	0.59944	0.6054	0.61289	0.62425	0.63293	0.63585	0.63548	0.62797	0.59787	0.52976	0.50228	0.52327	0.67428	0.77992	0.83155	0.83712	0.84622	0.8396	0.84856	0.84426	0.84087	0.83805	0.84073	0.84615
0.91	0.57973	0.57575	0.58072	0.58709	0.5978	0.60573	0.609	0.60886	0.60284	0.57541	0.51312	0.48996	0.5109	0.65294	0.74838	0.79712	0.80245	0.81121	0.80538	0.81463	0.81066	0.80686	0.80405	0.80676	0.81185
0.875	0.55571	0.55163	0.55566	0.56082	0.57099	0.57886	0.58187	0.5824	0.57748	0.55329	0.49718	0.47823	0.49806	0.63258	0.71709	0.76255	0.76713	0.77606	0.77106	0.77959	0.77617	0.77247	0.76987	0.77233	0.77707
0.84	0.53128	0.5272	0.5301	0.53464	0.54414	0.55175	0.5551	0.55586	0.55279	0.53171	0.4817	0.46572	0.48457	0.61339	0.68583	0.72741	0.73143	0.74078	0.73633	0.74464	0.74148	0.73766	0.73509	0.73769	0.74264
0.805	0.50665	0.50246	0.50437	0.50837	0.51745	0.52488	0.52886	0.53047	0.52832	0.5107	0.46688	0.45276	0.46989	0.59459	0.65404	0.69243	0.69614	0.70488	0.70086	0.70921	0.70652	0.70257	0.70033	0.70282	0.70752
0.77	0.48166	0.47738	0.4784	0.48197	0.49078	0.49822	0.50263	0.5052	0.50439	0.49015	0.45246	0.43956	0.45395	0.57693	0.62239	0.6575	0.65997	0.66885	0.66567	0.67367	0.67153	0.66737	0.66518	0.6674	0.67165
0.735	0.45652	0.45197	0.4521	0.45548	0.46416	0.47211	0.477	0.48016	0.48122	0.47055	0.43833	0.42506	0.43764	0.55978	0.59062	0.62212	0.62371	0.6323	0.62994	0.63756	0.63563	0.63149	0.62985	0.63188	0.63599
0.7	0.43094	0.42625	0.42569	0.42909	0.43804	0.44655	0.45173	0.45608	0.45888	0.4516	0.42432	0.40926	0.42075	0.54283	0.55905	0.58659	0.58734	0.59567	0.59389	0.60119	0.59991	0.59587	0.59445	0.59627	0.60032
0.665	0.4051	0.40035	0.39929	0.403	0.41235	0.42152	0.42719	0.43249	0.43727	0.4336	0.4097	0.39326	0.40282	0.52651	0.52715	0.55123	0.55102	0.55878	0.55762	0.5646	0.5634	0.55988	0.55878	0.56028	0.56405
0.63	0.37895	0.37425	0.37279	0.37732	0.38738	0.39748	0.40364	0.40991	0.41641	0.4164	0.39401	0.37606	0.3841	0.50939	0.49581	0.51621	0.51447	0.52211	0.52079	0.5278	0.52735	0.52356	0.52284	0.52449	0.52775
0.595	0.35255	0.34798	0.34666	0.35215	0.36332	0.37441	0.38112	0.38858	0.39661	0.39995	0.37733	0.35841	0.36497	0.49086	0.46437	0.48061	0.4779	0.48514	0.48459	0.4912	0.49067	0.48725	0.48671	0.488	0.49126
0.56	0.3261	0.32162	0.32085	0.32792	0.34057	0.35247	0.35961	0.36802	0.37795	0.38361	0.35962	0.33984	0.34573	0.47133	0.43317	0.44554	0.44148	0.44816	0.4481	0.45407	0.45379	0.45056	0.45045	0.45184	0.45462
0.525	0.29954	0.2954	0.29576	0.30482	0.31904	0.33194	0.33924	0.34858	0.35998	0.36697	0.3407	0.32099	0.32595	0.44968	0.40263	0.41046	0.40534	0.41131	0.41142	0.41714	0.41708	0.41419	0.41419	0.41553	0.41794
0.49	0.27304	0.26958	0.27156	0.28311	0.29884	0.31259	0.32002	0.33005	0.34241	0.34917	0.32081	0.3018	0.30561	0.42648	0.37246	0.37584	0.36918	0.37477	0.37509	0.38027	0.38049	0.37786	0.37815	0.3793	0.38123
0.455	0.24674	0.24421	0.24861	0.26298	0.2802	0.29442	0.30173	0.31206	0.32466	0.32999	0.30052	0.28196	0.28506	0.40177	0.34278	0.34146	0.33358	0.33857	0.3391	0.34369	0.344	0.34174	0.34215	0.34287	0.34493
0.42	0.22086	0.21969	0.22726	0.24456	0.26285	0.27712	0.284	0.29412	0.30607	0.30935	0.27937	0.26172	0.26425	0.37531	0.31386	0.30778	0.29836	0.30279	0.30342	0.30763	0.30795	0.30602	0.30652	0.3072	0.30882
0.385	0.19559	0.19648	0.20772	0.22763	0.24627	0.25994	0.26608	0.2754	0.2863	0.28737	0.25761	0.24119	0.24294	0.34803	0.28614	0.27489	0.26394	0.26777	0.26847	0.27207	0.27251	0.27084	0.27124	0.2718	0.27338
0.35	0.17129	0.17494	0.19005	0.21164	0.22958	0.24188	0.24732	0.25559	0.26475	0.26397	0.23528	0.22021	0.22179	0.31957	0.2596	0.24318	0.23073	0.23382	0.23446	0.2376	0.2379	0.23661	0.23705	0.23735	0.23871
0.315	0.14817	0.15537	0.17386	0.19563	0.2119	0.22258	0.2271	0.23417	0.24174	0.23955	0.2126	0.1991	0.20011	0.29022	0.23479	0.21318	0.19907	0.20133	0.20196	0.20447	0.20476	0.20369	0.20402	0.20426	0.20541
0.28	0.12665	0.13774	0.15826	0.17867	0.19267	0.20161	0.20536	0.2112	0.21741	0.21437	0.18957	0.17755	0.17823	0.25957	0.2114	0.18559	0.16958	0.17095	0.17146	0.17344	0.17366	0.17286	0.17303	0.17318	0.17403
0.245	0.10692	0.12168	0.14231	0.16006	0.17171	0.179	0.18216	0.18711	0.19191	0.18839	0.16622	0.15589	0.15617	0.22898	0.18959	0.16058	0.14292	0.1435	0.14385	0.14528	0.14548	0.14479	0.1447	0.14487	0.14549
0.21	0.08912	0.1063	0.12508	0.13967	0.14916	0.15515	0.15784	0.16182	0.16549	0.16203	0.14275	0.13394	0.13418	0.19732	0.16807	0.13856	0.11962	0.11949	0.11972	0.12069	0.12093	0.12027	0.12007	0.12012	0.12069
0.175	0.07306	0.09058	0.10633	0.11784	0.1254	0.13024	0.13253	0.13579	0.13861	0.13522	0.11896	0.1119	0.11187	0.16534	0.14571	0.11877	0.09954	0.09903	0.09907	0.0998	0.09994	0.09935	0.09911	0.09908	0.09953
0.14	0.0581	0.07392	0.08616	0.09492	0.10081	0.10465	0.10659	0.10906	0.11121	0.10822	0.09513	0.08969	0.08956	0.13291	0.12125	0.09973	0.08163	0.08102	0.08094	0.08147	0.08166	0.08107	0.08078	0.08076	0.08113
0.105	0.04361	0.0562	0.06505	0.07135	0.07577	0.07864	0.08018	0.08205	0.08354	0.08106	0.07123	0.06725	0.06718	0.09998	0.0942	0.07925	0.0641	0.06346	0.0634	0.06383	0.06402	0.06348	0.06327	0.06321	0.06353
0.07	0.02917	0.03765	0.04339	0.04747	0.05043	0.05239	0.05342	0.05469	0.05566	0.05388	0.04723	0.04482	0.04465	0.06674	0.06445	0.05575	0.04487	0.04442	0.04437	0.04469	0.04489	0.0445	0.04437	0.04429	0.04457
0.035	0.01451	0.0187	0.02143	0.02349	0.02498	0.02597	0.02653	0.02713	0.02763	0.02669	0.02338	0.0222	0.02214	0.03313	0.03269	0.02886	0.02323	0.02299	0.02298	0.02316	0.0233	0.02305	0.02304	0.02296	0.02311
0	-0.00037	-0.00042	-0.00049	-0.00051	-0.00054	-0.00059	-0.0006	-0.0006	-0.00057	-0.00059	-0.00048	-0.00052	-0.00047	-0.00067	-0.00063	-0.00063	-0.0005	-0.00049	-0.00048	-0.00047	-0.00053	-0.00055	-0.00051	-0.00053	-0.00057
-0.035	-0.01544	-0.01952	-0.02236	-0.02442	-0.0261	-0.02715	-0.02779	-0.02849	-0.02881	-0.02777	-0.02418	-0.02327	-0.02311	-0.03462	-0.03507	-0.03197	-0.02535	-0.02504	-0.02498	-0.02525	-0.02547	-0.02533	-0.02527	-0.0252	-0.02543
-0.07	-0.03094	-0.03853	-0.04422	-0.04835	-0.0518	-0.05387	-0.05516	-0.05648	-0.05718	-0.05499	-0.04776	-0.04609	-0.0458	-0.0687	-0.07025	-0.06438	-0.05036	-0.04964	-0.04955	-0.0501	-0.05053	-0.05018	-0.05008	-0.04996	-0.05035
-0.105	-0.0471	-0.05753	-0.06608	-0.07237	-0.07758	-0.08071	-0.08262	-0.0846	-0.08562	-0.08224	-0.07121	-0.06894	-0.06852	-0.10297	-0.106	-0.0973	-0.07478	-0.07347	-0.0733	-0.07416	-0.07468	-0.07429	-0.07414	-0.07393	-0.07444
-0.14	-0.06445	-0.07669	-0.088	-0.09644	-0.10346	-0.10764	-0.11019	-0.11275	-0.11397	-0.10947	-0.09452	-0.09183	-0.09126	-0.13721	-0.14208	-0.13009	-0.09811	-0.09624	-0.09599	-0.09704	-0.09771	-0.09718	-0.09704	-0.09681	-0.0974
-0.175	-0.08329	-0.09607	-0.11002	-0.12064	-0.1294	-0.13464	-0.13783	-0.14108	-0.14248	-0.13665	-0.1178	-0.11481	-0.11403	-0.17131	-0.17821	-0.16273	-0.12063	-0.11842	-0.11806	-0.11938	-0.12009	-0.11956	-0.11941	-0.11917	-0.11993
-0.21	-0.10399	-0.11591	-0.13209	-0.14487	-0.15544	-0.1617	-0.16548	-0.1692	-0.17086	-0.16382	-0.14086	-0.13773	-0.1368	-0.20565	-0.21432	-0.19487	-0.14323	-0.14122	-0.14086	-0.14232	-0.14324	-0.14256	-0.14253	-0.14239	-0.14327
-0.245	-0.12631	-0.13644	-0.15423	-0.16911	-0.18146	-0.1888	-0.19321	-0.1975	-0.19918	-0.1909	-0.16365	-0.16058	-0.15977	-0.23963	-0.25045	-0.22673	-0.16723	-0.16581	-0.16556	-0.16729	-0.16827	-0.1676	-0.16764	-0.16769	-0.16868
-0.28	-0.15026	-0.15809	-0.17652	-0.19333	-0.20744	-0.21591	-0.22104	-0.2256	-0.22737	-0.21779	-0.18645	-0.1833	-0.18266	-0.27367	-0.2865	-0.25818	-0.19324	-0.19293	-0.19289	-0.19502	-0.19609	-0.19535	-0.19553	-0.19576	-0.19699
-0.315	-0.17554	-0.18096	-0.19893	-0.21751	-0.23341	-0.24306	-0.24877	-0.25368	-0.25544	-0.24445	-0.20911	-0.20605	-0.20566	-0.30739	-0.32242	-0.28946	-0.2216	-0.22274	-0.22298	-0.22546	-0.22673	-0.22594	-0.22622	-0.22659	-0.22802
-0.35	-0.20195	-0.2051	-0.22165	-0.24161	-0.25928	-0.27021	-0.27646	-0.28159	-0.28324	-0.27106	-0.23161	-0.22861	-0.22837	-0.34121	-0.35831	-0.32071	-0.25231	-0.25483	-0.25528	-0.25832	-0.25962	-0.25881	-0.25932	-0.25985	-0.2614
-0.385	-0.22907	-0.23026	-0.24471	-0.2655	-0.28503	-0.29719	-0.3042	-0.30947	-0.3109	-0.2975	-0.25402	-0.25119	-0.25113	-0.37455	-0.39412	-0.35203	-0.28487	-0.28871	-0.28936	-0.29307	-0.29439	-0.29359	-0.2942	-0.29484	-0.29663
-0.42	-0.25692	-0.25641	-0.2684	-0.28935	-0.3106	-0.32394	-0.33163	-0.33724	-0.33861	-0.32353	-0.2762	-0.27358	-0.27403	-0.40773	-0.42986	-0.3837	-0.31883	-0.32389	-0.32481	-0.32915	-0.3306	-0.32967	-0.33049	-0.33112	-0.33317
-0.455	-0.28507	-0.28339	-0.29267	-0.31326	-0.33591	-0.35057	-0.35902	-0.36492	-0.36598	-0.34954	-0.29828	-0.29582	-0.29695	-0.44067	-0.46546	-0.4154	-0.35413	-0.36005	-0.36117	-0.36625	-0.36765	-0.36675	-0.36757	-0.3683	-0.37072
-0.49	-0.31357	-0.31093	-0.31765	-0.33711	-0.36099	-0.37709	-0.38624	-0.39235	-0.39337	-0.37543	-0.32015	-0.31805	-0.31984	-0.47347	-0.50089	-0.44725	-0.38989	-0.39698	-0.39823	-0.40399	-0.4057	-0.40445	-0.40543	-0.40625	-0.40887
-0.525	-0.34221	-0.33861	-0.34334	-0.3611	-0.38603	-0.40312	-0.41336	-0.41966	-0.42044	-0.40089	-0.34173	-0.34008	-0.34272	-0.50581	-0.53604	-0.47908	-0.42633	-0.43416	-0.43586	-0.44234	-0.44391	-0.44269	-0.44357	-0.44439	-0.44734
-0.56	-0.37101	-0.36676	-0.36945	-0.3854	-0.41067	-0.42904	-0.43986	-0.44675	-0.4473	-0.42591	-0.36339	-0.36178	-0.36539	-0.53762	-0.5713	-0.51077	-0.46319	-0.47198	-0.47368	-0.48083	-0.48224	-0.48115	-0.48204	-0.48301	-0.48625
-0.595	-0.39965	-0.39494	-0.39623	-0.40996	-0.43516	-0.4546	-0.46634	-0.47356	-0.47389	-0.45108	-0.3847	-0.38335	-0.38838	-0.56939	-0.60635	-0.54253	-0.5002	-0.51007	-0.51194	-0.51945	-0.52109	-0.5197	-0.52041	-0.52147	-0.52487
-0.63	-0.42814	-0.42306	-0.42336	-0.43483	-0.45976	-0.47989	-0.49229	-0.50008	-0.50031	-0.47606	-0.40571	-0.40487	-0.41112	-0.60099	-0.64111	-0.57424	-0.53777	-0.54835	-0.54986	-0.55827	-0.5596	-0.55818	-0.55907	-0.55993	-0.56376
-0.665	-0.45648	-0.45108	-0.45068	-0.45998	-0.48423	-0.50484	-0.51806	-0.52635	-0.52645	-0.50028	-0.42671	-0.42602	-0.43366	-0.63235	-0.67551	-0.60562	-0.57526	-0.58634	-0.58795	-0.59682	-0.59813	-0.59654	-0.59704	-0.59828	-0.60239
-0.7	-0.48454	-0.47902	-0.47824	-0.48562	-0.50879	-0.5295	-0.54349	-0.55216	-0.55249	-0.52463	-0.44746	-0.44704	-0.45609	-0.66318	-0.70929	-0.63742	-0.61294	-0.62433	-0.62584	-0.6355	-0.63643	-0.63479	-0.63553	-0.63641	-0.64115
-0.735	-0.51234	-0.50688	-0.50576	-0.5116	-0.53348	-0.55414	-0.56867	-0.57768	-0.57787	-0.54871	-0.46782	-0.46783	-0.47856	-0.69385	-0.74311	-0.66873	-0.65037	-0.66207	-0.66389	-0.67392	-0.67484	-0.67293	-0.67329	-0.67447	-0.67931
-0.77	-0.53988	-0.53422	-0.53344	-0.53788	-0.55851	-0.5786	-0.59368	-0.60289	-0.60312	-0.57252	-0.48804	-0.48854	-0.50104	-0.72409	-0.77655	-0.70032	-0.68767	-0.70013	-0.70173	-0.71209	-0.71236	-0.71069	-0.71115	-0.71251	-0.71744
-0.805	-0.56704	-0.56152	-0.56093	-0.5643	-0.58337	-0.60307	-0.61836	-0.62775	-0.62828	-0.59557	-0.50806	-0.50885	-0.52314	-0.75386	-0.80943	-0.73199	-0.72486	-0.73785	-0.73929	-0.74977	-0.75052	-0.74814	-0.74829	-0.74972	-0.75488
-0.84	-0.59378	-0.58845	-0.5883	-0.59112	-0.60875	-0.62747	-0.6428	-0.65246	-0.6528	-0.61895	-0.52807	-0.52895	-0.54525	-0.78343	-0.8424	-0.76341	-0.76198	-0.77581	-0.77631	-0.78774	-0.78781	-0.78547	-0.78522	-0.78668	-0.79226
-0.875	-0.62045	-0.61516	-0.6154	-0.61778	-0.63408	-0.65205	-0.66722	-0.67688	-0.67731	-0.64197	-0.54768	-0.54862	-0.56695	-0.81266	-0.87465	-0.79518	-0.79867	-0.81283	-0.81383	-0.82492	-0.82466	-0.82215	-0.82181	-0.82348	-0.82934
-0.91	-0.64661	-0.64148	-0.64242	-0.64438	-0.65977	-0.67651	-0.6914	-0.70084	-0.7013	-0.66433	-0.56714	-0.56822	-0.58885	-0.84164	-0.9067	-0.8266	-0.83544	-0.84951	-0.85043	-0.86163	-0.86148	-0.85847	-0.85798	-0.85968	-0.86587
-0.945	-0.6724	-0.66732	-0.66903	-0.67107	-0.68562	-0.70118	-0.71557	-0.72433	-0.72503	-0.68669	-0.58653	-0.58768	-0.61023	-0.87041	-0.93818	-0.8585	-0.87218	-0.8866	-0.88681	-0.89848	-0.89747	-0.89458	-0.89367	-0.89541	-0.90164
-0.98	-0.69771	-0.69299	-0.69552	-0.69783	-0.71147	-0.72606	-0.73966	-0.74835	-0.7486	-0.70842	-0.60559	-0.60669	-0.63214	-0.89855	-0.96924	-0.89015	-0.9082	-0.92302	-0.9223	-0.93481	-0.93336	-0.93015	-0.92886	-0.93101	-0.93723
-1.015	-0.72311	-0.71829	-0.72148	-0.72431	-0.73742	-0.75106	-0.76363	-0.77187	-0.77159	-0.72999	-0.6243	-0.62572	-0.65337	-0.92671	-0.99962	-0.92219	-0.94404	-0.95901	-0.95805	-0.97065	-0.96841	-0.96533	-0.96386	-0.96576	-0.9724
-1.05	-0.74772	-0.74308	-0.74725	-0.75074	-0.76344	-0.77602	-0.78785	-0.79547	-0.7946	-0.75112	-0.64293	-0.64463	-0.67448	-0.95464	-1.03019	-0.95375	-0.97978	-0.99542	-0.9931	-1.00613	-1.00341	-0.99992	-0.99848	-1.00029	-1.00713
-1.085	-0.77198	-0.76769	-0.77276	-0.7768	-0.78948	-0.80111	-0.81191	-0.8186	-0.81735	-0.77208	-0.66169	-0.66309	-0.69571	-0.98152	-1.05973	-0.98567	-1.0158	-1.03068	-1.02792	-1.04143	-1.03753	-1.03412	-1.03239	-1.03388	-1.04146
-1.12	-0.79602	-0.79177	-0.79799	-0.80276	-0.81532	-0.82616	-0.83619	-0.84178	-0.83969	-0.79255	-0.68014	-0.6814	-0.71663	-1.0091	-1.08917	-1.01736	-1.05103	-1.06618	-1.06304	-1.0759	-1.0718	-1.06766	-1.06579	-1.06743	-1.07504
-1.155	-0.81975	-0.81559	-0.82273	-0.82847	-0.84117	-0.8514	-0.86032	-0.86466	-0.86171	-0.81267	-0.6985	-0.69942	-0.73746	-1.03591	-1.11852	-1.04926	-1.08559	-1.10071	-1.09694	-1.10999	-1.10532	-1.10123	-1.09874	-1.10043	-1.10838
-1.19	-0.84326	-0.83879	-0.84724	-0.85387	-0.86684	-0.87648	-0.88455	-0.88767	-0.88377	-0.83259	-0.71649	-0.7174	-0.75807	-1.06245	-1.14717	-1.08071	-1.11979	-1.13515	-1.13086	-1.14364	-1.13824	-1.13393	-1.13145	-1.13302	-1.14075
-1.225	-0.86622	-0.86183	-0.8714	-0.87921	-0.89228	-0.90184	-0.9087	-0.91078	-0.90544	-0.85217	-0.73457	-0.73494	-0.77806	-1.08889	-1.17492	-1.1121	-1.15436	-1.16864	-1.16422	-1.17659	-1.17084	-1.16622	-1.16363	-1.16506	-1.17322
-1.26	-0.88895	-0.8843	-0.895	-0.90405	-0.91769	-0.92699	-0.93312	-0.93377	-0.92701	-0.8714	-0.75232	-0.75243	-0.79861	-1.11456	-1.20279	-1.14365	-1.18812	-1.20216	-1.19668	-1.20961	-1.20282	-1.19797	-1.19461	-1.19648	-1.20483
-1.295	-0.91142	-0.90655	-0.91814	-0.9285	-0.94277	-0.95205	-0.95705	-0.9568	-0.94827	-0.89037	-0.76978	-0.76959	-0.81871	-1.13986	-1.23015	-1.17489	-1.22101	-1.23533	-1.22924	-1.24173	-1.23456	-1.22897	-1.22571	-1.22753	-1.23597
-1.33	-0.93348	-0.92849	-0.94114	-0.95252	-0.96761	-0.97697	-0.98124	-0.97963	-0.96925	-0.90883	-0.78735	-0.78657	-0.8389	-1.16503	-1.25714	-1.20511	-1.25401	-1.2682	-1.2614	-1.27309	-1.26493	-1.26002	-1.25628	-1.25794	-1.26686
-1.365	-0.95537	-0.94993	-0.96347	-0.97637	-0.99231	-1.00142	-1.00544	-1.0023	-0.99028	-0.92735	-0.80473	-0.80343	-0.8584	-1.19025	-1.28386	-1.23565	-1.28641	-1.3	-1.29229	-1.30505	-1.29533	-1.29044	-1.28589	-1.28783	-1.29704
-1.4	-0.97681	-0.97114	-0.98546	-0.99967	-1.01661	-1.02605	-1.02935	-1.02523	-1.01104	-0.94521	-0.82191	-0.81995	-0.87838	-1.21495	-1.31001	-1.26694	-1.31797	-1.33201	-1.3227	-1.33549	-1.32531	-1.32015	-1.31537	-1.31718	-1.32688
-1.435	-0.99813	-0.99177	-1.00715	-1.0228	-1.04071	-1.05048	-1.05344	-1.04772	-1.03152	-0.96327	-0.83908	-0.83656	-0.89791	-1.23919	-1.33577	-1.29709	-1.34981	-1.36337	-1.35332	-1.36569	-1.35426	-1.34929	-1.34504	-1.34584	-1.35609
-1.47	-1.01916	-1.01236	-1.02843	-1.04565	-1.06434	-1.07461	-1.07709	-1.07064	-1.05221	-0.98053	-0.85588	-0.8529	-0.91741	-1.26307	-1.36131	-1.32699	-1.38088	-1.3942	-1.38349	-1.39558	-1.3836	-1.37835	-1.37382	-1.37483	-1.38458
-1.505	-1.04019	-1.0324	-1.04931	-1.06794	-1.08791	-1.09844	-1.10063	-1.09303	-1.07212	-0.99773	-0.87275	-0.86897	-0.93682	-1.28701	-1.38632	-1.35675	-1.41182	-1.42413	-1.41297	-1.42553	-1.41198	-1.40688	-1.40205	-1.4027	-1.4128
-1.54	-1.06052	-1.0522	-1.06979	-1.08981	-1.11094	-1.12231	-1.12395	-1.11547	-1.09233	-1.01447	-0.88951	-0.88516	-0.95639	-1.31051	-1.41144	-1.38681	-1.44182	-1.45436	-1.44189	-1.45362	-1.43973	-1.43449	-1.4295	-1.43038	-1.4408
-1.575	-1.08089	-1.07175	-1.08997	-1.11147	-1.13362	-1.14559	-1.14718	-1.13756	-1.11238	-1.03101	-0.90605	-0.90063	-0.97546	-1.33315	-1.43578	-1.41552	-1.47235	-1.48359	-1.4706	-1.48264	-1.46765	-1.46195	-1.45681	-1.45822	-1.46845
-1.61	-1.10099	-1.091	-1.10964	-1.13264	-1.15597	-1.16869	-1.17037	-1.15968	-1.13202	-1.04754	-0.92275	-0.91648	-0.99428	-1.35595	-1.46014	-1.44342	-1.50189	-1.51225	-1.49854	-1.5103	-1.4948	-1.4893	-1.48408	-1.48484	-1.49509
-1.645	-1.12084	-1.11005	-1.12907	-1.15367	-1.17827	-1.19168	-1.19322	-1.18144	-1.15153	-1.06364	-0.9391	-0.93208	-1.01339	-1.37805	-1.48407	-1.47198	-1.5309	-1.54098	-1.52621	-1.53763	-1.52119	-1.51505	-1.50992	-1.51141	-1.52208
-1.68	-1.14053	-1.12885	-1.14817	-1.17403	-1.20039	-1.21412	-1.21576	-1.20352	-1.17096	-1.07928	-0.95539	-0.94733	-1.03208	-1.40017	-1.50784	-1.49997	-1.55963	-1.56899	-1.55349	-1.56463	-1.54732	-1.54113	-1.53618	-1.53731	-1.5479
-1.715	-1.15994	-1.14726	-1.16658	-1.19423	-1.22179	-1.23642	-1.23795	-1.22483	-1.19003	-1.09481	-0.97152	-0.96247	-1.05089	-1.4221	-1.53105	-1.52805	-1.5875	-1.59624	-1.58071	-1.59066	-1.57306	-1.56637	-1.56198	-1.56261	-1.5736
-1.75	-1.17921	-1.16543	-1.18499	-1.21388	-1.24287	-1.25876	-1.26005	-1.24625	-1.20919	-1.11022	-0.98748	-0.97767	-1.06893	-1.4434	-1.5543	-1.55552	-1.6153	-1.62361	-1.60713	-1.61626	-1.59838	-1.59238	-1.5873	-1.58813	-1.5984
-1.785	-1.19823	-1.18337	-1.2031	-1.23312	-1.26344	-1.28048	-1.282	-1.26728	-1.22796	-1.12544	-1.00314	-0.99245	-1.08738	-1.46443	-1.57662	-1.58295	-1.64283	-1.64996	-1.63285	-1.64152	-1.62361	-1.61681	-1.61185	-1.6129	-1.62358
-1.82	-1.21718	-1.20107	-1.2207	-1.25218	-1.2838	-1.30199	-1.30371	-1.28824	-1.24659	-1.14035	-1.01935	-1.00741	-1.10604	-1.48501	-1.59938	-1.60981	-1.66919	-1.67622	-1.65777	-1.66672	-1.64761	-1.64127	-1.636	-1.63701	-1.64771
-1.855	-1.23568	-1.21854	-1.23817	-1.27063	-1.30388	-1.32315	-1.32518	-1.30879	-1.26487	-1.15509	-1.03485	-1.02217	-1.12372	-1.50552	-1.62169	-1.63631	-1.69611	-1.70187	-1.68252	-1.69157	-1.6715	-1.66494	-1.65968	-1.66155	-1.67195
-1.89	-1.25428	-1.23607	-1.25548	-1.2889	-1.32373	-1.34415	-1.34621	-1.32937	-1.28295	-1.16959	-1.0504	-1.03667	-1.14181	-1.52491	-1.64366	-1.66241	-1.72242	-1.72652	-1.70725	-1.71563	-1.69534	-1.68845	-1.68338	-1.685	-1.69591
-1.925	-1.27264	-1.2533	-1.27231	-1.3069	-1.34308	-1.3645	-1.36703	-1.34978	-1.30098	-1.18401	-1.06599	-1.05097	-1.15911	-1.54427	-1.66479	-1.6881	-1.74787	-1.75169	-1.73122	-1.73962	-1.71801	-1.71219	-1.70651	-1.70792	-1.71915
-1.96	-1.29086	-1.27023	-1.28896	-1.3245	-1.3621	-1.38475	-1.38788	-1.36982	-1.31879	-1.19841	-1.08139	-1.06534	-1.17756	-1.56325	-1.68634	-1.71397	-1.77306	-1.77579	-1.75451	-1.76265	-1.74124	-1.73502	-1.7291	-1.73127	-1.74214
-1.995	-1.30903	-1.28695	-1.30536	-1.34172	-1.38078	-1.4046	-1.40808	-1.38947	-1.33625	-1.21254	-1.09645	-1.07951	-1.1951	-1.58158	-1.70791	-1.73906	-1.79712	-1.7999	-1.77764	-1.78529	-1.76339	-1.75705	-1.75223	-1.75359	-1.76463
-2.03	-1.32684	-1.30382	-1.32157	-1.35863	-1.39903	-1.4242	-1.4281	-1.40896	-1.35331	-1.22647	-1.11151	-1.09348	-1.21307	-1.59985	-1.7282	-1.7632	-1.82162	-1.82359	-1.80029	-1.80789	-1.78559	-1.7795	-1.77427	-1.776	-1.78728
-2.065	-1.34454	-1.32039	-1.33737	-1.37507	-1.41714	-1.44343	-1.44773	-1.42794	-1.37033	-1.24011	-1.12645	-1.10764	-1.22911	-1.61881	-1.74927	-1.78848	-1.8459	-1.84613	-1.82269	-1.82928	-1.80738	-1.80116	-1.79681	-1.79785	-1.80949
-2.1	-1.36201	-1.33679	-1.35308	-1.39134	-1.43491	-1.46257	-1.46732	-1.44688	-1.38723	-1.25389	-1.14149	-1.12151	-1.24648	-1.63473	-1.76927	-1.81251	-1.86926	-1.86904	-1.84481	-1.8505	-1.82842	-1.82302	-1.81827	-1.81961	-1.83109
-2.135	-1.37939	-1.35279	-1.3683	-1.40735	-1.45215	-1.48116	-1.48654	-1.46583	-1.40345	-1.26724	-1.15613	-1.13496	-1.26331	-1.65133	-1.78942	-1.8364	-1.89222	-1.89146	-1.86644	-1.87193	-1.84967	-1.84419	-1.83975	-1.8409	-1.85199
-2.17	-1.39672	-1.36885	-1.38364	-1.42316	-1.46934	-1.49964	-1.50521	-1.48406	-1.41964	-1.2805	-1.17071	-1.14851	-1.28008	-1.66615	-1.80903	-1.86044	-1.91454	-1.91236	-1.88777	-1.89275	-1.87024	-1.86491	-1.86001	-1.86155	-1.87344
-2.205	-1.41397	-1.38477	-1.39896	-1.43853	-1.4861	-1.51754	-1.52367	-1.50197	-1.43566	-1.29396	-1.18494	-1.16192	-1.29678	-1.67976	-1.82848	-1.88379	-1.93652	-1.53031	-1.90746	-1.91298	-1.89068	-1.8851	-1.88055	-1.88182	-1.89326
-2.24	-1.43086	-1.40052	-1.41376	-1.4538	-1.50261	-1.53506	-1.54213	-1.52006	-1.45134	-1.30703	-1.19946	-1.17545	-1.31342	-1.26725	-1.84782	-1.90698	-1.54773	-1.55433	-1.54597	-1.55685	-1.90966	-1.90441	-1.8999	-1.90095	-1.9121
-2.275	-1.44773	-1.41611	-1.42836	-1.4686	-1.51879	-1.55264	-1.56013	-1.53766	-1.46668	-1.32004	-1.21357	-1.18865	-1.3298	-1.28422	-1.86658	-1.93015	-1.57066	-1.57749	-1.57004	-1.58212	-1.57373	-1.56969	-1.56616	-1.56654	-1.58001
-2.31	-1.46427	-1.43173	-1.44286	-1.48321	-1.53435	-1.56971	-1.57765	-1.55476	-1.48197	-1.33265	-1.22805	-1.20226	-1.3459	-1.30095	-1.88505	-1.95396	-1.59371	-1.60161	-1.59409	-1.60687	-1.60086	-1.59733	-1.5935	-1.59538	-1.6073
-2.345	-1.48092	-1.44722	-1.45718	-1.49739	-1.55008	-1.58659	-1.59521	-1.57211	-1.49703	-1.34548	-1.2422	-1.21504	-1.36236	-1.31835	-1.90322	-1.97648	-1.61739	-1.62523	-1.61766	-1.63126	-1.62608	-1.62191	-1.61908	-1.62362	-1.63205
-2.38	-1.49726	-1.46247	-1.4715	-1.51176	-1.56537	-1.60304	-1.61245	-1.5887	-1.51154	-1.35797	-1.2558	-1.22824	-1.37808	-1.33512	-1.92095	-1.61349	-1.64047	-1.64895	-1.642	-1.65555	-1.65042	-1.64809	-1.64399	-1.64756	-1.65653
-2.415	-1.51358	-1.47774	-1.48559	-1.52578	-1.58035	-1.61947	-1.6295	-1.60518	-1.52583	-1.3703	-1.26953	-1.24106	-1.39403	-1.3527	-1.9386	-1.63746	-1.66489	-1.67406	-1.66595	-1.68004	-1.6743	-1.67195	-1.66771	-1.67325	-1.68148
-2.45	-1.52972	-1.49285	-1.49946	-1.53925	-1.59516	-1.63551	-1.64636	-1.62135	-1.54009	-1.38277	-1.2832	-1.25388	-1.40932	-1.36972	-1.95566	-1.66114	-1.68923	-1.69859	-1.69034	-1.70472	-1.69877	-1.69657	-1.69231	-1.69631	-1.70559
-2.485	-1.54564	-1.50763	-1.51334	-1.55274	-1.60951	-1.65136	-1.66275	-1.63731	-1.55392	-1.39501	-1.29693	-1.2666	-1.42483	-1.38707	-1.97146	-1.68616	-1.71435	-1.72316	-1.71495	-1.7291	-1.72294	-1.7203	-1.71595	-1.72048	-1.73064
-2.52	-1.56155	-1.52243	-1.52675	-1.56611	-1.62369	-1.6669	-1.679	-1.653	-1.56775	-1.40715	-1.31053	-1.27931	-1.43952	-1.40477	-1.59061	-1.71013	-1.7377	-1.74734	-1.7392	-1.75332	-1.7476	-1.74397	-1.73886	-1.74409	-1.75498
-2.555	-1.57728	-1.53714	-1.54037	-1.57927	-1.63751	-1.68221	-1.69492	-1.66825	-1.58127	-1.41944	-1.32404	-1.29167	-1.4546	-1.42275	-1.61231	-1.73415	-1.76162	-1.77198	-1.76341	-1.7781	-1.77158	-1.76793	-1.76218	-1.76673	-1.77875
-2.59	-1.59286	-1.55186	-1.55387	-1.59236	-1.6513	-1.69707	-1.7105	-1.68372	-1.59436	-1.43142	-1.33711	-1.30371	-1.46937	-1.44069	-1.63366	-1.75831	-1.78617	-1.79628	-1.78795	-1.80196	-1.79494	-1.79157	-1.78513	-1.79029	-1.80217
-2.625	-1.60843	-1.56629	-1.56718	-1.60507	-1.6649	-1.71207	-1.72637	-1.69865	-1.60744	-1.44337	-1.35034	-1.31615	-1.48391	-1.45869	-1.65468	-1.78292	-1.81097	-1.82161	-1.8124	-1.82615	-1.81877	-1.8147	-1.80819	-1.81287	-1.82585
-2.66	-1.62372	-1.58083	-1.58037	-1.6177	-1.67816	-1.72673	-1.74178	-1.71315	-1.62008	-1.45509	-1.36335	-1.32818	-1.49761	-1.47636	-1.67658	-1.80645	-1.83504	-1.84553	-1.83639	-1.85026	-1.84104	-1.83757	-1.83208	-1.83653	-1.84924
-2.695	-1.63901	-1.59494	-1.5937	-1.63002	-1.69116	-1.741	-1.75696	-1.72762	-1.63238	-1.46686	-1.37637	-1.34029	-1.51155	-1.49419	-1.69827	-1.83015	-1.8601	-1.87008	-1.86004	-1.87392	-1.86364	-1.8602	-1.85605	-1.85837	-1.87291
-2.73	-1.65376	-1.60887	-1.60678	-1.6424	-1.70409	-1.75512	-1.77189	-1.74189	-1.64445	-1.47803	-1.38908	-1.35218	-1.52493	-1.5123	-1.71982	-1.85417	-1.88498	-1.89433	-1.88277	-1.89683	-1.88629	-1.88368	-1.87925	-1.88051	-1.89577
-2.765	-1.66854	-1.62291	-1.61963	-1.65464	-1.71689	-1.76895	-1.78639	-1.75589	-1.65658	-1.4898	-1.40196	-1.36401	-1.53762	-1.53065	-1.74112	-1.87729	-1.90875	-1.91838	-1.90585	-1.92026	-1.90922	-1.9056	-1.90147	-1.9026	-1.91902
-2.8	-1.68317	-1.63695	-1.63256	-1.66676	-1.72928	-1.7827	-1.80088	-1.76967	-1.66827	-1.50117	-1.41441	-1.37576	-1.5505	-1.5477	-1.76252	-1.90077	-1.93244	-1.9422	-1.92943	-1.94315	-1.93161	-1.92748	-1.92402	-1.92438	-1.94214
-2.835	-1.69779	-1.65063	-1.64532	-1.67863	-1.74156	-1.79612	-1.81507	-1.7833	-1.67995	-1.51272	-1.42699	-1.38761	-1.56198	-1.5657	-1.78348	-1.92346	-1.95555	-1.9653	-1.95119	-1.96565	-1.95396	-1.9487	-1.94531	-1.94696	-1.96378
-2.87	-1.71212	-1.66434	-1.65795	-1.69047	-1.7536	-1.56253	-1.56122	-1.79659	-1.69137	-1.52375	-1.43949	-1.3992	-1.57319	-1.5835	-1.80521	-1.94686	-1.97845	-1.98757	-1.97284	-1.98832	-1.97549	-1.97132	-1.96757	-1.96852	-1.98489
-2.905	-1.7258	-1.67786	-1.67065	-1.70198	-1.76539	-1.57835	-1.57758	-1.54325	-1.70263	-1.53502	-1.45205	-1.41049	-1.58318	-1.60113	-1.82629	-1.96983	-2.00061	-2.01024	-1.99564	-2.01051	-1.99874	-1.99385	-1.98858	-1.99086	-2.00694
-2.94	-1.73962	-1.69148	-1.68334	-1.71356	-1.77693	-1.59396	-1.59394	-1.55903	-1.71321	-1.54585	-1.46427	-1.42212	-1.29415	-1.61854	-1.84704	-1.99178	-2.02299	-2.03208	-2.01823	-2.03246	-2.02047	-2.01618	-2.01001	-2.01332	-2.02805
-2.975	-1.75307	-1.70482	-1.69574	-1.72504	-1.78829	-1.60964	-1.61026	-1.57472	-1.72412	-1.55716	-1.47607	-1.43322	-1.3077	-1.63611	-1.86748	-2.01455	-2.04569	-2.05372	-2.04027	-2.05434	-2.04197	-2.03766	-2.03176	-2.03497	-2.05073
-3.01	-1.76552	-1.71769	-1.70831	-1.7365	-1.79934	-1.62512	-1.62635	-1.59014	-1.73433	-1.56782	-1.48806	-1.44477	-1.32116	-1.65342	-1.88835	-2.03653	-2.06828	-2.07566	-2.06172	-2.07638	-2.06391	-2.05904	-2.05336	-2.05724	-2.0726
-3.045	-1.77886	-1.7304	-1.71979	-1.74723	-1.60828	-1.64069	-1.64227	-1.60599	-1.74455	-1.57855	-1.49993	-1.45571	-1.33532	-1.67145	-1.90874	-2.05809	-2.09074	-2.09767	-2.08447	-2.09887	-2.08558	-2.08074	-2.07566	-2.07918	-2.09367
-3.08	-1.79198	-1.74333	-1.73143	-1.75836	-1.62213	-1.65599	-1.65843	-1.62134	-1.75464	-1.58928	-1.51163	-1.46681	-1.34889	-1.68912	-1.92949	-2.08022	-2.1132	-2.11824	-2.10654	-2.12016	-2.10667	-2.10117	-2.0968	-2.10067	-2.11657
-3.115	-1.80479	-1.75576	-1.74292	-1.76936	-1.636	-1.67112	-1.67446	-1.63661	-1.53636	-1.59986	-1.52329	-1.47822	-1.36304	-1.7061	-1.94966	-2.10141	-2.13469	-2.13946	-2.12833	-2.14268	-2.12789	-2.12272	-2.12018	-2.12166	-2.13755
-3.15	-1.81518	-1.76826	-1.75471	-1.78011	-1.64955	-1.68635	-1.69007	-1.65162	-1.54919	-1.61015	-1.53475	-1.48894	-1.37695	-1.7236	-1.96991	-2.12266	-2.15604	-2.16029	-2.14849	-2.16402	-2.14984	-2.14471	-2.14107	-2.14407	-2.15866
-3.185	-1.82715	-1.78044	-1.76629	-1.7905	-1.66291	-1.701	-1.7057	-1.66692	-1.56191	-1.62064	-1.54603	-1.49966	-1.3913	-1.74104	-1.98969	-2.14234	-2.17702	-2.18298	-2.16978	-2.18484	-2.1694	-2.1659	-2.16257	-2.16483	-2.18071
-3.22	-1.83843	-1.79242	-1.77656	-1.62018	-1.67592	-1.71556	-1.72126	-1.68183	-1.57406	-1.63068	-1.55698	-1.50998	-1.40468	-1.75753	-2.00934	-2.16299	-2.1975	-2.20205	-2.19036	-2.20555	-2.19151	-2.18696	-2.18332	-2.18678	-2.20324
-3.255	-1.84884	-1.80348	-1.78793	-1.63221	-1.68883	-1.73025	-1.73656	-1.69661	-1.58659	-1.64078	-1.56778	-1.52018	-1.41867	-1.77478	-2.02889	-2.1827	-2.21859	-2.22342	-2.21142	-2.22618	-2.21293	-2.20775	-2.20446	-2.20896	-2.22433
-3.29	-1.85909	-1.81484	-1.7986	-1.64437	-1.70184	-1.74457	-1.75146	-1.71119	-1.59874	-1.65063	-1.57857	-1.53066	-1.43305	-1.79194	-2.04788	-2.20274	-2.23925	-2.2436	-2.23146	-2.24699	-2.23411	-2.22885	-2.22495	-2.23269	-2.24595
-3.325	-1.63325	-1.82537	-1.80796	-1.65605	-1.71469	-1.75898	-1.76693	-1.72561	-1.61114	-1.66019	-1.58879	-1.54068	-1.44691	-1.80861	-2.06691	-2.22261	-2.25974	-2.26389	-2.25429	-2.26818	-2.25381	-2.24972	-2.24918	-2.25637	-2.26768
-3.36	-1.64695	-1.83527	-1.6258	-1.66791	-1.72743	-1.77282	-1.78199	-1.74025	-1.62306	-1.66937	-1.5992	-1.55036	-1.4611	-1.82291	-2.08449	-2.24249	-2.27866	-2.28407	-2.27452	-2.28965	-2.27475	-2.27154	-2.27041	-2.27815	-2.28986
-3.395	-1.66039	-1.63273	-1.63811	-1.67949	-1.73983	-1.78672	-1.79645	-1.75426	-1.6347	-1.67856	-1.60914	-1.56031	-1.4749	-1.83888	-2.10317	-2.26142	-2.29772	-2.30418	-2.29532	-2.31018	-2.30027	-2.29302	-2.29191	-2.30063	-2.31233
-3.43	-1.67295	-1.64541	-1.6503	-1.69133	-1.75203	-1.8001	-1.81082	-1.7684	-1.64635	-1.68705	-1.61861	-1.56955	-1.48911	-1.85486	-2.12018	-2.27998	-2.31693	-2.32406	-2.31717	-2.33147	-2.32204	-2.3162	-2.31478	-2.32351	-2.33566
-3.465	-1.68666	-1.65858	-1.66246	-1.70315	-1.7641	-1.8131	-1.82535	-1.7821	-1.65812	-1.69532	-1.6273	-1.57849	-1.50342	-1.87042	-2.13894	-2.29678	-2.33573	-2.34408	-2.33813	-2.35301	-2.34284	-2.33884	-2.33783	-2.3454	-2.35957
-3.5	-1.70024	-1.6716	-1.67478	-1.71471	-1.7762	-1.82665	-1.83963	-1.7955	-1.66953	-1.49489	-1.63497	-1.58745	-1.51712	-1.88628	-2.15634	-2.3153	-2.35474	-2.36492	-2.35929	-2.37447	-2.36543	-2.36158	-2.36114	-2.36899	-2.38357

## Sheet: Figure S5e
Vg (V)	PVR
	EPVR for positive Id	IPVR for positive Id	EPVR for negative Id	IPVR for negative Id
-60	NaN	NaN	1.13828	1.2685
-55	NaN	NaN	1.12405	1.28228
-50	NaN	NaN	1.11204	1.29415
-45	NaN	NaN	1.10512	1.30865
-40	NaN	NaN	1.1188	1.33951
-35	NaN	NaN	1.14949	1.36522
-30	NaN	NaN	1.1626	1.39292
-25	NaN	NaN	1.16416	1.4075
-20	NaN	NaN	1.14208	1.40035
-15	NaN	NaN	NaN	1.16329
-10	NaN	NaN	NaN	1.17502
-5	NaN	NaN	NaN	NaN
0	NaN	NaN	1.22334	1.39671
5	NaN	NaN	1.32552	1.46619
10	1.08933	1.23444	1.23944	1.58964
15	1.14086	1.2308	1.22497	1.46247
20	1.18295	1.28573	1.2512	1.35278
25	1.18068	1.28622	1.24966	1.33123
30	1.17952	1.27997	1.23383	1.3297
35	1.18485	1.27683	1.22875	1.336
40	1.18776	1.27466	1.21346	1.32569
45	1.18996	1.27074	1.21324	1.32749
50	1.18998	1.27533	1.21309	1.32292
55	1.18561	1.27519	1.21347	1.31693
60	1.18767	1.28582	1.21018	1.31992
