# Supplementary material for: Toward high-current-density and high-frequency graphene resonant tunneling transistors
Source: Nat Commun. 2025 May 23;16:4805. doi: 10.1038/s41467-025-58720-7 (PMC12102250; doi:10.1038/s41467-025-58720-7)
Supplement: Supplementary file 3 — Source Data [file 41467_2025_58720_MOESM3_ESM.zip › Supplementary Figure 6.xlsx]

## Sheet: Figure S6a
Vd (V)	Id (A)
	Vg = -60 V	-50 V	-40 V	-30 V	-20 V	-10 V	0 V	10 V	20 V	30 V	40 V	50 V	60 V
2.5	0.00244	0.00236	0.00244	0.00241	0.00207	0.00142	0.0018	0.00276	0.00336	0.00376	0.00404	0.00425	0.00442
2.4	0.00237	0.00233	0.00238	0.00234	0.00202	0.00138	0.00175	0.0027	0.00328	0.00366	0.00394	0.00415	0.00431
2.3	0.0023	0.00231	0.00231	0.00227	0.00196	0.00133	0.0017	0.00264	0.0032	0.00357	0.00384	0.00404	0.0042
2.2	0.00222	0.00227	0.00224	0.0022	0.0019	0.00129	0.00165	0.00257	0.00311	0.00347	0.00373	0.00393	0.00408
2.1	0.00215	0.00223	0.00218	0.00212	0.00184	0.00125	0.00159	0.00249	0.00302	0.00336	0.00361	0.00381	0.00396
2	0.00207	0.00218	0.00211	0.00204	0.00178	0.0012	0.00154	0.00242	0.00292	0.00325	0.00349	0.00368	0.00382
1.9	0.002	0.00213	0.00204	0.00196	0.00171	0.00115	0.00149	0.00234	0.00281	0.00313	0.00337	0.00354	0.00368
1.8	0.00192	0.00208	0.00197	0.00187	0.00164	0.00111	0.00143	0.00225	0.0027	0.00301	0.00323	0.0034	0.00353
1.7	0.00184	0.00202	0.00191	0.00178	0.00156	0.00106	0.00137	0.00216	0.00259	0.00288	0.00309	0.00325	0.00338
1.6	0.00176	0.00196	0.00186	0.00169	0.00148	0.00101	0.00131	0.00206	0.00247	0.00274	0.00294	0.00309	0.00322
1.5	0.00168	0.0019	0.00181	0.00159	0.0014	0.00095222	0.00124	0.00196	0.00234	0.0026	0.00279	0.00293	0.00305
1.4	0.00159	0.00183	0.00178	0.0015	0.00132	0.00089734	0.00117	0.00185	0.0022	0.00245	0.00262	0.00276	0.00287
1.3	0.00151	0.00175	0.00174	0.00141	0.00123	0.00083995	0.0011	0.00173	0.00206	0.00229	0.00246	0.00258	0.00269
1.2	0.00142	0.00166	0.00167	0.00132	0.00113	0.00078006	0.00103	0.00161	0.00191	0.00213	0.00228	0.0024	0.00251
1.1	0.00134	0.00157	0.00159	0.00125	0.00103	0.00071767	0.0009512	0.00148	0.00176	0.00196	0.0021	0.00223	0.00234
1	0.00124	0.00147	0.00149	0.0012	0.00093339	0.00065229	0.00086927	0.00135	0.0016	0.00179	0.00192	0.00206	0.00219
0.9	0.00115	0.00136	0.00137	0.00115	0.00083337	0.0005842	0.00078332	0.00121	0.00144	0.00161	0.00175	0.0019	0.00205
0.8	0.00105	0.00124	0.00125	0.00108	0.00073794	0.00051335	0.00069334	0.00107	0.00127	0.00144	0.0016	0.00177	0.00192
0.7	0.00093945	0.00111	0.00111	0.00098811	0.00065424	0.00044026	0.00059972	0.00092209	0.00111	0.00129	0.00147	0.00163	0.00177
0.6	0.00082557	0.00096545	0.00096751	0.00086988	0.00058717	0.00036563	0.00050325	0.00077556	0.00095878	0.00115	0.00133	0.00147	0.00158
0.5	0.0007038	0.00081339	0.00081263	0.00073685	0.00052707	0.0002915	0.00040498	0.00063396	0.00082506	0.00102	0.00117	0.00128	0.00136
0.4	0.00057315	0.00065285	0.00065069	0.00059402	0.00044889	0.0002207	0.00030773	0.00050498	0.00069728	0.00085988	0.00097059	0.00105	0.00111
0.3	0.00043341	0.00048678	0.00048482	0.0004457	0.00034897	0.0001588	0.00021571	0.00039017	0.00055111	0.00066981	0.00074765	0.00080462	0.0008439
0.2	0.00028695	0.00031992	0.00031976	0.00029654	0.00023713	0.0001088	0.00013476	0.00027141	0.00038054	0.00045746	0.00050671	0.00054197	0.00056614
0.1	0.0001399	0.00015859	0.00015933	0.00014874	0.00012006	5.898e-05	6.462e-05	0.00013885	0.00019359	0.00023124	0.00025514	0.00027152	0.00028289
0	-3.9e-07	-5.7e-07	-5.7e-07	-5.3e-07	-3.5e-07	-1.3e-07	-7e-08	-4.8e-07	-8.2e-07	-9.8e-07	-1.17e-06	-1.02e-06	-1.12e-06
-0.1	-0.00013856	-0.00016465	-0.00016453	-0.00015273	-0.00012268	-6.447e-05	-5.476e-05	-0.00013664	-0.00019506	-0.00023359	-0.00025689	-0.00027238	-0.00028269
-0.2	-0.00027793	-0.00033035	-0.00032949	-0.00030461	-0.00024274	-0.00013089	-0.00010713	-0.00025882	-0.00038197	-0.00046037	-0.00050805	-0.00053916	-0.00056029
-0.3	-0.0004144	-0.00049278	-0.0004918	-0.00045189	-0.00035593	-0.00020139	-0.0001794	-0.00035281	-0.00055353	-0.00067734	-0.00075042	-0.00079819	-0.00083
-0.4	-0.00054539	-0.00064912	-0.00064789	-0.00059079	-0.00046147	-0.00027733	-0.00026683	-0.00042275	-0.00069997	-0.00087822	-0.00097995	-0.00105	-0.00109
-0.5	-0.00067042	-0.00079721	-0.00079625	-0.00071792	-0.00056467	-0.00035721	-0.00035908	-0.00050915	-0.0008077	-0.00106	-0.00119	-0.00128	-0.00132
-0.6	-0.00078961	-0.00093614	-0.00093385	-0.00083413	-0.00067129	-0.00043876	-0.00045067	-0.00062686	-0.00087636	-0.0012	-0.00139	-0.0015	-0.00155
-0.7	-0.00090402	-0.00106	-0.00106	-0.00094323	-0.00078142	-0.00052016	-0.00053892	-0.0007606	-0.00094333	-0.00131	-0.00155	-0.00169	-0.00178
-0.8	-0.00101	-0.00118	-0.00117	-0.00105	-0.00089331	-0.00060041	-0.00062262	-0.00089718	-0.00104	-0.00137	-0.00169	-0.00185	-0.00199
-0.9	-0.00112	-0.00129	-0.00128	-0.00116	-0.001	-0.0006785	-0.00070154	-0.00103	-0.00117	-0.00143	-0.00178	-0.00201	-0.00218
-1	-0.00122	-0.00139	-0.00138	-0.00128	-0.00111	-0.00075429	-0.00077552	-0.00116	-0.00131	-0.0015	-0.00184	-0.00214	-0.00236
-1.1	-0.00132	-0.00148	-0.00148	-0.00139	-0.00122	-0.00082752	-0.00084523	-0.00129	-0.00146	-0.00161	-0.00189	-0.00223	-0.00251
-1.2	-0.00142	-0.00156	-0.00158	-0.0015	-0.00132	-0.00089809	-0.00091047	-0.0014	-0.00161	-0.00174	-0.00196	-0.00229	-0.00264
-1.3	-0.00151	-0.00163	-0.00168	-0.00161	-0.00142	-0.00096572	-0.0009723	-0.00152	-0.00175	-0.00188	-0.00205	-0.00234	-0.00274
-1.4	-0.0016	-0.0017	-0.00177	-0.00172	-0.00152	-0.00103	-0.00103	-0.00162	-0.00189	-0.00203	-0.00216	-0.0024	-0.00281
-1.5	-0.00169	-0.00177	-0.00187	-0.00182	-0.00161	-0.00109	-0.00109	-0.00172	-0.00202	-0.00218	-0.00229	-0.00247	-0.00286
-1.6	-0.00177	-0.00183	-0.00196	-0.00192	-0.0017	-0.00115	-0.00114	-0.00182	-0.00214	-0.00232	-0.00242	-0.00255	-0.00288
-1.7	-0.00185	-0.0019	-0.00204	-0.00201	-0.00179	-0.00121	-0.00119	-0.0019	-0.00226	-0.00246	-0.00254	-0.00264	-0.0029
-1.8	-0.00192	-0.00196	-0.00212	-0.0021	-0.00187	-0.00127	-0.00124	-0.00198	-0.00237	-0.00259	-0.00268	-0.00276	-0.00294
-1.9	-0.002	-0.00202	-0.00219	-0.00219	-0.00194	-0.00132	-0.00129	-0.00206	-0.00248	-0.00271	-0.00281	-0.00288	-0.00301
-2	-0.00207	-0.00209	-0.00227	-0.00227	-0.00202	-0.00138	-0.00133	-0.00213	-0.00258	-0.00283	-0.00295	-0.00301	-0.00311
-2.1	-0.00214	-0.00215	-0.00233	-0.00234	-0.00209	-0.00143	-0.00138	-0.0022	-0.00267	-0.00294	-0.00307	-0.00315	-0.00322
-2.2	-0.00221	-0.00222	-0.00239	-0.00242	-0.00215	-0.00148	-0.00142	-0.00226	-0.00276	-0.00305	-0.00319	-0.00328	-0.00334
-2.29999	-0.00228	-0.00228	-0.00245	-0.00249	-0.00222	-0.00153	-0.00146	-0.00232	-0.00284	-0.00315	-0.00331	-0.00341	-0.00347
-2.39999	-0.00235	-0.00234	-0.00251	-0.00255	-0.00228	-0.00157	-0.0015	-0.00237	-0.00292	-0.00324	-0.00342	-0.00353	-0.00359
-2.5	-0.00243	-0.00241	-0.00256	-0.00261	-0.00234	-0.00162	-0.00154	-0.00242	-0.00299	-0.00333	-0.00352	-0.00365	-0.00371
-2.5	-0.00243	-0.00241	-0.00256	-0.00261	-0.00234	-0.00162	-0.00154	-0.00242	-0.00299	-0.00333	-0.00352	-0.00365	-0.00371
-2.4	-0.00236	-0.00234	-0.00251	-0.00255	-0.00228	-0.00157	-0.0015	-0.00237	-0.00292	-0.00324	-0.00342	-0.00353	-0.00359
-2.3	-0.00229	-0.00228	-0.00245	-0.00249	-0.00222	-0.00153	-0.00146	-0.00232	-0.00284	-0.00315	-0.00331	-0.00341	-0.00347
-2.2	-0.00221	-0.00221	-0.0024	-0.00242	-0.00215	-0.00148	-0.00142	-0.00226	-0.00276	-0.00305	-0.00319	-0.00328	-0.00334
-2.1	-0.00214	-0.00215	-0.00233	-0.00234	-0.00209	-0.00143	-0.00138	-0.0022	-0.00267	-0.00294	-0.00307	-0.00315	-0.00322
-2	-0.00207	-0.00209	-0.00227	-0.00227	-0.00202	-0.00138	-0.00133	-0.00213	-0.00258	-0.00283	-0.00295	-0.00301	-0.0031
-1.9	-0.002	-0.00202	-0.0022	-0.00219	-0.00194	-0.00132	-0.00129	-0.00206	-0.00248	-0.00271	-0.00282	-0.00288	-0.00301
-1.8	-0.00193	-0.00196	-0.00212	-0.0021	-0.00187	-0.00127	-0.00124	-0.00198	-0.00237	-0.00259	-0.00268	-0.00276	-0.00294
-1.7	-0.00185	-0.0019	-0.00204	-0.00201	-0.00179	-0.00121	-0.00119	-0.0019	-0.00226	-0.00246	-0.00254	-0.00264	-0.0029
-1.6	-0.00178	-0.00183	-0.00196	-0.00192	-0.0017	-0.00115	-0.00114	-0.00181	-0.00214	-0.00232	-0.00242	-0.00255	-0.00288
-1.5	-0.00169	-0.00177	-0.00187	-0.00182	-0.00161	-0.00109	-0.00108	-0.00172	-0.00202	-0.00218	-0.00229	-0.00247	-0.00286
-1.4	-0.00161	-0.0017	-0.00177	-0.00172	-0.00152	-0.00103	-0.00103	-0.00162	-0.00189	-0.00203	-0.00216	-0.0024	-0.00281
-1.3	-0.00152	-0.00163	-0.00168	-0.00161	-0.00142	-0.00096609	-0.00097088	-0.00151	-0.00175	-0.00188	-0.00205	-0.00234	-0.00274
-1.2	-0.00143	-0.00156	-0.00158	-0.0015	-0.00132	-0.00089844	-0.00090932	-0.0014	-0.00161	-0.00173	-0.00196	-0.00229	-0.00264
-1.1	-0.00133	-0.00148	-0.00148	-0.00139	-0.00122	-0.0008279	-0.00084397	-0.00128	-0.00146	-0.0016	-0.00189	-0.00223	-0.00251
-1	-0.00123	-0.00139	-0.00138	-0.00128	-0.00111	-0.0007548	-0.0007745	-0.00116	-0.00131	-0.0015	-0.00184	-0.00214	-0.00236
-0.9	-0.00113	-0.00129	-0.00128	-0.00116	-0.001	-0.00067902	-0.00070049	-0.00103	-0.00117	-0.00142	-0.00178	-0.00201	-0.00218
-0.8	-0.00103	-0.00118	-0.00117	-0.00105	-0.00089298	-0.00060086	-0.00062178	-0.00089563	-0.00104	-0.00137	-0.00169	-0.00185	-0.00198
-0.7	-0.00091781	-0.00107	-0.00106	-0.00094318	-0.00078139	-0.00052057	-0.00053793	-0.00075954	-0.00094315	-0.00131	-0.00156	-0.00168	-0.00177
-0.6	-0.00080324	-0.00093679	-0.00093411	-0.00083418	-0.00067116	-0.00043902	-0.00044986	-0.00062591	-0.00087654	-0.0012	-0.00139	-0.0015	-0.00155
-0.5	-0.00068325	-0.00079797	-0.00079612	-0.00071811	-0.0005647	-0.00035752	-0.00035843	-0.00050828	-0.00080806	-0.00105	-0.0012	-0.00128	-0.00132
-0.4	-0.00055662	-0.00064982	-0.00064822	-0.00059072	-0.00046136	-0.00027762	-0.00026639	-0.00042213	-0.00070033	-0.0008742	-0.00098164	-0.00105	-0.00109
-0.3	-0.00042303	-0.0004934	-0.00049184	-0.00045193	-0.00035585	-0.00020167	-0.00017906	-0.00035227	-0.00055386	-0.00067376	-0.0007516	-0.00079962	-0.00082826
-0.2	-0.00028374	-0.00033066	-0.0003294	-0.00030457	-0.0002427	-0.00013105	-0.0001069	-0.00025819	-0.00038203	-0.00045793	-0.00050903	-0.00054017	-0.00055862
-0.1	-0.00014138	-0.00016482	-0.00016435	-0.00015274	-0.0001226	-6.452e-05	-5.469e-05	-0.00013624	-0.00019506	-0.00023214	-0.00025734	-0.00027298	-0.00028223
0	-4e-07	-5.8e-07	-5.8e-07	-6e-07	-3.4e-07	-1.2e-07	-6e-08	-4.9e-07	-8.2e-07	-9.8e-07	-1.04e-06	-1.17e-06	-1.31e-06
0.1	0.0001425	0.0001588	0.0001592	0.00014864	0.00012002	5.9e-05	6.449e-05	0.00013834	0.0001936	0.00023005	0.00025554	0.00027208	0.00028232
0.2	0.00029242	0.00032068	0.0003199	0.00029653	0.00023705	0.0001088	0.00013449	0.00027062	0.0003806	0.00045519	0.00050758	0.00054309	0.0005656
0.3	0.00044239	0.0004878	0.00048476	0.00044577	0.00034884	0.00015888	0.00021533	0.00038927	0.00055132	0.00066731	0.00074901	0.00080625	0.00084324
0.4	0.00058557	0.00065455	0.00065077	0.00059405	0.00044878	0.00022087	0.00030715	0.00050397	0.00069731	0.00085755	0.00097247	0.00105	0.00111
0.5	0.00071934	0.00081521	0.000813	0.000737	0.00052694	0.00029174	0.00040421	0.00063228	0.00082461	0.00102	0.00117	0.00128	0.00136
0.6	0.00084377	0.00096693	0.00096799	0.00087014	0.0005871	0.00036599	0.00050207	0.00077362	0.00095844	0.00115	0.00133	0.00147	0.00158
0.7	0.00095827	0.00111	0.00111	0.00098816	0.00065422	0.00044067	0.00059836	0.00091964	0.00111	0.00129	0.00147	0.00163	0.00177
0.8	0.00107	0.00124	0.00125	0.00108	0.00073798	0.00051378	0.0006917	0.00107	0.00127	0.00144	0.0016	0.00177	0.00192
0.9	0.00117	0.00136	0.00137	0.00115	0.0008334	0.00058454	0.00078146	0.00121	0.00144	0.00161	0.00176	0.0019	0.00205
1	0.00126	0.00147	0.00149	0.0012	0.00093337	0.00065269	0.00086707	0.00135	0.0016	0.00178	0.00193	0.00206	0.00219
1.1	0.00135	0.00157	0.00159	0.00126	0.00103	0.00071795	0.00094863	0.00148	0.00176	0.00195	0.00211	0.00223	0.00234
1.2	0.00144	0.00166	0.00167	0.00132	0.00113	0.00078048	0.00103	0.00161	0.00191	0.00212	0.00228	0.00241	0.00251
1.3	0.00153	0.00175	0.00174	0.00141	0.00123	0.00084033	0.0011	0.00173	0.00206	0.00229	0.00246	0.00259	0.00269
1.4	0.00161	0.00183	0.00178	0.0015	0.00132	0.00089771	0.00117	0.00184	0.0022	0.00244	0.00263	0.00276	0.00287
1.5	0.00169	0.0019	0.00181	0.00159	0.0014	0.00095263	0.00124	0.00195	0.00234	0.00259	0.00279	0.00293	0.00305
1.6	0.00177	0.00196	0.00186	0.00169	0.00148	0.00101	0.0013	0.00206	0.00247	0.00274	0.00295	0.0031	0.00321
1.7	0.00185	0.00202	0.00191	0.00178	0.00156	0.00106	0.00136	0.00215	0.00259	0.00287	0.00309	0.00325	0.00338
1.8	0.00193	0.00208	0.00197	0.00187	0.00164	0.00111	0.00142	0.00224	0.0027	0.00301	0.00323	0.0034	0.00353
1.9	0.00201	0.00213	0.00204	0.00196	0.00171	0.00115	0.00148	0.00233	0.00281	0.00313	0.00337	0.00354	0.00368
2	0.00208	0.00218	0.00211	0.00204	0.00178	0.0012	0.00154	0.00241	0.00292	0.00325	0.0035	0.00368	0.00382
2.1	0.00216	0.00223	0.00218	0.00212	0.00184	0.00125	0.00159	0.00249	0.00302	0.00336	0.00362	0.00381	0.00396
2.2	0.00223	0.00227	0.00225	0.0022	0.0019	0.00129	0.00164	0.00256	0.00311	0.00347	0.00373	0.00393	0.00408
2.3	0.0023	0.00231	0.00231	0.00227	0.00196	0.00133	0.00169	0.00263	0.0032	0.00357	0.00384	0.00404	0.0042
2.4	0.00237	0.00233	0.00238	0.00234	0.00202	0.00138	0.00174	0.0027	0.00328	0.00366	0.00394	0.00415	0.00431
2.5	0.00244	0.00236	0.00244	0.00241	0.00207	0.00142	0.00179	0.00276	0.00336	0.00375	0.00404	0.00425	0.00442

## Sheet: Figure S6b
Vd (V)	Id (A)
	Vg = -60 V	-50 V	-40 V	-30 V	-20 V	-10 V	0 V	10 V	20 V	30 V	40 V	50 V	60 V
3	0.00010469	9.905e-05	7.697e-05	4.223e-05	3.445e-05	5.182e-05	7.217e-05	8.608e-05	9.61e-05	0.00010464	0.00011266	0.00011949	0.00012676
2.97	0.00010344	9.82e-05	7.644e-05	4.189e-05	3.403e-05	5.122e-05	7.148e-05	8.532e-05	9.545e-05	0.00010401	0.00011214	0.00011904	0.00012627
2.94	0.00010225	9.733e-05	7.588e-05	4.158e-05	3.36e-05	5.067e-05	7.076e-05	8.437e-05	9.472e-05	0.00010334	0.00011168	0.00011869	0.00012602
2.91	0.00010081	9.631e-05	7.534e-05	4.123e-05	3.318e-05	5.011e-05	7.003e-05	8.371e-05	9.414e-05	0.00010274	0.00011119	0.00011848	0.00012552
2.88	9.963e-05	9.539e-05	7.472e-05	4.09e-05	3.274e-05	4.956e-05	6.939e-05	8.298e-05	9.345e-05	0.00010222	0.00011058	0.00011791	0.00012494
2.85	9.839e-05	9.44e-05	7.422e-05	4.052e-05	3.231e-05	4.898e-05	6.863e-05	8.218e-05	9.264e-05	0.00010169	0.00011015	0.00011731	0.00012454
2.82	9.688e-05	9.346e-05	7.367e-05	4.019e-05	3.187e-05	4.839e-05	6.794e-05	8.155e-05	9.208e-05	0.00010099	0.00010956	0.00011674	0.00012388
2.79	9.561e-05	9.241e-05	7.311e-05	3.985e-05	3.146e-05	4.788e-05	6.725e-05	8.084e-05	9.146e-05	0.00010031	0.0001089	0.00011608	0.00012311
2.76	9.418e-05	9.15e-05	7.243e-05	3.947e-05	3.105e-05	4.736e-05	6.65e-05	8.016e-05	9.06e-05	9.955e-05	0.00010825	0.00011537	0.00012227
2.73	9.286e-05	9.05e-05	7.188e-05	3.914e-05	3.068e-05	4.679e-05	6.583e-05	7.942e-05	9.002e-05	9.904e-05	0.00010751	0.00011461	0.0001215
2.7	9.154e-05	8.954e-05	7.126e-05	3.877e-05	3.028e-05	4.624e-05	6.513e-05	7.861e-05	8.924e-05	9.828e-05	0.00010666	0.00011383	0.00012086
2.67	9.037e-05	8.848e-05	7.065e-05	3.843e-05	2.984e-05	4.566e-05	6.446e-05	7.79e-05	8.843e-05	9.748e-05	0.00010587	0.00011306	0.00011997
2.64	8.903e-05	8.739e-05	7.008e-05	3.809e-05	2.945e-05	4.513e-05	6.373e-05	7.714e-05	8.759e-05	9.678e-05	0.00010513	0.00011218	0.00011911
2.61	8.745e-05	8.638e-05	6.942e-05	3.77e-05	2.904e-05	4.461e-05	6.306e-05	7.641e-05	8.691e-05	9.602e-05	0.00010432	0.00011133	0.00011818
2.58	8.611e-05	8.538e-05	6.882e-05	3.733e-05	2.86e-05	4.406e-05	6.237e-05	7.571e-05	8.612e-05	9.507e-05	0.00010351	0.00011059	0.00011714
2.55	8.468e-05	8.433e-05	6.813e-05	3.698e-05	2.819e-05	4.355e-05	6.176e-05	7.498e-05	8.534e-05	9.44e-05	0.00010277	0.0001096	0.00011613
2.52	8.321e-05	8.338e-05	6.749e-05	3.661e-05	2.778e-05	4.3e-05	6.108e-05	7.422e-05	8.454e-05	9.362e-05	0.00010176	0.0001087	0.00011513
2.49	8.175e-05	8.229e-05	6.677e-05	3.624e-05	2.74e-05	4.248e-05	6.035e-05	7.349e-05	8.368e-05	9.275e-05	0.00010085	0.00010765	0.00011406
2.46	8.027e-05	8.116e-05	6.615e-05	3.589e-05	2.702e-05	4.196e-05	5.966e-05	7.275e-05	8.284e-05	9.194e-05	9.998e-05	0.00010656	0.00011294
2.43	7.907e-05	8.006e-05	6.546e-05	3.55e-05	2.661e-05	4.15e-05	5.899e-05	7.197e-05	8.201e-05	9.096e-05	9.894e-05	0.00010563	0.00011181
2.4	7.752e-05	7.883e-05	6.482e-05	3.517e-05	2.623e-05	4.096e-05	5.828e-05	7.125e-05	8.128e-05	9.011e-05	9.805e-05	0.00010475	0.00011078
2.37	7.61e-05	7.775e-05	6.413e-05	3.48e-05	2.582e-05	4.044e-05	5.759e-05	7.048e-05	8.042e-05	8.927e-05	9.712e-05	0.00010363	0.00010972
2.34	7.477e-05	7.661e-05	6.336e-05	3.439e-05	2.542e-05	3.989e-05	5.685e-05	6.972e-05	7.948e-05	8.839e-05	9.607e-05	0.00010248	0.00010871
2.31	7.329e-05	7.545e-05	6.265e-05	3.4e-05	2.503e-05	3.94e-05	5.618e-05	6.886e-05	7.856e-05	8.744e-05	9.518e-05	0.00010139	0.00010742
2.28	7.171e-05	7.425e-05	6.192e-05	3.362e-05	2.465e-05	3.883e-05	5.545e-05	6.823e-05	7.774e-05	8.654e-05	9.407e-05	0.0001003	0.00010629
2.25	7.021e-05	7.307e-05	6.117e-05	3.32e-05	2.427e-05	3.836e-05	5.488e-05	6.742e-05	7.689e-05	8.558e-05	9.305e-05	9.931e-05	0.00010516
2.22	6.894e-05	7.19e-05	6.041e-05	3.281e-05	2.394e-05	3.784e-05	5.424e-05	6.675e-05	7.613e-05	8.445e-05	9.2e-05	9.821e-05	0.00010408
2.19	6.727e-05	7.07e-05	5.965e-05	3.244e-05	2.355e-05	3.735e-05	5.361e-05	6.593e-05	7.521e-05	8.341e-05	9.091e-05	9.697e-05	0.00010282
2.16	6.576e-05	6.953e-05	5.884e-05	3.202e-05	2.315e-05	3.686e-05	5.289e-05	6.522e-05	7.439e-05	8.238e-05	8.967e-05	9.596e-05	0.00010156
2.13	6.436e-05	6.839e-05	5.807e-05	3.164e-05	2.28e-05	3.634e-05	5.226e-05	6.448e-05	7.336e-05	8.148e-05	8.872e-05	9.472e-05	0.00010035
2.1	6.285e-05	6.71e-05	5.725e-05	3.12e-05	2.239e-05	3.585e-05	5.161e-05	6.362e-05	7.252e-05	8.048e-05	8.763e-05	9.357e-05	9.922e-05
2.07	6.136e-05	6.585e-05	5.641e-05	3.081e-05	2.203e-05	3.539e-05	5.091e-05	6.272e-05	7.161e-05	7.956e-05	8.653e-05	9.232e-05	9.788e-05
2.04	6.002e-05	6.462e-05	5.558e-05	3.04e-05	2.165e-05	3.485e-05	5.025e-05	6.186e-05	7.08e-05	7.861e-05	8.552e-05	9.12e-05	9.668e-05
2.01	5.849e-05	6.331e-05	5.478e-05	2.996e-05	2.128e-05	3.436e-05	4.953e-05	6.105e-05	6.992e-05	7.76e-05	8.428e-05	9.005e-05	9.547e-05
1.98	5.727e-05	6.21e-05	5.391e-05	2.956e-05	2.091e-05	3.385e-05	4.895e-05	6.016e-05	6.904e-05	7.66e-05	8.323e-05	8.883e-05	9.423e-05
1.95	5.599e-05	6.072e-05	5.302e-05	2.911e-05	2.054e-05	3.331e-05	4.829e-05	5.945e-05	6.807e-05	7.553e-05	8.209e-05	8.773e-05	9.294e-05
1.92	5.482e-05	5.949e-05	5.22e-05	2.872e-05	2.017e-05	3.283e-05	4.752e-05	5.87e-05	6.72e-05	7.443e-05	8.1e-05	8.64e-05	9.166e-05
1.89	5.394e-05	5.823e-05	5.132e-05	2.828e-05	1.979e-05	3.23e-05	4.688e-05	5.788e-05	6.627e-05	7.342e-05	7.985e-05	8.519e-05	9.038e-05
1.86	5.332e-05	5.679e-05	5.045e-05	2.785e-05	1.943e-05	3.179e-05	4.618e-05	5.7e-05	6.526e-05	7.247e-05	7.874e-05	8.401e-05	8.916e-05
1.83	5.284e-05	5.543e-05	4.95e-05	2.742e-05	1.907e-05	3.13e-05	4.552e-05	5.622e-05	6.437e-05	7.129e-05	7.76e-05	8.275e-05	8.792e-05
1.8	5.254e-05	5.41e-05	4.86e-05	2.699e-05	1.873e-05	3.079e-05	4.485e-05	5.541e-05	6.336e-05	7.025e-05	7.639e-05	8.15e-05	8.657e-05
1.77	5.224e-05	5.279e-05	4.767e-05	2.658e-05	1.838e-05	3.031e-05	4.413e-05	5.459e-05	6.231e-05	6.913e-05	7.519e-05	8.028e-05	8.52e-05
1.74	5.204e-05	5.137e-05	4.673e-05	2.613e-05	1.804e-05	2.978e-05	4.333e-05	5.357e-05	6.133e-05	6.8e-05	7.416e-05	7.894e-05	8.387e-05
1.71	5.186e-05	4.997e-05	4.583e-05	2.568e-05	1.768e-05	2.93e-05	4.267e-05	5.287e-05	6.03e-05	6.689e-05	7.289e-05	7.78e-05	8.262e-05
1.68	5.169e-05	4.857e-05	4.488e-05	2.523e-05	1.731e-05	2.879e-05	4.192e-05	5.194e-05	5.927e-05	6.573e-05	7.17e-05	7.663e-05	8.128e-05
1.65	5.155e-05	4.716e-05	4.396e-05	2.48e-05	1.697e-05	2.828e-05	4.124e-05	5.116e-05	5.837e-05	6.463e-05	7.057e-05	7.544e-05	7.991e-05
1.62	5.151e-05	4.576e-05	4.301e-05	2.435e-05	1.663e-05	2.776e-05	4.051e-05	5.021e-05	5.741e-05	6.352e-05	6.934e-05	7.405e-05	7.854e-05
1.59	5.138e-05	4.434e-05	4.199e-05	2.386e-05	1.628e-05	2.725e-05	3.975e-05	4.933e-05	5.631e-05	6.251e-05	6.812e-05	7.267e-05	7.72e-05
1.56	5.128e-05	4.292e-05	4.104e-05	2.342e-05	1.595e-05	2.674e-05	3.901e-05	4.846e-05	5.529e-05	6.148e-05	6.684e-05	7.138e-05	7.592e-05
1.53	5.121e-05	4.148e-05	4.007e-05	2.298e-05	1.557e-05	2.625e-05	3.826e-05	4.756e-05	5.427e-05	6.028e-05	6.56e-05	7.008e-05	7.449e-05
1.5	5.112e-05	4.006e-05	3.908e-05	2.249e-05	1.525e-05	2.572e-05	3.755e-05	4.665e-05	5.334e-05	5.909e-05	6.433e-05	6.868e-05	7.316e-05
1.47	5.103e-05	3.861e-05	3.802e-05	2.204e-05	1.489e-05	2.52e-05	3.692e-05	4.578e-05	5.233e-05	5.792e-05	6.307e-05	6.741e-05	7.173e-05
1.44	5.101e-05	3.716e-05	3.699e-05	2.159e-05	1.458e-05	2.469e-05	3.612e-05	4.482e-05	5.129e-05	5.679e-05	6.188e-05	6.61e-05	7.024e-05
1.41	5.095e-05	3.574e-05	3.599e-05	2.111e-05	1.424e-05	2.418e-05	3.541e-05	4.401e-05	5.032e-05	5.567e-05	6.065e-05	6.482e-05	6.9e-05
1.38	5.085e-05	3.434e-05	3.501e-05	2.065e-05	1.389e-05	2.365e-05	3.471e-05	4.303e-05	4.927e-05	5.46e-05	5.949e-05	6.352e-05	6.746e-05
1.35	5.078e-05	3.291e-05	3.395e-05	2.019e-05	1.355e-05	2.312e-05	3.396e-05	4.202e-05	4.816e-05	5.33e-05	5.813e-05	6.22e-05	6.612e-05
1.32	5.074e-05	3.152e-05	3.292e-05	1.975e-05	1.324e-05	2.262e-05	3.318e-05	4.118e-05	4.71e-05	5.217e-05	5.687e-05	6.092e-05	6.483e-05
1.29	5.07e-05	3.016e-05	3.187e-05	1.926e-05	1.29e-05	2.211e-05	3.24e-05	4.028e-05	4.6e-05	5.105e-05	5.563e-05	5.958e-05	6.332e-05
1.26	5.064e-05	2.882e-05	3.079e-05	1.88e-05	1.259e-05	2.162e-05	3.165e-05	3.933e-05	4.493e-05	4.999e-05	5.438e-05	5.819e-05	6.184e-05
1.23	5.057e-05	2.753e-05	2.973e-05	1.833e-05	1.226e-05	2.111e-05	3.089e-05	3.836e-05	4.383e-05	4.87e-05	5.306e-05	5.686e-05	6.056e-05
1.2	5.05e-05	2.63e-05	2.866e-05	1.784e-05	1.193e-05	2.057e-05	3.017e-05	3.746e-05	4.275e-05	4.762e-05	5.186e-05	5.553e-05	5.904e-05
1.17	5.047e-05	2.521e-05	2.758e-05	1.735e-05	1.16e-05	2.004e-05	2.943e-05	3.653e-05	4.173e-05	4.651e-05	5.063e-05	5.415e-05	5.764e-05
1.14001	5.039e-05	2.417e-05	2.65e-05	1.689e-05	1.127e-05	1.956e-05	2.865e-05	3.555e-05	4.075e-05	4.534e-05	4.93e-05	5.277e-05	5.61e-05
1.11	5.027e-05	2.333e-05	2.542e-05	1.642e-05	1.095e-05	1.903e-05	2.792e-05	3.467e-05	3.968e-05	4.409e-05	4.798e-05	5.145e-05	5.473e-05
1.08	5.007e-05	2.263e-05	2.432e-05	1.593e-05	1.062e-05	1.852e-05	2.715e-05	3.375e-05	3.859e-05	4.29e-05	4.679e-05	5.005e-05	5.328e-05
1.05	4.99e-05	2.213e-05	2.323e-05	1.546e-05	1.033e-05	1.799e-05	2.641e-05	3.281e-05	3.751e-05	4.173e-05	4.549e-05	4.875e-05	5.177e-05
1.02	4.965e-05	2.177e-05	2.214e-05	1.498e-05	1.001e-05	1.749e-05	2.563e-05	3.181e-05	3.635e-05	4.057e-05	4.415e-05	4.731e-05	5.039e-05
0.99	4.931e-05	2.15e-05	2.106e-05	1.45e-05	9.68e-06	1.698e-05	2.487e-05	3.092e-05	3.528e-05	3.939e-05	4.294e-05	4.593e-05	4.891e-05
0.96	4.895e-05	2.129e-05	1.996e-05	1.401e-05	9.36e-06	1.646e-05	2.408e-05	3.001e-05	3.423e-05	3.806e-05	4.166e-05	4.455e-05	4.743e-05
0.93	4.848e-05	2.112e-05	1.889e-05	1.353e-05	9.05e-06	1.593e-05	2.335e-05	2.903e-05	3.309e-05	3.701e-05	4.038e-05	4.306e-05	4.6e-05
0.9	4.795e-05	2.098e-05	1.782e-05	1.304e-05	8.73e-06	1.54e-05	2.256e-05	2.806e-05	3.205e-05	3.575e-05	3.9e-05	4.164e-05	4.452e-05
0.87	4.731e-05	2.086e-05	1.676e-05	1.257e-05	8.41e-06	1.489e-05	2.18e-05	2.714e-05	3.097e-05	3.456e-05	3.768e-05	4.032e-05	4.309e-05
0.84	4.658e-05	2.076e-05	1.568e-05	1.208e-05	8.1e-06	1.435e-05	2.104e-05	2.622e-05	2.993e-05	3.335e-05	3.639e-05	3.891e-05	4.155e-05
0.81	4.577e-05	2.065e-05	1.469e-05	1.158e-05	7.78e-06	1.384e-05	2.031e-05	2.525e-05	2.883e-05	3.215e-05	3.514e-05	3.749e-05	4.011e-05
0.78	4.485e-05	2.055e-05	1.376e-05	1.111e-05	7.48e-06	1.331e-05	1.954e-05	2.431e-05	2.777e-05	3.096e-05	3.386e-05	3.613e-05	3.859e-05
0.75	4.384e-05	2.047e-05	1.283e-05	1.064e-05	7.19e-06	1.281e-05	1.877e-05	2.335e-05	2.667e-05	2.971e-05	3.25e-05	3.468e-05	3.707e-05
0.72	4.274e-05	2.035e-05	1.199e-05	1.017e-05	6.88e-06	1.229e-05	1.802e-05	2.241e-05	2.563e-05	2.852e-05	3.116e-05	3.325e-05	3.56e-05
0.69	4.156e-05	2.023e-05	1.123e-05	9.68e-06	6.58e-06	1.176e-05	1.724e-05	2.142e-05	2.455e-05	2.737e-05	2.984e-05	3.191e-05	3.413e-05
0.66	4.035e-05	2.011e-05	1.054e-05	9.22e-06	6.3e-06	1.125e-05	1.647e-05	2.048e-05	2.349e-05	2.617e-05	2.861e-05	3.055e-05	3.264e-05
0.63	3.902e-05	1.996e-05	9.9e-06	8.71e-06	6e-06	1.075e-05	1.572e-05	1.957e-05	2.243e-05	2.504e-05	2.728e-05	2.917e-05	3.117e-05
0.6	3.76e-05	1.978e-05	9.38e-06	8.24e-06	5.7e-06	1.022e-05	1.498e-05	1.861e-05	2.133e-05	2.382e-05	2.6e-05	2.778e-05	2.964e-05
0.57	3.613e-05	1.949e-05	8.92e-06	7.79e-06	5.41e-06	9.7e-06	1.421e-05	1.77e-05	2.025e-05	2.255e-05	2.471e-05	2.633e-05	2.815e-05
0.54	3.461e-05	1.919e-05	8.54e-06	7.33e-06	5.12e-06	9.19e-06	1.345e-05	1.673e-05	1.921e-05	2.136e-05	2.336e-05	2.497e-05	2.665e-05
0.51	3.302e-05	1.882e-05	8.19e-06	6.88e-06	4.83e-06	8.65e-06	1.271e-05	1.579e-05	1.81e-05	2.019e-05	2.204e-05	2.355e-05	2.516e-05
0.48	3.139e-05	1.836e-05	7.9e-06	6.42e-06	4.56e-06	8.14e-06	1.192e-05	1.485e-05	1.702e-05	1.901e-05	2.074e-05	2.217e-05	2.37e-05
0.45	2.969e-05	1.782e-05	7.64e-06	5.97e-06	4.24e-06	7.63e-06	1.115e-05	1.393e-05	1.595e-05	1.783e-05	1.943e-05	2.08e-05	2.221e-05
0.42	2.796e-05	1.721e-05	7.36e-06	5.53e-06	3.97e-06	7.14e-06	1.039e-05	1.299e-05	1.486e-05	1.66e-05	1.813e-05	1.942e-05	2.074e-05
0.39	2.617e-05	1.652e-05	7.09e-06	5.1e-06	3.69e-06	6.61e-06	9.68e-06	1.206e-05	1.375e-05	1.544e-05	1.687e-05	1.803e-05	1.928e-05
0.36	2.431e-05	1.577e-05	6.81e-06	4.68e-06	3.4e-06	6.11e-06	8.9e-06	1.112e-05	1.269e-05	1.423e-05	1.555e-05	1.662e-05	1.78e-05
0.33	2.245e-05	1.489e-05	6.51e-06	4.24e-06	3.13e-06	5.59e-06	8.17e-06	1.02e-05	1.164e-05	1.304e-05	1.423e-05	1.526e-05	1.634e-05
0.3	2.055e-05	1.389e-05	6.15e-06	3.83e-06	2.84e-06	5.09e-06	7.42e-06	9.27e-06	1.06e-05	1.179e-05	1.297e-05	1.385e-05	1.481e-05
0.27	1.861e-05	1.286e-05	5.74e-06	3.42e-06	2.56e-06	4.55e-06	6.66e-06	8.34e-06	9.53e-06	1.064e-05	1.164e-05	1.245e-05	1.331e-05
0.24	1.663e-05	1.17e-05	5.28e-06	3.02e-06	2.28e-06	4.05e-06	5.92e-06	7.39e-06	8.45e-06	9.47e-06	1.038e-05	1.1e-05	1.186e-05
0.21	1.463e-05	1.05e-05	4.78e-06	2.62e-06	1.99e-06	3.55e-06	5.18e-06	6.47e-06	7.39e-06	8.28e-06	9.05e-06	9.65e-06	1.035e-05
0.18	1.26e-05	9.2e-06	4.23e-06	2.22e-06	1.72e-06	3.07e-06	4.45e-06	5.54e-06	6.34e-06	7.1e-06	7.74e-06	8.27e-06	8.87e-06
0.15	1.054e-05	7.83e-06	3.63e-06	1.85e-06	1.45e-06	2.54e-06	3.71e-06	4.64e-06	5.28e-06	5.92e-06	6.47e-06	6.9e-06	7.41e-06
0.12	8.45e-06	6.38e-06	2.98e-06	1.48e-06	1.17e-06	2.06e-06	2.98e-06	3.71e-06	4.23e-06	4.73e-06	5.18e-06	5.53e-06	5.92e-06
0.09	6.37e-06	4.87e-06	2.3e-06	1.11e-06	8.9e-07	1.56e-06	2.23e-06	2.79e-06	3.21e-06	3.57e-06	3.9e-06	4.17e-06	4.44e-06
0.06	4.27e-06	3.31e-06	1.58e-06	7.8e-07	6.3e-07	1.06e-06	1.51e-06	1.87e-06	2.15e-06	2.4e-06	2.62e-06	2.81e-06	2.99e-06
0.03	2.16e-06	1.7e-06	8.4e-07	4.1e-07	3.6e-07	5.7e-07	7.8e-07	9.8e-07	1.11e-06	1.22e-06	1.36e-06	1.45e-06	1.52e-06
0	4e-08	6e-08	6e-08	8e-08	9e-08	8e-08	7e-08	8e-08	7e-08	6e-08	9e-08	7e-08	7e-08
-0.03	-2.1e-06	-1.62e-06	-7.5e-07	-2.6e-07	-1.8e-07	-4.2e-07	-6.7e-07	-8.3e-07	-9.5e-07	-1.09e-06	-1.2e-06	-1.3e-06	-1.41e-06
-0.06	-4.24e-06	-3.33e-06	-1.6e-06	-6.2e-07	-4.3e-07	-9.1e-07	-1.36e-06	-1.73e-06	-1.99e-06	-2.24e-06	-2.44e-06	-2.64e-06	-2.84e-06
-0.09	-6.36e-06	-5.06e-06	-2.43e-06	-9.7e-07	-7.1e-07	-1.39e-06	-2.06e-06	-2.62e-06	-2.98e-06	-3.4e-06	-3.72e-06	-4e-06	-4.3e-06
-0.12	-8.49e-06	-6.8e-06	-3.3e-06	-1.33e-06	-9.5e-07	-1.86e-06	-2.76e-06	-3.52e-06	-4.03e-06	-4.54e-06	-4.97e-06	-5.37e-06	-5.75e-06
-0.15	-1.065e-05	-8.54e-06	-4.19e-06	-1.69e-06	-1.23e-06	-2.34e-06	-3.48e-06	-4.43e-06	-5.04e-06	-5.68e-06	-6.22e-06	-6.71e-06	-7.2e-06
-0.18	-1.277e-05	-1.031e-05	-5.12e-06	-2.06e-06	-1.48e-06	-2.83e-06	-4.17e-06	-5.3e-06	-6.04e-06	-6.83e-06	-7.46e-06	-8.05e-06	-8.62e-06
-0.21	-1.49e-05	-1.207e-05	-6.08e-06	-2.43e-06	-1.75e-06	-3.31e-06	-4.87e-06	-6.17e-06	-7.04e-06	-7.95e-06	-8.7e-06	-9.36e-06	-1.006e-05
-0.24	-1.702e-05	-1.384e-05	-7.07e-06	-2.82e-06	-2e-06	-3.77e-06	-5.57e-06	-7.05e-06	-8.05e-06	-9.1e-06	-9.95e-06	-1.071e-05	-1.149e-05
-0.27	-1.912e-05	-1.561e-05	-8.09e-06	-3.22e-06	-2.26e-06	-4.25e-06	-6.3e-06	-7.91e-06	-9.08e-06	-1.024e-05	-1.118e-05	-1.203e-05	-1.291e-05
-0.3	-2.121e-05	-1.737e-05	-9.13e-06	-3.64e-06	-2.52e-06	-4.71e-06	-6.99e-06	-8.77e-06	-1.005e-05	-1.135e-05	-1.24e-05	-1.335e-05	-1.434e-05
-0.33	-2.332e-05	-1.913e-05	-1.021e-05	-4.06e-06	-2.75e-06	-5.18e-06	-7.64e-06	-9.61e-06	-1.104e-05	-1.246e-05	-1.364e-05	-1.463e-05	-1.579e-05
-0.36	-2.54e-05	-2.088e-05	-1.133e-05	-4.5e-06	-3e-06	-5.64e-06	-8.3e-06	-1.053e-05	-1.203e-05	-1.358e-05	-1.484e-05	-1.592e-05	-1.721e-05
-0.39	-2.746e-05	-2.261e-05	-1.245e-05	-4.92e-06	-3.24e-06	-6.1e-06	-8.96e-06	-1.138e-05	-1.299e-05	-1.467e-05	-1.606e-05	-1.723e-05	-1.858e-05
-0.42	-2.951e-05	-2.432e-05	-1.36e-05	-5.35e-06	-3.51e-06	-6.55e-06	-9.64e-06	-1.223e-05	-1.393e-05	-1.574e-05	-1.725e-05	-1.854e-05	-1.998e-05
-0.45	-3.154e-05	-2.603e-05	-1.476e-05	-5.81e-06	-3.73e-06	-7e-06	-1.03e-05	-1.305e-05	-1.494e-05	-1.684e-05	-1.845e-05	-1.979e-05	-2.138e-05
-0.48	-3.354e-05	-2.772e-05	-1.595e-05	-6.27e-06	-3.98e-06	-7.45e-06	-1.098e-05	-1.386e-05	-1.592e-05	-1.793e-05	-1.969e-05	-2.109e-05	-2.276e-05
-0.51	-3.554e-05	-2.937e-05	-1.714e-05	-6.76e-06	-4.23e-06	-7.88e-06	-1.162e-05	-1.472e-05	-1.684e-05	-1.902e-05	-2.086e-05	-2.233e-05	-2.418e-05
-0.54	-3.753e-05	-3.105e-05	-1.832e-05	-7.25e-06	-4.47e-06	-8.32e-06	-1.226e-05	-1.552e-05	-1.779e-05	-2.01e-05	-2.201e-05	-2.355e-05	-2.561e-05
-0.57	-3.951e-05	-3.264e-05	-1.952e-05	-7.76e-06	-4.69e-06	-8.76e-06	-1.288e-05	-1.631e-05	-1.872e-05	-2.111e-05	-2.322e-05	-2.48e-05	-2.692e-05
-0.6	-4.144e-05	-3.431e-05	-2.071e-05	-8.26e-06	-4.92e-06	-9.18e-06	-1.351e-05	-1.712e-05	-1.966e-05	-2.22e-05	-2.435e-05	-2.61e-05	-2.826e-05
-0.63	-4.339e-05	-3.59e-05	-2.189e-05	-8.78e-06	-5.14e-06	-9.6e-06	-1.413e-05	-1.793e-05	-2.059e-05	-2.325e-05	-2.547e-05	-2.741e-05	-2.951e-05
-0.66	-4.53e-05	-3.748e-05	-2.307e-05	-9.26e-06	-5.35e-06	-1.001e-05	-1.473e-05	-1.872e-05	-2.157e-05	-2.428e-05	-2.668e-05	-2.867e-05	-3.086e-05
-0.69	-4.719e-05	-3.902e-05	-2.422e-05	-9.82e-06	-5.57e-06	-1.045e-05	-1.535e-05	-1.949e-05	-2.246e-05	-2.532e-05	-2.78e-05	-2.983e-05	-3.223e-05
-0.72	-4.904e-05	-4.056e-05	-2.536e-05	-1.036e-05	-5.8e-06	-1.084e-05	-1.594e-05	-2.029e-05	-2.336e-05	-2.626e-05	-2.893e-05	-3.109e-05	-3.355e-05
-0.74999	-5.091e-05	-4.207e-05	-2.652e-05	-1.086e-05	-5.99e-06	-1.125e-05	-1.651e-05	-2.101e-05	-2.422e-05	-2.731e-05	-3.006e-05	-3.231e-05	-3.494e-05
-0.78	-5.275e-05	-4.357e-05	-2.763e-05	-1.137e-05	-6.2e-06	-1.164e-05	-1.713e-05	-2.175e-05	-2.507e-05	-2.834e-05	-3.113e-05	-3.345e-05	-3.62e-05
-0.81	-5.452e-05	-4.505e-05	-2.873e-05	-1.19e-05	-6.42e-06	-1.204e-05	-1.769e-05	-2.253e-05	-2.596e-05	-2.928e-05	-3.219e-05	-3.462e-05	-3.751e-05
-0.84	-5.631e-05	-4.648e-05	-2.98e-05	-1.242e-05	-6.63e-06	-1.242e-05	-1.823e-05	-2.322e-05	-2.684e-05	-3.024e-05	-3.331e-05	-3.587e-05	-3.88e-05
-0.87	-5.809e-05	-4.79e-05	-3.087e-05	-1.294e-05	-6.82e-06	-1.279e-05	-1.879e-05	-2.39e-05	-2.765e-05	-3.128e-05	-3.442e-05	-3.706e-05	-4.01e-05
-0.9	-5.987e-05	-4.932e-05	-3.19e-05	-1.346e-05	-7.01e-06	-1.315e-05	-1.935e-05	-2.464e-05	-2.854e-05	-3.221e-05	-3.548e-05	-3.823e-05	-4.14e-05
-0.93	-6.158e-05	-5.069e-05	-3.291e-05	-1.398e-05	-7.22e-06	-1.351e-05	-1.988e-05	-2.53e-05	-2.934e-05	-3.311e-05	-3.652e-05	-3.933e-05	-4.258e-05
-0.96	-6.332e-05	-5.205e-05	-3.39e-05	-1.452e-05	-7.43e-06	-1.385e-05	-2.039e-05	-2.595e-05	-3.018e-05	-3.407e-05	-3.76e-05	-4.041e-05	-4.387e-05
-0.99	-6.495e-05	-5.341e-05	-3.487e-05	-1.504e-05	-7.62e-06	-1.417e-05	-2.09e-05	-2.661e-05	-3.099e-05	-3.508e-05	-3.857e-05	-4.162e-05	-4.506e-05
-1.02	-6.664e-05	-5.47e-05	-3.58e-05	-1.559e-05	-7.81e-06	-1.45e-05	-2.136e-05	-2.731e-05	-3.184e-05	-3.588e-05	-3.958e-05	-4.273e-05	-4.631e-05
-1.05	-6.829e-05	-5.603e-05	-3.67e-05	-1.614e-05	-8.02e-06	-1.481e-05	-2.18e-05	-2.789e-05	-3.26e-05	-3.679e-05	-4.063e-05	-4.387e-05	-4.75e-05
-1.08	-6.986e-05	-5.727e-05	-3.759e-05	-1.666e-05	-8.24e-06	-1.508e-05	-2.22e-05	-2.85e-05	-3.329e-05	-3.768e-05	-4.169e-05	-4.492e-05	-4.869e-05
-1.11	-7.147e-05	-5.852e-05	-3.846e-05	-1.72e-05	-8.45e-06	-1.537e-05	-2.27e-05	-2.906e-05	-3.402e-05	-3.855e-05	-4.261e-05	-4.598e-05	-4.994e-05
-1.14	-7.302e-05	-5.972e-05	-3.931e-05	-1.774e-05	-8.66e-06	-1.565e-05	-2.312e-05	-2.957e-05	-3.477e-05	-3.936e-05	-4.356e-05	-4.698e-05	-5.112e-05
-1.17	-7.46e-05	-6.087e-05	-4.014e-05	-1.828e-05	-8.88e-06	-1.589e-05	-2.351e-05	-3.017e-05	-3.546e-05	-4.014e-05	-4.447e-05	-4.803e-05	-5.237e-05
-1.2	-7.613e-05	-6.205e-05	-4.099e-05	-1.883e-05	-9.12e-06	-1.613e-05	-2.386e-05	-3.071e-05	-3.627e-05	-4.091e-05	-4.537e-05	-4.892e-05	-5.351e-05
-1.23	-7.769e-05	-6.319e-05	-4.185e-05	-1.936e-05	-9.36e-06	-1.64e-05	-2.422e-05	-3.124e-05	-3.708e-05	-4.171e-05	-4.63e-05	-4.999e-05	-5.446e-05
-1.26	-7.915e-05	-6.424e-05	-4.268e-05	-1.991e-05	-9.59e-06	-1.667e-05	-2.454e-05	-3.169e-05	-3.768e-05	-4.25e-05	-4.71e-05	-5.106e-05	-5.57e-05
-1.29	-8.064e-05	-6.536e-05	-4.353e-05	-2.047e-05	-9.84e-06	-1.693e-05	-2.485e-05	-3.215e-05	-3.836e-05	-4.322e-05	-4.807e-05	-5.206e-05	-5.673e-05
-1.32	-8.207e-05	-6.636e-05	-4.435e-05	-2.104e-05	-1.009e-05	-1.721e-05	-2.509e-05	-3.251e-05	-3.893e-05	-4.406e-05	-4.894e-05	-5.307e-05	-5.774e-05
-1.35	-8.351e-05	-6.736e-05	-4.519e-05	-2.16e-05	-1.035e-05	-1.747e-05	-2.539e-05	-3.292e-05	-3.945e-05	-4.493e-05	-4.981e-05	-5.388e-05	-5.881e-05
-1.38	-8.494e-05	-6.83e-05	-4.605e-05	-2.216e-05	-1.057e-05	-1.778e-05	-2.571e-05	-3.325e-05	-3.992e-05	-4.567e-05	-5.075e-05	-5.474e-05	-5.989e-05
-1.41	-8.635e-05	-6.927e-05	-4.687e-05	-2.272e-05	-1.082e-05	-1.807e-05	-2.599e-05	-3.357e-05	-4.037e-05	-4.63e-05	-5.154e-05	-5.575e-05	-6.098e-05
-1.44	-8.767e-05	-7.02e-05	-4.773e-05	-2.329e-05	-1.106e-05	-1.841e-05	-2.632e-05	-3.388e-05	-4.066e-05	-4.686e-05	-5.225e-05	-5.673e-05	-6.201e-05
-1.47	-8.908e-05	-7.107e-05	-4.858e-05	-2.387e-05	-1.129e-05	-1.87e-05	-2.655e-05	-3.426e-05	-4.108e-05	-4.749e-05	-5.304e-05	-5.755e-05	-6.29e-05
-1.5	-9.037e-05	-7.194e-05	-4.943e-05	-2.443e-05	-1.157e-05	-1.905e-05	-2.687e-05	-3.461e-05	-4.154e-05	-4.812e-05	-5.376e-05	-5.838e-05	-6.393e-05
-1.53	-9.166e-05	-7.281e-05	-5.027e-05	-2.5e-05	-1.181e-05	-1.938e-05	-2.719e-05	-3.49e-05	-4.195e-05	-4.852e-05	-5.441e-05	-5.932e-05	-6.486e-05
-1.56	-9.294e-05	-7.369e-05	-5.111e-05	-2.559e-05	-1.206e-05	-1.973e-05	-2.75e-05	-3.527e-05	-4.227e-05	-4.916e-05	-5.497e-05	-6.015e-05	-6.585e-05
-1.59	-9.418e-05	-7.457e-05	-5.197e-05	-2.615e-05	-1.235e-05	-2.01e-05	-2.786e-05	-3.563e-05	-4.265e-05	-4.952e-05	-5.575e-05	-6.086e-05	-6.68e-05
-1.62	-9.539e-05	-7.543e-05	-5.285e-05	-2.673e-05	-1.262e-05	-2.045e-05	-2.823e-05	-3.59e-05	-4.296e-05	-4.992e-05	-5.641e-05	-6.201e-05	-6.787e-05
-1.65	-9.658e-05	-7.627e-05	-5.375e-05	-2.732e-05	-1.288e-05	-2.084e-05	-2.863e-05	-3.62e-05	-4.333e-05	-5.052e-05	-5.709e-05	-6.252e-05	-6.88e-05
-1.68	-9.777e-05	-7.714e-05	-5.46e-05	-2.792e-05	-1.314e-05	-2.123e-05	-2.898e-05	-3.648e-05	-4.369e-05	-5.153e-05	-5.769e-05	-6.318e-05	-6.967e-05
-1.71	-9.885e-05	-7.797e-05	-5.548e-05	-2.848e-05	-1.341e-05	-2.161e-05	-2.94e-05	-3.685e-05	-4.393e-05	-5.204e-05	-5.827e-05	-6.395e-05	-7.036e-05
-1.74	-9.998e-05	-7.885e-05	-5.635e-05	-2.906e-05	-1.367e-05	-2.201e-05	-2.987e-05	-3.725e-05	-4.434e-05	-5.227e-05	-5.868e-05	-6.457e-05	-7.11e-05
-1.77	-0.00010107	-7.968e-05	-5.722e-05	-2.961e-05	-1.393e-05	-2.243e-05	-3.039e-05	-3.763e-05	-4.47e-05	-5.27e-05	-5.907e-05	-6.536e-05	-7.196e-05
-1.8	-0.00010218	-8.054e-05	-5.806e-05	-3.02e-05	-1.42e-05	-2.283e-05	-3.085e-05	-3.798e-05	-4.497e-05	-5.291e-05	-5.951e-05	-6.581e-05	-7.266e-05
-1.83	-0.00010319	-8.137e-05	-5.894e-05	-3.08e-05	-1.449e-05	-2.327e-05	-3.136e-05	-3.845e-05	-4.538e-05	-5.322e-05	-5.998e-05	-6.628e-05	-7.322e-05
-1.86	-0.00010416	-8.224e-05	-5.98e-05	-3.137e-05	-1.476e-05	-2.369e-05	-3.19e-05	-3.891e-05	-4.575e-05	-5.343e-05	-6.04e-05	-6.67e-05	-7.393e-05
-1.89	-0.00010516	-8.311e-05	-6.067e-05	-3.195e-05	-1.505e-05	-2.411e-05	-3.243e-05	-3.946e-05	-4.599e-05	-5.362e-05	-6.081e-05	-6.701e-05	-7.483e-05
-1.92	-0.00010611	-8.4e-05	-6.154e-05	-3.252e-05	-1.533e-05	-2.455e-05	-3.297e-05	-3.998e-05	-4.635e-05	-5.394e-05	-6.088e-05	-6.738e-05	-7.516e-05
-1.95	-0.00010705	-8.486e-05	-6.241e-05	-3.31e-05	-1.56e-05	-2.497e-05	-3.354e-05	-4.056e-05	-4.682e-05	-5.413e-05	-6.133e-05	-6.794e-05	-7.543e-05
-1.98	-0.0001079	-8.571e-05	-6.327e-05	-3.367e-05	-1.588e-05	-2.538e-05	-3.411e-05	-4.118e-05	-4.728e-05	-5.441e-05	-6.143e-05	-6.847e-05	-7.618e-05
-2.01	-0.00010877	-8.662e-05	-6.413e-05	-3.424e-05	-1.616e-05	-2.582e-05	-3.468e-05	-4.171e-05	-4.77e-05	-5.462e-05	-6.171e-05	-6.908e-05	-7.678e-05
-2.04	-0.00010961	-8.75e-05	-6.501e-05	-3.481e-05	-1.646e-05	-2.627e-05	-3.524e-05	-4.241e-05	-4.818e-05	-5.488e-05	-6.213e-05	-6.935e-05	-7.712e-05
-2.07	-0.00011038	-8.834e-05	-6.585e-05	-3.537e-05	-1.674e-05	-2.669e-05	-3.584e-05	-4.307e-05	-4.863e-05	-5.512e-05	-6.251e-05	-6.962e-05	-7.726e-05
-2.1	-0.00011114	-8.921e-05	-6.671e-05	-3.594e-05	-1.7e-05	-2.715e-05	-3.643e-05	-4.371e-05	-4.923e-05	-5.538e-05	-6.275e-05	-6.994e-05	-7.771e-05
-2.13	-0.00011185	-9.006e-05	-6.752e-05	-3.651e-05	-1.73e-05	-2.755e-05	-3.705e-05	-4.447e-05	-4.976e-05	-5.572e-05	-6.296e-05	-7.032e-05	-7.799e-05
-2.16	-0.00011255	-9.092e-05	-6.839e-05	-3.706e-05	-1.759e-05	-2.8e-05	-3.766e-05	-4.515e-05	-5.035e-05	-5.614e-05	-6.328e-05	-7.026e-05	-7.826e-05
-2.19	-0.00011326	-9.179e-05	-6.923e-05	-3.764e-05	-1.789e-05	-2.845e-05	-3.83e-05	-4.588e-05	-5.101e-05	-5.65e-05	-6.349e-05	-7.04e-05	-7.841e-05
-2.22	-0.00011393	-9.265e-05	-7.007e-05	-3.822e-05	-1.817e-05	-2.889e-05	-3.89e-05	-4.657e-05	-5.164e-05	-5.701e-05	-6.366e-05	-7.062e-05	-7.853e-05
-2.25	-0.00011458	-9.355e-05	-7.09e-05	-3.88e-05	-1.846e-05	-2.935e-05	-3.948e-05	-4.726e-05	-5.242e-05	-5.754e-05	-6.384e-05	-7.105e-05	-7.874e-05
-2.28	-0.00011522	-9.439e-05	-7.173e-05	-3.934e-05	-1.878e-05	-2.98e-05	-4.018e-05	-4.803e-05	-5.319e-05	-5.809e-05	-6.421e-05	-7.131e-05	-7.918e-05
-2.31	-0.00011579	-9.525e-05	-7.254e-05	-3.988e-05	-1.909e-05	-3.027e-05	-4.079e-05	-4.874e-05	-5.391e-05	-5.86e-05	-6.467e-05	-7.158e-05	-7.922e-05
-2.34	-0.00011639	-9.612e-05	-7.337e-05	-4.045e-05	-1.939e-05	-3.074e-05	-4.142e-05	-4.958e-05	-5.471e-05	-5.924e-05	-6.513e-05	-7.174e-05	-7.927e-05
-2.37	-0.00011697	-9.7e-05	-7.419e-05	-4.102e-05	-1.967e-05	-3.122e-05	-4.202e-05	-5.031e-05	-5.547e-05	-5.996e-05	-6.548e-05	-7.216e-05	-7.98e-05
-2.4	-0.00011743	-9.785e-05	-7.498e-05	-4.16e-05	-1.998e-05	-3.167e-05	-4.263e-05	-5.112e-05	-5.629e-05	-6.061e-05	-6.583e-05	-7.252e-05	-8.002e-05
-2.43	-0.00011796	-9.873e-05	-7.574e-05	-4.215e-05	-2.028e-05	-3.211e-05	-4.333e-05	-5.19e-05	-5.704e-05	-6.128e-05	-6.626e-05	-7.276e-05	-8.022e-05
-2.46	-0.00011847	-9.955e-05	-7.655e-05	-4.272e-05	-2.057e-05	-3.255e-05	-4.4e-05	-5.274e-05	-5.781e-05	-6.206e-05	-6.681e-05	-7.287e-05	-8.032e-05
-2.49	-0.00011901	-0.00010039	-7.735e-05	-4.327e-05	-2.086e-05	-3.299e-05	-4.462e-05	-5.352e-05	-5.861e-05	-6.284e-05	-6.723e-05	-7.325e-05	-8.049e-05
-2.52	-0.00011959	-0.00010127	-7.816e-05	-4.382e-05	-2.118e-05	-3.344e-05	-4.531e-05	-5.44e-05	-5.95e-05	-6.364e-05	-6.798e-05	-7.367e-05	-8.064e-05
-2.55	-0.00012017	-0.00010219	-7.893e-05	-4.436e-05	-2.149e-05	-3.393e-05	-4.601e-05	-5.521e-05	-6.038e-05	-6.438e-05	-6.86e-05	-7.404e-05	-8.079e-05
-2.58	-0.00012077	-0.00010303	-7.971e-05	-4.488e-05	-2.18e-05	-3.436e-05	-4.666e-05	-5.612e-05	-6.125e-05	-6.508e-05	-6.924e-05	-7.445e-05	-8.109e-05
-2.61	-0.00012144	-0.00010391	-8.049e-05	-4.544e-05	-2.21e-05	-3.481e-05	-4.724e-05	-5.7e-05	-6.22e-05	-6.596e-05	-6.999e-05	-7.472e-05	-8.143e-05
-2.64	-0.00012214	-0.00010477	-8.126e-05	-4.597e-05	-2.24e-05	-3.53e-05	-4.791e-05	-5.773e-05	-6.306e-05	-6.683e-05	-7.081e-05	-7.507e-05	-8.149e-05
-2.67	-0.00012284	-0.00010566	-8.204e-05	-4.649e-05	-2.273e-05	-3.577e-05	-4.858e-05	-5.867e-05	-6.391e-05	-6.774e-05	-7.158e-05	-7.583e-05	-8.188e-05
-2.7	-0.00012354	-0.00010649	-8.28e-05	-4.701e-05	-2.303e-05	-3.622e-05	-4.924e-05	-5.954e-05	-6.489e-05	-6.862e-05	-7.234e-05	-7.646e-05	-8.229e-05
-2.72999	-0.00012432	-0.00010735	-8.355e-05	-4.754e-05	-2.335e-05	-3.663e-05	-4.993e-05	-6.034e-05	-6.58e-05	-6.948e-05	-7.308e-05	-7.714e-05	-8.254e-05
-2.76	-0.00012509	-0.00010828	-8.43e-05	-4.807e-05	-2.364e-05	-3.71e-05	-5.06e-05	-6.123e-05	-6.686e-05	-7.05e-05	-7.39e-05	-7.772e-05	-8.316e-05
-2.79	-0.00012589	-0.00010913	-8.507e-05	-4.86e-05	-2.397e-05	-3.756e-05	-5.123e-05	-6.203e-05	-6.777e-05	-7.157e-05	-7.476e-05	-7.846e-05	-8.354e-05
-2.82	-0.00012673	-0.00010999	-8.581e-05	-4.912e-05	-2.426e-05	-3.795e-05	-5.185e-05	-6.293e-05	-6.874e-05	-7.255e-05	-7.556e-05	-7.927e-05	-8.372e-05
-2.85	-0.00012752	-0.00011086	-8.657e-05	-4.965e-05	-2.458e-05	-3.837e-05	-5.248e-05	-6.374e-05	-6.979e-05	-7.361e-05	-7.638e-05	-8.013e-05	-8.417e-05
-2.88	-0.00012834	-0.0001117	-8.73e-05	-5.016e-05	-2.488e-05	-3.882e-05	-5.311e-05	-6.46e-05	-7.072e-05	-7.461e-05	-7.732e-05	-8.108e-05	-8.485e-05
-2.91	-0.00012918	-0.00011255	-8.802e-05	-5.063e-05	-2.52e-05	-3.925e-05	-5.374e-05	-6.554e-05	-7.176e-05	-7.556e-05	-7.823e-05	-8.176e-05	-8.568e-05
-2.94	-0.00012997	-0.00011336	-8.876e-05	-5.114e-05	-2.552e-05	-3.97e-05	-5.436e-05	-6.634e-05	-7.26e-05	-7.663e-05	-7.912e-05	-8.257e-05	-8.632e-05
-2.97	-0.00013083	-0.00011427	-8.953e-05	-5.165e-05	-2.583e-05	-4.016e-05	-5.505e-05	-6.72e-05	-7.358e-05	-7.77e-05	-8.02e-05	-8.33e-05	-8.721e-05
-3	-0.00013167	-0.00011509	-9.025e-05	-5.214e-05	-2.612e-05	-4.055e-05	-5.568e-05	-6.801e-05	-7.457e-05	-7.882e-05	-8.127e-05	-8.41e-05	-8.794e-05
-3	-0.00013168	-0.00011507	-9.025e-05	-5.214e-05	-2.613e-05	-4.056e-05	-5.568e-05	-6.796e-05	-7.458e-05	-7.872e-05	-8.127e-05	-8.399e-05	-8.784e-05
-2.97	-0.00013078	-0.00011424	-8.955e-05	-5.165e-05	-2.582e-05	-4.008e-05	-5.501e-05	-6.714e-05	-7.36e-05	-7.761e-05	-8.024e-05	-8.312e-05	-8.708e-05
-2.94	-0.00012989	-0.00011341	-8.88e-05	-5.117e-05	-2.552e-05	-3.962e-05	-5.439e-05	-6.636e-05	-7.273e-05	-7.663e-05	-7.934e-05	-8.229e-05	-8.637e-05
-2.91	-0.00012899	-0.0001126	-8.811e-05	-5.068e-05	-2.519e-05	-3.915e-05	-5.374e-05	-6.555e-05	-7.173e-05	-7.569e-05	-7.828e-05	-8.156e-05	-8.576e-05
-2.87999	-0.00012808	-0.00011171	-8.737e-05	-5.02e-05	-2.488e-05	-3.874e-05	-5.314e-05	-6.466e-05	-7.079e-05	-7.459e-05	-7.735e-05	-8.084e-05	-8.496e-05
-2.85	-0.00012726	-0.00011091	-8.666e-05	-4.969e-05	-2.457e-05	-3.829e-05	-5.253e-05	-6.386e-05	-6.974e-05	-7.36e-05	-7.639e-05	-8.001e-05	-8.444e-05
-2.82	-0.00012635	-0.00011007	-8.592e-05	-4.917e-05	-2.427e-05	-3.783e-05	-5.182e-05	-6.298e-05	-6.884e-05	-7.251e-05	-7.537e-05	-7.917e-05	-8.371e-05
-2.79	-0.00012545	-0.00010923	-8.516e-05	-4.867e-05	-2.395e-05	-3.74e-05	-5.119e-05	-6.216e-05	-6.779e-05	-7.16e-05	-7.465e-05	-7.821e-05	-8.334e-05
-2.76	-0.0001246	-0.00010836	-8.442e-05	-4.816e-05	-2.363e-05	-3.697e-05	-5.058e-05	-6.132e-05	-6.687e-05	-7.058e-05	-7.379e-05	-7.731e-05	-8.268e-05
-2.72999	-0.00012374	-0.0001075	-8.366e-05	-4.763e-05	-2.332e-05	-3.649e-05	-4.988e-05	-6.042e-05	-6.589e-05	-6.957e-05	-7.299e-05	-7.651e-05	-8.225e-05
-2.69999	-0.00012292	-0.00010661	-8.291e-05	-4.711e-05	-2.302e-05	-3.601e-05	-4.921e-05	-5.948e-05	-6.485e-05	-6.869e-05	-7.224e-05	-7.586e-05	-8.161e-05
-2.67	-0.00012207	-0.00010573	-8.215e-05	-4.66e-05	-2.273e-05	-3.558e-05	-4.857e-05	-5.862e-05	-6.394e-05	-6.785e-05	-7.131e-05	-7.533e-05	-8.133e-05
-2.64	-0.00012125	-0.00010489	-8.141e-05	-4.606e-05	-2.243e-05	-3.513e-05	-4.784e-05	-5.779e-05	-6.309e-05	-6.702e-05	-7.049e-05	-7.469e-05	-8.07e-05
-2.61	-0.00012046	-0.00010403	-8.064e-05	-4.551e-05	-2.209e-05	-3.466e-05	-4.723e-05	-5.694e-05	-6.208e-05	-6.606e-05	-6.975e-05	-7.414e-05	-8.017e-05
-2.58	-0.0001197	-0.00010316	-7.987e-05	-4.501e-05	-2.178e-05	-3.42e-05	-4.659e-05	-5.616e-05	-6.111e-05	-6.517e-05	-6.907e-05	-7.352e-05	-7.988e-05
-2.55	-0.00011889	-0.00010233	-7.908e-05	-4.447e-05	-2.148e-05	-3.371e-05	-4.592e-05	-5.527e-05	-6.039e-05	-6.443e-05	-6.827e-05	-7.312e-05	-7.941e-05
-2.52	-0.00011817	-0.00010147	-7.83e-05	-4.394e-05	-2.117e-05	-3.324e-05	-4.525e-05	-5.44e-05	-5.952e-05	-6.368e-05	-6.76e-05	-7.296e-05	-7.917e-05
-2.49	-0.00011746	-0.00010058	-7.755e-05	-4.34e-05	-2.085e-05	-3.278e-05	-4.461e-05	-5.363e-05	-5.864e-05	-6.281e-05	-6.679e-05	-7.229e-05	-7.909e-05
-2.46	-0.00011677	-9.97e-05	-7.675e-05	-4.284e-05	-2.055e-05	-3.233e-05	-4.395e-05	-5.278e-05	-5.779e-05	-6.21e-05	-6.628e-05	-7.205e-05	-7.869e-05
-2.43	-0.00011612	-9.884e-05	-7.593e-05	-4.233e-05	-2.023e-05	-3.188e-05	-4.331e-05	-5.19e-05	-5.703e-05	-6.139e-05	-6.576e-05	-7.197e-05	-7.864e-05
-2.4	-0.00011549	-9.799e-05	-7.517e-05	-4.179e-05	-1.993e-05	-3.143e-05	-4.262e-05	-5.114e-05	-5.617e-05	-6.057e-05	-6.539e-05	-7.167e-05	-7.827e-05
-2.37	-0.00011481	-9.711e-05	-7.436e-05	-4.123e-05	-1.964e-05	-3.097e-05	-4.199e-05	-5.034e-05	-5.544e-05	-5.99e-05	-6.491e-05	-7.135e-05	-7.798e-05
-2.34	-0.00011421	-9.623e-05	-7.355e-05	-4.07e-05	-1.934e-05	-3.048e-05	-4.134e-05	-4.955e-05	-5.464e-05	-5.925e-05	-6.462e-05	-7.131e-05	-7.791e-05
-2.31	-0.00011358	-9.54e-05	-7.272e-05	-4.014e-05	-1.904e-05	-3.005e-05	-4.077e-05	-4.873e-05	-5.383e-05	-5.854e-05	-6.411e-05	-7.1e-05	-7.773e-05
-2.28	-0.00011292	-9.451e-05	-7.191e-05	-3.956e-05	-1.874e-05	-2.96e-05	-4.012e-05	-4.796e-05	-5.311e-05	-5.795e-05	-6.392e-05	-7.059e-05	-7.763e-05
-2.25	-0.00011229	-9.367e-05	-7.107e-05	-3.901e-05	-1.843e-05	-2.913e-05	-3.943e-05	-4.726e-05	-5.238e-05	-5.742e-05	-6.357e-05	-7.047e-05	-7.749e-05
-2.22	-0.0001116	-9.285e-05	-7.025e-05	-3.847e-05	-1.813e-05	-2.866e-05	-3.878e-05	-4.652e-05	-5.16e-05	-5.684e-05	-6.321e-05	-7.039e-05	-7.725e-05
-2.19	-0.00011089	-9.197e-05	-6.943e-05	-3.793e-05	-1.783e-05	-2.824e-05	-3.815e-05	-4.578e-05	-5.097e-05	-5.649e-05	-6.289e-05	-7.011e-05	-7.689e-05
-2.16	-0.0001102	-9.11e-05	-6.858e-05	-3.738e-05	-1.754e-05	-2.778e-05	-3.755e-05	-4.507e-05	-5.018e-05	-5.619e-05	-6.265e-05	-7.006e-05	-7.685e-05
-2.13	-0.00010951	-9.026e-05	-6.777e-05	-3.678e-05	-1.724e-05	-2.735e-05	-3.695e-05	-4.435e-05	-4.962e-05	-5.595e-05	-6.254e-05	-6.972e-05	-7.681e-05
-2.1	-0.00010877	-8.937e-05	-6.692e-05	-3.624e-05	-1.695e-05	-2.692e-05	-3.635e-05	-4.37e-05	-4.903e-05	-5.563e-05	-6.242e-05	-6.944e-05	-7.656e-05
-2.07	-0.00010802	-8.849e-05	-6.608e-05	-3.568e-05	-1.665e-05	-2.647e-05	-3.575e-05	-4.302e-05	-4.851e-05	-5.523e-05	-6.206e-05	-6.905e-05	-7.629e-05
-2.04	-0.00010721	-8.765e-05	-6.524e-05	-3.511e-05	-1.638e-05	-2.605e-05	-3.516e-05	-4.233e-05	-4.799e-05	-5.486e-05	-6.193e-05	-6.896e-05	-7.61e-05
-2.01	-0.00010647	-8.679e-05	-6.437e-05	-3.454e-05	-1.611e-05	-2.56e-05	-3.459e-05	-4.168e-05	-4.76e-05	-5.471e-05	-6.144e-05	-6.878e-05	-7.568e-05
-1.98	-0.00010568	-8.591e-05	-6.354e-05	-3.395e-05	-1.582e-05	-2.518e-05	-3.399e-05	-4.104e-05	-4.717e-05	-5.444e-05	-6.122e-05	-6.872e-05	-7.513e-05
-1.95	-0.00010485	-8.501e-05	-6.268e-05	-3.338e-05	-1.554e-05	-2.476e-05	-3.34e-05	-4.047e-05	-4.677e-05	-5.41e-05	-6.122e-05	-6.847e-05	-7.495e-05
-1.92	-0.00010401	-8.416e-05	-6.182e-05	-3.281e-05	-1.525e-05	-2.435e-05	-3.282e-05	-3.991e-05	-4.635e-05	-5.393e-05	-6.082e-05	-6.826e-05	-7.484e-05
-1.89	-0.00010321	-8.328e-05	-6.095e-05	-3.222e-05	-1.498e-05	-2.392e-05	-3.227e-05	-3.937e-05	-4.591e-05	-5.38e-05	-6.064e-05	-6.789e-05	-7.421e-05
-1.86	-0.0001023	-8.242e-05	-6.01e-05	-3.166e-05	-1.469e-05	-2.346e-05	-3.175e-05	-3.895e-05	-4.557e-05	-5.355e-05	-6.043e-05	-6.751e-05	-7.36e-05
-1.83	-0.00010138	-8.157e-05	-5.92e-05	-3.109e-05	-1.44e-05	-2.306e-05	-3.12e-05	-3.848e-05	-4.516e-05	-5.322e-05	-6.018e-05	-6.71e-05	-7.319e-05
-1.8	-0.00010043	-8.073e-05	-5.836e-05	-3.05e-05	-1.414e-05	-2.264e-05	-3.071e-05	-3.807e-05	-4.502e-05	-5.285e-05	-5.999e-05	-6.668e-05	-7.249e-05
-1.77	-9.946e-05	-7.986e-05	-5.75e-05	-2.994e-05	-1.387e-05	-2.223e-05	-3.02e-05	-3.761e-05	-4.472e-05	-5.262e-05	-5.965e-05	-6.627e-05	-7.203e-05
-1.74	-9.849e-05	-7.901e-05	-5.664e-05	-2.934e-05	-1.358e-05	-2.18e-05	-2.972e-05	-3.726e-05	-4.441e-05	-5.234e-05	-5.928e-05	-6.571e-05	-7.124e-05
-1.71	-9.748e-05	-7.817e-05	-5.578e-05	-2.877e-05	-1.332e-05	-2.136e-05	-2.929e-05	-3.693e-05	-4.408e-05	-5.2e-05	-5.881e-05	-6.515e-05	-7.051e-05
-1.68	-9.642e-05	-7.735e-05	-5.493e-05	-2.821e-05	-1.306e-05	-2.098e-05	-2.888e-05	-3.662e-05	-4.38e-05	-5.168e-05	-5.844e-05	-6.447e-05	-6.992e-05
-1.65	-9.534e-05	-7.65e-05	-5.408e-05	-2.762e-05	-1.281e-05	-2.059e-05	-2.847e-05	-3.62e-05	-4.354e-05	-5.143e-05	-5.805e-05	-6.4e-05	-6.921e-05
-1.62	-9.42e-05	-7.568e-05	-5.32e-05	-2.706e-05	-1.255e-05	-2.021e-05	-2.809e-05	-3.596e-05	-4.33e-05	-5.116e-05	-5.745e-05	-6.328e-05	-6.835e-05
-1.59	-9.303e-05	-7.483e-05	-5.236e-05	-2.647e-05	-1.228e-05	-1.982e-05	-2.77e-05	-3.559e-05	-4.297e-05	-5.075e-05	-5.678e-05	-6.26e-05	-6.737e-05
-1.56	-9.185e-05	-7.4e-05	-5.151e-05	-2.589e-05	-1.203e-05	-1.945e-05	-2.743e-05	-3.538e-05	-4.266e-05	-5.022e-05	-5.618e-05	-6.18e-05	-6.661e-05
-1.53	-9.068e-05	-7.311e-05	-5.065e-05	-2.534e-05	-1.174e-05	-1.911e-05	-2.71e-05	-3.507e-05	-4.238e-05	-4.977e-05	-5.548e-05	-6.101e-05	-6.554e-05
-1.5	-8.947e-05	-7.223e-05	-4.978e-05	-2.474e-05	-1.148e-05	-1.879e-05	-2.676e-05	-3.473e-05	-4.201e-05	-4.931e-05	-5.486e-05	-6.013e-05	-6.467e-05
-1.47	-8.82e-05	-7.132e-05	-4.892e-05	-2.418e-05	-1.123e-05	-1.85e-05	-2.649e-05	-3.447e-05	-4.15e-05	-4.87e-05	-5.417e-05	-5.934e-05	-6.361e-05
-1.44	-8.693e-05	-7.044e-05	-4.808e-05	-2.362e-05	-1.097e-05	-1.813e-05	-2.62e-05	-3.412e-05	-4.116e-05	-4.822e-05	-5.358e-05	-5.868e-05	-6.282e-05
-1.41	-8.559e-05	-6.951e-05	-4.722e-05	-2.305e-05	-1.072e-05	-1.782e-05	-2.589e-05	-3.384e-05	-4.073e-05	-4.752e-05	-5.281e-05	-5.774e-05	-6.173e-05
-1.38	-8.428e-05	-6.856e-05	-4.638e-05	-2.247e-05	-1.048e-05	-1.752e-05	-2.563e-05	-3.349e-05	-4.027e-05	-4.694e-05	-5.187e-05	-5.69e-05	-6.079e-05
-1.35	-8.286e-05	-6.758e-05	-4.555e-05	-2.19e-05	-1.022e-05	-1.724e-05	-2.535e-05	-3.313e-05	-3.969e-05	-4.623e-05	-5.115e-05	-5.581e-05	-5.984e-05
-1.32	-8.151e-05	-6.658e-05	-4.474e-05	-2.132e-05	-9.97e-06	-1.698e-05	-2.502e-05	-3.287e-05	-3.92e-05	-4.563e-05	-5.03e-05	-5.49e-05	-5.881e-05
-1.29	-8.006e-05	-6.556e-05	-4.39e-05	-2.076e-05	-9.73e-06	-1.669e-05	-2.47e-05	-3.237e-05	-3.871e-05	-4.488e-05	-4.942e-05	-5.398e-05	-5.744e-05
-1.26	-7.864e-05	-6.45e-05	-4.305e-05	-2.02e-05	-9.51e-06	-1.643e-05	-2.441e-05	-3.202e-05	-3.816e-05	-4.404e-05	-4.863e-05	-5.288e-05	-5.647e-05
-1.23	-7.716e-05	-6.342e-05	-4.224e-05	-1.965e-05	-9.26e-06	-1.618e-05	-2.408e-05	-3.154e-05	-3.755e-05	-4.323e-05	-4.79e-05	-5.202e-05	-5.545e-05
-1.2	-7.569e-05	-6.23e-05	-4.14e-05	-1.91e-05	-9.01e-06	-1.591e-05	-2.373e-05	-3.106e-05	-3.685e-05	-4.239e-05	-4.687e-05	-5.106e-05	-5.428e-05
-1.17	-7.42e-05	-6.113e-05	-4.056e-05	-1.856e-05	-8.8e-06	-1.562e-05	-2.336e-05	-3.052e-05	-3.63e-05	-4.157e-05	-4.593e-05	-4.981e-05	-5.314e-05
-1.14	-7.267e-05	-5.999e-05	-3.973e-05	-1.801e-05	-8.58e-06	-1.534e-05	-2.299e-05	-3.006e-05	-3.552e-05	-4.06e-05	-4.489e-05	-4.872e-05	-5.199e-05
-1.11	-7.111e-05	-5.877e-05	-3.886e-05	-1.747e-05	-8.37e-06	-1.508e-05	-2.258e-05	-2.947e-05	-3.48e-05	-3.979e-05	-4.4e-05	-4.765e-05	-5.082e-05
-1.08	-6.955e-05	-5.754e-05	-3.798e-05	-1.695e-05	-8.15e-06	-1.48e-05	-2.214e-05	-2.88e-05	-3.406e-05	-3.896e-05	-4.286e-05	-4.647e-05	-4.957e-05
-1.05	-6.798e-05	-5.628e-05	-3.708e-05	-1.639e-05	-7.95e-06	-1.451e-05	-2.166e-05	-2.82e-05	-3.327e-05	-3.799e-05	-4.184e-05	-4.54e-05	-4.826e-05
-1.02	-6.634e-05	-5.497e-05	-3.617e-05	-1.587e-05	-7.73e-06	-1.418e-05	-2.124e-05	-2.758e-05	-3.252e-05	-3.702e-05	-4.085e-05	-4.429e-05	-4.699e-05
-0.99	-6.472e-05	-5.367e-05	-3.521e-05	-1.534e-05	-7.51e-06	-1.387e-05	-2.077e-05	-2.695e-05	-3.168e-05	-3.608e-05	-3.969e-05	-4.31e-05	-4.569e-05
-0.96	-6.305e-05	-5.234e-05	-3.424e-05	-1.479e-05	-7.31e-06	-1.357e-05	-2.025e-05	-2.625e-05	-3.089e-05	-3.51e-05	-3.868e-05	-4.194e-05	-4.454e-05
-0.93	-6.136e-05	-5.097e-05	-3.327e-05	-1.428e-05	-7.11e-06	-1.321e-05	-1.977e-05	-2.56e-05	-3.009e-05	-3.415e-05	-3.766e-05	-4.069e-05	-4.318e-05
-0.9	-5.964e-05	-4.959e-05	-3.224e-05	-1.377e-05	-6.89e-06	-1.289e-05	-1.925e-05	-2.484e-05	-2.921e-05	-3.314e-05	-3.656e-05	-3.942e-05	-4.196e-05
-0.87	-5.788e-05	-4.818e-05	-3.122e-05	-1.323e-05	-6.7e-06	-1.252e-05	-1.871e-05	-2.413e-05	-2.839e-05	-3.224e-05	-3.537e-05	-3.828e-05	-4.06e-05
-0.84	-5.615e-05	-4.675e-05	-3.017e-05	-1.271e-05	-6.49e-06	-1.215e-05	-1.816e-05	-2.338e-05	-2.746e-05	-3.116e-05	-3.428e-05	-3.714e-05	-3.939e-05
-0.81	-5.44e-05	-4.531e-05	-2.908e-05	-1.216e-05	-6.3e-06	-1.176e-05	-1.76e-05	-2.268e-05	-2.656e-05	-3.019e-05	-3.313e-05	-3.595e-05	-3.812e-05
-0.78	-5.26e-05	-4.385e-05	-2.797e-05	-1.164e-05	-6.11e-06	-1.14e-05	-1.704e-05	-2.193e-05	-2.574e-05	-2.919e-05	-3.205e-05	-3.47e-05	-3.659e-05
-0.75	-5.078e-05	-4.234e-05	-2.683e-05	-1.11e-05	-5.89e-06	-1.1e-05	-1.647e-05	-2.118e-05	-2.486e-05	-2.807e-05	-3.091e-05	-3.334e-05	-3.526e-05
-0.72	-4.895e-05	-4.084e-05	-2.57e-05	-1.056e-05	-5.68e-06	-1.062e-05	-1.585e-05	-2.041e-05	-2.397e-05	-2.707e-05	-2.974e-05	-3.212e-05	-3.404e-05
-0.69	-4.713e-05	-3.931e-05	-2.455e-05	-1.003e-05	-5.49e-06	-1.022e-05	-1.526e-05	-1.96e-05	-2.301e-05	-2.602e-05	-2.846e-05	-3.096e-05	-3.268e-05
-0.65999	-4.524e-05	-3.776e-05	-2.338e-05	-9.5e-06	-5.27e-06	-9.79e-06	-1.467e-05	-1.883e-05	-2.211e-05	-2.496e-05	-2.733e-05	-2.963e-05	-3.134e-05
-0.63	-4.334e-05	-3.617e-05	-2.221e-05	-8.96e-06	-5.07e-06	-9.37e-06	-1.404e-05	-1.806e-05	-2.115e-05	-2.385e-05	-2.612e-05	-2.829e-05	-3.002e-05
-0.6	-4.141e-05	-3.457e-05	-2.1e-05	-8.46e-06	-4.84e-06	-8.95e-06	-1.344e-05	-1.725e-05	-2.023e-05	-2.278e-05	-2.491e-05	-2.705e-05	-2.868e-05
-0.57	-3.947e-05	-3.295e-05	-1.981e-05	-7.96e-06	-4.62e-06	-8.55e-06	-1.283e-05	-1.643e-05	-1.923e-05	-2.165e-05	-2.365e-05	-2.577e-05	-2.724e-05
-0.54	-3.755e-05	-3.132e-05	-1.86e-05	-7.43e-06	-4.4e-06	-8.13e-06	-1.215e-05	-1.557e-05	-1.825e-05	-2.062e-05	-2.245e-05	-2.435e-05	-2.59e-05
-0.51	-3.555e-05	-2.964e-05	-1.74e-05	-6.95e-06	-4.16e-06	-7.69e-06	-1.153e-05	-1.474e-05	-1.728e-05	-1.955e-05	-2.122e-05	-2.312e-05	-2.447e-05
-0.48	-3.353e-05	-2.795e-05	-1.619e-05	-6.45e-06	-3.92e-06	-7.25e-06	-1.089e-05	-1.391e-05	-1.632e-05	-1.839e-05	-2.003e-05	-2.177e-05	-2.303e-05
-0.45	-3.155e-05	-2.625e-05	-1.499e-05	-5.96e-06	-3.69e-06	-6.81e-06	-1.022e-05	-1.312e-05	-1.532e-05	-1.729e-05	-1.884e-05	-2.038e-05	-2.164e-05
-0.42	-2.952e-05	-2.454e-05	-1.382e-05	-5.49e-06	-3.45e-06	-6.37e-06	-9.55e-06	-1.226e-05	-1.438e-05	-1.615e-05	-1.759e-05	-1.91e-05	-2.024e-05
-0.39	-2.745e-05	-2.282e-05	-1.264e-05	-5.02e-06	-3.19e-06	-5.92e-06	-8.92e-06	-1.142e-05	-1.336e-05	-1.503e-05	-1.634e-05	-1.772e-05	-1.882e-05
-0.36	-2.539e-05	-2.108e-05	-1.151e-05	-4.59e-06	-2.94e-06	-5.48e-06	-8.23e-06	-1.056e-05	-1.233e-05	-1.388e-05	-1.512e-05	-1.635e-05	-1.743e-05
-0.33	-2.331e-05	-1.934e-05	-1.037e-05	-4.15e-06	-2.7e-06	-5.02e-06	-7.55e-06	-9.68e-06	-1.137e-05	-1.274e-05	-1.385e-05	-1.502e-05	-1.596e-05
-0.3	-2.122e-05	-1.758e-05	-9.26e-06	-3.72e-06	-2.45e-06	-4.59e-06	-6.89e-06	-8.82e-06	-1.035e-05	-1.157e-05	-1.262e-05	-1.369e-05	-1.451e-05
-0.27	-1.913e-05	-1.579e-05	-8.19e-06	-3.29e-06	-2.22e-06	-4.12e-06	-6.19e-06	-7.94e-06	-9.29e-06	-1.044e-05	-1.138e-05	-1.234e-05	-1.309e-05
-0.24	-1.7e-05	-1.402e-05	-7.16e-06	-2.9e-06	-1.97e-06	-3.66e-06	-5.52e-06	-7.1e-06	-8.26e-06	-9.28e-06	-1.01e-05	-1.094e-05	-1.168e-05
-0.21	-1.489e-05	-1.224e-05	-6.14e-06	-2.51e-06	-1.72e-06	-3.2e-06	-4.85e-06	-6.2e-06	-7.21e-06	-8.14e-06	-8.87e-06	-9.59e-06	-1.022e-05
-0.18	-1.276e-05	-1.047e-05	-5.17e-06	-2.11e-06	-1.46e-06	-2.73e-06	-4.16e-06	-5.31e-06	-6.19e-06	-6.96e-06	-7.59e-06	-8.24e-06	-8.75e-06
-0.15	-1.062e-05	-8.66e-06	-4.24e-06	-1.73e-06	-1.23e-06	-2.27e-06	-3.47e-06	-4.43e-06	-5.14e-06	-5.79e-06	-6.34e-06	-6.88e-06	-7.31e-06
-0.12	-8.47e-06	-6.9e-06	-3.32e-06	-1.36e-06	-9.8e-07	-1.78e-06	-2.76e-06	-3.54e-06	-4.12e-06	-4.62e-06	-5.05e-06	-5.46e-06	-5.85e-06
-0.09	-6.34e-06	-5.15e-06	-2.43e-06	-1e-06	-7.2e-07	-1.34e-06	-2.04e-06	-2.63e-06	-3.06e-06	-3.46e-06	-3.78e-06	-4.1e-06	-4.36e-06
-0.06	-4.2e-06	-3.4e-06	-1.59e-06	-6.6e-07	-4.7e-07	-8.7e-07	-1.34e-06	-1.73e-06	-2.01e-06	-2.28e-06	-2.51e-06	-2.71e-06	-2.88e-06
-0.03	-2.09e-06	-1.66e-06	-7.5e-07	-2.9e-07	-2.1e-07	-4e-07	-6.4e-07	-8.4e-07	-9.8e-07	-1.11e-06	-1.22e-06	-1.34e-06	-1.42e-06
0	5e-08	4e-08	7e-08	8e-08	7e-08	9e-08	8e-08	7e-08	8e-08	8e-08	7e-08	7e-08	4e-08
0.03	2.17e-06	1.71e-06	8.4e-07	4.4e-07	3.3e-07	5.6e-07	7.9e-07	9.7e-07	1.13e-06	1.27e-06	1.36e-06	1.44e-06	1.52e-06
0.06	4.29e-06	3.36e-06	1.61e-06	7.9e-07	5.8e-07	1.04e-06	1.5e-06	1.88e-06	2.2e-06	2.46e-06	2.66e-06	2.86e-06	3.03e-06
0.09	6.39e-06	4.95e-06	2.33e-06	1.13e-06	8.5e-07	1.52e-06	2.22e-06	2.8e-06	3.28e-06	3.66e-06	3.96e-06	4.24e-06	4.48e-06
0.12	8.48e-06	6.48e-06	3.03e-06	1.5e-06	1.12e-06	1.99e-06	2.95e-06	3.72e-06	4.32e-06	4.83e-06	5.26e-06	5.61e-06	5.96e-06
0.15	1.057e-05	7.97e-06	3.68e-06	1.86e-06	1.39e-06	2.47e-06	3.69e-06	4.64e-06	5.39e-06	6.03e-06	6.53e-06	7.04e-06	7.45e-06
0.18	1.262e-05	9.41e-06	4.3e-06	2.26e-06	1.66e-06	2.95e-06	4.4e-06	5.54e-06	6.46e-06	7.23e-06	7.8e-06	8.44e-06	8.98e-06
0.21	1.467e-05	1.077e-05	4.86e-06	2.66e-06	1.94e-06	3.45e-06	5.12e-06	6.47e-06	7.52e-06	8.41e-06	9.11e-06	9.84e-06	1.044e-05
0.24	1.665e-05	1.206e-05	5.38e-06	3.07e-06	2.2e-06	3.93e-06	5.85e-06	7.38e-06	8.58e-06	9.62e-06	1.041e-05	1.12e-05	1.195e-05
0.27	1.862e-05	1.325e-05	5.83e-06	3.46e-06	2.46e-06	4.4e-06	6.6e-06	8.33e-06	9.7e-06	1.081e-05	1.171e-05	1.263e-05	1.341e-05
0.3	2.056e-05	1.434e-05	6.25e-06	3.88e-06	2.74e-06	4.9e-06	7.33e-06	9.28e-06	1.076e-05	1.203e-05	1.305e-05	1.402e-05	1.49e-05
0.33	2.246e-05	1.538e-05	6.62e-06	4.3e-06	3.02e-06	5.38e-06	8.07e-06	1.021e-05	1.185e-05	1.322e-05	1.432e-05	1.545e-05	1.639e-05
0.36	2.433e-05	1.632e-05	6.94e-06	4.71e-06	3.28e-06	5.88e-06	8.8e-06	1.114e-05	1.293e-05	1.44e-05	1.567e-05	1.687e-05	1.784e-05
0.39	2.614e-05	1.716e-05	7.24e-06	5.16e-06	3.58e-06	6.38e-06	9.55e-06	1.207e-05	1.401e-05	1.561e-05	1.695e-05	1.817e-05	1.935e-05
0.42001	2.791e-05	1.788e-05	7.51e-06	5.63e-06	3.84e-06	6.86e-06	1.029e-05	1.298e-05	1.515e-05	1.678e-05	1.831e-05	1.959e-05	2.091e-05
0.45	2.963e-05	1.855e-05	7.77e-06	6.08e-06	4.13e-06	7.35e-06	1.102e-05	1.39e-05	1.62e-05	1.796e-05	1.958e-05	2.104e-05	2.237e-05
0.48	3.132e-05	1.911e-05	8.05e-06	6.54e-06	4.41e-06	7.86e-06	1.179e-05	1.486e-05	1.727e-05	1.913e-05	2.082e-05	2.247e-05	2.382e-05
0.51	3.295e-05	1.959e-05	8.35e-06	7.01e-06	4.68e-06	8.35e-06	1.252e-05	1.58e-05	1.834e-05	2.032e-05	2.219e-05	2.389e-05	2.53e-05
0.54	3.453e-05	2.001e-05	8.69e-06	7.49e-06	4.97e-06	8.83e-06	1.325e-05	1.672e-05	1.946e-05	2.157e-05	2.343e-05	2.525e-05	2.68e-05
0.57	3.6e-05	2.038e-05	9.07e-06	7.98e-06	5.24e-06	9.33e-06	1.398e-05	1.765e-05	2.054e-05	2.284e-05	2.477e-05	2.666e-05	2.83e-05
0.6	3.747e-05	2.065e-05	9.49e-06	8.46e-06	5.53e-06	9.84e-06	1.473e-05	1.862e-05	2.164e-05	2.397e-05	2.607e-05	2.806e-05	2.982e-05
0.63	3.882e-05	2.088e-05	1.002e-05	8.91e-06	5.8e-06	1.032e-05	1.55e-05	1.957e-05	2.268e-05	2.519e-05	2.732e-05	2.942e-05	3.125e-05
0.66	4.013e-05	2.108e-05	1.065e-05	9.41e-06	6.11e-06	1.082e-05	1.622e-05	2.046e-05	2.376e-05	2.643e-05	2.86e-05	3.081e-05	3.277e-05
0.69	4.135e-05	2.122e-05	1.133e-05	9.9e-06	6.38e-06	1.13e-05	1.693e-05	2.139e-05	2.475e-05	2.758e-05	2.99e-05	3.226e-05	3.427e-05
0.72001	4.246e-05	2.135e-05	1.214e-05	1.039e-05	6.66e-06	1.179e-05	1.769e-05	2.232e-05	2.586e-05	2.885e-05	3.118e-05	3.367e-05	3.574e-05
0.75	4.352e-05	2.149e-05	1.296e-05	1.09e-05	6.95e-06	1.23e-05	1.846e-05	2.321e-05	2.697e-05	2.998e-05	3.247e-05	3.503e-05	3.718e-05
0.78	4.448e-05	2.156e-05	1.385e-05	1.138e-05	7.24e-06	1.279e-05	1.922e-05	2.419e-05	2.809e-05	3.116e-05	3.375e-05	3.644e-05	3.87e-05
0.81	4.536e-05	2.165e-05	1.483e-05	1.186e-05	7.53e-06	1.327e-05	1.997e-05	2.511e-05	2.909e-05	3.24e-05	3.503e-05	3.782e-05	4.019e-05
0.84	4.615e-05	2.174e-05	1.586e-05	1.237e-05	7.81e-06	1.379e-05	2.069e-05	2.602e-05	3.013e-05	3.358e-05	3.628e-05	3.92e-05	4.161e-05
0.87	4.68e-05	2.184e-05	1.683e-05	1.285e-05	8.1e-06	1.428e-05	2.146e-05	2.693e-05	3.116e-05	3.476e-05	3.752e-05	4.064e-05	4.306e-05
0.9	4.735e-05	2.196e-05	1.788e-05	1.335e-05	8.41e-06	1.479e-05	2.219e-05	2.785e-05	3.234e-05	3.588e-05	3.888e-05	4.204e-05	4.454e-05
0.93	4.787e-05	2.21e-05	1.901e-05	1.385e-05	8.74e-06	1.528e-05	2.296e-05	2.881e-05	3.338e-05	3.709e-05	4.016e-05	4.342e-05	4.607e-05
0.96	4.828e-05	2.224e-05	2.01e-05	1.437e-05	9.03e-06	1.575e-05	2.368e-05	2.975e-05	3.455e-05	3.827e-05	4.151e-05	4.468e-05	4.74e-05
0.99	4.861e-05	2.238e-05	2.123e-05	1.488e-05	9.33e-06	1.626e-05	2.441e-05	3.066e-05	3.551e-05	3.944e-05	4.281e-05	4.605e-05	4.889e-05
1.02	4.894e-05	2.262e-05	2.232e-05	1.54e-05	9.61e-06	1.675e-05	2.517e-05	3.158e-05	3.647e-05	4.062e-05	4.395e-05	4.74e-05	5.029e-05
1.05	4.911e-05	2.291e-05	2.343e-05	1.587e-05	9.93e-06	1.724e-05	2.589e-05	3.253e-05	3.761e-05	4.181e-05	4.516e-05	4.882e-05	5.175e-05
1.08	4.93e-05	2.335e-05	2.456e-05	1.638e-05	1.022e-05	1.773e-05	2.664e-05	3.346e-05	3.872e-05	4.292e-05	4.644e-05	5.016e-05	5.314e-05
1.11	4.947e-05	2.393e-05	2.563e-05	1.685e-05	1.055e-05	1.823e-05	2.737e-05	3.44e-05	3.97e-05	4.416e-05	4.761e-05	5.15e-05	5.462e-05
1.14	4.957e-05	2.468e-05	2.673e-05	1.735e-05	1.082e-05	1.87e-05	2.81e-05	3.513e-05	4.069e-05	4.531e-05	4.891e-05	5.271e-05	5.596e-05
1.17	4.966e-05	2.555e-05	2.785e-05	1.784e-05	1.111e-05	1.921e-05	2.877e-05	3.611e-05	4.175e-05	4.645e-05	5.024e-05	5.403e-05	5.733e-05
1.2	4.976e-05	2.666e-05	2.894e-05	1.836e-05	1.143e-05	1.968e-05	2.957e-05	3.701e-05	4.268e-05	4.757e-05	5.155e-05	5.535e-05	5.878e-05
1.23	4.981e-05	2.785e-05	3.001e-05	1.884e-05	1.176e-05	2.011e-05	3.025e-05	3.787e-05	4.368e-05	4.865e-05	5.287e-05	5.662e-05	6.021e-05
1.26	4.987e-05	2.91e-05	3.112e-05	1.937e-05	1.209e-05	2.062e-05	3.094e-05	3.884e-05	4.479e-05	4.983e-05	5.401e-05	5.824e-05	6.154e-05
1.29	4.996e-05	3.043e-05	3.217e-05	1.988e-05	1.24e-05	2.112e-05	3.17e-05	3.973e-05	4.596e-05	5.09e-05	5.529e-05	5.935e-05	6.302e-05
1.32	5.001e-05	3.172e-05	3.328e-05	2.035e-05	1.272e-05	2.159e-05	3.241e-05	4.066e-05	4.698e-05	5.207e-05	5.655e-05	6.066e-05	6.445e-05
1.35	5.008e-05	3.313e-05	3.432e-05	2.088e-05	1.302e-05	2.206e-05	3.322e-05	4.148e-05	4.792e-05	5.312e-05	5.772e-05	6.203e-05	6.585e-05
1.38	5.016e-05	3.453e-05	3.539e-05	2.138e-05	1.334e-05	2.253e-05	3.385e-05	4.233e-05	4.911e-05	5.429e-05	5.893e-05	6.322e-05	6.721e-05
1.41	5.021e-05	3.599e-05	3.642e-05	2.186e-05	1.366e-05	2.301e-05	3.453e-05	4.327e-05	5.001e-05	5.557e-05	6.011e-05	6.45e-05	6.846e-05
1.44	5.033e-05	3.738e-05	3.742e-05	2.234e-05	1.397e-05	2.35e-05	3.53e-05	4.408e-05	5.087e-05	5.671e-05	6.141e-05	6.577e-05	6.988e-05
1.47	5.039e-05	3.879e-05	3.848e-05	2.283e-05	1.432e-05	2.399e-05	3.595e-05	4.49e-05	5.197e-05	5.78e-05	6.267e-05	6.716e-05	7.144e-05
1.5	5.047e-05	4.02e-05	3.956e-05	2.332e-05	1.462e-05	2.444e-05	3.664e-05	4.575e-05	5.281e-05	5.897e-05	6.391e-05	6.837e-05	7.277e-05
1.53	5.057e-05	4.167e-05	4.058e-05	2.382e-05	1.495e-05	2.493e-05	3.733e-05	4.659e-05	5.374e-05	5.989e-05	6.507e-05	6.967e-05	7.406e-05
1.56	5.068e-05	4.303e-05	4.158e-05	2.431e-05	1.529e-05	2.539e-05	3.807e-05	4.75e-05	5.493e-05	6.103e-05	6.616e-05	7.094e-05	7.539e-05
1.59	5.079e-05	4.455e-05	4.257e-05	2.478e-05	1.561e-05	2.587e-05	3.873e-05	4.834e-05	5.578e-05	6.2e-05	6.728e-05	7.228e-05	7.676e-05
1.62	5.093e-05	4.595e-05	4.355e-05	2.525e-05	1.597e-05	2.636e-05	3.939e-05	4.916e-05	5.683e-05	6.319e-05	6.844e-05	7.358e-05	7.798e-05
1.65	5.104e-05	4.737e-05	4.458e-05	2.574e-05	1.627e-05	2.684e-05	4.007e-05	4.998e-05	5.775e-05	6.435e-05	6.95e-05	7.473e-05	7.923e-05
1.68	5.117e-05	4.883e-05	4.55e-05	2.623e-05	1.661e-05	2.732e-05	4.078e-05	5.074e-05	5.9e-05	6.538e-05	7.071e-05	7.592e-05	8.051e-05
1.71001	5.134e-05	5.024e-05	4.647e-05	2.67e-05	1.697e-05	2.778e-05	4.146e-05	5.158e-05	5.977e-05	6.635e-05	7.194e-05	7.712e-05	8.187e-05
1.74	5.154e-05	5.148e-05	4.742e-05	2.715e-05	1.728e-05	2.823e-05	4.216e-05	5.246e-05	6.064e-05	6.737e-05	7.314e-05	7.841e-05	8.335e-05
1.77	5.181e-05	5.293e-05	4.839e-05	2.766e-05	1.762e-05	2.871e-05	4.274e-05	5.333e-05	6.136e-05	6.846e-05	7.423e-05	7.964e-05	8.457e-05
1.8	5.211e-05	5.438e-05	4.93e-05	2.813e-05	1.792e-05	2.92e-05	4.336e-05	5.406e-05	6.251e-05	6.936e-05	7.524e-05	8.085e-05	8.563e-05
1.83	5.254e-05	5.579e-05	5.024e-05	2.862e-05	1.827e-05	2.964e-05	4.396e-05	5.495e-05	6.347e-05	7.051e-05	7.637e-05	8.204e-05	8.71e-05
1.86001	5.32e-05	5.714e-05	5.115e-05	2.908e-05	1.862e-05	3.012e-05	4.458e-05	5.578e-05	6.437e-05	7.15e-05	7.744e-05	8.317e-05	8.822e-05
1.89	5.405e-05	5.839e-05	5.204e-05	2.957e-05	1.899e-05	3.057e-05	4.527e-05	5.644e-05	6.525e-05	7.256e-05	7.859e-05	8.436e-05	8.943e-05
1.92	5.513e-05	5.97e-05	5.301e-05	3.001e-05	1.932e-05	3.104e-05	4.598e-05	5.727e-05	6.618e-05	7.363e-05	7.972e-05	8.554e-05	9.07e-05
1.95	5.637e-05	6.112e-05	5.385e-05	3.046e-05	1.966e-05	3.15e-05	4.662e-05	5.805e-05	6.724e-05	7.446e-05	8.079e-05	8.673e-05	9.194e-05
1.98	5.779e-05	6.24e-05	5.468e-05	3.093e-05	2e-05	3.197e-05	4.728e-05	5.878e-05	6.791e-05	7.552e-05	8.186e-05	8.784e-05	9.311e-05
2.01	5.923e-05	6.365e-05	5.549e-05	3.137e-05	2.035e-05	3.242e-05	4.783e-05	5.951e-05	6.897e-05	7.653e-05	8.289e-05	8.894e-05	9.44e-05
2.04	6.06e-05	6.486e-05	5.634e-05	3.18e-05	2.068e-05	3.29e-05	4.857e-05	6.027e-05	6.977e-05	7.75e-05	8.391e-05	9.02e-05	9.548e-05
2.07	6.207e-05	6.61e-05	5.721e-05	3.223e-05	2.103e-05	3.338e-05	4.921e-05	6.113e-05	7.06e-05	7.838e-05	8.507e-05	9.123e-05	9.664e-05
2.1	6.355e-05	6.744e-05	5.804e-05	3.266e-05	2.14e-05	3.385e-05	4.978e-05	6.191e-05	7.136e-05	7.946e-05	8.595e-05	9.245e-05	9.792e-05
2.13	6.504e-05	6.865e-05	5.888e-05	3.312e-05	2.173e-05	3.43e-05	5.043e-05	6.261e-05	7.223e-05	8.02e-05	8.706e-05	9.347e-05	9.898e-05
2.16	6.644e-05	6.987e-05	5.972e-05	3.355e-05	2.21e-05	3.475e-05	5.107e-05	6.329e-05	7.317e-05	8.125e-05	8.803e-05	9.461e-05	0.00010027
2.19001	6.788e-05	7.102e-05	6.051e-05	3.397e-05	2.243e-05	3.521e-05	5.175e-05	6.413e-05	7.394e-05	8.21e-05	8.906e-05	9.561e-05	0.00010125
2.22	6.941e-05	7.218e-05	6.133e-05	3.442e-05	2.282e-05	3.568e-05	5.239e-05	6.484e-05	7.458e-05	8.293e-05	8.989e-05	9.648e-05	0.00010228
2.25	7.083e-05	7.339e-05	6.212e-05	3.485e-05	2.317e-05	3.618e-05	5.296e-05	6.553e-05	7.544e-05	8.388e-05	9.104e-05	9.766e-05	0.00010347
2.28	7.221e-05	7.463e-05	6.288e-05	3.528e-05	2.351e-05	3.663e-05	5.358e-05	6.607e-05	7.622e-05	8.479e-05	9.179e-05	9.866e-05	0.00010451
2.31	7.366e-05	7.59e-05	6.36e-05	3.569e-05	2.388e-05	3.712e-05	5.419e-05	6.694e-05	7.703e-05	8.557e-05	9.288e-05	9.96e-05	0.00010552
2.34	7.521e-05	7.705e-05	6.438e-05	3.608e-05	2.424e-05	3.76e-05	5.487e-05	6.749e-05	7.779e-05	8.636e-05	9.379e-05	0.00010066	0.00010657
2.37	7.647e-05	7.815e-05	6.514e-05	3.652e-05	2.46e-05	3.807e-05	5.546e-05	6.831e-05	7.857e-05	8.734e-05	9.462e-05	0.00010162	0.00010768
2.4	7.8e-05	7.938e-05	6.589e-05	3.692e-05	2.493e-05	3.852e-05	5.616e-05	6.905e-05	7.928e-05	8.815e-05	9.548e-05	0.00010263	0.00010871
2.43	7.941e-05	8.042e-05	6.657e-05	3.734e-05	2.53e-05	3.903e-05	5.679e-05	6.978e-05	8.004e-05	8.902e-05	9.641e-05	0.00010351	0.00010952
2.46	8.072e-05	8.16e-05	6.727e-05	3.773e-05	2.564e-05	3.95e-05	5.757e-05	7.039e-05	8.077e-05	8.978e-05	9.72e-05	0.00010442	0.00011061
2.49001	8.195e-05	8.261e-05	6.795e-05	3.813e-05	2.603e-05	3.999e-05	5.813e-05	7.126e-05	8.166e-05	9.05e-05	9.801e-05	0.00010536	0.00011152
2.52	8.343e-05	8.383e-05	6.866e-05	3.854e-05	2.641e-05	4.038e-05	5.882e-05	7.18e-05	8.238e-05	9.145e-05	9.893e-05	0.00010617	0.00011247
2.55	8.485e-05	8.483e-05	6.935e-05	3.895e-05	2.674e-05	4.081e-05	5.944e-05	7.238e-05	8.298e-05	9.211e-05	9.96e-05	0.00010721	0.00011336
2.58	8.621e-05	8.583e-05	7.003e-05	3.936e-05	2.716e-05	4.132e-05	6.003e-05	7.313e-05	8.36e-05	9.281e-05	0.0001003	0.00010798	0.00011423
2.61	8.76e-05	8.689e-05	7.068e-05	3.975e-05	2.752e-05	4.183e-05	6.067e-05	7.383e-05	8.431e-05	9.348e-05	0.00010114	0.00010878	0.00011519
2.64	8.899e-05	8.802e-05	7.132e-05	4.014e-05	2.787e-05	4.235e-05	6.139e-05	7.456e-05	8.51e-05	9.428e-05	0.00010195	0.00010965	0.00011611
2.67	9.035e-05	8.901e-05	7.193e-05	4.053e-05	2.827e-05	4.284e-05	6.199e-05	7.535e-05	8.566e-05	9.497e-05	0.00010264	0.00011029	0.00011685
2.7	9.151e-05	9.009e-05	7.261e-05	4.088e-05	2.861e-05	4.333e-05	6.262e-05	7.599e-05	8.64e-05	9.551e-05	0.0001033	0.00011106	0.00011751
2.73	9.299e-05	9.109e-05	7.325e-05	4.13e-05	2.897e-05	4.381e-05	6.329e-05	7.657e-05	8.72e-05	9.632e-05	0.00010402	0.00011163	0.00011809
2.76	9.425e-05	9.211e-05	7.389e-05	4.167e-05	2.932e-05	4.427e-05	6.391e-05	7.738e-05	8.77e-05	9.695e-05	0.00010462	0.00011232	0.00011891
2.79	9.564e-05	9.309e-05	7.45e-05	4.205e-05	2.972e-05	4.475e-05	6.459e-05	7.794e-05	8.83e-05	9.737e-05	0.00010512	0.00011266	0.00011956
2.82	9.687e-05	9.418e-05	7.51e-05	4.242e-05	3.009e-05	4.522e-05	6.525e-05	7.869e-05	8.904e-05	9.808e-05	0.00010569	0.00011324	0.00012001
2.85	9.825e-05	9.509e-05	7.572e-05	4.278e-05	3.048e-05	4.577e-05	6.594e-05	7.937e-05	8.969e-05	9.874e-05	0.00010611	0.00011375	0.0001205
2.88	9.947e-05	9.594e-05	7.625e-05	4.321e-05	3.082e-05	4.621e-05	6.646e-05	8.012e-05	9.03e-05	9.924e-05	0.00010669	0.00011422	0.00012096
2.91001	0.0001007	9.69e-05	7.691e-05	4.355e-05	3.122e-05	4.671e-05	6.714e-05	8.079e-05	9.081e-05	9.98e-05	0.0001072	0.00011459	0.00012132
2.94	0.00010194	9.776e-05	7.743e-05	4.392e-05	3.16e-05	4.717e-05	6.778e-05	8.142e-05	9.143e-05	0.00010028	0.00010776	0.00011508	0.00012173
2.97	0.00010319	9.888e-05	7.805e-05	4.428e-05	3.196e-05	4.767e-05	6.841e-05	8.22e-05	9.201e-05	0.00010081	0.00010821	0.00011537	0.00012192
3	0.0001044	9.991e-05	7.865e-05	4.463e-05	3.233e-05	4.812e-05	6.903e-05	8.271e-05	9.269e-05	0.0001014	0.00010877	0.00011566	0.00012209

## Sheet: Figure S6c
Vd (V)	Id (A)
	Vg = -60 V	-50 V	-40 V	-30 V	-20 V	-10 V	0 V	10 V	20 V	30 V	40 V	50 V	60 V
3	0.00086124	0.00075941	0.00076111	0.00074155	0.00068067	0.00070694	0.00091209	0.00084767	0.00090664	0.00093371	0.00094828	0.0009549	0.00096341
2.97	0.00085149	0.00075109	0.00075281	0.00073309	0.00067369	0.00070103	0.00090575	0.00083775	0.00089598	0.00092251	0.00093761	0.00094366	0.00095281
2.94	0.00084147	0.00074258	0.00074421	0.00072463	0.0006668	0.00069522	0.00089913	0.00082805	0.00088544	0.00091135	0.00092594	0.00093488	0.00094136
2.91	0.00083139	0.00073448	0.00073573	0.00071632	0.00065997	0.00068925	0.00089264	0.00081836	0.00087454	0.00090007	0.00091463	0.00092368	0.00093151
2.88	0.0008211	0.00072627	0.0007269	0.00070782	0.00065315	0.00068332	0.00088608	0.00080869	0.00086377	0.00088874	0.00090305	0.00091223	0.00091993
2.85	0.0008112	0.00071807	0.00071834	0.00069949	0.00064623	0.00067733	0.00087945	0.00079887	0.00085279	0.00087711	0.00089165	0.00090047	0.00090789
2.82	0.00080085	0.00070956	0.00070965	0.00069118	0.00063932	0.00067131	0.00087284	0.00078898	0.00084209	0.00086559	0.00088013	0.0008887	0.00089616
2.79	0.0007905	0.00070105	0.00070087	0.00068274	0.00063242	0.00066533	0.00086608	0.00077915	0.00083109	0.00085431	0.00086851	0.00087706	0.00088421
2.76	0.00078051	0.00069247	0.0006921	0.00067429	0.00062563	0.00065935	0.0008592	0.0007693	0.00082024	0.00084297	0.00085696	0.00086519	0.00087235
2.73	0.00077084	0.00068417	0.00068348	0.00066594	0.00061899	0.00065327	0.00085238	0.00075939	0.00080924	0.00083131	0.00084536	0.00085338	0.00086031
2.7	0.00076071	0.00067572	0.00067484	0.00065771	0.00061236	0.00064719	0.00084567	0.00074943	0.00079817	0.00081979	0.00083355	0.0008413	0.00084828
2.67	0.00075045	0.00066734	0.00066632	0.00064958	0.00060582	0.00064104	0.00083871	0.00073948	0.00078701	0.00080834	0.00082182	0.00082954	0.0008361
2.64	0.00074015	0.0006591	0.00065773	0.00064145	0.00059941	0.00063492	0.0008316	0.00072948	0.00077598	0.00079685	0.0008101	0.00081728	0.00082387
2.61	0.00072975	0.00065075	0.00064935	0.00063329	0.00059317	0.00062871	0.00082471	0.00071961	0.00076488	0.00078529	0.00079823	0.0008054	0.00081189
2.58	0.00071948	0.00064251	0.00064094	0.0006254	0.00058707	0.00062247	0.00081746	0.00070978	0.0007537	0.0007737	0.00078613	0.00079349	0.0007999
2.55	0.00070908	0.00063442	0.00063268	0.00061757	0.000581	0.00061624	0.00081047	0.00069989	0.00074277	0.00076194	0.00077421	0.00078144	0.00078754
2.52	0.00069871	0.00062644	0.00062451	0.0006099	0.00057525	0.00061009	0.00080322	0.00069002	0.0007316	0.00075047	0.00076243	0.00076922	0.00077519
2.49	0.00068844	0.00061842	0.00061637	0.00060239	0.00056972	0.00060377	0.00079545	0.00068015	0.00072061	0.00073884	0.00075039	0.00075726	0.00076286
2.46	0.00067816	0.0006106	0.00060847	0.00059499	0.00056441	0.00059736	0.00078782	0.00067046	0.00070966	0.00072723	0.00073855	0.00074525	0.00075079
2.43	0.00066801	0.00060305	0.00060071	0.00058788	0.00055945	0.00059113	0.00078052	0.00066085	0.00069872	0.00071588	0.00072682	0.0007332	0.00073866
2.4	0.00065806	0.00059549	0.00059318	0.00058102	0.00055493	0.00058479	0.00077299	0.0006513	0.00068776	0.00070442	0.00071507	0.00072126	0.00072661
2.37	0.00064813	0.00058812	0.00058583	0.00057442	0.00072924	0.00057837	0.00076552	0.00064204	0.00067703	0.00069295	0.00070338	0.00070934	0.00071449
2.34	0.00063825	0.00058119	0.00057885	0.00056809	0.00072149	0.00057194	0.0007578	0.00063281	0.00066638	0.00068175	0.0006919	0.00069759	0.00070246
2.31	0.00062852	0.00057443	0.00057215	0.00056197	0.00071341	0.00056553	0.00075001	0.00062374	0.00065587	0.00067069	0.0006804	0.00068595	0.00069058
2.28	0.00061911	0.00056802	0.00056578	0.00055636	0.00070548	0.00055902	0.00074227	0.00061502	0.00064559	0.00065973	0.00066905	0.00067441	0.00067884
2.25	0.00060992	0.00071592	0.00055973	0.00060122	0.00069729	0.00055248	0.00073446	0.00060645	0.00063545	0.00064892	0.000658	0.00066301	0.00066718
2.22	0.00060093	0.00075841	0.00071604	0.00075181	0.00068898	0.00054591	0.00072648	0.00059811	0.00062565	0.00063846	0.0006471	0.00065184	0.0006559
2.19	0.00059221	0.00074928	0.00075854	0.0007422	0.00068064	0.00053924	0.00071852	0.00059003	0.00061598	0.00062821	0.00063637	0.00064084	0.00064473
2.16	0.00058389	0.00074004	0.00074891	0.00073257	0.00067214	0.00053258	0.0007104	0.0005822	0.00060679	0.00061815	0.000626	0.00063028	0.00063375
2.13	0.00057594	0.00073047	0.00073925	0.00072278	0.00066358	0.00052597	0.00070219	0.00057472	0.00059785	0.00060842	0.00061587	0.00061986	0.00062316
2.1	0.00056852	0.00072097	0.00072947	0.00071307	0.00065507	0.00051929	0.00069385	0.00056759	0.00058929	0.00059911	0.00060601	0.00060986	0.00061296
2.07	0.00056166	0.00071144	0.00071941	0.00070313	0.00064635	0.00051246	0.00068567	0.00056099	0.00058112	0.00059023	0.00059671	0.0006002	0.00060307
2.04	0.00055546	0.00070184	0.00070943	0.00069305	0.0006374	0.00050569	0.00067723	0.00055495	0.00057337	0.00058185	0.00058782	0.00059105	0.00059377
2.00972	0.00062409	0.00069217	0.00069937	0.00068285	0.0006285	0.00049888	0.00066876	0.00054964	0.0008569	0.000574	0.00057949	0.00058251	0.00058492
1.98	0.00079583	0.00068248	0.00068918	0.00067269	0.00061946	0.00049197	0.0006601	0.00054533	0.00084488	0.00056669	0.00057163	0.00057442	0.00057652
1.95	0.00078417	0.00067262	0.0006789	0.00066235	0.00061027	0.00048506	0.0006514	0.00077668	0.00083268	0.00077675	0.00078761	0.000567	0.00056882
1.92	0.00077236	0.00066269	0.00066847	0.00065198	0.00060112	0.00047816	0.00064262	0.00076519	0.00082043	0.0008444	0.00085766	0.00056035	0.00056188
1.89	0.0007605	0.00065267	0.00065801	0.00064149	0.00059182	0.00047117	0.00063379	0.00075366	0.00080792	0.00083153	0.00084467	0.00085296	0.00055569
1.86001	0.00074831	0.00064261	0.00064733	0.00063098	0.00058244	0.0004642	0.00062485	0.00074194	0.00079522	0.00081855	0.00083153	0.0008398	0.00084736
1.83	0.00073601	0.00063231	0.00063668	0.00062041	0.00057298	0.00045705	0.00061586	0.00073017	0.00078238	0.0008052	0.00081816	0.00082636	0.00083381
1.8	0.0007237	0.00062205	0.00062596	0.00060976	0.00056342	0.0004499	0.00060669	0.00071823	0.00076932	0.00079194	0.0008047	0.00081274	0.0008199
1.77	0.00071119	0.0006117	0.0006152	0.00059905	0.00055372	0.00044269	0.00059727	0.00070611	0.00075624	0.00077838	0.00079098	0.00079892	0.00080599
1.74001	0.00069867	0.00060129	0.0006043	0.0005881	0.00054391	0.00043538	0.00058794	0.0006939	0.00074293	0.00076467	0.00077713	0.00078491	0.00079184
1.71	0.00068609	0.00059077	0.00059313	0.00057705	0.00053408	0.00042809	0.00057864	0.00068155	0.00072939	0.00075078	0.00076292	0.00077066	0.00077747
1.68	0.0006733	0.00058025	0.00058216	0.00056606	0.00052418	0.00042086	0.00056903	0.00066906	0.00071583	0.00073677	0.00074878	0.00075627	0.00076304
1.65	0.00066038	0.00056952	0.00057098	0.00055499	0.00051424	0.00041348	0.00055947	0.00065644	0.00070201	0.00072255	0.00073429	0.00074177	0.00074838
1.62	0.00064739	0.00055886	0.00055982	0.00054382	0.00050421	0.00040593	0.00054965	0.00064382	0.00068821	0.00070822	0.00071976	0.00072712	0.00073356
1.59	0.00063424	0.00054806	0.00054842	0.00053259	0.00049399	0.00039833	0.00053986	0.00063106	0.00067423	0.00069382	0.00070513	0.00071227	0.00071857
1.56	0.00062109	0.00053717	0.00053711	0.00052129	0.00048377	0.00039078	0.00052998	0.00061816	0.00066016	0.00067923	0.00069037	0.0006973	0.0007035
1.53	0.0006078	0.00052618	0.00052563	0.00050996	0.00047338	0.00038313	0.00051987	0.00060516	0.00064594	0.00066455	0.00067541	0.00068219	0.0006882
1.5	0.00059445	0.00051519	0.00051415	0.00049857	0.00046299	0.00037544	0.00050978	0.00059204	0.0006316	0.00064971	0.00066023	0.00066699	0.00067296
1.47	0.00058104	0.000504	0.00050261	0.00048716	0.0004525	0.00036767	0.00049951	0.00057878	0.0006172	0.00063481	0.0006452	0.00065164	0.00065743
1.44001	0.00056754	0.00049274	0.00049092	0.00047558	0.00044188	0.00035981	0.00048911	0.00056558	0.00060273	0.00061985	0.00062999	0.00063628	0.00064184
1.41	0.00055395	0.0004815	0.0004793	0.00046407	0.00043126	0.00035188	0.00047868	0.00055213	0.00058817	0.00060483	0.00061462	0.00062079	0.00062615
1.38	0.00054028	0.00047023	0.00046747	0.00045243	0.00042056	0.00034385	0.0004681	0.00053872	0.00057346	0.00058971	0.00059918	0.00060523	0.00061047
1.35	0.00052651	0.00045872	0.00045559	0.0004407	0.0004098	0.00033584	0.00045738	0.00052509	0.00055871	0.00057439	0.00058373	0.00058954	0.00059468
1.32	0.00051276	0.00044728	0.00044373	0.00042904	0.00039894	0.00032769	0.00044652	0.0005115	0.00054394	0.00055911	0.00056829	0.00057382	0.00057876
1.29	0.00049893	0.00043566	0.00043182	0.00041732	0.00038807	0.00031947	0.00043558	0.00049776	0.00052907	0.00054374	0.00055266	0.00055819	0.00056279
1.26	0.00048509	0.00042401	0.00041987	0.00040544	0.00037713	0.00031127	0.00042475	0.00048398	0.00051417	0.00052842	0.000537	0.00054231	0.00054687
1.23	0.00047113	0.00041228	0.00040784	0.00039367	0.00036617	0.00030298	0.00041363	0.00047017	0.0004992	0.000513	0.00052132	0.00052647	0.00053087
1.2	0.00045713	0.00040045	0.00039573	0.00038177	0.00035512	0.00029459	0.00040247	0.00045625	0.00048419	0.00049741	0.00050559	0.00051059	0.00051481
1.17	0.00044301	0.0003886	0.00038364	0.00036987	0.00034409	0.0002862	0.00039116	0.00044224	0.00046912	0.0004819	0.00048982	0.00049471	0.0004987
1.14	0.00042887	0.00037672	0.00037151	0.00035785	0.00033297	0.00027767	0.00037965	0.00042822	0.00045398	0.00046632	0.00047407	0.00047864	0.00048254
1.11	0.0004148	0.0003647	0.00035937	0.00034589	0.0003218	0.00026922	0.00036813	0.00041411	0.00043886	0.00045074	0.00045832	0.00046256	0.00046643
1.08	0.00040057	0.00035268	0.00034706	0.00033389	0.00031062	0.00026069	0.00035649	0.00040005	0.00042366	0.00043503	0.00044247	0.00044653	0.00045012
1.05	0.0003864	0.00034053	0.00033482	0.00032188	0.00029949	0.00025198	0.00034495	0.0003859	0.00040846	0.00041944	0.00042657	0.00043053	0.00043392
1.02	0.00037201	0.00032846	0.00032257	0.00030989	0.00028832	0.00024337	0.0003332	0.00037162	0.00039316	0.00040372	0.00041071	0.00041448	0.00041772
0.99	0.00035772	0.00031623	0.00031021	0.00029784	0.00027712	0.00023462	0.00032139	0.00035738	0.00037793	0.0003881	0.00039474	0.00039825	0.00040155
0.96	0.0003433	0.00030388	0.0002978	0.00028582	0.00026595	0.00022588	0.00030949	0.00034306	0.00036264	0.00037238	0.00037875	0.00038214	0.00038525
0.93	0.00032894	0.00029158	0.00028545	0.0002738	0.00025474	0.00021711	0.00029756	0.00032877	0.00034729	0.00035661	0.00036286	0.00036606	0.00036896
0.9	0.00031464	0.00027919	0.0002731	0.00026174	0.00024357	0.0002084	0.00028562	0.00031441	0.00033204	0.00034094	0.0003469	0.00034992	0.00035273
0.87	0.00030017	0.00026681	0.00026075	0.00024974	0.00023249	0.00019962	0.00027362	0.00030015	0.00031672	0.00032517	0.00033096	0.00033379	0.00033644
0.84	0.00028581	0.00025442	0.00024835	0.0002378	0.00022142	0.00019091	0.00026156	0.00028579	0.00030134	0.00030953	0.00031503	0.00031755	0.00032022
0.81	0.00027139	0.00024197	0.00023604	0.00022583	0.00021038	0.00018215	0.00024963	0.00027142	0.00028607	0.00029377	0.00029902	0.00030148	0.00030397
0.78	0.00025707	0.00022953	0.00022372	0.00021396	0.00019938	0.00017343	0.00023762	0.00025712	0.00027079	0.00027809	0.00028313	0.00028539	0.00028773
0.75	0.00024274	0.00021717	0.00021145	0.00020214	0.00018851	0.0001648	0.00022574	0.00024284	0.00025555	0.00026252	0.00026719	0.00026933	0.00027155
0.72	0.00022849	0.00020475	0.00019927	0.00019043	0.00017766	0.00015619	0.00021386	0.00022861	0.00024042	0.00024696	0.00025144	0.00025329	0.00025548
0.69	0.00021426	0.0001924	0.00018708	0.00017871	0.00016692	0.0001477	0.00020212	0.00021446	0.00022534	0.00023144	0.00023571	0.0002374	0.00023945
0.66	0.00020011	0.00018002	0.00017504	0.00016716	0.00015626	0.00013933	0.00019055	0.00020034	0.0002104	0.00021605	0.00022001	0.00022168	0.00022356
0.63	0.00018614	0.00016779	0.000163	0.00015568	0.00014579	0.00013103	0.00017912	0.00018638	0.00019556	0.00020085	0.00020444	0.000206	0.00020772
0.6	0.0001722	0.0001556	0.00015108	0.00014434	0.00013548	0.00012285	0.0001679	0.00017254	0.00018085	0.00018579	0.00018907	0.00019044	0.00019208
0.57	0.00015849	0.00014361	0.00013944	0.00013312	0.0001253	0.00011483	0.00015697	0.00015889	0.00016634	0.0001708	0.00017384	0.00017505	0.00017659
0.54	0.0001449	0.0001317	0.00012779	0.00012209	0.00011532	0.00010697	0.0001463	0.00014532	0.00015209	0.00015599	0.00015885	0.00015992	0.00016132
0.51	0.00013155	0.00012002	0.00011648	0.00011131	0.00010554	9.929e-05	0.00013583	0.00013205	0.000138	0.00014152	0.00014405	0.00014503	0.00014634
0.48	0.00011855	0.00010852	0.00010541	0.00010081	9.602e-05	9.181e-05	0.00012576	0.00011905	0.00012424	0.00012736	0.0001296	0.00013042	0.00013164
0.45	0.00010589	9.725e-05	9.453e-05	9.054e-05	8.677e-05	8.448e-05	0.000116	0.00010635	0.00011085	0.00011354	0.00011557	0.00011627	0.00011732
0.42	9.36e-05	8.64e-05	8.403e-05	8.058e-05	7.787e-05	7.745e-05	0.00010677	9.403e-05	9.795e-05	0.00010021	0.00010189	0.00010248	0.00010351
0.39	8.183e-05	7.596e-05	7.4e-05	7.108e-05	6.933e-05	7.065e-05	9.837e-05	8.221e-05	8.548e-05	8.743e-05	8.885e-05	8.933e-05	9.027e-05
0.36	7.067e-05	6.605e-05	6.434e-05	6.195e-05	6.121e-05	6.421e-05	9.1e-05	7.101e-05	7.37e-05	7.53e-05	7.636e-05	7.679e-05	7.766e-05
0.33	6.018e-05	5.669e-05	5.535e-05	5.347e-05	5.355e-05	5.828e-05	8.471e-05	6.052e-05	6.27e-05	6.4e-05	6.486e-05	6.513e-05	6.594e-05
0.3	5.062e-05	4.811e-05	4.697e-05	4.56e-05	4.642e-05	5.291e-05	7.913e-05	5.09e-05	5.26e-05	5.357e-05	5.421e-05	5.451e-05	5.517e-05
0.27	4.198e-05	4.02e-05	3.937e-05	3.843e-05	3.986e-05	4.802e-05	7.367e-05	4.221e-05	4.353e-05	4.424e-05	4.469e-05	4.498e-05	4.55e-05
0.24	3.445e-05	3.325e-05	3.267e-05	3.203e-05	3.383e-05	4.342e-05	6.786e-05	3.465e-05	3.557e-05	3.608e-05	3.646e-05	3.664e-05	3.719e-05
0.21	2.794e-05	2.715e-05	2.675e-05	2.633e-05	2.846e-05	3.882e-05	6.136e-05	2.81e-05	2.88e-05	2.913e-05	2.934e-05	2.955e-05	3e-05
0.18	2.227e-05	2.183e-05	2.157e-05	2.138e-05	2.371e-05	3.403e-05	5.408e-05	2.252e-05	2.3e-05	2.322e-05	2.339e-05	2.35e-05	2.384e-05
0.15	1.757e-05	1.729e-05	1.708e-05	1.702e-05	1.955e-05	2.895e-05	4.618e-05	1.774e-05	1.807e-05	1.818e-05	1.832e-05	1.844e-05	1.87e-05
0.12	1.343e-05	1.321e-05	1.315e-05	1.317e-05	1.583e-05	2.354e-05	3.766e-05	1.357e-05	1.377e-05	1.383e-05	1.392e-05	1.405e-05	1.427e-05
0.09	9.81e-06	9.7e-06	9.7e-06	9.78e-06	1.212e-05	1.79e-05	2.871e-05	9.96e-06	1.006e-05	1.012e-05	1.018e-05	1.022e-05	1.04e-05
0.06	6.53e-06	6.42e-06	6.46e-06	6.53e-06	8.27e-06	1.206e-05	1.94e-05	6.62e-06	6.65e-06	6.68e-06	6.72e-06	6.78e-06	6.89e-06
0.03	3.31e-06	3.25e-06	3.3e-06	3.33e-06	4.21e-06	6.08e-06	9.76e-06	3.34e-06	3.38e-06	3.37e-06	3.37e-06	3.43e-06	3.47e-06
0	6e-08	4e-08	7e-08	2e-08	0	-2e-08	-1.3e-07	2e-08	5e-08	1e-08	3e-08	3e-08	3e-08
-0.03	-3.23e-06	-3.2e-06	-3.2e-06	-3.35e-06	-4.35e-06	-6.28e-06	-1.016e-05	-3.37e-06	-3.35e-06	-3.38e-06	-3.37e-06	-3.43e-06	-3.48e-06
-0.06	-6.56e-06	-6.46e-06	-6.48e-06	-6.73e-06	-8.75e-06	-1.267e-05	-2.031e-05	-6.77e-06	-6.76e-06	-6.82e-06	-6.79e-06	-6.9e-06	-6.99e-06
-0.09	-9.94e-06	-9.74e-06	-9.79e-06	-1.013e-05	-1.32e-05	-1.918e-05	-3.049e-05	-1.024e-05	-1.023e-05	-1.03e-05	-1.029e-05	-1.042e-05	-1.058e-05
-0.12	-1.345e-05	-1.314e-05	-1.32e-05	-1.36e-05	-1.765e-05	-2.577e-05	-4.062e-05	-1.386e-05	-1.386e-05	-1.392e-05	-1.389e-05	-1.413e-05	-1.429e-05
-0.15	-1.727e-05	-1.675e-05	-1.684e-05	-1.728e-05	-2.202e-05	-3.244e-05	-5.063e-05	-1.78e-05	-1.785e-05	-1.796e-05	-1.788e-05	-1.814e-05	-1.831e-05
-0.18	-2.164e-05	-2.081e-05	-2.088e-05	-2.133e-05	-2.638e-05	-3.911e-05	-6.047e-05	-2.231e-05	-2.241e-05	-2.253e-05	-2.252e-05	-2.276e-05	-2.299e-05
-0.21	-2.671e-05	-2.539e-05	-2.545e-05	-2.585e-05	-3.09e-05	-4.573e-05	-7.013e-05	-2.745e-05	-2.761e-05	-2.776e-05	-2.785e-05	-2.823e-05	-2.838e-05
-0.24	-3.266e-05	-3.067e-05	-3.073e-05	-3.103e-05	-3.584e-05	-5.224e-05	-7.95e-05	-3.344e-05	-3.377e-05	-3.404e-05	-3.41e-05	-3.442e-05	-3.475e-05
-0.27	-3.956e-05	-3.665e-05	-3.665e-05	-3.686e-05	-4.136e-05	-5.861e-05	-8.862e-05	-4.039e-05	-4.086e-05	-4.132e-05	-4.152e-05	-4.182e-05	-4.22e-05
-0.3	-4.742e-05	-4.336e-05	-4.325e-05	-4.342e-05	-4.759e-05	-6.47e-05	-9.74e-05	-4.822e-05	-4.9e-05	-4.967e-05	-4.99e-05	-5.032e-05	-5.07e-05
-0.33	-5.641e-05	-5.093e-05	-5.061e-05	-5.058e-05	-5.439e-05	-7.046e-05	-0.00010585	-5.7e-05	-5.82e-05	-5.911e-05	-5.945e-05	-5.991e-05	-6.043e-05
-0.36	-6.624e-05	-5.913e-05	-5.858e-05	-5.836e-05	-6.179e-05	-7.591e-05	-0.00011385	-6.664e-05	-6.827e-05	-6.947e-05	-6.994e-05	-7.048e-05	-7.11e-05
-0.39	-7.686e-05	-6.793e-05	-6.716e-05	-6.673e-05	-6.97e-05	-8.106e-05	-0.00012132	-7.699e-05	-7.92e-05	-8.074e-05	-8.13e-05	-8.201e-05	-8.267e-05
-0.42	-8.826e-05	-7.727e-05	-7.626e-05	-7.557e-05	-7.813e-05	-8.615e-05	-0.00012822	-8.803e-05	-9.074e-05	-9.277e-05	-9.348e-05	-9.422e-05	-9.507e-05
-0.45	-0.00010017	-8.71e-05	-8.578e-05	-8.479e-05	-8.698e-05	-9.14e-05	-0.00013452	-9.955e-05	-0.00010291	-0.00010538	-0.00010623	-0.00010713	-0.00010807
-0.48	-0.00011257	-9.732e-05	-9.57e-05	-9.444e-05	-9.619e-05	-9.711e-05	-0.00014035	-0.00011152	-0.00011559	-0.00011858	-0.0001195	-0.00012055	-0.00012164
-0.51	-0.00012534	-0.00010791	-0.00010597	-0.00010445	-0.00010576	-0.00010344	-0.00014574	-0.00012388	-0.00012864	-0.00013208	-0.00013322	-0.00013435	-0.0001356
-0.54	-0.00013852	-0.00011867	-0.00011651	-0.00011473	-0.00011562	-0.00011053	-0.00015107	-0.00013653	-0.00014205	-0.00014589	-0.00014723	-0.0001486	-0.00014994
-0.57	-0.00015186	-0.0001297	-0.00012736	-0.00012525	-0.00012582	-0.0001182	-0.00015665	-0.00014937	-0.0001557	-0.00016003	-0.00016155	-0.00016303	-0.0001645
-0.6	-0.00016537	-0.00014094	-0.00013844	-0.00013603	-0.00013621	-0.00012634	-0.00016285	-0.00016246	-0.00016956	-0.00017436	-0.00017608	-0.0001777	-0.00017938
-0.63	-0.00017903	-0.00015232	-0.00014966	-0.00014701	-0.00014682	-0.00013484	-0.00016979	-0.00017571	-0.00018355	-0.00018887	-0.00019073	-0.00019254	-0.00019434
-0.66	-0.00019272	-0.00016385	-0.00016112	-0.00015819	-0.00015763	-0.00014359	-0.00017764	-0.00018902	-0.00019765	-0.00020348	-0.00020548	-0.00020753	-0.00020945
-0.69	-0.00020655	-0.00017551	-0.00017271	-0.00016949	-0.00016863	-0.00015255	-0.00018634	-0.0002024	-0.00021188	-0.00021821	-0.00022038	-0.0002226	-0.00022467
-0.72	-0.00022045	-0.00018723	-0.00018446	-0.000181	-0.00017969	-0.00016167	-0.00019579	-0.00021594	-0.00022612	-0.00023288	-0.00023524	-0.00023773	-0.00023996
-0.75	-0.00023428	-0.00019904	-0.00019628	-0.00019262	-0.00019096	-0.00017107	-0.00020579	-0.00022947	-0.00024039	-0.00024769	-0.00025021	-0.00025284	-0.00025529
-0.78	-0.00024821	-0.00021076	-0.0002082	-0.00020433	-0.00020226	-0.00018044	-0.00021619	-0.00024301	-0.00025472	-0.00026247	-0.00026516	-0.00026802	-0.00027055
-0.81	-0.00026209	-0.00022259	-0.00022018	-0.00021613	-0.00021366	-0.00018989	-0.00022684	-0.00025656	-0.000269	-0.0002772	-0.0002801	-0.00028317	-0.00028582
-0.84	-0.00027593	-0.00023442	-0.0002322	-0.00022799	-0.00022512	-0.00019948	-0.00023762	-0.0002701	-0.00028337	-0.00029193	-0.00029507	-0.00029828	-0.00030115
-0.87	-0.00028973	-0.00024623	-0.00024427	-0.00023992	-0.00023664	-0.00020903	-0.00024849	-0.00028355	-0.00029762	-0.0003067	-0.00030999	-0.00031342	-0.00031647
-0.9	-0.00030354	-0.00025799	-0.00025637	-0.00025193	-0.0002482	-0.00021857	-0.00025925	-0.00029698	-0.00031189	-0.00032137	-0.0003249	-0.00032838	-0.0003317
-0.93	-0.00031734	-0.00026976	-0.00026849	-0.00026399	-0.00025978	-0.00022822	-0.00027005	-0.00031039	-0.0003261	-0.00033596	-0.00033969	-0.00034344	-0.00034688
-0.96	-0.00033108	-0.00028149	-0.00028055	-0.000276	-0.00027135	-0.00023785	-0.00028069	-0.0003237	-0.00034026	-0.00035055	-0.00035439	-0.00035835	-0.00036196
-0.99	-0.00034472	-0.00029315	-0.00029264	-0.000288	-0.00028289	-0.00024748	-0.00029131	-0.0003371	-0.00035431	-0.00036494	-0.00036903	-0.00037322	-0.00037707
-1.02	-0.00035821	-0.00030487	-0.00030476	-0.00030006	-0.00029447	-0.00025701	-0.00030188	-0.0003503	-0.00036843	-0.00037937	-0.00038355	-0.00038795	-0.00039199
-1.05	-0.00037178	-0.00031642	-0.00031673	-0.00031209	-0.00030599	-0.00026661	-0.00031233	-0.00036352	-0.00038231	-0.00039369	-0.00039805	-0.00040271	-0.00040686
-1.08	-0.00038519	-0.0003279	-0.00032872	-0.00032411	-0.0003175	-0.0002761	-0.0003227	-0.00037653	-0.00039624	-0.00040792	-0.00041253	-0.00041722	-0.00042151
-1.10999	-0.00039858	-0.00033935	-0.00034072	-0.00033611	-0.00032898	-0.00028559	-0.00033291	-0.00038955	-0.00041001	-0.00042208	-0.00042677	-0.00043176	-0.00043617
-1.14	-0.00041183	-0.00035072	-0.00035257	-0.00034797	-0.00034038	-0.00029493	-0.00034302	-0.00040239	-0.00042371	-0.00043613	-0.00044109	-0.00044625	-0.00045077
-1.17	-0.00042509	-0.00036212	-0.00036438	-0.00035996	-0.00035174	-0.0003043	-0.00035307	-0.0004151	-0.00043732	-0.00045006	-0.00045513	-0.00046047	-0.00046518
-1.2	-0.00043828	-0.00037334	-0.0003761	-0.00037173	-0.00036302	-0.00031367	-0.00036299	-0.00042784	-0.00045084	-0.00046398	-0.0004692	-0.00047462	-0.00047948
-1.23	-0.00045137	-0.0003845	-0.00038782	-0.00038352	-0.00037422	-0.0003228	-0.00037277	-0.00044043	-0.00046428	-0.0004777	-0.00048311	-0.0004887	-0.00049363
-1.26	-0.0004644	-0.00039565	-0.00039946	-0.00039529	-0.00038531	-0.00033199	-0.00038239	-0.0004529	-0.00047758	-0.00049136	-0.0004968	-0.00050278	-0.00050772
-1.29	-0.00047742	-0.00040667	-0.00041104	-0.0004069	-0.00039641	-0.00034103	-0.00039184	-0.00046533	-0.00049076	-0.00050486	-0.00051048	-0.00051655	-0.00052169
-1.32	-0.00049018	-0.0004176	-0.00042256	-0.0004185	-0.00040744	-0.00035002	-0.00040118	-0.0004776	-0.0005039	-0.00051836	-0.00052412	-0.00053021	-0.00053558
-1.35	-0.00050304	-0.00042844	-0.00043393	-0.00043013	-0.00041837	-0.00035889	-0.00041057	-0.00048967	-0.0005169	-0.00053167	-0.00053755	-0.00054387	-0.00054931
-1.38	-0.00051573	-0.00043924	-0.00044519	-0.00044156	-0.00042929	-0.0003678	-0.00041971	-0.00050167	-0.00052978	-0.00054488	-0.00055088	-0.00055737	-0.00056311
-1.41	-0.00052826	-0.00044995	-0.00045637	-0.00045304	-0.00044008	-0.00037652	-0.00042877	-0.00051357	-0.00054264	-0.000558	-0.00056409	-0.00057074	-0.00057658
-1.44	-0.00054094	-0.00046052	-0.00046749	-0.0004643	-0.00045084	-0.00038522	-0.00043763	-0.00052533	-0.0005553	-0.00057094	-0.0005772	-0.00058397	-0.00058995
-1.47	-0.00055346	-0.00047111	-0.00047851	-0.00047547	-0.0004614	-0.00039381	-0.00044644	-0.00053707	-0.00056796	-0.00058377	-0.00059023	-0.00059723	-0.00060322
-1.5	-0.00056589	-0.00048158	-0.00048936	-0.00048666	-0.00047192	-0.00040242	-0.00045522	-0.00054866	-0.00058045	-0.00059661	-0.00060315	-0.00061014	-0.00061628
-1.53	-0.00057827	-0.00049201	-0.00050014	-0.0004976	-0.00048238	-0.00041086	-0.00046389	-0.00056009	-0.00059284	-0.00060928	-0.00061598	-0.00062309	-0.00062924
-1.56	-0.00059048	-0.00050232	-0.00051089	-0.00050863	-0.00049274	-0.00041913	-0.00047224	-0.00057138	-0.00060517	-0.0006218	-0.00062874	-0.00063577	-0.00064219
-1.59	-0.00060266	-0.0005125	-0.00052148	-0.00051949	-0.00050307	-0.00042738	-0.00048068	-0.0005826	-0.0006173	-0.00063424	-0.00064131	-0.00064841	-0.00065494
-1.62	-0.00061487	-0.0005227	-0.00053207	-0.0005303	-0.00051332	-0.00043557	-0.00048896	-0.00059364	-0.00062942	-0.00064654	-0.00065378	-0.00066105	-0.00066758
-1.65	-0.00062703	-0.00053277	-0.00054246	-0.00054106	-0.00052337	-0.00044373	-0.00049707	-0.00060466	-0.00064145	-0.00065877	-0.00066608	-0.00067334	-0.0006802
-1.68	-0.00063912	-0.00054286	-0.00055273	-0.00055168	-0.00053337	-0.00045179	-0.00050517	-0.00061544	-0.00065331	-0.00067093	-0.00067829	-0.00068563	-0.00069264
-1.71	-0.00065117	-0.00055283	-0.00056301	-0.00056217	-0.00054333	-0.00045982	-0.00051308	-0.00062618	-0.00066505	-0.00068287	-0.00069043	-0.00069783	-0.00070488
-1.74	-0.000663	-0.00056278	-0.00057317	-0.00057259	-0.00055324	-0.00046763	-0.000521	-0.00063687	-0.00067669	-0.00069453	-0.00070244	-0.00070992	-0.00071694
-1.77	-0.00067485	-0.00057257	-0.00058309	-0.00058292	-0.00056297	-0.00047543	-0.00052866	-0.00064737	-0.00068835	-0.00070646	-0.00071438	-0.0007219	-0.00072902
-1.8	-0.00068652	-0.00058234	-0.00059308	-0.0005931	-0.00057255	-0.00048325	-0.00053634	-0.00065782	-0.00069978	-0.00071811	-0.00072622	-0.00073356	-0.00074088
-1.83	-0.00069819	-0.00059205	-0.00060285	-0.00060335	-0.00058211	-0.00049093	-0.00054402	-0.0006681	-0.00071102	-0.00072957	-0.00073787	-0.00074527	-0.00075276
-1.86	-0.00070982	-0.00060176	-0.00061261	-0.00061333	-0.00059165	-0.00049857	-0.00055149	-0.00067834	-0.00072239	-0.00074114	-0.00074933	-0.00075685	-0.00076437
-1.89	-0.00072134	-0.00061136	-0.00062222	-0.00062338	-0.00060104	-0.00050613	-0.00055898	-0.00068845	-0.0007335	-0.00075234	-0.00076078	-0.00076838	-0.00077598
-1.92	-0.00073282	-0.0006209	-0.00063186	-0.00063317	-0.00061029	-0.00051367	-0.00056618	-0.00069827	-0.00074463	-0.00076354	-0.00077201	-0.00077969	-0.00078734
-1.95	-0.00074415	-0.00063037	-0.00064123	-0.00064298	-0.00061949	-0.000521	-0.00057344	-0.00070817	-0.00075555	-0.00077457	-0.00078334	-0.00079088	-0.00079865
-1.98	-0.00075543	-0.00063985	-0.00065051	-0.00065279	-0.00062858	-0.00052827	-0.00058058	-0.00071792	-0.00076616	-0.00078549	-0.00079439	-0.00080196	-0.00080985
-2.01	-0.00076677	-0.00064926	-0.00065985	-0.00066231	-0.0006376	-0.00053572	-0.0005878	-0.00072771	-0.00077677	-0.00079637	-0.00080545	-0.00081299	-0.00082088
-2.04	-0.0007779	-0.00065864	-0.00066902	-0.00067182	-0.00064659	-0.00054291	-0.00059483	-0.00073717	-0.00078736	-0.00080705	-0.00081617	-0.00082381	-0.00083181
-2.07	-0.00078894	-0.00066787	-0.00067802	-0.00068112	-0.00065544	-0.00055003	-0.00060181	-0.00074638	-0.00079781	-0.0008177	-0.00082686	-0.00083464	-0.00084258
-2.1	-0.00079984	-0.00067716	-0.00068703	-0.00069048	-0.00066409	-0.00055719	-0.00060878	-0.00075568	-0.00080807	-0.00082807	-0.00083746	-0.00084504	-0.00085321
-2.13	-0.00081073	-0.00068633	-0.00069597	-0.00069964	-0.00067279	-0.00056426	-0.00061563	-0.00076472	-0.00081821	-0.00083848	-0.00084781	-0.00085538	-0.0008636
-2.16	-0.00082128	-0.00069548	-0.00070474	-0.00070882	-0.00068137	-0.0005713	-0.00062237	-0.00077372	-0.00082836	-0.00084859	-0.00085822	-0.00086569	-0.00087393
-2.19	-0.00083195	-0.00070453	-0.00071346	-0.00071781	-0.00068996	-0.00057822	-0.00062909	-0.00078256	-0.00083837	-0.00085865	-0.0008683	-0.00087584	-0.00088416
-2.22	-0.00084247	-0.00071366	-0.00072215	-0.00072672	-0.00069833	-0.00058503	-0.0006358	-0.0007912	-0.0008482	-0.00086861	-0.00087837	-0.0008858	-0.0008942
-2.25	-0.00085295	-0.00072258	-0.00073063	-0.00073554	-0.00070666	-0.00059189	-0.00064231	-0.00079982	-0.00085771	-0.00087848	-0.00088837	-0.00089556	-0.00090392
-2.28	-0.00086319	-0.00073142	-0.00073903	-0.00074421	-0.0007149	-0.00059878	-0.000649	-0.0008083	-0.0008673	-0.00088804	-0.00089815	-0.00090527	-0.00067473
-2.31	-0.00087344	-0.00074034	-0.00074741	-0.00075288	-0.00072314	-0.00060552	-0.00065546	-0.00081673	-0.00087687	-0.00062002	-0.00067575	-0.00062885	-0.00063657
-2.34032	-0.00072299	-0.00074921	-0.00075561	-0.00076139	-0.00073122	-0.00061223	-0.00066188	-0.00082501	-0.00088593	-0.00063419	-0.00063806	-0.00064238	-0.00064873
-2.37	-0.00061297	-0.000758	-0.00076381	-0.00076977	-0.00073922	-0.00061878	-0.00066817	-0.00083316	-0.00089508	-0.00064581	-0.00064986	-0.00065377	-0.00065937
-2.4	-0.00061724	-0.00076671	-0.00077195	-0.00077821	-0.000747	-0.00062527	-0.00067459	-0.00084124	-0.00090399	-0.00065614	-0.00066052	-0.00066473	-0.00066996
-2.43	-0.00062304	-0.00077537	-0.00078	-0.00078645	-0.00075477	-0.00063192	-0.0006809	-0.00084917	-0.00064831	-0.00066627	-0.00067078	-0.00067517	-0.00067996
-2.46	-0.00062993	-0.00078393	-0.00078779	-0.00079462	-0.00076251	-0.00063844	-0.00068717	-0.00085709	-0.0006616	-0.00067661	-0.00068103	-0.00068469	-0.00069023
-2.49	-0.00063729	-0.00079252	-0.00079566	-0.00080269	-0.00077006	-0.00064483	-0.00069327	-0.00086483	-0.00067278	-0.00068636	-0.00069077	-0.00069447	-0.00069962
-2.52	-0.00064449	-0.00080098	-0.00080342	-0.00081066	-0.0007776	-0.00065119	-0.00069931	-0.00087257	-0.00068309	-0.00069559	-0.00070022	-0.00070353	-0.00070855
-2.55	-0.00065253	-0.00080949	-0.00081122	-0.00081853	-0.00078508	-0.00065763	-0.00070548	-0.00087988	-0.00069285	-0.0007049	-0.00070933	-0.00071271	-0.00071781
-2.58	-0.00066043	-0.00081786	-0.00081877	-0.00082638	-0.00079241	-0.00066391	-0.00071139	-0.0008872	-0.00070216	-0.00071399	-0.00071788	-0.00072129	-0.00072656
-2.61	-0.0006685	-0.00082627	-0.00082602	-0.00083407	-0.00079969	-0.00067011	-0.00071738	-0.00089445	-0.00071085	-0.0007229	-0.00072671	-0.00073065	-0.00073543
-2.64	-0.00067674	-0.00083453	-0.00083355	-0.00084166	-0.00080689	-0.00067635	-0.00072329	-0.00090162	-0.00072007	-0.00073137	-0.00073544	-0.00073946	-0.00074422
-2.67	-0.00068512	-0.00084261	-0.00084094	-0.00084909	-0.00081406	-0.00068248	-0.00072916	-0.00069089	-0.00072898	-0.00073973	-0.00074424	-0.00074785	-0.00075296
-2.7	-0.00069301	-0.00085064	-0.00084821	-0.00085658	-0.00082101	-0.00068866	-0.00073491	-0.00070073	-0.00073293	-0.00074822	-0.00075278	-0.00075664	-0.00076193
-2.73	-0.00070106	-0.00085874	-0.00085536	-0.00086395	-0.00082786	-0.00069477	-0.00074076	-0.00070918	-0.00073891	-0.00075636	-0.00076137	-0.00076498	-0.00077061
-2.76	-0.00070924	-0.00086669	-0.00086255	-0.00087102	-0.00083476	-0.0007008	-0.0007465	-0.00071772	-0.00074721	-0.00076421	-0.00077003	-0.00077353	-0.00077884
-2.79	-0.00071759	-0.00087447	-0.00086946	-0.00087805	-0.00084161	-0.00070678	-0.00075228	-0.00072583	-0.00075502	-0.00077242	-0.00077865	-0.00078176	-0.00078773
-2.82	-0.00072633	-0.00065654	-0.00087641	-0.00088505	-0.00084827	-0.00071277	-0.0007579	-0.00073354	-0.0007632	-0.00078068	-0.0007878	-0.00079019	-0.00079692
-2.85	-0.00073527	-0.00066449	-0.00088333	-0.00089193	-0.00085483	-0.00071868	-0.00076336	-0.0007409	-0.00077123	-0.00078893	-0.00079622	-0.00079963	-0.00080587
-2.88	-0.0007447	-0.00067211	-0.00089001	-0.00089852	-0.00086126	-0.00072453	-0.00076911	-0.00074767	-0.00077929	-0.00079748	-0.00080536	-0.00080934	-0.000815
-2.91	-0.00075446	-0.00067965	-0.00086346	-0.00068995	-0.00086779	-0.00073018	-0.00077461	-0.00075402	-0.00078711	-0.00080605	-0.00081453	-0.00081921	-0.00082448
-2.94	-0.00076361	-0.00068712	-0.00069002	-0.0006971	-0.00087402	-0.00073608	-0.00078006	-0.00076008	-0.00079519	-0.00081441	-0.00082364	-0.00082884	-0.00083411
-2.97	-0.00077325	-0.00069451	-0.00069632	-0.00070291	-0.0008802	-0.00074187	-0.00078542	-0.00076582	-0.00080279	-0.00082277	-0.00083288	-0.0008384	-0.00084406
-3	-0.00078283	-0.00070187	-0.00070183	-0.00070822	-0.00088633	-0.00074742	-0.00079083	-0.00077072	-0.00081085	-0.00083165	-0.00084191	-0.00084758	-0.00085377
-3	-0.00078388	-0.00070168	-0.00069995	-0.00070492	-0.00088634	-0.0007475	-0.00079088	-0.00076831	-0.0008104	-0.00083133	-0.00084206	-0.00084776	-0.0008538
-2.97	-0.00077533	-0.00069359	-0.00069119	-0.00069612	-0.00088025	-0.00074181	-0.00078547	-0.00075902	-0.00080076	-0.00082141	-0.0008323	-0.00083825	-0.00084366
-2.94	-0.00076686	-0.00068556	-0.00068259	-0.00068767	-0.00087412	-0.00073603	-0.00077986	-0.00074965	-0.00079161	-0.00081195	-0.00082253	-0.0008287	-0.00083352
-2.91	-0.00075841	-0.00067759	-0.00067437	-0.00067918	-0.00086776	-0.00073033	-0.00077437	-0.00074101	-0.00078265	-0.00080247	-0.00081272	-0.00081873	-0.00082372
-2.88	-0.00074971	-0.00066962	-0.00066629	-0.0006713	-0.00086151	-0.00072446	-0.00076882	-0.00073255	-0.00077361	-0.00079288	-0.0008031	-0.0008087	-0.00081385
-2.84999	-0.00074099	-0.00066177	-0.00065886	-0.00066364	-0.00085498	-0.00071861	-0.00076329	-0.0007244	-0.00076454	-0.00078302	-0.00079355	-0.00079878	-0.00080375
-2.82	-0.00073194	-0.00065391	-0.00065133	-0.00065589	-0.00084846	-0.00071271	-0.00075776	-0.00071629	-0.00075552	-0.0007736	-0.00078373	-0.00078885	-0.00079383
-2.79	-0.00072284	-0.00064604	-0.00064384	-0.00064858	-0.00084176	-0.00070677	-0.00075207	-0.00070824	-0.00074613	-0.00076417	-0.00077393	-0.00077871	-0.00078379
-2.76	-0.00071371	-0.0006383	-0.00063661	-0.00064119	-0.000835	-0.00070079	-0.00074631	-0.00070033	-0.00073723	-0.00075456	-0.000764	-0.00076899	-0.00077388
-2.73	-0.00070468	-0.00063049	-0.00062959	-0.00063403	-0.00082812	-0.00069478	-0.00074052	-0.00069235	-0.00072804	-0.00074487	-0.00075408	-0.00075906	-0.00076384
-2.7	-0.00069567	-0.00062292	-0.00062267	-0.00062609	-0.00082116	-0.00068855	-0.00073487	-0.00068456	-0.00071889	-0.0007352	-0.0007443	-0.00074911	-0.00075365
-2.67	-0.00068663	-0.00061537	-0.00061565	-0.00061879	-0.00081421	-0.00068252	-0.00072908	-0.0006767	-0.00070992	-0.00072571	-0.00073458	-0.00073904	-0.00074341
-2.64	-0.00067769	-0.00060798	-0.00060877	-0.0006119	-0.00080719	-0.00067631	-0.00072322	-0.00066875	-0.00070068	-0.00071598	-0.00072465	-0.0007291	-0.0007334
-2.61	-0.00066891	-0.0006009	-0.00060203	-0.00060502	-0.00079993	-0.00067007	-0.00071716	-0.00066082	-0.00069172	-0.0007065	-0.00071486	-0.00071926	-0.0007234
-2.58	-0.00066008	-0.00059389	-0.00059532	-0.00059835	-0.0007926	-0.00066391	-0.00071123	-0.00065313	-0.00068264	-0.00069705	-0.00070517	-0.00070941	-0.00071334
-2.55	-0.00065137	-0.00058703	-0.00058895	-0.00059175	-0.00078532	-0.00065757	-0.00070537	-0.00064532	-0.00067379	-0.00068766	-0.00069537	-0.00069923	-0.00070334
-2.52	-0.00064258	-0.00058033	-0.00058258	-0.00058514	-0.00077793	-0.00065112	-0.0006993	-0.00063764	-0.00066502	-0.00067818	-0.00068569	-0.00068942	-0.00069356
-2.49	-0.00063398	-0.00057402	-0.00057637	-0.0005789	-0.00077034	-0.00064465	-0.00069325	-0.00062993	-0.00065604	-0.00066861	-0.00067614	-0.00067974	-0.0006836
-2.46	-0.00062556	-0.00056786	-0.00057045	-0.00057278	-0.00076266	-0.00063828	-0.00068706	-0.00062235	-0.0006473	-0.00065942	-0.00066666	-0.00067016	-0.00067385
-2.43	-0.00061722	-0.00056195	-0.00056484	-0.00056674	-0.00075503	-0.00063175	-0.00068078	-0.0006149	-0.0006386	-0.00065027	-0.00065707	-0.00066046	-0.00066416
-2.4	-0.00060903	-0.00055658	-0.00055945	-0.00056124	-0.00074722	-0.00062525	-0.00067445	-0.00060746	-0.00062996	-0.00064103	-0.0006478	-0.00065102	-0.0006545
-2.37	-0.00060089	-0.00074805	-0.00060412	-0.00055601	-0.00073931	-0.00061867	-0.00066817	-0.00060023	-0.00062157	-0.00063211	-0.00063846	-0.0006416	-0.00064492
-2.34	-0.00059317	-0.00073888	-0.00074067	-0.00055117	-0.00073146	-0.00061207	-0.00066179	-0.00059304	-0.00061321	-0.00062332	-0.0006294	-0.00063227	-0.00063544
-2.31	-0.00058576	-0.0007297	-0.00073253	-0.00073904	-0.00072329	-0.00060532	-0.00065535	-0.0005861	-0.00060514	-0.00061479	-0.00062043	-0.00062319	-0.00062636
-2.28	-0.00057852	-0.00072039	-0.00072418	-0.00073076	-0.00071509	-0.00059858	-0.00064883	-0.00057941	-0.00059713	-0.00060641	-0.00061172	-0.0006144	-0.00061732
-2.25	-0.00057175	-0.00071107	-0.00071575	-0.00072248	-0.00070687	-0.00059182	-0.00064251	-0.00057291	-0.00058942	-0.00059807	-0.00060321	-0.00060569	-0.00060855
-2.21975	-0.00061024	-0.00070172	-0.00070741	-0.00071399	-0.00069857	-0.00058489	-0.00063585	-0.0005668	-0.00058187	-0.00059005	-0.00059495	-0.00059735	-0.00059998
-2.19	-0.00077038	-0.00069234	-0.00069884	-0.00070545	-0.00069018	-0.00057797	-0.00062921	-0.00056101	-0.00057472	-0.00058243	-0.0005869	-0.00058914	-0.00059178
-2.16	-0.00076016	-0.00068297	-0.00069038	-0.0006969	-0.00068174	-0.00057111	-0.00062253	-0.00055556	-0.00056795	-0.0005751	-0.00057927	-0.00058137	-0.00058383
-2.13	-0.00074995	-0.00067356	-0.00068176	-0.00068826	-0.00067324	-0.00056424	-0.00061565	-0.00055082	-0.00070827	-0.00056815	-0.00057188	-0.00057392	-0.00057642
-2.1	-0.00073946	-0.00066401	-0.00067304	-0.00067951	-0.00066453	-0.00055714	-0.00060888	-0.00075454	-0.00079662	-0.00056189	-0.00056511	-0.00056704	-0.00056935
-2.07	-0.00072906	-0.00065441	-0.00066424	-0.00067059	-0.00065576	-0.00054998	-0.00060187	-0.00074597	-0.00078672	-0.00080616	-0.00065902	-0.00079401	-0.00056289
-2.04	-0.00071849	-0.00064477	-0.00065543	-0.00066159	-0.00064692	-0.00054274	-0.00059492	-0.00073703	-0.00077653	-0.00079559	-0.00080578	-0.0008118	-0.00055729
-2.01	-0.00070785	-0.00063508	-0.00064655	-0.00065251	-0.00063808	-0.00053555	-0.0005878	-0.00072816	-0.00076629	-0.00078484	-0.00079484	-0.0008008	-0.00080648
-1.98	-0.00069707	-0.00062537	-0.00063768	-0.00064345	-0.00062901	-0.00052825	-0.00058068	-0.00071918	-0.00075608	-0.00077402	-0.00078362	-0.00078942	-0.00079523
-1.95	-0.00068625	-0.00061569	-0.00062851	-0.00063421	-0.00061992	-0.00052099	-0.00057344	-0.00071018	-0.00074558	-0.00076317	-0.00077261	-0.00077815	-0.00078381
-1.92	-0.00067548	-0.00060594	-0.00061942	-0.00062486	-0.00061064	-0.00051354	-0.00056622	-0.00070101	-0.00073506	-0.00075218	-0.00076132	-0.00076677	-0.00077228
-1.89	-0.00066457	-0.00059606	-0.00061022	-0.00061543	-0.00060138	-0.00050609	-0.00055892	-0.00069166	-0.00072457	-0.00074111	-0.00074995	-0.00075529	-0.00076063
-1.86	-0.00065359	-0.00058623	-0.00060092	-0.00060597	-0.00059204	-0.00049848	-0.00055147	-0.00068241	-0.00071394	-0.00072985	-0.00073845	-0.00074373	-0.00074892
-1.83	-0.00064247	-0.00057633	-0.00059153	-0.0005964	-0.00058261	-0.0004909	-0.00054387	-0.00067286	-0.00070313	-0.00071855	-0.0007269	-0.00073196	-0.00073704
-1.8	-0.00063146	-0.00056655	-0.00058206	-0.00058675	-0.00057303	-0.00048317	-0.00053623	-0.00066323	-0.00069207	-0.00070734	-0.00071538	-0.00072006	-0.00072524
-1.77	-0.00062026	-0.00055651	-0.00057255	-0.00057703	-0.00056329	-0.00047551	-0.00052836	-0.00065344	-0.00068123	-0.00069586	-0.00070349	-0.00070811	-0.00071317
-1.74	-0.00060894	-0.00054648	-0.00056291	-0.00056715	-0.00055353	-0.00046767	-0.00052066	-0.0006437	-0.00067026	-0.00068444	-0.00069161	-0.0006962	-0.00070124
-1.71	-0.0005977	-0.00053652	-0.00055319	-0.00055723	-0.00054369	-0.00045974	-0.00051284	-0.00063359	-0.00065916	-0.00067281	-0.00067961	-0.00068413	-0.00068902
-1.68	-0.00058633	-0.00052652	-0.00054337	-0.00054715	-0.00053394	-0.00045173	-0.00050491	-0.00062353	-0.00064794	-0.00066117	-0.00066766	-0.00067191	-0.00067667
-1.65	-0.0005749	-0.00051634	-0.00053351	-0.00053703	-0.00052373	-0.00044366	-0.00049684	-0.00061338	-0.0006365	-0.00064927	-0.00065563	-0.00065963	-0.00066433
-1.62	-0.00056339	-0.00050618	-0.00052347	-0.00052685	-0.00051366	-0.00043552	-0.00048862	-0.00060296	-0.00062523	-0.00063745	-0.00064333	-0.00064737	-0.00065196
-1.59	-0.00055189	-0.00049602	-0.00051349	-0.00051653	-0.00050356	-0.00042735	-0.00048042	-0.00059269	-0.00061373	-0.00062553	-0.00063099	-0.00063494	-0.00063945
-1.56	-0.00054022	-0.00048583	-0.0005033	-0.00050612	-0.00049322	-0.000419	-0.00047205	-0.00058223	-0.00060207	-0.00061335	-0.00061867	-0.00062239	-0.00062699
-1.53	-0.00052856	-0.00047558	-0.00049299	-0.00049564	-0.00048285	-0.00041076	-0.0004636	-0.00057156	-0.00059036	-0.00060124	-0.00060615	-0.00060972	-0.00061409
-1.5	-0.00051679	-0.00046521	-0.00048262	-0.00048503	-0.00047249	-0.00040234	-0.00045499	-0.0005608	-0.00057864	-0.0005892	-0.00059365	-0.00059699	-0.00060132
-1.47	-0.00050497	-0.00045488	-0.00047218	-0.00047441	-0.00046192	-0.00039382	-0.00044614	-0.00055005	-0.00056667	-0.00057669	-0.00058109	-0.00058421	-0.00058834
-1.44	-0.00049293	-0.00044452	-0.00046159	-0.00046372	-0.00045128	-0.00038525	-0.00043746	-0.00053907	-0.00055477	-0.00056429	-0.00056846	-0.00057132	-0.00057545
-1.41	-0.00048111	-0.00043408	-0.00045098	-0.00045288	-0.00044057	-0.00037655	-0.00042846	-0.00052785	-0.00054271	-0.00055184	-0.00055577	-0.00055837	-0.0005623
-1.38	-0.00046909	-0.0004236	-0.00044013	-0.00044193	-0.00042979	-0.00036773	-0.00041947	-0.00051658	-0.00053054	-0.00053914	-0.00054305	-0.00054535	-0.00054921
-1.35	-0.000457	-0.00041296	-0.00042935	-0.00043097	-0.00041889	-0.00035899	-0.0004103	-0.00050518	-0.00051843	-0.0005264	-0.00053	-0.00053219	-0.00053605
-1.32	-0.00044483	-0.00040238	-0.00041842	-0.00041981	-0.00040807	-0.00035004	-0.000401	-0.00049373	-0.00050606	-0.00051356	-0.00051688	-0.00051907	-0.00052266
-1.29	-0.0004327	-0.00039172	-0.00040738	-0.00040859	-0.00039702	-0.00034104	-0.0003916	-0.00048223	-0.00049352	-0.00050077	-0.00050391	-0.00050575	-0.0005094
-1.26	-0.00042039	-0.00038104	-0.00039629	-0.00039737	-0.0003859	-0.000332	-0.00038207	-0.00047053	-0.00048116	-0.00048788	-0.00049074	-0.00049228	-0.00049597
-1.23	-0.00040809	-0.00037022	-0.00038502	-0.0003861	-0.0003747	-0.00032278	-0.00037246	-0.0004585	-0.00046854	-0.00047483	-0.00047734	-0.00047893	-0.00048256
-1.2	-0.00039581	-0.00035941	-0.00037379	-0.00037461	-0.00036341	-0.00031364	-0.00036265	-0.00044638	-0.00045594	-0.00046181	-0.00046414	-0.00046556	-0.00046886
-1.17	-0.00038338	-0.00034855	-0.00036247	-0.00036312	-0.00035218	-0.00030434	-0.00035284	-0.0004343	-0.00044307	-0.00044867	-0.00045066	-0.00045203	-0.00045522
-1.14	-0.00037098	-0.00033765	-0.00035105	-0.00035163	-0.00034085	-0.00029503	-0.00034282	-0.00042209	-0.00043022	-0.00043534	-0.00043717	-0.00043841	-0.00044149
-1.11	-0.0003584	-0.00032669	-0.00033951	-0.00034	-0.00032949	-0.00028571	-0.00033259	-0.00040971	-0.00041727	-0.00042207	-0.00042358	-0.00042466	-0.00042773
-1.08	-0.00034585	-0.00031564	-0.00032788	-0.00032845	-0.00031797	-0.0002762	-0.00032238	-0.00039718	-0.00040427	-0.00040867	-0.00041002	-0.00041086	-0.00041387
-1.05	-0.00033328	-0.00030459	-0.00031624	-0.00031675	-0.00030645	-0.00026664	-0.00031207	-0.00038448	-0.00039105	-0.0003952	-0.00039625	-0.00039695	-0.00039993
-1.02	-0.00032072	-0.00029346	-0.00030455	-0.00030496	-0.00029495	-0.0002571	-0.00030163	-0.00037183	-0.00037786	-0.00038157	-0.00038252	-0.00038309	-0.00038592
-0.99	-0.00030815	-0.0002823	-0.00029279	-0.00029317	-0.0002834	-0.00024751	-0.00029118	-0.00035889	-0.0003645	-0.00036782	-0.00036883	-0.00036913	-0.00037186
-0.96	-0.00029552	-0.00027111	-0.00028104	-0.0002813	-0.00027189	-0.00023788	-0.00028051	-0.00034589	-0.00035106	-0.00035425	-0.00035487	-0.00035515	-0.00035774
-0.93	-0.0002829	-0.00025982	-0.00026921	-0.00026948	-0.00026026	-0.0002283	-0.00026985	-0.00033258	-0.00033767	-0.00034059	-0.00034096	-0.00034106	-0.00034364
-0.9	-0.00027024	-0.00024852	-0.00025737	-0.00025763	-0.00024863	-0.00021867	-0.000259	-0.00031944	-0.00032413	-0.00032665	-0.00032702	-0.00032691	-0.00032954
-0.87	-0.00025766	-0.00023721	-0.00024548	-0.00024578	-0.00023704	-0.00020899	-0.00024823	-0.00030611	-0.00031056	-0.00031275	-0.00031308	-0.00031279	-0.00031533
-0.84	-0.00024511	-0.00022584	-0.00023358	-0.00023394	-0.00022553	-0.00019937	-0.00023743	-0.00029265	-0.00029688	-0.00029884	-0.00029908	-0.00029864	-0.00030107
-0.81	-0.00023249	-0.00021453	-0.00022171	-0.00022208	-0.00021408	-0.00018981	-0.00022668	-0.00027899	-0.00028307	-0.00028485	-0.00028482	-0.00028439	-0.00028685
-0.78	-0.00021992	-0.00020316	-0.00020987	-0.00021025	-0.00020261	-0.00018033	-0.00021597	-0.00026537	-0.00026925	-0.00027079	-0.00027084	-0.00027024	-0.00027261
-0.75	-0.00020745	-0.00019188	-0.0001981	-0.00019853	-0.00019128	-0.00017093	-0.00020554	-0.0002517	-0.00025542	-0.00025677	-0.00025663	-0.00025606	-0.00025822
-0.72	-0.00019504	-0.00018061	-0.00018637	-0.00018691	-0.00018003	-0.00016167	-0.00019553	-0.00023791	-0.00024139	-0.00024265	-0.00024245	-0.00024178	-0.00024387
-0.69	-0.00018278	-0.00016935	-0.00017475	-0.00017535	-0.00016887	-0.0001525	-0.00018605	-0.0002241	-0.00022741	-0.00022843	-0.00022835	-0.00022764	-0.00022955
-0.65999	-0.00017052	-0.00015821	-0.00016326	-0.00016387	-0.00015788	-0.0001435	-0.00017733	-0.00021021	-0.00021333	-0.00021429	-0.0002141	-0.0002134	-0.00021531
-0.63	-0.00015846	-0.00014715	-0.00015188	-0.00015256	-0.00014708	-0.00013472	-0.00016947	-0.00019636	-0.00019928	-0.00020009	-0.00019993	-0.00019927	-0.00020098
-0.6	-0.00014652	-0.00013625	-0.00014067	-0.00014146	-0.00013645	-0.00012619	-0.00016257	-0.00018236	-0.00018524	-0.000186	-0.00018584	-0.00018515	-0.00018675
-0.57	-0.00013478	-0.00012553	-0.00012966	-0.00013046	-0.00012599	-0.000118	-0.00015634	-0.00016853	-0.00017127	-0.00017188	-0.00017173	-0.00017112	-0.00017254
-0.54	-0.00012329	-0.00011502	-0.00011888	-0.00011978	-0.00011583	-0.00011031	-0.00015074	-0.00015472	-0.00015735	-0.00015792	-0.00015779	-0.00015712	-0.00015845
-0.51	-0.00011202	-0.00010474	-0.00010836	-0.00010932	-0.00010589	-0.00010324	-0.00014532	-0.00014112	-0.00014349	-0.00014405	-0.00014389	-0.0001434	-0.00014454
-0.48	-0.00010105	-9.474e-05	-9.809e-05	-9.91e-05	-9.629e-05	-9.681e-05	-0.00013997	-0.00012767	-0.00012984	-0.00013038	-0.00013018	-0.00012977	-0.00013084
-0.45	-9.043e-05	-8.507e-05	-8.823e-05	-8.921e-05	-8.705e-05	-9.106e-05	-0.00013419	-0.00011455	-0.00011647	-0.00011695	-0.00011678	-0.00011656	-0.00011738
-0.42	-8.037e-05	-7.586e-05	-7.872e-05	-7.97e-05	-7.817e-05	-8.58e-05	-0.00012788	-0.00010167	-0.0001034	-0.00010384	-0.00010369	-0.00010353	-0.00010425
-0.39	-7.065e-05	-6.702e-05	-6.965e-05	-7.06e-05	-6.975e-05	-8.074e-05	-0.00012098	-8.934e-05	-9.079e-05	-9.12e-05	-9.111e-05	-9.098e-05	-9.161e-05
-0.36	-6.155e-05	-5.874e-05	-6.105e-05	-6.203e-05	-6.18e-05	-7.561e-05	-0.00011351	-7.759e-05	-7.877e-05	-7.916e-05	-7.904e-05	-7.898e-05	-7.948e-05
-0.33	-5.311e-05	-5.104e-05	-5.307e-05	-5.391e-05	-5.434e-05	-7.017e-05	-0.00010554	-6.655e-05	-6.754e-05	-6.78e-05	-6.769e-05	-6.772e-05	-6.809e-05
-0.3	-4.536e-05	-4.387e-05	-4.565e-05	-4.645e-05	-4.749e-05	-6.446e-05	-9.713e-05	-5.639e-05	-5.715e-05	-5.742e-05	-5.73e-05	-5.743e-05	-5.768e-05
-0.27	-3.841e-05	-3.746e-05	-3.891e-05	-3.96e-05	-4.128e-05	-5.84e-05	-8.835e-05	-4.719e-05	-4.774e-05	-4.794e-05	-4.793e-05	-4.81e-05	-4.828e-05
-0.24	-3.226e-05	-3.161e-05	-3.282e-05	-3.345e-05	-3.571e-05	-5.21e-05	-7.929e-05	-3.916e-05	-3.959e-05	-3.971e-05	-3.965e-05	-3.976e-05	-4e-05
-0.20999	-2.671e-05	-2.64e-05	-2.741e-05	-2.799e-05	-3.079e-05	-4.559e-05	-6.993e-05	-3.214e-05	-3.243e-05	-3.254e-05	-3.257e-05	-3.27e-05	-3.286e-05
-0.18	-2.196e-05	-2.188e-05	-2.266e-05	-2.313e-05	-2.626e-05	-3.899e-05	-6.032e-05	-2.614e-05	-2.622e-05	-2.639e-05	-2.632e-05	-2.658e-05	-2.668e-05
-0.15	-1.771e-05	-1.778e-05	-1.841e-05	-1.886e-05	-2.191e-05	-3.233e-05	-5.048e-05	-2.093e-05	-2.099e-05	-2.117e-05	-2.114e-05	-2.128e-05	-2.142e-05
-0.12	-1.389e-05	-1.409e-05	-1.455e-05	-1.496e-05	-1.755e-05	-2.567e-05	-4.05e-05	-1.644e-05	-1.644e-05	-1.661e-05	-1.659e-05	-1.678e-05	-1.682e-05
-0.09	-1.037e-05	-1.058e-05	-1.093e-05	-1.124e-05	-1.314e-05	-1.91e-05	-3.038e-05	-1.233e-05	-1.233e-05	-1.242e-05	-1.244e-05	-1.256e-05	-1.264e-05
-0.06	-6.92e-06	-7.07e-06	-7.31e-06	-7.55e-06	-8.69e-06	-1.264e-05	-2.026e-05	-8.27e-06	-8.28e-06	-8.34e-06	-8.37e-06	-8.45e-06	-8.49e-06
-0.03	-3.44e-06	-3.54e-06	-3.64e-06	-3.79e-06	-4.33e-06	-6.27e-06	-1.014e-05	-4.17e-06	-4.18e-06	-4.21e-06	-4.21e-06	-4.25e-06	-4.28e-06
0	6e-08	2e-08	5e-08	1e-08	0	-3e-08	-1.1e-07	2e-08	2e-08	2e-08	1e-08	2e-08	2e-08
0.03	3.48e-06	3.57e-06	3.68e-06	3.75e-06	4.19e-06	6.05e-06	9.72e-06	4.13e-06	4.15e-06	4.17e-06	4.17e-06	4.22e-06	4.26e-06
0.06	6.8e-06	7e-06	7.2e-06	7.38e-06	8.23e-06	1.2e-05	1.932e-05	8.1e-06	8.17e-06	8.23e-06	8.22e-06	8.3e-06	8.36e-06
0.09	1.01e-05	1.035e-05	1.064e-05	1.089e-05	1.205e-05	1.78e-05	2.864e-05	1.196e-05	1.205e-05	1.213e-05	1.211e-05	1.224e-05	1.231e-05
0.12	1.341e-05	1.369e-05	1.404e-05	1.436e-05	1.573e-05	2.34e-05	3.754e-05	1.587e-05	1.6e-05	1.612e-05	1.611e-05	1.624e-05	1.633e-05
0.15	1.704e-05	1.733e-05	1.773e-05	1.808e-05	1.945e-05	2.876e-05	4.601e-05	2.016e-05	2.034e-05	2.047e-05	2.042e-05	2.063e-05	2.074e-05
0.18	2.105e-05	2.132e-05	2.188e-05	2.224e-05	2.356e-05	3.383e-05	5.387e-05	2.521e-05	2.543e-05	2.573e-05	2.565e-05	2.587e-05	2.6e-05
0.21	2.563e-05	2.601e-05	2.665e-05	2.703e-05	2.822e-05	3.861e-05	6.109e-05	3.112e-05	3.149e-05	3.19e-05	3.178e-05	3.201e-05	3.215e-05
0.24	3.088e-05	3.13e-05	3.213e-05	3.253e-05	3.356e-05	4.318e-05	6.755e-05	3.814e-05	3.87e-05	3.913e-05	3.907e-05	3.927e-05	3.945e-05
0.27	3.663e-05	3.728e-05	3.829e-05	3.87e-05	3.953e-05	4.773e-05	7.336e-05	4.628e-05	4.712e-05	4.773e-05	4.768e-05	4.789e-05	4.812e-05
0.3	4.319e-05	4.406e-05	4.521e-05	4.562e-05	4.606e-05	5.263e-05	7.877e-05	5.558e-05	5.676e-05	5.757e-05	5.749e-05	5.767e-05	5.797e-05
0.33	5.036e-05	5.134e-05	5.283e-05	5.318e-05	5.314e-05	5.802e-05	8.438e-05	6.603e-05	6.76e-05	6.852e-05	6.846e-05	6.863e-05	6.903e-05
0.36	5.814e-05	5.94e-05	6.104e-05	6.144e-05	6.081e-05	6.397e-05	9.069e-05	7.733e-05	7.944e-05	8.057e-05	8.053e-05	8.074e-05	8.12e-05
0.39	6.649e-05	6.798e-05	6.989e-05	7.018e-05	6.891e-05	7.04e-05	9.801e-05	8.948e-05	9.208e-05	9.34e-05	9.348e-05	9.365e-05	9.422e-05
0.42	7.524e-05	7.708e-05	7.923e-05	7.943e-05	7.745e-05	7.717e-05	0.00010643	0.00010227	0.0001055	0.00010706	0.00010711	0.0001073	0.00010794
0.45	8.454e-05	8.667e-05	8.898e-05	8.911e-05	8.639e-05	8.422e-05	0.0001156	0.00011557	0.00011943	0.00012125	0.00012131	0.00012151	0.0001223
0.48	9.424e-05	9.663e-05	9.913e-05	9.914e-05	9.562e-05	9.151e-05	0.00012532	0.0001293	0.00013377	0.00013586	0.00013598	0.00013614	0.00013704
0.51	0.00010428	0.00010695	0.00010964	0.00010947	0.00010515	9.901e-05	0.00013535	0.00014331	0.00014841	0.0001508	0.00015089	0.00015115	0.00015216
0.54	0.0001147	0.00011758	0.00012042	0.00012006	0.00011493	0.00010669	0.00014578	0.00015756	0.00016326	0.00016593	0.00016611	0.00016633	0.00016743
0.57	0.00012535	0.00012843	0.00013146	0.0001309	0.00012494	0.00011457	0.00015646	0.00017202	0.00017837	0.00018117	0.00018146	0.00018171	0.00018292
0.6	0.00013621	0.00013954	0.0001427	0.00014192	0.00013514	0.00012255	0.0001674	0.00018662	0.00019354	0.00019663	0.00019701	0.00019718	0.00019848
0.63	0.00014739	0.00015085	0.00015415	0.00015313	0.00014547	0.00013073	0.00017859	0.00020131	0.00020876	0.000212	0.0002124	0.00021264	0.00021414
0.66	0.00015868	0.00016224	0.00016574	0.00016447	0.00015595	0.00013905	0.00019006	0.00021602	0.00022413	0.00022744	0.0002278	0.00022813	0.00022971
0.69	0.00017013	0.00017382	0.00017744	0.00017587	0.00016654	0.00014747	0.00020165	0.00023069	0.00023931	0.00024288	0.00024319	0.0002435	0.00024535
0.72	0.00018174	0.0001854	0.00018929	0.00018742	0.00017725	0.00015598	0.00021328	0.0002455	0.00025464	0.00025822	0.00025861	0.00025889	0.00026085
0.75	0.0001935	0.00019712	0.00020115	0.00019904	0.00018813	0.00016457	0.00022507	0.00026021	0.00026981	0.00027346	0.00027403	0.00027422	0.00027626
0.78	0.00020529	0.00020892	0.00021309	0.00021074	0.00019902	0.0001732	0.00023701	0.00027494	0.00028495	0.00028866	0.0002892	0.00028949	0.00029164
0.81	0.00021719	0.00022072	0.00022513	0.00022244	0.00021001	0.00018192	0.00024894	0.00028959	0.00029999	0.00030387	0.00030433	0.00030462	0.00030682
0.84	0.00022914	0.00023256	0.00023722	0.00023423	0.00022105	0.00019067	0.00026096	0.00030413	0.00031496	0.00031882	0.00031936	0.00031973	0.0003219
0.87	0.0002412	0.00024444	0.00024925	0.00024605	0.00023209	0.00019944	0.00027291	0.00031858	0.00032978	0.00033369	0.00033425	0.00033453	0.00033698
0.9	0.00025319	0.00025633	0.0002614	0.00025783	0.00024324	0.00020823	0.00028485	0.00033293	0.00034447	0.0003484	0.00034911	0.00034944	0.00035189
0.93	0.00026532	0.0002682	0.00027342	0.00026961	0.00025438	0.00021699	0.00029666	0.00034706	0.00035888	0.00036302	0.00036372	0.00036417	0.00036668
0.96	0.00027742	0.00028005	0.00028554	0.00028142	0.00026556	0.00022572	0.00030864	0.00036119	0.00037336	0.00037763	0.00037836	0.00037875	0.0003814
0.99	0.00028959	0.00029194	0.00029762	0.00029324	0.00027675	0.00023446	0.00032042	0.00037532	0.00038781	0.00039204	0.00039278	0.0003934	0.00039605
1.02	0.00030169	0.00030369	0.00030966	0.00030502	0.00028797	0.00024315	0.00033217	0.0003893	0.00040206	0.00040628	0.00040724	0.00040774	0.00041045
1.05	0.00031382	0.0003154	0.00032173	0.00031676	0.00029915	0.00025175	0.00034388	0.00040305	0.00041621	0.00042054	0.00042167	0.00042212	0.0004249
1.08	0.00032594	0.00032707	0.00033365	0.0003285	0.00031038	0.00026041	0.00035552	0.00041686	0.00043026	0.00043454	0.00043574	0.00043636	0.00043915
1.11	0.00033797	0.00033867	0.00034559	0.00034026	0.00032153	0.00026904	0.00036701	0.00043046	0.00044417	0.00044867	0.00044979	0.0004506	0.00045349
1.14	0.00035005	0.00035029	0.00035757	0.00035194	0.00033268	0.00027756	0.00037857	0.00044403	0.00045788	0.00046262	0.00046396	0.00046462	0.00046752
1.17	0.00036206	0.00036177	0.00036941	0.00036356	0.00034374	0.00028604	0.00038984	0.00045739	0.00047151	0.00047647	0.0004778	0.00047865	0.00048168
1.2	0.00037407	0.00037324	0.00038125	0.00037514	0.00035481	0.00029449	0.00040105	0.00047059	0.00048523	0.00049019	0.00049164	0.00049263	0.00049576
1.23	0.00038596	0.00038465	0.00039311	0.0003868	0.00036585	0.00030279	0.00041231	0.00048371	0.00049871	0.00050382	0.00050561	0.00050641	0.00050957
1.26	0.00039792	0.00039594	0.00040479	0.00039833	0.00037679	0.00031115	0.00042339	0.00049668	0.00051214	0.00051742	0.00051919	0.00051993	0.00052334
1.29	0.00040979	0.00040735	0.00041662	0.00040985	0.00038779	0.00031937	0.00043439	0.0005097	0.00052532	0.00053079	0.00053281	0.00053361	0.00053703
1.32	0.00042159	0.0004185	0.00042822	0.00042131	0.00039866	0.00032752	0.00044522	0.00052251	0.00053857	0.00054403	0.00054615	0.00054719	0.00055074
1.35	0.00043337	0.00042962	0.00043979	0.00043273	0.00040956	0.00033562	0.00045609	0.0005352	0.00055167	0.00055715	0.00055961	0.00056074	0.00056431
1.38	0.00044514	0.00044064	0.00045134	0.00044414	0.00042025	0.00034367	0.00046664	0.00054779	0.0005646	0.00057044	0.00057294	0.00057414	0.00057782
1.41	0.00045676	0.00045162	0.00046286	0.00045547	0.00043096	0.00035172	0.00047714	0.00056037	0.00057755	0.00058353	0.00058613	0.00058744	0.00059113
1.44	0.00046848	0.00046258	0.00047419	0.00046667	0.00044154	0.00035956	0.00048764	0.00057285	0.00059028	0.00059641	0.00059939	0.00060062	0.00060449
1.47	0.00047999	0.00047338	0.0004856	0.00047786	0.00045203	0.00036742	0.00049804	0.0005851	0.00060298	0.00060937	0.00061244	0.0006138	0.00061774
1.5	0.00049157	0.0004842	0.00049688	0.00048897	0.0004626	0.00037519	0.00050827	0.00059707	0.00061553	0.00062228	0.00062542	0.00062702	0.00063086
1.53	0.00050302	0.00049486	0.00050807	0.0005	0.00047298	0.00038289	0.00051829	0.0006092	0.00062817	0.00063502	0.00063826	0.00064007	0.00064393
1.56	0.00051447	0.00050554	0.00051931	0.00051111	0.0004834	0.00039056	0.00052839	0.00062124	0.00064059	0.0006477	0.00065121	0.0006529	0.00065707
1.59	0.00052577	0.00051607	0.00053039	0.00052207	0.00049365	0.00039823	0.00053832	0.00063329	0.00065289	0.0006603	0.00066385	0.00066575	0.00066996
1.62	0.00053709	0.00052654	0.00054133	0.00053295	0.00050383	0.00040576	0.00054813	0.00064498	0.00066511	0.00067268	0.00067647	0.00067842	0.00068275
1.65	0.00054831	0.000537	0.00055234	0.00054387	0.00051395	0.00041321	0.00055781	0.00065671	0.00067718	0.00068497	0.0006889	0.00069102	0.00069541
1.68	0.00055943	0.00054741	0.0005631	0.0005547	0.00052398	0.00042057	0.00056743	0.00066828	0.00068915	0.00069726	0.00070135	0.00070354	0.00070811
1.71	0.00057062	0.00055761	0.00057394	0.00056526	0.00053388	0.00042799	0.00057679	0.00067961	0.00070118	0.00070948	0.00071377	0.00071609	0.00072062
1.74	0.00058164	0.00056777	0.00058474	0.00057593	0.0005437	0.00043525	0.00058626	0.00069088	0.00071293	0.00072152	0.00072599	0.00072842	0.00073297
1.77	0.00059263	0.00057789	0.00059534	0.00058648	0.00055353	0.00044251	0.00059556	0.0007022	0.00072474	0.00073347	0.0007381	0.00074053	0.0007452
1.8	0.0006036	0.00058792	0.000606	0.00059703	0.00056322	0.00044968	0.00060468	0.00071332	0.00073619	0.00074523	0.00075014	0.00075261	0.00075747
1.83	0.00061445	0.00059786	0.00061652	0.00060739	0.00057275	0.00045681	0.00061379	0.00072421	0.00074755	0.00075721	0.00076206	0.00076462	0.00076942
1.86	0.00062519	0.00060778	0.00062685	0.00061766	0.00058226	0.00046391	0.00062275	0.00073501	0.00075889	0.00076871	0.00077379	0.00077638	0.00078156
1.89	0.00063585	0.00061768	0.00063716	0.00062795	0.00059166	0.00047088	0.0006316	0.00074568	0.00077001	0.00078019	0.00078531	0.00078813	0.00079338
1.92	0.00064655	0.00062744	0.0006474	0.00063814	0.00060098	0.0004779	0.0006405	0.00075625	0.00078105	0.00079154	0.00079687	0.00079975	0.0008051
1.95	0.00065715	0.0006371	0.00065753	0.00064823	0.0006102	0.00048491	0.00064923	0.0007667	0.00079206	0.00080252	0.00080827	0.00081132	0.00081661
1.98	0.00066765	0.00064675	0.00066763	0.00065829	0.0006193	0.00049179	0.00065785	0.00077715	0.00080291	0.0008137	0.00081953	0.00082274	0.00082808
2.01	0.00067805	0.00065638	0.00067765	0.00066816	0.00062832	0.00049864	0.00066624	0.00078726	0.0008136	0.00082471	0.00083059	0.00083399	0.00083933
2.04	0.00068842	0.00066589	0.00068748	0.00067806	0.00063737	0.00050548	0.00067467	0.00079736	0.00082423	0.00083562	0.00084161	0.00084512	0.0008506
2.07	0.00069867	0.00067535	0.00069717	0.00068782	0.00064621	0.00051222	0.00068309	0.00080732	0.00083459	0.00084639	0.00085232	0.00085607	0.00086171
2.1	0.00070883	0.00068464	0.00070687	0.00069741	0.00065503	0.00051896	0.00069134	0.00081716	0.00084479	0.00085683	0.00086304	0.00086656	0.00087249
2.13	0.00071891	0.00069397	0.00071651	0.00070713	0.00066366	0.00052561	0.0006995	0.00082671	0.00085507	0.00086716	0.00087351	0.00087719	0.00088308
2.16	0.00072889	0.00070319	0.00072605	0.00071648	0.00067217	0.00053229	0.00070758	0.00083641	0.00086508	0.00060341	0.00088376	0.00088744	0.00089354
2.19	0.00073887	0.00071244	0.00073538	0.00072589	0.00068055	0.0005388	0.00071564	0.00084577	0.00087492	0.00061259	0.00089381	0.00061706	0.00090336
2.22	0.00074871	0.00072146	0.00074481	0.00073523	0.00068888	0.00054533	0.00072352	0.00085504	0.00088458	0.00062188	0.00062539	0.0006268	0.00063063
2.25	0.00075848	0.0007306	0.00075399	0.00074442	0.00069721	0.00055193	0.00073131	0.00086416	0.00062367	0.00063122	0.00063534	0.00063697	0.00064092
2.28	0.0007682	0.00073961	0.00076302	0.00075355	0.00070543	0.00055837	0.00073911	0.00087309	0.00063275	0.00064069	0.00064528	0.00064696	0.00065039
2.31	0.00077789	0.00074853	0.00077193	0.00076252	0.00071348	0.00056488	0.00074694	0.00088195	0.00064242	0.00065028	0.00065513	0.0006571	0.00066025
2.34	0.0007874	0.00075734	0.00078076	0.00077149	0.0007214	0.00057128	0.00075453	0.00089048	0.00065184	0.00065992	0.00066494	0.00066716	0.00067041
2.37	0.0007968	0.00076611	0.00078969	0.0007804	0.00072925	0.00057772	0.00076208	0.0008989	0.00066134	0.0006695	0.00067492	0.00067691	0.00068056
2.4	0.00080607	0.00077488	0.00079825	0.0007891	0.00073709	0.00058407	0.00076947	0.00075124	0.00067038	0.0006793	0.00068487	0.00068693	0.00069087
2.43	0.00081548	0.00078349	0.00080685	0.00079763	0.00074475	0.00059038	0.00077698	0.00065805	0.00067909	0.00068906	0.00069509	0.00069726	0.0007013
2.46	0.00082472	0.00079206	0.00081533	0.00080617	0.00075241	0.00059666	0.00078423	0.00066651	0.00068859	0.00069911	0.00070542	0.00070782	0.00071219
2.49	0.00083373	0.00080061	0.00082368	0.0008146	0.00075993	0.00060297	0.00079154	0.00067486	0.00069826	0.00070904	0.00071586	0.00071866	0.0007232
2.52	0.00084265	0.00080892	0.00083195	0.00082305	0.00076737	0.00060919	0.00079877	0.00068321	0.00070814	0.00071955	0.00072637	0.00072972	0.00073405
2.55	0.00085141	0.00081728	0.00084005	0.00083118	0.00077475	0.00061538	0.00080594	0.00069198	0.00071801	0.00072983	0.0007373	0.00074081	0.00074534
2.58	0.0008601	0.00082553	0.00084816	0.00083934	0.00078192	0.00062156	0.00081292	0.00070076	0.00072809	0.00074066	0.00074816	0.00075186	0.00075689
2.61001	0.0008686	0.00083379	0.00085597	0.00084738	0.00078915	0.00062783	0.00081999	0.0007098	0.00073806	0.00075139	0.00075921	0.00076329	0.00076811
2.64	0.00064186	0.00084182	0.00086382	0.00085515	0.00079621	0.00063393	0.00082709	0.00071892	0.00074793	0.00076211	0.00077033	0.00077446	0.00077958
2.67	0.00065174	0.00084979	0.00087145	0.00086287	0.00080312	0.00063997	0.00083388	0.00072825	0.00075831	0.00077286	0.00078153	0.00078565	0.00079129
2.7	0.00066154	0.00085762	0.00087887	0.00087049	0.00080995	0.000646	0.00084058	0.00073728	0.00076869	0.0007837	0.00079272	0.00079691	0.00080209
2.73	0.00067191	0.00086549	0.00070019	0.00087802	0.00081672	0.00065211	0.00084729	0.00074646	0.00077899	0.00079493	0.00080377	0.0008081	0.00081358
2.76	0.00068284	0.00066347	0.00067553	0.00088538	0.0008234	0.00065813	0.00085391	0.00075571	0.00078936	0.00080564	0.00081465	0.00081918	0.00082497
2.79	0.00069379	0.00067268	0.00068479	0.00089255	0.00083	0.00066413	0.00086064	0.00076486	0.00079984	0.00081672	0.00082591	0.00083036	0.00083612
2.82	0.00070458	0.00068205	0.00069408	0.00067859	0.00083662	0.00067008	0.00086714	0.00077383	0.00081017	0.00082783	0.00083669	0.00084138	0.00084737
2.85	0.00071519	0.00069148	0.00070333	0.00068733	0.00084302	0.00067598	0.00087342	0.00078309	0.00082043	0.00083867	0.00084768	0.00085322	0.00085879
2.88	0.00072525	0.00070044	0.00071263	0.00069624	0.00084942	0.00068185	0.00087974	0.00079206	0.00083084	0.00084905	0.00085872	0.00086432	0.00087045
2.91	0.00073572	0.00070987	0.00072173	0.0007053	0.00085568	0.00068776	0.00088624	0.00080111	0.00084105	0.0008601	0.00086946	0.00087557	0.00088173
2.94	0.00074595	0.00071881	0.00073073	0.0007139	0.00086177	0.00069361	0.00089257	0.00081021	0.00085118	0.00087061	0.00088039	0.00088654	0.00089323
2.97	0.00075597	0.0007279	0.00073975	0.00072256	0.00086792	0.00069939	0.00089888	0.00081908	0.0008613	0.00088115	0.00089157	0.00089759	0.0009046
3	0.0007658	0.00073679	0.00074869	0.00073132	0.0008739	0.00070515	0.00090507	0.00082814	0.00087135	0.00089167	0.00090231	0.00090865	0.0009161

## Sheet: Figure S6d
Vg (V)	PVR
	EPVR for positive Id	IPVR for positive Id	EPVR for negative Id	IPVR for negative Id
-60	1.35325	1.56375	1.42493	1.52766
-50	1.30449	1.5237	1.33194	1.57115
-40	1.30101	1.57017	1.28983	1.59087
-30	1.3153	1.60427	1.3023	1.6302
-20	NaN	1.31411	NaN	NaN
-10	NaN	NaN	NaN	NaN
0	NaN	NaN	NaN	NaN
10	1.36601	1.64836	1.30501	1.63687
20	1.41835	1.54277	1.39438	1.59167
30	1.4371	1.53022	1.43228	1.58045
40	1.4292	1.56362	1.40763	1.58934
50	1.43817	1.58372	1.43956	1.59648
60	1.43247	1.62565	1.41999	1.62199
