# Supplementary material for: Toward high-current-density and high-frequency graphene resonant tunneling transistors
Source: Nat Commun. 2025 May 23;16:4805. doi: 10.1038/s41467-025-58720-7 (PMC12102250; doi:10.1038/s41467-025-58720-7)
Supplement: Supplementary file 3 — Source Data [file 41467_2025_58720_MOESM3_ESM.zip › Supplementary Figure 7.xlsx]

## Sheet: Figure S7a
Vd (V)	Id (A)
	Vg = -20 V	-10 V	0 V	10 V	20 V
2.5	0.00232	0.0014	0.0016	0.00255	0.00314
2.49	0.00232	0.00139	0.0016	0.00254	0.00313
2.48	0.00231	0.00139	0.00159	0.00253	0.00312
2.47001	0.00231	0.00139	0.00159	0.00252	0.00311
2.46	0.0023	0.00138	0.00158	0.00252	0.0031
2.45	0.0023	0.00138	0.00158	0.00251	0.00309
2.44	0.00229	0.00137	0.00157	0.0025	0.00308
2.43	0.00228	0.00137	0.00157	0.0025	0.00307
2.42	0.00228	0.00137	0.00156	0.00249	0.00307
2.41	0.00227	0.00136	0.00156	0.00248	0.00306
2.4	0.00227	0.00136	0.00155	0.00248	0.00305
2.39001	0.00226	0.00135	0.00155	0.00247	0.00304
2.38	0.00226	0.00135	0.00154	0.00246	0.00303
2.37	0.00225	0.00135	0.00154	0.00246	0.00302
2.36	0.00225	0.00134	0.00153	0.00245	0.00301
2.35	0.00224	0.00134	0.00153	0.00244	0.003
2.34	0.00223	0.00133	0.00152	0.00244	0.00299
2.33	0.00223	0.00133	0.00152	0.00243	0.00298
2.32	0.00222	0.00133	0.00151	0.00242	0.00298
2.31	0.00222	0.00132	0.00151	0.00241	0.00297
2.3	0.00221	0.00132	0.0015	0.00241	0.00296
2.29	0.0022	0.00131	0.0015	0.0024	0.00295
2.28	0.0022	0.00131	0.00149	0.00239	0.00294
2.27	0.00219	0.0013	0.00149	0.00239	0.00293
2.26	0.00219	0.0013	0.00148	0.00238	0.00292
2.25	0.00218	0.0013	0.00147	0.00237	0.00291
2.24	0.00218	0.00129	0.00147	0.00236	0.0029
2.23	0.00217	0.00129	0.00146	0.00236	0.00289
2.22	0.00216	0.00128	0.00146	0.00235	0.00288
2.21	0.00216	0.00128	0.00145	0.00234	0.00287
2.2	0.00215	0.00128	0.00145	0.00234	0.00287
2.19	0.00214	0.00127	0.00144	0.00233	0.00286
2.18	0.00214	0.00127	0.00144	0.00232	0.00285
2.17	0.00213	0.00126	0.00143	0.00231	0.00284
2.16	0.00213	0.00126	0.00143	0.00231	0.00283
2.15	0.00212	0.00125	0.00142	0.0023	0.00282
2.14	0.00211	0.00125	0.00142	0.00229	0.00281
2.13	0.00211	0.00125	0.00141	0.00229	0.0028
2.12	0.0021	0.00124	0.00141	0.00228	0.00279
2.11001	0.0021	0.00124	0.0014	0.00227	0.00278
2.1	0.00209	0.00123	0.0014	0.00226	0.00277
2.09	0.00208	0.00123	0.00139	0.00226	0.00277
2.08	0.00208	0.00122	0.00138	0.00225	0.00276
2.07	0.00207	0.00122	0.00138	0.00224	0.00275
2.06	0.00206	0.00122	0.00137	0.00223	0.00274
2.05	0.00206	0.00121	0.00137	0.00222	0.00273
2.04	0.00205	0.00121	0.00136	0.00222	0.00272
2.03	0.00204	0.0012	0.00136	0.00221	0.00271
2.02	0.00204	0.0012	0.00135	0.0022	0.0027
2.01	0.00203	0.00119	0.00135	0.00219	0.00269
2	0.00202	0.00119	0.00134	0.00219	0.00269
1.99	0.00202	0.00119	0.00134	0.00218	0.00268
1.98	0.00201	0.00118	0.00133	0.00217	0.00267
1.97	0.00201	0.00118	0.00133	0.00216	0.00266
1.96	0.002	0.00117	0.00132	0.00216	0.00265
1.95	0.00199	0.00117	0.00131	0.00215	0.00264
1.94	0.00199	0.00116	0.00131	0.00214	0.00264
1.93	0.00198	0.00116	0.0013	0.00213	0.00263
1.92	0.00197	0.00115	0.0013	0.00213	0.00262
1.91001	0.00196	0.00115	0.00129	0.00212	0.00261
1.9	0.00196	0.00115	0.00129	0.00211	0.0026
1.89	0.00195	0.00114	0.00128	0.0021	0.00259
1.88	0.00194	0.00114	0.00128	0.00209	0.00259
1.87	0.00194	0.00113	0.00127	0.00209	0.00258
1.86001	0.00193	0.00113	0.00126	0.00208	0.00257
1.85	0.00192	0.00112	0.00126	0.00207	0.00256
1.84	0.00192	0.00112	0.00125	0.00206	0.00255
1.83	0.00191	0.00111	0.00125	0.00205	0.00255
1.82	0.0019	0.00111	0.00124	0.00205	0.00254
1.81001	0.00189	0.0011	0.00124	0.00204	0.00253
1.8	0.00189	0.0011	0.00123	0.00203	0.00252
1.79	0.00188	0.0011	0.00123	0.00202	0.00251
1.78	0.00187	0.00109	0.00122	0.00201	0.00251
1.77	0.00186	0.00109	0.00121	0.00201	0.0025
1.76001	0.00186	0.00108	0.00121	0.002	0.00249
1.75	0.00185	0.00108	0.0012	0.00199	0.00248
1.74	0.00184	0.00107	0.0012	0.00198	0.00248
1.73	0.00184	0.00107	0.00119	0.00197	0.00247
1.72	0.00183	0.00106	0.00119	0.00197	0.00246
1.71	0.00182	0.00106	0.00118	0.00196	0.00245
1.7	0.00181	0.00105	0.00117	0.00195	0.00244
1.69001	0.00181	0.00105	0.00117	0.00194	0.00244
1.68	0.0018	0.00104	0.00116	0.00193	0.00243
1.67	0.00179	0.00104	0.00116	0.00192	0.00242
1.66	0.00178	0.00104	0.00115	0.00192	0.00241
1.65	0.00178	0.00103	0.00115	0.00191	0.0024
1.64	0.00177	0.00103	0.00114	0.0019	0.0024
1.63	0.00176	0.00102	0.00113	0.00189	0.00239
1.62	0.00175	0.00102	0.00113	0.00188	0.00238
1.61	0.00174	0.00101	0.00112	0.00187	0.00237
1.6	0.00174	0.00101	0.00112	0.00186	0.00237
1.59	0.00173	0.001	0.00111	0.00186	0.00236
1.58	0.00172	0.00099677	0.00111	0.00185	0.00235
1.57	0.00171	0.00099184	0.0011	0.00184	0.00234
1.56	0.0017	0.00098719	0.00109	0.00183	0.00233
1.55	0.0017	0.0009822	0.00109	0.00182	0.00232
1.54	0.00169	0.00097736	0.00108	0.00181	0.00232
1.53	0.00168	0.00097235	0.00108	0.00181	0.00231
1.52	0.00167	0.00096759	0.00107	0.0018	0.0023
1.51	0.00166	0.00096272	0.00107	0.00179	0.00229
1.5	0.00166	0.00095779	0.00106	0.00178	0.00228
1.49	0.00165	0.0009528	0.00105	0.00177	0.00227
1.48	0.00164	0.00094779	0.00105	0.00176	0.00227
1.47	0.00163	0.00094269	0.00104	0.00175	0.00226
1.46	0.00162	0.00093769	0.00104	0.00175	0.00225
1.45	0.00161	0.0009324	0.00103	0.00174	0.00224
1.44	0.00161	0.00092735	0.00102	0.00173	0.00223
1.43	0.0016	0.00092255	0.00102	0.00172	0.00222
1.42	0.00159	0.00091736	0.00101	0.00171	0.00221
1.41	0.00158	0.00091258	0.00101	0.0017	0.00221
1.4	0.00157	0.00090737	0.001	0.00169	0.0022
1.39	0.00156	0.00090228	0.00099503	0.00168	0.00219
1.38	0.00156	0.00089702	0.00098901	0.00168	0.00218
1.37	0.00155	0.00089184	0.0009833	0.00167	0.00217
1.36	0.00154	0.00088659	0.00097707	0.00166	0.00216
1.35	0.00153	0.00088151	0.00097112	0.00165	0.00215
1.34	0.00152	0.00087634	0.00096534	0.00164	0.00214
1.33	0.00151	0.00087129	0.00095947	0.00163	0.00213
1.32	0.0015	0.0008661	0.00095346	0.00162	0.00212
1.31	0.00149	0.00086102	0.00094746	0.00162	0.00211
1.3	0.00149	0.00085563	0.00094131	0.00161	0.0021
1.29	0.00148	0.00085066	0.00093537	0.0016	0.00209
1.28	0.00147	0.00084553	0.00092939	0.00159	0.00209
1.27	0.00146	0.00084022	0.00092361	0.00158	0.00208
1.26	0.00145	0.00083489	0.00091764	0.00157	0.00207
1.25	0.00144	0.00082951	0.0009115	0.00156	0.00206
1.24	0.00143	0.00082412	0.00090525	0.00155	0.00205
1.23	0.00142	0.00081859	0.0008994	0.00154	0.00204
1.22	0.00141	0.00081339	0.00089339	0.00154	0.00203
1.21	0.0014	0.0008081	0.00088738	0.00153	0.00202
1.2	0.0014	0.00080269	0.00088122	0.00152	0.00201
1.19002	0.00139	0.00079736	0.00087498	0.00151	0.00199
1.18002	0.00138	0.00079177	0.0008689	0.0015	0.00198
1.17002	0.00137	0.00078632	0.00086272	0.00149	0.00197
1.16	0.00136	0.00078098	0.00085664	0.00148	0.00196
1.15	0.00135	0.00077568	0.00085042	0.00147	0.00195
1.14	0.00134	0.00076994	0.00084431	0.00146	0.00194
1.13	0.00133	0.00076446	0.00083805	0.00145	0.00193
1.12	0.00132	0.0007591	0.00083175	0.00145	0.00192
1.10999	0.00131	0.00075349	0.00082567	0.00144	0.00191
1.1	0.0013	0.00074783	0.00081945	0.00143	0.0019
1.09	0.00129	0.00074244	0.00081322	0.00142	0.00189
1.08	0.00128	0.00073668	0.00080698	0.00141	0.00188
1.07	0.00127	0.00073117	0.00080061	0.0014	0.00187
1.06	0.00126	0.00072537	0.00079424	0.00139	0.00186
1.05	0.00125	0.00071993	0.00078804	0.00138	0.00184
1.04	0.00124	0.00071437	0.0007817	0.00137	0.00183
1.03	0.00123	0.00070858	0.00077554	0.00136	0.00182
1.02	0.00122	0.00070286	0.0007689	0.00135	0.00181
1.01	0.00121	0.00069707	0.00076255	0.00134	0.0018
1	0.0012	0.0006912	0.00075625	0.00134	0.00179
0.99	0.00119	0.0006854	0.0007499	0.00133	0.00178
0.98	0.00118	0.0006797	0.00074378	0.00132	0.00176
0.97	0.00117	0.00067407	0.0007371	0.00131	0.00175
0.96	0.00116	0.0006681	0.00073071	0.0013	0.00174
0.95	0.00115	0.00066235	0.0007242	0.00129	0.00173
0.94	0.00114	0.00065638	0.00071761	0.00128	0.00172
0.93	0.00113	0.00065041	0.0007112	0.00127	0.0017
0.92	0.00112	0.00064449	0.00070445	0.00126	0.00169
0.91	0.00111	0.0006386	0.00069801	0.00125	0.00168
0.9	0.0011	0.00063254	0.00069145	0.00124	0.00167
0.89	0.00109	0.00062649	0.00068465	0.00123	0.00165
0.88	0.00108	0.00062058	0.000678	0.00122	0.00164
0.87	0.00107	0.00061465	0.00067115	0.00121	0.00163
0.86	0.00106	0.00060854	0.0006645	0.0012	0.00161
0.85	0.00105	0.00060241	0.00065783	0.00119	0.0016
0.84	0.00104	0.00059629	0.00065119	0.00118	0.00159
0.83	0.00103	0.00059012	0.00064453	0.00117	0.00157
0.82	0.00102	0.00058386	0.00063759	0.00116	0.00156
0.81	0.00101	0.00057772	0.00063063	0.00115	0.00155
0.8	0.00099802	0.0005716	0.00062376	0.00114	0.00153
0.79	0.00098744	0.00056531	0.00061691	0.00113	0.00152
0.78	0.00097679	0.00055891	0.00060996	0.00112	0.00151
0.77	0.00096598	0.00055271	0.00060309	0.00111	0.00149
0.76	0.00095509	0.00054624	0.00059635	0.0011	0.00148
0.75	0.00094423	0.00053988	0.00058939	0.00109	0.00146
0.74	0.0009332	0.00053358	0.00058235	0.00108	0.00145
0.73	0.00092227	0.00052702	0.00057523	0.00107	0.00143
0.72	0.00091131	0.00052058	0.00056832	0.00106	0.00142
0.71	0.00090009	0.00051421	0.00056129	0.00104	0.0014
0.7	0.00088881	0.00050777	0.00055417	0.00103	0.00139
0.69	0.00087783	0.0005013	0.0005471	0.00102	0.00137
0.68	0.00086656	0.00049463	0.00054	0.00101	0.00136
0.67	0.0008555	0.00048797	0.00053293	0.00099951	0.00134
0.66	0.0008443	0.00048138	0.00052583	0.00098807	0.00133
0.65	0.00083315	0.00047467	0.00051865	0.00097645	0.00131
0.64001	0.00082183	0.00046797	0.00051127	0.00096454	0.0013
0.63	0.00081029	0.00046123	0.00050403	0.0009528	0.00128
0.62	0.00079889	0.00045456	0.00049681	0.0009408	0.00126
0.61	0.00078752	0.00044794	0.00048959	0.0009288	0.00125
0.6	0.00077607	0.00044116	0.00048209	0.00091644	0.00123
0.59	0.0007644	0.00043439	0.00047481	0.00090454	0.00121
0.58	0.00075283	0.00042751	0.00046744	0.00089226	0.0012
0.57	0.00074115	0.00042065	0.00046014	0.00087977	0.00118
0.56	0.00072933	0.0004138	0.0004528	0.00086711	0.00116
0.55	0.0007175	0.00040689	0.00044542	0.00085437	0.00115
0.54	0.00070593	0.0004	0.00043781	0.00084182	0.00113
0.53	0.00069401	0.00039318	0.00043047	0.00082915	0.00111
0.52	0.00068198	0.00038612	0.00042285	0.00081626	0.00109
0.50997	0.0006699	0.00037928	0.00041538	0.00080298	0.00107
0.5	0.00065805	0.00037226	0.00040779	0.00078979	0.00106
0.49001	0.00064615	0.00036519	0.00040031	0.0007763	0.00104
0.48	0.00063397	0.0003582	0.0003927	0.00076296	0.00102
0.47	0.00062165	0.00035118	0.00038513	0.00074938	0.001
0.46	0.0006094	0.000344	0.00037756	0.00073542	0.00098198
0.45	0.00059712	0.00033689	0.00036982	0.00072162	0.00096297
0.44	0.00058484	0.00032984	0.00036224	0.00070776	0.00094409
0.43	0.00057239	0.00032259	0.00035447	0.00069381	0.00092524
0.42	0.00055997	0.00031541	0.00034665	0.00067975	0.0009059
0.41	0.00054752	0.00030804	0.00033895	0.00066536	0.00088625
0.4	0.00053496	0.00030084	0.00033114	0.00065087	0.0008668
0.39	0.00052229	0.00029358	0.00032345	0.00063642	0.00084734
0.38	0.00050966	0.00028628	0.00031568	0.00062171	0.00082754
0.37	0.00049702	0.00027902	0.00030767	0.00060713	0.0008077
0.36	0.00048432	0.00027158	0.00029978	0.0005924	0.00078757
0.35	0.00047149	0.0002642	0.00029189	0.00057753	0.00076757
0.34	0.00045868	0.00025686	0.00028402	0.00056245	0.00074728
0.33	0.00044566	0.00024954	0.00027606	0.00054733	0.00072682
0.32	0.00043278	0.00024212	0.00026809	0.00053189	0.0007063
0.31	0.00041985	0.00023469	0.00026008	0.00051669	0.00068563
0.3	0.00040673	0.00022729	0.00025207	0.00050106	0.00066491
0.29	0.00039374	0.00021995	0.00024401	0.00048556	0.00064398
0.28	0.0003805	0.00021243	0.00023598	0.0004699	0.00062298
0.27	0.00036734	0.00020497	0.00022783	0.00045418	0.00060184
0.26	0.0003542	0.0001975	0.00021967	0.00043822	0.00058062
0.25	0.00034093	0.00019002	0.00021151	0.00042216	0.0005593
0.24	0.00032767	0.0001824	0.00020334	0.00040619	0.00053766
0.23	0.0003143	0.00017486	0.00019514	0.00039005	0.00051607
0.22	0.00030091	0.00016734	0.00018691	0.00037375	0.00049452
0.21	0.00028754	0.0001598	0.00017861	0.00035743	0.00047274
0.2	0.00027404	0.00015225	0.00017035	0.00034111	0.00045098
0.19	0.0002605	0.00014464	0.00016206	0.00032448	0.00042894
0.18	0.00024698	0.00013705	0.00015371	0.00030798	0.00040694
0.17	0.00023339	0.00012945	0.00014532	0.00029132	0.00038462
0.16	0.0002198	0.00012187	0.00013693	0.00027465	0.00036261
0.15	0.00020625	0.00011428	0.0001285	0.00025785	0.00034019
0.14	0.00019258	0.00010669	0.00012009	0.00024097	0.00031783
0.13	0.00017894	9.909e-05	0.00011158	0.00022407	0.00029536
0.12	0.00016527	9.147e-05	0.0001031	0.00020704	0.00027278
0.11	0.00015151	8.383e-05	9.462e-05	0.00019	0.00025022
0.1	0.00013776	7.619e-05	8.607e-05	0.00017286	0.00022759
0.09	0.00012397	6.86e-05	7.75e-05	0.00015573	0.00020493
0.08	0.00011023	6.094e-05	6.89e-05	0.00013853	0.00018216
0.07	9.644e-05	5.33e-05	6.03e-05	0.00012122	0.00015936
0.06	8.262e-05	4.564e-05	5.171e-05	0.00010386	0.00013658
0.05	6.879e-05	3.801e-05	4.306e-05	8.655e-05	0.00011372
0.04	5.496e-05	3.037e-05	3.441e-05	6.915e-05	9.091e-05
0.03	4.107e-05	2.273e-05	2.579e-05	5.175e-05	6.787e-05
0.02	2.725e-05	1.509e-05	1.711e-05	3.429e-05	4.497e-05
0.01	1.336e-05	7.44e-06	8.44e-06	1.68e-05	2.201e-05
0	-4.7e-07	-2.2e-07	-2.4e-07	-7.7e-07	-1.03e-06
-0.01	-1.436e-05	-7.85e-06	-8.9e-06	-1.821e-05	-2.393e-05
-0.02	-2.822e-05	-1.55e-05	-1.766e-05	-3.574e-05	-4.687e-05
-0.03	-4.204e-05	-2.309e-05	-2.633e-05	-5.332e-05	-6.992e-05
-0.04	-5.584e-05	-3.071e-05	-3.503e-05	-7.088e-05	-9.286e-05
-0.05	-6.967e-05	-3.838e-05	-4.373e-05	-8.845e-05	-0.00011577
-0.06	-8.358e-05	-4.595e-05	-5.241e-05	-0.00010592	-0.00013873
-0.07	-9.73e-05	-5.355e-05	-6.111e-05	-0.00012339	-0.00016153
-0.08	-0.00011112	-6.12e-05	-6.98e-05	-0.00014102	-0.00018446
-0.09	-0.00012494	-6.883e-05	-7.845e-05	-0.00015851	-0.00020736
-0.1	-0.00013876	-7.641e-05	-8.713e-05	-0.000176	-0.00023016
-0.11	-0.00015251	-8.403e-05	-9.577e-05	-0.00019338	-0.00025294
-0.12	-0.00016621	-9.164e-05	-0.00010438	-0.00021097	-0.00027545
-0.13	-0.00017993	-9.922e-05	-0.00011305	-0.00022835	-0.00029817
-0.14	-0.00019361	-0.00010679	-0.00012163	-0.00024574	-0.00032091
-0.15	-0.00020727	-0.00011435	-0.00013028	-0.00026308	-0.00034336
-0.16	-0.00022092	-0.00012192	-0.00013886	-0.0002805	-0.00036581
-0.17	-0.00023449	-0.00012953	-0.00014749	-0.00029772	-0.00038829
-0.18	-0.00024811	-0.00013706	-0.00015594	-0.00031485	-0.00041061
-0.19	-0.00026169	-0.00014459	-0.0001645	-0.00033191	-0.00043289
-0.2	-0.00027521	-0.00015216	-0.00017299	-0.00034918	-0.00045506
-0.21	-0.00028873	-0.00015972	-0.00018154	-0.00036608	-0.00047734
-0.22	-0.00030221	-0.00016724	-0.00018997	-0.00038322	-0.00049922
-0.23	-0.00031559	-0.00017485	-0.00019843	-0.00040022	-0.0005212
-0.24	-0.00032888	-0.00018235	-0.00020686	-0.00041697	-0.00054292
-0.25	-0.00034218	-0.00018983	-0.00021523	-0.00043383	-0.00056463
-0.26	-0.00035547	-0.00019729	-0.00022356	-0.00045042	-0.00058624
-0.27	-0.00036886	-0.0002048	-0.00023191	-0.00046711	-0.00060786
-0.28	-0.00038204	-0.00021232	-0.00024019	-0.00048363	-0.0006292
-0.29	-0.00039536	-0.00021987	-0.00024849	-0.00050006	-0.00065024
-0.3	-0.00040845	-0.0002273	-0.00025672	-0.00051646	-0.00067143
-0.30999	-0.00042159	-0.0002347	-0.00026486	-0.00053273	-0.00069212
-0.32	-0.00043468	-0.00024226	-0.00027306	-0.00054913	-0.00071307
-0.33	-0.00044777	-0.00024975	-0.00028125	-0.00056514	-0.0007339
-0.34	-0.00046082	-0.00025709	-0.00028942	-0.00058131	-0.00075435
-0.35	-0.00047378	-0.00026449	-0.00029738	-0.00059703	-0.00077486
-0.36	-0.00048662	-0.00027201	-0.0003054	-0.00061287	-0.00079512
-0.37	-0.00049952	-0.00027939	-0.00031346	-0.00062859	-0.00081546
-0.38	-0.00051247	-0.00028677	-0.00032145	-0.00064402	-0.00083523
-0.39	-0.00052531	-0.00029419	-0.00032939	-0.00065974	-0.00085512
-0.4	-0.000538	-0.00030163	-0.00033734	-0.00067514	-0.00087476
-0.41	-0.00055079	-0.00030897	-0.00034516	-0.00069053	-0.00089425
-0.42	-0.00056345	-0.00031621	-0.00035306	-0.00070574	-0.00091358
-0.43	-0.00057614	-0.00032356	-0.00036083	-0.00072086	-0.00093276
-0.44	-0.00058864	-0.00033098	-0.00036857	-0.00073592	-0.00095158
-0.45	-0.00060107	-0.0003383	-0.00037629	-0.00075079	-0.00097076
-0.46	-0.00061353	-0.00034564	-0.00038397	-0.00076573	-0.00098951
-0.47	-0.00062602	-0.00035287	-0.00039156	-0.00078055	-0.00101
-0.48	-0.0006384	-0.00036007	-0.00039899	-0.00079487	-0.00103
-0.49	-0.00065085	-0.00036736	-0.00040669	-0.0008093	-0.00105
-0.5	-0.00066304	-0.00037462	-0.00041412	-0.00082375	-0.00106
-0.51	-0.00067547	-0.00038187	-0.00042165	-0.00083811	-0.00108
-0.52	-0.00068753	-0.00038909	-0.00042921	-0.0008521	-0.0011
-0.53	-0.00069985	-0.00039627	-0.00043645	-0.00086622	-0.00112
-0.54	-0.00071206	-0.00040352	-0.00044376	-0.00088004	-0.00114
-0.55	-0.00072415	-0.00041078	-0.00045114	-0.00089359	-0.00115
-0.56	-0.00073624	-0.00041787	-0.00045845	-0.00090732	-0.00117
-0.57	-0.00074819	-0.00042501	-0.00046571	-0.00092036	-0.00119
-0.58	-0.00076025	-0.00043205	-0.00047275	-0.0009334	-0.00121
-0.59	-0.00077215	-0.00043911	-0.00047993	-0.00094677	-0.00122
-0.6	-0.000784	-0.00044626	-0.00048702	-0.00095988	-0.00124
-0.61	-0.00079576	-0.00045345	-0.00049407	-0.00097293	-0.00126
-0.62	-0.00080743	-0.00046062	-0.00050125	-0.00098591	-0.00127
-0.63	-0.00081923	-0.00046765	-0.00050809	-0.00099846	-0.00129
-0.64	-0.00083072	-0.00047458	-0.00051499	-0.00101	-0.00131
-0.65	-0.00084226	-0.00048153	-0.00052206	-0.00102	-0.00132
-0.65999	-0.00085383	-0.00048844	-0.00052911	-0.00104	-0.00134
-0.67	-0.00086538	-0.00049551	-0.00053582	-0.00105	-0.00135
-0.68	-0.00087691	-0.0005025	-0.00054274	-0.00106	-0.00137
-0.69	-0.00088826	-0.00050956	-0.0005495	-0.00107	-0.00139
-0.7	-0.00089947	-0.00051631	-0.00055626	-0.00108	-0.0014
-0.71	-0.00091097	-0.00052311	-0.00056285	-0.0011	-0.00142
-0.72	-0.00092221	-0.00053008	-0.00056963	-0.00111	-0.00143
-0.73	-0.00093351	-0.00053681	-0.00057619	-0.00112	-0.00145
-0.74	-0.00094461	-0.0005436	-0.00058272	-0.00113	-0.00146
-0.75	-0.00095563	-0.00055025	-0.00058942	-0.00114	-0.00148
-0.76	-0.00096651	-0.00055709	-0.00059586	-0.00115	-0.00149
-0.77	-0.00097762	-0.00056403	-0.00060235	-0.00116	-0.00151
-0.78	-0.00098856	-0.0005709	-0.00060882	-0.00117	-0.00152
-0.79	-0.00099994	-0.0005776	-0.00061512	-0.00118	-0.00154
-0.8	-0.00101	-0.00058421	-0.00062152	-0.00119	-0.00155
-0.81	-0.00102	-0.00059087	-0.00062772	-0.00121	-0.00157
-0.82	-0.00103	-0.0005976	-0.00063407	-0.00122	-0.00158
-0.83	-0.00104	-0.00060437	-0.00064039	-0.00123	-0.0016
-0.84	-0.00105	-0.00061079	-0.00064666	-0.00124	-0.00161
-0.85	-0.00106	-0.00061756	-0.00065293	-0.00125	-0.00163
-0.86	-0.00107	-0.00062425	-0.00065879	-0.00126	-0.00164
-0.87	-0.00109	-0.00063085	-0.00066495	-0.00127	-0.00165
-0.88	-0.0011	-0.00063757	-0.00067104	-0.00128	-0.00167
-0.89	-0.00111	-0.00064424	-0.00067709	-0.00129	-0.00168
-0.9	-0.00112	-0.0006508	-0.00068328	-0.0013	-0.0017
-0.91	-0.00113	-0.00065724	-0.00068925	-0.00131	-0.00171
-0.92	-0.00114	-0.0006637	-0.00069512	-0.00131	-0.00172
-0.93	-0.00115	-0.00067033	-0.00070104	-0.00132	-0.00174
-0.94	-0.00116	-0.00067675	-0.00070705	-0.00133	-0.00175
-0.95	-0.00117	-0.00068302	-0.00071299	-0.00134	-0.00176
-0.96	-0.00118	-0.0006896	-0.00071891	-0.00135	-0.00177
-0.97	-0.00119	-0.00069617	-0.00072444	-0.00136	-0.00179
-0.98	-0.0012	-0.00070259	-0.00073016	-0.00137	-0.0018
-0.99	-0.00121	-0.00070886	-0.0007362	-0.00138	-0.00181
-1	-0.00122	-0.00071533	-0.00074193	-0.00139	-0.00182
-1.00999	-0.00123	-0.00072171	-0.00074765	-0.0014	-0.00184
-1.02	-0.00124	-0.00072805	-0.00075318	-0.00141	-0.00185
-1.03	-0.00125	-0.00073454	-0.00075892	-0.00141	-0.00186
-1.04	-0.00126	-0.00074079	-0.00076449	-0.00142	-0.00187
-1.05	-0.00127	-0.00074727	-0.00077008	-0.00143	-0.00188
-1.05999	-0.00128	-0.00075358	-0.00077548	-0.00144	-0.00189
-1.07	-0.00129	-0.00075955	-0.00078101	-0.00145	-0.00191
-1.08	-0.0013	-0.00076597	-0.00078659	-0.00146	-0.00192
-1.09	-0.0013	-0.00077213	-0.00079208	-0.00146	-0.00193
-1.1	-0.00131	-0.00077836	-0.00079758	-0.00147	-0.00194
-1.11	-0.00132	-0.00078457	-0.00080296	-0.00148	-0.00195
-1.12	-0.00133	-0.00079064	-0.00080847	-0.00149	-0.00196
-1.13	-0.00134	-0.00079689	-0.00081358	-0.0015	-0.00197
-1.14	-0.00135	-0.00080289	-0.00081882	-0.0015	-0.00198
-1.15	-0.00136	-0.00080892	-0.00082404	-0.00151	-0.00199
-1.16	-0.00137	-0.00081506	-0.00082956	-0.00152	-0.002
-1.17	-0.00138	-0.00082134	-0.00083466	-0.00153	-0.00201
-1.18	-0.00139	-0.00082739	-0.00083981	-0.00153	-0.00202
-1.19	-0.0014	-0.0008334	-0.000845	-0.00154	-0.00203
-1.2	-0.00141	-0.00083962	-0.00085015	-0.00155	-0.00203
-1.21	-0.00142	-0.00084562	-0.00085523	-0.00156	-0.00204
-1.22	-0.00142	-0.00085163	-0.00086046	-0.00156	-0.00205
-1.23	-0.00143	-0.00085756	-0.00086568	-0.00157	-0.00206
-1.24	-0.00144	-0.00086351	-0.00087061	-0.00158	-0.00207
-1.25	-0.00145	-0.00086961	-0.00087539	-0.00158	-0.00208
-1.25999	-0.00146	-0.0008756	-0.00088019	-0.00159	-0.00208
-1.27	-0.00147	-0.00088156	-0.00088527	-0.0016	-0.00209
-1.28	-0.00147	-0.00088746	-0.00089034	-0.0016	-0.0021
-1.29	-0.00148	-0.00089327	-0.00089528	-0.00161	-0.00211
-1.3	-0.00149	-0.00089931	-0.00090015	-0.00162	-0.00212
-1.31	-0.0015	-0.00090521	-0.00090505	-0.00162	-0.00212
-1.32	-0.00151	-0.00091083	-0.00090987	-0.00163	-0.00213
-1.33	-0.00152	-0.00091675	-0.00091467	-0.00163	-0.00214
-1.34	-0.00152	-0.00092246	-0.00091961	-0.00164	-0.00214
-1.35	-0.00153	-0.00092781	-0.00092414	-0.00165	-0.00215
-1.36	-0.00154	-0.00093365	-0.00092901	-0.00165	-0.00216
-1.37	-0.00155	-0.00093953	-0.00093379	-0.00166	-0.00216
-1.38	-0.00156	-0.00094542	-0.00093825	-0.00166	-0.00217
-1.39	-0.00156	-0.00095118	-0.00094279	-0.00167	-0.00217
-1.4	-0.00157	-0.00095704	-0.00094718	-0.00167	-0.00218
-1.41	-0.00158	-0.00096267	-0.00095164	-0.00168	-0.00218
-1.42	-0.00159	-0.00096835	-0.00095615	-0.00169	-0.00219
-1.43	-0.0016	-0.00097388	-0.00096082	-0.00169	-0.0022
-1.44	-0.0016	-0.00097967	-0.00096516	-0.0017	-0.0022
-1.45	-0.00161	-0.00098506	-0.00096951	-0.0017	-0.00221
-1.46	-0.00162	-0.00099055	-0.00097373	-0.00171	-0.00221
-1.47	-0.00163	-0.00099617	-0.00097809	-0.00171	-0.00222
-1.48	-0.00163	-0.001	-0.00098231	-0.00172	-0.00222
-1.49	-0.00164	-0.00101	-0.00098686	-0.00172	-0.00222
-1.5	-0.00165	-0.00101	-0.00099125	-0.00172	-0.00223
-1.51	-0.00165	-0.00102	-0.00099578	-0.00173	-0.00223
-1.52	-0.00166	-0.00102	-0.001	-0.00173	-0.00224
-1.53	-0.00167	-0.00103	-0.001	-0.00174	-0.00224
-1.54	-0.00168	-0.00104	-0.00101	-0.00174	-0.00225
-1.55	-0.00168	-0.00104	-0.00101	-0.00175	-0.00225
-1.56	-0.00169	-0.00105	-0.00102	-0.00175	-0.00225
-1.57	-0.0017	-0.00105	-0.00102	-0.00176	-0.00226
-1.58	-0.00171	-0.00106	-0.00102	-0.00176	-0.00226
-1.59	-0.00171	-0.00106	-0.00103	-0.00176	-0.00226
-1.6	-0.00172	-0.00107	-0.00103	-0.00177	-0.00227
-1.61	-0.00173	-0.00107	-0.00104	-0.00177	-0.00227
-1.62	-0.00173	-0.00108	-0.00104	-0.00178	-0.00228
-1.63	-0.00174	-0.00108	-0.00104	-0.00178	-0.00228
-1.64	-0.00175	-0.00109	-0.00105	-0.00179	-0.00228
-1.65	-0.00176	-0.00109	-0.00105	-0.00179	-0.00229
-1.66	-0.00176	-0.0011	-0.00106	-0.00179	-0.00229
-1.67	-0.00177	-0.00111	-0.00106	-0.0018	-0.00229
-1.68	-0.00178	-0.00111	-0.00106	-0.0018	-0.0023
-1.69	-0.00178	-0.00112	-0.00107	-0.00181	-0.0023
-1.7	-0.00179	-0.00112	-0.00107	-0.00181	-0.0023
-1.71	-0.0018	-0.00113	-0.00108	-0.00182	-0.00231
-1.72	-0.0018	-0.00113	-0.00108	-0.00182	-0.00231
-1.73	-0.00181	-0.00114	-0.00108	-0.00183	-0.00232
-1.74	-0.00182	-0.00114	-0.00109	-0.00183	-0.00232
-1.74999	-0.00182	-0.00115	-0.00109	-0.00184	-0.00232
-1.76	-0.00183	-0.00115	-0.00109	-0.00184	-0.00233
-1.77	-0.00184	-0.00116	-0.0011	-0.00185	-0.00233
-1.77999	-0.00184	-0.00116	-0.0011	-0.00185	-0.00234
-1.79	-0.00185	-0.00117	-0.00111	-0.00186	-0.00235
-1.8	-0.00186	-0.00117	-0.00111	-0.00186	-0.00235
-1.81	-0.00186	-0.00118	-0.00111	-0.00187	-0.00236
-1.82	-0.00187	-0.00118	-0.00112	-0.00187	-0.00236
-1.82999	-0.00188	-0.00119	-0.00112	-0.00188	-0.00237
-1.84	-0.00189	-0.00119	-0.00113	-0.00188	-0.00238
-1.85	-0.00189	-0.0012	-0.00113	-0.00189	-0.00239
-1.86	-0.0019	-0.0012	-0.00113	-0.0019	-0.0024
-1.87	-0.00191	-0.00121	-0.00114	-0.0019	-0.0024
-1.88	-0.00191	-0.00121	-0.00114	-0.00191	-0.00241
-1.89	-0.00192	-0.00122	-0.00114	-0.00191	-0.00242
-1.9	-0.00193	-0.00122	-0.00115	-0.00192	-0.00243
-1.91	-0.00193	-0.00123	-0.00115	-0.00193	-0.00244
-1.92	-0.00194	-0.00123	-0.00115	-0.00193	-0.00245
-1.93	-0.00195	-0.00124	-0.00116	-0.00194	-0.00246
-1.94	-0.00195	-0.00124	-0.00116	-0.00195	-0.00247
-1.95	-0.00196	-0.00125	-0.00117	-0.00195	-0.00248
-1.96	-0.00197	-0.00125	-0.00117	-0.00196	-0.00249
-1.97	-0.00197	-0.00126	-0.00117	-0.00197	-0.0025
-1.97999	-0.00198	-0.00126	-0.00118	-0.00197	-0.00251
-1.99	-0.00199	-0.00127	-0.00118	-0.00198	-0.00252
-2	-0.00199	-0.00127	-0.00118	-0.00199	-0.00253
-2.01	-0.002	-0.00128	-0.00119	-0.00199	-0.00254
-2.02	-0.00201	-0.00128	-0.00119	-0.002	-0.00255
-2.03	-0.00201	-0.00129	-0.00119	-0.00201	-0.00256
-2.04	-0.00202	-0.00129	-0.0012	-0.00202	-0.00257
-2.05	-0.00203	-0.0013	-0.0012	-0.00202	-0.00259
-2.06	-0.00203	-0.0013	-0.00121	-0.00203	-0.0026
-2.07	-0.00204	-0.00131	-0.00121	-0.00204	-0.00261
-2.08	-0.00205	-0.00131	-0.00121	-0.00204	-0.00262
-2.09	-0.00205	-0.00132	-0.00122	-0.00205	-0.00263
-2.1	-0.00206	-0.00132	-0.00122	-0.00206	-0.00264
-2.11	-0.00207	-0.00132	-0.00122	-0.00207	-0.00265
-2.12	-0.00207	-0.00133	-0.00123	-0.00207	-0.00266
-2.13	-0.00208	-0.00133	-0.00123	-0.00208	-0.00267
-2.14	-0.00209	-0.00134	-0.00123	-0.00209	-0.00268
-2.15	-0.00209	-0.00134	-0.00124	-0.00209	-0.00269
-2.16	-0.0021	-0.00135	-0.00124	-0.0021	-0.0027
-2.17	-0.00211	-0.00135	-0.00124	-0.00211	-0.00271
-2.18	-0.00211	-0.00136	-0.00125	-0.00212	-0.00272
-2.19	-0.00212	-0.00136	-0.00125	-0.00212	-0.00273
-2.2	-0.00213	-0.00137	-0.00126	-0.00213	-0.00274
-2.21	-0.00213	-0.00137	-0.00126	-0.00214	-0.00275
-2.22	-0.00214	-0.00138	-0.00126	-0.00214	-0.00276
-2.23	-0.00215	-0.00138	-0.00127	-0.00215	-0.00277
-2.24	-0.00215	-0.00139	-0.00127	-0.00216	-0.00278
-2.25	-0.00216	-0.00139	-0.00127	-0.00217	-0.00279
-2.26	-0.00217	-0.00139	-0.00128	-0.00217	-0.0028
-2.27	-0.00217	-0.0014	-0.00128	-0.00218	-0.00281
-2.28	-0.00218	-0.0014	-0.00128	-0.00219	-0.00282
-2.29	-0.00219	-0.00141	-0.00129	-0.00219	-0.00283
-2.3	-0.00219	-0.00141	-0.00129	-0.0022	-0.00284
-2.31	-0.0022	-0.00142	-0.00129	-0.00221	-0.00285
-2.32	-0.00221	-0.00142	-0.0013	-0.00221	-0.00286
-2.33	-0.00221	-0.00142	-0.0013	-0.00222	-0.00287
-2.34	-0.00222	-0.00143	-0.0013	-0.00223	-0.00288
-2.35	-0.00223	-0.00143	-0.00131	-0.00223	-0.00289
-2.36	-0.00223	-0.00144	-0.00131	-0.00224	-0.0029
-2.37	-0.00224	-0.00144	-0.00131	-0.00225	-0.00291
-2.38	-0.00224	-0.00145	-0.00132	-0.00225	-0.00292
-2.39	-0.00225	-0.00145	-0.00132	-0.00226	-0.00292
-2.4	-0.00226	-0.00146	-0.00132	-0.00227	-0.00293
-2.41	-0.00226	-0.00146	-0.00133	-0.00227	-0.00294
-2.42	-0.00227	-0.00146	-0.00133	-0.00228	-0.00295
-2.43	-0.00228	-0.00147	-0.00133	-0.00229	-0.00296
-2.44	-0.00228	-0.00147	-0.00134	-0.00229	-0.00297
-2.45	-0.00229	-0.00148	-0.00134	-0.0023	-0.00298
-2.46	-0.00229	-0.00148	-0.00134	-0.00231	-0.00299
-2.47	-0.0023	-0.00149	-0.00135	-0.00231	-0.003
-2.48	-0.00231	-0.00149	-0.00135	-0.00232	-0.00301
-2.49	-0.00231	-0.00149	-0.00135	-0.00233	-0.00302
-2.5	-0.00232	-0.0015	-0.00136	-0.00233	-0.00303
-2.5	-0.00232	-0.0015	-0.00136	-0.00233	-0.00303
-2.49	-0.00231	-0.00149	-0.00135	-0.00233	-0.00302
-2.48	-0.00231	-0.00149	-0.00135	-0.00232	-0.00301
-2.47	-0.0023	-0.00149	-0.00135	-0.00231	-0.003
-2.46	-0.0023	-0.00148	-0.00134	-0.00231	-0.00299
-2.45	-0.00229	-0.00148	-0.00134	-0.0023	-0.00298
-2.44	-0.00229	-0.00147	-0.00134	-0.0023	-0.00297
-2.43	-0.00228	-0.00147	-0.00133	-0.00229	-0.00296
-2.42	-0.00227	-0.00147	-0.00133	-0.00228	-0.00295
-2.41	-0.00227	-0.00146	-0.00133	-0.00228	-0.00294
-2.4	-0.00226	-0.00146	-0.00132	-0.00227	-0.00293
-2.39	-0.00226	-0.00145	-0.00132	-0.00226	-0.00293
-2.38	-0.00225	-0.00145	-0.00132	-0.00226	-0.00292
-2.37	-0.00224	-0.00145	-0.00131	-0.00225	-0.00291
-2.36	-0.00224	-0.00144	-0.00131	-0.00224	-0.0029
-2.35	-0.00223	-0.00144	-0.00131	-0.00224	-0.00289
-2.34	-0.00223	-0.00143	-0.0013	-0.00223	-0.00288
-2.33	-0.00222	-0.00143	-0.0013	-0.00222	-0.00287
-2.32	-0.00222	-0.00142	-0.0013	-0.00222	-0.00286
-2.31	-0.00221	-0.00142	-0.00129	-0.00221	-0.00285
-2.3	-0.0022	-0.00142	-0.00129	-0.0022	-0.00284
-2.29	-0.0022	-0.00141	-0.00129	-0.0022	-0.00283
-2.27999	-0.00219	-0.00141	-0.00128	-0.00219	-0.00282
-2.27	-0.00219	-0.0014	-0.00128	-0.00218	-0.00281
-2.26	-0.00218	-0.0014	-0.00128	-0.00218	-0.0028
-2.25	-0.00217	-0.00139	-0.00127	-0.00217	-0.00279
-2.24	-0.00217	-0.00139	-0.00127	-0.00216	-0.00278
-2.23	-0.00216	-0.00139	-0.00127	-0.00216	-0.00277
-2.22	-0.00215	-0.00138	-0.00126	-0.00215	-0.00276
-2.21	-0.00215	-0.00138	-0.00126	-0.00214	-0.00275
-2.2	-0.00214	-0.00137	-0.00126	-0.00213	-0.00274
-2.19	-0.00214	-0.00137	-0.00125	-0.00213	-0.00273
-2.18	-0.00213	-0.00136	-0.00125	-0.00212	-0.00272
-2.17	-0.00212	-0.00136	-0.00125	-0.00211	-0.00271
-2.16	-0.00212	-0.00135	-0.00124	-0.00211	-0.0027
-2.15	-0.00211	-0.00135	-0.00124	-0.0021	-0.00269
-2.14	-0.00211	-0.00134	-0.00124	-0.00209	-0.00268
-2.13	-0.0021	-0.00134	-0.00123	-0.00209	-0.00267
-2.12	-0.00209	-0.00134	-0.00123	-0.00208	-0.00266
-2.11	-0.00209	-0.00133	-0.00123	-0.00207	-0.00265
-2.1	-0.00208	-0.00133	-0.00122	-0.00206	-0.00264
-2.09	-0.00207	-0.00132	-0.00122	-0.00206	-0.00263
-2.08	-0.00207	-0.00132	-0.00121	-0.00205	-0.00262
-2.07	-0.00206	-0.00131	-0.00121	-0.00204	-0.00261
-2.06	-0.00206	-0.00131	-0.00121	-0.00204	-0.0026
-2.05	-0.00205	-0.0013	-0.0012	-0.00203	-0.00259
-2.04	-0.00204	-0.0013	-0.0012	-0.00202	-0.00258
-2.03	-0.00204	-0.00129	-0.0012	-0.00201	-0.00257
-2.02	-0.00203	-0.00129	-0.00119	-0.00201	-0.00256
-2.01	-0.00202	-0.00128	-0.00119	-0.002	-0.00255
-2	-0.00202	-0.00128	-0.00119	-0.00199	-0.00254
-1.99	-0.00201	-0.00127	-0.00118	-0.00199	-0.00253
-1.98	-0.002	-0.00127	-0.00118	-0.00198	-0.00252
-1.97	-0.002	-0.00126	-0.00118	-0.00197	-0.00251
-1.96	-0.00199	-0.00126	-0.00117	-0.00197	-0.0025
-1.95	-0.00199	-0.00125	-0.00117	-0.00196	-0.00249
-1.94	-0.00198	-0.00125	-0.00116	-0.00195	-0.00248
-1.93	-0.00197	-0.00124	-0.00116	-0.00195	-0.00247
-1.92	-0.00197	-0.00124	-0.00116	-0.00194	-0.00246
-1.91	-0.00196	-0.00123	-0.00115	-0.00193	-0.00245
-1.9	-0.00195	-0.00123	-0.00115	-0.00193	-0.00244
-1.89	-0.00195	-0.00122	-0.00115	-0.00192	-0.00243
-1.88	-0.00194	-0.00122	-0.00114	-0.00191	-0.00242
-1.87	-0.00193	-0.00121	-0.00114	-0.00191	-0.00241
-1.86	-0.00193	-0.00121	-0.00114	-0.0019	-0.0024
-1.85	-0.00192	-0.0012	-0.00113	-0.0019	-0.00239
-1.84	-0.00191	-0.0012	-0.00113	-0.00189	-0.00238
-1.83	-0.00191	-0.00119	-0.00112	-0.00188	-0.00238
-1.82	-0.0019	-0.00119	-0.00112	-0.00188	-0.00237
-1.81	-0.0019	-0.00118	-0.00112	-0.00187	-0.00236
-1.8	-0.00189	-0.00118	-0.00111	-0.00187	-0.00235
-1.79	-0.00188	-0.00117	-0.00111	-0.00186	-0.00235
-1.78	-0.00188	-0.00117	-0.00111	-0.00186	-0.00234
-1.77	-0.00187	-0.00116	-0.0011	-0.00185	-0.00234
-1.76	-0.00186	-0.00116	-0.0011	-0.00185	-0.00233
-1.74999	-0.00186	-0.00115	-0.00109	-0.00184	-0.00233
-1.74	-0.00185	-0.00115	-0.00109	-0.00184	-0.00232
-1.73	-0.00184	-0.00114	-0.00109	-0.00183	-0.00232
-1.72	-0.00184	-0.00114	-0.00108	-0.00183	-0.00231
-1.71	-0.00183	-0.00113	-0.00108	-0.00182	-0.00231
-1.7	-0.00182	-0.00113	-0.00108	-0.00182	-0.0023
-1.69	-0.00182	-0.00112	-0.00107	-0.00181	-0.0023
-1.68	-0.00181	-0.00112	-0.00107	-0.00181	-0.0023
-1.67	-0.0018	-0.00111	-0.00106	-0.0018	-0.00229
-1.66	-0.0018	-0.0011	-0.00106	-0.0018	-0.00229
-1.65	-0.00179	-0.0011	-0.00106	-0.00179	-0.00228
-1.64	-0.00178	-0.00109	-0.00105	-0.00179	-0.00228
-1.63	-0.00178	-0.00109	-0.00105	-0.00179	-0.00228
-1.62	-0.00177	-0.00108	-0.00104	-0.00178	-0.00227
-1.61	-0.00176	-0.00108	-0.00104	-0.00178	-0.00227
-1.6	-0.00175	-0.00107	-0.00104	-0.00177	-0.00227
-1.59	-0.00175	-0.00107	-0.00103	-0.00177	-0.00226
-1.58	-0.00174	-0.00106	-0.00103	-0.00176	-0.00226
-1.57	-0.00173	-0.00106	-0.00102	-0.00176	-0.00226
-1.56	-0.00173	-0.00105	-0.00102	-0.00176	-0.00225
-1.55	-0.00172	-0.00104	-0.00101	-0.00175	-0.00225
-1.54	-0.00171	-0.00104	-0.00101	-0.00175	-0.00224
-1.53	-0.0017	-0.00103	-0.00101	-0.00174	-0.00224
-1.52	-0.0017	-0.00103	-0.001	-0.00174	-0.00224
-1.51	-0.00169	-0.00102	-0.00099741	-0.00173	-0.00223
-1.5	-0.00168	-0.00102	-0.0009932	-0.00173	-0.00223
-1.49	-0.00167	-0.00101	-0.00098893	-0.00173	-0.00222
-1.48	-0.00167	-0.00101	-0.00098464	-0.00172	-0.00222
-1.47	-0.00166	-0.00099982	-0.00098005	-0.00172	-0.00222
-1.46	-0.00165	-0.00099444	-0.00097533	-0.00171	-0.00221
-1.45	-0.00164	-0.00098888	-0.00097098	-0.00171	-0.00221
-1.44	-0.00164	-0.00098313	-0.00096645	-0.0017	-0.0022
-1.43	-0.00163	-0.00097753	-0.0009622	-0.0017	-0.0022
-1.42	-0.00162	-0.00097166	-0.00095742	-0.00169	-0.00219
-1.40999	-0.00161	-0.00096592	-0.00095297	-0.00169	-0.00219
-1.4	-0.0016	-0.00096037	-0.00094821	-0.00168	-0.00218
-1.39	-0.0016	-0.00095452	-0.00094372	-0.00167	-0.00217
-1.38	-0.00159	-0.00094881	-0.00093906	-0.00167	-0.00217
-1.37	-0.00158	-0.00094308	-0.00093432	-0.00166	-0.00216
-1.36	-0.00157	-0.00093713	-0.00092966	-0.00166	-0.00216
-1.35	-0.00156	-0.00093119	-0.00092502	-0.00165	-0.00215
-1.34	-0.00156	-0.00092543	-0.00092018	-0.00165	-0.00214
-1.33	-0.00155	-0.00091955	-0.0009154	-0.00164	-0.00214
-1.32	-0.00154	-0.0009135	-0.00091074	-0.00163	-0.00213
-1.31	-0.00153	-0.00090773	-0.00090575	-0.00163	-0.00212
-1.3	-0.00152	-0.00090193	-0.00090068	-0.00162	-0.00212
-1.29	-0.00151	-0.00089602	-0.00089578	-0.00162	-0.00211
-1.28	-0.00151	-0.00089012	-0.00089077	-0.00161	-0.0021
-1.27	-0.0015	-0.00088418	-0.00088588	-0.0016	-0.0021
-1.26	-0.00149	-0.00087824	-0.00088106	-0.0016	-0.00209
-1.25	-0.00148	-0.00087229	-0.00087611	-0.00159	-0.00208
-1.24	-0.00147	-0.00086634	-0.00087097	-0.00158	-0.00207
-1.23	-0.00146	-0.00086019	-0.00086576	-0.00158	-0.00206
-1.22	-0.00145	-0.00085431	-0.00086083	-0.00157	-0.00205
-1.21	-0.00144	-0.00084823	-0.00085568	-0.00156	-0.00205
-1.2	-0.00144	-0.00084218	-0.00085076	-0.00156	-0.00204
-1.19	-0.00143	-0.00083595	-0.00084557	-0.00155	-0.00203
-1.18	-0.00142	-0.00082997	-0.00084043	-0.00154	-0.00202
-1.17	-0.00141	-0.00082382	-0.00083525	-0.00153	-0.00201
-1.16	-0.0014	-0.00081766	-0.00082988	-0.00153	-0.002
-1.15	-0.00139	-0.00081129	-0.00082457	-0.00152	-0.00199
-1.14	-0.00138	-0.0008051	-0.00081939	-0.00151	-0.00198
-1.13	-0.00137	-0.00079909	-0.00081387	-0.0015	-0.00197
-1.12	-0.00136	-0.00079311	-0.00080851	-0.0015	-0.00196
-1.11	-0.00135	-0.00078666	-0.00080317	-0.00149	-0.00195
-1.1	-0.00134	-0.00078035	-0.00079784	-0.00148	-0.00194
-1.09	-0.00133	-0.00077409	-0.00079245	-0.00147	-0.00193
-1.08	-0.00132	-0.0007679	-0.0007869	-0.00147	-0.00192
-1.07	-0.00131	-0.00076168	-0.00078123	-0.00146	-0.00191
-1.06	-0.0013	-0.00075524	-0.00077571	-0.00145	-0.0019
-1.05	-0.00129	-0.00074901	-0.00077026	-0.00144	-0.00189
-1.04	-0.00128	-0.00074246	-0.00076478	-0.00143	-0.00188
-1.03	-0.00127	-0.00073609	-0.00075908	-0.00142	-0.00187
-1.02	-0.00126	-0.00072992	-0.0007534	-0.00142	-0.00185
-1.01	-0.00125	-0.00072368	-0.00074768	-0.00141	-0.00184
-0.99999	-0.00124	-0.00071708	-0.00074193	-0.0014	-0.00183
-0.99	-0.00123	-0.00071067	-0.0007362	-0.00139	-0.00182
-0.98	-0.00122	-0.00070433	-0.00073052	-0.00138	-0.00181
-0.97	-0.00121	-0.00069771	-0.00072483	-0.00137	-0.00179
-0.96	-0.0012	-0.00069134	-0.0007189	-0.00136	-0.00178
-0.95	-0.00119	-0.00068487	-0.00071295	-0.00135	-0.00177
-0.94	-0.00118	-0.00067835	-0.00070709	-0.00134	-0.00176
-0.93	-0.00117	-0.00067181	-0.00070114	-0.00133	-0.00174
-0.92	-0.00116	-0.00066511	-0.00069531	-0.00133	-0.00173
-0.91	-0.00115	-0.00065862	-0.00068924	-0.00132	-0.00172
-0.9	-0.00114	-0.00065213	-0.00068316	-0.00131	-0.0017
-0.89	-0.00112	-0.00064556	-0.00067726	-0.0013	-0.00169
-0.88	-0.00111	-0.00063886	-0.00067122	-0.00129	-0.00168
-0.87	-0.0011	-0.00063214	-0.00066497	-0.00128	-0.00166
-0.86	-0.00109	-0.00062566	-0.00065896	-0.00127	-0.00165
-0.85	-0.00108	-0.00061898	-0.00065274	-0.00126	-0.00163
-0.84	-0.00107	-0.00061227	-0.0006464	-0.00125	-0.00162
-0.83	-0.00106	-0.00060546	-0.00064048	-0.00124	-0.00161
-0.82	-0.00105	-0.0005988	-0.00063402	-0.00123	-0.00159
-0.81	-0.00104	-0.00059214	-0.00062766	-0.00122	-0.00158
-0.8	-0.00102	-0.00058541	-0.00062129	-0.0012	-0.00156
-0.79	-0.00101	-0.00057872	-0.00061486	-0.00119	-0.00155
-0.78	-0.001	-0.00057188	-0.00060844	-0.00118	-0.00153
-0.77	-0.00099066	-0.000565	-0.00060218	-0.00117	-0.00152
-0.76	-0.00097947	-0.0005583	-0.00059573	-0.00116	-0.0015
-0.75	-0.000968	-0.0005515	-0.00058935	-0.00115	-0.00149
-0.74	-0.00095616	-0.00054483	-0.00058247	-0.00114	-0.00147
-0.73	-0.00094473	-0.00053764	-0.00057594	-0.00113	-0.00146
-0.72	-0.00093286	-0.00053073	-0.00056919	-0.00112	-0.00144
-0.71	-0.00092128	-0.00052382	-0.00056253	-0.0011	-0.00143
-0.7	-0.0009099	-0.00051699	-0.00055577	-0.00109	-0.00141
-0.69	-0.0008983	-0.00051007	-0.00054904	-0.00108	-0.0014
-0.68	-0.00088618	-0.0005031	-0.00054232	-0.00107	-0.00138
-0.67	-0.00087448	-0.00049586	-0.00053558	-0.00106	-0.00136
-0.66	-0.00086277	-0.00048896	-0.00052874	-0.00104	-0.00135
-0.65	-0.00085082	-0.00048214	-0.00052189	-0.00103	-0.00133
-0.64	-0.00083885	-0.000475	-0.00051507	-0.00102	-0.00132
-0.63	-0.00082686	-0.00046791	-0.00050799	-0.001	-0.0013
-0.62	-0.00081487	-0.00046079	-0.00050089	-0.00099154	-0.00128
-0.61	-0.00080276	-0.00045365	-0.00049395	-0.00097834	-0.00126
-0.6	-0.00079086	-0.00044665	-0.00048687	-0.00096531	-0.00125
-0.59	-0.00077885	-0.00043962	-0.00047966	-0.00095185	-0.00123
-0.58	-0.0007665	-0.00043261	-0.00047244	-0.0009385	-0.00121
-0.57	-0.00075408	-0.00042539	-0.00046532	-0.000925	-0.0012
-0.56	-0.0007417	-0.00041818	-0.00045806	-0.00091121	-0.00118
-0.55	-0.00072952	-0.00041095	-0.00045084	-0.00089744	-0.00116
-0.54	-0.0007174	-0.00040375	-0.0004436	-0.00088351	-0.00114
-0.53	-0.00070476	-0.00039656	-0.00043615	-0.00086957	-0.00113
-0.52	-0.00069239	-0.00038931	-0.00042873	-0.00085538	-0.00111
-0.51	-0.0006799	-0.00038202	-0.00042132	-0.00084099	-0.00109
-0.5	-0.00066738	-0.00037473	-0.00041387	-0.00082656	-0.00107
-0.49	-0.00065479	-0.00036748	-0.00040622	-0.00081184	-0.00105
-0.48	-0.00064216	-0.00036022	-0.0003987	-0.00079743	-0.00103
-0.47	-0.0006295	-0.000353	-0.00039112	-0.00078244	-0.00101
-0.46	-0.00061692	-0.00034564	-0.00038352	-0.0007679	-0.00099529
-0.45	-0.00060411	-0.0003383	-0.00037579	-0.00075293	-0.00097617
-0.44	-0.00059154	-0.00033083	-0.0003681	-0.00073794	-0.00095682
-0.43	-0.00057868	-0.00032344	-0.00036032	-0.00072276	-0.00093729
-0.42	-0.00056592	-0.00031628	-0.00035257	-0.00070758	-0.00091789
-0.40999	-0.00055299	-0.00030888	-0.00034474	-0.00069221	-0.00089821
-0.4	-0.00054024	-0.00030141	-0.00033689	-0.00067676	-0.00087825
-0.39	-0.00052719	-0.00029404	-0.000329	-0.00066123	-0.00085825
-0.38	-0.0005142	-0.00028658	-0.00032103	-0.00064564	-0.00083806
-0.37	-0.00050137	-0.00027917	-0.00031314	-0.0006299	-0.00081798
-0.36	-0.00048835	-0.00027173	-0.00030509	-0.0006141	-0.0007976
-0.35	-0.00047525	-0.00026432	-0.00029709	-0.00059804	-0.00077697
-0.34	-0.00046203	-0.00025691	-0.000289	-0.00058216	-0.00075627
-0.33	-0.00044891	-0.00024931	-0.00028084	-0.00056604	-0.00073548
-0.32	-0.00043588	-0.0002419	-0.00027279	-0.00054969	-0.00071467
-0.31	-0.00042259	-0.00023441	-0.00026458	-0.00053347	-0.00069353
-0.3	-0.00040955	-0.00022696	-0.0002564	-0.00051701	-0.00067237
-0.29	-0.00039632	-0.00021954	-0.00024811	-0.00050055	-0.00065109
-0.28	-0.00038294	-0.000212	-0.00023978	-0.00048415	-0.00062964
-0.27	-0.00036979	-0.00020444	-0.00023153	-0.00046755	-0.00060834
-0.26	-0.00035639	-0.00019701	-0.00022329	-0.00045086	-0.00058654
-0.25	-0.00034304	-0.00018959	-0.00021491	-0.00043415	-0.00056481
-0.24	-0.00032959	-0.00018201	-0.00020652	-0.00041726	-0.00054318
-0.23	-0.00031609	-0.00017444	-0.00019813	-0.0004004	-0.00052124
-0.22	-0.00030264	-0.00016689	-0.00018972	-0.00038347	-0.00049947
-0.21	-0.00028912	-0.00015939	-0.00018127	-0.00036643	-0.00047723
-0.2	-0.00027565	-0.00015186	-0.00017274	-0.00034935	-0.0004551
-0.19	-0.00026203	-0.00014433	-0.00016419	-0.00033216	-0.00043283
-0.18	-0.00024848	-0.00013678	-0.00015565	-0.00031497	-0.00041052
-0.17	-0.00023484	-0.00012919	-0.00014716	-0.00029777	-0.00038813
-0.16	-0.00022117	-0.0001216	-0.00013859	-0.00028049	-0.00036568
-0.15	-0.00020749	-0.00011407	-0.00012997	-0.00026313	-0.00034316
-0.14	-0.00019382	-0.00010647	-0.00012142	-0.00024578	-0.00032064
-0.13	-0.00018014	-9.895e-05	-0.00011281	-0.00022839	-0.00029808
-0.12	-0.00016638	-9.137e-05	-0.0001042	-0.00021093	-0.00027541
-0.11	-0.00015267	-8.373e-05	-9.555e-05	-0.00019344	-0.0002527
-0.1	-0.00013886	-7.615e-05	-8.695e-05	-0.00017602	-0.00023
-0.09	-0.00012507	-6.859e-05	-7.825e-05	-0.00015847	-0.00020716
-0.08	-0.00011128	-6.103e-05	-6.959e-05	-0.00014094	-0.00018436
-0.07	-9.748e-05	-5.341e-05	-6.091e-05	-0.00012337	-0.00016145
-0.06	-8.358e-05	-4.579e-05	-5.225e-05	-0.00010588	-0.00013865
-0.05	-6.98e-05	-3.822e-05	-4.358e-05	-8.841e-05	-0.00011578
-0.04	-5.592e-05	-3.06e-05	-3.489e-05	-7.088e-05	-9.288e-05
-0.03	-4.208e-05	-2.302e-05	-2.622e-05	-5.328e-05	-6.984e-05
-0.02	-2.822e-05	-1.541e-05	-1.76e-05	-3.574e-05	-4.685e-05
-0.01	-1.438e-05	-7.79e-06	-8.89e-06	-1.825e-05	-2.391e-05
0	-4.9e-07	-2.1e-07	-2.4e-07	-7.6e-07	-1.07e-06
0.01	1.336e-05	7.43e-06	8.43e-06	1.668e-05	2.186e-05
0.02	2.721e-05	1.507e-05	1.709e-05	3.42e-05	4.475e-05
0.03	4.105e-05	2.266e-05	2.571e-05	5.16e-05	6.773e-05
0.04	5.489e-05	3.024e-05	3.433e-05	6.905e-05	9.071e-05
0.05	6.873e-05	3.784e-05	4.296e-05	8.638e-05	0.00011345
0.06	8.255e-05	4.545e-05	5.155e-05	0.00010373	0.00013631
0.07	9.63e-05	5.304e-05	6.013e-05	0.00012095	0.00015908
0.08	0.00011012	6.061e-05	6.868e-05	0.00013824	0.0001818
0.09	0.00012384	6.824e-05	7.72e-05	0.00015543	0.00020449
0.1	0.00013765	7.587e-05	8.575e-05	0.00017256	0.00022704
0.11	0.00015143	8.343e-05	9.424e-05	0.00018963	0.00024962
0.12	0.0001651	9.102e-05	0.00010276	0.0002066	0.00027218
0.13	0.00017873	9.856e-05	0.00011122	0.00022352	0.00029458
0.14	0.00019241	0.00010613	0.00011962	0.00024047	0.00031691
0.15	0.00020605	0.00011373	0.00012801	0.00025726	0.00033922
0.16	0.0002197	0.0001213	0.00013641	0.00027401	0.00036134
0.17	0.00023323	0.00012884	0.00014482	0.00029069	0.00038343
0.18	0.00024677	0.00013633	0.0001531	0.00030726	0.00040561
0.19	0.00026025	0.00014386	0.00016137	0.00032383	0.00042746
0.2	0.00027372	0.00015137	0.0001696	0.00034028	0.00044924
0.21	0.00028721	0.00015881	0.00017793	0.00035659	0.00047103
0.22	0.00030052	0.00016633	0.00018616	0.00037289	0.00049264
0.23	0.00031392	0.00017385	0.00019434	0.00038899	0.0005141
0.24	0.00032724	0.00018135	0.00020245	0.00040516	0.00053558
0.25	0.00034047	0.00018882	0.00021057	0.00042105	0.00055689
0.26	0.00035366	0.00019627	0.00021866	0.000437	0.00057815
0.27	0.00036693	0.00020372	0.00022678	0.0004526	0.00059921
0.28	0.00037997	0.00021119	0.00023488	0.00046826	0.00062029
0.29	0.00039301	0.00021854	0.00024288	0.00048376	0.00064103
0.3	0.00040615	0.00022588	0.00025085	0.00049922	0.00066195
0.31	0.00041902	0.00023319	0.00025876	0.00051459	0.00068257
0.32	0.00043206	0.00024059	0.00026678	0.00052981	0.00070309
0.33	0.00044495	0.00024795	0.00027473	0.00054492	0.00072326
0.34	0.00045779	0.00025528	0.00028256	0.00055997	0.0007436
0.35	0.00047048	0.00026264	0.0002904	0.0005748	0.00076378
0.36	0.00048329	0.0002699	0.00029829	0.00058955	0.00078376
0.37	0.0004961	0.0002771	0.00030606	0.00060417	0.00080372
0.38	0.00050868	0.00028439	0.0003139	0.00061861	0.00082347
0.39	0.00052137	0.00029158	0.00032157	0.00063307	0.00084311
0.4	0.00053393	0.00029882	0.0003293	0.00064732	0.00086254
0.41	0.0005464	0.00030598	0.00033707	0.00066148	0.00088183
0.42	0.00055889	0.00031321	0.00034473	0.00067569	0.00090095
0.43	0.00057147	0.0003203	0.00035243	0.00068968	0.00092
0.44	0.00058366	0.00032745	0.00036002	0.00070352	0.00093889
0.45	0.00059592	0.00033459	0.00036772	0.00071721	0.00095728
0.46	0.00060831	0.00034165	0.00037514	0.00073082	0.000976
0.47	0.00062059	0.00034871	0.00038256	0.00074444	0.00099436
0.48	0.00063292	0.00035565	0.00039019	0.00075787	0.00101
0.48998	0.0006451	0.00036268	0.00039773	0.00077121	0.00103
0.50009	0.00065717	0.00036961	0.0004052	0.00078435	0.00105
0.50997	0.00066934	0.00037663	0.00041252	0.00079735	0.00107
0.52002	0.00068133	0.00038352	0.00042001	0.00081023	0.00108
0.53	0.00069329	0.00039042	0.00042733	0.00082313	0.0011
0.54	0.00070521	0.00039733	0.00043472	0.00083591	0.00112
0.55	0.00071717	0.00040414	0.00044214	0.00084857	0.00114
0.56	0.00072923	0.000411	0.00044943	0.00086106	0.00115
0.57	0.0007409	0.00041777	0.00045671	0.00087344	0.00117
0.58	0.00075263	0.00042445	0.00046394	0.00088566	0.00119
0.59	0.00076435	0.00043121	0.00047119	0.00089782	0.0012
0.6	0.00077594	0.00043793	0.00047842	0.00090987	0.00122
0.61	0.00078766	0.0004447	0.0004855	0.00092191	0.00124
0.62	0.00079926	0.00045141	0.00049274	0.00093358	0.00125
0.63	0.00081089	0.00045796	0.00049991	0.00094543	0.00127
0.64	0.00082242	0.00046453	0.00050731	0.00095699	0.00128
0.65	0.00083414	0.00047109	0.00051446	0.00096867	0.0013
0.66	0.00084558	0.00047769	0.00052147	0.00098014	0.00132
0.67	0.00085687	0.00048437	0.0005285	0.00099153	0.00133
0.68	0.00086831	0.00049083	0.00053549	0.001	0.00135
0.69001	0.00087973	0.00049743	0.00054245	0.00101	0.00136
0.7	0.00089112	0.00050398	0.00054946	0.00103	0.00138
0.71	0.00090226	0.00051028	0.0005566	0.00104	0.00139
0.72	0.00091345	0.00051669	0.00056343	0.00105	0.00141
0.73	0.00092464	0.00052299	0.00057041	0.00106	0.00142
0.74	0.00093561	0.0005295	0.00057718	0.00107	0.00144
0.75	0.00094678	0.00053574	0.00058401	0.00108	0.00145
0.76	0.00095797	0.00054207	0.00059102	0.00109	0.00146
0.77	0.00096897	0.00054828	0.00059786	0.0011	0.00148
0.78	0.00097985	0.00055449	0.00060474	0.00111	0.00149
0.79	0.000991	0.00056078	0.00061154	0.00112	0.00151
0.8	0.001	0.00056695	0.00061837	0.00113	0.00152
0.81	0.00101	0.00057322	0.00062511	0.00114	0.00153
0.82	0.00102	0.00057925	0.00063173	0.00115	0.00155
0.83	0.00103	0.0005856	0.00063836	0.00116	0.00156
0.84	0.00104	0.00059172	0.00064502	0.00117	0.00157
0.85	0.00106	0.00059796	0.00065178	0.00118	0.00159
0.86	0.00107	0.00060386	0.00065854	0.00119	0.0016
0.87	0.00108	0.00060994	0.0006651	0.0012	0.00161
0.88	0.00109	0.00061611	0.0006718	0.00121	0.00163
0.89	0.0011	0.00062203	0.00067836	0.00122	0.00164
0.9	0.00111	0.00062812	0.00068489	0.00123	0.00165
0.91	0.00112	0.00063407	0.00069146	0.00124	0.00167
0.92	0.00113	0.00063992	0.00069798	0.00125	0.00168
0.93	0.00114	0.00064571	0.00070467	0.00126	0.00169
0.94	0.00115	0.00065195	0.00071102	0.00127	0.0017
0.95	0.00116	0.0006577	0.00071737	0.00128	0.00172
0.96	0.00117	0.00066357	0.00072379	0.00129	0.00173
0.97	0.00118	0.00066944	0.00073027	0.0013	0.00174
0.98	0.00119	0.00067523	0.00073667	0.00131	0.00175
0.99	0.0012	0.00068113	0.00074316	0.00132	0.00176
1	0.00121	0.00068698	0.00074939	0.00133	0.00178
1.01	0.00122	0.00069273	0.00075577	0.00134	0.00179
1.02	0.00123	0.00069845	0.00076191	0.00135	0.0018
1.03	0.00124	0.00070422	0.00076845	0.00136	0.00181
1.04	0.00125	0.00070991	0.00077478	0.00137	0.00182
1.05	0.00126	0.00071572	0.00078118	0.00138	0.00183
1.06	0.00127	0.00072127	0.00078743	0.00138	0.00185
1.07	0.00128	0.00072688	0.00079376	0.00139	0.00186
1.08	0.00129	0.0007327	0.00080013	0.0014	0.00187
1.09	0.0013	0.00073839	0.00080635	0.00141	0.00188
1.10001	0.00131	0.00074397	0.00081256	0.00142	0.00189
1.11	0.00132	0.00074947	0.00081891	0.00143	0.0019
1.12	0.00133	0.00075506	0.00082496	0.00144	0.00191
1.13	0.00134	0.00076053	0.00083123	0.00145	0.00192
1.14	0.00135	0.00076591	0.00083752	0.00146	0.00193
1.15	0.00136	0.00077159	0.00084389	0.00147	0.00195
1.16	0.00137	0.00077714	0.00085006	0.00148	0.00196
1.17	0.00138	0.0007827	0.00085617	0.00149	0.00197
1.18	0.00139	0.00078815	0.0008622	0.00149	0.00198
1.19	0.0014	0.00079359	0.00086854	0.0015	0.00199
1.2	0.0014	0.00079912	0.00087477	0.00151	0.002
1.21	0.00141	0.00080456	0.00088087	0.00152	0.00201
1.22	0.00142	0.00081024	0.00088678	0.00153	0.00202
1.23	0.00143	0.00081544	0.00089291	0.00154	0.00203
1.24	0.00144	0.0008209	0.00089903	0.00155	0.00204
1.25	0.00145	0.00082624	0.00090521	0.00156	0.00205
1.26001	0.00146	0.00083146	0.00091143	0.00157	0.00206
1.27001	0.00147	0.00083704	0.00091745	0.00158	0.00207
1.28	0.00148	0.0008423	0.00092365	0.00158	0.00208
1.29	0.00149	0.00084755	0.00092961	0.00159	0.00209
1.3	0.0015	0.00085283	0.00093565	0.0016	0.0021
1.31	0.00151	0.00085817	0.00094167	0.00161	0.00211
1.32	0.00151	0.00086332	0.00094767	0.00162	0.00212
1.33	0.00152	0.00086854	0.00095366	0.00163	0.00213
1.34	0.00153	0.00087374	0.00095974	0.00164	0.00213
1.35	0.00154	0.00087903	0.00096566	0.00165	0.00214
1.36	0.00155	0.00088448	0.00097168	0.00166	0.00215
1.37	0.00156	0.00088939	0.00097776	0.00166	0.00216
1.38	0.00157	0.00089459	0.00098377	0.00167	0.00217
1.39	0.00157	0.0008998	0.00098964	0.00168	0.00218
1.4	0.00158	0.00090491	0.00099557	0.00169	0.00219
1.41	0.00159	0.0009101	0.001	0.0017	0.0022
1.42	0.0016	0.0009151	0.00101	0.00171	0.00221
1.43	0.00161	0.00092021	0.00101	0.00172	0.00222
1.44	0.00162	0.00092537	0.00102	0.00173	0.00223
1.45	0.00163	0.00093054	0.00102	0.00173	0.00223
1.46	0.00163	0.00093559	0.00103	0.00174	0.00224
1.47	0.00164	0.00094041	0.00104	0.00175	0.00225
1.48	0.00165	0.00094578	0.00104	0.00176	0.00226
1.49	0.00166	0.00095073	0.00105	0.00177	0.00227
1.5	0.00167	0.00095577	0.00105	0.00178	0.00228
1.51	0.00168	0.00096085	0.00106	0.00179	0.00229
1.52	0.00168	0.00096588	0.00107	0.0018	0.00229
1.53	0.00169	0.00097101	0.00107	0.0018	0.0023
1.54	0.0017	0.00097592	0.00108	0.00181	0.00231
1.55	0.00171	0.00098082	0.00108	0.00182	0.00232
1.56	0.00172	0.00098587	0.00109	0.00183	0.00233
1.57	0.00172	0.00099081	0.0011	0.00184	0.00233
1.58	0.00173	0.00099545	0.0011	0.00185	0.00234
1.59	0.00174	0.001	0.00111	0.00185	0.00235
1.6	0.00175	0.001	0.00111	0.00186	0.00236
1.61	0.00175	0.00101	0.00112	0.00187	0.00237
1.62	0.00176	0.00101	0.00112	0.00188	0.00238
1.63	0.00177	0.00102	0.00113	0.00189	0.00238
1.64	0.00178	0.00102	0.00114	0.0019	0.00239
1.65	0.00179	0.00103	0.00114	0.00191	0.0024
1.66	0.00179	0.00103	0.00115	0.00191	0.00241
1.67	0.0018	0.00104	0.00115	0.00192	0.00242
1.68	0.00181	0.00104	0.00116	0.00193	0.00242
1.69	0.00182	0.00105	0.00116	0.00194	0.00243
1.7	0.00182	0.00105	0.00117	0.00195	0.00244
1.71	0.00183	0.00106	0.00118	0.00196	0.00245
1.72	0.00184	0.00106	0.00118	0.00196	0.00246
1.73	0.00184	0.00107	0.00119	0.00197	0.00246
1.74	0.00185	0.00107	0.00119	0.00198	0.00247
1.75	0.00186	0.00108	0.0012	0.00199	0.00248
1.76	0.00187	0.00108	0.0012	0.002	0.00249
1.77	0.00187	0.00109	0.00121	0.002	0.00249
1.78	0.00188	0.00109	0.00121	0.00201	0.0025
1.79	0.00189	0.0011	0.00122	0.00202	0.00251
1.8	0.0019	0.0011	0.00123	0.00203	0.00252
1.81	0.0019	0.0011	0.00123	0.00204	0.00253
1.82	0.00191	0.00111	0.00124	0.00204	0.00253
1.83	0.00192	0.00111	0.00124	0.00205	0.00254
1.84	0.00192	0.00112	0.00125	0.00206	0.00255
1.85	0.00193	0.00112	0.00125	0.00207	0.00256
1.86	0.00194	0.00113	0.00126	0.00208	0.00257
1.87	0.00194	0.00113	0.00126	0.00208	0.00257
1.88	0.00195	0.00114	0.00127	0.00209	0.00258
1.89	0.00196	0.00114	0.00128	0.0021	0.00259
1.9	0.00197	0.00115	0.00128	0.00211	0.0026
1.91	0.00197	0.00115	0.00129	0.00211	0.00261
1.92	0.00198	0.00115	0.00129	0.00212	0.00262
1.93	0.00199	0.00116	0.0013	0.00213	0.00262
1.94	0.00199	0.00116	0.0013	0.00214	0.00263
1.95	0.002	0.00117	0.00131	0.00215	0.00264
1.96	0.00201	0.00117	0.00131	0.00215	0.00265
1.97	0.00201	0.00118	0.00132	0.00216	0.00266
1.98	0.00202	0.00118	0.00133	0.00217	0.00267
1.99	0.00203	0.00119	0.00133	0.00218	0.00267
2	0.00203	0.00119	0.00134	0.00218	0.00268
2.01	0.00204	0.00119	0.00134	0.00219	0.00269
2.02	0.00205	0.0012	0.00135	0.0022	0.0027
2.03	0.00205	0.0012	0.00135	0.00221	0.00271
2.04	0.00206	0.00121	0.00136	0.00222	0.00272
2.05	0.00207	0.00121	0.00136	0.00222	0.00273
2.06	0.00207	0.00122	0.00137	0.00223	0.00274
2.07	0.00208	0.00122	0.00137	0.00224	0.00275
2.08	0.00209	0.00122	0.00138	0.00225	0.00275
2.09	0.00209	0.00123	0.00138	0.00225	0.00276
2.1	0.0021	0.00123	0.00139	0.00226	0.00277
2.11	0.0021	0.00124	0.00139	0.00227	0.00278
2.12	0.00211	0.00124	0.0014	0.00227	0.00279
2.13	0.00212	0.00125	0.00141	0.00228	0.0028
2.14	0.00212	0.00125	0.00141	0.00229	0.00281
2.15	0.00213	0.00125	0.00142	0.0023	0.00282
2.16	0.00214	0.00126	0.00142	0.0023	0.00283
2.17	0.00214	0.00126	0.00143	0.00231	0.00284
2.18	0.00215	0.00127	0.00143	0.00232	0.00285
2.19	0.00215	0.00127	0.00144	0.00233	0.00285
2.2	0.00216	0.00128	0.00144	0.00233	0.00286
2.21	0.00216	0.00128	0.00145	0.00234	0.00287
2.22	0.00217	0.00128	0.00145	0.00235	0.00288
2.23	0.00218	0.00129	0.00146	0.00235	0.00289
2.24	0.00218	0.00129	0.00146	0.00236	0.0029
2.25	0.00219	0.0013	0.00147	0.00237	0.00291
2.26	0.00219	0.0013	0.00147	0.00237	0.00292
2.27	0.0022	0.0013	0.00148	0.00238	0.00293
2.28	0.00221	0.00131	0.00148	0.00239	0.00294
2.29	0.00221	0.00131	0.00149	0.0024	0.00294
2.3	0.00222	0.00132	0.00149	0.0024	0.00295
2.31	0.00222	0.00132	0.0015	0.00241	0.00296
2.32	0.00223	0.00133	0.0015	0.00242	0.00297
2.33	0.00223	0.00133	0.00151	0.00242	0.00298
2.34	0.00224	0.00133	0.00151	0.00243	0.00299
2.35	0.00225	0.00134	0.00152	0.00244	0.003
2.36001	0.00225	0.00134	0.00152	0.00244	0.00301
2.37	0.00226	0.00135	0.00153	0.00245	0.00302
2.38	0.00226	0.00135	0.00153	0.00246	0.00302
2.39	0.00227	0.00135	0.00154	0.00247	0.00303
2.4	0.00227	0.00136	0.00154	0.00247	0.00304
2.41	0.00228	0.00136	0.00155	0.00248	0.00305
2.42	0.00228	0.00137	0.00155	0.00249	0.00306
2.43	0.00229	0.00137	0.00156	0.00249	0.00307
2.44	0.0023	0.00137	0.00156	0.0025	0.00308
2.45	0.0023	0.00138	0.00157	0.00251	0.00309
2.46	0.00231	0.00138	0.00157	0.00251	0.00309
2.47	0.00231	0.00139	0.00158	0.00252	0.0031
2.48	0.00232	0.00139	0.00158	0.00252	0.00311
2.49001	0.00232	0.00139	0.00159	0.00253	0.00312
2.5	0.00233	0.0014	0.00159	0.00254	0.00313

## Sheet: Figure S7b
Area (μm)	PVR
	EPVR	IPVR
5.4481	1.07999	1.09242
2.8942	1.23762	1.60572
1.4987	1.4515	2.10968
0.8734	2.03477	2.24423

## Sheet: Figure S7c
Area (μm)	Peak current density (μA/μm2)
5.4481	334.529
2.8942	449.174
1.4987	811.123
0.8734	1051.25

## Sheet: Figure S7d
Vd (V)	Id (A)
	Vg = -20 V	-16 V	-12 V	-8 V	-4 V	0 V	4 V	8 V	12 V	16 V	20 V
2.5	0.00057279	0.00046301	0.0003359	0.00022595	0.00021975	0.00031782	0.00042584	0.00051668	0.00059089	0.00065554	0.00071231
2.4	0.00056084	0.00045202	0.00032682	0.00021823	0.00020971	0.00030598	0.00041183	0.00050118	0.00057467	0.00063766	0.00069433
2.3	0.00054901	0.00044057	0.00031804	0.00021048	0.00019987	0.000294	0.00039759	0.00048527	0.00055765	0.00062055	0.0006763
2.2	0.00053694	0.0004294	0.00030868	0.00020272	0.00018993	0.00028212	0.00038317	0.00046924	0.00054027	0.00060183	0.00065715
2.1	0.00052402	0.00041731	0.00029924	0.0001948	0.00018017	0.00027006	0.0003687	0.00045277	0.00052264	0.00058332	0.00063757
2	0.00051035	0.00040444	0.00028968	0.00018693	0.00017047	0.00025789	0.00035396	0.00043584	0.00050427	0.00056366	0.00061713
1.9	0.00049607	0.00039129	0.00027969	0.00017897	0.00016086	0.00024554	0.00033869	0.00041878	0.00048544	0.00054377	0.00059601
1.8	0.00048115	0.00037815	0.00026956	0.00017101	0.00015129	0.00023324	0.00032347	0.00040114	0.00046616	0.00052327	0.00057439
1.7	0.00046564	0.00036458	0.00025907	0.00016308	0.0001417	0.0002207	0.00030798	0.00038318	0.00044662	0.00050226	0.00055213
1.6	0.00044977	0.00035005	0.00024838	0.00015507	0.00013231	0.00020819	0.00029238	0.00036491	0.00042662	0.00048067	0.0005289
1.5	0.00043257	0.0003362	0.00023729	0.00014679	0.00012296	0.00019562	0.00027642	0.00034616	0.00040608	0.00045832	0.00050513
1.4	0.00041321	0.00032101	0.00022565	0.00013858	0.00011375	0.00018285	0.0002603	0.00032727	0.00038496	0.00043516	0.00048017
1.3	0.00039241	0.00030518	0.00021381	0.00013019	0.00010471	0.00017008	0.00024374	0.0003079	0.00036306	0.00041126	0.00045384
1.2	0.00036984	0.00028829	0.00020144	0.00012171	9.573e-05	0.00015732	0.00022698	0.00028794	0.00034032	0.00038597	0.00042587
1.1	0.00034537	0.00027033	0.00018859	0.00011293	8.694e-05	0.00014441	0.00021001	0.00026762	0.00031689	0.00035957	0.00039689
1	0.00031951	0.00025036	0.00017485	0.00010401	7.828e-05	0.00013137	0.00019271	0.00024648	0.00029249	0.00033166	0.0003663
0.9	0.00029206	0.00022946	0.00016039	9.487e-05	6.974e-05	0.00011832	0.000175	0.00022462	0.00026692	0.00030259	0.00033364
0.8	0.00026322	0.00020742	0.00014514	8.549e-05	6.139e-05	0.00010524	0.00015689	0.00020217	0.00024001	0.00027231	0.00029981
0.7	0.00023293	0.00018434	0.00012929	7.579e-05	5.32e-05	9.207e-05	0.00013847	0.0001787	0.00021225	0.00024059	0.00026464
0.6	0.00020153	0.00015991	0.00011239	6.572e-05	4.521e-05	7.892e-05	0.00011961	0.0001547	0.00018374	0.00020805	0.00022851
0.5	0.00016906	0.00013462	9.479e-05	5.542e-05	3.74e-05	6.565e-05	0.00010027	0.00012988	0.00015432	0.00017456	0.00019145
0.4	0.00013588	0.00010854	7.67e-05	4.479e-05	2.973e-05	5.238e-05	8.059e-05	0.00010455	0.00012417	0.00014009	0.0001538
0.3	0.00010214	8.196e-05	5.806e-05	3.389e-05	2.223e-05	3.917e-05	6.063e-05	7.878e-05	9.358e-05	0.00010546	0.0001156
0.2	6.821e-05	5.495e-05	3.903e-05	2.288e-05	1.481e-05	2.602e-05	4.049e-05	5.267e-05	6.257e-05	7.046e-05	7.725e-05
0.1	3.416e-05	2.764e-05	1.972e-05	1.162e-05	7.45e-06	1.299e-05	2.028e-05	2.642e-05	3.14e-05	3.531e-05	3.873e-05
0	1.2e-07	1.1e-07	1.3e-07	1.4e-07	1.4e-07	1.3e-07	1.2e-07	9e-08	1e-07	1e-07	6e-08
-0.1	-3.398e-05	-2.76e-05	-1.975e-05	-1.157e-05	-7.21e-06	-1.254e-05	-1.995e-05	-2.616e-05	-3.119e-05	-3.518e-05	-3.879e-05
-0.2	-6.816e-05	-5.56e-05	-3.982e-05	-2.353e-05	-1.463e-05	-2.49e-05	-3.973e-05	-5.222e-05	-6.246e-05	-7.045e-05	-7.777e-05
-0.3	-0.00010242	-8.357e-05	-6.008e-05	-3.574e-05	-2.216e-05	-3.693e-05	-5.911e-05	-7.792e-05	-9.349e-05	-0.00010559	-0.00011673
-0.4	-0.00013662	-0.00011156	-8.034e-05	-4.822e-05	-2.983e-05	-4.865e-05	-7.794e-05	-0.00010313	-0.00012405	-0.00014035	-0.00015553
-0.5	-0.00017012	-0.00013918	-0.00010043	-6.085e-05	-3.764e-05	-5.999e-05	-9.606e-05	-0.00012761	-0.00015393	-0.00017466	-0.00019374
-0.6	-0.00020295	-0.00016618	-0.00012034	-7.37e-05	-4.562e-05	-7.101e-05	-0.00011345	-0.00015112	-0.0001829	-0.00020816	-0.00023141
-0.7	-0.00023491	-0.00019241	-0.00013991	-8.655e-05	-5.381e-05	-8.171e-05	-0.00012996	-0.00017376	-0.00021098	-0.00024061	-0.00026797
-0.8	-0.0002659	-0.00021785	-0.00015906	-9.945e-05	-6.212e-05	-9.219e-05	-0.00014565	-0.00019532	-0.00023772	-0.00027189	-0.00030345
-0.9	-0.0002956	-0.00024252	-0.0001778	-0.00011238	-7.059e-05	-0.00010235	-0.00016062	-0.00021567	-0.00026342	-0.0003021	-0.00033783
-1	-0.00032415	-0.00026627	-0.00019649	-0.00012535	-7.929e-05	-0.00011242	-0.00017521	-0.00023466	-0.00028753	-0.00033083	-0.00037056
-1.1	-0.00035156	-0.00028905	-0.00021492	-0.00013842	-8.807e-05	-0.00012223	-0.00018912	-0.00025256	-0.00031026	-0.00035826	-0.00040198
-1.2	-0.00037774	-0.00031086	-0.00023278	-0.00015148	-9.7e-05	-0.00013178	-0.0002027	-0.00026968	-0.00033132	-0.00038384	-0.00043186
-1.3	-0.00040304	-0.00033268	-0.00025055	-0.00016443	-0.00010596	-0.00014123	-0.00021584	-0.00028621	-0.00035105	-0.00040802	-0.00046024
-1.4	-0.0004278	-0.00035372	-0.00026768	-0.00017713	-0.00011521	-0.00015043	-0.00022876	-0.00030233	-0.00036987	-0.00043022	-0.00048672
-1.5	-0.00045187	-0.00037462	-0.00028525	-0.00019018	-0.00012437	-0.00015961	-0.00024137	-0.00031804	-0.00038756	-0.00045104	-0.00051146
-1.6	-0.0004755	-0.00039449	-0.00030181	-0.00020309	-0.00013372	-0.00016868	-0.00025354	-0.00033318	-0.000405	-0.0004704	-0.00053352
-1.7	-0.00049798	-0.00041313	-0.00031854	-0.0002157	-0.00014322	-0.00017747	-0.00026544	-0.00034832	-0.00042171	-0.00048802	-0.00055368
-1.8	-0.00052033	-0.00043307	-0.00033499	-0.00022831	-0.00015275	-0.00018622	-0.00027706	-0.000363	-0.00043839	-0.00050532	-0.00057041
-1.9	-0.00054164	-0.00045195	-0.00035097	-0.00024099	-0.00016241	-0.00019489	-0.00028824	-0.00037744	-0.00045468	-0.00052099	-0.00058264
-2	-0.00056224	-0.00046935	-0.00036644	-0.0002537	-0.0001721	-0.00020335	-0.000299	-0.00039127	-0.00047059	-0.00053638	-0.00058751
-2.1	-0.00058246	-0.00048615	-0.00038151	-0.00026628	-0.00018194	-0.00021193	-0.00030936	-0.00040463	-0.00048652	-0.00054994	-0.00059529
-2.2	-0.00060109	-0.00050368	-0.00039663	-0.0002784	-0.00019175	-0.00022041	-0.00031946	-0.00041781	-0.00050138	-0.00056223	-0.00060918
-2.3	-0.00061919	-0.00051967	-0.0004115	-0.00029075	-0.00020172	-0.00022878	-0.00032935	-0.00043044	-0.00051576	-0.00057528	-0.00062607
-2.4	-0.00063538	-0.00053475	-0.00042633	-0.00030297	-0.0002117	-0.00023725	-0.00033907	-0.00044222	-0.00052949	-0.00059031	-0.00064518
-2.49999	-0.00064959	-0.00054976	-0.00043976	-0.0003149	-0.00022114	-0.00024564	-0.00034845	-0.00045412	-0.00054327	-0.00060642	-0.00066471
-2.5	-0.00064891	-0.00055001	-0.00043957	-0.00031627	-0.00022071	-0.0002457	-0.00034834	-0.0004541	-0.00054311	-0.00060651	-0.00066436
-2.4	-0.00063644	-0.00053547	-0.00042608	-0.00030457	-0.00021087	-0.00023725	-0.00033904	-0.00044204	-0.00052966	-0.00059043	-0.00064496
-2.3	-0.00062011	-0.00051943	-0.00041182	-0.00029002	-0.00020088	-0.00022897	-0.00032976	-0.00042996	-0.00051572	-0.00057562	-0.00062639
-2.2	-0.00060135	-0.00050302	-0.0003973	-0.00027743	-0.00019119	-0.00022032	-0.00032013	-0.00041762	-0.00050087	-0.00056252	-0.00060983
-2.1	-0.00058271	-0.00048628	-0.00038348	-0.00026536	-0.00018182	-0.00021184	-0.00031002	-0.00040433	-0.00048571	-0.00055047	-0.00059568
-2	-0.00056347	-0.00046871	-0.00036775	-0.00025312	-0.00017241	-0.00020325	-0.0002995	-0.00039101	-0.00047018	-0.00053692	-0.00058698
-1.9	-0.00054242	-0.00045063	-0.00035169	-0.00024064	-0.00016242	-0.00019472	-0.00028864	-0.00037702	-0.00045436	-0.00052173	-0.00058235
-1.8	-0.00052066	-0.00043172	-0.00033573	-0.00022829	-0.00015268	-0.00018599	-0.00027749	-0.00036281	-0.00043794	-0.00050545	-0.00057153
-1.7	-0.00049767	-0.00041249	-0.00031951	-0.00021568	-0.00014314	-0.0001773	-0.00026599	-0.0003483	-0.00042141	-0.00048828	-0.00055466
-1.6	-0.00047457	-0.00039274	-0.00030292	-0.00020282	-0.00013367	-0.00016843	-0.00025424	-0.00033326	-0.00040438	-0.00047021	-0.00053527
-1.5	-0.00045094	-0.00037235	-0.00028617	-0.00019025	-0.0001243	-0.00015949	-0.00024199	-0.00031791	-0.00038702	-0.00045134	-0.00051292
-1.4	-0.00042682	-0.00035159	-0.00026895	-0.00017749	-0.00011507	-0.00015035	-0.00022949	-0.00030208	-0.00036912	-0.00043087	-0.00048883
-1.3	-0.00040211	-0.00033015	-0.00025167	-0.0001648	-0.00010598	-0.00014107	-0.00021656	-0.00028646	-0.00035056	-0.00040867	-0.00046229
-1.2	-0.00037679	-0.00030833	-0.00023412	-0.00015155	-9.694e-05	-0.00013174	-0.00020331	-0.00027008	-0.00033121	-0.00038476	-0.0004342
-1.1	-0.00035022	-0.00028591	-0.00021628	-0.00013867	-8.8e-05	-0.00012211	-0.00018983	-0.00025284	-0.0003099	-0.00035901	-0.00040451
-1	-0.00032301	-0.00026309	-0.00019809	-0.0001257	-7.919e-05	-0.00011237	-0.00017585	-0.00023468	-0.00028736	-0.00033167	-0.00037289
-0.9	-0.0002947	-0.00023957	-0.0001796	-0.00011275	-7.057e-05	-0.0001023	-0.00016127	-0.00021557	-0.00026317	-0.00030302	-0.00033969
-0.8	-0.00026492	-0.00021506	-0.0001607	-9.981e-05	-6.204e-05	-9.216e-05	-0.00014614	-0.0001953	-0.00023769	-0.00027274	-0.00030516
-0.7	-0.00023403	-0.00018986	-0.00014142	-8.676e-05	-5.369e-05	-8.169e-05	-0.00013032	-0.00017387	-0.0002107	-0.00024123	-0.00026952
-0.6	-0.00020182	-0.00016383	-0.00012185	-7.378e-05	-4.55e-05	-7.097e-05	-0.00011371	-0.00015129	-0.00018266	-0.00020862	-0.00023266
-0.5	-0.00016893	-0.00013726	-0.00010183	-6.104e-05	-3.751e-05	-5.996e-05	-9.63e-05	-0.0001277	-0.0001537	-0.00017501	-0.00019487
-0.4	-0.00013539	-0.00011007	-8.143e-05	-4.835e-05	-2.966e-05	-4.86e-05	-7.812e-05	-0.00010319	-0.00012374	-0.0001408	-0.00015633
-0.3	-0.0001015	-8.256e-05	-6.094e-05	-3.584e-05	-2.206e-05	-3.688e-05	-5.922e-05	-7.795e-05	-9.333e-05	-0.00010589	-0.00011751
-0.2	-6.744e-05	-5.493e-05	-4.05e-05	-2.355e-05	-1.456e-05	-2.485e-05	-3.98e-05	-5.227e-05	-6.236e-05	-7.057e-05	-7.823e-05
-0.1	-3.355e-05	-2.736e-05	-2.01e-05	-1.155e-05	-7.16e-06	-1.25e-05	-1.998e-05	-2.618e-05	-3.118e-05	-3.523e-05	-3.902e-05
0	1e-07	1e-07	1.2e-07	1.7e-07	1.5e-07	1.2e-07	1.4e-07	1e-07	9e-08	8e-08	5e-08
0.1	3.38e-05	2.74e-05	2.009e-05	1.159e-05	7.44e-06	1.297e-05	2.038e-05	2.645e-05	3.138e-05	3.532e-05	3.897e-05
0.2	6.766e-05	5.454e-05	3.961e-05	2.291e-05	1.476e-05	2.6e-05	4.07e-05	5.271e-05	6.26e-05	7.047e-05	7.775e-05
0.3	0.00010152	8.137e-05	5.878e-05	3.396e-05	2.215e-05	3.913e-05	6.094e-05	7.874e-05	9.369e-05	0.00010542	0.00011656
0.4	0.0001352	0.00010789	7.748e-05	4.487e-05	2.964e-05	5.229e-05	8.098e-05	0.00010457	0.00012429	0.00014015	0.00015509
0.5	0.00016852	0.00013389	9.571e-05	5.55e-05	3.73e-05	6.556e-05	0.00010073	0.0001299	0.00015449	0.00017432	0.00019323
0.6	0.00020068	0.00015918	0.0001132	6.593e-05	4.51e-05	7.88e-05	0.00012014	0.00015466	0.00018403	0.00020786	0.00023036
0.7	0.00023231	0.00018337	0.00013006	7.613e-05	5.311e-05	9.201e-05	0.00013914	0.00017886	0.00021279	0.00024091	0.00026652
0.8	0.0002627	0.00020671	0.00014615	8.586e-05	6.121e-05	0.00010517	0.00015765	0.00020229	0.00024051	0.00027256	0.00030205
0.9	0.00029132	0.00022898	0.00016156	9.545e-05	6.955e-05	0.00011833	0.00017574	0.00022484	0.00026732	0.00030326	0.00033547
1	0.00031929	0.00025007	0.00017592	0.0001045	7.808e-05	0.00013135	0.00019345	0.00024686	0.00029296	0.00033247	0.00036812
1.1	0.00034525	0.00026979	0.00018975	0.00011363	8.676e-05	0.00014434	0.0002107	0.00026785	0.00031731	0.00036012	0.00039924
1.2	0.00036965	0.00028854	0.00020291	0.00012237	9.553e-05	0.00015727	0.00022779	0.0002883	0.00034095	0.00038662	0.00042863
1.3	0.0003924	0.00030566	0.00021547	0.00013112	0.0001045	0.0001702	0.0002445	0.0003083	0.0003635	0.00041183	0.00045578
1.4	0.00041323	0.0003217	0.00022754	0.00013966	0.0001136	0.00018292	0.00026095	0.00032764	0.00038539	0.00043594	0.00048197
1.5	0.00043197	0.00033699	0.00023903	0.00014805	0.00012282	0.0001956	0.00027696	0.00034675	0.00040662	0.00045894	0.00050708
1.6	0.00044959	0.00035128	0.00025105	0.00015618	0.00013209	0.00020818	0.0002929	0.00036556	0.000427	0.00048116	0.00053122
1.7	0.00046555	0.00036498	0.00026192	0.00016454	0.00014147	0.00022075	0.00030879	0.00038364	0.00044714	0.000503	0.00055416
1.8	0.00048128	0.00037863	0.00027223	0.0001727	0.00015094	0.00023306	0.00032427	0.0004015	0.0004669	0.00052394	0.00057646
1.9	0.00049613	0.00039225	0.00028206	0.00018093	0.0001606	0.00024555	0.0003396	0.00041898	0.00048564	0.00054427	0.00059818
2	0.00051022	0.00040521	0.00029198	0.00018894	0.00017031	0.00025785	0.00035419	0.00043601	0.00050451	0.00056403	0.00061902
2.1	0.00052408	0.00041764	0.00030229	0.00019643	0.00017995	0.00027006	0.00036894	0.00045282	0.00052262	0.00058328	0.00063936
2.2	0.00053713	0.00042977	0.00031181	0.0002045	0.00018969	0.00028202	0.00038365	0.0004694	0.00054056	0.00060199	0.00065889
2.3	0.00054962	0.00044194	0.00032063	0.00021229	0.00019956	0.00029387	0.00039782	0.00048553	0.00055789	0.00062026	0.00067761
2.4	0.00056099	0.00045402	0.00032888	0.00022053	0.00020932	0.00030578	0.00041202	0.00050124	0.00057491	0.00063827	0.00069571
2.50001	0.00057301	0.00046428	0.00033841	0.00022804	0.00021916	0.00031754	0.00042559	0.00051674	0.00059107	0.00065532	0.00071345

## Sheet: Figure S7e
Vd (V)	Id (A)
	Vg = -20 V	-16 V	-12 V	-8 V	-4 V	0 V	4 V	8 V	12 V	16 V	20 V
2.5	0.00192	0.00167	0.00141	0.00107	0.00101	0.0013	0.00167	0.00198	0.00221	0.0024	0.00255
2.475	0.00191	0.00166	0.0014	0.00106	0.00099667	0.00129	0.00166	0.00196	0.0022	0.00238	0.00253
2.45	0.00189	0.00165	0.00139	0.00105	0.00098618	0.00128	0.00165	0.00195	0.00218	0.00236	0.00251
2.425	0.00188	0.00164	0.00139	0.00104	0.00097596	0.00126	0.00164	0.00193	0.00216	0.00235	0.00249
2.4	0.00187	0.00163	0.00138	0.00103	0.00096563	0.00125	0.00162	0.00192	0.00215	0.00233	0.00247
2.375	0.00185	0.00162	0.00137	0.00102	0.00095533	0.00124	0.00161	0.00191	0.00213	0.00231	0.00246
2.35	0.00184	0.00161	0.00136	0.00101	0.00094501	0.00123	0.0016	0.00189	0.00211	0.00229	0.00243
2.325	0.00182	0.0016	0.00135	0.001	0.00093454	0.00122	0.00159	0.00188	0.0021	0.00227	0.00241
2.3	0.00181	0.00159	0.00134	0.00099571	0.00092396	0.00121	0.00157	0.00186	0.00208	0.00225	0.00239
2.275	0.00179	0.00158	0.00133	0.0009866	0.00091347	0.0012	0.00156	0.00185	0.00206	0.00223	0.00237
2.25	0.00178	0.00157	0.00132	0.00097762	0.0009031	0.00119	0.00155	0.00183	0.00205	0.00222	0.00235
2.225	0.00177	0.00156	0.00131	0.00096888	0.00089272	0.00118	0.00154	0.00182	0.00203	0.0022	0.00233
2.2	0.00175	0.00162	0.0013	0.0009594	0.00088208	0.00117	0.00152	0.0018	0.00201	0.00218	0.00231
2.175	0.00174	0.00162	0.00129	0.00095039	0.00087157	0.00115	0.00151	0.00179	0.00199	0.00216	0.00229
2.15	0.00172	0.0016	0.00128	0.00094136	0.00086123	0.00114	0.0015	0.00177	0.00198	0.00214	0.00227
2.125	0.00171	0.00159	0.00127	0.00093223	0.00085062	0.00113	0.00148	0.00176	0.00196	0.00212	0.00225
2.1	0.00169	0.00158	0.00126	0.0009231	0.00083992	0.00112	0.00147	0.00174	0.00194	0.0021	0.00223
2.075	0.00168	0.00157	0.00125	0.00091405	0.0008293	0.00111	0.00146	0.00173	0.00193	0.00208	0.00221
2.05	0.00166	0.00155	0.00124	0.00090474	0.00081871	0.0011	0.00144	0.00171	0.00191	0.00206	0.00219
2.025	0.00165	0.00154	0.00123	0.00089558	0.00080838	0.00109	0.00143	0.0017	0.00189	0.00204	0.00217
2	0.00163	0.00153	0.00122	0.00088649	0.00079796	0.00107	0.00141	0.00168	0.00187	0.00202	0.00215
1.975	0.00162	0.00152	0.00121	0.00087717	0.00078719	0.00106	0.0014	0.00166	0.00186	0.002	0.00212
1.95	0.0016	0.0015	0.0012	0.00086775	0.00077663	0.00105	0.00139	0.00165	0.00184	0.00198	0.0021
1.925	0.00159	0.00149	0.00118	0.00085841	0.00076576	0.00104	0.00137	0.00163	0.00182	0.00197	0.00208
1.9	0.00157	0.00148	0.00117	0.00084916	0.00075517	0.00103	0.00136	0.00161	0.00181	0.00195	0.00206
1.875	0.00156	0.00147	0.00116	0.00083959	0.00074452	0.00102	0.00134	0.0016	0.00179	0.00193	0.00204
1.85	0.00155	0.00145	0.00115	0.00083024	0.00073393	0.001	0.00133	0.00158	0.00177	0.00191	0.00202
1.825	0.00153	0.00144	0.00114	0.00082067	0.00072321	0.00099159	0.00131	0.00156	0.00175	0.00189	0.00201
1.8	0.00152	0.00143	0.00113	0.00081134	0.00071253	0.00097961	0.0013	0.00155	0.00173	0.00187	0.00199
1.775	0.0015	0.00141	0.00112	0.00080177	0.00070188	0.00096776	0.00128	0.00153	0.00172	0.00186	0.00197
1.75	0.0015	0.0014	0.00111	0.00079224	0.00069094	0.00095563	0.00127	0.00151	0.0017	0.00184	0.00195
1.725	0.00162	0.00139	0.00109	0.00078268	0.00068014	0.00094309	0.00125	0.0015	0.00168	0.00182	0.00194
1.7	0.0016	0.00137	0.00108	0.00077299	0.0006695	0.00093109	0.00124	0.00148	0.00166	0.0018	0.00192
1.675	0.00158	0.00136	0.00107	0.00076295	0.00065877	0.00091876	0.00122	0.00146	0.00164	0.00179	0.0019
1.65	0.00157	0.00134	0.00106	0.00075325	0.00064797	0.00090625	0.00121	0.00144	0.00162	0.00177	0.00189
1.625	0.00155	0.00133	0.00105	0.0007435	0.00063704	0.00089389	0.00119	0.00142	0.00161	0.00175	0.00188
1.6	0.00154	0.00131	0.00104	0.0007335	0.00062645	0.00088088	0.00118	0.00141	0.00159	0.00174	0.00186
1.575	0.00152	0.0013	0.00102	0.00072373	0.0006156	0.00086884	0.00116	0.00139	0.00157	0.00172	0.00185
1.55	0.0015	0.00128	0.00101	0.00071389	0.00060479	0.00085605	0.00114	0.00137	0.00155	0.0017	0.00183
1.52501	0.00149	0.00127	0.0009982	0.00070401	0.00059406	0.00084325	0.00113	0.00135	0.00153	0.00168	0.00182
1.5	0.00147	0.00126	0.00098565	0.00069407	0.00058357	0.00083069	0.00111	0.00133	0.00151	0.00167	0.00181
1.475	0.00146	0.00124	0.00097315	0.00068392	0.00057257	0.00081778	0.0011	0.00131	0.00149	0.00165	0.00179
1.45	0.00144	0.00122	0.00096015	0.00067372	0.00056199	0.00080504	0.00108	0.00129	0.00147	0.00163	0.00178
1.425	0.00142	0.00121	0.00094732	0.00066365	0.0005512	0.0007919	0.00106	0.00128	0.00145	0.00161	0.00176
1.4	0.00141	0.00119	0.0009343	0.00065351	0.00054043	0.00077909	0.00105	0.00126	0.00143	0.00159	0.00174
1.375	0.00139	0.00118	0.00092109	0.00064331	0.00052975	0.00076602	0.00103	0.00124	0.00141	0.00157	0.00172
1.35	0.00137	0.00116	0.00090809	0.000633	0.00051915	0.00075295	0.00101	0.00122	0.00139	0.00155	0.00171
1.325	0.00136	0.00115	0.00089469	0.00062263	0.00050839	0.00073985	0.0009962	0.0012	0.00137	0.00153	0.00169
1.3	0.00134	0.00113	0.00088134	0.0006121	0.00049768	0.00072635	0.00097916	0.00118	0.00135	0.00151	0.00167
1.275	0.00132	0.00111	0.0008678	0.00060159	0.00048701	0.00071284	0.00096184	0.00116	0.00133	0.00149	0.00165
1.25	0.00131	0.0011	0.00085401	0.00059117	0.00047636	0.00069971	0.0009451	0.00114	0.00131	0.00147	0.00163
1.225	0.00129	0.00108	0.0008404	0.00058067	0.00046566	0.00068612	0.00092787	0.00112	0.00129	0.00145	0.0016
1.2	0.00127	0.00106	0.00082641	0.0005701	0.00045515	0.00067247	0.00091087	0.0011	0.00127	0.00143	0.00158
1.175	0.00125	0.00105	0.00081252	0.00055945	0.00044437	0.00065913	0.00089357	0.00108	0.00125	0.00141	0.00156
1.15	0.00124	0.00103	0.00079844	0.00054872	0.00043388	0.00064564	0.00087609	0.00106	0.00123	0.00139	0.00153
1.125	0.00122	0.00101	0.00078397	0.000538	0.0004234	0.00063202	0.00085868	0.00104	0.00121	0.00136	0.0015
1.1	0.0012	0.0009951	0.00076983	0.00052717	0.00041283	0.00061837	0.0008411	0.00102	0.00118	0.00134	0.00148
1.075	0.00118	0.00097793	0.00075552	0.00051627	0.00040228	0.00060473	0.00082354	0.001	0.00116	0.00132	0.00145
1.05	0.00116	0.00096057	0.00074105	0.00050527	0.00039176	0.00059099	0.00080594	0.00098235	0.00114	0.00129	0.00142
1.025	0.00115	0.00094306	0.00072648	0.00049423	0.00038135	0.00057721	0.00078824	0.00096248	0.00112	0.00127	0.0014
1	0.00113	0.00092559	0.00071188	0.00048327	0.00037087	0.00056345	0.00077057	0.00094233	0.0011	0.00124	0.00137
0.975	0.00111	0.00090809	0.00069711	0.0004722	0.00036051	0.00054967	0.00075312	0.00092249	0.00108	0.00122	0.00134
0.95	0.00109	0.00089039	0.00068229	0.00046114	0.00035018	0.00053606	0.00073532	0.00090237	0.00105	0.00119	0.00131
0.925	0.00107	0.0008727	0.00066739	0.00044984	0.00033992	0.00052202	0.0007177	0.00088226	0.00103	0.00117	0.00128
0.9	0.00105	0.00085491	0.00065233	0.00043869	0.0003296	0.00050808	0.00069996	0.00086227	0.00101	0.00114	0.00125
0.875	0.00103	0.00083713	0.00063725	0.00042736	0.00031943	0.00049415	0.00068221	0.00084178	0.00098602	0.00111	0.00122
0.85	0.00101	0.00081925	0.00062207	0.00041627	0.00030928	0.00048026	0.00066448	0.0008216	0.00096313	0.00109	0.00119
0.825	0.00099072	0.00080151	0.00060687	0.00040488	0.00029915	0.00046641	0.00064701	0.00080148	0.00093987	0.00106	0.00117
0.8	0.00096981	0.00078346	0.0005917	0.00039348	0.00028905	0.00045245	0.00062919	0.00078104	0.00091641	0.00103	0.00114
0.775	0.00094856	0.00076519	0.00057622	0.00038207	0.00027915	0.00043848	0.00061153	0.00076053	0.00089285	0.00101	0.00111
0.75	0.00092662	0.0007468	0.00056075	0.00037055	0.00026928	0.00042455	0.00059376	0.00074007	0.00086902	0.00098052	0.00108
0.725	0.00090435	0.00072842	0.00054532	0.00035904	0.00025933	0.00041075	0.00057605	0.00071921	0.00084487	0.00095367	0.00105
0.7	0.00088145	0.0007096	0.00052981	0.00034757	0.00024955	0.00039692	0.00055842	0.00069862	0.00082099	0.0009268	0.00102
0.675	0.00085791	0.00069035	0.00051418	0.00033605	0.00023985	0.00038318	0.0005407	0.00067782	0.00079698	0.00089994	0.00099252
0.65	0.00083332	0.00067095	0.00049847	0.00032439	0.00023013	0.0003694	0.00052303	0.00065691	0.00077284	0.00087346	0.00096429
0.625	0.00080825	0.00065113	0.00048256	0.0003128	0.00022054	0.00035558	0.0005052	0.0006358	0.00074838	0.0008468	0.00093614
0.6	0.00078247	0.00063083	0.00046649	0.00030114	0.00021113	0.00034182	0.00048744	0.00061465	0.00072418	0.00082035	0.00090771
0.575	0.00075598	0.00061002	0.00045042	0.00028948	0.00020164	0.00032827	0.00046974	0.00059341	0.00069967	0.00079373	0.00087949
0.55	0.00072878	0.00058871	0.00043399	0.00027784	0.00019227	0.00031454	0.00045209	0.00057209	0.00067535	0.00076708	0.00085099
0.525	0.00070095	0.00056665	0.00041739	0.00026607	0.00018297	0.00030087	0.00043428	0.00055057	0.00065077	0.00074024	0.00082227
0.5	0.00067219	0.00054424	0.00040044	0.00025425	0.00017369	0.00028727	0.00041644	0.00052889	0.00062591	0.000713	0.00079259
0.475	0.00064287	0.00052111	0.00038333	0.00024242	0.00016453	0.00027369	0.00039845	0.00050706	0.00060091	0.00068521	0.00076225
0.45	0.00061288	0.00049746	0.00036592	0.00023049	0.0001554	0.00025999	0.00038032	0.000485	0.00057557	0.00065697	0.00073131
0.425	0.0005824	0.0004733	0.00034813	0.00021852	0.0001464	0.00024628	0.00036203	0.0004626	0.00054996	0.00062801	0.00069897
0.4	0.00055125	0.00044841	0.00032998	0.00020653	0.00013737	0.00023266	0.00034359	0.00043985	0.00052343	0.00059819	0.00066579
0.375	0.00051936	0.00042306	0.00031144	0.0001944	0.00012847	0.0002189	0.00032484	0.00041684	0.00049647	0.00056742	0.00063139
0.35	0.00048709	0.00039717	0.00029247	0.00018222	0.00011959	0.00020503	0.00030566	0.00039312	0.00046859	0.00053572	0.00059579
0.32501	0.00045435	0.00037076	0.00027322	0.00016988	0.00011078	0.00019119	0.00028624	0.00036893	0.00044012	0.000503	0.00055907
0.3	0.00042106	0.00034406	0.00025358	0.00015754	0.00010203	0.00017713	0.00026654	0.0003441	0.00041072	0.00046929	0.00052121
0.27501	0.00038729	0.0003167	0.00023366	0.00014501	9.336e-05	0.00016305	0.00024643	0.00031861	0.00038042	0.00043447	0.00048224
0.25001	0.00035323	0.00028894	0.00021346	0.00013233	8.472e-05	0.0001488	0.00022593	0.00029267	0.00034933	0.00039858	0.00044217
0.225	0.00031864	0.00026098	0.00019291	0.00011957	7.614e-05	0.00013448	0.00020502	0.00026581	0.00031737	0.00036192	0.00040121
0.2	0.00028394	0.0002326	0.00017209	0.00010662	6.753e-05	0.00012	0.00018363	0.00023832	0.00028452	0.00032431	0.00035932
0.175	0.00024888	0.00020403	0.00015101	9.364e-05	5.9e-05	0.00010538	0.00016185	0.00021028	0.00025103	0.00028591	0.00031657
0.15	0.0002136	0.00017518	0.00012978	8.05e-05	5.05e-05	9.057e-05	0.00013973	0.00018156	0.00021676	0.00024667	0.00027304
0.125	0.00017816	0.00014618	0.00010836	6.73e-05	4.205e-05	7.572e-05	0.00011717	0.00015236	0.00018177	0.00020677	0.00022878
0.1	0.00014256	0.00011696	8.68e-05	5.398e-05	3.361e-05	6.07e-05	9.429e-05	0.00012267	0.00014623	0.00016628	0.00018384
0.075	0.00010687	8.773e-05	6.512e-05	4.058e-05	2.523e-05	4.564e-05	7.104e-05	9.247e-05	0.00011019	0.00012522	0.0001385
0.05	7.118e-05	5.847e-05	4.343e-05	2.71e-05	1.683e-05	3.044e-05	4.754e-05	6.192e-05	7.372e-05	8.383e-05	9.258e-05
0.025	3.55e-05	2.914e-05	2.169e-05	1.358e-05	8.43e-06	1.525e-05	2.384e-05	3.106e-05	3.694e-05	4.2e-05	4.637e-05
0	-1e-08	-6e-08	-4e-08	8e-08	6e-08	2e-08	0	-4e-08	-1.5e-07	-1.5e-07	-1.2e-07
-0.025	-3.544e-05	-2.916e-05	-2.167e-05	-1.351e-05	-8.32e-06	-1.518e-05	-2.389e-05	-3.129e-05	-3.735e-05	-4.237e-05	-4.68e-05
-0.05	-7.061e-05	-5.804e-05	-4.323e-05	-2.707e-05	-1.671e-05	-3.039e-05	-4.783e-05	-6.25e-05	-7.458e-05	-8.471e-05	-9.358e-05
-0.075	-0.00010553	-8.67e-05	-6.463e-05	-4.065e-05	-2.511e-05	-4.554e-05	-7.164e-05	-9.372e-05	-0.00011177	-0.00012703	-0.00014029
-0.1	-0.00014016	-0.00011509	-8.586e-05	-5.419e-05	-3.352e-05	-6.058e-05	-9.538e-05	-0.00012477	-0.00014898	-0.00016937	-0.000187
-0.125	-0.00017437	-0.00014315	-0.00010693	-6.776e-05	-4.196e-05	-7.554e-05	-0.000119	-0.00015569	-0.00018595	-0.00021128	-0.0002334
-0.15	-0.00020814	-0.00017085	-0.00012772	-8.123e-05	-5.043e-05	-9.028e-05	-0.00014225	-0.0001863	-0.00022255	-0.00025305	-0.00027966
-0.175	-0.00024134	-0.00019807	-0.00014828	-9.471e-05	-5.894e-05	-0.00010481	-0.00016529	-0.0002166	-0.00025887	-0.00029448	-0.00032561
-0.2	-0.00027405	-0.00022493	-0.00016861	-0.00010816	-6.745e-05	-0.00011915	-0.00018792	-0.00024643	-0.00029486	-0.00033555	-0.00037117
-0.225	-0.00030618	-0.00025132	-0.00018872	-0.00012153	-7.608e-05	-0.00013339	-0.00021008	-0.00027583	-0.00033028	-0.00037607	-0.00041643
-0.25	-0.00033776	-0.00027724	-0.00020858	-0.00013493	-8.473e-05	-0.00014746	-0.00023195	-0.00030467	-0.0003651	-0.00041629	-0.00046102
-0.275	-0.00036863	-0.00030266	-0.00022813	-0.00014826	-9.345e-05	-0.00016129	-0.00025331	-0.00033281	-0.00039958	-0.00045609	-0.00050509
-0.3	-0.00039879	-0.00032763	-0.0002475	-0.00016154	-0.0001022	-0.00017486	-0.00027399	-0.00036055	-0.00043344	-0.00049498	-0.0005485
-0.325	-0.00042841	-0.00035222	-0.00026662	-0.00017483	-0.00011099	-0.00018836	-0.00029433	-0.00038749	-0.00046663	-0.00053348	-0.00059127
-0.35	-0.00045737	-0.00037619	-0.00028556	-0.00018804	-0.00011985	-0.00020168	-0.00031399	-0.00041385	-0.00049899	-0.0005713	-0.00063336
-0.375	-0.00048573	-0.00039984	-0.00030435	-0.00020134	-0.00012872	-0.00021496	-0.00033312	-0.00043948	-0.00053064	-0.00060835	-0.00067472
-0.4	-0.00051347	-0.00042313	-0.00032305	-0.00021451	-0.00013774	-0.00022807	-0.00035177	-0.00046426	-0.00056169	-0.00064457	-0.00071503
-0.425	-0.00054061	-0.00044612	-0.0003416	-0.00022766	-0.00014686	-0.00024104	-0.00036991	-0.00048823	-0.00059165	-0.00067969	-0.00075501
-0.45	-0.00056747	-0.00046876	-0.00036002	-0.00024082	-0.00015591	-0.00025408	-0.00038776	-0.00051148	-0.00062089	-0.00071414	-0.00079401
-0.475	-0.00059369	-0.00049127	-0.00037831	-0.00025403	-0.00016509	-0.00026708	-0.00040519	-0.0005342	-0.00064916	-0.00074732	-0.00083229
-0.49999	-0.0006195	-0.00051371	-0.00039655	-0.00026718	-0.00017431	-0.0002798	-0.00042244	-0.00055589	-0.00067641	-0.00077986	-0.00086941
-0.525	-0.0006453	-0.000536	-0.00041479	-0.00028026	-0.00018362	-0.00029264	-0.00043946	-0.00057713	-0.0007028	-0.00081155	-0.00090573
-0.55	-0.00067089	-0.00055804	-0.00043279	-0.00029326	-0.00019295	-0.00030539	-0.00045622	-0.00059758	-0.00072809	-0.00084206	-0.0009412
-0.575	-0.00069637	-0.00058012	-0.00045094	-0.00030631	-0.00020237	-0.00031804	-0.00047287	-0.00061728	-0.00075226	-0.00087155	-0.00097584
-0.6	-0.00072187	-0.00060208	-0.0004688	-0.00031936	-0.00021192	-0.00033058	-0.00048969	-0.00063661	-0.00077573	-0.00089988	-0.00101
-0.625	-0.00074706	-0.00062396	-0.00048669	-0.0003325	-0.00022149	-0.00034312	-0.00050629	-0.00065577	-0.00079806	-0.00092705	-0.00104
-0.65	-0.00077223	-0.00064585	-0.00050456	-0.00034551	-0.00023107	-0.00035599	-0.00052277	-0.00067451	-0.0008196	-0.00095309	-0.00107
-0.675	-0.00079734	-0.00066757	-0.00052232	-0.00035851	-0.00024068	-0.0003685	-0.00053942	-0.00069319	-0.00084066	-0.00097864	-0.0011
-0.7	-0.00082286	-0.00068926	-0.00054005	-0.00037139	-0.0002505	-0.00038101	-0.00055609	-0.00071192	-0.00086108	-0.001	-0.00113
-0.725	-0.00084802	-0.00071092	-0.00055756	-0.00038434	-0.00026036	-0.00039358	-0.00057274	-0.00073011	-0.00088116	-0.00103	-0.00116
-0.75	-0.00087316	-0.00073236	-0.00057502	-0.0003972	-0.00027009	-0.00040601	-0.00058918	-0.00074881	-0.00090061	-0.00105	-0.00119
-0.775	-0.0008982	-0.00075397	-0.00059238	-0.00041031	-0.00027988	-0.00041829	-0.0006059	-0.00076752	-0.00092015	-0.00107	-0.00121
-0.8	-0.00092323	-0.00077531	-0.00060948	-0.00042318	-0.0002899	-0.00043071	-0.00062234	-0.00078624	-0.0009393	-0.00109	-0.00124
-0.825	-0.00094818	-0.00079629	-0.00062662	-0.00043601	-0.0003	-0.00044303	-0.00063886	-0.00080496	-0.00095868	-0.00111	-0.00126
-0.85	-0.00097309	-0.0008175	-0.00064368	-0.0004489	-0.00031	-0.00045523	-0.00065545	-0.00082372	-0.00097789	-0.00113	-0.00128
-0.875	-0.00099765	-0.00083827	-0.00066048	-0.00046178	-0.00032001	-0.00046727	-0.00067182	-0.00084252	-0.00099724	-0.00115	-0.00131
-0.9	-0.00102	-0.00085895	-0.00067731	-0.00047448	-0.00033008	-0.00047949	-0.00068777	-0.00086125	-0.00102	-0.00117	-0.00132
-0.925	-0.00105	-0.00087943	-0.00069409	-0.00048726	-0.00034013	-0.00049168	-0.00070391	-0.0008802	-0.00104	-0.00119	-0.00134
-0.95	-0.00107	-0.00089976	-0.00071063	-0.00050006	-0.00035031	-0.00050371	-0.00071996	-0.0008992	-0.00106	-0.00121	-0.00136
-0.975	-0.00109	-0.00091977	-0.00072708	-0.00051278	-0.00036047	-0.00051538	-0.00073586	-0.00091783	-0.00108	-0.00123	-0.00138
-1	-0.00112	-0.00093975	-0.00074345	-0.00052541	-0.00037047	-0.00052731	-0.00075206	-0.00093653	-0.0011	-0.00124	-0.00139
-1.025	-0.00114	-0.0009594	-0.00075965	-0.00053818	-0.00038085	-0.00053899	-0.00076771	-0.00095515	-0.00112	-0.00126	-0.0014
-1.05	-0.00117	-0.00097882	-0.00077573	-0.00055092	-0.00039117	-0.00055067	-0.00078323	-0.00097367	-0.00114	-0.00128	-0.00142
-1.075	-0.00119	-0.00099824	-0.00079187	-0.00056363	-0.00040158	-0.00056239	-0.00079886	-0.0009922	-0.00116	-0.0013	-0.00143
-1.1	-0.00121	-0.00102	-0.00080786	-0.00057622	-0.00041196	-0.00057384	-0.00081456	-0.00101	-0.00118	-0.00132	-0.00144
-1.125	-0.00123	-0.00104	-0.00082396	-0.00058884	-0.00042205	-0.00058517	-0.00082968	-0.00103	-0.0012	-0.00134	-0.00145
-1.15	-0.00126	-0.00105	-0.0008399	-0.00060146	-0.00043248	-0.00059672	-0.00084479	-0.00105	-0.00122	-0.00135	-0.00146
-1.175	-0.00128	-0.00107	-0.00085586	-0.00061409	-0.00044282	-0.00060821	-0.00086002	-0.00107	-0.00124	-0.00137	-0.00147
-1.2	-0.0013	-0.00109	-0.00087156	-0.00062674	-0.00045338	-0.00061922	-0.00087494	-0.00108	-0.00126	-0.00139	-0.00149
-1.225	-0.00132	-0.00111	-0.00088734	-0.00063936	-0.00046383	-0.00063045	-0.0008899	-0.0011	-0.00128	-0.00141	-0.0015
-1.25	-0.00134	-0.00113	-0.00090295	-0.00065182	-0.00047414	-0.00064165	-0.00090463	-0.00112	-0.0013	-0.00143	-0.00152
-1.275	-0.00136	-0.00115	-0.00091844	-0.00066418	-0.00048461	-0.00065278	-0.00091901	-0.00114	-0.00131	-0.00145	-0.00153
-1.3	-0.00138	-0.00116	-0.00093413	-0.0006766	-0.000495	-0.00066336	-0.00093349	-0.00116	-0.00133	-0.00146	-0.00155
-1.325	-0.0014	-0.00118	-0.00094976	-0.00068887	-0.00050543	-0.00067452	-0.00094841	-0.00117	-0.00135	-0.00148	-0.00156
-1.35	-0.00142	-0.0012	-0.00096502	-0.00070104	-0.00051604	-0.00068526	-0.00096291	-0.00119	-0.00137	-0.0015	-0.00158
-1.375	-0.00144	-0.00121	-0.00098019	-0.00071339	-0.00052666	-0.00069591	-0.00097698	-0.00121	-0.00139	-0.00152	-0.00159
-1.4	-0.00146	-0.00123	-0.00099527	-0.00072569	-0.00053692	-0.00070664	-0.00099121	-0.00123	-0.00141	-0.00154	-0.0016
-1.425	-0.00147	-0.00125	-0.00101	-0.00073794	-0.00054725	-0.00071742	-0.00101	-0.00124	-0.00143	-0.00156	-0.00152
-1.45	-0.00149	-0.00127	-0.00103	-0.00075008	-0.00055753	-0.0007281	-0.00102	-0.00126	-0.00145	-0.00158	-0.00151
-1.475	-0.00151	-0.00128	-0.00104	-0.00076214	-0.00056803	-0.00073866	-0.00103	-0.00128	-0.00147	-0.0016	-0.00153
-1.5	-0.00153	-0.0013	-0.00106	-0.00077425	-0.00057829	-0.00074914	-0.00105	-0.00129	-0.00149	-0.00162	-0.00155
-1.525	-0.00154	-0.00132	-0.00107	-0.00078624	-0.0005888	-0.00075967	-0.00106	-0.00131	-0.00151	-0.00164	-0.00156
-1.55	-0.00156	-0.00133	-0.00109	-0.00079843	-0.0005993	-0.00076983	-0.00107	-0.00133	-0.00152	-0.00166	-0.00158
-1.575	-0.00157	-0.00135	-0.0011	-0.00081056	-0.00060979	-0.00078014	-0.00109	-0.00134	-0.00154	-0.00167	-0.0016
-1.6	-0.00159	-0.00136	-0.00112	-0.00082234	-0.00062026	-0.00079042	-0.0011	-0.00136	-0.00156	-0.00168	-0.00162
-1.625	-0.0016	-0.00138	-0.00113	-0.00083437	-0.00063068	-0.00080051	-0.00111	-0.00138	-0.00158	-0.00158	-0.00164
-1.65	-0.00162	-0.0014	-0.00114	-0.00084646	-0.00064137	-0.00081081	-0.00113	-0.00139	-0.0016	-0.0016	-0.00166
-1.675	-0.00163	-0.00141	-0.00116	-0.00085812	-0.00065164	-0.0008208	-0.00114	-0.00141	-0.00162	-0.00161	-0.00168
-1.7	-0.00165	-0.00143	-0.00117	-0.00086987	-0.00066206	-0.00083083	-0.00115	-0.00142	-0.00163	-0.00163	-0.0017
-1.725	-0.00166	-0.00144	-0.00119	-0.00088171	-0.00067221	-0.00084101	-0.00116	-0.00144	-0.00165	-0.00164	-0.00172
-1.75	-0.00168	-0.00146	-0.0012	-0.00089351	-0.00068276	-0.00085081	-0.00118	-0.00145	-0.00167	-0.00166	-0.00174
-1.775	-0.00169	-0.00147	-0.00122	-0.00090511	-0.0006932	-0.00086123	-0.00119	-0.00147	-0.00169	-0.00168	-0.00176
-1.8	-0.00171	-0.00149	-0.00123	-0.00091684	-0.00070353	-0.00087072	-0.0012	-0.00148	-0.0017	-0.00169	-0.00178
-1.825	-0.00172	-0.00151	-0.00124	-0.00092832	-0.00071408	-0.00088029	-0.00121	-0.0015	-0.00172	-0.00171	-0.0018
-1.85	-0.00174	-0.00152	-0.00126	-0.00093988	-0.00072449	-0.00089054	-0.00123	-0.00151	-0.00174	-0.00173	-0.00182
-1.875	-0.00175	-0.00154	-0.00127	-0.0009513	-0.00073493	-0.00090016	-0.00124	-0.00153	-0.00176	-0.00175	-0.00184
-1.9	-0.00176	-0.00155	-0.00129	-0.0009627	-0.00074502	-0.00090985	-0.00125	-0.00154	-0.00177	-0.00176	-0.00186
-1.925	-0.00178	-0.00157	-0.0013	-0.00097413	-0.00075571	-0.00091968	-0.00126	-0.00156	-0.00179	-0.00178	-0.00188
-1.95	-0.00179	-0.00158	-0.00131	-0.00098588	-0.00076596	-0.00092942	-0.00127	-0.00157	-0.00181	-0.0018	-0.0019
-1.975	-0.00181	-0.0016	-0.00133	-0.00099732	-0.00077662	-0.00093876	-0.00128	-0.00158	-0.00182	-0.00182	-0.00192
-2	-0.00182	-0.00161	-0.00134	-0.00101	-0.00078664	-0.00094807	-0.00129	-0.0016	-0.00171	-0.00183	-0.00194
-2.025	-0.00184	-0.00162	-0.00135	-0.00102	-0.00079702	-0.00095772	-0.00131	-0.00161	-0.00172	-0.00185	-0.00196
-2.05	-0.00185	-0.00164	-0.00137	-0.00103	-0.00080726	-0.0009674	-0.00132	-0.00163	-0.00174	-0.00187	-0.00198
-2.075	-0.00187	-0.00165	-0.00138	-0.00104	-0.0008175	-0.00097661	-0.00133	-0.00164	-0.00175	-0.00189	-0.002
-2.1	-0.00188	-0.00167	-0.00139	-0.00105	-0.00082779	-0.00098637	-0.00134	-0.00165	-0.00177	-0.0019	-0.00202
-2.125	-0.0019	-0.00168	-0.00141	-0.00106	-0.00083829	-0.0009955	-0.00135	-0.00167	-0.00178	-0.00192	-0.00204
-2.15	-0.00191	-0.0017	-0.00142	-0.00108	-0.00084847	-0.00101	-0.00136	-0.00168	-0.00179	-0.00194	-0.00206
-2.175	-0.00193	-0.00171	-0.00143	-0.00109	-0.00085886	-0.00101	-0.00137	-0.00169	-0.00181	-0.00196	-0.00208
-2.2	-0.00194	-0.00172	-0.00144	-0.0011	-0.00086905	-0.00102	-0.00138	-0.00171	-0.00182	-0.00197	-0.0021
-2.225	-0.00196	-0.00174	-0.00146	-0.00111	-0.00087922	-0.00103	-0.00139	-0.00172	-0.00184	-0.00199	-0.00212
-2.25	-0.00197	-0.00175	-0.00147	-0.00112	-0.00088937	-0.00104	-0.0014	-0.00173	-0.00185	-0.00201	-0.00214
-2.275	-0.00199	-0.00176	-0.00148	-0.00113	-0.00089961	-0.00105	-0.00141	-0.00174	-0.00187	-0.00203	-0.00216
-2.29999	-0.002	-0.00178	-0.0015	-0.00114	-0.00090993	-0.00106	-0.00142	-0.00176	-0.00188	-0.00204	-0.00218
-2.325	-0.00202	-0.00179	-0.00151	-0.00115	-0.00092013	-0.00107	-0.00143	-0.00177	-0.0019	-0.00206	-0.0022
-2.35	-0.00203	-0.0018	-0.00152	-0.00116	-0.00093038	-0.00108	-0.00144	-0.00178	-0.00191	-0.00208	-0.00222
-2.375	-0.00205	-0.00182	-0.00153	-0.00117	-0.00094041	-0.00109	-0.00145	-0.00179	-0.00192	-0.00209	-0.00223
-2.4	-0.00207	-0.00183	-0.00154	-0.00118	-0.00095081	-0.0011	-0.00146	-0.00181	-0.00194	-0.00211	-0.00225
-2.425	-0.00208	-0.00184	-0.00156	-0.0012	-0.00096079	-0.00111	-0.00147	-0.00182	-0.00195	-0.00213	-0.00227
-2.45	-0.0021	-0.00186	-0.00157	-0.00121	-0.00097102	-0.00111	-0.00148	-0.00183	-0.00197	-0.00214	-0.00229
-2.475	-0.00211	-0.00187	-0.00158	-0.00122	-0.00098106	-0.00112	-0.00149	-0.00184	-0.00198	-0.00216	-0.00231
-2.5	-0.00213	-0.00188	-0.00159	-0.00123	-0.00099103	-0.00113	-0.0015	-0.00185	-0.00199	-0.00218	-0.00233
-2.5	-0.00213	-0.00188	-0.00159	-0.00123	-0.00099135	-0.00113	-0.0015	-0.00185	-0.00199	-0.00218	-0.00233
-2.475	-0.00211	-0.00187	-0.00158	-0.00122	-0.00098131	-0.00112	-0.00149	-0.00184	-0.00198	-0.00216	-0.00231
-2.45	-0.0021	-0.00186	-0.00157	-0.00121	-0.00097111	-0.00112	-0.00148	-0.00183	-0.00197	-0.00214	-0.00229
-2.425	-0.00208	-0.00185	-0.00156	-0.0012	-0.00096143	-0.00111	-0.00148	-0.00182	-0.00195	-0.00213	-0.00227
-2.4	-0.00206	-0.00183	-0.00155	-0.00119	-0.0009516	-0.0011	-0.00147	-0.00181	-0.00194	-0.00211	-0.00225
-2.375	-0.00205	-0.00182	-0.00154	-0.00118	-0.00094176	-0.00109	-0.00146	-0.0018	-0.00192	-0.00209	-0.00223
-2.35	-0.00203	-0.00181	-0.00152	-0.00117	-0.00093186	-0.00108	-0.00145	-0.00178	-0.00191	-0.00207	-0.00221
-2.325	-0.00202	-0.00179	-0.00151	-0.00116	-0.00092171	-0.00107	-0.00144	-0.00177	-0.00189	-0.00206	-0.00219
-2.3	-0.002	-0.00178	-0.0015	-0.00115	-0.0009118	-0.00106	-0.00143	-0.00176	-0.00188	-0.00204	-0.00217
-2.275	-0.00199	-0.00177	-0.00149	-0.00114	-0.00090208	-0.00105	-0.00142	-0.00175	-0.00187	-0.00202	-0.00215
-2.25	-0.00197	-0.00175	-0.00148	-0.00113	-0.00089208	-0.00104	-0.00141	-0.00173	-0.00185	-0.00201	-0.00213
-2.225	-0.00196	-0.00174	-0.00146	-0.00111	-0.00088222	-0.00104	-0.0014	-0.00172	-0.00184	-0.00199	-0.00211
-2.2	-0.00194	-0.00173	-0.00145	-0.0011	-0.00087184	-0.00103	-0.00138	-0.00171	-0.00182	-0.00197	-0.0021
-2.175	-0.00193	-0.00171	-0.00144	-0.00109	-0.00086187	-0.00102	-0.00137	-0.0017	-0.00181	-0.00195	-0.00208
-2.15	-0.00191	-0.0017	-0.00143	-0.00108	-0.00085187	-0.00101	-0.00136	-0.00168	-0.00179	-0.00194	-0.00206
-2.125	-0.0019	-0.00169	-0.00141	-0.00107	-0.00084143	-0.00099811	-0.00135	-0.00167	-0.00178	-0.00192	-0.00204
-2.1	-0.00188	-0.00167	-0.0014	-0.00106	-0.00083129	-0.00098893	-0.00134	-0.00166	-0.00177	-0.0019	-0.00202
-2.075	-0.00187	-0.00166	-0.00139	-0.00105	-0.00082088	-0.00097958	-0.00133	-0.00164	-0.00175	-0.00188	-0.002
-2.05	-0.00185	-0.00165	-0.00138	-0.00104	-0.00081123	-0.00097042	-0.00132	-0.00163	-0.00174	-0.00187	-0.00198
-2.025	-0.00184	-0.00163	-0.00136	-0.00103	-0.00080079	-0.00096072	-0.00131	-0.00162	-0.00172	-0.00185	-0.00196
-2	-0.00183	-0.00162	-0.00135	-0.00102	-0.00079049	-0.00095103	-0.0013	-0.00161	-0.00171	-0.00183	-0.00194
-1.975	-0.00181	-0.0016	-0.00134	-0.001	-0.00078032	-0.00094163	-0.00129	-0.00159	-0.0017	-0.00181	-0.00192
-1.95	-0.0018	-0.00159	-0.00132	-0.00099338	-0.00076978	-0.00093238	-0.00128	-0.00158	-0.00168	-0.0018	-0.0019
-1.925	-0.00178	-0.00158	-0.00131	-0.00098233	-0.00075975	-0.0009229	-0.00126	-0.00156	-0.00167	-0.00178	-0.00188
-1.9	-0.00177	-0.00156	-0.0013	-0.00097119	-0.00074944	-0.0009131	-0.00125	-0.00155	-0.00167	-0.00176	-0.00186
-1.875	-0.00176	-0.00155	-0.00128	-0.00095999	-0.00073898	-0.00090348	-0.00124	-0.00153	-0.00176	-0.00174	-0.00184
-1.85	-0.00174	-0.00153	-0.00127	-0.00094838	-0.00072852	-0.00089382	-0.00123	-0.00152	-0.00175	-0.00173	-0.00182
-1.825	-0.00173	-0.00152	-0.00126	-0.00093719	-0.00071816	-0.00088408	-0.00122	-0.00151	-0.00173	-0.00171	-0.0018
-1.8	-0.00172	-0.0015	-0.00124	-0.00092568	-0.00070779	-0.00087454	-0.00121	-0.00149	-0.00171	-0.00169	-0.00178
-1.775	-0.0017	-0.00149	-0.00123	-0.00091416	-0.00069733	-0.0008645	-0.00119	-0.00148	-0.00169	-0.00168	-0.00176
-1.75	-0.00169	-0.00147	-0.00121	-0.00090226	-0.00068677	-0.00085478	-0.00118	-0.00146	-0.00168	-0.00166	-0.00174
-1.725	-0.00168	-0.00146	-0.0012	-0.00089069	-0.00067638	-0.00084461	-0.00117	-0.00145	-0.00166	-0.00164	-0.00172
-1.7	-0.00166	-0.00144	-0.00119	-0.00087911	-0.00066588	-0.00083485	-0.00116	-0.00143	-0.00164	-0.00163	-0.0017
-1.675	-0.00165	-0.00143	-0.00117	-0.00086703	-0.00065541	-0.00082457	-0.00114	-0.00142	-0.00162	-0.00161	-0.00168
-1.65	-0.00163	-0.00141	-0.00116	-0.00085536	-0.00064496	-0.00081459	-0.00113	-0.0014	-0.00161	-0.0016	-0.00166
-1.625	-0.00162	-0.0014	-0.00114	-0.00084328	-0.00063441	-0.00080446	-0.00112	-0.00138	-0.00159	-0.00158	-0.00164
-1.6	-0.0016	-0.00138	-0.00113	-0.00083138	-0.00062407	-0.00079423	-0.00111	-0.00137	-0.00157	-0.0016	-0.00162
-1.575	-0.00159	-0.00136	-0.00111	-0.00081984	-0.00061338	-0.00078389	-0.00109	-0.00135	-0.00155	-0.00168	-0.0016
-1.55	-0.00157	-0.00135	-0.0011	-0.00080765	-0.00060306	-0.0007739	-0.00108	-0.00134	-0.00153	-0.00166	-0.00158
-1.525	-0.00156	-0.00133	-0.00108	-0.00079531	-0.00059246	-0.00076323	-0.00107	-0.00132	-0.00151	-0.00165	-0.00157
-1.5	-0.00154	-0.00131	-0.00107	-0.00078324	-0.00058208	-0.00075269	-0.00105	-0.0013	-0.00149	-0.00163	-0.00155
-1.475	-0.00152	-0.0013	-0.00105	-0.00077123	-0.00057144	-0.00074224	-0.00104	-0.00129	-0.00148	-0.00161	-0.00153
-1.45	-0.0015	-0.00128	-0.00104	-0.00075913	-0.00056088	-0.00073173	-0.00102	-0.00127	-0.00146	-0.00159	-0.00152
-1.425	-0.00149	-0.00126	-0.00102	-0.00074681	-0.00055035	-0.00072096	-0.00101	-0.00125	-0.00144	-0.00157	-0.0015
-1.4	-0.00147	-0.00125	-0.00101	-0.00073456	-0.00053974	-0.00071017	-0.00099659	-0.00124	-0.00142	-0.00155	-0.00157
-1.375	-0.00145	-0.00123	-0.00099321	-0.00072213	-0.00052939	-0.00069946	-0.00098268	-0.00122	-0.0014	-0.00153	-0.0016
-1.35	-0.00143	-0.00121	-0.00097792	-0.00070941	-0.00051886	-0.00068848	-0.00096832	-0.0012	-0.00138	-0.00151	-0.00158
-1.325	-0.00141	-0.0012	-0.00096277	-0.00069706	-0.00050837	-0.00067751	-0.00095356	-0.00118	-0.00136	-0.00149	-0.00157
-1.3	-0.00139	-0.00118	-0.00094723	-0.00068469	-0.00049774	-0.00066649	-0.00093908	-0.00117	-0.00134	-0.00147	-0.00155
-1.275	-0.00137	-0.00116	-0.00093158	-0.00067227	-0.00048735	-0.00065549	-0.00092458	-0.00115	-0.00132	-0.00145	-0.00154
-1.25	-0.00135	-0.00114	-0.00091588	-0.00065971	-0.00047685	-0.00064445	-0.00090985	-0.00113	-0.0013	-0.00143	-0.00152
-1.225	-0.00133	-0.00112	-0.00089992	-0.00064724	-0.00046625	-0.00063359	-0.00089522	-0.00111	-0.00128	-0.00141	-0.00151
-1.2	-0.0013	-0.00111	-0.00088406	-0.00063431	-0.00045553	-0.00062212	-0.00088045	-0.00109	-0.00126	-0.0014	-0.00149
-1.175	-0.00128	-0.00109	-0.00086826	-0.00062172	-0.00044514	-0.00061085	-0.00086521	-0.00108	-0.00124	-0.00138	-0.00148
-1.15	-0.00126	-0.00107	-0.00085207	-0.00060922	-0.00043465	-0.00059947	-0.00085011	-0.00106	-0.00122	-0.00136	-0.00147
-1.125	-0.00124	-0.00105	-0.00083631	-0.00059639	-0.00042425	-0.00058779	-0.00083463	-0.00104	-0.0012	-0.00134	-0.00145
-1.1	-0.00121	-0.00103	-0.00082034	-0.00058355	-0.00041378	-0.00057628	-0.00081913	-0.00102	-0.00118	-0.00132	-0.00144
-1.075	-0.00119	-0.00101	-0.00080402	-0.00057072	-0.00040338	-0.00056481	-0.00080353	-0.001	-0.00116	-0.00131	-0.00143
-1.05	-0.00117	-0.0009909	-0.00078799	-0.0005579	-0.00039294	-0.00055297	-0.00078786	-0.0009813	-0.00114	-0.00129	-0.00142
-1.025	-0.00114	-0.00097095	-0.00077159	-0.00054507	-0.0003826	-0.00054127	-0.00077198	-0.0009625	-0.00112	-0.00127	-0.00141
-1	-0.00112	-0.00095093	-0.00075523	-0.00053216	-0.00037221	-0.00052939	-0.00075588	-0.0009435	-0.0011	-0.00125	-0.00139
-0.975	-0.0011	-0.00093033	-0.00073868	-0.00051934	-0.00036193	-0.0005176	-0.00073989	-0.00092442	-0.00108	-0.00123	-0.00138
-0.95	-0.00107	-0.0009099	-0.00072197	-0.00050647	-0.00035167	-0.00050563	-0.00072372	-0.00090534	-0.00106	-0.00121	-0.00136
-0.925	-0.00105	-0.00088913	-0.00070511	-0.00049348	-0.00034152	-0.00049356	-0.00070755	-0.00088594	-0.00104	-0.00119	-0.00135
-0.9	-0.00102	-0.00086826	-0.00068838	-0.00048047	-0.00033137	-0.00048139	-0.00069096	-0.00086658	-0.00102	-0.00117	-0.00133
-0.875	-0.00099656	-0.00084698	-0.00067131	-0.00046766	-0.00032117	-0.00046906	-0.00067462	-0.00084765	-0.001	-0.00115	-0.00131
-0.85	-0.00097162	-0.00082562	-0.00065416	-0.00045437	-0.000311	-0.00045686	-0.00065811	-0.00082864	-0.00098148	-0.00113	-0.00129
-0.825	-0.00094656	-0.00080433	-0.00063684	-0.00044136	-0.00030086	-0.00044455	-0.0006414	-0.00080954	-0.00096205	-0.00111	-0.00127
-0.8	-0.00092126	-0.00078259	-0.00061948	-0.0004282	-0.00029081	-0.00043213	-0.00062501	-0.00079036	-0.00094242	-0.00109	-0.00124
-0.775	-0.00089602	-0.00076078	-0.00060189	-0.0004151	-0.00028078	-0.00041971	-0.00060827	-0.00077162	-0.0009225	-0.00107	-0.00122
-0.75	-0.00087057	-0.00073895	-0.00058436	-0.00040203	-0.00027077	-0.00040723	-0.00059148	-0.00075275	-0.00090247	-0.00105	-0.00119
-0.725	-0.00084536	-0.00071683	-0.00056658	-0.00038889	-0.00026091	-0.00039473	-0.00057488	-0.00073358	-0.00088245	-0.00103	-0.00116
-0.7	-0.00082006	-0.00069491	-0.0005487	-0.00037569	-0.00025104	-0.00038211	-0.00055832	-0.00071473	-0.00086243	-0.001	-0.00114
-0.675	-0.0007947	-0.00067266	-0.00053066	-0.00036254	-0.00024128	-0.0003694	-0.00054169	-0.00069592	-0.00084166	-0.00097976	-0.00111
-0.65	-0.00076948	-0.00065054	-0.00051259	-0.00034925	-0.00023148	-0.00035659	-0.00052495	-0.00067703	-0.00082044	-0.00095409	-0.00108
-0.625	-0.00074444	-0.00062816	-0.00049447	-0.00033605	-0.00022181	-0.00034381	-0.00050816	-0.00065771	-0.00079858	-0.00092745	-0.00104
-0.6	-0.00071911	-0.00060587	-0.00047621	-0.00032275	-0.00021216	-0.00033107	-0.00049153	-0.00063831	-0.00077583	-0.00089976	-0.00101
-0.575	-0.00069403	-0.00058346	-0.00045787	-0.00030954	-0.00020256	-0.00031846	-0.00047475	-0.00061891	-0.00075217	-0.00087102	-0.0009761
-0.55	-0.0006687	-0.00056125	-0.00043949	-0.00029618	-0.00019305	-0.00030568	-0.00045802	-0.0005991	-0.0007278	-0.0008413	-0.0009412
-0.525	-0.00064343	-0.00053876	-0.0004209	-0.00028289	-0.00018369	-0.00029269	-0.0004411	-0.0005787	-0.00070203	-0.00081047	-0.00090496
-0.5	-0.0006179	-0.00051613	-0.00040234	-0.00026964	-0.0001743	-0.00027984	-0.00042414	-0.00055761	-0.00067537	-0.00077862	-0.00086804
-0.475	-0.00059213	-0.00049357	-0.00038367	-0.0002563	-0.000165	-0.00026681	-0.00040679	-0.00053578	-0.00064797	-0.00074567	-0.0008305
-0.45	-0.00056615	-0.0004708	-0.00036492	-0.00024293	-0.00015576	-0.00025388	-0.00038909	-0.00051314	-0.00061945	-0.00071179	-0.00079203
-0.425	-0.00053961	-0.00044791	-0.00034608	-0.00022955	-0.00014658	-0.00024092	-0.00037104	-0.00048972	-0.00059011	-0.00067725	-0.00075271
-0.4	-0.00051254	-0.00042487	-0.0003271	-0.00021619	-0.00013751	-0.0002277	-0.00035258	-0.00046551	-0.0005602	-0.00064191	-0.0007126
-0.375	-0.00048503	-0.00040148	-0.00030809	-0.00020278	-0.00012846	-0.00021457	-0.00033368	-0.0004405	-0.00052938	-0.00060575	-0.00067204
-0.35	-0.00045687	-0.00037768	-0.00028897	-0.00018943	-0.0001196	-0.00020121	-0.00031424	-0.00041461	-0.00049776	-0.00056879	-0.00063047
-0.325	-0.00042808	-0.00035354	-0.00026964	-0.000176	-0.00011071	-0.00018783	-0.00029451	-0.00038819	-0.00046531	-0.00053121	-0.00058821
-0.3	-0.00039863	-0.00032878	-0.00025014	-0.00016255	-0.00010188	-0.00017436	-0.00027401	-0.0003608	-0.00043217	-0.00049278	-0.00054528
-0.275	-0.00036847	-0.00030373	-0.00023044	-0.0001491	-9.309e-05	-0.00016065	-0.00025312	-0.00033289	-0.00039836	-0.00045375	-0.00050186
-0.25	-0.00033762	-0.00027817	-0.00021057	-0.00013559	-8.437e-05	-0.00014683	-0.00023191	-0.00030457	-0.00036408	-0.00041421	-0.00045789
-0.225	-0.00030612	-0.00025209	-0.00019044	-0.00012213	-7.573e-05	-0.00013276	-0.00021001	-0.00027551	-0.00032915	-0.00037424	-0.00041342
-0.2	-0.00027405	-0.00022563	-0.00017009	-0.00010862	-6.716e-05	-0.00011857	-0.00018768	-0.00024601	-0.00029366	-0.00033362	-0.00036839
-0.175	-0.00024134	-0.00019866	-0.00014953	-9.513e-05	-5.863e-05	-0.00010423	-0.00016497	-0.00021605	-0.0002577	-0.00029271	-0.00032318
-0.15	-0.00020812	-0.00017123	-0.00012868	-8.157e-05	-5.015e-05	-8.97e-05	-0.00014195	-0.00018572	-0.00022137	-0.00025142	-0.00027748
-0.125	-0.00017436	-0.0001435	-0.00010764	-6.799e-05	-4.169e-05	-7.499e-05	-0.00011864	-0.00015518	-0.00018482	-0.00020978	-0.00023148
-0.1	-0.0001401	-0.00011536	-8.637e-05	-5.437e-05	-3.329e-05	-6.014e-05	-9.513e-05	-0.00012431	-0.00014804	-0.00016801	-0.00018542
-0.075	-0.00010552	-8.691e-05	-6.501e-05	-4.076e-05	-2.494e-05	-4.521e-05	-7.139e-05	-9.332e-05	-0.00011108	-0.00012604	-0.00013906
-0.05	-7.061e-05	-5.816e-05	-4.347e-05	-2.713e-05	-1.66e-05	-3.016e-05	-4.762e-05	-6.224e-05	-7.406e-05	-8.406e-05	-9.28e-05
-0.025	-3.546e-05	-2.92e-05	-2.179e-05	-1.354e-05	-8.27e-06	-1.509e-05	-2.381e-05	-3.112e-05	-3.704e-05	-4.203e-05	-4.635e-05
0	-4e-08	-1e-07	-4e-08	6e-08	5e-08	1e-08	-3e-08	-1e-07	-1.3e-07	-1.7e-07	-1.2e-07
0.025	3.546e-05	2.919e-05	2.181e-05	1.363e-05	8.36e-06	1.512e-05	2.363e-05	3.077e-05	3.66e-05	4.16e-05	4.595e-05
0.05	7.115e-05	5.849e-05	4.361e-05	2.717e-05	1.67e-05	3.015e-05	4.714e-05	6.14e-05	7.304e-05	8.292e-05	9.164e-05
0.07501	0.00010677	8.778e-05	6.547e-05	4.068e-05	2.502e-05	4.516e-05	7.044e-05	9.174e-05	0.00010914	0.00012396	0.00013705
0.1	0.0001424	0.000117	8.722e-05	5.406e-05	3.333e-05	6.009e-05	9.348e-05	0.00012159	0.00014474	0.00016449	0.00018183
0.125	0.00017792	0.00014617	0.00010885	6.741e-05	4.168e-05	7.488e-05	0.00011618	0.00015102	0.00017979	0.00020439	0.00022619
0.15	0.00021328	0.00017512	0.00013029	8.061e-05	5.004e-05	8.957e-05	0.00013849	0.0001799	0.00021419	0.00024378	0.00026991
0.175	0.00024857	0.00020393	0.00015157	9.37e-05	5.847e-05	0.00010411	0.00016035	0.0002083	0.00024808	0.00028238	0.0003128
0.2	0.00028346	0.00023245	0.0001727	0.00010674	6.692e-05	0.00011853	0.00018185	0.00023603	0.00028119	0.00032018	0.00035498
0.225	0.00031815	0.00026067	0.00019347	0.00011965	7.541e-05	0.00013286	0.00020301	0.00026306	0.00031354	0.00035713	0.00039626
0.25	0.00035249	0.00028862	0.00021409	0.0001324	8.392e-05	0.00014707	0.00022379	0.00028953	0.00034509	0.00039328	0.00043659
0.27501	0.00038648	0.00031623	0.00023432	0.00014505	9.251e-05	0.00016122	0.00024408	0.00031531	0.00037574	0.00042857	0.00047578
0.3	0.00042003	0.00034326	0.00025424	0.00015757	0.00010117	0.00017521	0.00026407	0.00034048	0.00040565	0.00046265	0.00051398
0.325	0.00045312	0.00037	0.00027384	0.00016998	0.00010984	0.00018903	0.00028369	0.00036518	0.00043479	0.00049586	0.00055105
0.35	0.00048583	0.00039625	0.00029305	0.00018221	0.00011856	0.00020288	0.000303	0.0003893	0.00046305	0.000528	0.0005871
0.375	0.00051789	0.00042198	0.000312	0.00019445	0.00012738	0.0002166	0.00032211	0.00041288	0.00049052	0.00055948	0.00062199
0.4	0.00054944	0.00044721	0.00033041	0.00020653	0.00013628	0.00023038	0.00034085	0.00043596	0.00051747	0.00058994	0.00065601
0.425	0.00058047	0.00047185	0.00034853	0.00021865	0.0001452	0.00024411	0.0003595	0.00045887	0.00054407	0.00061975	0.00068897
0.45	0.00061076	0.0004959	0.0003663	0.00023063	0.00015419	0.00025783	0.0003778	0.00048145	0.00057007	0.00064886	0.0007209
0.475	0.00064059	0.0005194	0.00038378	0.00024252	0.00016333	0.00027159	0.00039606	0.00050388	0.00059566	0.00067718	0.00075204
0.5	0.00066965	0.00054225	0.00040099	0.00025442	0.00017252	0.00028534	0.00041415	0.00052605	0.00062106	0.00070492	0.00078252
0.525	0.00069816	0.00056464	0.00041779	0.00026624	0.0001817	0.00029903	0.00043225	0.00054808	0.00064619	0.00073263	0.00081238
0.55	0.00072583	0.00058638	0.00043427	0.000278	0.00019108	0.0003129	0.00045026	0.00056988	0.00067124	0.00075995	0.00084204
0.575	0.00075287	0.00060746	0.00045068	0.00028967	0.00020055	0.0003265	0.00046829	0.00059174	0.00069626	0.00078738	0.00087098
0.6	0.00077939	0.00062802	0.00046681	0.00030136	0.00021001	0.00034031	0.00048614	0.00061339	0.00072088	0.00081457	0.00089987
0.625	0.00080492	0.00064809	0.000483	0.00031315	0.00021962	0.00035423	0.000504	0.00063478	0.00074565	0.00084174	0.00092903
0.65	0.00082983	0.00066793	0.00049858	0.0003248	0.0002292	0.00036819	0.00052176	0.00065617	0.00077025	0.00086901	0.00095798
0.675	0.00085393	0.00068726	0.00051429	0.00033644	0.00023893	0.00038215	0.00053954	0.00067746	0.00079482	0.00089597	0.0009869
0.7	0.0008773	0.00070612	0.00053001	0.00034805	0.0002487	0.00039593	0.00055736	0.0006985	0.00081921	0.00092325	0.00102
0.725	0.00090017	0.00072472	0.00054532	0.00035966	0.0002585	0.00040996	0.00057522	0.00071941	0.00084354	0.00095048	0.00105
0.75	0.00092247	0.00074313	0.00056081	0.00037127	0.00026844	0.00042386	0.00059308	0.00074015	0.00086748	0.00097793	0.00107
0.775	0.0009441	0.00076138	0.00057617	0.00038269	0.0002784	0.00043787	0.00061084	0.00076075	0.00089141	0.00101	0.0011
0.8	0.00096503	0.00077947	0.00059139	0.00039417	0.00028837	0.00045188	0.00062866	0.00078123	0.00091517	0.00103	0.00113
0.825	0.00098561	0.00079733	0.00060665	0.00040555	0.00029846	0.00046607	0.00064654	0.00080195	0.00093862	0.00106	0.00116
0.85	0.00101	0.00081493	0.00062177	0.00041692	0.00030863	0.00048	0.00066429	0.00082219	0.00096206	0.00109	0.00119
0.875	0.00103	0.00083269	0.00063691	0.00042823	0.00031884	0.00049378	0.00068207	0.00084258	0.00098512	0.00111	0.00122
0.9	0.00104	0.00085043	0.00065208	0.00043942	0.00032907	0.0005078	0.00069989	0.00086292	0.00101	0.00114	0.00125
0.925	0.00106	0.00086817	0.00066719	0.00045064	0.00033941	0.00052192	0.00071764	0.0008829	0.00103	0.00117	0.00128
0.95	0.00108	0.00088551	0.00068197	0.00046196	0.00034966	0.00053594	0.00073535	0.00090285	0.00105	0.00119	0.00131
0.975	0.0011	0.0009028	0.00069668	0.0004731	0.00036004	0.0005499	0.00075334	0.00092315	0.00108	0.00122	0.00134
1	0.00112	0.00092023	0.00071155	0.00048427	0.00037044	0.00056374	0.00077115	0.00094321	0.0011	0.00124	0.00137
1.025	0.00114	0.00093751	0.00072599	0.00049538	0.00038088	0.0005776	0.00078882	0.00096308	0.00112	0.00127	0.00139
1.05	0.00116	0.00095468	0.00074038	0.00050643	0.00039138	0.00059138	0.00080658	0.00098302	0.00114	0.00129	0.00142
1.075	0.00117	0.0009719	0.00075465	0.00051728	0.0004019	0.00060533	0.00082393	0.001	0.00116	0.00131	0.00145
1.1	0.00119	0.00098889	0.00076904	0.00052817	0.00041284	0.00061902	0.00084168	0.00102	0.00118	0.00134	0.00148
1.125	0.00121	0.00101	0.00078324	0.00053906	0.00042347	0.00063302	0.00085921	0.00104	0.0012	0.00136	0.0015
1.15	0.00123	0.00102	0.00079755	0.00054974	0.00043413	0.0006467	0.00087667	0.00106	0.00123	0.00138	0.00153
1.175	0.00125	0.00104	0.00081136	0.00056065	0.00044459	0.00066021	0.00089427	0.00108	0.00125	0.00141	0.00155
1.2	0.00126	0.00106	0.0008251	0.00057134	0.00045532	0.00067363	0.00091168	0.0011	0.00127	0.00143	0.00157
1.225	0.00128	0.00107	0.00083866	0.00058202	0.0004661	0.00068731	0.00092878	0.00112	0.00129	0.00145	0.0016
1.25	0.0013	0.00109	0.00085225	0.00059248	0.00047678	0.00070074	0.00094586	0.00114	0.00131	0.00147	0.00162
1.275	0.00131	0.00111	0.00086593	0.00060313	0.00048736	0.0007141	0.00096288	0.00116	0.00133	0.00149	0.00164
1.3	0.00133	0.00112	0.00087958	0.00061363	0.00049803	0.0007275	0.00098021	0.00118	0.00135	0.00151	0.00166
1.325	0.00135	0.00114	0.00089263	0.00062405	0.00050875	0.00074079	0.00099707	0.0012	0.00137	0.00153	0.00168
1.35	0.00136	0.00115	0.00090611	0.00063445	0.00051942	0.00075376	0.00101	0.00122	0.00139	0.00155	0.0017
1.375	0.00138	0.00117	0.00091905	0.00064495	0.00053017	0.00076693	0.00103	0.00124	0.00141	0.00157	0.00172
1.4	0.00139	0.00119	0.00093198	0.00065516	0.0005409	0.00077992	0.00105	0.00126	0.00143	0.00159	0.00173
1.425	0.00141	0.0012	0.00094491	0.00066525	0.00055183	0.0007928	0.00106	0.00128	0.00145	0.00161	0.00175
1.45	0.00143	0.00122	0.00095777	0.00067557	0.00056267	0.00080602	0.00108	0.0013	0.00147	0.00162	0.00177
1.475	0.00144	0.00123	0.0009704	0.00068572	0.00057351	0.00081916	0.0011	0.00131	0.00149	0.00164	0.00178
1.5	0.00146	0.00125	0.00098297	0.00069576	0.00058403	0.0008318	0.00111	0.00133	0.00151	0.00166	0.0018
1.525	0.00147	0.00126	0.00099512	0.0007058	0.00059503	0.00084478	0.00113	0.00135	0.00153	0.00168	0.00181
1.55	0.00149	0.00128	0.00101	0.00071591	0.00060583	0.00085748	0.00115	0.00137	0.00155	0.0017	0.00183
1.575	0.00151	0.00129	0.00102	0.00072578	0.00061658	0.00087004	0.00116	0.00139	0.00157	0.00171	0.00184
1.6	0.00152	0.00131	0.00103	0.00073556	0.00062732	0.00088266	0.00118	0.00141	0.00159	0.00173	0.00185
1.625	0.00154	0.00132	0.00104	0.00074509	0.00063782	0.00089539	0.00119	0.00142	0.0016	0.00175	0.00187
1.65	0.00155	0.00133	0.00106	0.00075498	0.00064854	0.00090777	0.00121	0.00144	0.00162	0.00176	0.00188
1.675	0.00157	0.00135	0.00107	0.0007648	0.00065936	0.00092042	0.00122	0.00146	0.00164	0.00178	0.0019
1.7	0.00159	0.00136	0.00108	0.00077463	0.00067009	0.00093261	0.00124	0.00148	0.00166	0.0018	0.00192
1.72501	0.0016	0.00138	0.00109	0.00078439	0.00068094	0.00094498	0.00125	0.0015	0.00168	0.00182	0.00193
1.75	0.00162	0.00139	0.0011	0.00079396	0.00069161	0.00095713	0.00127	0.00151	0.0017	0.00183	0.00195
1.775	0.00163	0.0014	0.00111	0.00080345	0.00070257	0.0009695	0.00128	0.00153	0.00171	0.00185	0.00197
1.8	0.00151	0.00142	0.00112	0.00081291	0.00071325	0.00098149	0.0013	0.00155	0.00173	0.00187	0.00199
1.825	0.00153	0.00143	0.00114	0.0008226	0.00072375	0.0009937	0.00131	0.00156	0.00175	0.00189	0.002
1.85	0.00154	0.00144	0.00115	0.00083212	0.00073472	0.00101	0.00133	0.00158	0.00177	0.00191	0.00202
1.875	0.00155	0.00146	0.00116	0.00084156	0.00074551	0.00102	0.00134	0.0016	0.00179	0.00193	0.00204
1.9	0.00157	0.00147	0.00117	0.00085104	0.00075599	0.00103	0.00136	0.00161	0.0018	0.00194	0.00206
1.925	0.00158	0.00148	0.00118	0.00086051	0.00076671	0.00104	0.00137	0.00163	0.00182	0.00196	0.00208
1.95	0.0016	0.00149	0.00119	0.00086986	0.00077753	0.00105	0.00139	0.00165	0.00184	0.00198	0.0021
1.975	0.00161	0.00151	0.0012	0.00087913	0.00078836	0.00106	0.0014	0.00166	0.00186	0.002	0.00212
2	0.00163	0.00152	0.00121	0.00088843	0.00079889	0.00108	0.00141	0.00168	0.00187	0.00202	0.00215
2.025	0.00164	0.00153	0.00122	0.00089754	0.0008094	0.00109	0.00143	0.0017	0.00189	0.00204	0.00217
2.05001	0.00166	0.00155	0.00123	0.00090669	0.00082018	0.0011	0.00144	0.00171	0.00191	0.00206	0.00219
2.075	0.00167	0.00156	0.00124	0.00091579	0.00083076	0.00111	0.00146	0.00173	0.00193	0.00208	0.00221
2.1	0.00169	0.00157	0.00125	0.00092507	0.00084153	0.00112	0.00147	0.00174	0.00194	0.0021	0.00223
2.125	0.0017	0.00158	0.00126	0.00093418	0.00085151	0.00113	0.00148	0.00176	0.00196	0.00212	0.00225
2.15	0.00172	0.00159	0.00127	0.00094309	0.00086238	0.00114	0.0015	0.00177	0.00198	0.00214	0.00227
2.175	0.00173	0.00161	0.00128	0.0009521	0.00087286	0.00116	0.00151	0.00179	0.002	0.00216	0.00229
2.2	0.00175	0.00162	0.00129	0.00096132	0.00088328	0.00117	0.00152	0.0018	0.00201	0.00218	0.00232
2.225	0.00176	0.00163	0.0013	0.00097043	0.00089375	0.00118	0.00154	0.00182	0.00203	0.0022	0.00234
2.25	0.00177	0.00164	0.00131	0.00097962	0.00090412	0.00119	0.00155	0.00183	0.00205	0.00222	0.00236
2.275	0.00179	0.00165	0.00132	0.00098833	0.00091485	0.0012	0.00156	0.00185	0.00206	0.00224	0.00238
2.3	0.0018	0.00167	0.00133	0.00099742	0.00092532	0.00121	0.00157	0.00186	0.00208	0.00226	0.0024
2.325	0.00182	0.00168	0.00134	0.00101	0.00093573	0.00122	0.00159	0.00188	0.0021	0.00228	0.00242
2.35	0.00183	0.00169	0.00135	0.00102	0.00094625	0.00123	0.0016	0.00189	0.00211	0.00229	0.00244
2.375	0.00185	0.0017	0.00136	0.00102	0.0009562	0.00124	0.00161	0.00191	0.00213	0.00231	0.00246
2.4	0.00186	0.00171	0.00137	0.00103	0.00096642	0.00125	0.00162	0.00192	0.00215	0.00233	0.00248
2.425	0.00187	0.00172	0.00138	0.00104	0.0009769	0.00127	0.00164	0.00194	0.00217	0.00235	0.0025
2.45	0.00189	0.00174	0.00139	0.00105	0.00098734	0.00128	0.00165	0.00195	0.00218	0.00237	0.00252
2.475	0.0019	0.00175	0.0014	0.00106	0.00099772	0.00129	0.00166	0.00196	0.0022	0.00239	0.00254
2.5	0.00191	0.00176	0.00141	0.00107	0.00101	0.0013	0.00167	0.00198	0.00221	0.0024	0.00256

## Sheet: Figure S7f
Vg (V)	PVR
	EPVR for positive Id	IPVR for positive Id	EPVR for negative Id	IPVR for negative Id
-20	1.07999	1.09001	NaN	NaN
-16	NaN	1.04077	NaN	NaN
-12	NaN	NaN	NaN	NaN
-8	NaN	NaN	NaN	NaN
-4	NaN	NaN	NaN	NaN
0	NaN	NaN	NaN	NaN
4	NaN	NaN	NaN	NaN
8	NaN	NaN	NaN	NaN
12	NaN	NaN	1.06631	1.09242
16	NaN	NaN	1.0628	1.0628
20	NaN	NaN	1.06	1.0677

## Sheet: Figure S7g
Vd (V)	Id (A)
	Vg = -20 V	-16 V	-12 V	-8 V	-4 V	0 V	4 V	8 V	12 V	16 V	20 V
2.5	0.00013655	0.00013595	0.00014414	0.00015721	0.0001733	0.00019068	0.00020902	0.00022725	0.0002446	0.00026194	0.00027818
2.475	0.00013514	0.00013446	0.00014248	0.00015553	0.00017144	0.00018882	0.0002072	0.00022537	0.00024269	0.0002598	0.00027614
2.45	0.00013377	0.00013293	0.00014083	0.00015391	0.0001697	0.00018705	0.00020523	0.00022338	0.00024068	0.00025782	0.00027401
2.425	0.00013238	0.00013143	0.00013924	0.00015222	0.00016807	0.00018515	0.00020349	0.0002215	0.00023867	0.00025568	0.00027182
2.4	0.00013094	0.00012992	0.00013762	0.00015062	0.00016632	0.00018347	0.00020153	0.00021968	0.00023676	0.00025372	0.0002697
2.375	0.00012963	0.00012844	0.00013621	0.00014883	0.00016471	0.00018173	0.0001996	0.00021767	0.00023466	0.00025142	0.00026732
2.35	0.00012822	0.000127	0.00013455	0.00014729	0.00016286	0.00017993	0.00019781	0.00021576	0.00023273	0.00024937	0.00026525
2.325	0.00012681	0.00012546	0.00013301	0.00014555	0.00016124	0.00017814	0.00019586	0.00021371	0.0002306	0.00024723	0.00026297
2.3	0.00012547	0.00012407	0.00013138	0.00014405	0.00015941	0.00017624	0.00019404	0.00021193	0.00022862	0.00024509	0.00026083
2.275	0.00012406	0.00012251	0.00012981	0.00014231	0.00015782	0.0001745	0.0001921	0.00020981	0.00022653	0.00024301	0.00025856
2.25	0.00012267	0.00012107	0.00012826	0.00014063	0.00015606	0.00017274	0.00019027	0.00020806	0.00022452	0.00024079	0.00025624
2.225	0.00012131	0.00011957	0.00012669	0.00013901	0.00015418	0.0001709	0.00018831	0.00020597	0.00022251	0.00023869	0.00025406
2.2	0.00011994	0.00011813	0.00012509	0.00013725	0.00015256	0.00016911	0.00018643	0.00020383	0.00022038	0.00023655	0.00025164
2.175	0.00011844	0.00011664	0.00012353	0.00013574	0.00015074	0.00016726	0.00018463	0.00020194	0.00021817	0.00023426	0.00024941
2.15	0.00011715	0.00011515	0.00012192	0.00013409	0.00014909	0.00016552	0.00018261	0.00019986	0.00021623	0.00023227	0.00024702
2.125	0.00011582	0.00011368	0.00012043	0.00013237	0.00014729	0.00016359	0.00018083	0.00019793	0.00021409	0.00022994	0.00024474
2.1	0.00011446	0.00011231	0.00011876	0.00013075	0.00014558	0.00016193	0.00017884	0.00019585	0.00021207	0.00022779	0.00024246
2.075	0.00011307	0.00011084	0.00011728	0.00012902	0.00014388	0.00015997	0.00017702	0.00019397	0.00020985	0.00022541	0.00024018
2.05	0.00011186	0.00010938	0.00011568	0.00012745	0.00014208	0.00015823	0.00017503	0.00019181	0.00020786	0.00022326	0.00023791
2.025	0.00011035	0.00010786	0.00011408	0.00012573	0.00014042	0.00015632	0.00017309	0.00018989	0.00020552	0.00022102	0.00023539
2	0.00010909	0.0001064	0.00011255	0.0001242	0.00013861	0.00015458	0.00017129	0.0001878	0.00020353	0.00021882	0.00023325
1.975	0.00010776	0.00010491	0.00011087	0.0001224	0.00013696	0.00015278	0.00016926	0.00018587	0.00020128	0.00021657	0.00023077
1.95	0.00010631	0.00010346	0.00010936	0.0001208	0.00013505	0.00015091	0.00016733	0.00018367	0.0001992	0.00021423	0.00022839
1.925	0.00010505	0.00010201	0.00010776	0.00011909	0.0001334	0.00014904	0.0001654	0.00018167	0.00019682	0.00021195	0.00022595
1.9	0.00010365	0.00010053	0.00010624	0.00011749	0.00013171	0.0001471	0.00016345	0.00017951	0.00019476	0.00020961	0.00022369
1.875	0.00010226	9.905e-05	0.00010462	0.00011585	0.00012992	0.00014539	0.00016154	0.0001775	0.00019246	0.00020737	0.00022109
1.85	0.00010092	9.761e-05	0.00010314	0.00011413	0.00012822	0.0001434	0.00015953	0.00017549	0.00019025	0.00020496	0.00021874
1.825	9.958e-05	9.62e-05	0.00010156	0.00011247	0.00012636	0.00014171	0.00015762	0.0001733	0.00018812	0.00020258	0.00021615
1.8	9.827e-05	9.472e-05	9.997e-05	0.00011068	0.00012467	0.00013974	0.00015557	0.0001713	0.00018582	0.0002002	0.00021371
1.775	9.691e-05	9.325e-05	9.841e-05	0.00010915	0.00012285	0.00013792	0.00015352	0.00016905	0.00018368	0.00019782	0.00021127
1.75	9.559e-05	9.182e-05	9.678e-05	0.00010753	0.00012125	0.00013601	0.00015157	0.00016696	0.0001813	0.00019547	0.00020873
1.725	9.409e-05	9.032e-05	9.537e-05	0.00010584	0.00011943	0.00013417	0.00014966	0.00016488	0.00017917	0.00019303	0.0002063
1.7	9.267e-05	8.888e-05	9.383e-05	0.00010419	0.00011769	0.00013242	0.00014769	0.00016282	0.00017676	0.00019083	0.00020373
1.675	9.145e-05	8.751e-05	9.235e-05	0.00010249	0.00011584	0.00013041	0.00014556	0.00016068	0.00017466	0.00018842	0.00020122
1.65	8.998e-05	8.603e-05	9.076e-05	0.00010089	0.00011414	0.00012858	0.00014364	0.00015842	0.00017225	0.00018591	0.00019863
1.625	8.869e-05	8.461e-05	8.927e-05	9.921e-05	0.00011231	0.00012659	0.00014166	0.00015633	0.00017009	0.00018347	0.0001962
1.6	8.726e-05	8.323e-05	8.769e-05	9.761e-05	0.00011054	0.00012477	0.0001395	0.00015416	0.00016771	0.00018106	0.0001935
1.575	8.595e-05	8.182e-05	8.618e-05	9.587e-05	0.00010879	0.00012288	0.00013763	0.00015206	0.00016544	0.00017863	0.00019089
1.55	8.455e-05	8.042e-05	8.462e-05	9.43e-05	0.00010695	0.00012103	0.00013544	0.00014986	0.00016316	0.00017616	0.00018829
1.525	8.337e-05	7.904e-05	8.306e-05	9.272e-05	0.0001053	0.00011912	0.00013353	0.00014759	0.00016083	0.00017369	0.00018573
1.5	8.192e-05	7.765e-05	8.152e-05	9.103e-05	0.00010353	0.00011716	0.00013138	0.00014544	0.00015848	0.00017114	0.00018305
1.47501	8.073e-05	7.626e-05	8.002e-05	8.945e-05	0.00010179	0.0001153	0.00012942	0.00014323	0.00015607	0.00016876	0.00018045
1.45	7.936e-05	7.484e-05	7.857e-05	8.77e-05	9.998e-05	0.00011332	0.00012731	0.00014107	0.00015379	0.0001662	0.00017782
1.425	7.802e-05	7.34e-05	7.704e-05	8.608e-05	9.816e-05	0.0001115	0.00012526	0.00013874	0.00015132	0.00016373	0.000175
1.4	7.675e-05	7.197e-05	7.555e-05	8.447e-05	9.637e-05	0.00010953	0.00012313	0.00013657	0.00014907	0.00016114	0.00017244
1.375	7.539e-05	7.058e-05	7.401e-05	8.28e-05	9.46e-05	0.00010766	0.00012106	0.00013426	0.00014661	0.0001586	0.00016966
1.35	7.402e-05	6.924e-05	7.254e-05	8.116e-05	9.294e-05	0.00010562	0.000119	0.00013209	0.00014416	0.00015606	0.00016705
1.325	7.269e-05	6.788e-05	7.106e-05	7.948e-05	9.106e-05	0.00010378	0.00011688	0.00012985	0.00014179	0.0001534	0.00016432
1.3	7.136e-05	6.649e-05	6.954e-05	7.795e-05	8.932e-05	0.00010176	0.00011488	0.00012767	0.0001394	0.0001509	0.00016158
1.275	7.002e-05	6.511e-05	6.808e-05	7.628e-05	8.743e-05	9.996e-05	0.00011273	0.0001253	0.00013695	0.00014827	0.00015886
1.25	6.867e-05	6.372e-05	6.654e-05	7.47e-05	8.574e-05	9.804e-05	0.00011072	0.00012298	0.00013453	0.00014574	0.00015612
1.225	6.735e-05	6.233e-05	6.502e-05	7.302e-05	8.398e-05	9.602e-05	0.00010853	0.00012073	0.00013202	0.00014307	0.00015347
1.2	6.595e-05	6.098e-05	6.355e-05	7.136e-05	8.218e-05	9.414e-05	0.00010652	0.00011841	0.00012964	0.00014055	0.00015068
1.175	6.465e-05	5.962e-05	6.212e-05	6.973e-05	8.045e-05	9.206e-05	0.00010438	0.00011621	0.00012708	0.00013786	0.00014791
1.15	6.328e-05	5.831e-05	6.063e-05	6.808e-05	7.86e-05	9.025e-05	0.00010219	0.00011384	0.0001247	0.00013525	0.00014511
1.125	6.202e-05	5.69e-05	5.913e-05	6.654e-05	7.69e-05	8.821e-05	0.0001	0.00011158	0.00012219	0.00013265	0.00014223
1.1	6.063e-05	5.558e-05	5.769e-05	6.493e-05	7.512e-05	8.633e-05	9.79e-05	0.00010917	0.00011977	0.00013001	0.00013946
1.075	5.926e-05	5.422e-05	5.623e-05	6.338e-05	7.335e-05	8.43e-05	9.585e-05	0.00010695	0.00011718	0.00012737	0.00013659
1.05	5.796e-05	5.289e-05	5.481e-05	6.17e-05	7.161e-05	8.243e-05	9.365e-05	0.00010461	0.00011475	0.00012461	0.00013386
1.025	5.657e-05	5.16e-05	5.337e-05	6.014e-05	6.976e-05	8.05e-05	9.163e-05	0.00010234	0.00011224	0.00012202	0.00013092
1	5.525e-05	5.022e-05	5.191e-05	5.857e-05	6.801e-05	7.853e-05	8.938e-05	9.992e-05	0.00010971	0.0001193	0.00012808
0.975	5.385e-05	4.891e-05	5.049e-05	5.697e-05	6.624e-05	7.657e-05	8.727e-05	9.758e-05	0.00010723	0.00011664	0.00012523
0.95	5.259e-05	4.757e-05	4.901e-05	5.543e-05	6.455e-05	7.461e-05	8.5e-05	9.522e-05	0.00010462	0.00011393	0.00012241
0.925	5.118e-05	4.627e-05	4.759e-05	5.385e-05	6.272e-05	7.267e-05	8.293e-05	9.286e-05	0.00010213	0.00011119	0.00011963
0.9	4.99e-05	4.494e-05	4.617e-05	5.223e-05	6.104e-05	7.07e-05	8.072e-05	9.06e-05	9.951e-05	0.00010848	0.00011668
0.875	4.854e-05	4.363e-05	4.483e-05	5.071e-05	5.917e-05	6.877e-05	7.853e-05	8.813e-05	9.708e-05	0.0001057	0.00011385
0.85	4.718e-05	4.232e-05	4.341e-05	4.913e-05	5.746e-05	6.675e-05	7.632e-05	8.579e-05	9.454e-05	0.00010301	0.00011081
0.82501	4.589e-05	4.105e-05	4.201e-05	4.758e-05	5.578e-05	6.48e-05	7.415e-05	8.333e-05	9.193e-05	0.00010021	0.00010796
0.8	4.45e-05	3.979e-05	4.064e-05	4.605e-05	5.397e-05	6.284e-05	7.205e-05	8.101e-05	8.937e-05	9.752e-05	0.00010493
0.775	4.318e-05	3.849e-05	3.927e-05	4.447e-05	5.225e-05	6.088e-05	6.983e-05	7.86e-05	8.67e-05	9.47e-05	0.00010204
0.75	4.184e-05	3.716e-05	3.791e-05	4.291e-05	5.043e-05	5.899e-05	6.77e-05	7.624e-05	8.412e-05	9.199e-05	9.898e-05
0.725	4.05e-05	3.585e-05	3.655e-05	4.139e-05	4.876e-05	5.694e-05	6.54e-05	7.379e-05	8.152e-05	8.914e-05	9.602e-05
0.7	3.918e-05	3.457e-05	3.518e-05	3.986e-05	4.699e-05	5.505e-05	6.324e-05	7.137e-05	7.888e-05	8.63e-05	9.296e-05
0.675	3.776e-05	3.33e-05	3.386e-05	3.833e-05	4.529e-05	5.3e-05	6.1e-05	6.895e-05	7.617e-05	8.347e-05	8.997e-05
0.65	3.644e-05	3.203e-05	3.248e-05	3.679e-05	4.354e-05	5.109e-05	5.885e-05	6.651e-05	7.357e-05	8.059e-05	8.689e-05
0.625	3.508e-05	3.079e-05	3.117e-05	3.53e-05	4.182e-05	4.907e-05	5.663e-05	6.413e-05	7.083e-05	7.773e-05	8.376e-05
0.6	3.374e-05	2.953e-05	2.981e-05	3.379e-05	4.009e-05	4.714e-05	5.44e-05	6.161e-05	6.821e-05	7.48e-05	8.071e-05
0.575	3.234e-05	2.828e-05	2.847e-05	3.23e-05	3.834e-05	4.513e-05	5.219e-05	5.916e-05	6.55e-05	7.188e-05	7.748e-05
0.55	3.103e-05	2.705e-05	2.717e-05	3.084e-05	3.665e-05	4.318e-05	4.996e-05	5.662e-05	6.281e-05	6.89e-05	7.438e-05
0.52501	2.965e-05	2.58e-05	2.589e-05	2.933e-05	3.491e-05	4.12e-05	4.778e-05	5.418e-05	6.004e-05	6.598e-05	7.124e-05
0.5	2.833e-05	2.458e-05	2.463e-05	2.792e-05	3.322e-05	3.921e-05	4.552e-05	5.167e-05	5.729e-05	6.296e-05	6.803e-05
0.475	2.697e-05	2.33e-05	2.335e-05	2.64e-05	3.149e-05	3.731e-05	4.332e-05	4.92e-05	5.456e-05	5.999e-05	6.481e-05
0.45	2.557e-05	2.209e-05	2.208e-05	2.496e-05	2.983e-05	3.531e-05	4.098e-05	4.664e-05	5.176e-05	5.69e-05	6.147e-05
0.425	2.423e-05	2.085e-05	2.079e-05	2.351e-05	2.813e-05	3.339e-05	3.876e-05	4.411e-05	4.901e-05	5.382e-05	5.822e-05
0.4	2.282e-05	1.961e-05	1.951e-05	2.21e-05	2.642e-05	3.134e-05	3.65e-05	4.158e-05	4.617e-05	5.079e-05	5.494e-05
0.375	2.145e-05	1.84e-05	1.828e-05	2.064e-05	2.474e-05	2.94e-05	3.423e-05	3.902e-05	4.338e-05	4.77e-05	5.159e-05
0.35	2.006e-05	1.716e-05	1.704e-05	1.921e-05	2.301e-05	2.745e-05	3.199e-05	3.65e-05	4.054e-05	4.462e-05	4.823e-05
0.325	1.866e-05	1.597e-05	1.581e-05	1.782e-05	2.136e-05	2.547e-05	2.965e-05	3.388e-05	3.769e-05	4.149e-05	4.483e-05
0.3	1.726e-05	1.471e-05	1.455e-05	1.64e-05	1.969e-05	2.349e-05	2.743e-05	3.132e-05	3.48e-05	3.837e-05	4.15e-05
0.275	1.587e-05	1.349e-05	1.333e-05	1.503e-05	1.803e-05	2.152e-05	2.512e-05	2.873e-05	3.195e-05	3.52e-05	3.809e-05
0.25	1.447e-05	1.225e-05	1.209e-05	1.362e-05	1.637e-05	1.953e-05	2.287e-05	2.615e-05	2.91e-05	3.206e-05	3.467e-05
0.225	1.304e-05	1.104e-05	1.086e-05	1.225e-05	1.471e-05	1.755e-05	2.057e-05	2.353e-05	2.622e-05	2.888e-05	3.123e-05
0.2	1.161e-05	9.83e-06	9.66e-06	1.086e-05	1.3e-05	1.563e-05	1.83e-05	2.093e-05	2.332e-05	2.571e-05	2.78e-05
0.175	1.019e-05	8.62e-06	8.43e-06	9.47e-06	1.137e-05	1.364e-05	1.601e-05	1.832e-05	2.043e-05	2.252e-05	2.433e-05
0.15	8.75e-06	7.4e-06	7.23e-06	8.1e-06	9.73e-06	1.169e-05	1.37e-05	1.571e-05	1.753e-05	1.933e-05	2.087e-05
0.125	7.31e-06	6.17e-06	6.02e-06	6.75e-06	8.1e-06	9.73e-06	1.14e-05	1.308e-05	1.458e-05	1.612e-05	1.74e-05
0.1	5.87e-06	4.95e-06	4.82e-06	5.38e-06	6.48e-06	7.78e-06	9.14e-06	1.047e-05	1.167e-05	1.287e-05	1.392e-05
0.07501	4.43e-06	3.73e-06	3.63e-06	4.03e-06	4.86e-06	5.83e-06	6.83e-06	7.85e-06	8.75e-06	9.67e-06	1.046e-05
0.05	2.97e-06	2.5e-06	2.42e-06	2.7e-06	3.23e-06	3.91e-06	4.58e-06	5.23e-06	5.85e-06	6.45e-06	6.97e-06
0.025	1.51e-06	1.28e-06	1.24e-06	1.38e-06	1.64e-06	1.97e-06	2.31e-06	2.64e-06	2.93e-06	3.23e-06	3.5e-06
0	4e-08	5e-08	6e-08	6e-08	4e-08	6e-08	4e-08	5e-08	4e-08	3e-08	1e-08
-0.025	-1.45e-06	-1.18e-06	-1.14e-06	-1.27e-06	-1.55e-06	-1.86e-06	-2.23e-06	-2.55e-06	-2.88e-06	-3.17e-06	-3.47e-06
-0.05	-2.92e-06	-2.43e-06	-2.32e-06	-2.59e-06	-3.11e-06	-3.77e-06	-4.46e-06	-5.14e-06	-5.76e-06	-6.38e-06	-6.92e-06
-0.075	-4.41e-06	-3.66e-06	-3.52e-06	-3.91e-06	-4.69e-06	-5.65e-06	-6.67e-06	-7.69e-06	-8.64e-06	-9.55e-06	-1.036e-05
-0.1	-5.92e-06	-4.9e-06	-4.7e-06	-5.21e-06	-6.25e-06	-7.52e-06	-8.9e-06	-1.024e-05	-1.15e-05	-1.274e-05	-1.38e-05
-0.125	-7.42e-06	-6.17e-06	-5.89e-06	-6.51e-06	-7.8e-06	-9.41e-06	-1.111e-05	-1.279e-05	-1.436e-05	-1.587e-05	-1.722e-05
-0.15	-8.93e-06	-7.43e-06	-7.07e-06	-7.79e-06	-9.36e-06	-1.126e-05	-1.33e-05	-1.533e-05	-1.721e-05	-1.901e-05	-2.064e-05
-0.175	-1.047e-05	-8.69e-06	-8.27e-06	-9.08e-06	-1.09e-05	-1.312e-05	-1.545e-05	-1.782e-05	-2.001e-05	-2.214e-05	-2.401e-05
-0.2	-1.198e-05	-9.95e-06	-9.46e-06	-1.04e-05	-1.241e-05	-1.493e-05	-1.764e-05	-2.032e-05	-2.279e-05	-2.525e-05	-2.737e-05
-0.225	-1.354e-05	-1.123e-05	-1.068e-05	-1.169e-05	-1.393e-05	-1.677e-05	-1.975e-05	-2.275e-05	-2.559e-05	-2.831e-05	-3.069e-05
-0.25	-1.505e-05	-1.253e-05	-1.187e-05	-1.295e-05	-1.543e-05	-1.857e-05	-2.19e-05	-2.522e-05	-2.831e-05	-3.134e-05	-3.404e-05
-0.275	-1.663e-05	-1.379e-05	-1.307e-05	-1.424e-05	-1.696e-05	-2.038e-05	-2.4e-05	-2.763e-05	-3.104e-05	-3.438e-05	-3.733e-05
-0.3	-1.817e-05	-1.508e-05	-1.429e-05	-1.556e-05	-1.844e-05	-2.216e-05	-2.61e-05	-3.002e-05	-3.376e-05	-3.739e-05	-4.067e-05
-0.325	-1.975e-05	-1.637e-05	-1.551e-05	-1.68e-05	-1.992e-05	-2.388e-05	-2.814e-05	-3.241e-05	-3.644e-05	-4.037e-05	-4.39e-05
-0.35	-2.132e-05	-1.768e-05	-1.671e-05	-1.813e-05	-2.137e-05	-2.559e-05	-3.017e-05	-3.478e-05	-3.911e-05	-4.326e-05	-4.706e-05
-0.375	-2.289e-05	-1.899e-05	-1.793e-05	-1.939e-05	-2.285e-05	-2.735e-05	-3.22e-05	-3.71e-05	-4.172e-05	-4.621e-05	-5.027e-05
-0.4	-2.448e-05	-2.031e-05	-1.919e-05	-2.065e-05	-2.435e-05	-2.907e-05	-3.421e-05	-3.936e-05	-4.43e-05	-4.905e-05	-5.338e-05
-0.425	-2.605e-05	-2.16e-05	-2.04e-05	-2.191e-05	-2.58e-05	-3.074e-05	-3.624e-05	-4.168e-05	-4.684e-05	-5.191e-05	-5.652e-05
-0.45	-2.77e-05	-2.293e-05	-2.165e-05	-2.321e-05	-2.727e-05	-3.245e-05	-3.822e-05	-4.389e-05	-4.938e-05	-5.473e-05	-5.96e-05
-0.475	-2.926e-05	-2.428e-05	-2.291e-05	-2.446e-05	-2.869e-05	-3.415e-05	-4.01e-05	-4.614e-05	-5.19e-05	-5.748e-05	-6.261e-05
-0.5	-3.089e-05	-2.566e-05	-2.414e-05	-2.58e-05	-3.014e-05	-3.584e-05	-4.205e-05	-4.834e-05	-5.435e-05	-6.023e-05	-6.557e-05
-0.525	-3.246e-05	-2.7e-05	-2.54e-05	-2.707e-05	-3.156e-05	-3.749e-05	-4.393e-05	-5.045e-05	-5.678e-05	-6.289e-05	-6.856e-05
-0.55	-3.413e-05	-2.837e-05	-2.666e-05	-2.836e-05	-3.302e-05	-3.915e-05	-4.588e-05	-5.269e-05	-5.914e-05	-6.562e-05	-7.147e-05
-0.575	-3.575e-05	-2.972e-05	-2.793e-05	-2.961e-05	-3.443e-05	-4.077e-05	-4.775e-05	-5.472e-05	-6.156e-05	-6.815e-05	-7.433e-05
-0.6	-3.742e-05	-3.112e-05	-2.918e-05	-3.092e-05	-3.59e-05	-4.242e-05	-4.962e-05	-5.687e-05	-6.387e-05	-7.077e-05	-7.714e-05
-0.625	-3.905e-05	-3.249e-05	-3.047e-05	-3.22e-05	-3.728e-05	-4.402e-05	-5.142e-05	-5.893e-05	-6.623e-05	-7.325e-05	-7.988e-05
-0.65	-4.067e-05	-3.395e-05	-3.175e-05	-3.355e-05	-3.87e-05	-4.569e-05	-5.332e-05	-6.103e-05	-6.85e-05	-7.578e-05	-8.266e-05
-0.675	-4.234e-05	-3.532e-05	-3.305e-05	-3.481e-05	-4.015e-05	-4.725e-05	-5.512e-05	-6.302e-05	-7.077e-05	-7.82e-05	-8.532e-05
-0.7	-4.397e-05	-3.67e-05	-3.437e-05	-3.616e-05	-4.152e-05	-4.886e-05	-5.699e-05	-6.513e-05	-7.293e-05	-8.069e-05	-8.806e-05
-0.725	-4.567e-05	-3.819e-05	-3.566e-05	-3.74e-05	-4.292e-05	-5.047e-05	-5.868e-05	-6.708e-05	-7.52e-05	-8.316e-05	-9.064e-05
-0.75	-4.731e-05	-3.96e-05	-3.696e-05	-3.87e-05	-4.433e-05	-5.198e-05	-6.055e-05	-6.914e-05	-7.741e-05	-8.556e-05	-9.326e-05
-0.775	-4.9e-05	-4.11e-05	-3.827e-05	-4.005e-05	-4.573e-05	-5.363e-05	-6.225e-05	-7.111e-05	-7.957e-05	-8.79e-05	-9.577e-05
-0.8	-5.06e-05	-4.247e-05	-3.958e-05	-4.13e-05	-4.719e-05	-5.514e-05	-6.408e-05	-7.304e-05	-8.181e-05	-9.023e-05	-9.838e-05
-0.825	-5.232e-05	-4.395e-05	-4.093e-05	-4.266e-05	-4.858e-05	-5.672e-05	-6.585e-05	-7.503e-05	-8.389e-05	-9.262e-05	-0.00010087
-0.85	-5.401e-05	-4.534e-05	-4.229e-05	-4.393e-05	-5e-05	-5.824e-05	-6.761e-05	-7.694e-05	-8.601e-05	-9.487e-05	-0.00010335
-0.875	-5.574e-05	-4.684e-05	-4.36e-05	-4.53e-05	-5.133e-05	-5.981e-05	-6.932e-05	-7.895e-05	-8.822e-05	-9.727e-05	-0.00010582
-0.9	-5.74e-05	-4.832e-05	-4.494e-05	-4.659e-05	-5.275e-05	-6.14e-05	-7.099e-05	-8.079e-05	-9.021e-05	-9.951e-05	-0.00010824
-0.925	-5.915e-05	-4.982e-05	-4.631e-05	-4.791e-05	-5.413e-05	-6.291e-05	-7.276e-05	-8.273e-05	-9.238e-05	-0.00010178	-0.00011066
-0.95	-6.076e-05	-5.133e-05	-4.765e-05	-4.927e-05	-5.561e-05	-6.447e-05	-7.444e-05	-8.456e-05	-9.437e-05	-0.00010404	-0.00011301
-0.975	-6.25e-05	-5.278e-05	-4.909e-05	-5.055e-05	-5.695e-05	-6.594e-05	-7.619e-05	-8.647e-05	-9.649e-05	-0.00010625	-0.00011553
-1	-6.421e-05	-5.427e-05	-5.045e-05	-5.19e-05	-5.842e-05	-6.752e-05	-7.783e-05	-8.838e-05	-9.849e-05	-0.00010852	-0.00011786
-1.025	-6.596e-05	-5.584e-05	-5.182e-05	-5.323e-05	-5.976e-05	-6.896e-05	-7.956e-05	-9.021e-05	-0.00010061	-0.00011065	-0.00012022
-1.05	-6.761e-05	-5.727e-05	-5.323e-05	-5.466e-05	-6.113e-05	-7.058e-05	-8.114e-05	-9.219e-05	-0.00010263	-0.00011295	-0.00012255
-1.075	-6.934e-05	-5.881e-05	-5.459e-05	-5.597e-05	-6.26e-05	-7.2e-05	-8.29e-05	-9.396e-05	-0.00010464	-0.00011504	-0.00012496
-1.1	-7.114e-05	-6.028e-05	-5.6e-05	-5.732e-05	-6.396e-05	-7.353e-05	-8.452e-05	-9.575e-05	-0.00010661	-0.00011725	-0.00012727
-1.125	-7.275e-05	-6.184e-05	-5.734e-05	-5.861e-05	-6.536e-05	-7.499e-05	-8.622e-05	-9.762e-05	-0.0001086	-0.00011935	-0.0001296
-1.15	-7.453e-05	-6.336e-05	-5.875e-05	-6e-05	-6.666e-05	-7.643e-05	-8.782e-05	-9.941e-05	-0.0001107	-0.00012156	-0.00013191
-1.175	-7.627e-05	-6.499e-05	-6.009e-05	-6.135e-05	-6.81e-05	-7.802e-05	-8.945e-05	-0.00010124	-0.00011252	-0.00012366	-0.00013418
-1.2	-7.791e-05	-6.64e-05	-6.157e-05	-6.27e-05	-6.946e-05	-7.938e-05	-9.109e-05	-0.00010299	-0.00011451	-0.00012579	-0.00013654
-1.225	-7.975e-05	-6.803e-05	-6.298e-05	-6.407e-05	-7.088e-05	-8.092e-05	-9.254e-05	-0.00010471	-0.00011655	-0.00012785	-0.00013877
-1.25	-8.139e-05	-6.948e-05	-6.436e-05	-6.537e-05	-7.222e-05	-8.227e-05	-9.426e-05	-0.00010651	-0.00011849	-0.00012997	-0.00014111
-1.275	-8.337e-05	-7.108e-05	-6.577e-05	-6.676e-05	-7.36e-05	-8.382e-05	-9.58e-05	-0.00010824	-0.00012041	-0.00013205	-0.00014325
-1.3	-8.514e-05	-7.273e-05	-6.727e-05	-6.817e-05	-7.5e-05	-8.53e-05	-9.729e-05	-0.00011	-0.00012237	-0.00013408	-0.00014557
-1.325	-8.685e-05	-7.43e-05	-6.872e-05	-6.951e-05	-7.632e-05	-8.681e-05	-9.892e-05	-0.00011163	-0.0001242	-0.00013622	-0.00014765
-1.35	-8.866e-05	-7.579e-05	-7.009e-05	-7.089e-05	-7.776e-05	-8.825e-05	-0.00010045	-0.00011345	-0.00012614	-0.00013818	-0.0001499
-1.375	-9.029e-05	-7.74e-05	-7.158e-05	-7.225e-05	-7.907e-05	-8.964e-05	-0.00010213	-0.00011504	-0.00012792	-0.00014022	-0.00015212
-1.4	-9.216e-05	-7.89e-05	-7.301e-05	-7.36e-05	-8.048e-05	-9.115e-05	-0.00010359	-0.00011677	-0.00012988	-0.00014221	-0.00015426
-1.425	-9.384e-05	-8.052e-05	-7.449e-05	-7.498e-05	-8.183e-05	-9.254e-05	-0.00010521	-0.00011842	-0.00013159	-0.00014438	-0.00015645
-1.45	-9.549e-05	-8.213e-05	-7.594e-05	-7.643e-05	-8.314e-05	-9.406e-05	-0.00010661	-0.00012025	-0.00013352	-0.00014644	-0.00015846
-1.475	-9.732e-05	-8.374e-05	-7.745e-05	-7.78e-05	-8.463e-05	-9.541e-05	-0.00010828	-0.00012182	-0.00013527	-0.0001484	-0.00016065
-1.5	-9.901e-05	-8.539e-05	-7.887e-05	-7.913e-05	-8.598e-05	-9.685e-05	-0.00010974	-0.00012347	-0.00013698	-0.00015035	-0.0001627
-1.525	-0.00010083	-8.688e-05	-8.035e-05	-8.053e-05	-8.739e-05	-9.816e-05	-0.00011128	-0.00012511	-0.00013877	-0.00015217	-0.00016491
-1.55	-0.00010252	-8.855e-05	-8.185e-05	-8.188e-05	-8.863e-05	-9.967e-05	-0.00011276	-0.00012657	-0.0001405	-0.00015416	-0.00016688
-1.575	-0.00010437	-9.01e-05	-8.329e-05	-8.335e-05	-9.009e-05	-0.00010104	-0.00011422	-0.00012828	-0.00014234	-0.00015609	-0.00016893
-1.6	-0.00010594	-9.175e-05	-8.478e-05	-8.477e-05	-9.147e-05	-0.00010245	-0.00011581	-0.00012995	-0.000144	-0.00015797	-0.00017087
-1.625	-0.00010784	-9.328e-05	-8.626e-05	-8.614e-05	-9.287e-05	-0.00010385	-0.00011726	-0.00013142	-0.00014581	-0.00015989	-0.00017295
-1.65	-0.00010962	-9.489e-05	-8.773e-05	-8.75e-05	-9.426e-05	-0.00010517	-0.00011876	-0.00013309	-0.00014732	-0.00016164	-0.00017498
-1.675	-0.00011131	-9.647e-05	-8.927e-05	-8.895e-05	-9.553e-05	-0.00010664	-0.00012023	-0.00013469	-0.00014906	-0.00016353	-0.0001769
-1.69999	-0.00011314	-9.813e-05	-9.073e-05	-9.032e-05	-9.697e-05	-0.00010796	-0.00012164	-0.00013631	-0.00015067	-0.00016536	-0.00017894
-1.725	-0.00011478	-9.982e-05	-9.224e-05	-9.176e-05	-9.828e-05	-0.0001095	-0.00012314	-0.00013772	-0.00015247	-0.00016711	-0.00018074
-1.75	-0.00011664	-0.00010166	-9.37e-05	-9.315e-05	-9.974e-05	-0.00011086	-0.0001245	-0.0001394	-0.00015409	-0.00016894	-0.00018282
-1.775	-0.00011833	-0.00010334	-9.524e-05	-9.461e-05	-0.00010106	-0.00011228	-0.00012609	-0.0001409	-0.00015572	-0.00017058	-0.00018466
-1.8	-0.00012024	-0.00010484	-9.675e-05	-9.606e-05	-0.00010238	-0.00011355	-0.00012745	-0.0001423	-0.00015739	-0.00017241	-0.00018661
-1.825	-0.0001219	-0.00010654	-9.828e-05	-9.734e-05	-0.00010382	-0.00011506	-0.00012893	-0.00014392	-0.00015914	-0.00017413	-0.00018847
-1.85	-0.00012356	-0.00010783	-9.977e-05	-9.883e-05	-0.00010518	-0.00011631	-0.00013027	-0.00014543	-0.00016065	-0.00017592	-0.00019017
-1.875	-0.0001254	-0.00010949	-0.00010133	-0.00010024	-0.00010662	-0.00011779	-0.00013179	-0.00014694	-0.00016231	-0.00017754	-0.00019216
-1.9	-0.00012704	-0.00011115	-0.00010282	-0.00010165	-0.00010795	-0.00011916	-0.00013315	-0.00014834	-0.00016382	-0.00017933	-0.00019384
-1.925	-0.00012892	-0.00011264	-0.00010439	-0.00010312	-0.00010932	-0.00012045	-0.00013465	-0.00014983	-0.00016546	-0.00018086	-0.0001959
-1.95	-0.00013061	-0.00011442	-0.00010587	-0.00010452	-0.00011062	-0.00012194	-0.00013604	-0.00015138	-0.00016692	-0.00018271	-0.00019761
-1.975	-0.00013243	-0.00011598	-0.00010738	-0.00010595	-0.00011201	-0.00012319	-0.00013739	-0.00015279	-0.00016864	-0.00018428	-0.0001995
-2	-0.00013402	-0.0001177	-0.00010888	-0.00010738	-0.00011337	-0.00012469	-0.00013881	-0.00015431	-0.00017004	-0.00018591	-0.00020106
-2.025	-0.00013591	-0.00011924	-0.00011056	-0.00010884	-0.00011473	-0.00012595	-0.00014023	-0.00015561	-0.00017164	-0.00018758	-0.00020288
-2.05	-0.00013754	-0.00012091	-0.00011209	-0.00011023	-0.00011613	-0.0001274	-0.00014163	-0.00015719	-0.00017304	-0.00018908	-0.00020477
-2.075	-0.00013938	-0.00012248	-0.00011356	-0.00011167	-0.00011742	-0.00012865	-0.00014299	-0.00015862	-0.00017461	-0.00019076	-0.00020643
-2.1	-0.00014114	-0.00012415	-0.00011505	-0.00011309	-0.00011882	-0.00013005	-0.0001443	-0.00016021	-0.00017617	-0.00019228	-0.00020825
-2.125	-0.00014288	-0.00012582	-0.00011656	-0.00011453	-0.00012016	-0.0001313	-0.00014572	-0.00016146	-0.00017766	-0.00019388	-0.00020982
-2.15	-0.00014464	-0.00012748	-0.00011818	-0.00011599	-0.00012163	-0.00013271	-0.00014706	-0.00016295	-0.0001791	-0.00019546	-0.00021138
-2.175	-0.00014617	-0.00012909	-0.00011967	-0.00011746	-0.00012304	-0.00013411	-0.00014857	-0.00016418	-0.00018055	-0.00019689	-0.00021318
-2.2	-0.00014818	-0.0001309	-0.00012123	-0.00011879	-0.00012434	-0.00013547	-0.00014987	-0.00016569	-0.00018211	-0.00019852	-0.0002148
-2.225	-0.00014973	-0.00013266	-0.00012274	-0.00012031	-0.00012574	-0.0001368	-0.00015127	-0.00016708	-0.00018348	-0.00020006	-0.00021642
-2.25	-0.00015161	-0.00013423	-0.00012426	-0.00012175	-0.00012707	-0.00013813	-0.00015245	-0.00016846	-0.0001851	-0.00020168	-0.00021791
-2.275	-0.00015296	-0.00013569	-0.00012581	-0.00012317	-0.00012855	-0.00013954	-0.00015399	-0.0001698	-0.00018644	-0.00020309	-0.00021953
-2.3	-0.00015489	-0.00013726	-0.00012735	-0.00012461	-0.00012984	-0.00014089	-0.00015525	-0.00017115	-0.00018784	-0.00020472	-0.00022109
-2.325	-0.0001566	-0.000139	-0.00012893	-0.00012605	-0.00013124	-0.00014228	-0.0001567	-0.0001726	-0.00018927	-0.00020607	-0.00022287
-2.35	-0.00015854	-0.00014065	-0.00013027	-0.00012746	-0.00013255	-0.00014359	-0.00015799	-0.00017389	-0.00019067	-0.00020762	-0.00022444
-2.375	-0.00016022	-0.00014226	-0.00013188	-0.00012891	-0.00013399	-0.00014491	-0.00015935	-0.00017545	-0.00019223	-0.00020903	-0.000226
-2.4	-0.00016179	-0.00014387	-0.00013351	-0.0001304	-0.00013538	-0.00014626	-0.00016068	-0.00017664	-0.00019358	-0.00021059	-0.00022752
-2.425	-0.00016369	-0.00014533	-0.00013496	-0.00013187	-0.00013673	-0.0001476	-0.000162	-0.00017806	-0.00019501	-0.00021197	-0.00022896
-2.45	-0.00016532	-0.00014721	-0.00013668	-0.00013329	-0.0001381	-0.00014899	-0.00016348	-0.00017943	-0.00019628	-0.0002134	-0.00023059
-2.475	-0.00016704	-0.00014888	-0.00013811	-0.00013477	-0.00013947	-0.00015024	-0.00016472	-0.00018072	-0.00019777	-0.00021483	-0.00023203
-2.5	-0.00016873	-0.00015043	-0.00013975	-0.00013621	-0.00014093	-0.00015162	-0.00016605	-0.00018218	-0.00019903	-0.00021627	-0.00023364
-2.5	-0.00016854	-0.00015038	-0.00013964	-0.00013624	-0.00014101	-0.00015161	-0.00016595	-0.00018206	-0.00019922	-0.0002163	-0.00023359
-2.475	-0.00016685	-0.00014885	-0.00013807	-0.0001347	-0.00013958	-0.00015036	-0.00016478	-0.00018089	-0.00019776	-0.00021488	-0.00023223
-2.45	-0.00016504	-0.00014724	-0.00013651	-0.00013328	-0.0001383	-0.00014899	-0.00016347	-0.00017943	-0.00019639	-0.0002136	-0.00023058
-2.425	-0.00016336	-0.00014543	-0.00013492	-0.00013185	-0.00013688	-0.0001478	-0.00016221	-0.00017822	-0.0001951	-0.00021216	-0.00022919
-2.39999	-0.00016151	-0.00014389	-0.00013338	-0.00013041	-0.00013545	-0.00014634	-0.00016095	-0.00017687	-0.00019381	-0.0002107	-0.00022775
-2.375	-0.00015971	-0.0001422	-0.00013179	-0.00012889	-0.00013413	-0.00014505	-0.0001595	-0.00017565	-0.00019243	-0.0002094	-0.0002262
-2.35	-0.00015804	-0.00014067	-0.00013031	-0.00012748	-0.00013278	-0.00014378	-0.00015823	-0.00017423	-0.00019104	-0.00020783	-0.00022461
-2.325	-0.00015631	-0.00013897	-0.00012871	-0.00012605	-0.00013143	-0.00014242	-0.0001569	-0.00017294	-0.00018976	-0.00020654	-0.00022314
-2.3	-0.00015457	-0.00013728	-0.00012717	-0.0001246	-0.00013003	-0.00014112	-0.0001557	-0.00017149	-0.00018816	-0.00020494	-0.00022158
-2.275	-0.00015272	-0.00013568	-0.00012554	-0.00012313	-0.00012876	-0.00013984	-0.0001543	-0.00017021	-0.00018689	-0.00020358	-0.00022011
-2.25	-0.00015098	-0.00013402	-0.00012405	-0.00012173	-0.00012734	-0.0001385	-0.00015307	-0.00016887	-0.00018541	-0.00020201	-0.00021851
-2.225	-0.00014919	-0.00013249	-0.00012248	-0.00012028	-0.00012602	-0.00013718	-0.00015158	-0.00016755	-0.00018412	-0.00020066	-0.00021698
-2.2	-0.00014751	-0.00013047	-0.00012089	-0.00011886	-0.0001246	-0.0001358	-0.00015034	-0.00016616	-0.00018264	-0.00019903	-0.00021522
-2.175	-0.00014543	-0.00012922	-0.00011941	-0.00011742	-0.0001233	-0.00013444	-0.00014897	-0.00016468	-0.00018108	-0.00019753	-0.0002137
-2.15	-0.00014388	-0.00012765	-0.00011781	-0.00011595	-0.00012185	-0.00013303	-0.0001476	-0.00016337	-0.00017977	-0.00019595	-0.00021202
-2.125	-0.000142	-0.00012606	-0.00011631	-0.00011451	-0.00012068	-0.00013175	-0.00014633	-0.00016199	-0.00017823	-0.00019448	-0.00021048
-2.1	-0.00014022	-0.00012441	-0.00011477	-0.00011309	-0.00011919	-0.00013038	-0.00014481	-0.00016058	-0.00017685	-0.00019297	-0.00020875
-2.075	-0.00013866	-0.00012275	-0.00011328	-0.00011173	-0.00011793	-0.00012916	-0.00014353	-0.00015918	-0.00017528	-0.00019129	-0.00020708
-2.05	-0.0001367	-0.00012116	-0.00011172	-0.00011032	-0.0001165	-0.00012779	-0.00014214	-0.00015765	-0.00017389	-0.00018976	-0.0002053
-2.025	-0.00013509	-0.00011942	-0.00011021	-0.00010887	-0.00011519	-0.00012657	-0.00014095	-0.00015631	-0.00017227	-0.00018803	-0.00020361
-2	-0.00013332	-0.00011786	-0.00010866	-0.00010746	-0.00011381	-0.00012518	-0.00013944	-0.00015483	-0.00017083	-0.00018647	-0.00020204
-1.975	-0.0001314	-0.00011619	-0.00010716	-0.00010602	-0.00011241	-0.0001238	-0.00013815	-0.00015348	-0.00016927	-0.0001849	-0.00020018
-1.95	-0.0001296	-0.00011465	-0.00010562	-0.0001046	-0.0001111	-0.00012256	-0.00013662	-0.00015197	-0.00016781	-0.0001833	-0.00019839
-1.925	-0.00012796	-0.0001129	-0.0001041	-0.00010317	-0.00010976	-0.00012111	-0.00013533	-0.00015056	-0.00016621	-0.00018164	-0.00019664
-1.9	-0.00012633	-0.0001114	-0.00010258	-0.00010174	-0.0001084	-0.00011985	-0.00013394	-0.00014893	-0.00016468	-0.00017992	-0.00019482
-1.875	-0.00012446	-0.00010966	-0.00010106	-0.00010032	-0.00010693	-0.00011837	-0.00013256	-0.00014755	-0.00016304	-0.00017828	-0.00019312
-1.85	-0.00012254	-0.00010809	-9.958e-05	-9.891e-05	-0.0001057	-0.00011715	-0.00013115	-0.00014605	-0.00016151	-0.00017654	-0.00019117
-1.825	-0.0001207	-0.00010647	-9.807e-05	-9.753e-05	-0.00010436	-0.0001157	-0.00012965	-0.0001446	-0.00015994	-0.0001749	-0.00018948
-1.8	-0.00011893	-0.00010476	-9.653e-05	-9.619e-05	-0.00010302	-0.00011441	-0.00012835	-0.00014313	-0.00015834	-0.00017308	-0.00018749
-1.775	-0.00011728	-0.00010321	-9.498e-05	-9.473e-05	-0.00010159	-0.00011293	-0.00012686	-0.0001415	-0.00015678	-0.00017144	-0.00018571
-1.75	-0.00011555	-0.00010147	-9.353e-05	-9.329e-05	-0.00010024	-0.00011157	-0.00012552	-0.00014008	-0.00015499	-0.00016964	-0.00018373
-1.725	-0.00011387	-9.991e-05	-9.206e-05	-9.186e-05	-9.889e-05	-0.00011013	-0.00012403	-0.0001385	-0.00015348	-0.00016792	-0.00018201
-1.7	-0.000112	-9.833e-05	-9.052e-05	-9.055e-05	-9.752e-05	-0.00010875	-0.00012265	-0.00013704	-0.00015174	-0.000166	-0.00017994
-1.675	-0.00011027	-9.674e-05	-8.903e-05	-8.913e-05	-9.624e-05	-0.00010741	-0.00012112	-0.0001355	-0.00015016	-0.00016431	-0.00017802
-1.65	-0.00010851	-9.509e-05	-8.754e-05	-8.776e-05	-9.474e-05	-0.00010598	-0.00011969	-0.00013387	-0.00014847	-0.00016236	-0.00017606
-1.625	-0.00010659	-9.344e-05	-8.607e-05	-8.636e-05	-9.346e-05	-0.00010462	-0.00011825	-0.00013241	-0.00014675	-0.00016046	-0.00017407
-1.6	-0.00010478	-9.182e-05	-8.457e-05	-8.499e-05	-9.199e-05	-0.00010311	-0.00011675	-0.00013075	-0.00014499	-0.00015869	-0.00017211
-1.575	-0.00010292	-9.023e-05	-8.311e-05	-8.357e-05	-9.071e-05	-0.00010178	-0.00011531	-0.0001292	-0.00014324	-0.00015678	-0.00017001
-1.55	-0.0001012	-8.87e-05	-8.164e-05	-8.216e-05	-8.931e-05	-0.00010037	-0.00011372	-0.00012746	-0.00014158	-0.000155	-0.00016793
-1.525	-9.936e-05	-8.705e-05	-8.017e-05	-8.077e-05	-8.792e-05	-9.91e-05	-0.00011231	-0.00012594	-0.00013976	-0.000153	-0.00016586
-1.5	-9.789e-05	-8.545e-05	-7.869e-05	-7.934e-05	-8.658e-05	-9.76e-05	-0.00011076	-0.00012415	-0.00013807	-0.00015118	-0.00016391
-1.475	-9.611e-05	-8.388e-05	-7.719e-05	-7.802e-05	-8.518e-05	-9.621e-05	-0.00010934	-0.00012268	-0.00013618	-0.00014924	-0.00016175
-1.45	-9.441e-05	-8.222e-05	-7.573e-05	-7.667e-05	-8.383e-05	-9.477e-05	-0.00010775	-0.00012093	-0.00013443	-0.00014729	-0.00015974
-1.425	-9.254e-05	-8.072e-05	-7.428e-05	-7.531e-05	-8.242e-05	-9.331e-05	-0.00010618	-0.00011942	-0.0001325	-0.00014534	-0.00015754
-1.4	-9.082e-05	-7.906e-05	-7.287e-05	-7.395e-05	-8.119e-05	-9.192e-05	-0.00010471	-0.0001177	-0.00013079	-0.00014327	-0.00015536
-1.375	-8.916e-05	-7.756e-05	-7.141e-05	-7.254e-05	-7.974e-05	-9.045e-05	-0.00010311	-0.00011607	-0.00012889	-0.0001413	-0.00015325
-1.35	-8.727e-05	-7.589e-05	-6.995e-05	-7.116e-05	-7.838e-05	-8.905e-05	-0.00010163	-0.00011429	-0.00012705	-0.00013925	-0.00015099
-1.325	-8.556e-05	-7.438e-05	-6.853e-05	-6.978e-05	-7.701e-05	-8.75e-05	-9.996e-05	-0.00011262	-0.00012522	-0.00013726	-0.00014892
-1.3	-8.371e-05	-7.27e-05	-6.711e-05	-6.846e-05	-7.564e-05	-8.611e-05	-9.85e-05	-0.00011092	-0.00012332	-0.00013518	-0.00014662
-1.275	-8.199e-05	-7.13e-05	-6.563e-05	-6.706e-05	-7.433e-05	-8.458e-05	-9.675e-05	-0.00010915	-0.00012152	-0.00013322	-0.00014438
-1.25	-8.027e-05	-6.97e-05	-6.422e-05	-6.573e-05	-7.286e-05	-8.321e-05	-9.527e-05	-0.00010741	-0.00011953	-0.00013099	-0.00014216
-1.225	-7.853e-05	-6.812e-05	-6.279e-05	-6.434e-05	-7.153e-05	-8.164e-05	-9.361e-05	-0.00010553	-0.00011768	-0.00012901	-0.00013993
-1.2	-7.682e-05	-6.663e-05	-6.137e-05	-6.298e-05	-7.005e-05	-8.024e-05	-9.209e-05	-0.00010388	-0.00011555	-0.00012683	-0.00013775
-1.175	-7.501e-05	-6.508e-05	-5.994e-05	-6.164e-05	-6.87e-05	-7.879e-05	-9.041e-05	-0.00010205	-0.00011373	-0.00012476	-0.00013542
-1.15	-7.323e-05	-6.354e-05	-5.856e-05	-6.025e-05	-6.724e-05	-7.727e-05	-8.88e-05	-0.00010032	-0.00011171	-0.00012254	-0.00013316
-1.125	-7.157e-05	-6.197e-05	-5.716e-05	-5.891e-05	-6.597e-05	-7.586e-05	-8.705e-05	-9.846e-05	-0.00010975	-0.00012044	-0.00013078
-1.1	-6.992e-05	-6.046e-05	-5.576e-05	-5.76e-05	-6.454e-05	-7.437e-05	-8.554e-05	-9.663e-05	-0.00010771	-0.00011828	-0.00012854
-1.075	-6.806e-05	-5.895e-05	-5.433e-05	-5.626e-05	-6.313e-05	-7.29e-05	-8.393e-05	-9.466e-05	-0.00010566	-0.00011601	-0.00012621
-1.05	-6.638e-05	-5.742e-05	-5.298e-05	-5.491e-05	-6.173e-05	-7.128e-05	-8.218e-05	-9.284e-05	-0.00010368	-0.000114	-0.00012392
-1.025	-6.465e-05	-5.596e-05	-5.165e-05	-5.359e-05	-6.036e-05	-6.98e-05	-8.052e-05	-9.103e-05	-0.00010164	-0.00011174	-0.0001215
-1	-6.296e-05	-5.436e-05	-5.027e-05	-5.229e-05	-5.895e-05	-6.827e-05	-7.875e-05	-8.914e-05	-9.967e-05	-0.00010962	-0.0001191
-0.975	-6.129e-05	-5.292e-05	-4.886e-05	-5.091e-05	-5.752e-05	-6.674e-05	-7.714e-05	-8.73e-05	-9.753e-05	-0.00010731	-0.00011669
-0.95	-5.957e-05	-5.144e-05	-4.747e-05	-4.961e-05	-5.617e-05	-6.524e-05	-7.539e-05	-8.529e-05	-9.551e-05	-0.00010505	-0.00011429
-0.925	-5.785e-05	-4.988e-05	-4.616e-05	-4.827e-05	-5.471e-05	-6.363e-05	-7.371e-05	-8.344e-05	-9.34e-05	-0.00010281	-0.00011191
-0.9	-5.61e-05	-4.844e-05	-4.483e-05	-4.694e-05	-5.332e-05	-6.22e-05	-7.194e-05	-8.147e-05	-9.133e-05	-0.00010047	-0.00010945
-0.875	-5.446e-05	-4.699e-05	-4.346e-05	-4.561e-05	-5.194e-05	-6.056e-05	-7.023e-05	-7.968e-05	-8.923e-05	-9.835e-05	-0.00010702
-0.85	-5.272e-05	-4.553e-05	-4.212e-05	-4.424e-05	-5.058e-05	-5.905e-05	-6.843e-05	-7.778e-05	-8.709e-05	-9.593e-05	-0.00010446
-0.825	-5.122e-05	-4.409e-05	-4.083e-05	-4.298e-05	-4.915e-05	-5.743e-05	-6.669e-05	-7.586e-05	-8.491e-05	-9.36e-05	-0.00010202
-0.8	-4.941e-05	-4.264e-05	-3.951e-05	-4.166e-05	-4.769e-05	-5.584e-05	-6.497e-05	-7.377e-05	-8.262e-05	-9.12e-05	-9.95e-05
-0.775	-4.777e-05	-4.119e-05	-3.819e-05	-4.038e-05	-4.633e-05	-5.427e-05	-6.313e-05	-7.187e-05	-8.052e-05	-8.89e-05	-9.702e-05
-0.75	-4.611e-05	-3.976e-05	-3.688e-05	-3.902e-05	-4.485e-05	-5.267e-05	-6.137e-05	-6.985e-05	-7.831e-05	-8.65e-05	-9.446e-05
-0.725	-4.445e-05	-3.837e-05	-3.556e-05	-3.776e-05	-4.352e-05	-5.109e-05	-5.955e-05	-6.789e-05	-7.613e-05	-8.418e-05	-9.175e-05
-0.7	-4.283e-05	-3.694e-05	-3.428e-05	-3.642e-05	-4.203e-05	-4.941e-05	-5.777e-05	-6.582e-05	-7.384e-05	-8.169e-05	-8.908e-05
-0.675	-4.117e-05	-3.55e-05	-3.304e-05	-3.514e-05	-4.066e-05	-4.783e-05	-5.586e-05	-6.373e-05	-7.157e-05	-7.923e-05	-8.637e-05
-0.65	-3.956e-05	-3.408e-05	-3.175e-05	-3.382e-05	-3.916e-05	-4.621e-05	-5.408e-05	-6.168e-05	-6.93e-05	-7.668e-05	-8.371e-05
-0.625	-3.794e-05	-3.268e-05	-3.039e-05	-3.252e-05	-3.773e-05	-4.466e-05	-5.217e-05	-5.959e-05	-6.7e-05	-7.414e-05	-8.096e-05
-0.6	-3.633e-05	-3.126e-05	-2.911e-05	-3.123e-05	-3.633e-05	-4.299e-05	-5.035e-05	-5.755e-05	-6.47e-05	-7.162e-05	-7.815e-05
-0.575	-3.472e-05	-2.989e-05	-2.785e-05	-2.991e-05	-3.487e-05	-4.139e-05	-4.844e-05	-5.539e-05	-6.237e-05	-6.896e-05	-7.523e-05
-0.55	-3.322e-05	-2.849e-05	-2.657e-05	-2.863e-05	-3.342e-05	-3.969e-05	-4.654e-05	-5.328e-05	-5.993e-05	-6.633e-05	-7.241e-05
-0.525	-3.148e-05	-2.712e-05	-2.533e-05	-2.732e-05	-3.193e-05	-3.804e-05	-4.47e-05	-5.102e-05	-5.75e-05	-6.36e-05	-6.938e-05
-0.5	-2.993e-05	-2.577e-05	-2.408e-05	-2.606e-05	-3.052e-05	-3.633e-05	-4.269e-05	-4.886e-05	-5.502e-05	-6.092e-05	-6.644e-05
-0.475	-2.842e-05	-2.441e-05	-2.284e-05	-2.477e-05	-2.905e-05	-3.467e-05	-4.079e-05	-4.662e-05	-5.254e-05	-5.813e-05	-6.339e-05
-0.45	-2.683e-05	-2.307e-05	-2.159e-05	-2.347e-05	-2.764e-05	-3.296e-05	-3.878e-05	-4.445e-05	-5.002e-05	-5.534e-05	-6.034e-05
-0.425	-2.529e-05	-2.17e-05	-2.037e-05	-2.217e-05	-2.616e-05	-3.125e-05	-3.681e-05	-4.214e-05	-4.748e-05	-5.245e-05	-5.72e-05
-0.4	-2.372e-05	-2.038e-05	-1.913e-05	-2.087e-05	-2.469e-05	-2.958e-05	-3.478e-05	-3.988e-05	-4.489e-05	-4.959e-05	-5.408e-05
-0.375	-2.217e-05	-1.905e-05	-1.79e-05	-1.96e-05	-2.318e-05	-2.779e-05	-3.275e-05	-3.754e-05	-4.225e-05	-4.666e-05	-5.095e-05
-0.35	-2.065e-05	-1.776e-05	-1.674e-05	-1.83e-05	-2.168e-05	-2.604e-05	-3.07e-05	-3.516e-05	-3.962e-05	-4.376e-05	-4.772e-05
-0.325	-1.912e-05	-1.643e-05	-1.547e-05	-1.701e-05	-2.021e-05	-2.427e-05	-2.862e-05	-3.278e-05	-3.697e-05	-4.079e-05	-4.45e-05
-0.3	-1.763e-05	-1.512e-05	-1.424e-05	-1.571e-05	-1.871e-05	-2.25e-05	-2.654e-05	-3.038e-05	-3.426e-05	-3.781e-05	-4.12e-05
-0.275	-1.608e-05	-1.382e-05	-1.309e-05	-1.443e-05	-1.721e-05	-2.071e-05	-2.439e-05	-2.794e-05	-3.149e-05	-3.473e-05	-3.787e-05
-0.25	-1.46e-05	-1.252e-05	-1.188e-05	-1.312e-05	-1.567e-05	-1.889e-05	-2.228e-05	-2.548e-05	-2.874e-05	-3.167e-05	-3.453e-05
-0.225	-1.305e-05	-1.125e-05	-1.068e-05	-1.184e-05	-1.415e-05	-1.706e-05	-2.008e-05	-2.302e-05	-2.593e-05	-2.856e-05	-3.117e-05
-0.2	-1.159e-05	-9.96e-06	-9.44e-06	-1.053e-05	-1.26e-05	-1.521e-05	-1.794e-05	-2.053e-05	-2.311e-05	-2.547e-05	-2.779e-05
-0.175	-1.013e-05	-8.7e-06	-8.25e-06	-9.2e-06	-1.105e-05	-1.336e-05	-1.574e-05	-1.801e-05	-2.031e-05	-2.234e-05	-2.434e-05
-0.15	-8.63e-06	-7.41e-06	-7.07e-06	-7.92e-06	-9.49e-06	-1.148e-05	-1.353e-05	-1.548e-05	-1.742e-05	-1.923e-05	-2.091e-05
-0.125	-7.17e-06	-6.18e-06	-5.87e-06	-6.6e-06	-7.92e-06	-9.59e-06	-1.129e-05	-1.292e-05	-1.457e-05	-1.605e-05	-1.744e-05
-0.1	-5.7e-06	-4.92e-06	-4.69e-06	-5.29e-06	-6.35e-06	-7.67e-06	-9.04e-06	-1.036e-05	-1.168e-05	-1.286e-05	-1.397e-05
-0.075	-4.25e-06	-3.69e-06	-3.5e-06	-3.96e-06	-4.77e-06	-5.76e-06	-6.81e-06	-7.78e-06	-8.75e-06	-9.64e-06	-1.049e-05
-0.05	-2.81e-06	-2.44e-06	-2.31e-06	-2.63e-06	-3.17e-06	-3.85e-06	-4.53e-06	-5.17e-06	-5.85e-06	-6.43e-06	-6.99e-06
-0.025	-1.38e-06	-1.19e-06	-1.12e-06	-1.3e-06	-1.57e-06	-1.9e-06	-2.25e-06	-2.57e-06	-2.91e-06	-3.18e-06	-3.46e-06
0	6e-08	6e-08	7e-08	4e-08	5e-08	4e-08	3e-08	4e-08	3e-08	4e-08	4e-08
0.025	1.47e-06	1.27e-06	1.25e-06	1.38e-06	1.66e-06	1.98e-06	2.32e-06	2.65e-06	2.97e-06	3.27e-06	3.55e-06
0.05	2.89e-06	2.52e-06	2.46e-06	2.73e-06	3.28e-06	3.94e-06	4.63e-06	5.28e-06	5.92e-06	6.52e-06	7.06e-06
0.075	4.32e-06	3.74e-06	3.66e-06	4.09e-06	4.91e-06	5.9e-06	6.94e-06	7.91e-06	8.87e-06	9.77e-06	1.059e-05
0.1	5.71e-06	4.97e-06	4.84e-06	5.44e-06	6.56e-06	7.88e-06	9.27e-06	1.056e-05	1.184e-05	1.299e-05	1.41e-05
0.125	7.11e-06	6.2e-06	6.05e-06	6.83e-06	8.21e-06	9.84e-06	1.157e-05	1.319e-05	1.479e-05	1.623e-05	1.765e-05
0.15	8.49e-06	7.42e-06	7.26e-06	8.21e-06	9.86e-06	1.183e-05	1.391e-05	1.585e-05	1.772e-05	1.947e-05	2.115e-05
0.175	9.91e-06	8.66e-06	8.48e-06	9.59e-06	1.151e-05	1.379e-05	1.626e-05	1.845e-05	2.069e-05	2.268e-05	2.467e-05
0.2	1.127e-05	9.89e-06	9.7e-06	1.096e-05	1.318e-05	1.582e-05	1.858e-05	2.112e-05	2.364e-05	2.591e-05	2.815e-05
0.225	1.266e-05	1.112e-05	1.093e-05	1.237e-05	1.488e-05	1.778e-05	2.086e-05	2.373e-05	2.66e-05	2.913e-05	3.164e-05
0.25	1.399e-05	1.234e-05	1.215e-05	1.379e-05	1.654e-05	1.98e-05	2.321e-05	2.634e-05	2.951e-05	3.233e-05	3.508e-05
0.275	1.541e-05	1.356e-05	1.337e-05	1.52e-05	1.823e-05	2.177e-05	2.551e-05	2.899e-05	3.242e-05	3.555e-05	3.856e-05
0.3	1.676e-05	1.481e-05	1.461e-05	1.663e-05	1.992e-05	2.374e-05	2.788e-05	3.157e-05	3.533e-05	3.866e-05	4.198e-05
0.325	1.814e-05	1.605e-05	1.588e-05	1.803e-05	2.162e-05	2.575e-05	3.016e-05	3.42e-05	3.822e-05	4.187e-05	4.54e-05
0.35	1.949e-05	1.729e-05	1.712e-05	1.947e-05	2.333e-05	2.773e-05	3.245e-05	3.677e-05	4.108e-05	4.498e-05	4.879e-05
0.375	2.084e-05	1.851e-05	1.836e-05	2.088e-05	2.501e-05	2.978e-05	3.478e-05	3.939e-05	4.392e-05	4.815e-05	5.222e-05
0.4	2.219e-05	1.976e-05	1.966e-05	2.237e-05	2.672e-05	3.172e-05	3.703e-05	4.192e-05	4.676e-05	5.123e-05	5.556e-05
0.425	2.35e-05	2.1e-05	2.09e-05	2.383e-05	2.845e-05	3.374e-05	3.936e-05	4.449e-05	4.958e-05	5.435e-05	5.892e-05
0.45	2.49e-05	2.222e-05	2.22e-05	2.527e-05	3.02e-05	3.574e-05	4.163e-05	4.699e-05	5.248e-05	5.743e-05	6.229e-05
0.475	2.623e-05	2.348e-05	2.351e-05	2.676e-05	3.192e-05	3.77e-05	4.394e-05	4.961e-05	5.522e-05	6.054e-05	6.554e-05
0.5	2.759e-05	2.472e-05	2.479e-05	2.821e-05	3.364e-05	3.977e-05	4.612e-05	5.215e-05	5.805e-05	6.352e-05	6.883e-05
0.52501	2.893e-05	2.597e-05	2.609e-05	2.971e-05	3.537e-05	4.173e-05	4.845e-05	5.463e-05	6.076e-05	6.659e-05	7.203e-05
0.55	3.023e-05	2.723e-05	2.741e-05	3.123e-05	3.706e-05	4.375e-05	5.068e-05	5.717e-05	6.358e-05	6.949e-05	7.526e-05
0.575	3.16e-05	2.849e-05	2.874e-05	3.271e-05	3.879e-05	4.567e-05	5.296e-05	5.964e-05	6.628e-05	7.245e-05	7.836e-05
0.6	3.292e-05	2.973e-05	3.003e-05	3.42e-05	4.054e-05	4.768e-05	5.517e-05	6.215e-05	6.906e-05	7.544e-05	8.159e-05
0.625	3.43e-05	3.099e-05	3.136e-05	3.573e-05	4.232e-05	4.963e-05	5.74e-05	6.458e-05	7.175e-05	7.832e-05	8.47e-05
0.65	3.561e-05	3.227e-05	3.275e-05	3.72e-05	4.405e-05	5.172e-05	5.964e-05	6.711e-05	7.439e-05	8.119e-05	8.776e-05
0.67501	3.695e-05	3.354e-05	3.408e-05	3.877e-05	4.58e-05	5.359e-05	6.189e-05	6.95e-05	7.71e-05	8.411e-05	9.088e-05
0.7	3.827e-05	3.482e-05	3.545e-05	4.034e-05	4.754e-05	5.561e-05	6.417e-05	7.2e-05	7.973e-05	8.691e-05	9.393e-05
0.725	3.96e-05	3.607e-05	3.68e-05	4.187e-05	4.932e-05	5.756e-05	6.63e-05	7.441e-05	8.239e-05	8.987e-05	9.7e-05
0.75	4.091e-05	3.739e-05	3.819e-05	4.343e-05	5.107e-05	5.956e-05	6.847e-05	7.686e-05	8.502e-05	9.263e-05	0.00010006
0.775	4.225e-05	3.866e-05	3.956e-05	4.49e-05	5.284e-05	6.154e-05	7.071e-05	7.925e-05	8.766e-05	9.55e-05	0.000103
0.8	4.359e-05	3.999e-05	4.1e-05	4.65e-05	5.463e-05	6.359e-05	7.289e-05	8.164e-05	9.028e-05	9.831e-05	0.00010596
0.825	4.486e-05	4.129e-05	4.237e-05	4.803e-05	5.632e-05	6.557e-05	7.516e-05	8.406e-05	9.28e-05	0.00010102	0.00010894
0.85	4.624e-05	4.263e-05	4.379e-05	4.964e-05	5.814e-05	6.75e-05	7.731e-05	8.644e-05	9.546e-05	0.00010376	0.00011188
0.875	4.754e-05	4.391e-05	4.514e-05	5.115e-05	5.985e-05	6.952e-05	7.955e-05	8.893e-05	9.804e-05	0.00010657	0.00011482
0.9	4.889e-05	4.523e-05	4.659e-05	5.273e-05	6.168e-05	7.148e-05	8.164e-05	9.125e-05	0.00010064	0.00010939	0.0001178
0.925	5.023e-05	4.656e-05	4.803e-05	5.426e-05	6.341e-05	7.34e-05	8.387e-05	9.366e-05	0.00010313	0.00011205	0.00012064
0.95	5.152e-05	4.788e-05	4.943e-05	5.587e-05	6.518e-05	7.54e-05	8.604e-05	9.597e-05	0.00010575	0.00011485	0.00012357
0.975	5.291e-05	4.923e-05	5.088e-05	5.749e-05	6.699e-05	7.732e-05	8.822e-05	9.838e-05	0.00010815	0.00011746	0.00012634
1	5.415e-05	5.054e-05	5.225e-05	5.908e-05	6.871e-05	7.937e-05	9.036e-05	0.00010075	0.00011074	0.00012025	0.00012927
1.025	5.553e-05	5.188e-05	5.377e-05	6.07e-05	7.054e-05	8.127e-05	9.25e-05	0.00010306	0.00011326	0.00012293	0.00013206
1.05	5.685e-05	5.323e-05	5.519e-05	6.226e-05	7.228e-05	8.335e-05	9.47e-05	0.00010543	0.00011582	0.00012562	0.00013496
1.075	5.819e-05	5.454e-05	5.667e-05	6.391e-05	7.401e-05	8.527e-05	9.679e-05	0.00010772	0.00011831	0.00012829	0.00013769
1.1	5.947e-05	5.592e-05	5.815e-05	6.545e-05	7.582e-05	8.721e-05	9.905e-05	0.00011011	0.00012082	0.00013083	0.00014054
1.125	6.086e-05	5.728e-05	5.958e-05	6.716e-05	7.763e-05	8.916e-05	0.0001011	0.0001124	0.00012327	0.00013359	0.0001434
1.15	6.219e-05	5.856e-05	6.106e-05	6.871e-05	7.935e-05	9.117e-05	0.00010329	0.00011477	0.00012574	0.00013623	0.00014614
1.175	6.352e-05	5.993e-05	6.251e-05	7.029e-05	8.122e-05	9.31e-05	0.00010539	0.00011705	0.00012833	0.00013894	0.00014894
1.2	6.482e-05	6.134e-05	6.397e-05	7.197e-05	8.293e-05	9.504e-05	0.00010757	0.00011932	0.00013072	0.0001415	0.0001516
1.225	6.602e-05	6.273e-05	6.546e-05	7.36e-05	8.475e-05	9.699e-05	0.00010962	0.00012157	0.00013323	0.00014404	0.00015445
1.25	6.741e-05	6.408e-05	6.702e-05	7.524e-05	8.647e-05	9.884e-05	0.0001118	0.00012386	0.00013567	0.00014664	0.00015717
1.275	6.872e-05	6.548e-05	6.845e-05	7.686e-05	8.824e-05	0.00010088	0.00011391	0.00012623	0.00013809	0.00014924	0.00015995
1.3	7.007e-05	6.675e-05	6.998e-05	7.845e-05	9.003e-05	0.00010274	0.00011595	0.00012838	0.0001405	0.0001519	0.00016263
1.325	7.142e-05	6.826e-05	7.146e-05	8.013e-05	9.181e-05	0.00010476	0.00011812	0.00013072	0.00014283	0.0001544	0.00016543
1.35	7.269e-05	6.968e-05	7.298e-05	8.172e-05	9.361e-05	0.00010664	0.00012011	0.00013284	0.00014531	0.00015699	0.00016801
1.37501	7.412e-05	7.108e-05	7.452e-05	8.34e-05	9.534e-05	0.00010852	0.00012236	0.00013523	0.0001476	0.00015947	0.00017075
1.4	7.527e-05	7.245e-05	7.601e-05	8.501e-05	9.723e-05	0.00011048	0.00012433	0.00013737	0.00015008	0.00016206	0.00017341
1.425	7.662e-05	7.377e-05	7.76e-05	8.669e-05	9.887e-05	0.00011235	0.00012647	0.00013978	0.00015237	0.00016452	0.0001761
1.45	7.785e-05	7.519e-05	7.904e-05	8.826e-05	0.00010072	0.00011433	0.00012843	0.00014186	0.00015483	0.00016714	0.0001788
1.475	7.911e-05	7.671e-05	8.062e-05	8.997e-05	0.00010248	0.00011619	0.0001306	0.00014402	0.00015711	0.00016937	0.00018132
1.5	8.052e-05	7.812e-05	8.204e-05	9.161e-05	0.00010424	0.00011821	0.00013261	0.00014631	0.00015946	0.00017193	0.000184
1.525	8.187e-05	7.957e-05	8.364e-05	9.319e-05	0.00010601	0.00012002	0.00013466	0.00014841	0.00016179	0.00017432	0.00018656
1.55	8.332e-05	8.094e-05	8.518e-05	9.491e-05	0.0001077	0.00012199	0.00013671	0.0001507	0.00016416	0.00017683	0.00018931
1.575	8.463e-05	8.242e-05	8.676e-05	9.647e-05	0.00010951	0.00012373	0.00013869	0.00015279	0.00016647	0.0001794	0.0001918
1.6	8.58e-05	8.384e-05	8.833e-05	9.816e-05	0.00011118	0.00012567	0.00014076	0.00015508	0.00016879	0.00018175	0.00019445
1.625	8.705e-05	8.526e-05	8.981e-05	9.969e-05	0.00011304	0.00012749	0.00014273	0.00015714	0.00017114	0.0001842	0.00019683
1.65	8.85e-05	8.672e-05	9.138e-05	0.00010146	0.00011475	0.00012948	0.00014485	0.00015936	0.00017316	0.00018664	0.00019948
1.675	8.986e-05	8.81e-05	9.282e-05	0.00010307	0.00011656	0.0001312	0.00014674	0.0001614	0.00017554	0.00018901	0.00020211
1.7	9.121e-05	8.953e-05	9.445e-05	0.00010477	0.0001183	0.00013316	0.0001488	0.00016357	0.00017786	0.00019141	0.00020455
1.725	9.254e-05	9.096e-05	9.598e-05	0.0001064	0.00012006	0.00013502	0.00015074	0.00016569	0.00018004	0.00019379	0.00020712
1.75	9.389e-05	9.234e-05	9.755e-05	0.00010808	0.00012184	0.00013691	0.00015275	0.00016771	0.00018235	0.00019615	0.00020948
1.775	9.526e-05	9.381e-05	9.907e-05	0.0001097	0.00012349	0.0001388	0.0001547	0.00016987	0.00018445	0.00019837	0.00021205
1.8	9.663e-05	9.528e-05	0.00010065	0.00011134	0.00012534	0.00014054	0.00015667	0.00017189	0.00018678	0.00020079	0.00021444
1.825	9.799e-05	9.67e-05	0.0001022	0.00011309	0.00012696	0.00014237	0.0001587	0.00017408	0.00018895	0.00020312	0.00021708
1.85	9.935e-05	9.827e-05	0.0001037	0.00011458	0.00012875	0.00014427	0.00016051	0.00017607	0.00019125	0.00020553	0.00021943
1.875	0.00010066	9.971e-05	0.00010535	0.0001163	0.0001304	0.00014623	0.00016262	0.00017817	0.00019336	0.00020773	0.00022187
1.9	0.00010211	0.00010118	0.00010685	0.00011793	0.00013208	0.00014794	0.00016442	0.00018007	0.00019552	0.00021011	0.00022426
1.925	0.00010343	0.00010267	0.00010848	0.00011957	0.00013382	0.00014986	0.00016647	0.00018219	0.00019768	0.00021227	0.00022664
1.95	0.00010487	0.00010415	0.00010996	0.00012127	0.00013548	0.00015154	0.00016832	0.00018418	0.00019982	0.00021455	0.0002291
1.975	0.0001062	0.00010556	0.00011147	0.00012282	0.00013739	0.00015346	0.00017031	0.00018626	0.00020201	0.00021695	0.00023139
2	0.00010776	0.000107	0.00011313	0.0001246	0.0001391	0.0001552	0.00017197	0.0001883	0.00020404	0.00021908	0.00023385
2.025	0.00010899	0.00010837	0.00011466	0.0001262	0.00014087	0.00015715	0.00017384	0.00019018	0.00020623	0.00022142	0.00023603
2.05	0.00011045	0.00010986	0.00011628	0.00012793	0.00014242	0.00015888	0.00017572	0.00019225	0.00020819	0.00022346	0.00023844
2.075	0.00011172	0.00011131	0.00011773	0.0001295	0.00014423	0.00016058	0.0001776	0.00019417	0.00021034	0.00022573	0.00024071
2.1	0.0001132	0.00011275	0.00011935	0.00013121	0.00014589	0.00016251	0.00017954	0.00019628	0.0002125	0.00022792	0.00024307
2.125	0.0001146	0.00011424	0.00012091	0.00013277	0.00014774	0.00016421	0.00018132	0.0001981	0.00021456	0.00023014	0.00024524
2.15	0.00011599	0.00011576	0.00012254	0.00013445	0.00014943	0.00016612	0.00018325	0.00020012	0.00021675	0.00023225	0.00024755
2.175	0.00011736	0.00011732	0.00012405	0.00013607	0.00015107	0.00016782	0.00018515	0.00020203	0.00021861	0.00023435	0.00024977
2.2	0.00011871	0.00011877	0.00012563	0.0001377	0.00015282	0.00016957	0.00018703	0.00020395	0.0002208	0.00023651	0.00025206
2.225	0.00012011	0.00012023	0.00012717	0.00013933	0.00015444	0.00017136	0.0001889	0.00020591	0.00022276	0.00023863	0.00025439
2.25	0.00012145	0.00012172	0.00012873	0.00014086	0.00015616	0.00017309	0.00019063	0.00020774	0.00022493	0.0002409	0.00025652
2.275	0.00012285	0.00012314	0.00013034	0.00014263	0.00015789	0.00017496	0.00019257	0.00020963	0.00022678	0.00024287	0.00025882
2.3	0.00012425	0.00012461	0.00013194	0.00014422	0.00015949	0.00017661	0.00019435	0.00021143	0.00022887	0.00024506	0.00026088
2.325	0.00012568	0.00012606	0.00013346	0.0001458	0.00016129	0.00017845	0.00019628	0.00021341	0.00023073	0.00024701	0.00026317
2.35	0.00012709	0.00012755	0.00013494	0.00014748	0.00016283	0.00018012	0.00019796	0.00021523	0.00023282	0.00024917	0.00026522
2.375	0.00012851	0.00012904	0.00013658	0.00014903	0.0001647	0.00018198	0.00019994	0.00021723	0.00023481	0.0002512	0.00026752
2.4	0.00012991	0.00013055	0.00013818	0.00015072	0.00016621	0.00018365	0.00020155	0.00021904	0.00023677	0.00025338	0.00026959
2.425	0.00013127	0.00013207	0.00013974	0.00015226	0.00016802	0.00018551	0.00020348	0.00022092	0.0002387	0.00025528	0.00027163
2.45	0.00013267	0.00013357	0.00014134	0.00015401	0.00016956	0.0001873	0.00020533	0.00022277	0.00024052	0.00025739	0.00027384
2.475	0.00013404	0.00013507	0.00014286	0.00015557	0.00017135	0.00018889	0.00020699	0.00022462	0.0002426	0.0002594	0.00027591
2.5	0.00013556	0.00013651	0.00014445	0.00015726	0.00017304	0.00019069	0.00020889	0.00022656	0.00024432	0.00026138	0.00027806

## Sheet: Figure S7h
Vd (V)	Id (A)
	Vg = -20 V	-16 V	-12 V	-8 V	-4 V	0 V	4 V	8 V	12 V	16 V	20 V
2.5	0.00086003	0.00091057	0.00097269	0.00104	0.00112	0.00119	0.00126	0.00133	0.00139	0.00144	0.00149
2.475	0.00085159	0.00090245	0.00096384	0.00103	0.00111	0.00118	0.00125	0.00132	0.00138	0.00143	0.00148
2.45	0.00084311	0.00089334	0.00095624	0.00103	0.0011	0.00117	0.00124	0.00131	0.00137	0.00142	0.00147
2.425	0.00083511	0.00088519	0.00094751	0.00102	0.00109	0.00117	0.00123	0.0013	0.00136	0.00141	0.00146
2.4	0.00082637	0.00087625	0.00093917	0.00101	0.00108	0.00116	0.00122	0.00129	0.00135	0.0014	0.00145
2.375	0.00081775	0.00086842	0.00093015	0.001	0.00107	0.00115	0.00122	0.00128	0.00134	0.00139	0.00144
2.35	0.00080886	0.00085977	0.00092177	0.00099223	0.00107	0.00114	0.00121	0.00127	0.00133	0.00138	0.00143
2.325	0.00080039	0.0008512	0.00091313	0.00098389	0.00106	0.00113	0.0012	0.00126	0.00132	0.00137	0.00142
2.3	0.0007918	0.00084279	0.00090467	0.00097559	0.00105	0.00112	0.00119	0.00125	0.00131	0.00136	0.00141
2.275	0.00078369	0.0008339	0.00089595	0.00096698	0.00104	0.00111	0.00118	0.00124	0.0013	0.00135	0.0014
2.25	0.0007749	0.00082513	0.00088669	0.00095827	0.00103	0.0011	0.00117	0.00123	0.00129	0.00134	0.00139
2.225	0.00076598	0.0008165	0.00087853	0.00094923	0.00102	0.00109	0.00116	0.00122	0.00128	0.00133	0.00138
2.2	0.0007576	0.00080793	0.00087021	0.00094113	0.00101	0.00108	0.00115	0.00121	0.00127	0.00132	0.00137
2.175	0.00074931	0.0007991	0.00086102	0.00093192	0.001	0.00108	0.00114	0.0012	0.00126	0.00131	0.00136
2.15	0.00074126	0.00078999	0.00085299	0.00092363	0.00099485	0.00107	0.00113	0.00119	0.00125	0.0013	0.00135
2.125	0.00073231	0.00078163	0.00084364	0.00091373	0.00098639	0.00106	0.00112	0.00118	0.00124	0.00129	0.00134
2.1	0.00072382	0.00077271	0.00083499	0.00090515	0.00097721	0.00105	0.00111	0.00117	0.00123	0.00128	0.00133
2.075	0.00071465	0.00076455	0.00082637	0.00089663	0.00096775	0.00104	0.0011	0.00116	0.00122	0.00127	0.00131
2.05	0.0007062	0.00075551	0.00081788	0.00088718	0.00095821	0.00103	0.00109	0.00115	0.00121	0.00126	0.0013
2.025	0.00069764	0.00074666	0.00080873	0.00087852	0.00094914	0.00102	0.00108	0.00114	0.0012	0.00125	0.00129
2	0.00068888	0.00073805	0.00079965	0.00086906	0.00094001	0.00101	0.00107	0.00113	0.00119	0.00123	0.00128
1.975	0.00068006	0.00072918	0.00079098	0.0008602	0.0009306	0.00099794	0.00106	0.00112	0.00117	0.00122	0.00127
1.95	0.00067102	0.00072058	0.0007819	0.0008514	0.00092114	0.00098854	0.00105	0.00111	0.00116	0.00121	0.00126
1.925	0.00066264	0.00071163	0.00077343	0.00084176	0.00091125	0.00097848	0.00104	0.0011	0.00115	0.0012	0.00125
1.9	0.00065363	0.00070237	0.00076386	0.00083269	0.00090218	0.00096855	0.00103	0.00109	0.00114	0.00119	0.00123
1.875	0.000645	0.00069323	0.00075446	0.00082264	0.00089239	0.00095792	0.00102	0.00108	0.00113	0.00118	0.00122
1.85	0.00063614	0.00068433	0.00074529	0.00081347	0.00088266	0.00094786	0.00101	0.00107	0.00112	0.00116	0.00121
1.825	0.00062692	0.00067547	0.00073615	0.00080419	0.0008721	0.00093774	0.00099831	0.00106	0.00111	0.00115	0.0012
1.8	0.00061818	0.00066645	0.00072753	0.00079534	0.00086319	0.00092738	0.00098679	0.00104	0.00109	0.00114	0.00118
1.775	0.00060923	0.00065737	0.00071754	0.00078544	0.0008523	0.00091744	0.00097665	0.00103	0.00108	0.00113	0.00117
1.75	0.00060026	0.00064815	0.00070887	0.00077532	0.00084266	0.00090639	0.0009654	0.00102	0.00107	0.00112	0.00116
1.725	0.0005914	0.00063916	0.00069897	0.00076568	0.00083292	0.00089596	0.00095444	0.00101	0.00106	0.0011	0.00115
1.7	0.00058239	0.0006299	0.00069008	0.00075584	0.00082257	0.00088488	0.00094293	0.00099728	0.00104	0.00109	0.00113
1.675	0.00057357	0.00062089	0.00068061	0.0007468	0.00081253	0.00087429	0.00093185	0.00098536	0.00103	0.00108	0.00112
1.65	0.00056455	0.00061223	0.00067125	0.00073683	0.00080215	0.0008637	0.00092028	0.00097361	0.00102	0.00106	0.00111
1.625	0.00055582	0.00060263	0.00066176	0.00072697	0.00079196	0.00085246	0.00090891	0.0009614	0.00101	0.00105	0.00109
1.6	0.00054671	0.00059362	0.00065196	0.00071679	0.00078133	0.00084181	0.00089727	0.0009493	0.00099524	0.00104	0.00108
1.575	0.00053775	0.00058414	0.0006428	0.00070721	0.00077139	0.00083003	0.00088553	0.00093675	0.00098227	0.00102	0.00107
1.55	0.0005283	0.000575	0.00063312	0.0006973	0.00076034	0.00081932	0.00087353	0.00092493	0.00096948	0.00101	0.00105
1.525	0.00051955	0.00056591	0.00062379	0.00068698	0.00074969	0.00080769	0.00086172	0.00091205	0.00095607	0.00099841	0.00104
1.5	0.0005105	0.00055675	0.00061394	0.00067706	0.00073894	0.00079667	0.0008498	0.00089945	0.00094341	0.0009847	0.00103
1.475	0.00050117	0.00054734	0.00060391	0.00066593	0.00072819	0.00078515	0.0008375	0.00088642	0.00092999	0.00097121	0.00101
1.45	0.00049255	0.00053769	0.00059432	0.00065615	0.00071747	0.00077351	0.00082551	0.00087374	0.00091695	0.00095713	0.00099758
1.425	0.00048318	0.00052863	0.00058441	0.00064561	0.00070592	0.00076169	0.00081277	0.00086108	0.000903	0.00094388	0.00098287
1.4	0.00047425	0.00051886	0.00057507	0.00063548	0.00069497	0.00075005	0.00080089	0.00084835	0.00088972	0.00092967	0.00096849
1.375	0.00046521	0.00050981	0.00056514	0.000625	0.00068336	0.0007382	0.00078837	0.00083523	0.00087627	0.00091583	0.00095424
1.35	0.00045601	0.00050034	0.00055532	0.0006142	0.00067283	0.00072625	0.00077578	0.00082176	0.00086304	0.0009017	0.00093967
1.325	0.00044692	0.00049041	0.00054513	0.00060386	0.00066118	0.00071429	0.00076333	0.00080857	0.00084895	0.00088732	0.00092517
1.30001	0.00043756	0.00048135	0.00053516	0.00059313	0.00065034	0.00070176	0.00074998	0.00079494	0.00083485	0.00087266	0.00091017
1.275	0.00042862	0.00047171	0.00052506	0.00058312	0.00063846	0.00068957	0.00073715	0.00078111	0.00082067	0.00085832	0.00089547
1.25	0.00041938	0.00046246	0.00051549	0.00057182	0.00062698	0.00067703	0.00072382	0.00076775	0.00080629	0.00084398	0.00088025
1.225	0.00041046	0.00045264	0.00050504	0.00056114	0.00061551	0.00066531	0.00071121	0.0007542	0.00079225	0.00082925	0.00086527
1.2	0.00040131	0.00044339	0.00049503	0.00054988	0.00060359	0.00065261	0.00069782	0.00074018	0.00077754	0.00081456	0.00085029
1.175	0.00039244	0.00043362	0.00048439	0.00053898	0.00059221	0.00064	0.00068466	0.0007263	0.00076353	0.00079963	0.00083493
1.15	0.00038311	0.00042404	0.00047456	0.00052821	0.00057995	0.00062731	0.00067117	0.00071245	0.0007489	0.00078519	0.00081978
1.125	0.0003742	0.00041455	0.00046446	0.00051741	0.00056823	0.00061471	0.00065773	0.0006984	0.0007345	0.00077006	0.00080403
1.1	0.00036522	0.00040516	0.00045426	0.00050641	0.00055583	0.00060209	0.00064427	0.00068441	0.00071994	0.00075533	0.00078883
1.075	0.00035612	0.00039547	0.00044394	0.00049515	0.00054411	0.00058907	0.0006306	0.00066991	0.00070559	0.00073985	0.00077309
1.05	0.00034718	0.00038561	0.00043323	0.00048395	0.00053212	0.00057666	0.00061722	0.00065589	0.00069081	0.00072461	0.00075774
1.025	0.00033795	0.00037635	0.00042326	0.00047267	0.00052015	0.00056335	0.00060327	0.00064126	0.00067574	0.00070929	0.00074156
1	0.00032903	0.0003666	0.00041276	0.00046171	0.00050785	0.00055062	0.00058965	0.00062738	0.00066096	0.00069372	0.00072604
0.975	0.00032011	0.00035717	0.00040286	0.00045016	0.00049546	0.00053718	0.00057574	0.00061292	0.00064588	0.00067859	0.00070976
0.95	0.00031133	0.0003474	0.00039222	0.00043892	0.00048308	0.00052432	0.00056199	0.00059821	0.00063119	0.00066281	0.00069408
0.925	0.00030236	0.00033779	0.00038191	0.00042716	0.00047068	0.00051107	0.00054807	0.00058352	0.00061575	0.0006472	0.00067785
0.9	0.00029336	0.0003282	0.00037128	0.000416	0.00045872	0.00049755	0.0005342	0.00056877	0.00060069	0.00063147	0.00066145
0.875	0.00028457	0.00031858	0.00036095	0.00040455	0.000446	0.00048419	0.00051998	0.00055424	0.00058521	0.00061567	0.00064512
0.85	0.00027551	0.00030942	0.00035066	0.00039302	0.00043364	0.00047081	0.00050613	0.00053949	0.00057	0.00059944	0.00062816
0.82501	0.00026684	0.00029974	0.00034019	0.00038161	0.00042109	0.00045811	0.0004923	0.00052493	0.00055442	0.00058383	0.00061172
0.8	0.0002579	0.00029034	0.00032957	0.00036979	0.00040867	0.00044458	0.00047798	0.00050962	0.00053908	0.00056745	0.00059475
0.775	0.00024908	0.00028066	0.00031935	0.00035853	0.00039647	0.00043126	0.00046414	0.00049478	0.00052336	0.0005511	0.00057789
0.75	0.00024037	0.00027131	0.00030897	0.00034694	0.00038386	0.00041769	0.00044971	0.00047989	0.00050773	0.00053476	0.00056087
0.72501	0.00023174	0.00026205	0.00029882	0.00033571	0.00037137	0.00040444	0.00043561	0.00046475	0.00049203	0.00051838	0.00054358
0.7	0.00022345	0.00025271	0.00028822	0.00032416	0.00035867	0.0003912	0.00042136	0.0004498	0.00047611	0.0005019	0.0005263
0.675	0.00021479	0.00024344	0.00027773	0.00031283	0.00034648	0.00037783	0.00040702	0.00043457	0.00046047	0.00048514	0.0005088
0.65	0.00020645	0.00023381	0.0002673	0.00030115	0.00033386	0.00036436	0.00039285	0.00041948	0.00044438	0.00046854	0.00049148
0.625	0.00019784	0.00022479	0.0002571	0.00028993	0.0003217	0.00035081	0.00037833	0.00040419	0.00042842	0.00045149	0.00047392
0.6	0.00018956	0.00021548	0.00024709	0.00027838	0.00030919	0.00033758	0.00036414	0.0003892	0.00041245	0.00043485	0.00045655
0.575	0.00018123	0.00020661	0.00023664	0.00026719	0.00029677	0.00032416	0.00034977	0.00037396	0.00039667	0.00041821	0.00043901
0.55	0.00017306	0.00019733	0.00022648	0.00025566	0.00028429	0.00031097	0.00033576	0.00035887	0.00038037	0.00040167	0.00042187
0.525	0.0001648	0.00018825	0.00021633	0.0002446	0.0002722	0.00029751	0.00032133	0.00034362	0.00036473	0.00038513	0.00040456
0.5	0.00015656	0.00017906	0.00020627	0.00023315	0.00025956	0.00028417	0.00030718	0.00032851	0.00034891	0.00036859	0.00038766
0.475	0.00014843	0.00017016	0.00019627	0.00022215	0.00024754	0.0002708	0.00029289	0.00031364	0.00033323	0.00035248	0.00037083
0.45	0.00014034	0.00016138	0.00018609	0.00021093	0.00023512	0.00025763	0.00027886	0.00029855	0.00031747	0.00033606	0.00035395
0.425	0.00013246	0.00015233	0.00017612	0.00019981	0.00022295	0.00024454	0.00026471	0.00028381	0.00030182	0.00032011	0.00033736
0.4	0.00012443	0.00014348	0.00016596	0.00018857	0.00021074	0.00023131	0.00025069	0.00026881	0.00028633	0.00030392	0.00032049
0.375	0.00011648	0.00013447	0.00015603	0.00017735	0.00019854	0.00021822	0.00023665	0.00025412	0.00027079	0.00028773	0.00030367
0.35	0.00010855	0.00012574	0.00014597	0.00016625	0.00018642	0.00020486	0.00022249	0.00023918	0.00025518	0.00027127	0.00028662
0.325	0.00010071	0.00011688	0.00013597	0.00015509	0.00017402	0.00019178	0.00020834	0.00022432	0.00023933	0.00025487	0.00026951
0.3	9.291e-05	0.00010805	0.0001259	0.000144	0.00016167	0.00017824	0.00019403	0.00020911	0.00022351	0.00023797	0.0002517
0.275	8.502e-05	9.918e-05	0.00011571	0.00013255	0.00014898	0.00016484	0.00017933	0.00019356	0.000207	0.00022082	0.00023386
0.25	7.725e-05	9.02e-05	0.00010556	0.00012119	0.00013648	0.00015091	0.00016464	0.0001778	0.0001905	0.00020304	0.00021523
0.225	6.938e-05	8.134e-05	9.538e-05	0.00010954	0.00012369	0.00013677	0.00014957	0.0001618	0.00017327	0.00018494	0.00019608
0.2	6.16e-05	7.232e-05	8.502e-05	9.782e-05	0.00011074	0.00012247	0.00013416	0.00014528	0.00015577	0.00016633	0.00017643
0.175	5.382e-05	6.338e-05	7.46e-05	8.607e-05	9.747e-05	0.0001081	0.00011842	0.00012841	0.00013767	0.00014708	0.00015607
0.15	4.613e-05	5.429e-05	6.404e-05	7.404e-05	8.394e-05	9.335e-05	0.0001024	0.00011106	0.00011917	0.0001274	0.00013522
0.12501	3.84e-05	4.526e-05	5.351e-05	6.202e-05	7.037e-05	7.838e-05	8.597e-05	9.322e-05	0.00010015	0.00010715	0.0001137
0.1	3.065e-05	3.622e-05	4.285e-05	4.97e-05	5.653e-05	6.305e-05	6.921e-05	7.513e-05	8.08e-05	8.64e-05	9.178e-05
0.075	2.299e-05	2.714e-05	3.223e-05	3.737e-05	4.262e-05	4.75e-05	5.219e-05	5.666e-05	6.1e-05	6.517e-05	6.929e-05
0.05	1.529e-05	1.812e-05	2.146e-05	2.493e-05	2.848e-05	3.178e-05	3.492e-05	3.801e-05	4.089e-05	4.367e-05	4.643e-05
0.025	7.63e-06	9.04e-06	1.072e-05	1.248e-05	1.426e-05	1.588e-05	1.747e-05	1.904e-05	2.047e-05	2.186e-05	2.321e-05
0	-1e-08	1e-08	-5e-08	-5e-08	-6e-08	-1.3e-07	-1.3e-07	-1.2e-07	-1.4e-07	-1.8e-07	-1.5e-07
-0.025	-7.64e-06	-9.03e-06	-1.079e-05	-1.255e-05	-1.44e-05	-1.614e-05	-1.78e-05	-1.932e-05	-2.087e-05	-2.231e-05	-2.365e-05
-0.05	-1.525e-05	-1.803e-05	-2.15e-05	-2.506e-05	-2.869e-05	-3.214e-05	-3.543e-05	-3.857e-05	-4.158e-05	-4.44e-05	-4.708e-05
-0.075	-2.284e-05	-2.699e-05	-3.213e-05	-3.748e-05	-4.289e-05	-4.804e-05	-5.299e-05	-5.77e-05	-6.224e-05	-6.641e-05	-7.049e-05
-0.1	-3.043e-05	-3.587e-05	-4.265e-05	-4.98e-05	-5.697e-05	-6.385e-05	-7.041e-05	-7.672e-05	-8.262e-05	-8.821e-05	-9.359e-05
-0.125	-3.803e-05	-4.475e-05	-5.313e-05	-6.192e-05	-7.078e-05	-7.939e-05	-8.749e-05	-9.536e-05	-0.00010273	-0.00010975	-0.00011658
-0.15	-4.557e-05	-5.355e-05	-6.346e-05	-7.387e-05	-8.456e-05	-9.471e-05	-0.00010436	-0.00011371	-0.00012254	-0.00013093	-0.00013909
-0.175	-5.31e-05	-6.233e-05	-7.377e-05	-8.567e-05	-9.802e-05	-0.00010957	-0.00012078	-0.00013173	-0.00014194	-0.00015164	-0.00016116
-0.2	-6.069e-05	-7.114e-05	-8.395e-05	-9.737e-05	-0.00011121	-0.00012412	-0.00013682	-0.00014916	-0.00016078	-0.00017178	-0.0001825
-0.225	-6.828e-05	-7.978e-05	-9.405e-05	-0.00010899	-0.00012406	-0.00013826	-0.00015241	-0.00016628	-0.00017904	-0.00019157	-0.00020339
-0.25	-7.596e-05	-8.854e-05	-0.00010399	-0.00012027	-0.00013654	-0.0001521	-0.00016755	-0.00018254	-0.00019696	-0.00021069	-0.00022352
-0.275	-8.358e-05	-9.708e-05	-0.000114	-0.00013142	-0.0001491	-0.00016583	-0.0001823	-0.0001986	-0.00021406	-0.00022879	-0.00024307
-0.3	-9.126e-05	-0.00010587	-0.00012386	-0.00014243	-0.00016119	-0.00017907	-0.00019666	-0.00021391	-0.00023041	-0.00024639	-0.00026165
-0.325	-9.892e-05	-0.00011438	-0.00013377	-0.00015345	-0.0001733	-0.00019216	-0.00021061	-0.00022881	-0.00024645	-0.00026336	-0.00027957
-0.35	-0.00010662	-0.0001232	-0.00014366	-0.00016437	-0.00018507	-0.0002047	-0.00022419	-0.00024325	-0.00026165	-0.0002796	-0.00029688
-0.375	-0.00011449	-0.00013181	-0.0001533	-0.00017561	-0.00019697	-0.00021742	-0.0002377	-0.00025749	-0.00027662	-0.00029521	-0.00031361
-0.4	-0.00012226	-0.00014038	-0.00016326	-0.00018647	-0.00020864	-0.00023005	-0.00025086	-0.0002712	-0.000291	-0.00031065	-0.00032994
-0.425	-0.00013027	-0.00014926	-0.00017304	-0.0001975	-0.00022045	-0.00024252	-0.00026431	-0.00028489	-0.00030552	-0.00032565	-0.00034565
-0.45	-0.00013809	-0.00015792	-0.00018316	-0.00020833	-0.00023253	-0.00025532	-0.00027745	-0.00029862	-0.00031977	-0.00034069	-0.00036121
-0.475	-0.00014608	-0.00016685	-0.00019297	-0.00021916	-0.00024447	-0.00026774	-0.00029063	-0.00031227	-0.00033415	-0.00035511	-0.00037613
-0.5	-0.00015413	-0.00017552	-0.00020278	-0.00023028	-0.00025636	-0.00028062	-0.00030373	-0.00032628	-0.00034845	-0.00036985	-0.00039131
-0.525	-0.00016214	-0.00018432	-0.0002125	-0.00024115	-0.00026798	-0.00029333	-0.00031734	-0.00034022	-0.00036265	-0.00038474	-0.00040623
-0.55	-0.00017027	-0.00019301	-0.00022218	-0.00025212	-0.00028018	-0.00030634	-0.00033103	-0.00035436	-0.00037735	-0.00039983	-0.00042144
-0.575	-0.00017824	-0.00020191	-0.00023236	-0.00026286	-0.00029213	-0.000319	-0.00034454	-0.00036862	-0.00039214	-0.00041445	-0.00043671
-0.6	-0.00018649	-0.00021093	-0.00024205	-0.00027396	-0.00030448	-0.00033196	-0.00035837	-0.00038292	-0.00040696	-0.00042945	-0.00045153
-0.625	-0.00019446	-0.00021967	-0.00025182	-0.00028493	-0.00031626	-0.00034517	-0.00037185	-0.00039736	-0.00042177	-0.00044468	-0.00046684
-0.65	-0.0002028	-0.00022848	-0.00026148	-0.0002958	-0.00032827	-0.00035819	-0.00038572	-0.00041167	-0.0004368	-0.00045972	-0.00048233
-0.675	-0.00021093	-0.00023711	-0.00027142	-0.00030683	-0.00034025	-0.00037123	-0.00039931	-0.00042625	-0.0004516	-0.00047498	-0.00049767
-0.7	-0.00021919	-0.00024614	-0.00028124	-0.00031741	-0.00035248	-0.00038395	-0.00041324	-0.00044063	-0.0004666	-0.0004903	-0.00051344
-0.725	-0.00022733	-0.00025481	-0.00029093	-0.00032848	-0.00036443	-0.00039694	-0.00042689	-0.00045528	-0.00048155	-0.00050561	-0.00052902
-0.75	-0.00023573	-0.00026383	-0.00030063	-0.00033915	-0.00037625	-0.00040933	-0.00044062	-0.00046995	-0.00049636	-0.00052081	-0.00054468
-0.775	-0.00024412	-0.00027249	-0.00030985	-0.0003501	-0.00038793	-0.0004222	-0.00045419	-0.00048435	-0.00051136	-0.00053616	-0.00056028
-0.8	-0.00025237	-0.00028112	-0.00031972	-0.00036037	-0.00039942	-0.00043493	-0.00046776	-0.00049901	-0.00052597	-0.00055174	-0.00057628
-0.825	-0.0002608	-0.00029013	-0.000329	-0.00037101	-0.00041137	-0.00044791	-0.00048121	-0.00051308	-0.00054102	-0.00056706	-0.00059205
-0.85	-0.00026898	-0.00029873	-0.00033896	-0.00038136	-0.00042305	-0.00046032	-0.00049455	-0.00052736	-0.00055577	-0.00058242	-0.00060763
-0.875	-0.00027742	-0.00030789	-0.00034816	-0.00039198	-0.00043481	-0.00047296	-0.00050839	-0.00054133	-0.0005709	-0.00059774	-0.00062347
-0.9	-0.00028589	-0.00031632	-0.00035752	-0.00040276	-0.00044615	-0.00048507	-0.00052114	-0.0005558	-0.00058525	-0.00061307	-0.00063918
-0.925	-0.0002946	-0.00032505	-0.00036681	-0.0004129	-0.00045749	-0.00049769	-0.00053468	-0.00056944	-0.0006002	-0.00062852	-0.00065499
-0.95	-0.0003029	-0.00033349	-0.00037621	-0.00042325	-0.00046843	-0.00051	-0.00054783	-0.00058346	-0.00061461	-0.00064333	-0.00067058
-0.975	-0.00031145	-0.00034236	-0.00038577	-0.00043321	-0.00047961	-0.00052223	-0.00056088	-0.00059707	-0.00062907	-0.00065835	-0.00068612
-1	-0.00031962	-0.00035099	-0.00039485	-0.00044349	-0.00049139	-0.00053428	-0.00057388	-0.00061073	-0.00064346	-0.00067277	-0.00070126
-1.025	-0.00032806	-0.00035984	-0.00040412	-0.00045319	-0.00050193	-0.00054585	-0.00058636	-0.00062459	-0.00065768	-0.00068795	-0.00071672
-1.05	-0.00033652	-0.00036839	-0.00041291	-0.00046385	-0.00051302	-0.00055774	-0.0005994	-0.00063771	-0.00067159	-0.00070243	-0.0007318
-1.075	-0.00034496	-0.00037661	-0.00042231	-0.00047335	-0.00052353	-0.00056953	-0.00061184	-0.00065114	-0.0006855	-0.00071702	-0.00074735
-1.1	-0.0003534	-0.00038554	-0.00043099	-0.0004831	-0.00053427	-0.00058106	-0.00062456	-0.00066383	-0.0006998	-0.00073184	-0.00076245
-1.125	-0.0003618	-0.00039408	-0.00044048	-0.00049265	-0.0005453	-0.0005926	-0.00063631	-0.00067721	-0.00071332	-0.00074615	-0.00077744
-1.15	-0.00037029	-0.0004029	-0.00044911	-0.00050253	-0.00055595	-0.0006033	-0.00064886	-0.00069005	-0.00072787	-0.00076046	-0.00079243
-1.175	-0.00037862	-0.00041132	-0.00045801	-0.00051244	-0.00056646	-0.00061503	-0.00066048	-0.00070343	-0.0007413	-0.00077432	-0.00080693
-1.2	-0.00038723	-0.0004198	-0.00046673	-0.00052163	-0.00057645	-0.00062599	-0.00067259	-0.00071593	-0.000754	-0.00078863	-0.00082169
-1.225	-0.00039554	-0.00042816	-0.00047564	-0.00053145	-0.00058642	-0.00063736	-0.0006843	-0.00072873	-0.0007675	-0.00080226	-0.00083643
-1.25	-0.00040395	-0.00043675	-0.00048476	-0.00054029	-0.00059637	-0.0006483	-0.00069645	-0.00074108	-0.00078054	-0.00081624	-0.00085065
-1.275	-0.00041245	-0.00044525	-0.00049325	-0.00054977	-0.00060702	-0.00065927	-0.00070809	-0.00075354	-0.00079404	-0.00082967	-0.00086537
-1.3	-0.00042071	-0.00045374	-0.00050219	-0.0005592	-0.00061658	-0.00066968	-0.00071929	-0.00076577	-0.00080693	-0.00084407	-0.00087933
-1.325	-0.00042937	-0.00046192	-0.00051032	-0.00056831	-0.00062664	-0.00068053	-0.00073085	-0.00077767	-0.00081958	-0.00085713	-0.00089391
-1.35	-0.00043749	-0.00047047	-0.00051937	-0.00057741	-0.00063576	-0.0006908	-0.00074209	-0.00079019	-0.00083225	-0.00087056	-0.00090776
-1.375	-0.00044595	-0.00047902	-0.00052769	-0.00058592	-0.00064585	-0.00070189	-0.00075354	-0.00080161	-0.00084503	-0.00088388	-0.00092154
-1.4	-0.00045414	-0.0004874	-0.00053677	-0.00059511	-0.00065554	-0.0007117	-0.00076462	-0.00081358	-0.00085794	-0.0008968	-0.0009348
-1.425	-0.00046272	-0.00049586	-0.00054523	-0.00060385	-0.00066523	-0.00072173	-0.00077513	-0.00082533	-0.00086974	-0.00091022	-0.00094887
-1.45	-0.0004712	-0.00050426	-0.00055343	-0.00061349	-0.00067459	-0.00073185	-0.00078606	-0.00083682	-0.00088247	-0.00092312	-0.00096217
-1.475	-0.00047952	-0.00051201	-0.00056181	-0.00062176	-0.00068348	-0.00074206	-0.00079709	-0.0008486	-0.00089422	-0.00093633	-0.00097568
-1.5	-0.00048801	-0.00052063	-0.0005704	-0.00063077	-0.00069315	-0.00075244	-0.00080781	-0.00085936	-0.0009063	-0.00094865	-0.00098871
-1.525	-0.00049652	-0.00052878	-0.00057884	-0.00063881	-0.00070204	-0.00076199	-0.00081813	-0.00087087	-0.00091803	-0.0009612	-0.001
-1.55	-0.00050473	-0.00053764	-0.00058706	-0.0006478	-0.00071164	-0.0007718	-0.00082872	-0.00088229	-0.00092988	-0.0009735	-0.00101
-1.57499	-0.00051327	-0.00054573	-0.0005954	-0.00065629	-0.00072024	-0.00078126	-0.00083903	-0.00089374	-0.00094108	-0.00098562	-0.00103
-1.6	-0.00052166	-0.00055404	-0.00060307	-0.00066479	-0.00072931	-0.00079088	-0.00084915	-0.00090428	-0.00095298	-0.00099852	-0.00104
-1.625	-0.00053014	-0.00056215	-0.00061151	-0.00067308	-0.00073827	-0.00080081	-0.00085922	-0.00091542	-0.00096425	-0.00101	-0.00105
-1.65	-0.00053839	-0.00057027	-0.00061987	-0.00068113	-0.00074704	-0.00081036	-0.00086954	-0.00092536	-0.00097574	-0.00102	-0.00107
-1.675	-0.0005468	-0.00057876	-0.0006282	-0.0006899	-0.00075612	-0.00081949	-0.00087966	-0.00093574	-0.00098707	-0.00103	-0.00108
-1.7	-0.00055529	-0.00058672	-0.00063621	-0.00069792	-0.00076459	-0.00082821	-0.00088881	-0.00094637	-0.00099834	-0.00105	-0.00109
-1.725	-0.00056353	-0.00059497	-0.00064461	-0.00070682	-0.00077317	-0.00083738	-0.00089864	-0.00095732	-0.00101	-0.00106	-0.0011
-1.75	-0.00057188	-0.00060296	-0.00065259	-0.00071458	-0.00078149	-0.00084636	-0.00090848	-0.00096749	-0.00102	-0.00107	-0.00111
-1.775	-0.00058002	-0.00061133	-0.00066091	-0.00072287	-0.00079046	-0.00085605	-0.00091817	-0.00097665	-0.00103	-0.00108	-0.00113
-1.8	-0.00058822	-0.00061948	-0.00066895	-0.0007306	-0.00079876	-0.00086486	-0.00092707	-0.000987	-0.00104	-0.00109	-0.00114
-1.825	-0.00059655	-0.00062766	-0.00067704	-0.00073935	-0.00080789	-0.00087347	-0.00093732	-0.00099663	-0.00105	-0.0011	-0.00115
-1.85	-0.00060479	-0.00063575	-0.00068513	-0.00074738	-0.00081573	-0.00088256	-0.00094627	-0.00101	-0.00106	-0.00111	-0.00116
-1.875	-0.00061315	-0.00064348	-0.00069256	-0.00075575	-0.0008239	-0.00089104	-0.0009556	-0.00102	-0.00107	-0.00113	-0.00117
-1.9	-0.00062115	-0.0006516	-0.00070095	-0.00076359	-0.00083162	-0.00090029	-0.00096432	-0.00103	-0.00108	-0.00114	-0.00118
-1.925	-0.00062929	-0.00065957	-0.00070861	-0.00077119	-0.00084005	-0.00090857	-0.00097404	-0.00104	-0.00109	-0.00115	-0.001
-1.95	-0.00063758	-0.00066796	-0.00071704	-0.00077907	-0.00084871	-0.00091747	-0.0009829	-0.00105	-0.0011	-0.00116	-0.00095702
-1.975	-0.00064604	-0.00067609	-0.00072448	-0.0007867	-0.00085626	-0.00092503	-0.00099178	-0.00106	-0.00111	-0.00117	-0.00096704
-2	-0.00065416	-0.00068378	-0.00073236	-0.0007951	-0.00086462	-0.00093385	-0.001	-0.00106	-0.00112	-0.00118	-0.00097728
-2.025	-0.00066252	-0.000692	-0.00073972	-0.00080276	-0.00087187	-0.00094243	-0.00101	-0.00107	-0.00113	-0.00119	-0.00098737
-2.05	-0.00067056	-0.00069979	-0.00074794	-0.00081065	-0.00088027	-0.0009511	-0.00102	-0.00108	-0.00114	-0.0012	-0.00099771
-2.075	-0.00067863	-0.00070798	-0.00075607	-0.00081779	-0.00088789	-0.00095892	-0.00103	-0.00109	-0.00115	-0.00121	-0.00101
-2.1	-0.00068717	-0.00071543	-0.00076371	-0.00082578	-0.00089598	-0.00096696	-0.00104	-0.0011	-0.00116	-0.00122	-0.00102
-2.125	-0.00069523	-0.00072374	-0.00077153	-0.00083369	-0.0009034	-0.00097515	-0.00104	-0.00111	-0.00117	-0.00123	-0.00103
-2.15	-0.00070337	-0.00073144	-0.00077897	-0.00084139	-0.00091126	-0.00098328	-0.00105	-0.00112	-0.00118	-0.00124	-0.00104
-2.175	-0.0007115	-0.00073934	-0.00078682	-0.00084912	-0.00091902	-0.00099199	-0.00106	-0.00113	-0.00119	-0.00125	-0.00105
-2.2	-0.00071981	-0.00074754	-0.00079447	-0.00085639	-0.00092708	-0.00099911	-0.00107	-0.00114	-0.0012	-0.0012	-0.00106
-2.225	-0.000728	-0.00075526	-0.00080231	-0.0008644	-0.00093507	-0.00101	-0.00108	-0.00115	-0.00121	-0.00103	-0.00107
-2.25	-0.00073588	-0.00076318	-0.00081	-0.00087156	-0.00094233	-0.00101	-0.00109	-0.00116	-0.00122	-0.00104	-0.00108
-2.275	-0.00074422	-0.00077091	-0.00081753	-0.00088013	-0.0009503	-0.00102	-0.00109	-0.00116	-0.00123	-0.00105	-0.00109
-2.3	-0.0007522	-0.00077888	-0.00082524	-0.00088719	-0.00095712	-0.00103	-0.0011	-0.00117	-0.00124	-0.00106	-0.0011
-2.325	-0.00076021	-0.00078649	-0.000833	-0.00089467	-0.00096511	-0.00104	-0.00111	-0.00118	-0.00125	-0.00107	-0.00111
-2.35	-0.00076849	-0.00079501	-0.00084095	-0.0009016	-0.00097218	-0.00105	-0.00112	-0.00119	-0.00125	-0.00108	-0.00112
-2.375	-0.00077667	-0.00080277	-0.00084849	-0.00090946	-0.00098026	-0.00105	-0.00113	-0.0012	-0.00126	-0.00109	-0.00113
-2.4	-0.0007845	-0.00081024	-0.00085564	-0.0009169	-0.00098716	-0.00106	-0.00113	-0.00121	-0.00127	-0.0011	-0.00114
-2.425	-0.00079251	-0.00081837	-0.00086353	-0.00092466	-0.00099451	-0.00107	-0.00114	-0.00121	-0.00128	-0.00111	-0.00115
-2.45	-0.0008005	-0.00082601	-0.00087104	-0.00093201	-0.001	-0.00108	-0.00115	-0.00122	-0.00129	-0.00111	-0.00116
-2.475	-0.00080831	-0.00083414	-0.00087929	-0.00093882	-0.00101	-0.00108	-0.00116	-0.00123	-0.0013	-0.00112	-0.00117
-2.5	-0.00081696	-0.00084173	-0.00088662	-0.00094666	-0.00102	-0.00109	-0.00117	-0.00124	-0.00109	-0.00113	-0.00118
-2.5	-0.00081704	-0.0008416	-0.00088671	-0.00094675	-0.00102	-0.00109	-0.00117	-0.00124	-0.00109	-0.00113	-0.00118
-2.475	-0.00080943	-0.00083424	-0.00087913	-0.00093977	-0.00101	-0.00108	-0.00116	-0.00123	-0.00108	-0.00112	-0.00117
-2.45	-0.00080169	-0.00082671	-0.00087217	-0.00093321	-0.001	-0.00108	-0.00115	-0.00122	-0.00107	-0.00112	-0.00116
-2.425	-0.00079394	-0.00081954	-0.00086481	-0.00092743	-0.0009961	-0.00107	-0.00114	-0.00121	-0.00106	-0.00111	-0.00115
-2.4	-0.00078594	-0.00081152	-0.00085736	-0.00091982	-0.00099066	-0.00106	-0.00114	-0.00121	-0.00105	-0.0011	-0.00114
-2.375	-0.00077811	-0.00080389	-0.00085038	-0.00091332	-0.00098367	-0.00106	-0.00113	-0.0012	-0.00105	-0.00109	-0.00113
-2.35	-0.0007702	-0.00079578	-0.00084253	-0.00090574	-0.00097643	-0.00105	-0.00112	-0.00119	-0.00104	-0.00108	-0.00112
-2.325	-0.00076243	-0.0007882	-0.00083569	-0.00089868	-0.00096956	-0.00104	-0.00111	-0.00118	-0.00103	-0.00107	-0.00111
-2.3	-0.0007545	-0.00078075	-0.00082779	-0.00089128	-0.00096154	-0.00103	-0.00111	-0.00118	-0.00102	-0.00106	-0.0011
-2.275	-0.00074684	-0.00077333	-0.0008209	-0.00088338	-0.00095466	-0.00103	-0.0011	-0.00117	-0.00101	-0.00105	-0.00109
-2.25	-0.00073867	-0.00076572	-0.00081305	-0.00087654	-0.00094741	-0.00102	-0.00109	-0.00116	-0.001	-0.00104	-0.00108
-2.225	-0.00073079	-0.00075774	-0.00080563	-0.00086907	-0.00094035	-0.00101	-0.00108	-0.00115	-0.00099423	-0.00103	-0.00107
-2.2	-0.00072265	-0.00074997	-0.00079771	-0.00086194	-0.00093289	-0.001	-0.00108	-0.00114	-0.00098569	-0.00102	-0.00106
-2.175	-0.00071479	-0.00074209	-0.00079063	-0.00085411	-0.00092518	-0.0009969	-0.00107	-0.00113	-0.00097682	-0.00101	-0.00105
-2.15	-0.00070675	-0.00073453	-0.00078317	-0.00084691	-0.00091729	-0.0009892	-0.00106	-0.00112	-0.00096819	-0.001	-0.00104
-2.125	-0.00069883	-0.00072653	-0.00077569	-0.00083864	-0.00090968	-0.00098163	-0.00105	-0.00112	-0.00095986	-0.00099522	-0.00103
-2.1	-0.00069075	-0.00071885	-0.00076771	-0.00083162	-0.00090237	-0.00097297	-0.00104	-0.00111	-0.00095088	-0.00098563	-0.00102
-2.075	-0.00068267	-0.00071055	-0.0007597	-0.00082457	-0.00089445	-0.00096551	-0.00103	-0.0011	-0.00094211	-0.00097634	-0.00101
-2.05	-0.00067453	-0.00070284	-0.00075221	-0.00081656	-0.00088669	-0.0009577	-0.00103	-0.00109	-0.0009331	-0.00096683	-0.00099928
-2.025	-0.00066637	-0.00069513	-0.00074482	-0.0008091	-0.00087803	-0.00094944	-0.00102	-0.00108	-0.00092442	-0.00095753	-0.00098948
-2	-0.00065856	-0.00068733	-0.00073698	-0.000801	-0.00087064	-0.00094166	-0.00101	-0.00107	-0.00091562	-0.00094778	-0.00097903
-1.975	-0.00065039	-0.00067962	-0.00072929	-0.00079354	-0.00086315	-0.00093328	-0.001	-0.00106	-0.00090708	-0.00093871	-0.00096917
-1.95	-0.00064229	-0.00067144	-0.00072129	-0.00078562	-0.00085478	-0.00092492	-0.00099167	-0.00105	-0.00089821	-0.00092896	-0.0009588
-1.925	-0.00063389	-0.00066346	-0.00071355	-0.00077815	-0.00084713	-0.00091619	-0.00098278	-0.00104	-0.00088948	-0.00092002	-0.00094897
-1.9	-0.00062558	-0.00065587	-0.00070554	-0.00077006	-0.00083871	-0.00090783	-0.00097388	-0.00103	-0.00088099	-0.00091042	-0.00093878
-1.875	-0.00061743	-0.00064793	-0.00069823	-0.00076174	-0.00083089	-0.00089976	-0.0009649	-0.00102	-0.0008725	-0.00090134	-0.00092841
-1.85	-0.00060919	-0.00063975	-0.00069001	-0.0007542	-0.00082241	-0.00089063	-0.00095535	-0.00102	-0.00086436	-0.00089182	-0.00091859
-1.825	-0.00060126	-0.00063135	-0.00068242	-0.00074582	-0.00081422	-0.0008824	-0.00094662	-0.00101	-0.000856	-0.00088283	-0.00090845
-1.8	-0.00059264	-0.00062348	-0.00067396	-0.00073844	-0.00080621	-0.00087288	-0.00093651	-0.00099644	-0.00084772	-0.00087357	-0.00089868
-1.775	-0.00058448	-0.00061534	-0.00066627	-0.0007302	-0.00079697	-0.00086425	-0.00092757	-0.00098598	-0.00083925	-0.00086444	-0.00088882
-1.75	-0.00057613	-0.00060761	-0.00065834	-0.00072152	-0.00078861	-0.00085551	-0.00091784	-0.00097609	-0.00083147	-0.00085527	-0.00087887
-1.725	-0.00056789	-0.00059933	-0.00065047	-0.00071369	-0.00077998	-0.00084692	-0.00090866	-0.00096572	-0.00082338	-0.00084626	-0.00086926
-1.7	-0.0005599	-0.00059115	-0.00064233	-0.00070546	-0.00077221	-0.00083722	-0.00089877	-0.00095523	-0.00081606	-0.00083748	-0.00085966
-1.675	-0.00055131	-0.00058265	-0.00063374	-0.00069754	-0.00076318	-0.00082802	-0.00088871	-0.00094511	-0.00080859	-0.00082893	-0.00085031
-1.65	-0.00054294	-0.00057445	-0.00062575	-0.00068893	-0.00075464	-0.00081839	-0.00087937	-0.00093433	-0.00085537	-0.00082089	-0.00084069
-1.625	-0.00053471	-0.00056661	-0.0006174	-0.00068032	-0.00074542	-0.00080909	-0.00086923	-0.0009238	-0.00097401	-0.00081265	-0.00083161
-1.6	-0.00052629	-0.00055833	-0.00060978	-0.00067155	-0.00073684	-0.0007996	-0.00085955	-0.00091277	-0.00096301	-0.00080496	-0.00082239
-1.575	-0.00051768	-0.00055024	-0.00060144	-0.00066312	-0.00072819	-0.00079006	-0.00084883	-0.00090207	-0.00095126	-0.0009948	-0.00081357
-1.55	-0.00050959	-0.00054145	-0.00059294	-0.00065518	-0.00071852	-0.00078061	-0.00083872	-0.000891	-0.00093977	-0.00098407	-0.00080523
-1.525	-0.00050098	-0.00053363	-0.00058444	-0.0006459	-0.00070912	-0.00077039	-0.00082796	-0.00088014	-0.00092774	-0.00097169	-0.00079721
-1.5	-0.00049252	-0.00052519	-0.00057623	-0.00063761	-0.0006997	-0.00076087	-0.00081712	-0.00086861	-0.00091572	-0.00095938	-0.00078938
-1.475	-0.00048424	-0.00051709	-0.0005682	-0.00062822	-0.00069061	-0.00075057	-0.00080666	-0.00085711	-0.00090405	-0.00094644	-0.00096327
-1.45	-0.00047574	-0.00050869	-0.00055954	-0.00061942	-0.00068148	-0.00074092	-0.0007959	-0.00084596	-0.00089159	-0.00093398	-0.0009719
-1.425	-0.00046721	-0.00050003	-0.0005513	-0.00061094	-0.00067229	-0.00073089	-0.00078462	-0.00083444	-0.00088014	-0.00092086	-0.00095923
-1.4	-0.00045862	-0.00049199	-0.00054229	-0.0006017	-0.0006628	-0.00072022	-0.00077339	-0.00082251	-0.00086719	-0.00090777	-0.00094593
-1.375	-0.00045024	-0.00048335	-0.00053387	-0.00059284	-0.00065261	-0.00070963	-0.00076254	-0.00081079	-0.00085481	-0.00089487	-0.00093204
-1.35	-0.00044173	-0.00047518	-0.00052569	-0.00058327	-0.00064304	-0.00069907	-0.00075101	-0.00079848	-0.0008417	-0.00088158	-0.00091788
-1.325	-0.00043352	-0.00046662	-0.00051699	-0.00057431	-0.00063313	-0.00068857	-0.00074014	-0.00078668	-0.00082882	-0.00086823	-0.00090503
-1.3	-0.00042481	-0.00045799	-0.00050818	-0.00056529	-0.00062395	-0.00067805	-0.00072862	-0.00077425	-0.00081578	-0.0008544	-0.00089048
-1.275	-0.00041616	-0.00044922	-0.00049906	-0.0005563	-0.00061345	-0.00066715	-0.00071655	-0.00076189	-0.000803	-0.00084079	-0.00087624
-1.25	-0.00040785	-0.00044098	-0.00049078	-0.00054669	-0.00060362	-0.000656	-0.000705	-0.00074901	-0.00078949	-0.00082678	-0.000862
-1.225	-0.00039924	-0.00043267	-0.00048169	-0.00053713	-0.00059303	-0.00064521	-0.00069274	-0.0007367	-0.00077612	-0.00081293	-0.00084705
-1.2	-0.00039097	-0.0004239	-0.00047321	-0.0005276	-0.00058253	-0.00063386	-0.00068128	-0.0007233	-0.00076245	-0.00079835	-0.0008327
-1.175	-0.00038231	-0.00041521	-0.00046395	-0.00051773	-0.00057243	-0.00062285	-0.00066873	-0.00071074	-0.0007488	-0.00078444	-0.00081733
-1.15	-0.00037367	-0.00040629	-0.00045461	-0.00050873	-0.00056173	-0.00061117	-0.00065659	-0.00069759	-0.00073543	-0.0007698	-0.00080193
-1.125	-0.00036498	-0.00039794	-0.00044583	-0.00049842	-0.00055126	-0.00059982	-0.0006436	-0.00068441	-0.00072081	-0.00075516	-0.00078722
-1.1	-0.00035671	-0.00038909	-0.00043645	-0.00048869	-0.00053998	-0.00058781	-0.0006312	-0.00067133	-0.00070722	-0.00074046	-0.00077176
-1.075	-0.00034833	-0.00038084	-0.00042757	-0.00047883	-0.00052957	-0.00057635	-0.00061845	-0.00065772	-0.00069287	-0.00072534	-0.00075653
-1.05	-0.00033984	-0.00037213	-0.00041803	-0.00046875	-0.00051858	-0.00056421	-0.00060593	-0.0006442	-0.00067873	-0.0007102	-0.00074075
-1.025	-0.00033113	-0.00036323	-0.00040887	-0.00045896	-0.00050755	-0.00055234	-0.00059309	-0.00063048	-0.00066421	-0.00069484	-0.00072489
-1	-0.00032261	-0.00035467	-0.00039957	-0.00044854	-0.00049651	-0.00054022	-0.00058021	-0.00061681	-0.00064969	-0.00067964	-0.00070892
-0.975	-0.00031404	-0.00034583	-0.00039048	-0.00043838	-0.00048494	-0.00052795	-0.00056683	-0.00060273	-0.0006349	-0.00066449	-0.00069337
-0.95	-0.00030563	-0.00033729	-0.00038125	-0.0004278	-0.00047385	-0.00051543	-0.00055342	-0.00058836	-0.00062006	-0.00064904	-0.00067725
-0.925	-0.0002972	-0.00032825	-0.00037155	-0.00041762	-0.00046217	-0.00050313	-0.00054037	-0.00057453	-0.00060498	-0.00063345	-0.00066099
-0.9	-0.00028851	-0.0003195	-0.000362	-0.00040746	-0.00045126	-0.00049073	-0.00052685	-0.00056013	-0.0005901	-0.00061759	-0.00064479
-0.875	-0.00028014	-0.00031026	-0.00035224	-0.00039702	-0.00043943	-0.0004778	-0.00051373	-0.00054564	-0.00057494	-0.00060221	-0.00062848
-0.85	-0.00027145	-0.00030161	-0.00034251	-0.00038624	-0.00042769	-0.00046536	-0.00049982	-0.00053127	-0.00055998	-0.00058631	-0.000612
-0.825	-0.00026324	-0.00029277	-0.00033308	-0.00037525	-0.00041594	-0.00045224	-0.000486	-0.00051684	-0.00054444	-0.00057078	-0.00059607
-0.8	-0.0002547	-0.00028404	-0.00032304	-0.00036447	-0.00040402	-0.00043913	-0.0004724	-0.00050191	-0.00052946	-0.00055471	-0.00057943
-0.775	-0.00024639	-0.00027492	-0.00031354	-0.00035342	-0.00039218	-0.00042661	-0.00045866	-0.00048743	-0.00051402	-0.00053888	-0.00056304
-0.75	-0.00023787	-0.00026574	-0.0003031	-0.00034298	-0.00038006	-0.00041354	-0.00044458	-0.00047267	-0.00049884	-0.00052275	-0.00054676
-0.725	-0.00022939	-0.00025685	-0.00029359	-0.00033187	-0.00036792	-0.00040052	-0.00043055	-0.00045821	-0.00048332	-0.00050717	-0.00053062
-0.7	-0.00022095	-0.00024797	-0.00028364	-0.00032082	-0.0003556	-0.00038724	-0.0004168	-0.00044364	-0.00046815	-0.00049126	-0.00051456
-0.675	-0.0002126	-0.00023919	-0.00027393	-0.00030958	-0.00034351	-0.0003743	-0.00040279	-0.00042899	-0.0004527	-0.00047583	-0.0004986
-0.65	-0.00020443	-0.0002301	-0.00026374	-0.00029846	-0.00033124	-0.00036102	-0.00038888	-0.00041418	-0.00043762	-0.00046006	-0.00048255
-0.625	-0.00019602	-0.00022107	-0.00025369	-0.00028753	-0.00031923	-0.00034804	-0.00037476	-0.0003995	-0.00042265	-0.0004446	-0.00046677
-0.6	-0.0001878	-0.00021205	-0.00024374	-0.00027617	-0.00030675	-0.00033473	-0.00036113	-0.00038508	-0.00040746	-0.00042954	-0.00045109
-0.575	-0.0001794	-0.00020326	-0.00023367	-0.00026507	-0.00029443	-0.00032163	-0.00034708	-0.00037065	-0.00039268	-0.00041424	-0.0004356
-0.55	-0.0001713	-0.00019437	-0.00022389	-0.00025358	-0.00028219	-0.0003083	-0.00033331	-0.00035663	-0.00037792	-0.00039932	-0.00042018
-0.525	-0.00016309	-0.00018551	-0.0002137	-0.00024252	-0.00026978	-0.00029516	-0.00031964	-0.00034225	-0.00036352	-0.0003843	-0.00040523
-0.5	-0.00015502	-0.00017652	-0.0002036	-0.00023124	-0.00025773	-0.00028219	-0.00030615	-0.00032808	-0.0003493	-0.00036948	-0.0003901
-0.475	-0.00014687	-0.00016748	-0.00019339	-0.0002202	-0.0002455	-0.00026935	-0.00029252	-0.00031403	-0.00033493	-0.00035486	-0.00037486
-0.45	-0.00013872	-0.00015871	-0.00018348	-0.00020893	-0.00023344	-0.00025643	-0.00027894	-0.00030015	-0.00032055	-0.00034022	-0.0003598
-0.425	-0.00013081	-0.00014981	-0.0001736	-0.00019782	-0.00022105	-0.00024331	-0.00026564	-0.00028607	-0.00030609	-0.00032562	-0.00034454
-0.4	-0.00012283	-0.00014113	-0.00016359	-0.00018665	-0.00020915	-0.00023064	-0.00025198	-0.00027199	-0.00029167	-0.0003106	-0.00032914
-0.375	-0.00011502	-0.00013218	-0.00015372	-0.00017547	-0.00019695	-0.00021768	-0.00023855	-0.00025798	-0.00027679	-0.00029537	-0.00031309
-0.35	-0.0001071	-0.00012352	-0.00014358	-0.00016447	-0.00018507	-0.00020506	-0.0002247	-0.0002436	-0.00026185	-0.00027946	-0.00029688
-0.325	-9.933e-05	-0.00011464	-0.00013377	-0.00015332	-0.00017291	-0.00019203	-0.00021084	-0.00022919	-0.00024629	-0.0002632	-0.0002796
-0.3	-9.157e-05	-0.00010595	-0.00012371	-0.00014233	-0.00016065	-0.00017886	-0.00019663	-0.00021403	-0.00023035	-0.00024618	-0.00026176
-0.275	-8.389e-05	-9.727e-05	-0.00011394	-0.00013103	-0.0001483	-0.00016551	-0.00018215	-0.00019852	-0.00021361	-0.00022854	-0.00024281
-0.25	-7.624e-05	-8.856e-05	-0.00010386	-0.00011987	-0.0001358	-0.00015181	-0.00016742	-0.00018232	-0.00019644	-0.00021001	-0.00022313
-0.225	-6.858e-05	-7.987e-05	-9.375e-05	-0.00010842	-0.00012317	-0.0001379	-0.00015208	-0.00016583	-0.0001786	-0.00019098	-0.00020273
-0.2	-6.094e-05	-7.103e-05	-8.38e-05	-9.698e-05	-0.00011026	-0.00012358	-0.00013645	-0.00014873	-0.00016015	-0.00017123	-0.00018173
-0.175	-5.326e-05	-6.234e-05	-7.364e-05	-8.533e-05	-9.712e-05	-0.00010895	-0.00012024	-0.00013119	-0.00014125	-0.00015101	-0.00016038
-0.15	-4.566e-05	-5.354e-05	-6.345e-05	-7.353e-05	-8.374e-05	-9.391e-05	-0.00010376	-0.00011316	-0.00012173	-0.0001303	-0.00013825
-0.125	-3.805e-05	-4.479e-05	-5.304e-05	-6.154e-05	-7.022e-05	-7.874e-05	-8.685e-05	-9.466e-05	-0.00010198	-0.00010905	-0.00011575
-0.1	-3.05e-05	-3.588e-05	-4.259e-05	-4.941e-05	-5.647e-05	-6.325e-05	-6.981e-05	-7.608e-05	-8.182e-05	-8.748e-05	-9.292e-05
-0.075	-2.29e-05	-2.699e-05	-3.198e-05	-3.723e-05	-4.248e-05	-4.762e-05	-5.249e-05	-5.715e-05	-6.152e-05	-6.57e-05	-6.99e-05
-0.05	-1.526e-05	-1.804e-05	-2.141e-05	-2.488e-05	-2.839e-05	-3.178e-05	-3.507e-05	-3.823e-05	-4.108e-05	-4.392e-05	-4.662e-05
-0.025	-7.64e-06	-9.05e-06	-1.077e-05	-1.249e-05	-1.423e-05	-1.593e-05	-1.76e-05	-1.917e-05	-2.055e-05	-2.203e-05	-2.337e-05
0	-1e-08	-4e-08	-9e-08	-3e-08	-8e-08	-9e-08	-8e-08	-1.4e-07	-1.3e-07	-1.6e-07	-2e-07
0.02501	7.64e-06	9e-06	1.063e-05	1.237e-05	1.406e-05	1.573e-05	1.733e-05	1.874e-05	2.017e-05	2.152e-05	2.289e-05
0.05	1.535e-05	1.809e-05	2.131e-05	2.474e-05	2.815e-05	3.14e-05	3.46e-05	3.747e-05	4.027e-05	4.299e-05	4.565e-05
0.075	2.304e-05	2.709e-05	3.197e-05	3.704e-05	4.208e-05	4.696e-05	5.16e-05	5.591e-05	6.005e-05	6.417e-05	6.814e-05
0.1	3.07e-05	3.614e-05	4.253e-05	4.926e-05	5.592e-05	6.223e-05	6.83e-05	7.41e-05	7.952e-05	8.484e-05	9.008e-05
0.125	3.843e-05	4.518e-05	5.314e-05	6.133e-05	6.941e-05	7.721e-05	8.478e-05	9.193e-05	9.852e-05	0.00010525	0.00011161
0.15	4.619e-05	5.411e-05	6.356e-05	7.324e-05	8.284e-05	9.204e-05	0.00010085	0.00010922	0.00011715	0.00012492	0.00013264
0.175	5.395e-05	6.317e-05	7.396e-05	8.499e-05	9.605e-05	0.00010647	0.00011664	0.00012619	0.00013526	0.0001442	0.00015303
0.2	6.171e-05	7.202e-05	8.423e-05	9.672e-05	0.00010898	0.00012076	0.00013194	0.00014266	0.00015292	0.00016292	0.0001728
0.225	6.94e-05	8.098e-05	9.443e-05	0.00010821	0.00012176	0.00013458	0.0001469	0.00015884	0.00017003	0.00018117	0.00019193
0.25	7.723e-05	8.979e-05	0.00010476	0.00011972	0.00013425	0.00014827	0.00016166	0.00017454	0.00018672	0.00019895	0.00021053
0.275	8.497e-05	9.878e-05	0.00011483	0.00013088	0.00014684	0.00016176	0.0001763	0.00019021	0.00020308	0.00021626	0.00022878
0.3	9.288e-05	0.00010759	0.00012502	0.00014234	0.00015916	0.00017524	0.00019073	0.00020548	0.00021917	0.00023315	0.00024654
0.32501	0.0001007	0.00011647	0.00013497	0.00015352	0.00017157	0.00018878	0.00020505	0.00022066	0.00023526	0.00024987	0.00026389
0.35	0.00010863	0.00012526	0.0001451	0.00016484	0.00018384	0.0002021	0.00021936	0.00023584	0.00025098	0.00026642	0.00028105
0.375	0.0001165	0.00013423	0.00015522	0.00017612	0.00019603	0.00021545	0.00023345	0.00025092	0.00026692	0.00028275	0.00029821
0.4	0.0001246	0.0001433	0.00016532	0.00018719	0.00020838	0.00022864	0.00024781	0.00026609	0.00028256	0.00029939	0.00031522
0.425	0.00013266	0.00015214	0.00017541	0.00019863	0.0002208	0.00024224	0.00026213	0.00028107	0.00029863	0.00031581	0.00033232
0.45	0.00014081	0.00016137	0.0001855	0.00020991	0.00023347	0.00025567	0.00027666	0.00029644	0.00031473	0.00033254	0.00034959
0.475	0.00014892	0.00017021	0.00019582	0.00022142	0.00024587	0.00026932	0.00029111	0.00031163	0.00033079	0.00034916	0.00036695
0.5	0.00015705	0.00017944	0.000206	0.00023277	0.00025857	0.00028284	0.00030551	0.00032715	0.00034716	0.00036608	0.00038459
0.525	0.00016536	0.00018866	0.0002165	0.0002443	0.00027092	0.00029629	0.00032028	0.00034251	0.00036331	0.00038314	0.00040222
0.55	0.00017369	0.00019796	0.00022678	0.00025572	0.00028361	0.00031001	0.00033474	0.00035807	0.00037984	0.00040021	0.00041993
0.575	0.00018227	0.00020715	0.00023706	0.0002672	0.00029627	0.00032363	0.00034962	0.00037366	0.00039592	0.00041736	0.00043762
0.6	0.00019059	0.00021634	0.00024743	0.00027881	0.00030893	0.00033749	0.0003641	0.00038915	0.00041254	0.00043448	0.00045572
0.625	0.00019896	0.00022583	0.00025791	0.00029038	0.0003215	0.00035098	0.00037869	0.00040471	0.00042869	0.00045171	0.00047337
0.65	0.00020762	0.00023513	0.00026851	0.00030205	0.00033378	0.00036467	0.00039319	0.00042009	0.00044501	0.00046859	0.00049138
0.675	0.00021622	0.00024492	0.00027894	0.00031362	0.00034657	0.00037797	0.00040774	0.0004356	0.0004609	0.00048563	0.00050904
0.7	0.00022509	0.00025416	0.00028955	0.00032502	0.00035921	0.0003919	0.00042228	0.00045066	0.00047712	0.00050233	0.00052664
0.725	0.00023362	0.00026379	0.00029989	0.0003368	0.00037221	0.00040541	0.00043673	0.00046603	0.00049303	0.00051916	0.00054434
0.75	0.00024254	0.0002731	0.00031067	0.00034864	0.0003849	0.00041905	0.00045121	0.00048109	0.00050883	0.00053585	0.00056189
0.775	0.00025109	0.00028258	0.00032112	0.00036013	0.00039746	0.00043246	0.00046558	0.00049637	0.0005246	0.00055258	0.0005793
0.8	0.00026014	0.00029244	0.00033189	0.0003718	0.00041	0.00044582	0.00047994	0.00051159	0.00054027	0.00056914	0.00059647
0.825	0.00026898	0.00030181	0.00034243	0.00038299	0.0004227	0.00045951	0.000494	0.0005262	0.00055616	0.00058535	0.00061364
0.85	0.0002781	0.00031166	0.00035274	0.00039467	0.00043522	0.00047285	0.0005088	0.0005414	0.00057155	0.00060153	0.00063025
0.875	0.00028689	0.00032097	0.00036345	0.00040628	0.00044787	0.00048657	0.00052289	0.00055619	0.00058728	0.0006173	0.00064721
0.9	0.00029571	0.00033079	0.00037396	0.00041818	0.0004604	0.0004996	0.00053689	0.0005712	0.00060281	0.00063351	0.00066397
0.925	0.00030494	0.00034043	0.00038504	0.00042976	0.00047291	0.00051285	0.00055086	0.00058566	0.00061797	0.0006491	0.00068042
0.95	0.000314	0.0003504	0.00039534	0.00044093	0.00048515	0.00052614	0.00056498	0.0006007	0.0006332	0.00066517	0.00069671
0.975	0.00032306	0.00035999	0.00040604	0.00045246	0.00049771	0.00053946	0.00057884	0.00061513	0.00064826	0.00068075	0.00071269
1	0.00033205	0.00036936	0.0004161	0.00046391	0.00051033	0.00055285	0.00059316	0.00062975	0.00066357	0.00069616	0.00072883
1.025	0.00034108	0.00037901	0.00042669	0.00047553	0.0005223	0.00056598	0.00060678	0.00064424	0.0006783	0.00071146	0.00074489
1.05	0.00035024	0.00038875	0.00043708	0.0004867	0.00053478	0.00057919	0.0006205	0.00065864	0.00069331	0.00072703	0.00076082
1.075	0.00035938	0.00039877	0.00044787	0.00049813	0.0005466	0.00059202	0.00063415	0.00067295	0.00070815	0.00074227	0.00077632
1.1	0.00036873	0.00040818	0.00045825	0.0005089	0.00055888	0.00060522	0.00064789	0.00068703	0.00072317	0.00075746	0.00079202
1.125	0.00037769	0.00041779	0.00046816	0.00052015	0.0005708	0.00061823	0.00066165	0.00070154	0.00073795	0.00077269	0.00080731
1.15	0.00038704	0.00042725	0.00047854	0.00053162	0.00058337	0.00063099	0.00067519	0.00071527	0.00075267	0.0007878	0.00082264
1.175	0.00039598	0.00043711	0.00048901	0.00054266	0.00059514	0.00064387	0.00068865	0.00072969	0.00076713	0.00080311	0.00083842
1.2	0.00040529	0.00044691	0.00049939	0.00055394	0.0006069	0.00065645	0.00070168	0.00074372	0.00078136	0.00081822	0.00085359
1.225	0.00041474	0.00045665	0.00050975	0.00056421	0.00061837	0.00066875	0.00071518	0.00075778	0.00079602	0.00083277	0.00086894
1.25	0.00042377	0.00046624	0.00051954	0.00057541	0.00063047	0.00068138	0.00072813	0.00077174	0.00081077	0.00084766	0.00088423
1.275	0.00043323	0.00047519	0.00052996	0.00058624	0.0006421	0.00069362	0.00074161	0.00078513	0.00082512	0.00086191	0.00089916
1.3	0.00044209	0.00048501	0.00053992	0.00059699	0.00065369	0.00070673	0.00075461	0.00079887	0.00083928	0.00087683	0.00091383
1.325	0.00045145	0.00049441	0.00055026	0.00060758	0.00066506	0.00071871	0.00076744	0.00081232	0.00085293	0.00089142	0.00092904
1.35	0.00046051	0.00050419	0.00056	0.00061817	0.00067628	0.00073067	0.00078026	0.00082525	0.00086674	0.00090617	0.00094375
1.375	0.00046992	0.00051382	0.00057025	0.00062895	0.00068792	0.00074259	0.00079298	0.00083898	0.00088063	0.00092038	0.00095861
1.4	0.00047887	0.00052308	0.00057966	0.00063936	0.00069933	0.00075457	0.0008059	0.00085212	0.00089506	0.00093466	0.00097298
1.425	0.00048814	0.00053289	0.00058999	0.00065047	0.00071037	0.00076661	0.0008181	0.00086513	0.00090832	0.00094895	0.00098773
1.45	0.00049711	0.00054215	0.00059966	0.00066067	0.00072162	0.00077803	0.0008302	0.00087803	0.00092198	0.00096305	0.001
1.475	0.00050614	0.00055197	0.00060993	0.00067071	0.00073269	0.00079032	0.00084233	0.00089133	0.00093504	0.00097665	0.00102
1.5	0.00051554	0.00056105	0.00061958	0.00068105	0.00074345	0.00080147	0.0008546	0.00090381	0.00094915	0.00099117	0.00103
1.52501	0.00052471	0.00057038	0.0006289	0.00069109	0.00075409	0.00081324	0.00086727	0.00091694	0.00096222	0.001	0.00105
1.55	0.00053353	0.00057964	0.00063866	0.00070187	0.00076535	0.0008243	0.00087894	0.00092914	0.00097586	0.00102	0.00106
1.575	0.00054257	0.00058904	0.00064811	0.00071184	0.00077553	0.00083613	0.00089108	0.00094145	0.00098814	0.00103	0.00107
1.6	0.00055179	0.00059854	0.00065832	0.00072195	0.00078668	0.00084694	0.00090266	0.00095415	0.001	0.00105	0.00109
1.625	0.00056107	0.00060773	0.00066764	0.00073127	0.00079654	0.00085779	0.00091446	0.00096632	0.00101	0.00106	0.0011
1.65	0.00057017	0.00061709	0.00067715	0.00074143	0.00080709	0.0008689	0.00092594	0.00097851	0.00103	0.00107	0.00111
1.675	0.00057916	0.00062605	0.00068653	0.00075134	0.00081715	0.00087991	0.00093739	0.00099043	0.00104	0.00108	0.00113
1.7	0.00058807	0.00063549	0.00069605	0.00076149	0.00082791	0.00089144	0.00094958	0.001	0.00105	0.0011	0.00114
1.725	0.00059738	0.00064469	0.00070585	0.00077131	0.00083799	0.00090187	0.00095996	0.00101	0.00106	0.00111	0.00115
1.75	0.00060613	0.00065382	0.00071495	0.00078043	0.00084807	0.0009126	0.00097108	0.00103	0.00108	0.00112	0.00117
1.775	0.00061524	0.00066282	0.00072444	0.00079025	0.00085824	0.00092285	0.00098261	0.00104	0.00109	0.00114	0.00118
1.8	0.0006239	0.00067168	0.00073295	0.00080002	0.00086799	0.00093371	0.00099365	0.00105	0.0011	0.00115	0.00119
1.825	0.00063278	0.00068124	0.00074273	0.00080986	0.0008786	0.00094443	0.001	0.00106	0.00111	0.00116	0.00121
1.85	0.00064188	0.00069001	0.00075149	0.00081894	0.0008882	0.00095458	0.00102	0.00107	0.00112	0.00117	0.00122
1.875	0.00065048	0.00069925	0.00076117	0.00082804	0.00089825	0.00096475	0.00103	0.00108	0.00114	0.00118	0.00123
1.9	0.00065945	0.00070779	0.00076957	0.00083791	0.00090738	0.0009745	0.00104	0.00109	0.00115	0.0012	0.00124
1.925	0.00066808	0.00071693	0.00077894	0.00084701	0.0009175	0.00098448	0.00105	0.0011	0.00116	0.00121	0.00126
1.95	0.00067703	0.00072541	0.00078767	0.00085691	0.00092687	0.00099402	0.00106	0.00112	0.00117	0.00122	0.00127
1.975	0.00068542	0.00073484	0.0007966	0.00086576	0.00093694	0.001	0.00107	0.00113	0.00118	0.00123	0.00128
2	0.00069432	0.00074344	0.00080602	0.00087499	0.00094583	0.00101	0.00108	0.00114	0.00119	0.00124	0.00129
2.025	0.00070319	0.00075278	0.00081453	0.00088328	0.00095495	0.00102	0.00109	0.00115	0.0012	0.00125	0.0013
2.05	0.00071219	0.00076134	0.00082332	0.00089243	0.0009645	0.00103	0.0011	0.00116	0.00121	0.00127	0.00131
2.075	0.00072042	0.00076992	0.00083202	0.00090178	0.0009736	0.00104	0.00111	0.00117	0.00122	0.00128	0.00133
2.1	0.00072893	0.00077868	0.00084081	0.00091096	0.00098366	0.00105	0.00112	0.00118	0.00124	0.00129	0.00134
2.125	0.00073747	0.00078714	0.00084978	0.00091946	0.00099255	0.00106	0.00113	0.00119	0.00125	0.0013	0.00135
2.15	0.00074587	0.00079614	0.00085833	0.00092796	0.001	0.00107	0.00114	0.0012	0.00126	0.00131	0.00136
2.175	0.00075523	0.00080486	0.00086703	0.00093702	0.00101	0.00108	0.00115	0.00121	0.00127	0.00132	0.00137
2.2	0.00076358	0.0008132	0.00087538	0.00094611	0.00102	0.00109	0.00116	0.00122	0.00128	0.00133	0.00138
2.225	0.00077213	0.00082182	0.00088466	0.0009543	0.00103	0.0011	0.00117	0.00123	0.00129	0.00134	0.00139
2.25	0.00078038	0.00083058	0.0008929	0.0009633	0.00104	0.00111	0.00118	0.00124	0.0013	0.00135	0.0014
2.275	0.00078895	0.00083901	0.00090192	0.00097125	0.00105	0.00112	0.00119	0.00125	0.00131	0.00136	0.00141
2.3	0.0007976	0.00084762	0.00090989	0.00098018	0.00105	0.00113	0.00119	0.00126	0.00132	0.00137	0.00142
2.325	0.00080624	0.00085619	0.00091877	0.00098848	0.00106	0.00113	0.0012	0.00127	0.00133	0.00138	0.00143
2.35	0.00081479	0.00086415	0.00092705	0.00099792	0.00107	0.00114	0.00121	0.00128	0.00134	0.00139	0.00144
2.375	0.0008228	0.00087304	0.00093522	0.00101	0.00108	0.00115	0.00122	0.00129	0.00135	0.0014	0.00145
2.4	0.00083127	0.00088126	0.00094435	0.00101	0.00109	0.00116	0.00123	0.00129	0.00136	0.00141	0.00146
2.425	0.00083957	0.00088966	0.00095217	0.00102	0.0011	0.00117	0.00124	0.0013	0.00136	0.00142	0.00147
2.45	0.00084828	0.00089824	0.00096115	0.00103	0.00111	0.00118	0.00125	0.00131	0.00137	0.00143	0.00148
2.475	0.00085657	0.00090621	0.0009683	0.00104	0.00111	0.00119	0.00126	0.00132	0.00138	0.00144	0.00149
2.5	0.00086454	0.00091495	0.000977	0.00105	0.00112	0.00119	0.00126	0.00133	0.00139	0.00145	0.0015

## Sheet: Figure S7i
Vg (V)	PVR
	EPVR for positive Id	IPVR for positive Id	EPVR for negative Id	IPVR for negative Id
-20	NaN	NaN	NaN	NaN
-16	NaN	NaN	NaN	NaN
-12	NaN	NaN	NaN	NaN
-8	NaN	NaN	NaN	NaN
-4	NaN	NaN	NaN	NaN
0	NaN	NaN	NaN	NaN
4	NaN	NaN	NaN	NaN
8	NaN	NaN	NaN	NaN
12	NaN	NaN	1.1935	1.60572
16	NaN	NaN	1.21166	1.55297
20	NaN	NaN	1.23762	1.50046

## Sheet: Figure S7j
Vd (V)	Id (A)
	Vg = -20 V	-16 V	-12 V	-8 V	-4 V	0 V	4 V	8 V	12 V	16 V	20 V
2.5	6.705e-05	6.432e-05	6.679e-05	7.274e-05	8.074e-05	8.946e-05	9.878e-05	0.00010764	0.00011594	0.00012408	0.00013162
2.475	6.642e-05	6.362e-05	6.604e-05	7.192e-05	7.986e-05	8.855e-05	9.792e-05	0.00010671	0.00011498	0.00012305	0.00013047
2.45	6.58e-05	6.291e-05	6.527e-05	7.106e-05	7.899e-05	8.773e-05	9.693e-05	0.00010571	0.00011393	0.00012201	0.00012936
2.425	6.519e-05	6.221e-05	6.448e-05	7.028e-05	7.817e-05	8.679e-05	9.601e-05	0.00010468	0.0001129	0.00012092	0.00012821
2.4	6.454e-05	6.15e-05	6.372e-05	6.943e-05	7.731e-05	8.588e-05	9.501e-05	0.00010369	0.00011189	0.00011982	0.00012712
2.375	6.397e-05	6.078e-05	6.295e-05	6.869e-05	7.649e-05	8.499e-05	9.401e-05	0.00010275	0.00011081	0.00011874	0.00012605
2.35	6.332e-05	6.007e-05	6.223e-05	6.785e-05	7.558e-05	8.408e-05	9.313e-05	0.00010184	0.00010986	0.00011767	0.00012488
2.32501	6.273e-05	5.937e-05	6.142e-05	6.706e-05	7.475e-05	8.326e-05	9.213e-05	0.00010077	0.00010878	0.00011663	0.00012376
2.3	6.206e-05	5.868e-05	6.065e-05	6.622e-05	7.387e-05	8.236e-05	9.124e-05	9.981e-05	0.00010777	0.0001155	0.00012253
2.275	6.148e-05	5.801e-05	5.987e-05	6.543e-05	7.309e-05	8.151e-05	9.032e-05	9.878e-05	0.00010667	0.00011442	0.00012145
2.25	6.083e-05	5.728e-05	5.915e-05	6.465e-05	7.222e-05	8.056e-05	8.936e-05	9.785e-05	0.00010565	0.00011323	0.00012035
2.225	6.019e-05	5.657e-05	5.839e-05	6.385e-05	7.135e-05	7.968e-05	8.84e-05	9.686e-05	0.00010466	0.00011221	0.00011923
2.2	5.96e-05	5.588e-05	5.762e-05	6.303e-05	7.052e-05	7.878e-05	8.744e-05	9.582e-05	0.00010356	0.00011113	0.00011804
2.175	5.897e-05	5.519e-05	5.682e-05	6.219e-05	6.967e-05	7.792e-05	8.66e-05	9.478e-05	0.00010251	0.00011001	0.00011686
2.15	5.837e-05	5.45e-05	5.607e-05	6.143e-05	6.883e-05	7.704e-05	8.56e-05	9.381e-05	0.00010142	0.00010891	0.00011573
2.125	5.775e-05	5.38e-05	5.533e-05	6.065e-05	6.8e-05	7.613e-05	8.465e-05	9.278e-05	0.00010041	0.00010776	0.00011458
2.1	5.713e-05	5.313e-05	5.46e-05	5.983e-05	6.71e-05	7.525e-05	8.369e-05	9.184e-05	9.933e-05	0.00010667	0.00011344
2.075	5.653e-05	5.244e-05	5.383e-05	5.905e-05	6.627e-05	7.434e-05	8.276e-05	9.076e-05	9.828e-05	0.00010561	0.00011222
2.05	5.593e-05	5.173e-05	5.31e-05	5.821e-05	6.539e-05	7.342e-05	8.179e-05	8.979e-05	9.72e-05	0.00010442	0.00011105
2.025	5.534e-05	5.105e-05	5.234e-05	5.743e-05	6.461e-05	7.255e-05	8.084e-05	8.872e-05	9.609e-05	0.00010329	0.00010985
2	5.466e-05	5.038e-05	5.157e-05	5.658e-05	6.372e-05	7.158e-05	7.99e-05	8.774e-05	9.503e-05	0.00010209	0.0001086
1.975	5.41e-05	4.97e-05	5.082e-05	5.581e-05	6.286e-05	7.073e-05	7.891e-05	8.67e-05	9.393e-05	0.00010098	0.00010746
1.95	5.346e-05	4.901e-05	5.008e-05	5.501e-05	6.2e-05	6.976e-05	7.797e-05	8.565e-05	9.291e-05	9.975e-05	0.00010627
1.925	5.289e-05	4.831e-05	4.933e-05	5.419e-05	6.118e-05	6.896e-05	7.701e-05	8.461e-05	9.177e-05	9.866e-05	0.00010508
1.9	5.224e-05	4.764e-05	4.856e-05	5.339e-05	6.036e-05	6.805e-05	7.604e-05	8.363e-05	9.066e-05	9.753e-05	0.00010381
1.875	5.169e-05	4.696e-05	4.783e-05	5.259e-05	5.951e-05	6.715e-05	7.504e-05	8.255e-05	8.955e-05	9.635e-05	0.00010265
1.85	5.101e-05	4.63e-05	4.709e-05	5.187e-05	5.865e-05	6.619e-05	7.41e-05	8.156e-05	8.851e-05	9.52e-05	0.00010138
1.825	5.043e-05	4.561e-05	4.638e-05	5.104e-05	5.776e-05	6.532e-05	7.311e-05	8.054e-05	8.741e-05	9.406e-05	0.00010022
1.8	4.982e-05	4.494e-05	4.56e-05	5.024e-05	5.694e-05	6.441e-05	7.215e-05	7.947e-05	8.633e-05	9.298e-05	9.899e-05
1.775	4.919e-05	4.429e-05	4.486e-05	4.942e-05	5.607e-05	6.351e-05	7.122e-05	7.845e-05	8.517e-05	9.174e-05	9.778e-05
1.75	4.861e-05	4.36e-05	4.414e-05	4.863e-05	5.524e-05	6.262e-05	7.024e-05	7.736e-05	8.406e-05	9.055e-05	9.648e-05
1.725	4.795e-05	4.293e-05	4.341e-05	4.788e-05	5.442e-05	6.167e-05	6.922e-05	7.637e-05	8.299e-05	8.936e-05	9.524e-05
1.7	4.736e-05	4.226e-05	4.27e-05	4.707e-05	5.355e-05	6.079e-05	6.828e-05	7.529e-05	8.186e-05	8.82e-05	9.407e-05
1.675	4.676e-05	4.158e-05	4.196e-05	4.632e-05	5.271e-05	5.986e-05	6.733e-05	7.43e-05	8.078e-05	8.702e-05	9.276e-05
1.65	4.613e-05	4.091e-05	4.125e-05	4.551e-05	5.182e-05	5.899e-05	6.636e-05	7.322e-05	7.964e-05	8.585e-05	9.153e-05
1.62501	4.552e-05	4.025e-05	4.05e-05	4.474e-05	5.1e-05	5.812e-05	6.536e-05	7.219e-05	7.856e-05	8.467e-05	9.027e-05
1.60001	4.487e-05	3.96e-05	3.978e-05	4.393e-05	5.013e-05	5.714e-05	6.443e-05	7.106e-05	7.741e-05	8.346e-05	8.905e-05
1.575	4.426e-05	3.893e-05	3.905e-05	4.319e-05	4.933e-05	5.63e-05	6.334e-05	7.005e-05	7.63e-05	8.227e-05	8.781e-05
1.55	4.366e-05	3.826e-05	3.834e-05	4.237e-05	4.843e-05	5.536e-05	6.24e-05	6.899e-05	7.514e-05	8.106e-05	8.652e-05
1.525	4.309e-05	3.761e-05	3.761e-05	4.159e-05	4.762e-05	5.451e-05	6.137e-05	6.792e-05	7.405e-05	7.993e-05	8.531e-05
1.5	4.244e-05	3.696e-05	3.693e-05	4.082e-05	4.677e-05	5.355e-05	6.044e-05	6.689e-05	7.29e-05	7.866e-05	8.397e-05
1.475	4.182e-05	3.632e-05	3.621e-05	4.003e-05	4.597e-05	5.262e-05	5.947e-05	6.578e-05	7.172e-05	7.751e-05	8.274e-05
1.45	4.117e-05	3.566e-05	3.55e-05	3.927e-05	4.511e-05	5.169e-05	5.843e-05	6.48e-05	7.061e-05	7.625e-05	8.148e-05
1.42501	4.058e-05	3.504e-05	3.479e-05	3.848e-05	4.427e-05	5.077e-05	5.749e-05	6.372e-05	6.952e-05	7.508e-05	8.026e-05
1.4	3.997e-05	3.439e-05	3.409e-05	3.77e-05	4.346e-05	4.988e-05	5.649e-05	6.265e-05	6.835e-05	7.388e-05	7.894e-05
1.375	3.933e-05	3.376e-05	3.339e-05	3.697e-05	4.262e-05	4.898e-05	5.55e-05	6.158e-05	6.722e-05	7.266e-05	7.768e-05
1.35	3.87e-05	3.307e-05	3.267e-05	3.617e-05	4.181e-05	4.812e-05	5.452e-05	6.049e-05	6.604e-05	7.147e-05	7.639e-05
1.325	3.802e-05	3.244e-05	3.2e-05	3.546e-05	4.098e-05	4.716e-05	5.349e-05	5.943e-05	6.489e-05	7.02e-05	7.514e-05
1.3	3.741e-05	3.179e-05	3.129e-05	3.466e-05	4.011e-05	4.63e-05	5.256e-05	5.836e-05	6.377e-05	6.899e-05	7.39e-05
1.275	3.678e-05	3.117e-05	3.061e-05	3.392e-05	3.929e-05	4.537e-05	5.158e-05	5.734e-05	6.261e-05	6.78e-05	7.259e-05
1.25	3.617e-05	3.052e-05	2.992e-05	3.311e-05	3.844e-05	4.444e-05	5.062e-05	5.623e-05	6.151e-05	6.657e-05	7.133e-05
1.225	3.554e-05	2.988e-05	2.924e-05	3.236e-05	3.765e-05	4.355e-05	4.961e-05	5.518e-05	6.035e-05	6.541e-05	7.001e-05
1.2	3.491e-05	2.927e-05	2.855e-05	3.162e-05	3.681e-05	4.262e-05	4.861e-05	5.406e-05	5.921e-05	6.417e-05	6.876e-05
1.175	3.426e-05	2.863e-05	2.787e-05	3.087e-05	3.6e-05	4.172e-05	4.76e-05	5.302e-05	5.803e-05	6.297e-05	6.744e-05
1.15	3.363e-05	2.804e-05	2.719e-05	3.013e-05	3.512e-05	4.083e-05	4.663e-05	5.194e-05	5.691e-05	6.174e-05	6.62e-05
1.125	3.301e-05	2.738e-05	2.653e-05	2.938e-05	3.433e-05	3.994e-05	4.563e-05	5.084e-05	5.575e-05	6.053e-05	6.49e-05
1.1	3.233e-05	2.675e-05	2.587e-05	2.865e-05	3.349e-05	3.902e-05	4.464e-05	4.983e-05	5.461e-05	5.93e-05	6.361e-05
1.075	3.169e-05	2.614e-05	2.519e-05	2.79e-05	3.268e-05	3.814e-05	4.37e-05	4.871e-05	5.351e-05	5.806e-05	6.231e-05
1.05	3.102e-05	2.552e-05	2.454e-05	2.722e-05	3.188e-05	3.72e-05	4.266e-05	4.765e-05	5.229e-05	5.683e-05	6.104e-05
1.025	3.039e-05	2.49e-05	2.388e-05	2.645e-05	3.106e-05	3.628e-05	4.167e-05	4.653e-05	5.118e-05	5.561e-05	5.978e-05
1	2.973e-05	2.427e-05	2.32e-05	2.572e-05	3.024e-05	3.544e-05	4.068e-05	4.552e-05	5.001e-05	5.442e-05	5.848e-05
0.975	2.91e-05	2.367e-05	2.256e-05	2.501e-05	2.943e-05	3.454e-05	3.971e-05	4.442e-05	4.887e-05	5.319e-05	5.719e-05
0.95	2.844e-05	2.304e-05	2.194e-05	2.43e-05	2.864e-05	3.366e-05	3.869e-05	4.337e-05	4.773e-05	5.196e-05	5.584e-05
0.925	2.777e-05	2.243e-05	2.13e-05	2.356e-05	2.784e-05	3.271e-05	3.768e-05	4.227e-05	4.654e-05	5.069e-05	5.456e-05
0.9	2.71e-05	2.181e-05	2.065e-05	2.289e-05	2.705e-05	3.185e-05	3.67e-05	4.12e-05	4.538e-05	4.95e-05	5.326e-05
0.875	2.641e-05	2.121e-05	2.002e-05	2.218e-05	2.624e-05	3.093e-05	3.568e-05	4.013e-05	4.42e-05	4.822e-05	5.195e-05
0.85	2.579e-05	2.06e-05	1.938e-05	2.147e-05	2.544e-05	3.005e-05	3.472e-05	3.902e-05	4.306e-05	4.704e-05	5.064e-05
0.825	2.508e-05	2.001e-05	1.876e-05	2.076e-05	2.467e-05	2.914e-05	3.37e-05	3.795e-05	4.186e-05	4.576e-05	4.93e-05
0.8	2.443e-05	1.942e-05	1.813e-05	2.007e-05	2.387e-05	2.826e-05	3.272e-05	3.683e-05	4.068e-05	4.448e-05	4.796e-05
0.775	2.374e-05	1.88e-05	1.751e-05	1.938e-05	2.309e-05	2.734e-05	3.169e-05	3.576e-05	3.952e-05	4.322e-05	4.661e-05
0.75	2.303e-05	1.822e-05	1.69e-05	1.871e-05	2.227e-05	2.646e-05	3.073e-05	3.469e-05	3.832e-05	4.192e-05	4.525e-05
0.725	2.237e-05	1.757e-05	1.63e-05	1.804e-05	2.152e-05	2.56e-05	2.97e-05	3.361e-05	3.715e-05	4.068e-05	4.388e-05
0.7	2.17e-05	1.698e-05	1.569e-05	1.734e-05	2.069e-05	2.468e-05	2.875e-05	3.25e-05	3.592e-05	3.937e-05	4.25e-05
0.675	2.1e-05	1.64e-05	1.51e-05	1.668e-05	1.996e-05	2.381e-05	2.773e-05	3.138e-05	3.471e-05	3.807e-05	4.109e-05
0.65	2.029e-05	1.581e-05	1.45e-05	1.599e-05	1.917e-05	2.292e-05	2.671e-05	3.026e-05	3.351e-05	3.675e-05	3.968e-05
0.625	1.961e-05	1.523e-05	1.389e-05	1.535e-05	1.841e-05	2.203e-05	2.572e-05	2.916e-05	3.229e-05	3.542e-05	3.829e-05
0.6	1.889e-05	1.461e-05	1.33e-05	1.467e-05	1.764e-05	2.115e-05	2.469e-05	2.805e-05	3.107e-05	3.411e-05	3.687e-05
0.575	1.821e-05	1.403e-05	1.272e-05	1.401e-05	1.688e-05	2.025e-05	2.371e-05	2.69e-05	2.982e-05	3.276e-05	3.541e-05
0.55	1.747e-05	1.343e-05	1.215e-05	1.336e-05	1.612e-05	1.935e-05	2.268e-05	2.58e-05	2.861e-05	3.14e-05	3.396e-05
0.525	1.673e-05	1.283e-05	1.155e-05	1.272e-05	1.535e-05	1.845e-05	2.168e-05	2.463e-05	2.735e-05	3.005e-05	3.249e-05
0.5	1.604e-05	1.224e-05	1.098e-05	1.21e-05	1.46e-05	1.758e-05	2.063e-05	2.351e-05	2.607e-05	2.868e-05	3.101e-05
0.475	1.529e-05	1.163e-05	1.044e-05	1.144e-05	1.382e-05	1.67e-05	1.963e-05	2.236e-05	2.483e-05	2.732e-05	2.954e-05
0.45	1.459e-05	1.104e-05	9.85e-06	1.081e-05	1.309e-05	1.581e-05	1.862e-05	2.122e-05	2.358e-05	2.591e-05	2.802e-05
0.425	1.381e-05	1.045e-05	9.29e-06	1.018e-05	1.232e-05	1.493e-05	1.758e-05	2.006e-05	2.23e-05	2.454e-05	2.65e-05
0.4	1.307e-05	9.87e-06	8.73e-06	9.56e-06	1.157e-05	1.404e-05	1.655e-05	1.888e-05	2.099e-05	2.31e-05	2.498e-05
0.375	1.23e-05	9.25e-06	8.17e-06	8.94e-06	1.08e-05	1.314e-05	1.553e-05	1.771e-05	1.971e-05	2.172e-05	2.343e-05
0.35	1.153e-05	8.66e-06	7.62e-06	8.33e-06	1.008e-05	1.226e-05	1.449e-05	1.655e-05	1.844e-05	2.028e-05	2.194e-05
0.325	1.076e-05	8.04e-06	7.07e-06	7.71e-06	9.36e-06	1.137e-05	1.344e-05	1.54e-05	1.712e-05	1.887e-05	2.04e-05
0.3	1e-05	7.44e-06	6.53e-06	7.1e-06	8.63e-06	1.05e-05	1.244e-05	1.42e-05	1.584e-05	1.742e-05	1.888e-05
0.275	9.2e-06	6.85e-06	5.96e-06	6.51e-06	7.88e-06	9.63e-06	1.14e-05	1.303e-05	1.451e-05	1.6e-05	1.732e-05
0.25	8.38e-06	6.25e-06	5.42e-06	5.91e-06	7.15e-06	8.73e-06	1.036e-05	1.184e-05	1.32e-05	1.455e-05	1.576e-05
0.225	7.58e-06	5.64e-06	4.88e-06	5.31e-06	6.43e-06	7.84e-06	9.31e-06	1.066e-05	1.187e-05	1.31e-05	1.42e-05
0.2	6.78e-06	5.01e-06	4.35e-06	4.72e-06	5.7e-06	6.97e-06	8.28e-06	9.51e-06	1.058e-05	1.165e-05	1.264e-05
0.175	5.97e-06	4.42e-06	3.81e-06	4.13e-06	4.97e-06	6.11e-06	7.25e-06	8.32e-06	9.26e-06	1.019e-05	1.106e-05
0.15	5.14e-06	3.81e-06	3.28e-06	3.54e-06	4.27e-06	5.22e-06	6.22e-06	7.12e-06	7.92e-06	8.75e-06	9.49e-06
0.125	4.32e-06	3.22e-06	2.74e-06	2.96e-06	3.57e-06	4.34e-06	5.17e-06	5.95e-06	6.6e-06	7.29e-06	7.91e-06
0.1	3.47e-06	2.55e-06	2.19e-06	2.35e-06	2.86e-06	3.49e-06	4.13e-06	4.77e-06	5.29e-06	5.84e-06	6.34e-06
0.075	2.62e-06	1.95e-06	1.65e-06	1.79e-06	2.13e-06	2.61e-06	3.11e-06	3.59e-06	3.97e-06	4.39e-06	4.75e-06
0.05	1.77e-06	1.34e-06	1.13e-06	1.2e-06	1.45e-06	1.75e-06	2.08e-06	2.4e-06	2.64e-06	2.95e-06	3.17e-06
0.02501	9.1e-07	7e-07	5.9e-07	6.3e-07	7.5e-07	8.9e-07	1.07e-06	1.21e-06	1.34e-06	1.48e-06	1.59e-06
0	6e-08	7e-08	4e-08	5e-08	4e-08	4e-08	3e-08	4e-08	2e-08	5e-08	2e-08
-0.025	-8.2e-07	-5.8e-07	-5.1e-07	-5.3e-07	-6.6e-07	-8e-07	-9.8e-07	-1.13e-06	-1.3e-06	-1.41e-06	-1.55e-06
-0.05	-1.68e-06	-1.21e-06	-1.05e-06	-1.1e-06	-1.36e-06	-1.65e-06	-2e-06	-2.28e-06	-2.59e-06	-2.86e-06	-3.11e-06
-0.075	-2.56e-06	-1.85e-06	-1.59e-06	-1.66e-06	-2.04e-06	-2.5e-06	-3e-06	-3.45e-06	-3.91e-06	-4.3e-06	-4.67e-06
-0.1	-3.44e-06	-2.51e-06	-2.13e-06	-2.22e-06	-2.72e-06	-3.33e-06	-4.01e-06	-4.6e-06	-5.19e-06	-5.72e-06	-6.24e-06
-0.125	-4.32e-06	-3.13e-06	-2.68e-06	-2.79e-06	-3.39e-06	-4.16e-06	-5.01e-06	-5.77e-06	-6.47e-06	-7.16e-06	-7.79e-06
-0.15	-5.21e-06	-3.82e-06	-3.22e-06	-3.35e-06	-4.09e-06	-4.98e-06	-5.98e-06	-6.89e-06	-7.77e-06	-8.57e-06	-9.32e-06
-0.175	-6.1e-06	-4.47e-06	-3.79e-06	-3.91e-06	-4.73e-06	-5.8e-06	-6.98e-06	-8.04e-06	-9.05e-06	-9.99e-06	-1.089e-05
-0.2	-6.98e-06	-5.13e-06	-4.34e-06	-4.47e-06	-5.4e-06	-6.64e-06	-7.96e-06	-9.17e-06	-1.034e-05	-1.142e-05	-1.241e-05
-0.225	-7.88e-06	-5.81e-06	-4.89e-06	-5.04e-06	-6.07e-06	-7.44e-06	-8.92e-06	-1.03e-05	-1.159e-05	-1.282e-05	-1.396e-05
-0.25	-8.75e-06	-6.49e-06	-5.45e-06	-5.61e-06	-6.74e-06	-8.26e-06	-9.89e-06	-1.141e-05	-1.287e-05	-1.423e-05	-1.545e-05
-0.275	-9.66e-06	-7.16e-06	-6.02e-06	-6.18e-06	-7.38e-06	-9.05e-06	-1.086e-05	-1.251e-05	-1.409e-05	-1.561e-05	-1.695e-05
-0.3	-1.055e-05	-7.83e-06	-6.61e-06	-6.75e-06	-8.04e-06	-9.85e-06	-1.179e-05	-1.361e-05	-1.533e-05	-1.696e-05	-1.845e-05
-0.325	-1.146e-05	-8.52e-06	-7.16e-06	-7.32e-06	-8.69e-06	-1.063e-05	-1.274e-05	-1.47e-05	-1.657e-05	-1.831e-05	-1.994e-05
-0.35	-1.233e-05	-9.22e-06	-7.73e-06	-7.9e-06	-9.33e-06	-1.142e-05	-1.365e-05	-1.58e-05	-1.777e-05	-1.966e-05	-2.14e-05
-0.375	-1.326e-05	-9.92e-06	-8.34e-06	-8.46e-06	-9.98e-06	-1.219e-05	-1.459e-05	-1.686e-05	-1.896e-05	-2.1e-05	-2.286e-05
-0.4	-1.415e-05	-1.064e-05	-8.9e-06	-9.03e-06	-1.063e-05	-1.297e-05	-1.55e-05	-1.791e-05	-2.015e-05	-2.233e-05	-2.431e-05
-0.425	-1.504e-05	-1.133e-05	-9.51e-06	-9.62e-06	-1.128e-05	-1.371e-05	-1.641e-05	-1.897e-05	-2.131e-05	-2.364e-05	-2.573e-05
-0.45	-1.595e-05	-1.205e-05	-1.009e-05	-1.016e-05	-1.193e-05	-1.448e-05	-1.731e-05	-1.999e-05	-2.25e-05	-2.493e-05	-2.715e-05
-0.475	-1.686e-05	-1.277e-05	-1.069e-05	-1.075e-05	-1.257e-05	-1.524e-05	-1.82e-05	-2.103e-05	-2.368e-05	-2.622e-05	-2.858e-05
-0.49999	-1.777e-05	-1.347e-05	-1.131e-05	-1.132e-05	-1.32e-05	-1.598e-05	-1.909e-05	-2.205e-05	-2.484e-05	-2.749e-05	-2.996e-05
-0.525	-1.867e-05	-1.421e-05	-1.193e-05	-1.191e-05	-1.383e-05	-1.675e-05	-1.994e-05	-2.307e-05	-2.594e-05	-2.876e-05	-3.135e-05
-0.55	-1.952e-05	-1.491e-05	-1.254e-05	-1.251e-05	-1.446e-05	-1.746e-05	-2.081e-05	-2.403e-05	-2.705e-05	-3.001e-05	-3.266e-05
-0.575	-2.042e-05	-1.569e-05	-1.317e-05	-1.309e-05	-1.512e-05	-1.819e-05	-2.169e-05	-2.504e-05	-2.818e-05	-3.121e-05	-3.405e-05
-0.6	-2.132e-05	-1.64e-05	-1.378e-05	-1.369e-05	-1.575e-05	-1.893e-05	-2.253e-05	-2.599e-05	-2.927e-05	-3.245e-05	-3.534e-05
-0.625	-2.23e-05	-1.714e-05	-1.443e-05	-1.427e-05	-1.637e-05	-1.965e-05	-2.339e-05	-2.696e-05	-3.033e-05	-3.362e-05	-3.671e-05
-0.65	-2.317e-05	-1.788e-05	-1.506e-05	-1.485e-05	-1.701e-05	-2.039e-05	-2.424e-05	-2.791e-05	-3.142e-05	-3.485e-05	-3.801e-05
-0.675	-2.411e-05	-1.863e-05	-1.571e-05	-1.545e-05	-1.763e-05	-2.11e-05	-2.509e-05	-2.884e-05	-3.245e-05	-3.6e-05	-3.93e-05
-0.7	-2.5e-05	-1.938e-05	-1.634e-05	-1.608e-05	-1.828e-05	-2.183e-05	-2.587e-05	-2.98e-05	-3.351e-05	-3.718e-05	-4.059e-05
-0.725	-2.592e-05	-2.011e-05	-1.698e-05	-1.666e-05	-1.892e-05	-2.253e-05	-2.669e-05	-3.071e-05	-3.452e-05	-3.829e-05	-4.184e-05
-0.75	-2.684e-05	-2.088e-05	-1.766e-05	-1.728e-05	-1.957e-05	-2.325e-05	-2.75e-05	-3.167e-05	-3.56e-05	-3.941e-05	-4.312e-05
-0.775	-2.777e-05	-2.162e-05	-1.83e-05	-1.789e-05	-2.019e-05	-2.395e-05	-2.834e-05	-3.254e-05	-3.659e-05	-4.052e-05	-4.43e-05
-0.8	-2.872e-05	-2.242e-05	-1.899e-05	-1.851e-05	-2.084e-05	-2.467e-05	-2.913e-05	-3.346e-05	-3.761e-05	-4.165e-05	-4.548e-05
-0.825	-2.959e-05	-2.319e-05	-1.965e-05	-1.914e-05	-2.148e-05	-2.537e-05	-2.992e-05	-3.432e-05	-3.86e-05	-4.275e-05	-4.667e-05
-0.85	-3.054e-05	-2.394e-05	-2.034e-05	-1.978e-05	-2.212e-05	-2.609e-05	-3.07e-05	-3.521e-05	-3.957e-05	-4.378e-05	-4.781e-05
-0.875	-3.143e-05	-2.473e-05	-2.101e-05	-2.041e-05	-2.276e-05	-2.675e-05	-3.151e-05	-3.615e-05	-4.056e-05	-4.486e-05	-4.899e-05
-0.9	-3.236e-05	-2.551e-05	-2.169e-05	-2.101e-05	-2.338e-05	-2.748e-05	-3.226e-05	-3.703e-05	-4.154e-05	-4.59e-05	-5.015e-05
-0.925	-3.316e-05	-2.632e-05	-2.237e-05	-2.164e-05	-2.405e-05	-2.822e-05	-3.309e-05	-3.791e-05	-4.25e-05	-4.698e-05	-5.128e-05
-0.95	-3.415e-05	-2.705e-05	-2.304e-05	-2.228e-05	-2.465e-05	-2.889e-05	-3.383e-05	-3.875e-05	-4.344e-05	-4.8e-05	-5.236e-05
-0.975	-3.506e-05	-2.785e-05	-2.375e-05	-2.293e-05	-2.534e-05	-2.959e-05	-3.462e-05	-3.964e-05	-4.439e-05	-4.907e-05	-5.352e-05
-1	-3.598e-05	-2.862e-05	-2.442e-05	-2.361e-05	-2.596e-05	-3.026e-05	-3.54e-05	-4.045e-05	-4.537e-05	-5.004e-05	-5.457e-05
-1.025	-3.691e-05	-2.942e-05	-2.515e-05	-2.427e-05	-2.665e-05	-3.098e-05	-3.616e-05	-4.136e-05	-4.629e-05	-5.104e-05	-5.572e-05
-1.05	-3.784e-05	-3.019e-05	-2.583e-05	-2.491e-05	-2.727e-05	-3.167e-05	-3.697e-05	-4.218e-05	-4.722e-05	-5.207e-05	-5.678e-05
-1.075	-3.874e-05	-3.104e-05	-2.656e-05	-2.555e-05	-2.795e-05	-3.236e-05	-3.771e-05	-4.307e-05	-4.812e-05	-5.308e-05	-5.785e-05
-1.1	-3.963e-05	-3.181e-05	-2.724e-05	-2.62e-05	-2.862e-05	-3.304e-05	-3.847e-05	-4.386e-05	-4.905e-05	-5.41e-05	-5.888e-05
-1.125	-4.055e-05	-3.261e-05	-2.797e-05	-2.686e-05	-2.926e-05	-3.371e-05	-3.919e-05	-4.47e-05	-4.994e-05	-5.503e-05	-5.995e-05
-1.15	-4.146e-05	-3.338e-05	-2.866e-05	-2.753e-05	-2.994e-05	-3.441e-05	-3.998e-05	-4.557e-05	-5.094e-05	-5.607e-05	-6.105e-05
-1.175	-4.242e-05	-3.42e-05	-2.938e-05	-2.819e-05	-3.057e-05	-3.509e-05	-4.074e-05	-4.642e-05	-5.182e-05	-5.705e-05	-6.211e-05
-1.2	-4.334e-05	-3.5e-05	-3.01e-05	-2.887e-05	-3.125e-05	-3.582e-05	-4.15e-05	-4.721e-05	-5.273e-05	-5.805e-05	-6.314e-05
-1.225	-4.418e-05	-3.582e-05	-3.083e-05	-2.956e-05	-3.188e-05	-3.649e-05	-4.223e-05	-4.8e-05	-5.359e-05	-5.901e-05	-6.415e-05
-1.25	-4.513e-05	-3.661e-05	-3.157e-05	-3.023e-05	-3.257e-05	-3.717e-05	-4.297e-05	-4.883e-05	-5.451e-05	-5.999e-05	-6.522e-05
-1.275	-4.601e-05	-3.741e-05	-3.226e-05	-3.089e-05	-3.32e-05	-3.784e-05	-4.374e-05	-4.964e-05	-5.543e-05	-6.096e-05	-6.621e-05
-1.3	-4.695e-05	-3.823e-05	-3.301e-05	-3.158e-05	-3.387e-05	-3.852e-05	-4.443e-05	-5.048e-05	-5.631e-05	-6.191e-05	-6.728e-05
-1.325	-4.784e-05	-3.899e-05	-3.372e-05	-3.226e-05	-3.456e-05	-3.925e-05	-4.522e-05	-5.126e-05	-5.719e-05	-6.291e-05	-6.83e-05
-1.35	-4.872e-05	-3.987e-05	-3.45e-05	-3.296e-05	-3.522e-05	-3.991e-05	-4.592e-05	-5.21e-05	-5.8e-05	-6.384e-05	-6.932e-05
-1.375	-4.959e-05	-4.065e-05	-3.522e-05	-3.365e-05	-3.588e-05	-4.06e-05	-4.672e-05	-5.283e-05	-5.894e-05	-6.483e-05	-7.036e-05
-1.4	-5.049e-05	-4.146e-05	-3.598e-05	-3.436e-05	-3.654e-05	-4.123e-05	-4.739e-05	-5.369e-05	-5.98e-05	-6.57e-05	-7.139e-05
-1.425	-5.141e-05	-4.228e-05	-3.671e-05	-3.505e-05	-3.721e-05	-4.194e-05	-4.81e-05	-5.449e-05	-6.067e-05	-6.665e-05	-7.242e-05
-1.45	-5.231e-05	-4.308e-05	-3.747e-05	-3.575e-05	-3.791e-05	-4.26e-05	-4.881e-05	-5.528e-05	-6.156e-05	-6.759e-05	-7.338e-05
-1.475	-5.319e-05	-4.391e-05	-3.824e-05	-3.643e-05	-3.857e-05	-4.334e-05	-4.955e-05	-5.607e-05	-6.239e-05	-6.857e-05	-7.441e-05
-1.5	-5.406e-05	-4.471e-05	-3.898e-05	-3.714e-05	-3.926e-05	-4.397e-05	-5.027e-05	-5.68e-05	-6.324e-05	-6.944e-05	-7.537e-05
-1.525	-5.495e-05	-4.552e-05	-3.975e-05	-3.784e-05	-3.99e-05	-4.467e-05	-5.095e-05	-5.763e-05	-6.407e-05	-7.042e-05	-7.638e-05
-1.55	-5.591e-05	-4.63e-05	-4.046e-05	-3.854e-05	-4.06e-05	-4.532e-05	-5.171e-05	-5.838e-05	-6.496e-05	-7.131e-05	-7.736e-05
-1.575	-5.674e-05	-4.714e-05	-4.123e-05	-3.925e-05	-4.124e-05	-4.602e-05	-5.242e-05	-5.919e-05	-6.579e-05	-7.224e-05	-7.838e-05
-1.6	-5.767e-05	-4.792e-05	-4.196e-05	-3.995e-05	-4.193e-05	-4.669e-05	-5.315e-05	-5.992e-05	-6.663e-05	-7.316e-05	-7.931e-05
-1.625	-5.85e-05	-4.878e-05	-4.268e-05	-4.066e-05	-4.259e-05	-4.737e-05	-5.386e-05	-6.066e-05	-6.742e-05	-7.403e-05	-8.025e-05
-1.65	-5.94e-05	-4.957e-05	-4.347e-05	-4.136e-05	-4.33e-05	-4.806e-05	-5.454e-05	-6.143e-05	-6.831e-05	-7.489e-05	-8.122e-05
-1.675	-6.031e-05	-5.035e-05	-4.421e-05	-4.205e-05	-4.393e-05	-4.87e-05	-5.523e-05	-6.221e-05	-6.91e-05	-7.579e-05	-8.219e-05
-1.7	-6.115e-05	-5.119e-05	-4.496e-05	-4.277e-05	-4.461e-05	-4.943e-05	-5.597e-05	-6.303e-05	-6.991e-05	-7.667e-05	-8.314e-05
-1.725	-6.204e-05	-5.199e-05	-4.575e-05	-4.351e-05	-4.531e-05	-5.007e-05	-5.669e-05	-6.372e-05	-7.069e-05	-7.753e-05	-8.408e-05
-1.75	-6.286e-05	-5.282e-05	-4.655e-05	-4.421e-05	-4.599e-05	-5.079e-05	-5.735e-05	-6.45e-05	-7.159e-05	-7.845e-05	-8.508e-05
-1.775	-6.376e-05	-5.362e-05	-4.735e-05	-4.492e-05	-4.67e-05	-5.144e-05	-5.807e-05	-6.521e-05	-7.237e-05	-7.931e-05	-8.597e-05
-1.8	-6.46e-05	-5.44e-05	-4.808e-05	-4.564e-05	-4.735e-05	-5.212e-05	-5.874e-05	-6.593e-05	-7.318e-05	-8.018e-05	-8.694e-05
-1.825	-6.553e-05	-5.524e-05	-4.882e-05	-4.635e-05	-4.806e-05	-5.277e-05	-5.95e-05	-6.673e-05	-7.396e-05	-8.103e-05	-8.788e-05
-1.85	-6.634e-05	-5.606e-05	-4.959e-05	-4.708e-05	-4.873e-05	-5.345e-05	-6.015e-05	-6.742e-05	-7.479e-05	-8.187e-05	-8.878e-05
-1.875	-6.72e-05	-5.689e-05	-5.034e-05	-4.778e-05	-4.944e-05	-5.415e-05	-6.09e-05	-6.815e-05	-7.552e-05	-8.28e-05	-8.97e-05
-1.9	-6.806e-05	-5.77e-05	-5.113e-05	-4.85e-05	-5.013e-05	-5.48e-05	-6.153e-05	-6.884e-05	-7.626e-05	-8.36e-05	-9.053e-05
-1.925	-6.893e-05	-5.852e-05	-5.187e-05	-4.923e-05	-5.08e-05	-5.551e-05	-6.223e-05	-6.956e-05	-7.712e-05	-8.446e-05	-9.148e-05
-1.95	-6.983e-05	-5.929e-05	-5.266e-05	-4.995e-05	-5.15e-05	-5.617e-05	-6.291e-05	-7.035e-05	-7.786e-05	-8.526e-05	-9.233e-05
-1.975	-7.068e-05	-6.014e-05	-5.339e-05	-5.071e-05	-5.216e-05	-5.684e-05	-6.357e-05	-7.106e-05	-7.866e-05	-8.61e-05	-9.324e-05
-2	-7.154e-05	-6.088e-05	-5.417e-05	-5.142e-05	-5.286e-05	-5.75e-05	-6.429e-05	-7.177e-05	-7.938e-05	-8.689e-05	-9.411e-05
-2.025	-7.233e-05	-6.178e-05	-5.489e-05	-5.212e-05	-5.354e-05	-5.822e-05	-6.495e-05	-7.239e-05	-8.016e-05	-8.785e-05	-9.498e-05
-2.05	-7.323e-05	-6.257e-05	-5.567e-05	-5.285e-05	-5.426e-05	-5.889e-05	-6.566e-05	-7.316e-05	-8.086e-05	-8.865e-05	-9.581e-05
-2.075	-7.401e-05	-6.331e-05	-5.641e-05	-5.358e-05	-5.496e-05	-5.956e-05	-6.627e-05	-7.385e-05	-8.163e-05	-8.946e-05	-9.67e-05
-2.1	-7.495e-05	-6.418e-05	-5.718e-05	-5.427e-05	-5.567e-05	-6.023e-05	-6.698e-05	-7.459e-05	-8.233e-05	-9.022e-05	-9.758e-05
-2.125	-7.572e-05	-6.495e-05	-5.8e-05	-5.502e-05	-5.632e-05	-6.089e-05	-6.763e-05	-7.524e-05	-8.317e-05	-9.099e-05	-9.848e-05
-2.15	-7.66e-05	-6.581e-05	-5.874e-05	-5.576e-05	-5.7e-05	-6.159e-05	-6.831e-05	-7.601e-05	-8.391e-05	-9.181e-05	-9.929e-05
-2.175	-7.74e-05	-6.659e-05	-5.954e-05	-5.647e-05	-5.775e-05	-6.226e-05	-6.897e-05	-7.665e-05	-8.462e-05	-9.263e-05	-0.00010007
-2.2	-7.818e-05	-6.738e-05	-6.029e-05	-5.721e-05	-5.844e-05	-6.296e-05	-6.964e-05	-7.737e-05	-8.538e-05	-9.34e-05	-0.00010091
-2.225	-7.908e-05	-6.815e-05	-6.105e-05	-5.792e-05	-5.912e-05	-6.36e-05	-7.032e-05	-7.805e-05	-8.607e-05	-9.413e-05	-0.00010176
-2.25	-7.986e-05	-6.897e-05	-6.179e-05	-5.865e-05	-5.983e-05	-6.432e-05	-7.097e-05	-7.876e-05	-8.686e-05	-9.492e-05	-0.00010261
-2.275	-8.074e-05	-6.979e-05	-6.259e-05	-5.939e-05	-6.054e-05	-6.492e-05	-7.168e-05	-7.942e-05	-8.752e-05	-9.57e-05	-0.00010341
-2.3	-8.147e-05	-7.059e-05	-6.336e-05	-6.013e-05	-6.121e-05	-6.562e-05	-7.232e-05	-8.007e-05	-8.82e-05	-9.649e-05	-0.00010424
-2.325	-8.233e-05	-7.142e-05	-6.412e-05	-6.084e-05	-6.195e-05	-6.626e-05	-7.3e-05	-8.08e-05	-8.901e-05	-9.726e-05	-0.00010502
-2.35	-8.318e-05	-7.215e-05	-6.489e-05	-6.158e-05	-6.261e-05	-6.695e-05	-7.364e-05	-8.149e-05	-8.963e-05	-9.797e-05	-0.00010584
-2.375	-8.404e-05	-7.299e-05	-6.563e-05	-6.229e-05	-6.324e-05	-6.759e-05	-7.428e-05	-8.213e-05	-9.043e-05	-9.877e-05	-0.00010666
-2.4	-8.481e-05	-7.376e-05	-6.639e-05	-6.31e-05	-6.392e-05	-6.825e-05	-7.497e-05	-8.282e-05	-9.108e-05	-9.95e-05	-0.00010742
-2.425	-8.56e-05	-7.459e-05	-6.719e-05	-6.381e-05	-6.464e-05	-6.893e-05	-7.564e-05	-8.345e-05	-9.18e-05	-0.00010032	-0.00010826
-2.45	-8.645e-05	-7.539e-05	-6.794e-05	-6.453e-05	-6.537e-05	-6.961e-05	-7.632e-05	-8.413e-05	-9.247e-05	-0.00010098	-0.00010896
-2.475	-8.724e-05	-7.614e-05	-6.866e-05	-6.527e-05	-6.606e-05	-7.03e-05	-7.693e-05	-8.479e-05	-9.317e-05	-0.00010169	-0.00010977
-2.5	-8.809e-05	-7.698e-05	-6.942e-05	-6.598e-05	-6.677e-05	-7.092e-05	-7.76e-05	-8.547e-05	-9.387e-05	-0.00010243	-0.00011053
-2.5	-8.803e-05	-7.695e-05	-6.943e-05	-6.6e-05	-6.672e-05	-7.096e-05	-7.754e-05	-8.545e-05	-9.389e-05	-0.00010241	-0.00011062
-2.475	-8.722e-05	-7.619e-05	-6.864e-05	-6.527e-05	-6.605e-05	-7.031e-05	-7.697e-05	-8.484e-05	-9.32e-05	-0.00010168	-0.0001098
-2.45	-8.635e-05	-7.534e-05	-6.792e-05	-6.454e-05	-6.537e-05	-6.963e-05	-7.625e-05	-8.414e-05	-9.253e-05	-0.000101	-0.00010905
-2.425	-8.548e-05	-7.458e-05	-6.71e-05	-6.383e-05	-6.47e-05	-6.898e-05	-7.563e-05	-8.353e-05	-9.184e-05	-0.00010024	-0.00010825
-2.4	-8.471e-05	-7.371e-05	-6.635e-05	-6.308e-05	-6.402e-05	-6.827e-05	-7.494e-05	-8.281e-05	-9.114e-05	-9.95e-05	-0.00010746
-2.375	-8.381e-05	-7.295e-05	-6.555e-05	-6.233e-05	-6.329e-05	-6.761e-05	-7.433e-05	-8.218e-05	-9.044e-05	-9.878e-05	-0.00010672
-2.35	-8.3e-05	-7.214e-05	-6.481e-05	-6.16e-05	-6.261e-05	-6.691e-05	-7.367e-05	-8.149e-05	-8.972e-05	-9.802e-05	-0.00010589
-2.325	-8.204e-05	-7.132e-05	-6.4e-05	-6.085e-05	-6.191e-05	-6.631e-05	-7.3e-05	-8.082e-05	-8.899e-05	-9.736e-05	-0.00010512
-2.3	-8.124e-05	-7.055e-05	-6.326e-05	-6.013e-05	-6.118e-05	-6.562e-05	-7.238e-05	-8.014e-05	-8.834e-05	-9.653e-05	-0.0001043
-2.275	-8.038e-05	-6.967e-05	-6.25e-05	-5.939e-05	-6.051e-05	-6.499e-05	-7.166e-05	-7.947e-05	-8.764e-05	-9.583e-05	-0.0001035
-2.25	-7.958e-05	-6.889e-05	-6.169e-05	-5.868e-05	-5.981e-05	-6.428e-05	-7.1e-05	-7.881e-05	-8.697e-05	-9.502e-05	-0.00010272
-2.225	-7.868e-05	-6.807e-05	-6.093e-05	-5.796e-05	-5.91e-05	-6.364e-05	-7.029e-05	-7.811e-05	-8.623e-05	-9.427e-05	-0.00010189
-2.2	-7.78e-05	-6.731e-05	-6.015e-05	-5.72e-05	-5.843e-05	-6.296e-05	-6.967e-05	-7.742e-05	-8.551e-05	-9.345e-05	-0.00010103
-2.175	-7.697e-05	-6.647e-05	-5.942e-05	-5.648e-05	-5.773e-05	-6.232e-05	-6.896e-05	-7.67e-05	-8.472e-05	-9.271e-05	-0.00010018
-2.15	-7.611e-05	-6.569e-05	-5.864e-05	-5.575e-05	-5.703e-05	-6.164e-05	-6.832e-05	-7.603e-05	-8.403e-05	-9.193e-05	-9.94e-05
-2.125	-7.528e-05	-6.482e-05	-5.789e-05	-5.499e-05	-5.636e-05	-6.095e-05	-6.766e-05	-7.536e-05	-8.329e-05	-9.113e-05	-9.853e-05
-2.1	-7.438e-05	-6.403e-05	-5.709e-05	-5.429e-05	-5.562e-05	-6.028e-05	-6.698e-05	-7.464e-05	-8.256e-05	-9.033e-05	-9.775e-05
-2.075	-7.355e-05	-6.326e-05	-5.633e-05	-5.358e-05	-5.494e-05	-5.961e-05	-6.632e-05	-7.397e-05	-8.181e-05	-8.953e-05	-9.695e-05
-2.05	-7.262e-05	-6.249e-05	-5.558e-05	-5.282e-05	-5.425e-05	-5.898e-05	-6.564e-05	-7.321e-05	-8.099e-05	-8.88e-05	-9.604e-05
-2.025	-7.177e-05	-6.17e-05	-5.48e-05	-5.209e-05	-5.36e-05	-5.826e-05	-6.499e-05	-7.25e-05	-8.028e-05	-8.792e-05	-9.514e-05
-2	-7.087e-05	-6.079e-05	-5.405e-05	-5.137e-05	-5.286e-05	-5.758e-05	-6.426e-05	-7.177e-05	-7.95e-05	-8.712e-05	-9.428e-05
-1.975	-7.002e-05	-6.003e-05	-5.324e-05	-5.064e-05	-5.22e-05	-5.688e-05	-6.36e-05	-7.115e-05	-7.878e-05	-8.632e-05	-9.339e-05
-1.95	-6.913e-05	-5.919e-05	-5.25e-05	-4.992e-05	-5.147e-05	-5.622e-05	-6.29e-05	-7.036e-05	-7.802e-05	-8.542e-05	-9.258e-05
-1.925	-6.824e-05	-5.841e-05	-5.176e-05	-4.919e-05	-5.08e-05	-5.556e-05	-6.225e-05	-6.966e-05	-7.721e-05	-8.467e-05	-9.161e-05
-1.9	-6.737e-05	-5.759e-05	-5.099e-05	-4.846e-05	-5.011e-05	-5.488e-05	-6.158e-05	-6.89e-05	-7.646e-05	-8.378e-05	-9.075e-05
-1.875	-6.647e-05	-5.674e-05	-5.026e-05	-4.779e-05	-4.942e-05	-5.418e-05	-6.082e-05	-6.817e-05	-7.562e-05	-8.298e-05	-8.98e-05
-1.85	-6.569e-05	-5.594e-05	-4.946e-05	-4.705e-05	-4.873e-05	-5.349e-05	-6.015e-05	-6.751e-05	-7.492e-05	-8.211e-05	-8.89e-05
-1.825	-6.478e-05	-5.515e-05	-4.873e-05	-4.635e-05	-4.807e-05	-5.284e-05	-5.943e-05	-6.676e-05	-7.411e-05	-8.127e-05	-8.8e-05
-1.79999	-6.389e-05	-5.436e-05	-4.795e-05	-4.561e-05	-4.736e-05	-5.213e-05	-5.881e-05	-6.606e-05	-7.335e-05	-8.045e-05	-8.71e-05
-1.775	-6.297e-05	-5.353e-05	-4.72e-05	-4.49e-05	-4.67e-05	-5.15e-05	-5.805e-05	-6.528e-05	-7.249e-05	-7.956e-05	-8.617e-05
-1.75	-6.21e-05	-5.272e-05	-4.642e-05	-4.419e-05	-4.606e-05	-5.083e-05	-5.738e-05	-6.457e-05	-7.172e-05	-7.87e-05	-8.52e-05
-1.725	-6.128e-05	-5.182e-05	-4.565e-05	-4.346e-05	-4.533e-05	-5.019e-05	-5.664e-05	-6.381e-05	-7.091e-05	-7.779e-05	-8.427e-05
-1.7	-6.039e-05	-5.105e-05	-4.489e-05	-4.274e-05	-4.462e-05	-4.946e-05	-5.597e-05	-6.307e-05	-7.013e-05	-7.694e-05	-8.331e-05
-1.675	-5.95e-05	-5.024e-05	-4.415e-05	-4.205e-05	-4.396e-05	-4.88e-05	-5.529e-05	-6.234e-05	-6.928e-05	-7.602e-05	-8.24e-05
-1.65	-5.857e-05	-4.943e-05	-4.341e-05	-4.133e-05	-4.328e-05	-4.812e-05	-5.459e-05	-6.152e-05	-6.845e-05	-7.514e-05	-8.141e-05
-1.625	-5.767e-05	-4.862e-05	-4.262e-05	-4.062e-05	-4.26e-05	-4.745e-05	-5.389e-05	-6.079e-05	-6.759e-05	-7.425e-05	-8.05e-05
-1.6	-5.677e-05	-4.775e-05	-4.191e-05	-3.99e-05	-4.191e-05	-4.676e-05	-5.316e-05	-6e-05	-6.678e-05	-7.339e-05	-7.946e-05
-1.575	-5.593e-05	-4.698e-05	-4.112e-05	-3.921e-05	-4.124e-05	-4.605e-05	-5.245e-05	-5.93e-05	-6.598e-05	-7.24e-05	-7.854e-05
-1.55	-5.497e-05	-4.614e-05	-4.039e-05	-3.85e-05	-4.054e-05	-4.539e-05	-5.172e-05	-5.848e-05	-6.51e-05	-7.153e-05	-7.758e-05
-1.525	-5.409e-05	-4.537e-05	-3.962e-05	-3.78e-05	-3.991e-05	-4.47e-05	-5.104e-05	-5.774e-05	-6.423e-05	-7.06e-05	-7.657e-05
-1.5	-5.322e-05	-4.455e-05	-3.89e-05	-3.713e-05	-3.92e-05	-4.405e-05	-5.029e-05	-5.689e-05	-6.342e-05	-6.966e-05	-7.558e-05
-1.475	-5.229e-05	-4.374e-05	-3.815e-05	-3.64e-05	-3.856e-05	-4.335e-05	-4.963e-05	-5.614e-05	-6.253e-05	-6.877e-05	-7.462e-05
-1.45	-5.144e-05	-4.289e-05	-3.741e-05	-3.572e-05	-3.788e-05	-4.269e-05	-4.884e-05	-5.538e-05	-6.174e-05	-6.781e-05	-7.359e-05
-1.425	-5.051e-05	-4.208e-05	-3.665e-05	-3.502e-05	-3.718e-05	-4.201e-05	-4.811e-05	-5.46e-05	-6.083e-05	-6.688e-05	-7.262e-05
-1.4	-4.966e-05	-4.128e-05	-3.588e-05	-3.434e-05	-3.652e-05	-4.133e-05	-4.744e-05	-5.381e-05	-5.997e-05	-6.594e-05	-7.158e-05
-1.375	-4.871e-05	-4.05e-05	-3.517e-05	-3.363e-05	-3.585e-05	-4.067e-05	-4.666e-05	-5.297e-05	-5.911e-05	-6.502e-05	-7.06e-05
-1.35	-4.785e-05	-3.97e-05	-3.441e-05	-3.295e-05	-3.52e-05	-3.996e-05	-4.595e-05	-5.216e-05	-5.82e-05	-6.406e-05	-6.954e-05
-1.325	-4.688e-05	-3.884e-05	-3.368e-05	-3.228e-05	-3.451e-05	-3.928e-05	-4.517e-05	-5.134e-05	-5.736e-05	-6.308e-05	-6.854e-05
-1.3	-4.598e-05	-3.807e-05	-3.295e-05	-3.158e-05	-3.382e-05	-3.856e-05	-4.448e-05	-5.055e-05	-5.647e-05	-6.216e-05	-6.748e-05
-1.275	-4.511e-05	-3.727e-05	-3.224e-05	-3.091e-05	-3.32e-05	-3.792e-05	-4.372e-05	-4.972e-05	-5.558e-05	-6.116e-05	-6.644e-05
-1.25	-4.417e-05	-3.646e-05	-3.153e-05	-3.023e-05	-3.25e-05	-3.72e-05	-4.3e-05	-4.891e-05	-5.464e-05	-6.022e-05	-6.539e-05
-1.225	-4.33e-05	-3.566e-05	-3.081e-05	-2.955e-05	-3.188e-05	-3.655e-05	-4.222e-05	-4.805e-05	-5.377e-05	-5.921e-05	-6.434e-05
-1.2	-4.236e-05	-3.483e-05	-3.006e-05	-2.89e-05	-3.122e-05	-3.584e-05	-4.149e-05	-4.725e-05	-5.287e-05	-5.824e-05	-6.328e-05
-1.175	-4.15e-05	-3.403e-05	-2.931e-05	-2.824e-05	-3.057e-05	-3.513e-05	-4.074e-05	-4.644e-05	-5.199e-05	-5.723e-05	-6.224e-05
-1.15	-4.056e-05	-3.322e-05	-2.861e-05	-2.755e-05	-2.987e-05	-3.445e-05	-4e-05	-4.559e-05	-5.107e-05	-5.628e-05	-6.121e-05
-1.125	-3.967e-05	-3.248e-05	-2.79e-05	-2.689e-05	-2.923e-05	-3.375e-05	-3.924e-05	-4.478e-05	-5.014e-05	-5.527e-05	-6.015e-05
-1.1	-3.871e-05	-3.163e-05	-2.721e-05	-2.625e-05	-2.857e-05	-3.309e-05	-3.849e-05	-4.39e-05	-4.918e-05	-5.425e-05	-5.909e-05
-1.075	-3.783e-05	-3.087e-05	-2.651e-05	-2.558e-05	-2.796e-05	-3.24e-05	-3.773e-05	-4.307e-05	-4.826e-05	-5.325e-05	-5.796e-05
-1.05	-3.692e-05	-3.004e-05	-2.581e-05	-2.493e-05	-2.73e-05	-3.17e-05	-3.693e-05	-4.222e-05	-4.737e-05	-5.222e-05	-5.691e-05
-1.025	-3.6e-05	-2.926e-05	-2.51e-05	-2.426e-05	-2.666e-05	-3.1e-05	-3.618e-05	-4.14e-05	-4.64e-05	-5.121e-05	-5.584e-05
-1	-3.508e-05	-2.85e-05	-2.439e-05	-2.361e-05	-2.602e-05	-3.03e-05	-3.54e-05	-4.055e-05	-4.549e-05	-5.022e-05	-5.474e-05
-0.975	-3.413e-05	-2.77e-05	-2.37e-05	-2.298e-05	-2.537e-05	-2.963e-05	-3.466e-05	-3.966e-05	-4.449e-05	-4.918e-05	-5.361e-05
-0.95	-3.319e-05	-2.694e-05	-2.301e-05	-2.234e-05	-2.471e-05	-2.89e-05	-3.384e-05	-3.88e-05	-4.356e-05	-4.817e-05	-5.251e-05
-0.925	-3.23e-05	-2.612e-05	-2.233e-05	-2.167e-05	-2.407e-05	-2.823e-05	-3.308e-05	-3.795e-05	-4.258e-05	-4.709e-05	-5.139e-05
-0.9	-3.145e-05	-2.537e-05	-2.164e-05	-2.103e-05	-2.34e-05	-2.746e-05	-3.226e-05	-3.707e-05	-4.168e-05	-4.606e-05	-5.025e-05
-0.875	-3.051e-05	-2.455e-05	-2.097e-05	-2.04e-05	-2.278e-05	-2.68e-05	-3.15e-05	-3.615e-05	-4.07e-05	-4.498e-05	-4.915e-05
-0.85	-2.962e-05	-2.383e-05	-2.027e-05	-1.977e-05	-2.212e-05	-2.609e-05	-3.071e-05	-3.528e-05	-3.973e-05	-4.396e-05	-4.796e-05
-0.825	-2.869e-05	-2.301e-05	-1.959e-05	-1.916e-05	-2.15e-05	-2.543e-05	-2.993e-05	-3.437e-05	-3.875e-05	-4.284e-05	-4.678e-05
-0.8	-2.78e-05	-2.226e-05	-1.895e-05	-1.852e-05	-2.086e-05	-2.471e-05	-2.912e-05	-3.349e-05	-3.775e-05	-4.177e-05	-4.554e-05
-0.775	-2.688e-05	-2.147e-05	-1.827e-05	-1.792e-05	-2.023e-05	-2.399e-05	-2.831e-05	-3.257e-05	-3.675e-05	-4.064e-05	-4.437e-05
-0.75	-2.601e-05	-2.075e-05	-1.761e-05	-1.73e-05	-1.957e-05	-2.331e-05	-2.751e-05	-3.169e-05	-3.571e-05	-3.954e-05	-4.313e-05
-0.725	-2.509e-05	-1.999e-05	-1.696e-05	-1.671e-05	-1.896e-05	-2.255e-05	-2.67e-05	-3.074e-05	-3.47e-05	-3.842e-05	-4.194e-05
-0.7	-2.42e-05	-1.927e-05	-1.632e-05	-1.609e-05	-1.83e-05	-2.186e-05	-2.589e-05	-2.98e-05	-3.361e-05	-3.728e-05	-4.067e-05
-0.675	-2.331e-05	-1.851e-05	-1.568e-05	-1.549e-05	-1.77e-05	-2.114e-05	-2.505e-05	-2.886e-05	-3.26e-05	-3.61e-05	-3.937e-05
-0.65	-2.24e-05	-1.776e-05	-1.503e-05	-1.489e-05	-1.705e-05	-2.041e-05	-2.421e-05	-2.792e-05	-3.154e-05	-3.493e-05	-3.805e-05
-0.625	-2.154e-05	-1.702e-05	-1.441e-05	-1.429e-05	-1.639e-05	-1.967e-05	-2.338e-05	-2.697e-05	-3.047e-05	-3.374e-05	-3.678e-05
-0.6	-2.063e-05	-1.628e-05	-1.378e-05	-1.369e-05	-1.577e-05	-1.896e-05	-2.255e-05	-2.6e-05	-2.938e-05	-3.254e-05	-3.546e-05
-0.575	-1.973e-05	-1.556e-05	-1.317e-05	-1.311e-05	-1.511e-05	-1.821e-05	-2.17e-05	-2.503e-05	-2.827e-05	-3.13e-05	-3.413e-05
-0.55	-1.887e-05	-1.483e-05	-1.252e-05	-1.253e-05	-1.45e-05	-1.751e-05	-2.082e-05	-2.402e-05	-2.719e-05	-3.009e-05	-3.276e-05
-0.525	-1.796e-05	-1.411e-05	-1.191e-05	-1.193e-05	-1.387e-05	-1.675e-05	-1.997e-05	-2.305e-05	-2.605e-05	-2.883e-05	-3.141e-05
-0.5	-1.711e-05	-1.337e-05	-1.131e-05	-1.135e-05	-1.323e-05	-1.6e-05	-1.911e-05	-2.203e-05	-2.492e-05	-2.758e-05	-3.003e-05
-0.475	-1.621e-05	-1.266e-05	-1.071e-05	-1.077e-05	-1.259e-05	-1.525e-05	-1.82e-05	-2.105e-05	-2.375e-05	-2.63e-05	-2.864e-05
-0.45	-1.534e-05	-1.196e-05	-1.011e-05	-1.02e-05	-1.192e-05	-1.449e-05	-1.733e-05	-2e-05	-2.26e-05	-2.504e-05	-2.722e-05
-0.425	-1.444e-05	-1.126e-05	-9.49e-06	-9.62e-06	-1.13e-05	-1.375e-05	-1.641e-05	-1.897e-05	-2.141e-05	-2.371e-05	-2.58e-05
-0.4	-1.359e-05	-1.056e-05	-8.9e-06	-9.04e-06	-1.065e-05	-1.298e-05	-1.551e-05	-1.792e-05	-2.024e-05	-2.239e-05	-2.435e-05
-0.375	-1.272e-05	-9.84e-06	-8.31e-06	-8.46e-06	-1e-05	-1.22e-05	-1.458e-05	-1.687e-05	-1.905e-05	-2.105e-05	-2.289e-05
-0.35	-1.186e-05	-9.14e-06	-7.76e-06	-7.89e-06	-9.34e-06	-1.142e-05	-1.367e-05	-1.579e-05	-1.784e-05	-1.972e-05	-2.142e-05
-0.325	-1.098e-05	-8.45e-06	-7.17e-06	-7.33e-06	-8.69e-06	-1.065e-05	-1.274e-05	-1.471e-05	-1.661e-05	-1.837e-05	-1.997e-05
-0.3	-1.01e-05	-7.78e-06	-6.59e-06	-6.76e-06	-8.04e-06	-9.84e-06	-1.181e-05	-1.359e-05	-1.537e-05	-1.701e-05	-1.847e-05
-0.275	-9.25e-06	-7.1e-06	-6.01e-06	-6.19e-06	-7.41e-06	-9.04e-06	-1.087e-05	-1.25e-05	-1.412e-05	-1.563e-05	-1.699e-05
-0.25	-8.37e-06	-6.42e-06	-5.46e-06	-5.63e-06	-6.73e-06	-8.24e-06	-9.89e-06	-1.139e-05	-1.289e-05	-1.423e-05	-1.546e-05
-0.225	-7.54e-06	-5.77e-06	-4.91e-06	-5.09e-06	-6.06e-06	-7.43e-06	-8.91e-06	-1.028e-05	-1.162e-05	-1.285e-05	-1.395e-05
-0.2	-6.7e-06	-5.11e-06	-4.35e-06	-4.52e-06	-5.39e-06	-6.63e-06	-7.94e-06	-9.16e-06	-1.034e-05	-1.144e-05	-1.242e-05
-0.175	-5.85e-06	-4.45e-06	-3.78e-06	-3.95e-06	-4.73e-06	-5.81e-06	-6.97e-06	-8.03e-06	-9.07e-06	-1.003e-05	-1.09e-05
-0.15	-5e-06	-3.78e-06	-3.22e-06	-3.39e-06	-4.06e-06	-4.99e-06	-5.99e-06	-6.89e-06	-7.77e-06	-8.6e-06	-9.34e-06
-0.125	-4.15e-06	-3.13e-06	-2.67e-06	-2.82e-06	-3.39e-06	-4.16e-06	-5e-06	-5.73e-06	-6.49e-06	-7.18e-06	-7.79e-06
-0.1	-3.28e-06	-2.49e-06	-2.13e-06	-2.27e-06	-2.69e-06	-3.33e-06	-4.01e-06	-4.59e-06	-5.19e-06	-5.74e-06	-6.23e-06
-0.075	-2.46e-06	-1.84e-06	-1.58e-06	-1.69e-06	-2.02e-06	-2.49e-06	-2.99e-06	-3.45e-06	-3.9e-06	-4.31e-06	-4.67e-06
-0.05	-1.6e-06	-1.2e-06	-1.04e-06	-1.13e-06	-1.33e-06	-1.65e-06	-1.99e-06	-2.28e-06	-2.58e-06	-2.87e-06	-3.1e-06
-0.025	-7.8e-07	-5.7e-07	-5e-07	-5.5e-07	-6.6e-07	-7.9e-07	-9.8e-07	-1.11e-06	-1.27e-06	-1.43e-06	-1.53e-06
0	6e-08	7e-08	3e-08	3e-08	5e-08	6e-08	4e-08	4e-08	4e-08	4e-08	5e-08
0.025	8.8e-07	6.9e-07	5.6e-07	5.9e-07	7.3e-07	9e-07	1.06e-06	1.21e-06	1.35e-06	1.49e-06	1.61e-06
0.05	1.69e-06	1.32e-06	1.11e-06	1.16e-06	1.44e-06	1.77e-06	2.07e-06	2.39e-06	2.67e-06	2.95e-06	3.22e-06
0.075	2.5e-06	1.94e-06	1.65e-06	1.74e-06	2.13e-06	2.64e-06	3.11e-06	3.57e-06	3.99e-06	4.4e-06	4.78e-06
0.1	3.32e-06	2.56e-06	2.18e-06	2.34e-06	2.85e-06	3.51e-06	4.13e-06	4.74e-06	5.3e-06	5.87e-06	6.36e-06
0.125	4.1e-06	3.17e-06	2.74e-06	2.93e-06	3.57e-06	4.37e-06	5.16e-06	5.92e-06	6.64e-06	7.31e-06	7.93e-06
0.15	4.88e-06	3.77e-06	3.27e-06	3.52e-06	4.29e-06	5.24e-06	6.22e-06	7.11e-06	7.95e-06	8.77e-06	9.51e-06
0.175	5.68e-06	4.39e-06	3.8e-06	4.11e-06	5e-06	6.12e-06	7.24e-06	8.32e-06	9.31e-06	1.023e-05	1.11e-05
0.2	6.46e-06	4.98e-06	4.35e-06	4.7e-06	5.71e-06	6.99e-06	8.28e-06	9.5e-06	1.061e-05	1.169e-05	1.267e-05
0.225	7.24e-06	5.58e-06	4.88e-06	5.29e-06	6.43e-06	7.86e-06	9.32e-06	1.069e-05	1.193e-05	1.313e-05	1.422e-05
0.25	7.98e-06	6.19e-06	5.42e-06	5.87e-06	7.17e-06	8.75e-06	1.034e-05	1.185e-05	1.323e-05	1.458e-05	1.58e-05
0.275	8.76e-06	6.8e-06	5.97e-06	6.48e-06	7.9e-06	9.62e-06	1.138e-05	1.303e-05	1.455e-05	1.604e-05	1.735e-05
0.3	9.52e-06	7.38e-06	6.5e-06	7.08e-06	8.63e-06	1.05e-05	1.241e-05	1.42e-05	1.587e-05	1.744e-05	1.891e-05
0.325	1.028e-05	7.99e-06	7.06e-06	7.69e-06	9.36e-06	1.136e-05	1.343e-05	1.539e-05	1.718e-05	1.889e-05	2.045e-05
0.35	1.097e-05	8.58e-06	7.61e-06	8.32e-06	1.01e-05	1.228e-05	1.448e-05	1.656e-05	1.848e-05	2.03e-05	2.198e-05
0.375	1.172e-05	9.19e-06	8.18e-06	8.94e-06	1.082e-05	1.313e-05	1.553e-05	1.772e-05	1.978e-05	2.174e-05	2.352e-05
0.4	1.247e-05	9.79e-06	8.75e-06	9.54e-06	1.159e-05	1.405e-05	1.657e-05	1.888e-05	2.105e-05	2.316e-05	2.503e-05
0.425	1.318e-05	1.036e-05	9.3e-06	1.018e-05	1.234e-05	1.494e-05	1.757e-05	2.004e-05	2.234e-05	2.456e-05	2.655e-05
0.45	1.391e-05	1.095e-05	9.88e-06	1.08e-05	1.309e-05	1.583e-05	1.861e-05	2.12e-05	2.36e-05	2.597e-05	2.807e-05
0.475	1.459e-05	1.154e-05	1.044e-05	1.145e-05	1.384e-05	1.672e-05	1.963e-05	2.236e-05	2.491e-05	2.736e-05	2.955e-05
0.5	1.53e-05	1.215e-05	1.101e-05	1.209e-05	1.458e-05	1.758e-05	2.064e-05	2.349e-05	2.615e-05	2.874e-05	3.106e-05
0.525	1.6e-05	1.274e-05	1.158e-05	1.272e-05	1.536e-05	1.848e-05	2.168e-05	2.462e-05	2.746e-05	3.01e-05	3.251e-05
0.55	1.672e-05	1.335e-05	1.217e-05	1.337e-05	1.612e-05	1.936e-05	2.267e-05	2.575e-05	2.865e-05	3.146e-05	3.4e-05
0.575	1.739e-05	1.39e-05	1.274e-05	1.402e-05	1.69e-05	2.026e-05	2.369e-05	2.688e-05	2.99e-05	3.283e-05	3.543e-05
0.6	1.807e-05	1.452e-05	1.332e-05	1.471e-05	1.762e-05	2.114e-05	2.469e-05	2.805e-05	3.117e-05	3.416e-05	3.69e-05
0.625	1.876e-05	1.513e-05	1.39e-05	1.538e-05	1.844e-05	2.204e-05	2.572e-05	2.915e-05	3.239e-05	3.552e-05	3.831e-05
0.65	1.945e-05	1.571e-05	1.45e-05	1.604e-05	1.92e-05	2.292e-05	2.67e-05	3.023e-05	3.361e-05	3.686e-05	3.978e-05
0.675	2.013e-05	1.631e-05	1.511e-05	1.67e-05	1.997e-05	2.383e-05	2.771e-05	3.135e-05	3.478e-05	3.816e-05	4.117e-05
0.7	2.079e-05	1.687e-05	1.573e-05	1.735e-05	2.073e-05	2.472e-05	2.871e-05	3.246e-05	3.6e-05	3.947e-05	4.255e-05
0.725	2.147e-05	1.748e-05	1.632e-05	1.803e-05	2.153e-05	2.558e-05	2.97e-05	3.358e-05	3.721e-05	4.074e-05	4.397e-05
0.75	2.213e-05	1.807e-05	1.695e-05	1.872e-05	2.23e-05	2.648e-05	3.069e-05	3.466e-05	3.842e-05	4.204e-05	4.531e-05
0.775	2.281e-05	1.87e-05	1.756e-05	1.943e-05	2.308e-05	2.737e-05	3.169e-05	3.576e-05	3.96e-05	4.33e-05	4.669e-05
0.8	2.346e-05	1.93e-05	1.819e-05	2.01e-05	2.389e-05	2.83e-05	3.269e-05	3.682e-05	4.077e-05	4.462e-05	4.8e-05
0.825	2.414e-05	1.99e-05	1.88e-05	2.079e-05	2.468e-05	2.915e-05	3.364e-05	3.793e-05	4.194e-05	4.583e-05	4.939e-05
0.85	2.475e-05	2.05e-05	1.944e-05	2.151e-05	2.547e-05	3.003e-05	3.468e-05	3.9e-05	4.31e-05	4.708e-05	5.068e-05
0.875	2.541e-05	2.111e-05	2.005e-05	2.22e-05	2.623e-05	3.094e-05	3.565e-05	4.011e-05	4.428e-05	4.833e-05	5.205e-05
0.9	2.606e-05	2.173e-05	2.068e-05	2.293e-05	2.707e-05	3.184e-05	3.667e-05	4.116e-05	4.544e-05	4.96e-05	5.336e-05
0.92501	2.672e-05	2.232e-05	2.132e-05	2.361e-05	2.787e-05	3.273e-05	3.764e-05	4.22e-05	4.659e-05	5.081e-05	5.464e-05
0.95	2.739e-05	2.293e-05	2.198e-05	2.436e-05	2.868e-05	3.362e-05	3.862e-05	4.332e-05	4.769e-05	5.203e-05	5.594e-05
0.97501	2.799e-05	2.354e-05	2.262e-05	2.507e-05	2.949e-05	3.454e-05	3.965e-05	4.436e-05	4.889e-05	5.329e-05	5.723e-05
1	2.862e-05	2.417e-05	2.325e-05	2.58e-05	3.028e-05	3.54e-05	4.061e-05	4.546e-05	4.997e-05	5.447e-05	5.854e-05
1.025	2.925e-05	2.48e-05	2.39e-05	2.652e-05	3.11e-05	3.631e-05	4.162e-05	4.653e-05	5.12e-05	5.572e-05	5.982e-05
1.05	2.993e-05	2.542e-05	2.457e-05	2.727e-05	3.19e-05	3.719e-05	4.258e-05	4.757e-05	5.236e-05	5.688e-05	6.112e-05
1.075	3.054e-05	2.603e-05	2.523e-05	2.799e-05	3.27e-05	3.813e-05	4.355e-05	4.865e-05	5.352e-05	5.815e-05	6.232e-05
1.1	3.119e-05	2.663e-05	2.588e-05	2.87e-05	3.355e-05	3.901e-05	4.455e-05	4.972e-05	5.464e-05	5.935e-05	6.363e-05
1.125	3.179e-05	2.73e-05	2.659e-05	2.947e-05	3.438e-05	3.993e-05	4.552e-05	5.081e-05	5.581e-05	6.056e-05	6.489e-05
1.15	3.243e-05	2.79e-05	2.728e-05	3.02e-05	3.519e-05	4.079e-05	4.657e-05	5.184e-05	5.696e-05	6.178e-05	6.619e-05
1.175	3.306e-05	2.853e-05	2.793e-05	3.095e-05	3.603e-05	4.169e-05	4.75e-05	5.294e-05	5.813e-05	6.3e-05	6.746e-05
1.2	3.37e-05	2.915e-05	2.863e-05	3.17e-05	3.683e-05	4.267e-05	4.853e-05	5.392e-05	5.925e-05	6.423e-05	6.878e-05
1.225	3.432e-05	2.978e-05	2.929e-05	3.244e-05	3.769e-05	4.353e-05	4.945e-05	5.504e-05	6.033e-05	6.545e-05	6.997e-05
1.25	3.49e-05	3.042e-05	2.999e-05	3.319e-05	3.849e-05	4.448e-05	5.046e-05	5.608e-05	6.153e-05	6.659e-05	7.127e-05
1.275	3.556e-05	3.105e-05	3.068e-05	3.393e-05	3.934e-05	4.533e-05	5.146e-05	5.72e-05	6.265e-05	6.784e-05	7.251e-05
1.3	3.618e-05	3.171e-05	3.135e-05	3.472e-05	4.012e-05	4.627e-05	5.243e-05	5.825e-05	6.381e-05	6.903e-05	7.38e-05
1.325	3.682e-05	3.236e-05	3.205e-05	3.548e-05	4.098e-05	4.716e-05	5.343e-05	5.928e-05	6.493e-05	7.026e-05	7.511e-05
1.35	3.742e-05	3.299e-05	3.276e-05	3.621e-05	4.178e-05	4.81e-05	5.437e-05	6.037e-05	6.606e-05	7.142e-05	7.639e-05
1.375	3.807e-05	3.36e-05	3.348e-05	3.7e-05	4.264e-05	4.9e-05	5.536e-05	6.143e-05	6.72e-05	7.265e-05	7.768e-05
1.4	3.867e-05	3.427e-05	3.418e-05	3.775e-05	4.348e-05	4.989e-05	5.634e-05	6.253e-05	6.831e-05	7.383e-05	7.888e-05
1.42501	3.931e-05	3.489e-05	3.487e-05	3.855e-05	4.429e-05	5.08e-05	5.74e-05	6.362e-05	6.946e-05	7.505e-05	8.017e-05
1.45	3.997e-05	3.556e-05	3.556e-05	3.931e-05	4.514e-05	5.17e-05	5.838e-05	6.465e-05	7.061e-05	7.629e-05	8.142e-05
1.475	4.057e-05	3.62e-05	3.627e-05	4.009e-05	4.594e-05	5.265e-05	5.934e-05	6.568e-05	7.176e-05	7.743e-05	8.274e-05
1.5	4.116e-05	3.687e-05	3.698e-05	4.084e-05	4.685e-05	5.354e-05	6.03e-05	6.673e-05	7.281e-05	7.862e-05	8.394e-05
1.525	4.178e-05	3.752e-05	3.771e-05	4.164e-05	4.766e-05	5.446e-05	6.131e-05	6.786e-05	7.397e-05	7.982e-05	8.522e-05
1.55	4.241e-05	3.818e-05	3.84e-05	4.241e-05	4.849e-05	5.53e-05	6.227e-05	6.885e-05	7.506e-05	8.099e-05	8.644e-05
1.575	4.306e-05	3.885e-05	3.914e-05	4.323e-05	4.932e-05	5.626e-05	6.323e-05	6.995e-05	7.624e-05	8.218e-05	8.772e-05
1.6	4.366e-05	3.951e-05	3.988e-05	4.398e-05	5.017e-05	5.714e-05	6.423e-05	7.095e-05	7.73e-05	8.338e-05	8.899e-05
1.625	4.424e-05	4.018e-05	4.059e-05	4.477e-05	5.107e-05	5.811e-05	6.513e-05	7.2e-05	7.84e-05	8.454e-05	9.022e-05
1.65	4.484e-05	4.083e-05	4.135e-05	4.552e-05	5.188e-05	5.896e-05	6.617e-05	7.304e-05	7.956e-05	8.571e-05	9.144e-05
1.675	4.549e-05	4.151e-05	4.204e-05	4.635e-05	5.274e-05	5.988e-05	6.711e-05	7.412e-05	8.063e-05	8.69e-05	9.269e-05
1.7	4.61e-05	4.217e-05	4.28e-05	4.716e-05	5.354e-05	6.074e-05	6.809e-05	7.511e-05	8.18e-05	8.808e-05	9.391e-05
1.725	4.675e-05	4.285e-05	4.352e-05	4.791e-05	5.44e-05	6.17e-05	6.912e-05	7.617e-05	8.285e-05	8.933e-05	9.515e-05
1.75	4.735e-05	4.354e-05	4.424e-05	4.873e-05	5.527e-05	6.258e-05	7.001e-05	7.722e-05	8.397e-05	9.045e-05	9.636e-05
1.775	4.796e-05	4.422e-05	4.499e-05	4.946e-05	5.61e-05	6.353e-05	7.105e-05	7.819e-05	8.502e-05	9.159e-05	9.758e-05
1.8	4.857e-05	4.488e-05	4.573e-05	5.03e-05	5.696e-05	6.444e-05	7.197e-05	7.93e-05	8.615e-05	9.267e-05	9.879e-05
1.82501	4.919e-05	4.556e-05	4.647e-05	5.106e-05	5.78e-05	6.526e-05	7.297e-05	8.027e-05	8.722e-05	9.39e-05	0.0001
1.85	4.982e-05	4.623e-05	4.718e-05	5.191e-05	5.866e-05	6.62e-05	7.39e-05	8.128e-05	8.833e-05	9.505e-05	0.00010122
1.875	5.044e-05	4.692e-05	4.794e-05	5.266e-05	5.947e-05	6.711e-05	7.486e-05	8.23e-05	8.945e-05	9.624e-05	0.00010244
1.9	5.104e-05	4.759e-05	4.869e-05	5.345e-05	6.032e-05	6.802e-05	7.58e-05	8.332e-05	9.047e-05	9.733e-05	0.00010358
1.925	5.16e-05	4.828e-05	4.944e-05	5.424e-05	6.117e-05	6.89e-05	7.678e-05	8.439e-05	9.159e-05	9.85e-05	0.0001048
1.95	5.226e-05	4.897e-05	5.018e-05	5.506e-05	6.2e-05	6.976e-05	7.774e-05	8.539e-05	9.264e-05	9.961e-05	0.00010599
1.975	5.288e-05	4.967e-05	5.092e-05	5.586e-05	6.284e-05	7.071e-05	7.871e-05	8.641e-05	9.374e-05	0.0001008	0.00010716
2	5.353e-05	5.035e-05	5.167e-05	5.665e-05	6.37e-05	7.155e-05	7.967e-05	8.737e-05	9.48e-05	0.00010195	0.00010839
2.025	5.413e-05	5.105e-05	5.242e-05	5.745e-05	6.463e-05	7.25e-05	8.056e-05	8.842e-05	9.589e-05	0.00010302	0.00010951
2.05	5.478e-05	5.172e-05	5.32e-05	5.827e-05	6.544e-05	7.336e-05	8.156e-05	8.938e-05	9.689e-05	0.00010411	0.00011074
2.075	5.538e-05	5.241e-05	5.394e-05	5.906e-05	6.631e-05	7.426e-05	8.246e-05	9.044e-05	9.802e-05	0.0001052	0.00011183
2.1	5.602e-05	5.311e-05	5.47e-05	5.988e-05	6.709e-05	7.513e-05	8.347e-05	9.138e-05	9.9e-05	0.00010636	0.00011303
2.125	5.665e-05	5.381e-05	5.542e-05	6.065e-05	6.8e-05	7.606e-05	8.437e-05	9.239e-05	0.00010009	0.00010744	0.00011416
2.15	5.728e-05	5.451e-05	5.622e-05	6.148e-05	6.88e-05	7.692e-05	8.534e-05	9.34e-05	0.0001011	0.00010858	0.00011531
2.175	5.792e-05	5.522e-05	5.694e-05	6.223e-05	6.969e-05	7.782e-05	8.623e-05	9.436e-05	0.0001021	0.00010969	0.00011652
2.2	5.852e-05	5.592e-05	5.775e-05	6.305e-05	7.049e-05	7.87e-05	8.717e-05	9.541e-05	0.00010319	0.00011074	0.00011759
2.225	5.915e-05	5.662e-05	5.852e-05	6.388e-05	7.131e-05	7.957e-05	8.813e-05	9.636e-05	0.00010422	0.00011189	0.00011873
2.25	5.979e-05	5.732e-05	5.925e-05	6.468e-05	7.214e-05	8.049e-05	8.908e-05	9.737e-05	0.00010532	0.00011295	0.00011991
2.27501	6.044e-05	5.803e-05	5.998e-05	6.547e-05	7.303e-05	8.131e-05	8.999e-05	9.83e-05	0.00010631	0.00011407	0.00012103
2.3	6.106e-05	5.872e-05	6.075e-05	6.626e-05	7.391e-05	8.225e-05	9.088e-05	9.932e-05	0.00010735	0.00011512	0.00012212
2.32501	6.168e-05	5.941e-05	6.156e-05	6.707e-05	7.47e-05	8.313e-05	9.184e-05	0.0001003	0.00010828	0.0001162	0.0001232
2.35	6.229e-05	6.012e-05	6.227e-05	6.787e-05	7.55e-05	8.401e-05	9.276e-05	0.00010129	0.00010933	0.00011727	0.00012435
2.375	6.294e-05	6.083e-05	6.305e-05	6.872e-05	7.637e-05	8.485e-05	9.373e-05	0.00010223	0.0001104	0.00011834	0.00012543
2.4	6.359e-05	6.153e-05	6.381e-05	6.946e-05	7.718e-05	8.576e-05	9.462e-05	0.00010318	0.00011139	0.00011943	0.0001266
2.425	6.423e-05	6.224e-05	6.455e-05	7.031e-05	7.806e-05	8.664e-05	9.556e-05	0.00010414	0.00011242	0.00012043	0.00012761
2.45	6.484e-05	6.297e-05	6.537e-05	7.111e-05	7.887e-05	8.753e-05	9.647e-05	0.00010513	0.00011336	0.00012148	0.00012876
2.475	6.549e-05	6.367e-05	6.61e-05	7.187e-05	7.972e-05	8.843e-05	9.734e-05	0.00010602	0.0001144	0.00012248	0.00012977
2.5	6.613e-05	6.438e-05	6.684e-05	7.27e-05	8.056e-05	8.928e-05	9.83e-05	0.00010697	0.00011538	0.00012358	0.00013092

[truncated: 5 more sheets: Figure S7k, Figure S7l, Figure S7m, Figure S7n, Figure S7o]
